# Supplementary material for: Quaternary and quinary molecular solids based on structural inequivalence and combinatorial approaches: 2-nitro­resorcinol and 4,6-di­chloro­resorcinol
Source: IUCrJ. 2021 Jan 11;8(Pt 2):178–85. doi: 10.1107/S2052252520016589 (PMC7924232; doi:10.1107/S2052252520016589)
Supplement: Supplementary file 1 [file m-08-00178-sup1.cif]

 
data_1NRES-TMP
#==============================================================================

# PROCESSING SUMMARY (IUCr Office Use Only)

_journal_date_recd_electronic      2020-11-03
_journal_date_to_coeditor         ?
_journal_date_from_coeditor       ?
_journal_date_accepted     ?
_journal_date_printers_first      ?
_journal_date_printers_final      ?
_journal_date_proofs_out          ?
_journal_date_proofs_in           ?
_journal_coeditor_name            ?
_journal_coeditor_code      YC5029
_journal_coeditor_notes
; ?
;
_journal_paper_category      FA
_journal_techeditor_code      ?
_iucr_compatibility_tag          ACTA95
_journal_techeditor_notes  
;
;
_journal_coden_ASTM               ?
_journal_name_full                ?
_journal_year                     ?
_journal_volume                   ?
_journal_issue                    ?
_journal_page_first               ?
_journal_page_last                ?
_journal_suppl_publ_number        ?
_journal_suppl_publ_pages         ?

#==============================================================================

 
_audit_creation_method            SHELXL-2014
_chemical_name_systematic
;
 ?
;
_chemical_name_common             ?
_chemical_melting_point           ?
_chemical_formula_moiety          ?
_chemical_formula_sum
 'C20 H22 N4 O8' 
_chemical_formula_weight          446.41

loop_
 _atom_type_symbol
 _atom_type_description
 _atom_type_scat_dispersion_real
 _atom_type_scat_dispersion_imag
 _atom_type_scat_source
 'C'  'C'   0.0033   0.0016
 'International Tables Vol C Tables 4.2.6.8 and 6.1.1.4'
 'H'  'H'   0.0000   0.0000
 'International Tables Vol C Tables 4.2.6.8 and 6.1.1.4'
 'N'  'N'   0.0061   0.0033
 'International Tables Vol C Tables 4.2.6.8 and 6.1.1.4'
 'O'  'O'   0.0106   0.0060
 'International Tables Vol C Tables 4.2.6.8 and 6.1.1.4'
 
_space_group_crystal_system       triclinic
_space_group_IT_number            1
_space_group_name_H-M_alt         'P 1'
_space_group_name_Hall            'P 1'
 
_shelx_space_group_comment
;
The symmetry employed for this shelxl refinement is uniquely defined
by the following loop, which should always be used as a source of
symmetry information in preference to the above space-group names.
They are only intended as comments.
;
 
loop_
 _space_group_symop_operation_xyz
 'x, y, z'
 
_cell_length_a                    7.7162(8)
_cell_length_b                    8.9727(9)
_cell_length_c                    16.9089(17)
_cell_angle_alpha                 86.559(6)
_cell_angle_beta                  78.838(6)
_cell_angle_gamma                 66.314(5)
_cell_volume                      1051.59(19)
_cell_formula_units_Z             2
_cell_measurement_temperature     150(2)
_cell_measurement_reflns_used     10074 
_cell_measurement_theta_min       3.0 
_cell_measurement_theta_max       27.6 
 
_exptl_crystal_description        Block 
_exptl_crystal_colour             Yellow 
_exptl_crystal_density_meas       ? 
_exptl_crystal_density_method     ?              
_exptl_crystal_density_diffrn     1.410          
_exptl_crystal_F_000              468
_exptl_transmission_factor_min    ?                                             
_exptl_transmission_factor_max    ?                                             
_exptl_crystal_size_max           0.200
_exptl_crystal_size_mid           0.200
_exptl_crystal_size_min           0.200
_exptl_absorpt_coefficient_mu     0.111
_shelx_estimated_absorpt_T_min    0.978
_shelx_estimated_absorpt_T_max    0.978
_exptl_absorpt_correction_type    'Multi-scan' 
_exptl_absorpt_correction_T_min   0.846 
_exptl_absorpt_correction_T_max   1.000
_exptl_absorpt_process_details    'Jacobson, R. (1998) Private communication' 
 
_exptl_special_details
;
 ?
;
 
_diffrn_ambient_temperature       150(2)
_diffrn_radiation_wavelength      0.71073
_diffrn_radiation_type            MoK\a
_diffrn_source                    'Sealed Tube'                       
_diffrn_measurement_device_type   'Rigaku Mercury375R (2x2 bin mode)' 
_diffrn_measurement_method        ? 
_diffrn_detector_area_resol_mean  ? 
_diffrn_reflns_number             10971
_diffrn_reflns_av_unetI/netI      0.0442
_diffrn_reflns_av_R_equivalents   0.0171
_diffrn_reflns_limit_h_min        -9
_diffrn_reflns_limit_h_max        10
_diffrn_reflns_limit_k_min        -11
_diffrn_reflns_limit_k_max        11
_diffrn_reflns_limit_l_min        -21
_diffrn_reflns_limit_l_max        21
_diffrn_reflns_theta_min          3.042
_diffrn_reflns_theta_max          27.484
_diffrn_reflns_theta_full         25.242
_diffrn_measured_fraction_theta_max   0.997
_diffrn_measured_fraction_theta_full  0.998
_diffrn_reflns_Laue_measured_fraction_max    0.997
_diffrn_reflns_Laue_measured_fraction_full   0.998
_diffrn_reflns_point_group_measured_fraction_max   0.997
_diffrn_reflns_point_group_measured_fraction_full  0.998
_reflns_number_total              9240
_reflns_number_gt                 7362
_reflns_threshold_expression      'I > 2\s(I)'
_reflns_Friedel_coverage          1.000
_reflns_Friedel_fraction_max      0.997
_reflns_Friedel_fraction_full     0.998
 
_reflns_special_details
;
 Reflections were merged by SHELXL according to the crystal
 class for the calculation of statistics and refinement.
 
 _reflns_Friedel_fraction is defined as the number of unique
 Friedel pairs measured divided by the number that would be
 possible theoretically, ignoring centric projections and
 systematic absences.
;
 
_computing_data_collection        ?
_computing_cell_refinement        ?
_computing_data_reduction         ?
_computing_structure_solution     ?
_computing_structure_refinement   'SHELXL-2014 (Sheldrick, 2014)'
_computing_molecular_graphics     ?
_computing_publication_material   ?
 
_refine_special_details
;
 Refined as a 2-component inversion twin.
;
_refine_ls_structure_factor_coef  Fsqd
_refine_ls_matrix_type            full
_refine_ls_weighting_scheme       calc
_refine_ls_weighting_details
'w=1/[\s^2^(Fo^2^)+(0.0388P)^2^+0.8048P] where P=(Fo^2^+2Fc^2^)/3'
_atom_sites_solution_primary      ?
_atom_sites_solution_secondary    ?
_atom_sites_solution_hydrogens    mixed
_refine_ls_hydrogen_treatment     mixed
_refine_ls_extinction_method      none
_refine_ls_extinction_coef        .
_refine_ls_abs_structure_details
;
 Refined as an inversion twin.
;
_refine_ls_abs_structure_Flack    -0.6(15)
_chemical_absolute_configuration  ?
_refine_ls_number_reflns          9240
_refine_ls_number_parameters      612
_refine_ls_number_restraints      3
_refine_ls_R_factor_all           0.0673
_refine_ls_R_factor_gt            0.0477
_refine_ls_wR_factor_ref          0.1272
_refine_ls_wR_factor_gt           0.1004
_refine_ls_goodness_of_fit_ref    1.052
_refine_ls_restrained_S_all       1.052
_refine_ls_shift/su_max           0.000
_refine_ls_shift/su_mean          0.000
 
loop_
 _atom_site_label
 _atom_site_type_symbol
 _atom_site_fract_x
 _atom_site_fract_y
 _atom_site_fract_z
 _atom_site_U_iso_or_equiv
 _atom_site_adp_type
 _atom_site_occupancy
 _atom_site_site_symmetry_order  
 _atom_site_calc_flag
 _atom_site_refinement_flags_posn
 _atom_site_refinement_flags_adp
 _atom_site_refinement_flags_occupancy
 _atom_site_disorder_assembly
 _atom_site_disorder_group
O13 O 0.2403(5) 0.7004(4) 0.0925(2) 0.0295(7) Uani 1 1 d . . . . .
O14 O 0.2482(5) 1.1162(4) -0.0863(2) 0.0330(8) Uani 1 1 d . . . . .
O15 O 0.0087(5) 0.9269(4) -0.0605(2) 0.0341(8) Uani 1 1 d . . . . .
O16 O -0.0640(5) 1.0132(5) 0.0624(2) 0.0497(11) Uani 1 1 d . . . . .
N2 N 0.0530(5) 0.9533(4) 0.0011(2) 0.0237(8) Uani 1 1 d . . . . .
C12 C 0.3460(6) 0.7766(5) 0.0508(3) 0.0228(9) Uani 1 1 d . . . . .
C8 C 0.3528(6) 0.9931(5) -0.0441(3) 0.0224(9) Uani 1 1 d . . . . .
C9 C 0.5491(6) 0.9460(6) -0.0430(3) 0.0253(10) Uani 1 1 d . . . . .
H9 H 0.6180 1.0011 -0.0732 0.030 Uiso 1 1 calc R U . . .
C7 C 0.2572(6) 0.9049(5) 0.0029(3) 0.0215(9) Uani 1 1 d . . . . .
C11 C 0.5414(6) 0.7308(6) 0.0500(3) 0.0285(10) Uani 1 1 d . . . . .
H11 H 0.6067 0.6435 0.0804 0.034 Uiso 1 1 calc R U . . .
C10 C 0.6379(6) 0.8167(6) 0.0036(3) 0.0274(10) Uani 1 1 d . . . . .
H10 H 0.7681 0.7855 0.0039 0.033 Uiso 1 1 calc R U . . .
O1 O 0.9754(6) 0.6516(5) 0.7402(3) 0.0526(11) Uani 1 1 d . . . . .
O2 O 1.0996(8) 0.0875(5) 0.6836(3) 0.0672(13) Uani 1 1 d . . . . .
H2 H 1.1533 0.1053 0.6395 0.101 Uiso 1 1 calc R U . . .
O3 O 1.1866(5) 0.4996(5) 0.6081(2) 0.0493(10) Uani 1 1 d . . . . .
O4 O 1.2108(7) 0.2629(5) 0.5789(3) 0.0688(13) Uani 1 1 d . . . . .
N4 N 1.1520(6) 0.3796(6) 0.6272(3) 0.0411(11) Uani 1 1 d . . . . .
C19 C 1.0447(7) 0.3712(6) 0.7054(3) 0.0377(11) Uani 1 1 d . . . . .
C20 C 0.9642(8) 0.5062(7) 0.7585(3) 0.0431(14) Uani 1 1 d . . . . .
C22 C 0.8506(9) 0.3498(11) 0.8565(4) 0.067(2) Uani 1 1 d . . . . .
H22 H 0.7852 0.3427 0.9080 0.080 Uiso 1 1 calc R U . . .
C21 C 0.8662(8) 0.4932(9) 0.8349(3) 0.0566(17) Uani 1 1 d . . . . .
H21 H 0.8117 0.5815 0.8708 0.068 Uiso 1 1 calc R U . . .
C23 C 0.9266(9) 0.2149(9) 0.8063(4) 0.0622(18) Uani 1 1 d . . . . .
H23 H 0.9117 0.1197 0.8235 0.075 Uiso 1 1 calc R U . . .
C24 C 1.0248(9) 0.2230(7) 0.7301(4) 0.0499(15) Uani 1 1 d . . . . .
O5 O 0.7411(5) 0.6261(4) 0.6045(2) 0.0300(8) Uani 1 1 d . . . . .
O6 O 0.7682(5) 1.0207(4) 0.4128(2) 0.0310(8) Uani 1 1 d . . . . .
O8 O 0.9636(5) 0.8369(4) 0.58108(19) 0.0300(7) Uani 1 1 d . . . . .
O7 O 1.0709(5) 0.7287(4) 0.4619(2) 0.0351(8) Uani 1 1 d . . . . .
N3 N 0.9395(5) 0.7946(4) 0.5183(2) 0.0222(8) Uani 1 1 d . . . . .
C3 C 0.4588(6) 0.7747(5) 0.5461(3) 0.0251(10) Uani 1 1 d . . . . .
H3 H 0.3890 0.7203 0.5765 0.030 Uiso 1 1 calc R U . . .
C2 C 0.6454(6) 0.7394(5) 0.5556(3) 0.0213(9) Uani 1 1 d . . . . .
C6 C 0.6616(6) 0.9427(5) 0.4541(3) 0.0233(9) Uani 1 1 d . . . . .
C1 C 0.7433(6) 0.8259(5) 0.5087(2) 0.0196(9) Uani 1 1 d . . . . .
C5 C 0.4746(7) 0.9750(6) 0.4458(3) 0.0276(10) Uani 1 1 d . . . . .
H5A H 0.4160 1.0525 0.4096 0.033 Uiso 1 1 calc R U . . .
C4 C 0.3755(7) 0.8906(6) 0.4918(3) 0.0286(10) Uani 1 1 d . . . . .
H4 H 0.2502 0.9125 0.4860 0.034 Uiso 1 1 calc R U . . .
O10 O 0.0478(6) 0.0879(5) 0.2066(3) 0.0436(9) Uani 1 1 d . . . . .
O12 O -0.0521(8) 0.3087(6) 0.1000(3) 0.0713(14) Uani 1 1 d . . . . .
O11 O -0.0531(7) 0.5450(6) 0.1136(3) 0.0694(14) Uani 1 1 d . . . . .
O9 O -0.0419(7) 0.6486(5) 0.2502(3) 0.0676(13) Uani 1 1 d . . . . .
H9A H -0.0674 0.6619 0.2047 0.101 Uiso 1 1 calc R U . . .
N1 N -0.0378(7) 0.4107(6) 0.1414(3) 0.0468(12) Uani 1 1 d . . . . .
C15 C 0.0203(7) 0.4565(7) 0.3504(4) 0.0490(15) Uani 1 1 d . . . . .
H15 H 0.0153 0.5364 0.3844 0.059 Uiso 1 1 calc R U . . .
C16 C 0.0572(7) 0.3014(7) 0.3783(3) 0.0411(13) Uani 1 1 d . . . . .
H16 H 0.0765 0.2782 0.4311 0.049 Uiso 1 1 calc R U . . .
C18 C 0.0351(6) 0.2127(6) 0.2507(3) 0.0304(11) Uani 1 1 d . . . . .
C13 C -0.0041(7) 0.3726(6) 0.2227(3) 0.0355(11) Uani 1 1 d . . . . .
C17 C 0.0661(7) 0.1784(6) 0.3289(3) 0.0370(11) Uani 1 1 d . . . . .
H17 H 0.0928 0.0740 0.3485 0.044 Uiso 1 1 calc R U . . .
C14 C -0.0094(7) 0.4948(6) 0.2724(4) 0.0412(13) Uani 1 1 d . . . . .
N5 N 0.5430(5) 0.4698(4) 0.6985(2) 0.0228(8) Uani 1 1 d . . . . .
N6 N 0.4206(5) 0.2833(4) 0.8119(2) 0.0219(8) Uani 1 1 d . . . . .
C32 C 0.6938(8) 0.2482(6) 0.5993(3) 0.0326(11) Uani 1 1 d . . . . .
H32A H 0.6101 0.2325 0.5684 0.049 Uiso 1 1 calc R U . . .
H32B H 0.7981 0.1459 0.6044 0.049 Uiso 1 1 calc R U . . .
H32C H 0.7442 0.3236 0.5726 0.049 Uiso 1 1 calc R U . . .
C28 C 0.2633(8) 0.5079(6) 0.9097(3) 0.0351(11) Uani 1 1 d . . . . .
H28A H 0.1474 0.5992 0.9033 0.053 Uiso 1 1 calc R U . . .
H28B H 0.3380 0.5425 0.9378 0.053 Uiso 1 1 calc R U . . .
H28C H 0.2309 0.4259 0.9401 0.053 Uiso 1 1 calc R U . . .
C29 C 0.5649(8) 0.0434(6) 0.7240(3) 0.0379(12) Uani 1 1 d . . . . .
H29A H 0.6982 -0.0213 0.7250 0.057 Uiso 1 1 calc R U . . .
H29B H 0.5381 0.0317 0.6721 0.057 Uiso 1 1 calc R U . . .
H29C H 0.4859 0.0077 0.7650 0.057 Uiso 1 1 calc R U . . .
C25 C 0.3960(8) 0.7096(6) 0.7856(3) 0.0355(12) Uani 1 1 d . . . . .
H25A H 0.4528 0.7522 0.7390 0.053 Uiso 1 1 calc R U . . .
H25B H 0.4480 0.7189 0.8313 0.053 Uiso 1 1 calc R U . . .
H25C H 0.2591 0.7702 0.7961 0.053 Uiso 1 1 calc R U . . .
C31 C 0.5828(6) 0.3145(5) 0.6814(3) 0.0238(9) Uani 1 1 d . . . . .
C27 C 0.3785(6) 0.4391(5) 0.8282(3) 0.0226(9) Uani 1 1 d . . . . .
C26 C 0.4401(6) 0.5343(5) 0.7703(3) 0.0229(9) Uani 1 1 d . . . . .
C30 C 0.5220(6) 0.2188(5) 0.7393(3) 0.0233(9) Uani 1 1 d . . . . .
N8 N 0.4285(5) 0.4716(4) 0.1947(2) 0.0251(8) Uani 1 1 d . . . . .
N7 N 0.5741(5) 0.2446(4) 0.3074(2) 0.0235(8) Uani 1 1 d . . . . .
C37 C 0.4592(8) 0.2652(6) 0.0994(3) 0.0342(11) Uani 1 1 d . . . . .
H37A H 0.3927 0.3614 0.0714 0.051 Uiso 1 1 calc R U . . .
H37B H 0.3866 0.1983 0.1077 0.051 Uiso 1 1 calc R U . . .
H37C H 0.5841 0.2055 0.0678 0.051 Uiso 1 1 calc R U . . .
C36 C 0.3792(8) 0.6985(6) 0.2802(3) 0.0380(12) Uani 1 1 d . . . . .
H36A H 0.3530 0.7553 0.2311 0.057 Uiso 1 1 calc R U . . .
H36B H 0.4785 0.7188 0.2982 0.057 Uiso 1 1 calc R U . . .
H36C H 0.2643 0.7360 0.3207 0.057 Uiso 1 1 calc R U . . .
C33 C 0.5342(7) 0.4498(6) 0.4038(3) 0.0317(11) Uani 1 1 d . . . . .
H33A H 0.4092 0.4911 0.4378 0.047 Uiso 1 1 calc R U . . .
H33B H 0.5853 0.5321 0.3977 0.047 Uiso 1 1 calc R U . . .
H33C H 0.6186 0.3557 0.4278 0.047 Uiso 1 1 calc R U . . .
C38 C 0.4811(6) 0.3123(5) 0.1793(3) 0.0230(9) Uani 1 1 d . . . . .
C34 C 0.5176(6) 0.4036(5) 0.3229(3) 0.0228(9) Uani 1 1 d . . . . .
C35 C 0.4445(6) 0.5192(5) 0.2654(3) 0.0242(10) Uani 1 1 d . . . . .
C39 C 0.5556(6) 0.1978(5) 0.2366(3) 0.0226(9) Uani 1 1 d . . . . .
C40 C 0.6157(8) 0.0185(6) 0.2227(3) 0.0348(12) Uani 1 1 d . . . . .
H40A H 0.7030 -0.0419 0.2578 0.052 Uiso 1 1 calc R U . . .
H40B H 0.6783 -0.0099 0.1676 0.052 Uiso 1 1 calc R U . . .
H40C H 0.5040 -0.0072 0.2339 0.052 Uiso 1 1 calc R U . . .
H5 H 0.656(9) 0.569(7) 0.636(4) 0.058(19) Uiso 1 1 d . . . . .
H6 H 0.714(8) 1.079(6) 0.382(3) 0.031(15) Uiso 1 1 d . . . . .
H13 H 0.321(10) 0.617(8) 0.125(4) 0.07(2) Uiso 1 1 d . . . . .
H14 H 0.302(7) 1.165(6) -0.107(3) 0.027(14) Uiso 1 1 d . . . . .
H10A H 0.017(10) 0.117(8) 0.164(4) 0.06(2) Uiso 1 1 d . . . . .
H1 H 1.026(8) 0.645(7) 0.694(3) 0.032(16) Uiso 1 1 d . . . . .
 
loop_
 _atom_site_aniso_label
 _atom_site_aniso_U_11
 _atom_site_aniso_U_22
 _atom_site_aniso_U_33
 _atom_site_aniso_U_23
 _atom_site_aniso_U_13
 _atom_site_aniso_U_12
O13 0.0295(18) 0.0290(17) 0.0341(18) 0.0161(14) -0.0090(14) -0.0167(14)
O14 0.0281(18) 0.0293(18) 0.044(2) 0.0221(16) -0.0083(15) -0.0163(15)
O15 0.0290(17) 0.045(2) 0.0342(19) 0.0076(15) -0.0150(15) -0.0177(15)
O16 0.0210(17) 0.075(3) 0.043(2) -0.018(2) 0.0048(16) -0.0109(18)
N2 0.0191(18) 0.0221(18) 0.032(2) 0.0102(16) -0.0079(16) -0.0102(15)
C12 0.023(2) 0.022(2) 0.025(2) 0.0048(18) -0.0055(18) -0.0114(18)
C8 0.024(2) 0.018(2) 0.024(2) 0.0035(17) -0.0022(18) -0.0090(18)
C9 0.023(2) 0.030(2) 0.027(2) 0.0059(19) -0.0017(18) -0.0165(19)
C7 0.019(2) 0.019(2) 0.027(2) 0.0007(17) -0.0048(18) -0.0084(17)
C11 0.023(2) 0.030(2) 0.032(2) 0.0083(19) -0.0107(19) -0.0072(19)
C10 0.017(2) 0.032(2) 0.035(2) 0.003(2) -0.0075(18) -0.0104(19)
O1 0.056(3) 0.048(2) 0.049(3) -0.005(2) -0.021(2) -0.010(2)
O2 0.081(3) 0.040(2) 0.085(3) 0.009(2) -0.040(3) -0.019(2)
O3 0.038(2) 0.048(2) 0.056(2) 0.0117(19) -0.0074(18) -0.0126(18)
O4 0.082(3) 0.054(3) 0.052(3) -0.016(2) -0.001(2) -0.012(2)
N4 0.031(2) 0.044(3) 0.037(2) 0.005(2) -0.0123(19) -0.002(2)
C19 0.028(2) 0.044(3) 0.036(3) 0.006(2) -0.016(2) -0.006(2)
C20 0.033(3) 0.053(4) 0.041(3) 0.003(3) -0.018(2) -0.010(3)
C22 0.045(4) 0.109(6) 0.042(4) 0.036(4) -0.019(3) -0.027(4)
C21 0.040(3) 0.085(5) 0.034(3) -0.004(3) -0.015(2) -0.009(3)
C23 0.050(4) 0.075(5) 0.067(4) 0.037(4) -0.033(3) -0.026(3)
C24 0.048(3) 0.051(4) 0.055(4) 0.019(3) -0.034(3) -0.016(3)
O5 0.0271(17) 0.0297(17) 0.0368(19) 0.0172(14) -0.0122(14) -0.0145(14)
O6 0.0261(17) 0.0343(19) 0.0366(19) 0.0191(15) -0.0100(15) -0.0168(15)
O8 0.0289(17) 0.0364(18) 0.0282(17) -0.0023(14) -0.0113(14) -0.0136(14)
O7 0.0214(16) 0.045(2) 0.0341(18) -0.0053(15) 0.0026(14) -0.0106(15)
N3 0.0205(19) 0.0224(18) 0.0254(19) 0.0061(15) -0.0065(15) -0.0099(15)
C3 0.023(2) 0.025(2) 0.030(2) 0.0062(19) -0.0039(19) -0.0144(19)
C2 0.023(2) 0.020(2) 0.023(2) 0.0016(17) -0.0046(17) -0.0103(17)
C6 0.025(2) 0.023(2) 0.023(2) 0.0029(17) -0.0035(18) -0.0112(18)
C1 0.017(2) 0.018(2) 0.023(2) 0.0029(16) -0.0035(17) -0.0067(17)
C5 0.024(2) 0.028(2) 0.030(2) 0.0130(19) -0.0104(18) -0.0097(19)
C4 0.022(2) 0.034(3) 0.033(2) 0.003(2) -0.0102(19) -0.013(2)
O10 0.049(2) 0.038(2) 0.047(2) 0.0005(18) -0.0138(19) -0.0184(18)
O12 0.092(4) 0.081(3) 0.059(3) 0.022(2) -0.042(3) -0.044(3)
O11 0.061(3) 0.067(3) 0.098(4) 0.051(3) -0.042(3) -0.037(2)
O9 0.050(3) 0.026(2) 0.120(4) 0.003(2) -0.012(3) -0.0109(18)
N1 0.031(2) 0.054(3) 0.058(3) 0.019(2) -0.018(2) -0.018(2)
C15 0.030(3) 0.048(3) 0.065(4) -0.021(3) 0.007(3) -0.015(2)
C16 0.028(3) 0.054(3) 0.040(3) -0.005(3) -0.003(2) -0.015(2)
C18 0.019(2) 0.032(3) 0.041(3) 0.000(2) -0.005(2) -0.0111(19)
C13 0.024(2) 0.034(3) 0.048(3) 0.007(2) -0.007(2) -0.011(2)
C17 0.026(2) 0.038(3) 0.043(3) 0.003(2) -0.005(2) -0.010(2)
C14 0.024(3) 0.033(3) 0.063(4) -0.002(3) -0.005(2) -0.008(2)
N5 0.029(2) 0.0194(17) 0.0234(19) 0.0076(14) -0.0102(15) -0.0110(15)
N6 0.0261(19) 0.0200(17) 0.0211(18) 0.0044(14) -0.0050(15) -0.0111(15)
C32 0.045(3) 0.026(2) 0.024(2) -0.0002(18) 0.001(2) -0.015(2)
C28 0.051(3) 0.036(3) 0.019(2) -0.0006(19) 0.005(2) -0.023(2)
C29 0.055(3) 0.018(2) 0.040(3) -0.001(2) 0.001(2) -0.019(2)
C25 0.046(3) 0.022(2) 0.041(3) 0.003(2) -0.006(2) -0.016(2)
C31 0.028(2) 0.023(2) 0.023(2) 0.0055(17) -0.0084(18) -0.0120(19)
C27 0.027(2) 0.021(2) 0.021(2) 0.0037(17) -0.0064(17) -0.0105(18)
C26 0.029(2) 0.020(2) 0.024(2) 0.0049(17) -0.0074(18) -0.0127(18)
C30 0.029(2) 0.018(2) 0.026(2) 0.0032(17) -0.0082(18) -0.0112(18)
N8 0.026(2) 0.0213(19) 0.0237(19) 0.0042(15) -0.0022(15) -0.0064(16)
N7 0.0187(18) 0.0241(19) 0.0246(19) 0.0050(15) -0.0013(15) -0.0072(15)
C37 0.036(3) 0.032(3) 0.028(2) 0.000(2) -0.009(2) -0.005(2)
C36 0.052(3) 0.023(2) 0.039(3) 0.003(2) -0.008(2) -0.015(2)
C33 0.032(3) 0.036(3) 0.025(2) 0.001(2) -0.009(2) -0.011(2)
C38 0.021(2) 0.020(2) 0.026(2) 0.0015(17) -0.0011(18) -0.0077(18)
C34 0.018(2) 0.025(2) 0.022(2) 0.0017(17) -0.0010(17) -0.0068(18)
C35 0.023(2) 0.021(2) 0.026(2) 0.0027(17) -0.0011(18) -0.0089(18)
C39 0.019(2) 0.022(2) 0.023(2) 0.0070(17) 0.0002(17) -0.0075(18)
C40 0.039(3) 0.023(2) 0.036(3) 0.005(2) 0.000(2) -0.010(2)
 
_geom_special_details
;
 All esds (except the esd in the dihedral angle between two l.s. planes)
 are estimated using the full covariance matrix.  The cell esds are taken
 into account individually in the estimation of esds in distances, angles
 and torsion angles; correlations between esds in cell parameters are only
 used when they are defined by crystal symmetry.  An approximate (isotropic)
 treatment of cell esds is used for estimating esds involving l.s. planes.
;
 
loop_
 _geom_bond_atom_site_label_1
 _geom_bond_atom_site_label_2
 _geom_bond_distance
 _geom_bond_site_symmetry_2
 _geom_bond_publ_flag
O13 C12 1.341(6) . ?
O13 H13 0.98(7) . ?
O14 C8 1.339(5) . ?
O14 H14 0.75(5) . ?
O15 N2 1.220(5) . ?
O16 N2 1.222(5) . ?
N2 C7 1.463(5) . ?
C12 C7 1.386(6) . ?
C12 C11 1.392(6) . ?
C8 C7 1.403(6) . ?
C8 C9 1.403(6) . ?
C9 C10 1.377(6) . ?
C9 H9 0.9300 . ?
C11 C10 1.388(7) . ?
C11 H11 0.9300 . ?
C10 H10 0.9300 . ?
O1 C20 1.355(7) . ?
O1 H1 0.79(5) . ?
O2 C24 1.343(8) . ?
O2 H2 0.8200 . ?
O3 N4 1.222(6) . ?
O4 N4 1.244(6) . ?
N4 C19 1.433(7) . ?
C19 C20 1.405(7) . ?
C19 C24 1.428(8) . ?
C20 C21 1.388(8) . ?
C22 C21 1.362(10) . ?
C22 C23 1.375(10) . ?
C22 H22 0.9300 . ?
C21 H21 0.9300 . ?
C23 C24 1.376(9) . ?
C23 H23 0.9300 . ?
O5 C2 1.340(5) . ?
O5 H5 1.04(6) . ?
O6 C6 1.355(5) . ?
O6 H6 0.78(5) . ?
O8 N3 1.219(5) . ?
O7 N3 1.224(5) . ?
N3 C1 1.465(5) . ?
C3 C2 1.384(6) . ?
C3 C4 1.384(6) . ?
C3 H3 0.9300 . ?
C2 C1 1.402(6) . ?
C6 C5 1.387(6) . ?
C6 C1 1.388(6) . ?
C5 C4 1.389(7) . ?
C5 H5A 0.9300 . ?
C4 H4 0.9300 . ?
O10 C18 1.343(6) . ?
O10 H10A 0.80(7) . ?
O12 N1 1.236(6) . ?
O11 N1 1.236(6) . ?
O9 C14 1.344(6) . ?
O9 H9A 0.8200 . ?
N1 C13 1.443(7) . ?
C15 C16 1.377(8) . ?
C15 C14 1.380(8) . ?
C15 H15 0.9300 . ?
C16 C17 1.396(7) . ?
C16 H16 0.9300 . ?
C18 C17 1.384(7) . ?
C18 C13 1.414(7) . ?
C13 C14 1.405(7) . ?
C17 H17 0.9300 . ?
N5 C26 1.334(6) . ?
N5 C31 1.339(5) . ?
N6 C27 1.334(5) . ?
N6 C30 1.343(6) . ?
C32 C31 1.497(6) . ?
C32 H32A 0.9600 . ?
C32 H32B 0.9600 . ?
C32 H32C 0.9600 . ?
C28 C27 1.502(6) . ?
C28 H28A 0.9600 . ?
C28 H28B 0.9600 . ?
C28 H28C 0.9600 . ?
C29 C30 1.500(6) . ?
C29 H29A 0.9600 . ?
C29 H29B 0.9600 . ?
C29 H29C 0.9600 . ?
C25 C26 1.497(6) . ?
C25 H25A 0.9600 . ?
C25 H25B 0.9600 . ?
C25 H25C 0.9600 . ?
C31 C30 1.400(6) . ?
C27 C26 1.400(6) . ?
N8 C35 1.338(6) . ?
N8 C38 1.346(6) . ?
N7 C34 1.340(6) . ?
N7 C39 1.343(6) . ?
C37 C38 1.499(6) . ?
C37 H37A 0.9600 . ?
C37 H37B 0.9600 . ?
C37 H37C 0.9600 . ?
C36 C35 1.501(6) . ?
C36 H36A 0.9600 . ?
C36 H36B 0.9600 . ?
C36 H36C 0.9600 . ?
C33 C34 1.496(6) . ?
C33 H33A 0.9600 . ?
C33 H33B 0.9600 . ?
C33 H33C 0.9600 . ?
C38 C39 1.396(6) . ?
C34 C35 1.399(6) . ?
C39 C40 1.504(6) . ?
C40 H40A 0.9600 . ?
C40 H40B 0.9600 . ?
C40 H40C 0.9600 . ?
 
loop_
 _geom_angle_atom_site_label_1
 _geom_angle_atom_site_label_2
 _geom_angle_atom_site_label_3
 _geom_angle
 _geom_angle_site_symmetry_1
 _geom_angle_site_symmetry_3
 _geom_angle_publ_flag
C12 O13 H13 108(4) . . ?
C8 O14 H14 113(4) . . ?
O15 N2 O16 123.4(4) . . ?
O15 N2 C7 118.5(4) . . ?
O16 N2 C7 118.1(4) . . ?
O13 C12 C7 118.0(4) . . ?
O13 C12 C11 124.1(4) . . ?
C7 C12 C11 117.9(4) . . ?
O14 C8 C7 117.0(4) . . ?
O14 C8 C9 125.3(4) . . ?
C7 C8 C9 117.7(4) . . ?
C10 C9 C8 118.8(4) . . ?
C10 C9 H9 120.6 . . ?
C8 C9 H9 120.6 . . ?
C12 C7 C8 123.4(4) . . ?
C12 C7 N2 119.0(4) . . ?
C8 C7 N2 117.6(4) . . ?
C10 C11 C12 119.3(4) . . ?
C10 C11 H11 120.3 . . ?
C12 C11 H11 120.3 . . ?
C9 C10 C11 122.9(4) . . ?
C9 C10 H10 118.6 . . ?
C11 C10 H10 118.6 . . ?
C20 O1 H1 106(4) . . ?
C24 O2 H2 109.5 . . ?
O3 N4 O4 120.1(5) . . ?
O3 N4 C19 120.5(5) . . ?
O4 N4 C19 119.4(5) . . ?
C20 C19 C24 119.9(5) . . ?
C20 C19 N4 120.3(5) . . ?
C24 C19 N4 119.7(5) . . ?
O1 C20 C21 116.8(6) . . ?
O1 C20 C19 124.0(5) . . ?
C21 C20 C19 119.2(6) . . ?
C21 C22 C23 123.4(6) . . ?
C21 C22 H22 118.3 . . ?
C23 C22 H22 118.3 . . ?
C22 C21 C20 119.3(6) . . ?
C22 C21 H21 120.4 . . ?
C20 C21 H21 120.4 . . ?
C22 C23 C24 119.1(7) . . ?
C22 C23 H23 120.5 . . ?
C24 C23 H23 120.5 . . ?
O2 C24 C23 117.1(6) . . ?
O2 C24 C19 123.8(6) . . ?
C23 C24 C19 119.1(6) . . ?
C2 O5 H5 111(3) . . ?
C6 O6 H6 111(4) . . ?
O8 N3 O7 123.5(4) . . ?
O8 N3 C1 118.8(4) . . ?
O7 N3 C1 117.7(4) . . ?
C2 C3 C4 120.3(4) . . ?
C2 C3 H3 119.8 . . ?
C4 C3 H3 119.8 . . ?
O5 C2 C3 125.0(4) . . ?
O5 C2 C1 117.6(4) . . ?
C3 C2 C1 117.4(4) . . ?
O6 C6 C5 123.6(4) . . ?
O6 C6 C1 118.1(4) . . ?
C5 C6 C1 118.3(4) . . ?
C6 C1 C2 123.0(4) . . ?
C6 C1 N3 118.0(4) . . ?
C2 C1 N3 119.0(4) . . ?
C6 C5 C4 119.5(4) . . ?
C6 C5 H5A 120.3 . . ?
C4 C5 H5A 120.3 . . ?
C3 C4 C5 121.5(4) . . ?
C3 C4 H4 119.2 . . ?
C5 C4 H4 119.2 . . ?
C18 O10 H10A 112(5) . . ?
C14 O9 H9A 109.5 . . ?
O12 N1 O11 120.2(5) . . ?
O12 N1 C13 119.7(5) . . ?
O11 N1 C13 120.1(5) . . ?
C16 C15 C14 120.8(5) . . ?
C16 C15 H15 119.6 . . ?
C14 C15 H15 119.6 . . ?
C15 C16 C17 121.2(5) . . ?
C15 C16 H16 119.4 . . ?
C17 C16 H16 119.4 . . ?
O10 C18 C17 116.3(5) . . ?
O10 C18 C13 125.0(5) . . ?
C17 C18 C13 118.7(5) . . ?
C14 C13 C18 121.1(5) . . ?
C14 C13 N1 119.4(5) . . ?
C18 C13 N1 119.5(5) . . ?
C18 C17 C16 119.7(5) . . ?
C18 C17 H17 120.1 . . ?
C16 C17 H17 120.1 . . ?
O9 C14 C15 116.6(5) . . ?
O9 C14 C13 124.9(6) . . ?
C15 C14 C13 118.5(5) . . ?
C26 N5 C31 119.5(4) . . ?
C27 N6 C30 119.4(4) . . ?
C31 C32 H32A 109.5 . . ?
C31 C32 H32B 109.5 . . ?
H32A C32 H32B 109.5 . . ?
C31 C32 H32C 109.5 . . ?
H32A C32 H32C 109.5 . . ?
H32B C32 H32C 109.5 . . ?
C27 C28 H28A 109.5 . . ?
C27 C28 H28B 109.5 . . ?
H28A C28 H28B 109.5 . . ?
C27 C28 H28C 109.5 . . ?
H28A C28 H28C 109.5 . . ?
H28B C28 H28C 109.5 . . ?
C30 C29 H29A 109.5 . . ?
C30 C29 H29B 109.5 . . ?
H29A C29 H29B 109.5 . . ?
C30 C29 H29C 109.5 . . ?
H29A C29 H29C 109.5 . . ?
H29B C29 H29C 109.5 . . ?
C26 C25 H25A 109.5 . . ?
C26 C25 H25B 109.5 . . ?
H25A C25 H25B 109.5 . . ?
C26 C25 H25C 109.5 . . ?
H25A C25 H25C 109.5 . . ?
H25B C25 H25C 109.5 . . ?
N5 C31 C30 120.2(4) . . ?
N5 C31 C32 117.9(4) . . ?
C30 C31 C32 121.9(4) . . ?
N6 C27 C26 120.4(4) . . ?
N6 C27 C28 118.0(4) . . ?
C26 C27 C28 121.6(4) . . ?
N5 C26 C27 120.3(4) . . ?
N5 C26 C25 117.3(4) . . ?
C27 C26 C25 122.4(4) . . ?
N6 C30 C31 120.1(4) . . ?
N6 C30 C29 117.3(4) . . ?
C31 C30 C29 122.6(4) . . ?
C35 N8 C38 119.8(4) . . ?
C34 N7 C39 119.1(4) . . ?
C38 C37 H37A 109.5 . . ?
C38 C37 H37B 109.5 . . ?
H37A C37 H37B 109.5 . . ?
C38 C37 H37C 109.5 . . ?
H37A C37 H37C 109.5 . . ?
H37B C37 H37C 109.5 . . ?
C35 C36 H36A 109.5 . . ?
C35 C36 H36B 109.5 . . ?
H36A C36 H36B 109.5 . . ?
C35 C36 H36C 109.5 . . ?
H36A C36 H36C 109.5 . . ?
H36B C36 H36C 109.5 . . ?
C34 C33 H33A 109.5 . . ?
C34 C33 H33B 109.5 . . ?
H33A C33 H33B 109.5 . . ?
C34 C33 H33C 109.5 . . ?
H33A C33 H33C 109.5 . . ?
H33B C33 H33C 109.5 . . ?
N8 C38 C39 119.7(4) . . ?
N8 C38 C37 117.8(4) . . ?
C39 C38 C37 122.5(4) . . ?
N7 C34 C35 120.6(4) . . ?
N7 C34 C33 117.0(4) . . ?
C35 C34 C33 122.5(4) . . ?
N8 C35 C34 120.1(4) . . ?
N8 C35 C36 117.5(4) . . ?
C34 C35 C36 122.4(4) . . ?
N7 C39 C38 120.8(4) . . ?
N7 C39 C40 117.3(4) . . ?
C38 C39 C40 121.9(4) . . ?
C39 C40 H40A 109.5 . . ?
C39 C40 H40B 109.5 . . ?
H40A C40 H40B 109.5 . . ?
C39 C40 H40C 109.5 . . ?
H40A C40 H40C 109.5 . . ?
H40B C40 H40C 109.5 . . ?
 
loop_
 _geom_torsion_atom_site_label_1
 _geom_torsion_atom_site_label_2
 _geom_torsion_atom_site_label_3
 _geom_torsion_atom_site_label_4
 _geom_torsion
 _geom_torsion_site_symmetry_1
 _geom_torsion_site_symmetry_2
 _geom_torsion_site_symmetry_3
 _geom_torsion_site_symmetry_4
 _geom_torsion_publ_flag
O14 C8 C9 C10 179.9(4) . . . . ?
C7 C8 C9 C10 0.1(6) . . . . ?
O13 C12 C7 C8 -179.3(4) . . . . ?
C11 C12 C7 C8 -1.9(7) . . . . ?
O13 C12 C7 N2 1.2(6) . . . . ?
C11 C12 C7 N2 178.6(4) . . . . ?
O14 C8 C7 C12 -178.8(4) . . . . ?
C9 C8 C7 C12 1.1(7) . . . . ?
O14 C8 C7 N2 0.7(6) . . . . ?
C9 C8 C7 N2 -179.5(4) . . . . ?
O15 N2 C7 C12 -110.4(5) . . . . ?
O16 N2 C7 C12 67.3(6) . . . . ?
O15 N2 C7 C8 70.1(5) . . . . ?
O16 N2 C7 C8 -112.2(5) . . . . ?
O13 C12 C11 C10 178.9(4) . . . . ?
C7 C12 C11 C10 1.6(7) . . . . ?
C8 C9 C10 C11 -0.3(7) . . . . ?
C12 C11 C10 C9 -0.6(7) . . . . ?
O3 N4 C19 C20 5.3(7) . . . . ?
O4 N4 C19 C20 -175.0(5) . . . . ?
O3 N4 C19 C24 -172.7(4) . . . . ?
O4 N4 C19 C24 6.9(7) . . . . ?
C24 C19 C20 O1 -179.8(5) . . . . ?
N4 C19 C20 O1 2.1(7) . . . . ?
C24 C19 C20 C21 0.1(7) . . . . ?
N4 C19 C20 C21 -177.9(5) . . . . ?
C23 C22 C21 C20 -0.4(9) . . . . ?
O1 C20 C21 C22 -179.9(5) . . . . ?
C19 C20 C21 C22 0.1(8) . . . . ?
C21 C22 C23 C24 0.4(9) . . . . ?
C22 C23 C24 O2 178.8(5) . . . . ?
C22 C23 C24 C19 -0.2(8) . . . . ?
C20 C19 C24 O2 -179.0(5) . . . . ?
N4 C19 C24 O2 -1.0(7) . . . . ?
C20 C19 C24 C23 -0.1(8) . . . . ?
N4 C19 C24 C23 178.0(5) . . . . ?
C4 C3 C2 O5 -177.8(4) . . . . ?
C4 C3 C2 C1 0.4(6) . . . . ?
O6 C6 C1 C2 179.0(4) . . . . ?
C5 C6 C1 C2 0.1(7) . . . . ?
O6 C6 C1 N3 0.1(6) . . . . ?
C5 C6 C1 N3 -178.9(4) . . . . ?
O5 C2 C1 C6 178.1(4) . . . . ?
C3 C2 C1 C6 -0.3(6) . . . . ?
O5 C2 C1 N3 -3.0(6) . . . . ?
C3 C2 C1 N3 178.6(4) . . . . ?
O8 N3 C1 C6 110.2(5) . . . . ?
O7 N3 C1 C6 -68.9(5) . . . . ?
O8 N3 C1 C2 -68.8(5) . . . . ?
O7 N3 C1 C2 112.1(5) . . . . ?
O6 C6 C5 C4 -178.9(4) . . . . ?
C1 C6 C5 C4 0.0(7) . . . . ?
C2 C3 C4 C5 -0.3(7) . . . . ?
C6 C5 C4 C3 0.1(7) . . . . ?
C14 C15 C16 C17 0.1(8) . . . . ?
O10 C18 C13 C14 -178.2(4) . . . . ?
C17 C18 C13 C14 0.8(7) . . . . ?
O10 C18 C13 N1 1.3(7) . . . . ?
C17 C18 C13 N1 -179.7(4) . . . . ?
O12 N1 C13 C14 -172.9(5) . . . . ?
O11 N1 C13 C14 6.8(7) . . . . ?
O12 N1 C13 C18 7.6(7) . . . . ?
O11 N1 C13 C18 -172.7(5) . . . . ?
O10 C18 C17 C16 179.4(5) . . . . ?
C13 C18 C17 C16 0.3(7) . . . . ?
C15 C16 C17 C18 -0.8(7) . . . . ?
C16 C15 C14 O9 -179.2(5) . . . . ?
C16 C15 C14 C13 1.0(7) . . . . ?
C18 C13 C14 O9 178.7(4) . . . . ?
N1 C13 C14 O9 -0.8(7) . . . . ?
C18 C13 C14 C15 -1.5(7) . . . . ?
N1 C13 C14 C15 179.0(5) . . . . ?
C26 N5 C31 C30 -1.9(6) . . . . ?
C26 N5 C31 C32 178.3(4) . . . . ?
C30 N6 C27 C26 -0.3(6) . . . . ?
C30 N6 C27 C28 179.4(4) . . . . ?
C31 N5 C26 C27 1.7(6) . . . . ?
C31 N5 C26 C25 -178.6(4) . . . . ?
N6 C27 C26 N5 -0.6(6) . . . . ?
C28 C27 C26 N5 179.7(4) . . . . ?
N6 C27 C26 C25 179.8(4) . . . . ?
C28 C27 C26 C25 0.1(7) . . . . ?
C27 N6 C30 C31 0.0(6) . . . . ?
C27 N6 C30 C29 -179.8(4) . . . . ?
N5 C31 C30 N6 1.1(6) . . . . ?
C32 C31 C30 N6 -179.2(4) . . . . ?
N5 C31 C30 C29 -179.1(4) . . . . ?
C32 C31 C30 C29 0.7(7) . . . . ?
C35 N8 C38 C39 -1.3(6) . . . . ?
C35 N8 C38 C37 179.6(4) . . . . ?
C39 N7 C34 C35 -1.5(6) . . . . ?
C39 N7 C34 C33 177.7(4) . . . . ?
C38 N8 C35 C34 0.6(6) . . . . ?
C38 N8 C35 C36 -178.5(4) . . . . ?
N7 C34 C35 N8 0.8(6) . . . . ?
C33 C34 C35 N8 -178.4(4) . . . . ?
N7 C34 C35 C36 179.9(4) . . . . ?
C33 C34 C35 C36 0.7(7) . . . . ?
C34 N7 C39 C38 0.9(6) . . . . ?
C34 N7 C39 C40 -178.3(4) . . . . ?
N8 C38 C39 N7 0.5(6) . . . . ?
C37 C38 C39 N7 179.6(4) . . . . ?
N8 C38 C39 C40 179.7(4) . . . . ?
C37 C38 C39 C40 -1.2(7) . . . . ?
 
_refine_diff_density_max    0.265
_refine_diff_density_min   -0.238
_refine_diff_density_rms    0.045

_shelxl_version_number 2014-3

_shelx_res_file
;
TITL 11 in P1 #1 New: P1
CELL  0.71073   7.7162   8.9727  16.9089   86.559   78.838   66.314
ZERR     2.00   0.0008   0.0009   0.0017    0.006    0.006    0.005
LATT  -1
SFAC  C    H    N    O
UNIT  40 44 8 16
MERG   2
OMIT    -2.00  55.00
TWIN
FMAP   2
PLAN   20
SIZE     0.200   0.200   0.200
ACTA
BOND   $H
CONF
L.S.  20
WGHT    0.038800    0.804800
BASF  -0.60595
FVAR       0.81099
O13   4    0.240274    0.700393    0.092481    11.00000    0.02945    0.02903 =
         0.03412    0.01607   -0.00898   -0.01674
O14   4    0.248201    1.116178   -0.086337    11.00000    0.02812    0.02933 =
         0.04408    0.02213   -0.00827   -0.01628
O15   4    0.008744    0.926906   -0.060476    11.00000    0.02904    0.04506 =
         0.03424    0.00761   -0.01502   -0.01770
O16   4   -0.064025    1.013248    0.062366    11.00000    0.02097    0.07543 =
         0.04257   -0.01794    0.00476   -0.01085
N2    3    0.053040    0.953296    0.001101    11.00000    0.01915    0.02210 =
         0.03187    0.01021   -0.00793   -0.01017
C12   1    0.346050    0.776634    0.050798    11.00000    0.02341    0.02239 =
         0.02468    0.00478   -0.00549   -0.01142
C8    1    0.352791    0.993072   -0.044112    11.00000    0.02375    0.01841 =
         0.02427    0.00350   -0.00219   -0.00903
C9    1    0.549081    0.945979   -0.043024    11.00000    0.02340    0.02955 =
         0.02685    0.00588   -0.00167   -0.01649
AFIX  43
H9    2    0.618043    1.001119   -0.073241    11.00000   -1.20000
AFIX   0
C7    1    0.257233    0.904927    0.002898    11.00000    0.01922    0.01921 =
         0.02690    0.00068   -0.00485   -0.00839
C11   1    0.541437    0.730812    0.050030    11.00000    0.02271    0.02955 =
         0.03160    0.00833   -0.01072   -0.00715
AFIX  43
H11   2    0.606724    0.643520    0.080351    11.00000   -1.20000
AFIX   0
C10   1    0.637854    0.816668    0.003573    11.00000    0.01738    0.03179 =
         0.03451    0.00310   -0.00749   -0.01036
AFIX  43
H10   2    0.768123    0.785528    0.003918    11.00000   -1.20000
AFIX   0
O1    4    0.975425    0.651550    0.740215    11.00000    0.05568    0.04845 =
         0.04896   -0.00514   -0.02082   -0.00997
O2    4    1.099578    0.087539    0.683582    11.00000    0.08129    0.03973 =
         0.08517    0.00939   -0.03969   -0.01914
AFIX 147
H2    2    1.153280    0.105316    0.639482    11.00000   -1.50000
AFIX   0
O3    4    1.186612    0.499639    0.608068    11.00000    0.03828    0.04768 =
         0.05564    0.01168   -0.00736   -0.01262
O4    4    1.210791    0.262911    0.578853    11.00000    0.08164    0.05448 =
         0.05233   -0.01563   -0.00104   -0.01163
N4    3    1.152013    0.379576    0.627173    11.00000    0.03146    0.04387 =
         0.03735    0.00499   -0.01225   -0.00217
C19   1    1.044702    0.371160    0.705360    11.00000    0.02850    0.04402 =
         0.03603    0.00569   -0.01625   -0.00592
C20   1    0.964151    0.506218    0.758538    11.00000    0.03292    0.05299 =
         0.04134    0.00294   -0.01803   -0.01030
C22   1    0.850615    0.349773    0.856520    11.00000    0.04512    0.10858 =
         0.04221    0.03616   -0.01877   -0.02671
AFIX  43
H22   2    0.785228    0.342674    0.907979    11.00000   -1.20000
AFIX   0
C21   1    0.866176    0.493243    0.834859    11.00000    0.04021    0.08452 =
         0.03441   -0.00380   -0.01535   -0.00931
AFIX  43
H21   2    0.811741    0.581491    0.870824    11.00000   -1.20000
AFIX   0
C23   1    0.926557    0.214941    0.806255    11.00000    0.04993    0.07512 =
         0.06744    0.03712   -0.03345   -0.02555
AFIX  43
H23   2    0.911688    0.119660    0.823485    11.00000   -1.20000
AFIX   0
C24   1    1.024834    0.222962    0.730126    11.00000    0.04808    0.05083 =
         0.05545    0.01892   -0.03354   -0.01630
O5    4    0.741097    0.626109    0.604503    11.00000    0.02714    0.02972 =
         0.03680    0.01723   -0.01216   -0.01446
O6    4    0.768242    1.020711    0.412758    11.00000    0.02609    0.03429 =
         0.03657    0.01908   -0.01001   -0.01675
O8    4    0.963615    0.836893    0.581080    11.00000    0.02890    0.03641 =
         0.02823   -0.00227   -0.01135   -0.01364
O7    4    1.070871    0.728680    0.461936    11.00000    0.02142    0.04451 =
         0.03413   -0.00532    0.00263   -0.01056
N3    3    0.939548    0.794599    0.518303    11.00000    0.02046    0.02239 =
         0.02545    0.00612   -0.00654   -0.00994
C3    1    0.458784    0.774723    0.546147    11.00000    0.02328    0.02496 =
         0.03043    0.00623   -0.00386   -0.01435
AFIX  43
H3    2    0.389017    0.720345    0.576470    11.00000   -1.20000
AFIX   0
C2    1    0.645364    0.739356    0.555582    11.00000    0.02263    0.01995 =
         0.02316    0.00158   -0.00457   -0.01033
C6    1    0.661638    0.942682    0.454084    11.00000    0.02537    0.02255 =
         0.02287    0.00291   -0.00346   -0.01123
C1    1    0.743257    0.825865    0.508714    11.00000    0.01697    0.01813 =
         0.02292    0.00291   -0.00352   -0.00671
C5    1    0.474576    0.974984    0.445769    11.00000    0.02425    0.02817 =
         0.03037    0.01300   -0.01043   -0.00970
AFIX  43
H5A   2    0.416025    1.052542    0.409636    11.00000   -1.20000
AFIX   0
C4    1    0.375450    0.890620    0.491811    11.00000    0.02220    0.03449 =
         0.03255    0.00297   -0.01016   -0.01272
AFIX  43
H4    2    0.250151    0.912496    0.486005    11.00000   -1.20000
AFIX   0
O10   4    0.047824    0.087851    0.206600    11.00000    0.04895    0.03832 =
         0.04657    0.00053   -0.01375   -0.01838
O12   4   -0.052136    0.308727    0.100018    11.00000    0.09211    0.08142 =
         0.05871    0.02172   -0.04189   -0.04368
O11   4   -0.053053    0.545041    0.113556    11.00000    0.06055    0.06671 =
         0.09753    0.05147   -0.04219   -0.03672
O9    4   -0.041944    0.648630    0.250180    11.00000    0.05047    0.02621 =
         0.12003    0.00316   -0.01204   -0.01089
AFIX 147
H9A   2   -0.067442    0.661904    0.204723    11.00000   -1.50000
AFIX   0
N1    3   -0.037828    0.410708    0.141414    11.00000    0.03148    0.05446 =
         0.05752    0.01920   -0.01832   -0.01828
C15   1    0.020259    0.456487    0.350353    11.00000    0.03032    0.04762 =
         0.06508   -0.02112    0.00669   -0.01546
AFIX  43
H15   2    0.015261    0.536383    0.384367    11.00000   -1.20000
AFIX   0
C16   1    0.057159    0.301436    0.378314    11.00000    0.02759    0.05432 =
         0.03975   -0.00463   -0.00310   -0.01515
AFIX  43
H16   2    0.076451    0.278242    0.431052    11.00000   -1.20000
AFIX   0
C18   1    0.035128    0.212652    0.250660    11.00000    0.01874    0.03247 =
         0.04069   -0.00013   -0.00507   -0.01108
C13   1   -0.004121    0.372573    0.222668    11.00000    0.02381    0.03363 =
         0.04769    0.00668   -0.00679   -0.01077
C17   1    0.066121    0.178449    0.328904    11.00000    0.02594    0.03822 =
         0.04276    0.00274   -0.00459   -0.00958
AFIX  43
H17   2    0.092803    0.073951    0.348457    11.00000   -1.20000
AFIX   0
C14   1   -0.009413    0.494811    0.272437    11.00000    0.02393    0.03313 =
         0.06290   -0.00236   -0.00525   -0.00848
N5    3    0.542999    0.469841    0.698539    11.00000    0.02852    0.01935 =
         0.02337    0.00765   -0.01022   -0.01102
N6    3    0.420597    0.283327    0.811933    11.00000    0.02614    0.01999 =
         0.02111    0.00438   -0.00504   -0.01110
C32   1    0.693769    0.248167    0.599347    11.00000    0.04535    0.02584 =
         0.02400   -0.00018    0.00053   -0.01458
AFIX 137
H32A  2    0.610119    0.232546    0.568433    11.00000   -1.50000
H32B  2    0.798079    0.145859    0.604433    11.00000   -1.50000
H32C  2    0.744244    0.323599    0.572562    11.00000   -1.50000
AFIX   0
C28   1    0.263275    0.507889    0.909689    11.00000    0.05096    0.03564 =
         0.01899   -0.00064    0.00544   -0.02269
AFIX 137
H28A  2    0.147365    0.599241    0.903252    11.00000   -1.50000
H28B  2    0.337959    0.542535    0.937761    11.00000   -1.50000
H28C  2    0.230862    0.425867    0.940122    11.00000   -1.50000
AFIX   0
C29   1    0.564916    0.043438    0.723981    11.00000    0.05530    0.01796 =
         0.04025   -0.00107    0.00101   -0.01875
AFIX 137
H29A  2    0.698215   -0.021337    0.725035    11.00000   -1.50000
H29B  2    0.538111    0.031699    0.672122    11.00000   -1.50000
H29C  2    0.485898    0.007715    0.764970    11.00000   -1.50000
AFIX   0
C25   1    0.396041    0.709643    0.785561    11.00000    0.04574    0.02174 =
         0.04056    0.00311   -0.00630   -0.01626
AFIX 137
H25A  2    0.452775    0.752219    0.739028    11.00000   -1.50000
H25B  2    0.448021    0.718902    0.831338    11.00000   -1.50000
H25C  2    0.259053    0.770226    0.796084    11.00000   -1.50000
AFIX   0
C31   1    0.582817    0.314454    0.681407    11.00000    0.02817    0.02330 =
         0.02274    0.00549   -0.00842   -0.01204
C27   1    0.378524    0.439065    0.828197    11.00000    0.02668    0.02095 =
         0.02147    0.00368   -0.00640   -0.01052
C26   1    0.440142    0.534285    0.770326    11.00000    0.02854    0.02002 =
         0.02366    0.00489   -0.00743   -0.01270
C30   1    0.521986    0.218807    0.739320    11.00000    0.02872    0.01833 =
         0.02553    0.00323   -0.00819   -0.01116
N8    3    0.428466    0.471580    0.194660    11.00000    0.02574    0.02131 =
         0.02374    0.00415   -0.00216   -0.00640
N7    3    0.574091    0.244590    0.307363    11.00000    0.01869    0.02410 =
         0.02456    0.00498   -0.00126   -0.00724
C37   1    0.459166    0.265154    0.099370    11.00000    0.03613    0.03196 =
         0.02757   -0.00033   -0.00861   -0.00518
AFIX 137
H37A  2    0.392723    0.361447    0.071421    11.00000   -1.50000
H37B  2    0.386623    0.198334    0.107737    11.00000   -1.50000
H37C  2    0.584112    0.205498    0.067784    11.00000   -1.50000
AFIX   0
C36   1    0.379202    0.698497    0.280186    11.00000    0.05192    0.02280 =
         0.03878    0.00289   -0.00839   -0.01468
AFIX 137
H36A  2    0.352978    0.755343    0.231088    11.00000   -1.50000
H36B  2    0.478498    0.718792    0.298168    11.00000   -1.50000
H36C  2    0.264343    0.736047    0.320733    11.00000   -1.50000
AFIX   0
C33   1    0.534165    0.449758    0.403775    11.00000    0.03229    0.03623 =
         0.02531    0.00118   -0.00950   -0.01071
AFIX 137
H33A  2    0.409173    0.491099    0.437762    11.00000   -1.50000
H33B  2    0.585343    0.532078    0.397664    11.00000   -1.50000
H33C  2    0.618608    0.355714    0.427824    11.00000   -1.50000
AFIX   0
C38   1    0.481090    0.312283    0.179270    11.00000    0.02119    0.01971 =
         0.02621    0.00148   -0.00108   -0.00769
C34   1    0.517598    0.403601    0.322852    11.00000    0.01823    0.02482 =
         0.02224    0.00174   -0.00102   -0.00682
C35   1    0.444539    0.519169    0.265439    11.00000    0.02342    0.02117 =
         0.02624    0.00275   -0.00112   -0.00889
C39   1    0.555580    0.197758    0.236612    11.00000    0.01931    0.02185 =
         0.02325    0.00699    0.00023   -0.00751
C40   1    0.615654    0.018490    0.222726    11.00000    0.03920    0.02323 =
         0.03557    0.00517    0.00018   -0.00959
AFIX 137
H40A  2    0.703032   -0.041885    0.257759    11.00000   -1.50000
H40B  2    0.678257   -0.009932    0.167629    11.00000   -1.50000
H40C  2    0.504024   -0.007154    0.233924    11.00000   -1.50000
AFIX   0
H5    2    0.655870    0.568827    0.635536    11.00000    0.05786
H6    2    0.714009    1.078823    0.381606    11.00000    0.03110
H13   2    0.320951    0.617313    0.125016    11.00000    0.06694
H14   2    0.302045    1.165294   -0.107034    11.00000    0.02651
H10A  2    0.016893    0.116637    0.163825    11.00000    0.05830
H1    2    1.026166    0.644539    0.694381    11.00000    0.03223
HKLF 4

REM  11 in P1 #1 New: P1
REM R1 =  0.0477 for    7362 Fo > 4sig(Fo)  and  0.0673 for all    9240 data
REM    612 parameters refined using      3 restraints

END

WGHT      0.0388      0.8048

REM Highest difference peak  0.265,  deepest hole -0.238,  1-sigma level  0.045
Q1    1   1.0444  0.6464  0.4813  11.00000  0.05    0.27
Q2    1   0.0451  0.1999  0.4150  11.00000  0.05    0.26
Q3    1  -0.0484  1.1018  0.0360  11.00000  0.05    0.24
Q4    1   0.3235  0.9257 -0.0303  11.00000  0.05    0.20
Q5    1   0.5604  0.1336  0.7223  11.00000  0.05    0.19
Q6    1   0.9497  0.3075  0.6176  11.00000  0.05    0.19
Q7    1   0.5362  0.9707  0.0253  11.00000  0.05    0.19
Q8    1   0.5601  0.8638 -0.0266  11.00000  0.05    0.19
Q9    1  -0.0845  0.6746  0.3114  11.00000  0.05    0.18
Q10   1   0.4296  0.6890  0.5404  11.00000  0.05    0.18
Q11   1   0.6660  0.8300  0.5439  11.00000  0.05    0.17
Q12   1   0.6146  0.2739  0.6406  11.00000  0.05    0.17
Q13   1   0.6554  0.2722  0.6502  11.00000  0.05    0.17
Q14   1   0.1919  0.9203  0.0005  11.00000  0.05    0.17
Q15   1   0.3660  0.7572  0.3302  11.00000  0.05    0.17
Q16   1   0.4213  0.4939  0.8078  11.00000  0.05    0.17
Q17   1   0.4542  0.9407 -0.0622  11.00000  0.05    0.17
Q18   1   0.5372  0.7914  0.5701  11.00000  0.05    0.17
Q19   1   0.3873  0.7462  0.7089  11.00000  0.05    0.16
Q20   1   0.5182  0.7347  0.7846  11.00000  0.05    0.16
;
_shelx_res_checksum   67010

_shelx_hkl_file
;
   0   0   3   23.81    0.79
   0   0  -3   27.79    0.64
   0   0   4  481.50    4.74
   0   0   4  503.84    5.79
   0   0  -4  479.11    4.82
   0   0   5   16.15    0.98
   0   0   5   14.84    0.71
   0   0  -5   14.13    0.88
   0   0   6 1455.23   16.30
   0   0   6 1415.75   13.33
   0   0  -6 1421.00   13.61
   0   0   7   11.63    1.03
   0   0   7   10.54    1.23
   0   0  -7   10.20    1.24
   0   0   8  738.92    9.74
   0   0   8  760.83   11.90
   0   0  -8  747.59    9.93
   0   0   9   71.42    2.49
   0   0   9   78.63    3.55
   0   0  -9   79.47    2.85
   0   0  10  253.54    6.44
   0   0 -10  245.25    4.69
   0   0 -10  251.87    5.47
   0   0  11    1.41    1.32
   0   0 -11    3.42    0.89
   0   0 -11    0.31    1.24
   0   0  12   91.48    4.24
   0   0 -12   92.05    3.46
   0   0 -12   94.58    3.01
   0   0  13   17.30    2.50
   0   0 -13   17.09    2.37
   0   0 -13   16.43    1.72
   0   0  14   25.65    3.54
   0   0 -14   27.55    2.04
   0   0 -14   26.87    2.47
   0   0  15    8.93    2.57
   0   0 -15   12.36    1.70
   0   0 -15    9.83    2.54
   0   0  16   18.25    3.08
   0   0 -16   17.25    2.02
   0   0 -16   14.73    2.30
   0   0  17   11.80    3.30
   0   0 -17    6.76    1.66
   0   0 -17    0.52    2.20
   0   0  18   23.14    3.31
   0   0 -18    0.01    2.55
   0   0  19   14.93    3.40
   0   0 -19    0.30    2.00
   0   0  20   44.21    4.37
   0   0 -20   -0.84    3.57
   0   0  21    0.43    3.69
   0   0 -21    5.04    2.88
   0   1 -21   -0.05    2.44
   0  -1  21   12.41    3.20
   0   1 -20   -0.01    2.30
   0  -1  20   14.39    3.12
   0   1 -19   -0.68    2.46
   0  -1  19   36.86    4.19
   0   1 -18    0.12    3.99
   0  -1  18  155.78    5.89
   0   1 -17   10.32    1.98
   0   1 -17   15.62    3.06
   0  -1  17   13.20    3.06
   0   1 -16   12.06    2.41
   0   1 -16   11.25    1.91
   0  -1  16   12.83    3.38
   0   1 -15   23.06    2.79
   0   1 -15   22.46    1.90
   0  -1  15   36.42    3.73
   0   1 -14  455.18   10.45
   0  -1  14  435.65    9.43
   0  -1  14  455.71   11.76
   0   1 -13    1.10    1.32
   0  -1  13    2.36    1.51
   0  -1  13    2.51    1.31
   0   1 -12  205.09    5.53
   0  -1  12  200.55    6.23
   0  -1  12  214.70    5.67
   0   1 -11   28.65    1.89
   0  -1  11   26.46    1.96
   0  -1  11   23.75    2.17
   0   1 -10  101.93    3.22
   0  -1  10  104.60    3.31
   0  -1  10  102.19    3.60
   0   1  -9   82.21    2.72
   0  -1   9   85.72    3.00
   0  -1   9   88.17    2.88
   0   1  -8  839.22   11.61
   0  -1   8  837.01   12.31
   0  -1   8  840.11   10.95
   0   1  -7  147.31    3.29
   0  -1   7  155.67    3.72
   0  -1   7  134.96    2.89
   0   1  -6  211.08    3.72
   0  -1   6  194.73    3.29
   0  -1   6  212.30    3.97
   0   1  -5   52.64    1.69
   0  -1   5   55.65    1.61
   0   1  -4  514.56    5.84
   0  -1   4  527.52    5.55
   0  -1   4  523.40    5.83
   0   1  -3  297.70    3.50
   0  -1   3  299.84    3.25
   0  -1   3  286.90    3.34
   0   1  -2 5651.98   29.25
   0  -1   2 5630.70   25.77
   0  -1   2 5622.54   29.02
   0   1   2 9999.00   50.78
   0  -1  -2 9990.76   44.65
   0  -1  -2 9981.98   37.53
   0   1   3  167.66    2.71
   0  -1  -3  171.14    1.98
   0  -1  -3  169.68    2.17
   0   1   4 7668.07   53.49
   0  -1  -4 7665.36   43.12
   0  -1  -4 7616.07   39.72
   0   1   5   29.55    1.49
   0  -1  -5   35.11    1.03
   0  -1  -5   33.77    1.15
   0   1   6  140.02    3.38
   0  -1  -6  137.33    2.47
   0  -1  -6  134.76    2.45
   0   1   7    2.06    1.02
   0  -1  -7    2.00    0.62
   0  -1  -7    2.85    0.59
   0   1   8  128.97    4.05
   0  -1  -8  130.07    3.14
   0  -1  -8  124.95    3.02
   0   1   9   29.84    2.29
   0  -1  -9   22.16    1.48
   0  -1  -9   24.39    1.75
   0   1  10  373.24    8.90
   0  -1 -10  366.66    7.07
   0  -1 -10  367.14    6.57
   0   1  11   29.28    3.02
   0  -1 -11   30.25    1.91
   0  -1 -11   30.92    1.90
   0   1  12   57.16    3.55
   0  -1 -12   49.76    2.45
   0  -1 -12   54.93    2.88
   0   1  13   19.79    2.96
   0  -1 -13   19.85    2.30
   0  -1 -13   21.11    1.98
   0   1  14   72.56    4.77
   0  -1 -14   77.41    3.56
   0  -1 -14   79.94    4.22
   0   1  15   29.84    3.76
   0  -1 -15   28.91    3.05
   0  -1 -15   22.94    2.50
   0   1  16   30.34    3.80
   0  -1 -16   26.12    2.67
   0  -1 -16   28.77    2.83
   0   1  17    5.34    3.08
   0  -1 -17    6.38    1.66
   0  -1 -17    0.58    1.65
   0   1  18   34.81    4.14
   0  -1 -18    0.88    2.50
   0   1  19    1.32    2.29
   0  -1 -19    0.34    1.90
   0   1  20   17.69    3.51
   0  -1 -20    1.17    2.27
   0   1  21    5.67    3.71
   0  -1 -21    0.14    2.49
   0   2 -21    1.58    3.82
   0  -2  21   18.20    4.35
   0   2 -20   -0.20    3.76
   0  -2  20   28.89    4.23
   0   2 -19   21.13    4.05
   0  -2  19   17.95    3.60
   0   2 -18    8.33    3.44
   0  -2  18   11.54    2.88
   0   2 -17  118.92    7.01
   0  -2  17  116.79    6.13
   0   2 -16  401.95   12.06
   0  -2  16  382.54   11.37
   0  -2  16  373.52   10.48
   0   2 -15    9.93    2.80
   0  -2  15   11.50    2.23
   0  -2  15   10.97    2.37
   0   2 -14   83.54    4.73
   0  -2  14   78.32    4.11
   0  -2  14   81.20    4.83
   0   2 -13    9.35    2.32
   0  -2  13    6.89    1.77
   0  -2  13   12.43    2.34
   0   2 -12   76.83    3.51
   0  -2  12   77.00    3.51
   0  -2  12   77.74    3.43
   0   2 -11   72.78    3.20
   0  -2  11   68.60    3.44
   0  -2  11   67.69    3.08
   0   2 -10   63.56    3.12
   0  -2  10   55.69    2.53
   0  -2  10   56.49    2.91
   0   2  -9   80.43    2.88
   0  -2   9   75.36    2.47
   0  -2   9   79.25    3.01
   0   2  -8   33.93    1.87
   0  -2   8   32.57    1.72
   0  -2   8   34.75    1.82
   0   2  -7  103.63    3.05
   0  -2   7  105.10    2.84
   0  -2   7  115.81    3.10
   0   2  -6  702.62    9.43
   0  -2   6  698.04    8.92
   0  -2   6  700.42    9.18
   0   2  -5  482.73    6.90
   0  -2   5  477.65    6.22
   0  -2   5  467.84    6.47
   0   2  -4 3552.90   29.21
   0  -2   4 3533.76   25.76
   0  -2   4 3527.39   29.14
   0   2  -3  195.13    3.20
   0  -2   3  193.58    3.16
   0  -2   3  199.48    2.79
   0   2  -2  185.77    2.46
   0   2  -2  181.44    2.91
   0  -2   2  181.62    3.02
   0   2  -1  381.73    3.95
   0   2  -1  376.20    4.31
   0  -2   1  391.79    4.87
   0   2   0  193.34    2.55
   0   2   0  193.52    2.55
   0  -2   0  198.87    3.00
   0   2   1  361.34    3.73
   0   2   1  370.95    4.39
   0  -2  -1  378.97    4.86
   0   2   2 4388.95   31.62
   0  -2  -2 4380.20   30.98
   0  -2  -2 4349.54   25.39
   0   2   3  204.50    3.75
   0  -2  -3  202.05    3.21
   0  -2  -3  201.92    2.65
   0   2   4 2517.50   24.92
   0  -2  -4 2500.94   21.37
   0  -2  -4 2502.43   18.38
   0   2   5   46.75    2.12
   0  -2  -5   50.31    1.72
   0  -2  -5   47.65    1.41
   0   2   6 1211.79   16.29
   0  -2  -6 1221.22   12.33
   0  -2  -6 1244.29   13.83
   0   2   7  142.51    4.22
   0  -2  -7  145.81    3.46
   0  -2  -7  146.28    2.93
   0   2   8   62.03    3.01
   0  -2  -8   59.79    2.07
   0  -2  -8   60.71    1.91
   0   2   9   41.37    2.93
   0  -2  -9   44.51    1.89
   0  -2  -9   40.71    1.66
   0   2  10    9.61    2.28
   0  -2 -10   10.45    1.39
   0  -2 -10    9.35    1.28
   0   2  11   10.50    2.07
   0  -2 -11   10.27    1.24
   0  -2 -11    9.40    1.48
   0   2  12   54.77    3.88
   0  -2 -12   50.40    2.59
   0  -2 -12   43.62    2.76
   0   2  13   61.81    4.87
   0  -2 -13   57.43    3.39
   0  -2 -13   57.47    2.82
   0   2  14  328.64   11.14
   0  -2 -14  350.77    8.50
   0  -2 -14  324.61    8.29
   0   2  15   59.74    5.13
   0  -2 -15   62.87    4.14
   0  -2 -15   70.21    3.80
   0   2  16   19.51    4.77
   0  -2 -16   27.11    2.54
   0  -2 -16   25.73    2.75
   0   2  17    0.82    3.08
   0  -2 -17    2.25    1.86
   0  -2 -17    1.77    1.66
   0   2  18   19.80    4.28
   0  -2 -18   11.97    1.91
   0  -2 -18    0.03    2.32
   0   2  19    0.71    2.38
   0  -2 -19   -0.17    1.34
   0   2  20    6.01    4.45
   0   2  21    1.77    3.90
   0   3 -20    4.23    2.84
   0  -3  20    1.96    3.16
   0   3 -19    3.08    2.49
   0  -3  19    1.78    2.80
   0   3 -18   12.02    3.00
   0  -3  18   11.12    3.44
   0   3 -17   19.65    3.14
   0  -3  17   19.14    3.14
   0   3 -16    5.25    2.15
   0  -3  16    2.66    2.03
   0  -3  16    4.43    1.94
   0   3 -15   44.05    4.12
   0  -3  15   31.73    3.80
   0  -3  15   36.57    3.33
   0   3 -14  254.86    8.60
   0  -3  14  233.53    7.33
   0  -3  14  233.41    7.41
   0   3 -13    2.13    1.75
   0  -3  13    8.22    1.89
   0  -3  13    2.74    1.72
   0   3 -12  251.30    6.93
   0  -3  12  236.87    6.90
   0  -3  12  230.27    6.23
   0   3 -11   11.56    2.36
   0  -3  11   10.46    1.56
   0  -3  11   11.33    1.58
   0   3 -10   20.05    1.82
   0  -3  10    7.63    1.68
   0  -3  10    5.04    1.68
   0   3  -9  127.11    4.12
   0  -3   9  120.81    3.76
   0  -3   9  126.24    4.06
   0   3  -8   14.30    1.56
   0  -3   8   12.15    1.64
   0  -3   8   15.82    1.45
   0   3  -7    0.92    0.90
   0  -3   7    1.13    0.82
   0  -3   7    1.32    0.94
   0   3  -6  695.26   10.49
   0  -3   6  695.15    9.30
   0  -3   6  689.58   10.51
   0   3  -5  534.21    8.26
   0  -3   5  526.28    7.06
   0  -3   5  537.50    8.73
   0   3  -4  206.94    4.03
   0  -3   4  213.32    4.56
   0  -3   4  212.06    3.57
   0   3  -3  799.71   10.08
   0   3  -3  800.12    8.71
   0  -3   3  807.77   10.84
   0   3  -2  175.85    2.92
   0   3  -2  178.29    3.35
   0  -3   2  182.51    3.84
   0   3  -1  515.75    6.76
   0   3  -1  514.68    6.19
   0  -3   1  519.42    7.41
   0   3   0   86.92    2.04
   0   3   0   87.50    2.04
   0  -3   0   92.72    2.65
   0   3   1   14.21    0.73
   0   3   1   12.11    0.86
   0  -3  -1   13.29    1.11
   0   3   2    3.56    0.62
   0   3   2    5.34    0.90
   0  -3  -2    3.16    1.02
   0   3   3  218.19    3.40
   0   3   3  209.08    4.26
   0  -3  -3  217.51    4.26
   0   3   4  341.54    6.25
   0  -3  -4  341.05    4.99
   0  -3  -4  339.53    5.83
   0   3   5   64.86    2.70
   0  -3  -5   64.67    2.25
   0  -3  -5   64.14    1.85
   0   3   6 1148.28   17.30
   0  -3  -6 1165.80   15.12
   0   3   7  159.70    4.98
   0  -3  -7  151.37    3.97
   0  -3  -7  158.00    3.47
   0   3   8  854.91   16.11
   0  -3  -8  844.58   11.31
   0  -3  -8  839.85   13.07
   0   3   9   41.93    3.61
   0  -3  -9   46.30    2.23
   0  -3  -9   39.93    2.07
   0   3  10  149.96    5.58
   0  -3 -10  147.74    4.05
   0  -3 -10  154.88    4.75
   0   3  11   21.78    2.85
   0  -3 -11   20.34    2.23
   0  -3 -11   18.86    1.95
   0   3  12  175.24    7.10
   0  -3 -12  180.78    5.17
   0  -3 -12  187.03    5.92
   0   3  13   43.49    4.69
   0  -3 -13   52.84    3.44
   0  -3 -13   48.72    3.02
   0   3  14  286.65   10.21
   0  -3 -14  249.87    7.46
   0  -3 -14  278.11    7.99
   0   3  15   12.87    4.61
   0  -3 -15   16.53    2.47
   0  -3 -15   17.94    2.59
   0   3  16   96.07    6.70
   0  -3 -16   87.12    4.33
   0  -3 -16   82.68    4.73
   0   3  17    6.10    4.09
   0  -3 -17    4.27    2.27
   0  -3 -17    8.64    2.23
   0   3  18   20.48    4.87
   0  -3 -18    8.84    2.61
   0   3  19   18.67    4.78
   0   3  20   14.06    4.57
   0   4 -20  144.72    8.86
   0   4 -19   22.20    3.85
   0  -4  19   14.39    4.19
   0   4 -18    2.38    2.21
   0  -4  18    0.90    2.40
   0   4 -17   -0.18    1.49
   0  -4  17    0.27    1.52
   0   4 -16   21.85    3.14
   0  -4  16   16.67    3.18
   0  -4  16   15.19    2.96
   0   4 -15   27.87    3.90
   0  -4  15   26.84    3.13
   0  -4  15   20.56    3.12
   0   4 -14   74.74    5.46
   0  -4  14   74.19    4.18
   0  -4  14   72.36    4.45
   0   4 -13   97.28    4.78
   0  -4  13   86.87    4.60
   0  -4  13   81.85    4.54
   0   4 -12    0.48    1.19
   0  -4  12    0.27    1.11
   0  -4  12   -0.24    1.02
   0   4 -11   65.34    4.48
   0  -4  11   62.28    3.55
   0  -4  11   67.75    3.34
   0   4 -10  248.05    6.94
   0  -4  10  246.58    6.74
   0  -4  10  238.44    6.31
   0   4  -9   56.79    2.99
   0  -4   9   50.18    2.80
   0  -4   9   50.11    2.62
   0   4  -8    6.80    1.95
   0  -4   8    8.63    1.75
   0  -4   8    8.80    1.30
   0   4  -7    8.73    1.69
   0  -4   7    6.02    1.10
   0  -4   7    5.32    1.32
   0   4  -6   32.91    2.38
   0  -4   6   29.96    1.58
   0  -4   6   30.01    2.42
   0   4  -5   13.37    1.47
   0  -4   5   11.71    1.52
   0  -4   5   11.54    1.18
   0   4  -4  909.78   11.04
   0   4  -4  909.03   13.08
   0  -4   4  887.27   14.00
   0   4  -3  552.77    8.66
   0   4  -3  560.85    7.73
   0  -4   3  540.80    9.49
   0   4  -2  467.45    6.80
   0   4  -2  460.90    7.28
   0  -4   2  476.35    8.59
   0   4  -1  204.44    4.22
   0   4  -1  208.83    4.02
   0  -4   1  202.01    4.87
   0   4   0 1431.62   16.33
   0   4   0 1419.27   15.87
   0  -4   0 1425.56   18.70
   0   4   1   50.98    1.64
   0   4   1   54.34    2.12
   0  -4  -1   54.85    2.27
   0   4   2  315.69    5.22
   0   4   2  301.74    5.94
   0  -4  -2  321.04    6.27
   0   4   3   39.56    1.56
   0   4   3   43.47    2.25
   0  -4  -3   34.26    2.08
   0   4   4   49.44    1.74
   0   4   4   54.64    2.38
   0  -4  -4   50.15    2.37
   0   4   5   40.82    2.55
   0  -4  -5   44.05    2.59
   0   4   6  908.22   15.70
   0  -4  -6  940.51   12.23
   0  -4  -6  923.41   14.59
   0   4   7  107.37    4.37
   0  -4  -7  104.13    3.78
   0  -4  -7  108.47    3.27
   0   4   8  381.80   10.04
   0  -4  -8  382.53    8.73
   0  -4  -8  371.57    6.89
   0   4   9    3.23    1.74
   0  -4  -9    2.42    1.11
   0  -4  -9    3.67    1.24
   0   4  10   17.77    2.53
   0  -4 -10   14.30    1.64
   0  -4 -10   17.08    1.91
   0   4  11   12.53    3.30
   0  -4 -11   11.01    1.78
   0  -4 -11   17.18    2.45
   0   4  12   34.88    4.11
   0  -4 -12   30.76    2.49
   0  -4 -12   37.73    2.83
   0   4  13   39.01    4.32
   0  -4 -13   39.69    3.00
   0  -4 -13   36.31    2.71
   0   4  14   27.60    4.20
   0  -4 -14   27.21    2.75
   0  -4 -14   22.55    2.58
   0   4  15   22.52    3.93
   0  -4 -15   24.57    2.70
   0  -4 -15   16.13    2.58
   0   4  16   -2.16    3.16
   0  -4 -16   -1.30    1.95
   0   4  17   17.19    4.02
   0  -4 -17   14.30    3.05
   0   4  18    9.07    5.04
   0  -4 -18    9.64    2.38
   0   4  19    1.22    3.12
   0   5 -19    6.36    3.22
   0   5 -18   82.65    6.30
   0   5 -17   32.28    4.03
   0  -5  17   17.31    3.05
   0   5 -16    7.03    2.74
   0  -5  16    8.79    2.66
   0  -5  16    8.64    2.62
   0   5 -15   40.55    4.62
   0  -5  15   37.00    3.33
   0  -5  15   37.57    3.60
   0   5 -14   88.27    5.53
   0  -5  14   67.10    4.84
   0  -5  14   74.01    4.48
   0   5 -13   65.92    4.56
   0  -5  13   54.36    3.88
   0  -5  13   51.49    3.80
   0   5 -12  461.55   12.03
   0  -5  12  449.21   12.37
   0  -5  12  423.33   10.54
   0   5 -11  174.27    6.98
   0  -5  11  169.26    5.98
   0  -5  11  168.97    5.58
   0   5 -10   51.99    3.51
   0  -5  10   54.25    3.43
   0  -5  10   52.13    2.89
   0   5  -9   30.58    2.83
   0  -5   9   29.17    3.05
   0  -5   9   27.41    2.28
   0  -5   8   20.53    1.82
   0  -5   8   20.99    2.28
   0   5  -7   37.66    2.82
   0  -5   7   45.67    2.87
   0  -5   7   39.45    2.20
   0   5  -6  149.30    5.05
   0  -5   6  138.16    3.77
   0  -5   6  150.19    5.66
   0   5  -5   93.82    3.86
   0  -5   5   99.90    4.02
   0   5  -4  176.64    4.09
   0   5  -4  160.42    4.65
   0  -5   4  172.11    5.24
   0   5  -3   14.22    1.95
   0   5  -3   15.44    1.45
   0  -5   3   20.15    1.96
   0   5  -2  505.71    8.34
   0   5  -2  496.18    8.68
   0  -5   2  502.98   10.48
   0   5  -1  363.86    6.93
   0   5  -1  376.74    6.93
   0  -5   1  370.15    8.59
   0   5   0  124.10    3.33
   0   5   0  136.06    3.84
   0  -5   0  140.05    4.82
   0   5   1  105.69    3.55
   0   5   1  110.02    3.22
   0  -5  -1  111.93    3.89
   0   5   2  277.39    5.46
   0   5   2  273.70    5.98
   0  -5  -2  282.75    6.85
   0   5   3   13.47    1.36
   0   5   3   10.78    1.91
   0  -5  -3    7.44    1.69
   0   5   4    4.52    1.03
   0   5   4    5.46    1.31
   0  -5  -4    2.79    1.37
   0   5   5   44.17    2.66
   0   5   5   38.48    1.96
   0  -5  -5   46.18    2.68
   0   5   6   35.92    1.95
   0   5   6   43.67    2.83
   0  -5  -6   41.98    2.67
   0   5   7   55.28    3.55
   0   5   7   59.57    2.51
   0  -5  -7   61.18    3.35
   0   5   8  155.59    6.30
   0  -5  -8  167.82    6.25
   0  -5  -8  157.85    4.37
   0   5   9  203.80    9.02
   0  -5  -9  211.42    7.73
   0  -5  -9  195.59    5.49
   0   5  10  698.68   17.70
   0  -5 -10  737.91   16.63
   0   5  11  235.62    9.17
   0  -5 -11  245.57    6.64
   0  -5 -11  255.53    7.96
   0   5  12   11.30    3.27
   0  -5 -12   19.05    3.05
   0   5  13   52.36    5.08
   0  -5 -13   52.50    3.85
   0   5  14   38.00    4.83
   0  -5 -14   39.77    3.47
   0   5  15    1.90    2.42
   0  -5 -15    1.65    1.78
   0   5  16    4.28    3.23
   0  -5 -16    8.00    2.82
   0   5  17    1.85    4.58
   0  -5 -17   10.03    2.50
   0   5  18    4.24    3.99
   0  -5 -18   11.43    3.17
   0   6 -18   19.72    4.91
   0   6 -17    2.75    3.27
   0   6 -16   66.53    5.33
   0   6 -15    0.73    2.37
   0  -6  15    4.07    2.37
   0   6 -14   33.23    3.89
   0  -6  14   25.04    4.03
   0   6 -13   24.45    3.60
   0  -6  13   21.10    3.94
   0  -6  13   24.67    2.83
   0   6 -12   63.35    4.53
   0  -6  12   59.72    4.45
   0  -6  12   60.39    3.59
   0   6 -11   -1.34    1.58
   0  -6  11    1.20    1.61
   0  -6  11   -0.13    1.03
   0   6 -10    9.41    2.23
   0  -6  10    5.92    1.81
   0  -6  10   12.16    2.79
   0   6  -9   70.55    3.92
   0  -6   9   71.21    5.08
   0  -6   9   68.65    3.30
   0   6  -8   84.62    4.87
   0  -6   8   86.40    4.48
   0  -6   8   83.92    3.48
   0   6  -7    7.32    1.83
   0  -6   7    5.11    1.47
   0  -6   7    7.24    2.10
   0   6  -6  228.98    7.03
   0  -6   6  247.49    7.87
   0  -6   6  242.48    5.98
   0   6  -5  109.04    4.27
   0   6  -5  111.50    3.78
   0  -6   5  130.41    5.33
   0   6  -4  126.92    4.03
   0   6  -4  130.84    4.64
   0  -6   4  137.61    5.22
   0   6  -3   42.77    2.42
   0   6  -3   51.36    2.82
   0  -6   3   42.86    3.10
   0   6  -2  180.81    5.13
   0   6  -2  183.32    4.92
   0  -6   2  183.18    6.12
   0   6  -1   24.54    2.27
   0   6  -1   23.60    1.95
   0  -6   1   16.21    2.44
   0   6   0   16.33    1.53
   0   6   0   15.08    1.66
   0  -6   0   16.35    2.20
   0   6   1   11.68    1.82
   0   6   1   14.38    1.94
   0  -6  -1   16.62    2.16
   0   6   2  228.81    5.63
   0   6   2  225.96    6.42
   0  -6  -2  214.89    7.18
   0   6   3   28.96    2.61
   0   6   3   28.66    2.06
   0  -6  -3   26.35    2.65
   0   6   4   13.87    2.42
   0   6   4   15.73    1.61
   0  -6  -4   15.11    2.33
   0   6   5   18.62    2.78
   0   6   5   18.70    1.72
   0  -6  -5   14.61    2.44
   0   6   6   46.49    2.71
   0   6   6   50.64    4.18
   0  -6  -6   51.09    3.37
   0   6   7   29.24    2.07
   0   6   7   28.82    3.16
   0  -6  -7   31.71    3.39
   0   6   8   90.19    5.07
   0   6   8   89.63    3.37
   0  -6  -8   91.75    4.61
   0   6   9    4.90    2.82
   0   6   9    4.48    1.30
   0  -6  -9    4.94    2.00
   0   6  10   36.08    3.86
   0  -6 -10   34.77    3.54
   0   6  11   54.59    5.02
   0  -6 -11   53.14    5.02
   0   6  12  109.73    6.80
   0  -6 -12   99.64    5.66
   0   6  13   48.61    6.15
   0  -6 -13   43.15    4.74
   0   6  14   12.77    4.05
   0  -6 -14   13.59    3.61
   0   6  15    4.52    3.47
   0  -6 -15    7.04    3.05
   0   6  16    1.73    2.82
   0  -6 -16    1.03    2.50
   0   6  17   13.84    4.36
   0  -6 -17    9.49    3.02
   0   7 -16   84.32    6.44
   0   7 -15    4.39    2.78
   0  -7  15   -0.18    2.02
   0   7 -14   28.43    4.54
   0  -7  14   16.51    3.38
   0   7 -13   11.82    3.75
   0  -7  13    9.83    2.76
   0   7 -12   20.78    3.76
   0  -7  12   11.61    3.04
   0   7 -11   32.91    4.22
   0  -7  11   27.26    3.56
   0   7 -10    7.94    2.50
   0  -7  10   11.33    3.25
   0   7  -9   29.53    3.21
   0  -7   9   40.74    4.50
   0   7  -8  109.33    4.90
   0  -7   8  107.41    5.92
   0  -7   8   91.78    4.15
   0   7  -7   30.06    3.46
   0  -7   7   21.89    2.29
   0  -7   7   30.30    3.54
   0   7  -6  286.39    8.47
   0  -7   6  280.73    7.33
   0  -7   6  297.93   10.61
   0   7  -5   44.26    3.23
   0   7  -5   42.85    2.87
   0  -7   5   52.89    4.11
   0   7  -4  285.92    7.36
   0   7  -4  281.05    8.29
   0  -7   4  280.69    9.11
   0   7  -3   94.90    4.35
   0   7  -3  101.05    4.03
   0  -7   3  105.83    5.97
   0   7  -2   47.05    3.09
   0   7  -2   45.02    2.88
   0  -7   2   47.73    4.57
   0   7  -1   52.97    3.29
   0   7  -1   57.97    3.65
   0  -7   1   62.75    4.87
   0   7   0   76.17    3.37
   0   7   0   77.99    4.09
   0  -7   0   83.92    4.78
   0   7   1    0.56    1.48
   0   7   1    3.23    1.56
   0  -7  -1    2.24    1.82
   0   7   2   60.64    3.54
   0   7   2   69.77    3.57
   0  -7  -2   66.57    4.43
   0   7   3  147.10    4.90
   0   7   3  149.50    6.05
   0  -7  -3  138.88    6.42
   0   7   4   70.11    4.12
   0   7   4   67.31    3.39
   0  -7  -4   70.17    4.49
   0   7   5    9.77    2.37
   0   7   5    1.89    1.49
   0  -7  -5    6.63    2.17
   0   7   6   47.32    2.78
   0   7   6   47.05    4.70
   0  -7  -6   43.80    3.90
   0   7   7   13.29    1.94
   0   7   7   18.90    3.05
   0  -7  -7   17.18    3.00
   0   7   8   61.62    4.82
   0  -7  -8   63.22    4.61
   0   7   9    1.65    2.28
   0  -7  -9    1.85    2.00
   0   7  10   64.39    6.34
   0  -7 -10   63.81    4.87
   0   7  11    5.54    3.60
   0  -7 -11    7.11    2.55
   0   7  12   19.17    5.12
   0  -7 -12   23.61    3.57
   0   7  13   29.04    4.84
   0  -7 -13   30.38    4.74
   0   7  14   26.32    5.04
   0  -7 -14   33.42    5.02
   0   7  15   28.79    5.13
   0  -7 -15   23.26    4.90
   0   8 -14   24.28    3.64
   0  -8  14   -1.00    4.29
   0   8 -13   15.74    3.10
   0  -8  13   -0.62    2.93
   0   8 -12   73.46    4.86
   0  -8  12   -0.12    4.88
   0   8 -11   12.85    2.74
   0  -8  11   -0.03    2.72
   0   8 -10   26.31    3.10
   0  -8  10    0.54    3.80
   0   8  -9   23.77    2.93
   0  -8   9   -1.78    3.01
   0   8  -8   34.20    3.72
   0  -8   8   40.34    5.41
   0   8  -7   78.62    5.67
   0  -8   7   89.34    6.14
   0   8  -6  107.75    6.05
   0  -8   6  105.50    6.70
   0   8  -5    8.66    2.74
   0  -8   5   12.62    3.22
   0   8  -4   20.51    2.46
   0   8  -4   19.21    3.13
   0  -8   4   18.08    3.42
   0   8  -3   38.51    3.16
   0   8  -3   44.22    3.30
   0  -8   3   39.49    4.14
   0   8  -2    2.83    1.78
   0   8  -2    3.97    1.75
   0  -8   2    6.14    3.02
   0   8  -1   13.55    2.03
   0   8  -1   17.00    2.75
   0  -8   1   19.63    3.22
   0   8   0    7.14    2.06
   0   8   0    5.77    2.28
   0  -8   0    7.50    3.20
   0   8   1   15.27    2.57
   0   8   1   17.31    2.65
   0  -8  -1   15.65    3.14
   0   8   2   22.04    2.59
   0   8   2   17.63    2.40
   0  -8  -2   19.76    3.52
   0   8   3   49.64    4.14
   0   8   3   43.58    2.84
   0  -8  -3   45.15    4.27
   0   8   4   52.89    4.49
   0   8   4   47.34    3.29
   0  -8  -4   52.51    5.29
   0   8   5    7.28    2.61
   0   8   5    2.47    1.73
   0  -8  -5    3.71    2.29
   0   8   6   46.34    4.94
   0  -8  -6   45.33    5.28
   0   8   7   18.15    3.08
   0  -8  -7    9.64    3.30
   0   8   8    7.03    3.82
   0  -8  -8   23.05    3.43
   0   8   9    0.18    1.64
   0  -8  -9   -0.54    1.68
   0   8  10   -1.70    2.63
   0  -8 -10   13.61    3.26
   0   8  11   -0.55    1.65
   0  -8 -11    0.45    1.62
   0   8  12   -1.19    2.34
   0  -8 -12    2.24    2.47
   0   8  13    3.27    2.49
   0  -8 -13   -1.32    2.07
   0   9 -11    3.13    2.55
   0  -9  11   -0.34    3.29
   0   9 -10   54.28    4.28
   0  -9  10   -0.01    4.22
   0   9  -9   26.99    3.48
   0  -9   9    0.30    3.69
   0   9  -8    4.47    2.24
   0  -9   8   -0.60    2.87
   0   9  -7    9.91    3.35
   0  -9   7   11.76    3.80
   0   9  -6   29.87    4.26
   0  -9   6   36.51    4.94
   0   9  -5   17.77    3.34
   0  -9   5    4.70    3.64
   0   9  -4   12.39    3.17
   0  -9   4   11.48    4.31
   0   9  -3   -1.32    2.02
   0  -9   3   -0.69    2.27
   0   9  -2   22.06    2.92
   0  -9   2   23.58    4.75
   0   9  -1    2.82    1.77
   0  -9   1    1.95    2.57
   0   9   0    5.67    2.34
   0   9   0    9.09    2.08
   0  -9   0    4.50    3.13
   0   9   1    8.11    2.23
   0   9   1    2.28    2.24
   0  -9  -1    3.94    2.70
   0   9   2    8.64    2.25
   0   9   2   10.49    2.57
   0  -9  -2   18.70    3.40
   0   9   3   10.10    2.54
   0   9   3   15.54    2.57
   0  -9  -3   15.14    4.23
   0   9   4    7.56    3.06
   0  -9  -4   10.31    3.12
   0   9   5    1.91    2.27
   0  -9  -5    4.81    3.22
   0   9   6    0.08    2.88
   0  -9  -6   39.57    3.76
   0   9   7   -1.01    2.51
   0  -9  -7    4.03    2.63
   0   9   8    1.22    3.10
   0  -9  -8    4.43    2.84
   0   9   9    0.60    4.32
   0  -9  -9   23.28    3.88
   0   9  10   -0.33    5.32
   0  -9 -10   74.87    6.47
   0   9  11    0.94    2.89
   0  -9 -11    4.78    2.97
   0  10  -7   16.01    4.18
   0 -10   7   17.95    4.65
   0  10  -6   14.80    4.14
   0 -10   6   22.33    4.82
   0  10  -5   13.85    3.09
   0 -10   5   10.93    4.33
   0  10  -4    5.39    3.34
   0 -10   4   12.66    3.98
   0  10  -3    1.39    2.37
   0 -10   3    2.49    2.88
   0  10  -2   12.56    2.78
   0 -10   2   14.36    4.06
   0  10  -1    6.94    2.93
   0 -10   1   11.94    3.82
   0  10   0   20.41    3.00
   0 -10   0   24.26    4.73
   0 -10  -1   28.61    5.17
   0 -10  -2   -0.41    2.50
   0 -10  -3    9.18    3.73
   0 -10  -4    4.65    4.16
   0 -10  -5    6.46    3.44
   0 -10  -6   34.43    5.49
   0 -10  -7   28.09    5.16
   1 -10  -2    0.13    2.23
   1 -10  -1    3.71    3.99
   1 -10   0   56.70    6.29
   1 -10   1    2.49    3.17
   1 -10   2   18.42    4.86
   1 -10   3   27.80    5.05
   1 -10   4   10.69    4.71
   1  -9  -8    5.00    3.05
  -1   9   8   -0.25    3.56
   1  -9  -7   14.17    3.68
  -1   9   7   -3.40    4.07
   1  -9  -6    1.20    3.10
  -1   9   6    5.45    2.76
   1  -9  -5    2.96    3.29
  -1   9   5   12.61    3.57
   1  -9  -4    1.98    2.78
  -1   9   4    4.94    3.05
   1  -9  -3    1.77    2.68
  -1   9   3    2.30    2.61
   1  -9  -2    4.16    2.99
  -1   9   2    4.03    2.34
   1  -9  -1   13.61    3.88
  -1   9   1   16.72    3.56
   1  -9   0   13.17    3.55
  -1   9   0   10.02    3.25
   1  -9   1   15.15    3.56
  -1   9  -1    6.31    2.57
  -1   9  -1   10.92    2.13
   1  -9   2   24.47    3.76
  -1   9  -2   14.97    3.17
  -1   9  -2    9.87    2.68
   1  -9   3    4.88    3.33
  -1   9  -3    2.55    2.15
   1  -9   4   30.00    4.49
  -1   9  -4   28.89    3.31
   1  -9   5    3.81    3.47
  -1   9  -5    3.33    2.50
   1  -9   6    9.90    3.61
  -1   9  -6   12.43    2.74
   1  -9   7    0.64    2.95
  -1   9  -7   12.54    3.08
   1  -9   8   -0.01    2.93
  -1   9  -8    6.30    2.37
   1  -9   9   -0.43    2.24
  -1   9  -9   -0.48    2.32
   1  -9  10    2.66    3.59
  -1   9 -10    3.43    2.55
   1  -8 -12    4.50    3.43
  -1   8  12    6.49    3.84
   1  -8 -11    3.05    3.69
  -1   8  11    4.92    3.50
   1  -8 -10    8.30    3.27
  -1   8  10    4.96    4.49
   1  -8  -9    3.29    3.20
  -1   8   9    2.20    2.91
   1  -8  -8   -0.25    2.66
  -1   8   8   -1.03    2.80
   1  -8  -7   11.86    4.19
  -1   8   7   19.28    3.75
   1  -8  -6    1.96    2.59
  -1   8   6   -0.04    2.06
   1  -8  -5   31.15    4.36
  -1   8   5   35.17    5.02
   1  -8  -4    9.70    3.13
  -1   8   4   10.93    3.27
   1  -8  -3   14.00    3.14
  -1   8   3    8.94    2.68
   1  -8  -2   13.19    3.92
  -1   8   2   14.06    3.22
   1  -8  -1   27.84    4.56
  -1   8   1   28.34    3.57
  -1   8   1   23.44    2.54
   1  -8   0    4.99    2.68
  -1   8   0    2.85    1.77
  -1   8   0    0.65    1.58
   1  -8   1   34.82    3.86
  -1   8  -1   30.10    2.45
  -1   8  -1   25.61    3.42
   1  -8   2   14.36    3.12
  -1   8  -2   14.40    2.46
  -1   8  -2   11.67    2.82
   1  -8   3    9.23    2.89
  -1   8  -3   10.86    2.58
  -1   8  -3    7.39    2.41
   1  -8   4   33.97    4.71
  -1   8  -4   28.13    2.96
  -1   8  -4   26.96    2.92
   1  -8   5   14.02    3.65
  -1   8  -5   13.50    2.85
  -1   8  -5    7.59    2.66
   1  -8   6   28.34    4.01
  -1   8  -6   10.80    2.84
  -1   8  -6   15.01    2.65
   1  -8   7    1.43    2.80
   1  -8   7    6.46    2.44
  -1   8  -7    4.16    2.02
   1  -8   8    0.81    2.44
  -1   8  -8    7.77    2.71
   1  -8   9    1.01    5.09
  -1   8  -9  118.73    5.25
   1  -8  10    3.38    2.83
  -1   8 -10    9.02    2.66
   1  -8  11   -0.97    2.65
  -1   8 -11    4.07    2.68
   1  -8  12   -1.01    3.55
  -1   8 -12   12.52    2.89
  -1   8 -13    2.95    2.65
   1  -7 -14    5.29    3.09
  -1   7  14    7.08    3.89
   1  -7 -13   -1.90    2.47
  -1   7  13   -0.39    3.69
   1  -7 -12    2.80    2.46
  -1   7  12    2.34    2.93
   1  -7 -11    3.33    3.44
  -1   7  11    7.23    3.27
   1  -7 -10   19.05    3.76
  -1   7  10   33.78    5.29
   1  -7  -9    5.07    2.87
  -1   7   9   10.38    3.29
   1  -7  -8    3.50    2.53
  -1   7   8   -0.24    2.33
   1  -7  -7   32.58    3.90
  -1   7   7   37.14    4.12
   1  -7  -6  118.87    6.26
  -1   7   6  117.54    6.51
   1  -7  -5   25.27    3.42
  -1   7   5   27.81    3.63
   1  -7  -4   22.59    3.90
  -1   7   4   35.59    3.55
   1  -7  -3  114.56    6.61
  -1   7   3  101.08    3.72
  -1   7   3  113.27    6.19
   1  -7  -2  301.87   10.46
  -1   7   2  278.06    9.38
  -1   7   2  282.09    6.84
   1  -7  -1   66.21    4.98
  -1   7   1   77.31    3.43
  -1   7   1   74.48    4.71
   1  -7   0  189.65    7.42
  -1   7   0  188.48    5.55
  -1   7   0  187.97    7.01
   1  -7   1   43.57    4.52
  -1   7  -1   43.72    2.99
  -1   7  -1   41.43    3.77
   1  -7   2   14.78    2.87
  -1   7  -2   15.81    2.37
  -1   7  -2   16.00    2.70
   1  -7   3   12.90    2.76
  -1   7  -3   11.79    2.37
  -1   7  -3   13.84    2.40
   1  -7   4   30.96    3.67
  -1   7  -4   38.10    3.51
  -1   7  -4   34.14    3.25
   1  -7   5    2.55    2.32
  -1   7  -5    3.12    1.41
  -1   7  -5    1.02    1.44
   1  -7   6    3.52    1.91
  -1   7  -6    0.92    1.47
  -1   7  -6    1.78    1.56
   1  -7   7  110.65    5.59
  -1   7  -7  118.03    5.16
   1  -7   8   83.33    4.78
  -1   7  -8   80.03    4.48
   1  -7   9    0.56    2.37
   1  -7   9   14.02    2.49
  -1   7  -9   15.45    2.92
   1  -7  10    9.40    2.40
   1  -7  10   -0.21    2.29
  -1   7 -10    9.98    2.44
   1  -7  11   18.63    2.89
   1  -7  11   -1.28    3.20
  -1   7 -11   18.53    2.84
   1  -7  12    0.94    2.62
  -1   7 -12    6.38    2.45
   1  -7  13    0.59    2.65
  -1   7 -13    6.74    2.93
  -1   7 -14    4.87    3.48
  -1   7 -15   27.13    4.43
   1  -6 -16   26.90    5.21
  -1   6  16   34.71    6.82
   1  -6 -15   13.21    3.20
  -1   6  15    3.40    4.16
   1  -6 -14   -0.41    1.90
  -1   6  14    2.20    2.57
   1  -6 -13    2.66    2.28
  -1   6  13    1.62    2.82
   1  -6 -12   17.35    3.20
  -1   6  12    7.54    4.74
   1  -6 -11    2.51    2.71
  -1   6  11    2.71    3.17
   1  -6 -10    3.08    2.23
  -1   6  10    6.31    3.44
   1  -6  -9   10.63    3.59
  -1   6   9   15.08    3.31
   1  -6  -8  144.46    7.14
  -1   6   8  138.42    7.03
   1  -6  -7   71.22    5.33
  -1   6   7   64.05    4.82
   1  -6  -6   41.04    3.68
  -1   6   6   32.42    3.81
   1  -6  -5  209.09    7.54
  -1   6   5  202.56    7.56
   1  -6  -4  255.76    8.25
  -1   6   4  245.72    5.21
  -1   6   4  260.78    8.94
   1  -6  -3    8.92    2.23
  -1   6   3    9.52    1.34
  -1   6   3   11.25    2.07
   1  -6  -2   33.39    3.16
  -1   6   2   32.50    2.11
  -1   6   2   37.04    2.83
   1  -6  -1   28.39    3.40
  -1   6   1   29.33    2.11
  -1   6   1   24.83    2.42
   1  -6   0   85.23    4.39
  -1   6   0   86.34    3.20
  -1   6   0   85.69    3.84
   1  -6   1  140.86    5.46
  -1   6  -1  130.58    4.41
  -1   6  -1  145.58    5.42
   1  -6   2   30.60    3.10
  -1   6  -2   35.12    2.34
  -1   6  -2   33.30    2.92
   1  -6   3  195.16    6.74
  -1   6  -3  203.80    5.84
  -1   6  -3  206.07    6.38
   1  -6   4  551.68   13.16
  -1   6  -4  573.32   12.35
  -1   6  -4  558.11   11.41
   1  -6   5   15.92    2.59
  -1   6  -5   19.17    2.40
  -1   6  -5   17.77    2.38
   1  -6   6  188.36    6.81
  -1   6  -6  192.88    5.89
  -1   6  -6  184.75    6.31
   1  -6   7   30.00    2.96
   1  -6   7   31.39    3.02
  -1   6  -7   32.55    3.25
   1  -6   8   20.44    2.00
   1  -6   8    2.17    2.89
  -1   6  -8   20.11    2.75
   1  -6   9   49.04    3.56
  -1   6  -9   53.29    4.29
   1  -6  10   61.57    4.16
  -1   6 -10   56.91    4.71
   1  -6  11   -0.12    2.36
   1  -6  11   12.06    2.41
  -1   6 -11    9.11    2.40
   1  -6  12    5.62    2.10
   1  -6  12   -0.80    2.06
  -1   6 -12    3.23    2.12
   1  -6  13   15.65    2.97
   1  -6  13    1.02    2.20
  -1   6 -13   23.14    3.16
   1  -6  14   48.71    4.54
  -1   6 -14   50.64    4.44
   1  -6  15    3.00    2.51
  -1   6 -15    4.07    3.16
  -1   6 -16    5.32    3.65
  -1   6 -17   43.98    5.39
   1  -5 -17   11.68    3.89
  -1   5  17   10.53    5.75
   1  -5 -16   11.21    3.05
  -1   5  16    8.92    5.32
   1  -5 -15    0.75    2.28
  -1   5  15    0.88    3.14
   1  -5 -14   -1.78    2.38
  -1   5  14   -1.40    2.84
   1  -5 -13    5.79    2.40
  -1   5  13    4.66    3.10
   1  -5 -12   44.61    3.98
  -1   5  12   37.87    4.99
   1  -5 -11   37.28    4.16
  -1   5  11   35.37    4.50
   1  -5 -10  119.67    5.53
  -1   5  10  112.01    6.47
   1  -5  -9   61.35    4.10
  -1   5   9   63.91    4.83
   1  -5  -8  177.42    7.23
  -1   5   8  172.11    7.40
   1  -5  -7   82.21    4.26
  -1   5   7   81.22    4.95
   1  -5  -6   99.28    4.45
  -1   5   6  106.50    5.04
   1  -5  -5   24.79    2.49
  -1   5   5   27.03    1.39
  -1   5   5   29.71    2.82
   1  -5  -4  115.06    4.58
  -1   5   4  107.03    2.68
  -1   5   4  122.89    5.24
   1  -5  -3   18.96    2.10
  -1   5   3   12.52    1.22
  -1   5   3   17.98    2.45
   1  -5  -2  121.96    4.49
  -1   5   2  120.73    4.48
  -1   5   2  113.25    2.96
   1  -5  -1   53.01    2.96
  -1   5   1   45.01    2.08
  -1   5   1   50.26    2.62
   1  -5   0  357.07    8.35
  -1   5   0  365.41    6.67
  -1   5   0  360.52    7.84
   1  -5   1   17.28    2.27
  -1   5  -1   18.82    1.61
  -1   5  -1   18.52    2.13
   1  -5   2    6.91    1.55
  -1   5  -2    7.56    1.37
  -1   5  -2    6.09    1.37
   1  -5   3  419.30    9.62
  -1   5  -3  434.34    8.81
  -1   5  -3  428.48    7.88
   1  -5   4   11.84    2.29
  -1   5  -4   18.93    2.06
  -1   5  -4   15.77    2.00
   1  -5   5   33.76    2.46
  -1   5  -5   30.90    2.45
  -1   5  -5   30.42    2.21
   1  -5   6  338.48    9.05
  -1   5  -6  326.35    7.53
  -1   5  -6  337.48    7.96
   1  -5   7   53.35    3.27
   1  -5   7   53.98    3.72
  -1   5  -7   52.55    3.08
   1  -5   8   20.68    1.96
   1  -5   8   20.18    2.76
  -1   5  -8   20.81    2.27
   1  -5   9   35.66    3.10
   1  -5   9   34.87    3.31
  -1   5  -9   38.48    3.10
   1  -5  10   86.20    3.98
   1  -5  10   86.36    4.77
  -1   5 -10   96.73    4.57
   1  -5  11   14.38    2.88
   1  -5  11   20.18    2.85
  -1   5 -11   22.78    2.75
   1  -5  12   33.65    3.00
   1  -5  12   42.57    3.64
  -1   5 -12   35.62    3.72
   1  -5  13  147.09    6.39
   1  -5  13  162.20    6.84
  -1   5 -13  156.71    6.59
   1  -5  14   29.29    3.55
   1  -5  14   32.80    3.89
  -1   5 -14   42.96    3.92
   1  -5  15   10.84    2.70
  -1   5 -15   15.88    3.10
   1  -5  16   20.77    3.92
  -1   5 -16   24.36    4.40
   1  -5  17    5.15    2.93
  -1   5 -17    5.63    3.75
   1  -5  18    2.67    2.75
  -1   5 -18    2.42    2.72
   1  -4 -18    3.10    2.65
  -1   4  18    0.43    3.20
   1  -4 -17    3.52    2.80
  -1   4  17    5.41    4.36
   1  -4 -16    6.55    2.44
  -1   4  16    5.22    3.52
   1  -4 -15   44.25    4.61
  -1   4  15   47.79    5.28
   1  -4 -14    4.01    2.00
  -1   4  14    3.42    2.78
   1  -4 -13   14.02    2.62
  -1   4  13   15.06    4.14
   1  -4 -12   50.48    3.77
  -1   4  12   43.11    4.62
   1  -4 -11   53.12    3.72
  -1   4  11   59.50    4.66
   1  -4 -10   79.64    4.73
  -1   4  10   87.84    5.24
   1  -4  -9   47.47    3.13
  -1   4   9   49.98    3.81
   1  -4  -8   -0.03    1.02
  -1   4   8    1.00    1.55
   1  -4  -7   27.56    2.37
  -1   4   7   29.02    3.09
  -1   4   7   23.07    1.28
   1  -4  -6   59.99    3.44
  -1   4   6   55.18    1.44
  -1   4   6   56.91    3.38
   1  -4  -5   31.05    2.32
  -1   4   5   35.12    2.72
  -1   4   5   28.87    1.15
   1  -4  -4   12.06    1.64
  -1   4   4    6.65    2.10
  -1   4   4   12.10    0.76
   1  -4  -3   30.22    2.10
  -1   4   3   30.89    2.10
   1  -4  -2  150.52    4.73
  -1   4   2  142.36    4.35
  -1   4   2  140.65    2.78
   1  -4  -1  157.06    4.37
  -1   4   1  154.06    4.56
  -1   4   1  150.85    3.12
   1  -4   0 1186.16   17.52
  -1   4   0 1178.42   16.89
  -1   4   0 1189.44   13.23
   1  -4   1   43.85    2.58
  -1   4  -1   39.32    2.46
  -1   4  -1   42.62    1.79
   1  -4   2  267.43    5.96
  -1   4  -2  262.20    5.96
  -1   4  -2  273.01    5.07
   1  -4   3   92.80    3.14
  -1   4  -3   87.42    3.18
  -1   4  -3   85.19    2.63
   1  -4   4  259.89    6.09
  -1   4  -4  257.29    5.54
  -1   4  -4  268.52    6.08
   1  -4   5   98.65    3.68
  -1   4  -5   93.14    3.42
  -1   4  -5   96.79    3.17
   1  -4   6  160.08    4.92
  -1   4  -6  161.08    4.79
   1  -4   7  224.26    5.96
   1  -4   7  207.57    5.28
  -1   4  -7  208.18    5.43
   1  -4   8  101.40    4.09
   1  -4   8  103.33    4.03
  -1   4  -8  102.37    3.92
   1  -4   9  112.55    4.28
   1  -4   9  111.34    4.11
  -1   4  -9  120.36    4.49
   1  -4  10  141.92    4.98
   1  -4  10  144.82    4.90
  -1   4 -10  148.47    5.45
   1  -4  11   66.89    3.18
   1  -4  11   70.74    3.54
  -1   4 -11   69.18    3.95
   1  -4  12   -0.21    1.56
   1  -4  12    6.89    1.60
  -1   4 -12    0.47    1.81
   1  -4  13   13.68    2.27
   1  -4  13   10.62    2.24
  -1   4 -13   20.77    2.67
   1  -4  14   84.64    4.99
   1  -4  14   77.73    4.09
  -1   4 -14   82.53    5.15
   1  -4  15   26.40    3.18
  -1   4 -15   27.37    3.51
   1  -4  16   10.27    3.25
  -1   4 -16   10.69    3.54
   1  -4  17    1.30    2.53
  -1   4 -17    4.11    2.54
   1  -4  18   11.37    3.43
  -1   4 -18   10.15    3.09
   1  -4  19   -1.17    1.75
  -1   4 -19    1.96    1.99
   1  -4  20    6.40    3.85
  -1   4 -20    9.21    3.60
   1  -3 -19    5.49    3.14
  -1   3  19   11.89    5.08
   1  -3 -18   28.00    4.06
  -1   3  18   27.38    4.95
   1  -3 -17    0.04    1.73
  -1   3  17    0.94    2.83
   1  -3 -16   33.04    3.99
  -1   3  16   27.56    4.67
   1  -3 -15    1.17    1.56
  -1   3  15   -2.03    1.90
   1  -3 -14   47.83    3.51
  -1   3  14   46.42    5.04
   1  -3 -13  264.31    8.60
   1  -3 -13  205.82    5.77
  -1   3  13  270.85   10.15
   1  -3 -12   44.21    3.78
   1  -3 -12   43.07    2.33
  -1   3  12   44.95    4.35
   1  -3 -11   32.42    1.94
   1  -3 -11   44.76    3.31
  -1   3  11   37.78    3.67
   1  -3 -10    6.93    1.92
   1  -3 -10    5.50    1.01
  -1   3  10    5.88    2.11
   1  -3  -9   24.04    2.02
   1  -3  -9   21.68    1.28
  -1   3   9   25.52    2.70
   1  -3  -8   71.06    2.12
   1  -3  -8   78.40    3.33
  -1   3   8   85.19    4.02
   1  -3  -7  451.54    8.93
   1  -3  -7  420.88    5.72
  -1   3   7  447.29   10.12
   1  -3  -6   32.63    2.07
   1  -3  -6   27.49    1.13
  -1   3   6   34.84    2.92
   1  -3  -5  445.67    8.24
  -1   3   5  420.16    4.74
  -1   3   5  450.92    9.68
   1  -3  -4  536.64    9.10
  -1   3   4  569.27   10.31
   1  -3  -3  139.30    3.61
  -1   3   3  141.75    3.94
   1  -3  -2  124.88    3.25
  -1   3   2  133.17    3.77
   1  -3  -1   88.28    2.68
  -1   3   1   90.82    1.75
  -1   3   1   90.04    2.68
   1  -3   0  214.30    4.41
  -1   3   0  207.59    4.40
  -1   3   0  217.62    3.27
   1  -3   1  323.87    5.80
  -1   3  -1  334.28    4.67
  -1   3  -1  337.22    5.83
   1  -3   2  281.02    5.25
  -1   3  -2  271.93    4.53
  -1   3  -2  283.01    5.47
   1  -3   3  131.26    3.14
  -1   3  -3  128.54    3.08
  -1   3  -3  132.19    3.02
   1  -3   4  621.20    9.28
  -1   3  -4  601.60    8.72
  -1   3  -4  610.82    9.24
   1  -3   5  362.04    6.47
  -1   3  -5  346.60    6.30
  -1   3  -5  359.57    6.38
   1  -3   6  306.46    5.91
   1  -3   6  316.13    6.29
  -1   3  -6  312.38    6.51
   1  -3   7  153.19    4.12
   1  -3   7  143.02    3.92
  -1   3  -7  157.75    4.14
   1  -3   8   11.00    1.45
   1  -3   8   12.78    1.49
  -1   3  -8   18.06    1.66
   1  -3   9   12.61    1.49
   1  -3   9    8.20    1.79
  -1   3  -9   10.25    1.53
   1  -3  10   11.51    1.98
   1  -3  10   11.46    1.51
  -1   3 -10    9.66    1.83
   1  -3  11   52.31    2.68
   1  -3  11   54.41    3.01
  -1   3 -11   57.65    3.20
   1  -3  12    7.16    1.47
   1  -3  12    6.74    1.74
  -1   3 -12    9.68    1.99
   1  -3  13   28.34    3.21
   1  -3  13   26.84    2.25
  -1   3 -13   24.89    2.75
   1  -3  14   26.80    2.78
   1  -3  14   20.06    2.21
  -1   3 -14   27.79    2.95
   1  -3  15   10.34    2.41
  -1   3 -15   10.69    2.89
   1  -3  16   25.26    3.17
  -1   3 -16   19.13    3.18
   1  -3  17   36.81    4.35
  -1   3 -17   37.92    4.03
   1  -3  18    4.24    3.14
  -1   3 -18    6.89    2.71
   1  -3  19    2.02    2.21
  -1   3 -19    0.31    2.91
   1  -3  20   58.48    6.64
  -1   3 -20   71.30    6.42
  -1   2  20   12.79    4.48
   1  -2 -19    1.06    1.96
  -1   2  19    0.43    2.76
   1  -2 -18    0.26    2.16
  -1   2  18    6.06    3.38
   1  -2 -17   14.82    2.95
  -1   2  17   12.78    4.03
   1  -2 -16   45.87    3.37
   1  -2 -16   54.21    4.23
  -1   2  16   46.39    5.29
   1  -2 -15   16.63    2.78
   1  -2 -15   13.85    2.23
  -1   2  15   22.06    3.55
   1  -2 -14  114.05    4.57
   1  -2 -14  134.74    5.89
  -1   2  14  142.64    8.26
   1  -2 -13   61.07    3.06
   1  -2 -13   77.30    4.24
  -1   2  13   79.38    6.06
   1  -2 -12   87.20    3.75
   1  -2 -12   80.83    3.12
  -1   2  12   90.05    5.77
   1  -2 -11   27.68    2.53
   1  -2 -11   22.31    1.69
  -1   2  11   29.24    2.99
   1  -2 -10   45.61    1.90
   1  -2 -10   49.85    2.99
  -1   2  10   49.58    3.92
   1  -2  -9  128.80    4.29
  -1   2   9  130.84    4.77
   1  -2  -8   17.30    1.07
   1  -2  -8   16.49    1.55
  -1   2   8   18.46    2.45
   1  -2  -7    5.79    0.98
   1  -2  -7    3.71    0.56
  -1   2   7    3.13    1.31
   1  -2  -6   27.00    1.66
   1  -2  -6   25.05    0.90
  -1   2   6   31.87    2.36
   1  -2  -5 1182.29   14.73
   1  -2  -5 1114.65    8.75
  -1   2   5 1161.47   16.70
   1  -2  -4  677.94    9.55
  -1   2   4  662.78   10.27
   1  -2  -3  997.79   12.24
  -1   2   3 1015.06   13.61
   1  -2  -2  204.95    3.67
  -1   2   2  190.29    1.77
  -1   2   2  201.93    3.99
   1  -2  -1  171.45    3.18
  -1   2   1  178.60    3.46
   1  -2   0  231.13    4.03
  -1   2   0  220.81    2.59
  -1   2   0  242.27    4.28
   1  -2   1 2659.89   22.71
  -1   2  -1 2633.06   23.90
  -1   2  -1 2632.09   18.42
   1  -2   2  654.16    7.71
  -1   2  -2  664.33    7.02
  -1   2  -2  650.17    8.16
   1  -2   3 1649.92   15.60
  -1   2  -3 1659.92   17.10
  -1   2  -3 1659.99   15.46
   1  -2   4  512.84    6.53
  -1   2  -4  522.04    6.82
  -1   2  -4  515.91    7.19
   1  -2   5   43.09    1.68
   1  -2   5   43.32    1.31
  -1   2  -5   39.82    1.68
   1  -2   6   58.13    2.06
   1  -2   6   57.28    1.82
  -1   2  -6   61.99    2.13
   1  -2   7   65.49    2.08
   1  -2   7   69.78    2.44
  -1   2  -7   69.27    2.45
   1  -2   8 1377.33   19.03
   1  -2   8 1356.08   15.60
  -1   2  -8 1377.93   18.38
   1  -2   9   60.65    3.10
   1  -2   9   57.16    2.23
  -1   2  -9   55.98    2.68
   1  -2  10   14.02    1.61
   1  -2  10   10.42    1.27
  -1   2 -10   12.95    2.02
   1  -2  11   15.18    1.48
   1  -2  11   21.24    1.98
  -1   2 -11   14.52    2.07
   1  -2  12   14.04    2.20
   1  -2  12    8.60    1.37
  -1   2 -12    8.11    1.89
   1  -2  13   60.13    2.72
   1  -2  13   66.81    4.19
  -1   2 -13   57.83    3.82
   1  -2  14   46.88    4.07
   1  -2  14   43.88    2.91
  -1   2 -14   45.54    4.22
   1  -2  15    4.19    2.27
  -1   2 -15    1.43    1.85
   1  -2  16   68.80    4.69
  -1   2 -16   71.73    4.81
   1  -2  17   22.08    3.98
  -1   2 -17   19.25    4.16
   1  -2  18    3.78    2.54
  -1   2 -18    6.84    2.74
   1  -2  19   -0.29    2.10
  -1   2 -19    0.64    1.87
   1  -2  20    2.12    3.23
  -1   2 -20    2.85    3.27
   1  -2  21    2.37    2.63
  -1   2 -21    0.60    2.61
  -1   1  20   24.64    4.90
   1  -1 -19   17.82    3.35
  -1   1  19   18.95    4.45
   1  -1 -18    0.05    1.70
   1  -1 -18   10.75    2.44
  -1   1  18   12.88    3.16
   1  -1 -17   23.27    2.74
  -1   1  17   24.29    4.16
   1  -1 -16   40.07    3.89
  -1   1  16   56.62    5.54
   1  -1 -15   39.94    2.96
  -1   1  15   39.09    4.31
   1  -1 -14   92.67    4.70
   1  -1 -14   99.09    4.16
  -1   1  14  105.63    6.77
   1  -1 -13   12.87    2.17
   1  -1 -13    9.89    1.87
  -1   1  13   12.79    2.53
   1  -1 -12  146.84    4.95
   1  -1 -12  131.52    4.19
  -1   1  12  145.13    6.01
   1  -1 -11   34.99    2.53
   1  -1 -11   31.78    2.03
  -1   1  11   33.89    3.02
   1  -1 -10  175.32    4.86
   1  -1 -10  168.51    4.05
  -1   1  10  174.50    5.71
   1  -1  -9    6.09    1.17
   1  -1  -9    5.70    1.01
  -1   1   9    7.48    1.98
   1  -1  -8  950.25   13.20
   1  -1  -8  930.18   10.71
  -1   1   8  955.39   16.16
   1  -1  -7   69.65    2.34
   1  -1  -7   71.19    1.75
  -1   1   7   72.45    2.93
   1  -1  -6   58.31    1.91
  -1   1   6   60.55    2.45
   1  -1  -5  115.27    2.61
  -1   1   5  114.75    3.05
   1  -1  -4  209.59    3.71
   1  -1  -4  194.95    1.95
  -1   1   4  200.37    3.99
   1  -1  -3  458.29    5.80
   1  -1  -3  441.74    2.65
  -1   1   3  428.77    6.26
   1  -1  -2   98.30    1.98
  -1   1   2   96.47    2.19
   1  -1  -1  634.05    6.38
  -1   1   1  610.75    6.95
   1  -1   0  236.67    2.93
  -1   1   0  233.23    1.87
  -1   1   0  246.16    3.43
   1  -1   1   58.85    1.22
  -1   1  -1   60.84    1.00
  -1   1  -1   61.14    1.44
   1  -1   2  137.87    1.86
  -1   1  -2  138.72    2.37
  -1   1  -2  133.90    1.90
   1  -1   3  994.62    7.79
  -1   1  -3  991.00    9.21
  -1   1  -3  987.57   10.14
   1  -1   4   78.96    1.95
   1  -1   4   79.05    1.36
  -1   1  -4   88.13    2.15
   1  -1   5 1270.15   10.21
   1  -1   5 1310.08   14.52
  -1   1  -5 1311.79   13.62
   1  -1   6 1416.72   11.82
   1  -1   6 1410.97   16.20
  -1   1  -6 1420.23   15.48
   1  -1   7  209.07    4.70
   1  -1   7  190.71    2.92
  -1   1  -7  195.80    4.41
   1  -1   8  418.00    5.58
   1  -1   8  421.55    8.14
  -1   1  -8  443.93    7.59
   1  -1   9   61.30    2.63
   1  -1   9   64.94    1.98
  -1   1  -9   58.40    2.58
   1  -1  10  222.78    6.29
   1  -1  10  216.81    4.11
  -1   1 -10  216.20    5.77
   1  -1  11  106.08    4.12
   1  -1  11  110.16    2.95
  -1   1 -11  112.64    3.93
   1  -1  12  260.89    5.29
   1  -1  12  258.51    7.29
  -1   1 -12  284.99    7.59
   1  -1  13    3.38    1.20
   1  -1  13    2.88    1.99
  -1   1 -13    5.29    1.62
   1  -1  14  286.61    6.32
   1  -1  14  295.14    8.92
  -1   1 -14  308.75    9.30
   1  -1  15   38.22    4.23
  -1   1 -15   39.87    3.30
   1  -1  16  205.79    8.11
  -1   1 -16  217.08    8.55
   1  -1  17   11.60    2.89
  -1   1 -17   14.98    2.85
   1  -1  18   41.88    4.56
  -1   1 -18   49.12    5.15
   1  -1  19    0.92    2.04
  -1   1 -19    0.35    1.95
   1  -1  20    3.89    2.76
  -1   1 -20    4.07    3.25
   1  -1  21    2.74    2.63
  -1   1 -21   -0.12    2.34
   1   0 -20    0.18    3.01
  -1   0  20   18.45    3.59
   1   0 -19   -0.31    2.85
  -1   0  19   35.81    3.95
   1   0 -18   25.04    2.58
   1   0 -18    1.65    2.72
  -1   0  18   27.46    3.85
   1   0 -17    4.61    1.60
   1   0 -17    1.94    1.49
  -1   0  17    2.25    2.54
   1   0 -16   19.13    2.20
  -1   0  16   11.33    3.29
   1   0 -15   28.06    2.40
  -1   0  15   26.83    3.50
   1   0 -14    0.62    1.53
   1   0 -14    9.73    1.61
  -1   0  14   14.10    2.29
   1   0 -13   19.81    2.25
  -1   0  13   24.96    3.39
   1   0 -12   33.72    2.51
   1   0 -12   40.45    2.47
  -1   0  12   39.14    3.08
   1   0 -11  134.45    4.02
   1   0 -11  140.27    4.36
  -1   0  11  139.33    4.92
   1   0 -10   78.97    2.49
   1   0 -10   85.02    2.91
  -1   0  10   81.59    4.01
   1   0  -9   82.95    2.67
   1   0  -9   78.85    2.61
  -1   0   9   85.94    3.69
   1   0  -8  574.22    7.94
  -1   0   8  602.48    9.72
  -1   0   8  605.96   10.48
   1   0  -7  208.62    3.61
  -1   0   7  209.56    4.57
  -1   0   7  203.15    4.75
   1   0  -6  298.88    4.10
  -1   0   6  294.47    5.50
  -1   0   6  305.36    5.60
   1   0  -5   74.00    1.52
  -1   0   5   75.08    2.07
  -1   0   5   67.07    2.06
   1   0  -4  368.65    3.68
  -1   0   4  374.96    5.36
  -1   0   4  376.68    5.57
   1   0  -3  194.14    1.99
  -1   0   3  201.71    3.23
  -1   0   3  195.55    3.04
   1   0  -2  132.21    1.28
  -1   0   2  129.82    2.03
  -1   0   2  137.20    2.24
   1   0  -1  356.59    2.37
  -1   0   1  358.43    3.88
  -1   0   1  372.64    3.85
   1   0   2  219.82    1.40
  -1   0  -2  223.47    2.76
  -1   0  -2  222.57    2.44
   1   0   3  137.54    2.24
  -1   0  -3  136.80    2.06
   1   0   4  213.45    3.35
  -1   0  -4  208.59    3.37
   1   0   5  182.47    3.47
  -1   0  -5  166.67    2.97
   1   0   6   16.62    1.18
  -1   0  -6   11.98    1.07
   1   0   7  480.83    7.88
  -1   0  -7  481.04    7.42
   1   0   8  891.20   13.66
   1   0   8  848.18    8.09
  -1   0  -8  864.21   12.02
   1   0   9  263.76    6.12
  -1   0  -9  257.15    5.57
   1   0  10   84.97    3.82
  -1   0 -10   79.75    1.94
  -1   0 -10   89.78    3.59
   1   0  11  279.50    7.10
  -1   0 -11  307.80    7.46
   1   0  12   34.43    3.08
  -1   0 -12   36.30    3.06
  -1   0 -12   32.32    1.40
   1   0  13   27.20    2.82
  -1   0 -13   29.79    1.60
  -1   0 -13   29.83    3.06
   1   0  14  167.83    6.64
  -1   0 -14  165.87    3.78
  -1   0 -14  190.22    6.85
   1   0  15   35.98    3.39
  -1   0 -15   37.04    1.87
  -1   0 -15   42.92    3.26
   1   0  16   21.23    3.12
  -1   0 -16   18.69    2.82
   1   0  17   47.01    4.47
  -1   0 -17   53.33    4.77
   1   0  18    2.72    2.99
  -1   0 -18    2.63    2.65
   1   0  19    2.67    3.95
  -1   0 -19   11.35    2.72
   1   0  20    1.47    2.21
  -1   0 -20   -0.38    2.10
   1   0  21   12.88    3.44
  -1   0 -21    0.52    2.63
   1   1 -20   -0.86    3.38
  -1  -1  20   42.41    4.71
   1   1 -19    1.96    2.78
  -1  -1  19   77.48    4.50
   1   1 -18  124.10    5.36
  -1  -1  18  131.57    7.37
   1   1 -17   74.00    4.56
  -1  -1  17   77.39    6.40
   1   1 -16   -0.48    1.34
   1   1 -16    3.06    1.43
  -1  -1  16    4.12    2.45
   1   1 -15   99.10    4.88
  -1  -1  15   97.38    6.04
  -1  -1  14  250.34    8.84
  -1  -1  14  247.52    8.12
   1   1 -13   49.44    2.79
  -1  -1  13   51.32    3.68
  -1  -1  13   53.84    4.18
   1   1 -12  163.93    5.07
  -1  -1  12  166.04    6.18
  -1  -1  12  165.66    5.92
   1   1 -11   48.45    2.38
  -1  -1  11   48.83    3.33
  -1  -1  11   47.35    2.71
   1   1 -10   80.09    2.80
  -1  -1  10   82.87    3.65
  -1  -1  10   80.56    3.40
   1   1  -9  158.47    3.84
  -1  -1   9  166.99    4.90
  -1  -1   9  160.88    4.41
   1   1  -8  389.97    6.68
  -1  -1   8  396.47    7.54
  -1  -1   8  407.53    7.57
   1   1  -7  177.99    3.54
  -1  -1   7  181.21    4.28
  -1  -1   7  182.48    4.09
   1   1  -6  411.06    5.84
  -1  -1   6  408.57    6.74
  -1  -1   6  433.68    6.70
   1   1  -5  250.29    3.76
  -1  -1   5  247.34    4.66
  -1  -1   5  253.33    4.05
   1   1  -4  357.64    4.56
  -1  -1   4  352.20    4.62
  -1  -1   4  359.53    5.24
   1   1  -3  101.72    1.94
  -1  -1   3   99.37    1.70
  -1  -1   3  106.25    2.25
   1   1  -2  170.61    2.25
  -1  -1   2  177.47    2.68
   1   1  -1  374.54    3.63
  -1  -1   1  385.55    4.26
  -1  -1   1  377.21    2.62
  -1  -1  -1 1412.84    8.86
  -1  -1  -1 1409.42   10.04
   1   1   2   56.86    1.13
  -1  -1  -2   56.28    0.80
  -1  -1  -2   61.79    1.26
   1   1   3  764.63    7.67
  -1  -1  -3  745.21    4.61
  -1  -1  -3  742.94    7.10
   1   1   4  178.12    3.09
  -1  -1  -4  165.80    1.65
  -1  -1  -4  174.63    2.72
   1   1   5  146.96    3.05
  -1  -1  -5  147.73    2.67
   1   1   6  484.86    7.67
  -1  -1  -6  463.57    4.15
  -1  -1  -6  468.53    6.49
   1   1   7   15.95    1.49
  -1  -1  -7   13.37    1.43
  -1  -1  -7   15.03    0.69
   1   1   8 1302.57   17.90
  -1  -1  -8 1325.93   16.24
  -1  -1  -8 1269.00   10.88
   1   1   9   36.32    2.30
  -1  -1  -9   34.81    1.24
  -1  -1  -9   34.20    2.04
   1   1  10  747.10   13.78
  -1  -1 -10  713.40    8.66
  -1  -1 -10  762.57   12.86
   1   1  11   52.51    3.14
  -1  -1 -11   52.57    1.94
  -1  -1 -11   50.44    2.97
   1   1  12   29.62    3.26
  -1  -1 -12   27.11    1.52
  -1  -1 -12   31.22    2.28
   1   1  13   52.82    3.56
  -1  -1 -13   44.30    1.83
  -1  -1 -13   56.10    3.46
   1   1  14  109.14    5.36
  -1  -1 -14  106.67    3.05
  -1  -1 -14  113.56    4.79
   1   1  15   35.68    4.06
  -1  -1 -15   28.74    2.84
  -1  -1 -15   21.66    1.75
   1   1  16    6.12    2.65
  -1  -1 -16    8.69    2.28
   1   1  17   16.64    3.27
  -1  -1 -17   14.40    2.70
   1   1  18   24.03    4.53
  -1  -1 -18   15.91    2.96
   1   1  19    2.58    2.10
  -1  -1 -19   -0.82    1.64
   1   1  20    4.37    3.46
  -1  -1 -20    1.48    2.59
   1   1  21    6.91    3.44
  -1  -1 -21    1.92    3.00
   1   2 -20   -0.62    3.18
  -1  -2  20   57.48    4.41
   1   2 -19   -0.08    2.15
  -1  -2  19   19.35    3.50
   1   2 -18   45.12    3.46
  -1  -2  18   43.62    5.49
  -1  -2  17  229.47    9.32
  -1  -2  17  228.01    9.32
  -1  -2  16  484.82   13.54
  -1  -2  16  463.61   14.47
   1   2 -15   48.96    3.60
  -1  -2  15   58.74    4.01
  -1  -2  15   58.94    4.45
   1   2 -14   61.54    4.01
  -1  -2  14   62.70    4.44
  -1  -2  14   58.58    4.24
   1   2 -13    6.21    1.74
  -1  -2  13    7.12    2.27
  -1  -2  13    7.62    2.07
   1   2 -12  135.48    4.54
  -1  -2  12  131.08    4.66
  -1  -2  12  125.88    5.29
   1   2 -11    3.98    1.48
  -1  -2  11   10.53    1.83
  -1  -2  11    7.44    1.51
   1   2 -10   10.69    1.40
  -1  -2  10    7.10    1.70
  -1  -2  10    8.25    1.69
   1   2  -9  111.45    3.37
  -1  -2   9  107.66    3.63
  -1  -2   9  115.69    3.38
   1   2  -8  105.03    3.04
  -1  -2   8  106.77    3.39
  -1  -2   8  105.29    2.96
   1   2  -7  184.34    4.14
  -1  -2   7  192.24    4.47
  -1  -2   7  199.00    4.18
   1   2  -6  697.19    9.65
  -1  -2   6  696.48    8.80
  -1  -2   6  694.71   10.31
   1   2  -5  464.60    6.91
  -1  -2   5  480.88    5.83
  -1  -2   5  462.82    7.45
   1   2  -4 1080.96   11.96
  -1  -2   4 1092.81    9.24
  -1  -2   4 1059.22   12.90
   1   2  -3   67.84    2.02
  -1  -2   3   69.09    2.10
  -1  -2   3   67.63    1.11
   1   2  -2 1146.53   11.33
  -1  -2   2 1177.97   12.30
   1   2  -1  128.72    2.29
  -1  -2   1  130.50    2.41
   1   2   0   77.36    0.77
   1   2   0   80.15    1.62
  -1  -2   0   78.27    0.81
  -1  -2   0   81.92    1.68
   1   2   1  813.95    5.97
  -1  -2  -1  822.21    7.90
  -1  -2  -1  836.85    8.13
   1   2   2  729.44    6.76
  -1  -2  -2  715.10    7.01
  -1  -2  -2  730.54    7.53
   1   2   3 1321.57   12.41
  -1  -2  -3 1351.38   11.38
  -1  -2  -3 1334.71   12.23
   1   2   4 3380.69   28.68
  -1  -2  -4 3391.70   23.56
  -1  -2  -4 3419.90   27.00
   1   2   5  499.67    8.05
  -1  -2  -5  527.68    6.97
  -1  -2  -5  511.29    5.68
   1   2   6  575.11    8.93
  -1  -2  -6  583.65    6.60
  -1  -2  -6  589.46    8.05
   1   2   7  135.10    3.89
  -1  -2  -7  131.99    2.57
  -1  -2  -7  135.20    3.13
   1   2   8    8.41    1.41
  -1  -2  -8    7.44    0.84
  -1  -2  -8    9.53    1.30
   1   2   9   24.43    2.16
  -1  -2  -9   25.63    1.91
  -1  -2  -9   27.85    1.34
   1   2  10  130.54    4.54
  -1  -2 -10  119.84    3.67
  -1  -2 -10  125.96    3.00
   1   2  11   12.02    2.04
  -1  -2 -11   10.69    1.22
  -1  -2 -11   14.57    1.74
   1   2  12   10.78    2.29
  -1  -2 -12   13.06    1.26
  -1  -2 -12   10.34    1.62
   1   2  13   48.75    3.97
  -1  -2 -13   49.65    2.97
  -1  -2 -13   45.48    2.50
   1   2  14  280.33    9.51
  -1  -2 -14  264.29    6.06
  -1  -2 -14  274.56    7.69
   1   2  15  157.33    8.14
  -1  -2 -15  146.78    4.60
  -1  -2 -15  157.98    6.78
   1   2  16  122.94    6.51
  -1  -2 -16  120.33    5.32
  -1  -2 -16   93.73    3.93
   1   2  17    6.19    2.66
  -1  -2 -17    0.48    2.37
   1   2  18   15.54    5.12
  -1  -2 -18   21.59    3.00
   1   2  19    2.44    2.41
  -1  -2 -19   -0.22    1.62
   1   2  20    6.00    2.92
  -1  -2 -20   -0.13    1.90
   1   2  21    4.58    4.02
  -1  -2 -21    2.00    2.30
   1   3 -20    0.22    2.45
  -1  -3  20   13.45    3.51
   1   3 -19   -0.92    1.74
  -1  -3  19    3.76    2.38
   1   3 -18   16.75    3.71
  -1  -3  18   19.35    3.09
  -1  -3  18   10.86    2.78
   1   3 -17   -0.59    1.90
  -1  -3  17    5.55    2.24
  -1  -3  17    1.19    2.40
   1   3 -16  171.79    7.07
  -1  -3  16  164.32    7.44
  -1  -3  16  172.43    7.61
   1   3 -15  109.25    5.88
  -1  -3  15   92.91    4.96
  -1  -3  15  100.76    5.12
   1   3 -14  488.80   11.96
  -1  -3  14  478.31   12.64
  -1  -3  14  470.18   12.26
   1   3 -13   76.43    4.12
  -1  -3  13   83.05    4.69
  -1  -3  13   80.64    4.36
   1   3 -12   66.73    4.19
  -1  -3  12   63.34    3.51
  -1  -3  12   67.19    3.63
   1   3 -11   14.47    2.25
  -1  -3  11   10.33    1.57
  -1  -3  11    9.26    2.11
   1   3 -10   54.07    3.40
  -1  -3  10   55.26    2.46
  -1  -3  10   60.43    3.25
   1   3  -9   48.04    2.53
  -1  -3   9   46.34    2.32
  -1  -3   9   50.23    2.49
   1   3  -8   66.76    3.20
  -1  -3   8   68.39    2.34
  -1  -3   8   67.97    3.12
   1   3  -7   17.98    1.56
  -1  -3   7   17.05    1.17
  -1  -3   7   17.76    1.60
   1   3  -6  248.57    5.46
  -1  -3   6  263.30    5.68
  -1  -3   6  259.19    4.06
   1   3  -5  106.88    3.06
  -1  -3   5  115.21    2.04
  -1  -3   5  109.17    3.18
   1   3  -4  536.35    8.05
  -1  -3   4  545.37    8.63
  -1  -3   4  527.50    5.09
   1   3  -3  777.61   10.27
  -1  -3   3  784.11   10.76
  -1  -3   3  756.10    5.59
   1   3  -2  419.69    6.43
  -1  -3   2  416.95    3.05
  -1  -3   2  435.16    6.77
   1   3  -1  494.70    6.70
   1   3  -1  464.76    3.54
  -1  -3   1  478.09    7.01
   1   3   0  298.89    4.75
   1   3   0  289.32    2.96
  -1  -3   0  295.95    4.96
   1   3   1   13.62    0.64
   1   3   1   12.99    1.05
  -1  -3  -1   11.42    0.96
   1   3   2    6.95    0.63
  -1  -3  -2    8.86    0.77
  -1  -3  -2   10.21    0.90
   1   3   3   29.36    1.37
  -1  -3  -3   32.89    1.52
  -1  -3  -3   32.85    1.37
   1   3   4  475.58    7.10
  -1  -3  -4  492.27    6.84
  -1  -3  -4  492.85    7.04
   1   3   5   44.65    2.15
  -1  -3  -5   46.30    1.98
  -1  -3  -5   46.58    1.74
   1   3   6 2532.80   29.40
  -1  -3  -6 2620.44   26.42
  -1  -3  -6 2541.05   25.05
   1   3   7  383.84    8.14
  -1  -3  -7  382.08    6.55
  -1  -3  -7  387.05    6.69
   1   3   8  707.13   12.82
  -1  -3  -8  696.76    9.81
  -1  -3  -8  711.06   10.83
   1   3   9   20.41    2.38
  -1  -3  -9   23.27    1.65
  -1  -3  -9   23.11    1.95
   1   3  10   89.17    3.97
  -1  -3 -10   80.16    2.80
  -1  -3 -10   77.64    2.95
   1   3  11   22.82    2.91
  -1  -3 -11   23.53    1.58
  -1  -3 -11   22.00    2.23
   1   3  12  172.40    6.76
  -1  -3 -12  165.21    4.70
  -1  -3 -12  167.16    5.05
   1   3  13  114.63    6.13
  -1  -3 -13   98.72    4.84
  -1  -3 -13  124.62    4.16
   1   3  14   13.15    3.00
  -1  -3 -14    6.38    1.94
  -1  -3 -14   10.48    1.79
   1   3  15   28.64    3.97
  -1  -3 -15   26.19    2.42
  -1  -3 -15   27.07    3.23
   1   3  16    0.01    1.98
  -1  -3 -16    0.05    1.18
  -1  -3 -16    1.53    1.65
   1   3  17   43.24    5.12
  -1  -3 -17   36.87    3.51
   1   3  18   40.85    4.83
  -1  -3 -18   42.61    4.39
   1   3  19    5.76    3.50
  -1  -3 -19    5.34    2.33
   1   3  20    5.33    3.48
   1   3  21    1.07    3.21
   1   4 -19   13.81    4.12
   1   4 -18   25.59    4.24
  -1  -4  18   18.45    3.90
   1   4 -17   26.36    3.38
  -1  -4  17   12.61    3.64
  -1  -4  17   15.35    3.39
   1   4 -16   51.85    4.99
  -1  -4  16   44.82    4.33
  -1  -4  16   45.39    4.49
   1   4 -15   22.63    3.25
  -1  -4  15   23.23    3.09
  -1  -4  15   22.94    2.89
   1   4 -14   78.24    5.30
  -1  -4  14   83.06    5.15
  -1  -4  14   76.42    4.48
   1   4 -13   79.85    4.39
  -1  -4  13   73.66    4.62
  -1  -4  13   72.53    4.07
   1   4 -12  601.77   13.43
  -1  -4  12  554.92   11.37
  -1  -4  12  578.28   14.04
   1   4 -11  106.62    5.20
  -1  -4  11  100.45    4.98
  -1  -4  11   89.37    3.98
   1   4 -10   26.25    3.14
  -1  -4  10   29.78    2.20
  -1  -4  10   29.69    3.14
   1   4  -9   28.70    2.30
  -1  -4   9   23.03    1.78
  -1  -4   9   25.94    2.36
   1   4  -8    9.11    1.65
  -1  -4   8    6.26    1.05
  -1  -4   8    9.68    1.87
   1   4  -7    5.07    1.32
  -1  -4   7    4.96    0.98
  -1  -4   7    4.31    1.35
   1   4  -6   75.48    3.31
  -1  -4   6   76.79    3.05
  -1  -4   6   72.20    1.85
   1   4  -5   12.14    1.52
  -1  -4   5   10.42    1.82
  -1  -4   5   10.36    0.84
   1   4  -4  675.09   10.67
  -1  -4   4  644.68    6.44
  -1  -4   4  673.82   11.86
   1   4  -3  528.22    8.76
  -1  -4   3  527.16    9.94
   1   4  -2 1613.78   12.07
   1   4  -2 1645.58   19.41
  -1  -4   2 1623.23   20.90
   1   4  -1  231.89    4.79
   1   4  -1  225.25    2.96
  -1  -4   1  226.73    5.02
   1   4   0  438.85    7.10
  -1  -4   0  445.74    7.84
   1   4   1   19.39    1.03
   1   4   1   22.80    1.56
  -1  -4  -1   20.64    1.72
   1   4   2  356.61    6.19
   1   4   2  348.86    5.41
  -1  -4  -2  363.31    6.63
   1   4   3   22.46    1.34
   1   4   3   22.30    1.41
  -1  -4  -3   22.44    1.51
   1   4   4  248.86    5.20
  -1  -4  -4  258.29    5.17
  -1  -4  -4  243.79    5.07
   1   4   5  159.29    4.40
  -1  -4  -5  165.00    3.93
  -1  -4  -5  159.90    4.32
   1   4   6  663.10   11.50
  -1  -4  -6  663.13   10.86
  -1  -4  -6  685.35   10.66
   1   4   7    1.10    1.14
  -1  -4  -7    1.07    1.11
  -1  -4  -7    1.89    1.11
   1   4   8  617.94   12.56
  -1  -4  -8  615.92   10.59
  -1  -4  -8  620.97   11.03
   1   4   9   48.38    3.34
  -1  -4  -9   47.95    2.37
  -1  -4  -9   47.24    2.75
   1   4  10  198.56    6.89
  -1  -4 -10  215.63    5.51
  -1  -4 -10  211.42    5.51
   1   4  11   87.41    5.37
  -1  -4 -11   84.15    3.29
  -1  -4 -11   91.87    4.05
   1   4  12   59.72    4.33
  -1  -4 -12   59.21    3.06
  -1  -4 -12   57.75    2.91
   1   4  13   65.00    4.75
  -1  -4 -13   62.80    3.85
  -1  -4 -13   58.66    3.35
   1   4  14    7.78    3.59
  -1  -4 -14    6.17    1.92
  -1  -4 -14    7.10    2.23
   1   4  15   81.97    5.77
  -1  -4 -15   71.06    4.05
  -1  -4 -15   70.70    4.15
   1   4  16   34.40    5.30
  -1  -4 -16   27.22    3.26
  -1  -4 -16   22.94    2.84
   1   4  17   19.80    4.90
  -1  -4 -17   15.32    2.51
  -1  -4 -17   12.33    2.97
   1   4  18   -0.17    2.25
  -1  -4 -18    0.46    1.64
   1   4  19    1.34    2.91
   1   4  20   17.66    4.87
   1   5 -19    0.72    2.30
   1   5 -18   11.44    3.46
   1   5 -17   22.21    3.60
  -1  -5  17   13.55    3.10
   1   5 -16    7.63    2.83
  -1  -5  16   10.16    3.10
  -1  -5  16   10.12    2.67
   1   5 -15    1.98    2.17
  -1  -5  15    2.93    2.40
  -1  -5  15    3.69    1.92
   1   5 -14    1.79    2.65
  -1  -5  14    2.47    1.78
  -1  -5  14    4.47    2.27
   1   5 -13   53.40    4.10
  -1  -5  13   57.16    4.52
  -1  -5  13   49.88    3.31
   1   5 -12   54.75    4.10
  -1  -5  12   55.99    3.88
  -1  -5  12   53.27    3.18
   1   5 -11  106.97    5.97
  -1  -5  11  112.27    5.26
  -1  -5  11  102.40    4.05
   1   5 -10  845.54   16.33
  -1  -5  10  821.46   18.53
  -1  -5  10  797.07   13.12
   1   5  -9   89.70    4.50
  -1  -5   9   93.42    4.90
  -1  -5   9   79.58    2.85
   1   5  -8  400.36    9.14
  -1  -5   8  372.63    6.70
  -1  -5   8  400.55   10.23
   1   5  -7   10.54    2.23
  -1  -5   7   11.94    1.09
  -1  -5   7   14.68    2.04
   1   5  -6   34.95    2.54
  -1  -5   6   32.03    2.59
  -1  -5   6   32.72    1.49
   1   5  -5    2.82    1.22
  -1  -5   5    5.03    1.57
  -1  -5   5    1.74    0.55
   1   5  -4   88.19    3.37
  -1  -5   4   98.31    3.90
   1   5  -3    3.14    1.32
   1   5  -3    5.24    0.63
  -1  -5   3    4.74    1.34
   1   5  -2   90.18    3.33
   1   5  -2   86.07    1.96
  -1  -5   2   87.41    3.44
   1   5  -1   25.39    1.30
   1   5  -1   23.43    1.81
  -1  -5   1   25.90    2.44
   1   5   0  727.42    9.14
   1   5   0  747.69   11.55
  -1  -5   0  760.63   13.50
   1   5   1   57.01    2.25
   1   5   1   55.02    2.00
  -1  -5  -1   53.83    2.70
   1   5   2   13.07    1.49
   1   5   2   19.89    1.89
  -1  -5  -2   19.72    1.87
   1   5   3   15.46    1.49
   1   5   3   12.13    1.62
  -1  -5  -3   15.92    1.69
   1   5   4   90.09    2.97
   1   5   4   91.03    2.88
  -1  -5  -4   94.04    3.31
   1   5   5   19.64    2.13
   1   5   5   25.56    1.74
  -1  -5  -5   24.24    1.94
   1   5   6   31.57    2.63
  -1  -5  -6   38.33    2.66
  -1  -5  -6   36.73    2.04
   1   5   7   34.29    2.87
  -1  -5  -7   32.43    2.58
  -1  -5  -7   35.81    2.34
   1   5   8   26.83    2.75
  -1  -5  -8   31.03    2.49
  -1  -5  -8   34.62    2.71
   1   5   9  106.14    5.41
  -1  -5  -9  100.42    3.76
  -1  -5  -9  102.25    4.01
   1   5  10  995.44   21.04
  -1  -5 -10 1034.61   19.04
  -1  -5 -10  976.53   17.90
   1   5  11  271.32    9.47
  -1  -5 -11  256.51    8.11
  -1  -5 -11  254.11    7.65
   1   5  12   31.54    3.84
  -1  -5 -12   23.06    2.92
  -1  -5 -12   26.87    2.45
   1   5  13   28.53    4.18
  -1  -5 -13   33.46    3.08
  -1  -5 -13   29.07    3.20
   1   5  14   89.64    5.94
  -1  -5 -14   92.39    4.36
  -1  -5 -14   74.44    4.60
   1   5  15   51.75    5.07
  -1  -5 -15   41.95    3.98
  -1  -5 -15   51.67    3.42
   1   5  16    1.06    2.41
  -1  -5 -16    1.07    1.32
  -1  -5 -16   -0.34    1.62
   1   5  17    2.20    2.59
  -1  -5 -17    0.01    1.79
   1   5  18   14.12    4.41
   1   5  19    5.77    4.92
   1   6 -18    4.26    3.71
   1   6 -17   12.65    3.63
   1   6 -16   29.23    4.29
  -1  -6  16   27.26    3.85
   1   6 -15   11.14    3.63
  -1  -6  15    9.95    3.42
   1   6 -14   53.87    4.83
  -1  -6  14   52.35    5.13
   1   6 -13    4.95    2.54
  -1  -6  13   10.89    2.97
   1   6 -12   17.91    3.12
  -1  -6  12   22.76    3.16
   1   6 -11   19.09    3.76
  -1  -6  11   23.54    3.18
   1   6 -10   61.65    4.40
  -1  -6  10   59.62    4.26
   1   6  -9    6.85    1.95
  -1  -6   9    5.07    2.08
   1   6  -8  308.58    9.36
  -1  -6   8  345.73   10.53
  -1  -6   8  279.25    6.10
   1   6  -7   21.25    2.71
  -1  -6   7   11.96    3.02
  -1  -6   7   14.59    1.22
   1   6  -6  259.39    7.07
  -1  -6   6  226.06    4.56
  -1  -6   6  257.01    8.41
   1   6  -5   28.79    2.67
  -1  -6   5   29.51    3.01
  -1  -6   5   24.92    1.35
   1   6  -4 1204.82   19.79
  -1  -6   4 1152.85   13.40
  -1  -6   4 1295.41   23.15
   1   6  -3   21.02    2.27
   1   6  -3   20.48    1.22
  -1  -6   3   27.14    2.62
   1   6  -2  116.16    4.64
   1   6  -2  115.56    2.82
  -1  -6   2  107.01    4.79
   1   6  -1    2.00    1.51
  -1  -6   1    1.43    1.43
   1   6   0   23.87    1.64
   1   6   0   27.72    2.40
  -1  -6   0   29.75    2.51
   1   6   1    0.39    0.67
   1   6   1    0.89    0.86
  -1  -6  -1   -1.43    0.90
   1   6   2   38.30    2.66
   1   6   2   38.52    2.19
  -1  -6  -2   38.90    2.87
   1   6   3    5.22    1.27
   1   6   3    5.74    1.39
  -1  -6  -3    2.44    1.61
   1   6   4   45.70    2.88
   1   6   4   45.44    2.79
  -1  -6  -4   48.49    3.44
   1   6   5   11.17    1.96
   1   6   5   10.15    1.83
  -1  -6  -5    9.44    1.91
   1   6   6   34.49    3.01
   1   6   6   31.18    2.47
  -1  -6  -6   36.94    2.74
   1   6   7   14.38    2.19
   1   6   7   11.30    2.06
  -1  -6  -7   17.86    2.12
   1   6   8  149.93    5.96
  -1  -6  -8  152.58    5.53
  -1  -6  -8  153.95    5.16
   1   6   9   27.13    3.08
  -1  -6  -9   28.49    2.62
  -1  -6  -9   27.75    3.20
   1   6  10   23.81    4.02
  -1  -6 -10   28.02    2.78
  -1  -6 -10   26.06    2.80
   1   6  11   29.66    3.82
  -1  -6 -11   33.81    3.10
  -1  -6 -11   31.11    3.20
   1   6  12  378.91   12.53
  -1  -6 -12  366.85   11.37
  -1  -6 -12  353.17   10.40
   1   6  13   45.15    4.52
  -1  -6 -13   38.22    3.56
  -1  -6 -13   34.23    3.57
   1   6  14   82.34    6.14
  -1  -6 -14   76.42    5.25
  -1  -6 -14   65.08    4.03
   1   6  15   11.01    3.63
  -1  -6 -15   10.08    3.02
   1   6  16   15.71    3.95
  -1  -6 -16   11.08    3.17
   1   6  17   -0.33    2.87
  -1  -6 -17    1.48    1.77
   1   6  18   38.77    7.36
   1   7 -16   -2.47    2.66
  -1  -7  16   -1.57    2.46
   1   7 -15   12.58    3.80
  -1  -7  15   20.65    4.36
   1   7 -14   76.01    6.27
  -1  -7  14   64.05    6.55
   1   7 -13    8.04    2.87
  -1  -7  13    8.98    2.89
   1   7 -12   23.85    3.23
  -1  -7  12   21.04    3.60
   1   7 -11   11.96    3.33
  -1  -7  11    7.27    3.48
   1   7 -10   42.41    3.73
  -1  -7  10   42.22    4.12
   1   7  -9    0.13    1.52
  -1  -7   9   -0.05    1.79
   1   7  -8   26.80    3.26
  -1  -7   8   29.24    3.67
   1   7  -7   34.07    3.33
  -1  -7   7   45.50    4.83
   1   7  -6  992.34   20.58
  -1  -7   6 1023.20   22.98
   1   7  -5   28.45    3.67
  -1  -7   5   29.28    4.33
   1   7  -4    5.85    2.17
  -1  -7   4    0.90    2.08
   1   7  -3   29.58    1.82
   1   7  -3   41.27    3.52
  -1  -7   3   39.35    3.57
   1   7  -2  143.95    5.81
   1   7  -2  141.92    4.09
  -1  -7   2  140.01    6.13
   1   7  -1    2.76    1.09
   1   7  -1    1.98    1.58
  -1  -7   1    3.17    1.85
   1   7   0   93.32    4.01
   1   7   0   80.39    3.01
  -1  -7   0   95.37    4.99
   1   7   1   20.39    1.90
   1   7   1   23.83    2.79
  -1  -7  -1   23.50    3.09
   1   7   2  611.28   12.23
   1   7   2  578.71   11.64
  -1  -7  -2  625.16   14.61
   1   7   3    8.72    1.83
   1   7   3    6.31    2.03
  -1  -7  -3    7.06    2.80
   1   7   4  465.80   10.96
   1   7   4  450.86    9.89
  -1  -7  -4  447.52   11.75
   1   7   5   37.48    3.50
   1   7   5   39.00    3.06
  -1  -7  -5   36.70    3.43
   1   7   6   82.69    4.29
   1   7   6   80.01    3.85
  -1  -7  -6   76.09    5.30
   1   7   7    6.87    2.25
   1   7   7    5.51    1.51
  -1  -7  -7    5.19    2.06
   1   7   8   -0.14    1.58
   1   7   8    0.39    1.27
  -1  -7  -8    1.18    1.75
   1   7   9    4.64    3.25
   1   7   9   18.73    2.00
  -1  -7  -9   22.04    3.27
   1   7  10   58.30    4.77
   1   7  10   80.71    4.43
  -1  -7 -10   83.50    5.43
   1   7  11   12.36    2.12
   1   7  11   13.72    3.08
  -1  -7 -11   16.26    3.31
   1   7  12   53.02    5.15
  -1  -7 -12   49.85    4.32
   1   7  13    2.27    2.57
  -1  -7 -13   -0.68    1.98
   1   7  14   70.00    5.93
  -1  -7 -14   48.82    4.61
   1   7  15   -0.69    2.10
  -1  -7 -15    0.64    1.56
   1   7  16   58.58    6.52
  -1  -7 -16   58.26    4.92
   1   7  17    3.06    3.46
   1   8 -14    1.77    2.34
  -1  -8  14   -1.48    2.28
   1   8 -13    1.15    2.47
  -1  -8  13    4.40    3.21
   1   8 -12   24.79    3.77
  -1  -8  12   22.48    4.32
   1   8 -11    0.38    2.19
  -1  -8  11    3.72    2.92
   1   8 -10   11.29    3.46
  -1  -8  10   10.12    3.38
   1   8  -9    3.00    2.38
  -1  -8   9    5.91    2.68
   1   8  -8   19.90    3.09
  -1  -8   8   16.72    4.61
   1   8  -7    3.30    2.76
  -1  -8   7    5.93    2.70
   1   8  -6   18.10    2.96
  -1  -8   6   18.80    3.63
   1   8  -5  122.60    6.76
  -1  -8   5  127.17    6.90
   1   8  -4  227.10    8.04
  -1  -8   4  239.25    9.86
   1   8  -3    8.35    2.24
  -1  -8   3   11.47    3.72
   1   8  -2  153.02    6.80
  -1  -8   2  148.37    7.03
   1   8  -1    7.53    2.07
  -1  -8   1    9.86    2.59
   1   8   0    7.10    1.78
   1   8   0    2.41    1.44
  -1  -8   0    3.76    2.88
   1   8   1    2.37    1.43
   1   8   1    2.63    2.04
  -1  -8  -1    4.56    2.24
   1   8   2   97.16    4.37
   1   8   2  111.75    5.37
  -1  -8  -2  107.77    6.00
   1   8   3    8.55    2.36
   1   8   3    9.47    2.28
  -1  -8  -3   13.87    2.85
   1   8   4  157.26    6.30
   1   8   4  160.18    6.30
  -1  -8  -4  174.96    7.35
   1   8   5   25.04    3.14
   1   8   5   19.51    2.36
  -1  -8  -5   23.91    3.27
   1   8   6   -0.63    1.85
   1   8   6   14.26    2.17
  -1  -8  -6    8.24    2.44
   1   8   7    4.19    1.90
   1   8   7   -0.41    2.23
  -1  -8  -7   10.84    2.89
   1   8   8   15.78    2.38
   1   8   8    0.13    2.32
  -1  -8  -8   11.39    2.71
   1   8   9   -0.25    2.47
   1   8   9   13.74    2.46
  -1  -8  -9   15.28    2.92
   1   8  10    0.00    2.76
  -1  -8 -10   10.55    2.61
   1   8  11    1.10    2.62
  -1  -8 -11   15.82    3.43
   1   8  12    0.46    2.33
  -1  -8 -12    4.92    2.32
   1   8  13   -0.92    3.05
  -1  -8 -13    5.57    2.96
   1   8  14   -1.73    3.09
  -1  -8 -14    8.13    2.65
   1   8  15   14.74    4.75
  -1  -8 -15    6.98    3.29
   1   9 -12   13.33    3.40
  -1  -9  12    0.63    4.35
   1   9 -11   24.75    3.54
  -1  -9  11    0.33    3.64
   1   9 -10  142.99    8.45
  -1  -9  10  143.10    8.84
   1   9  -9   12.66    3.95
  -1  -9   9    9.24    3.97
   1   9  -8   16.07    4.22
  -1  -9   8   19.51    4.28
   1   9  -7    0.54    2.03
  -1  -9   7    2.27    2.57
   1   9  -6    6.02    2.53
  -1  -9   6    8.66    3.42
   1   9  -5    5.72    2.68
  -1  -9   5   15.40    4.23
   1   9  -4   27.14    3.97
  -1  -9   4   17.90    4.23
   1   9  -3   36.95    4.03
  -1  -9   3   41.34    4.98
   1   9  -2  174.37    7.39
  -1  -9   2  187.34    9.10
   1   9  -1   11.26    3.16
  -1  -9   1   17.60    4.36
   1   9   0    5.04    2.04
  -1  -9   0    2.29    2.82
   1   9   1    7.83    2.45
  -1  -9  -1   14.26    3.26
   1   9   2   12.94    2.87
   1   9   2    9.34    2.13
  -1  -9  -2   13.63    3.37
   1   9   3    1.22    1.75
   1   9   3    4.14    1.90
  -1  -9  -3    6.48    3.02
   1   9   4    2.92    2.15
   1   9   4    3.33    2.13
  -1  -9  -4    5.85    2.62
   1   9   5    2.32    1.77
   1   9   5    0.09    1.49
  -1  -9  -5    0.80    2.24
   1   9   6    0.25    2.47
   1   9   6    7.63    2.24
  -1  -9  -6    8.03    2.96
   1   9   7   12.33    2.34
   1   9   7   -0.30    2.28
  -1  -9  -7   13.59    3.64
   1   9   8   -0.03    2.44
  -1  -9  -8    4.50    2.99
   1   9   9   -0.50    2.72
  -1  -9  -9    7.22    3.25
   1   9  10    0.12    3.61
  -1  -9 -10   16.96    3.37
   1   9  11    0.54    4.33
  -1  -9 -11   31.89    4.28
   1   9  12    0.18    2.96
  -1  -9 -12   11.01    3.69
   1  10  -9   18.88    3.68
  -1 -10   9    8.03    4.47
   1  10  -8   27.73    4.31
  -1 -10   8   27.77    5.60
   1  10  -7    3.57    2.53
  -1 -10   7   -1.32    3.86
   1  10  -6   52.42    5.66
  -1 -10   6   46.20    6.43
   1  10  -5    6.85    3.29
  -1 -10   5    7.75    4.79
   1  10  -4   21.95    4.28
  -1 -10   4   25.17    4.96
   1  10  -3   13.84    3.88
  -1 -10   3   14.95    5.13
   1  10  -2   24.42    4.19
  -1 -10   2   23.35    5.89
   1  10  -1   25.49    4.19
  -1 -10   1   32.62    5.19
   1  10   0   44.46    4.73
  -1 -10   0   36.66    5.37
   1  10   1   16.98    3.55
  -1 -10  -1   16.21    5.11
   1  10   2   96.77    6.19
  -1 -10  -2   98.35    7.39
   1  10   3   -1.98    2.12
  -1 -10  -3   -0.12    2.62
   1  10   4    1.45    2.20
  -1 -10  -4    3.04    3.55
  -1 -10  -5    3.92    3.06
  -1 -10  -6    7.25    3.59
  -1 -10  -7    0.05    1.92
  -1 -10  -8    6.01    3.40
   1  10   9    0.13    4.61
  -1 -10  -9   50.41    5.11
   1  11  -2   28.28    4.16
  -1 -11   2   40.49    5.72
   1  11  -1   14.05    4.12
  -1 -11   1   25.38    6.15
   1  11   0   26.86    4.78
  -1 -11   0   39.83    7.06
  -1 -11  -1    8.16    4.28
  -1 -11  -2    9.28    4.11
   2  -9  -5   20.18    4.19
  -2   9   5    6.25    3.89
  -2   9   4    1.32    3.18
   2  -9  -3    4.91    2.85
  -2   9   3   -0.93    2.61
   2  -9  -2   50.48    5.57
  -2   9   2   43.92    5.13
   2  -9  -1   14.04    3.92
  -2   9   1   11.58    4.19
   2  -9   0    3.57    2.92
  -2   9   0    1.83    2.93
   2  -9   1   47.76    6.56
  -2   9  -1   41.46    5.42
   2  -9   2   18.82    4.78
  -2   9  -2   13.93    3.38
   2  -9   3    8.94    3.55
   2  -9   4   -1.83    2.75
   2  -9   5    2.70    2.96
   2  -9   6    1.81    3.26
   2  -9   7   -0.13    2.95
  -2   9  -7   11.20    3.04
   2  -8  -9   12.28    3.98
  -2   8   9   11.09    5.62
   2  -8  -8    3.64    2.74
  -2   8   8    1.62    3.31
   2  -8  -7   24.42    4.52
  -2   8   7   17.89    4.74
   2  -8  -6    5.75    2.82
  -2   8   6    1.02    2.96
   2  -8  -5   16.04    3.80
  -2   8   5   16.00    4.47
   2  -8  -4    6.84    3.54
  -2   8   4   13.30    3.42
   2  -8  -3   19.56    4.24
  -2   8   3   12.43    3.47
   2  -8  -2    2.17    2.72
  -2   8   2    4.19    2.51
   2  -8  -1   32.17    4.45
  -2   8   1   30.12    4.62
   2  -8   0   75.82    5.63
  -2   8   0   73.05    5.36
   2  -8   1   -0.58    2.25
  -2   8  -1    2.47    1.91
   2  -8   2   49.39    4.79
  -2   8  -2   38.05    4.05
   2  -8   3   12.30    3.73
  -2   8  -3    5.45    3.18
  -2   8  -3    9.27    1.92
   2  -8   4    5.16    2.63
  -2   8  -4    4.52    2.79
  -2   8  -4    3.38    1.73
   2  -8   5  104.13    6.49
  -2   8  -5   93.68    6.36
  -2   8  -5   87.37    4.71
   2  -8   6   -0.69    1.81
  -2   8  -6    1.31    2.00
  -2   8  -6    0.93    1.44
  -2   8  -7   47.66    3.80
  -2   8  -7   44.13    4.91
   2  -8   8    3.02    4.16
   2  -8   8   24.00    3.48
  -2   8  -8   26.95    3.21
   2  -8   9   -1.49    4.26
  -2   8  -9   44.09    4.24
   2  -8  10    4.52    3.63
  -2   8 -10    8.67    3.29
   2  -8  11   -0.56    2.58
  -2   8 -11    6.90    2.49
  -2   8 -12   14.93    3.52
   2  -7 -12    8.04    3.51
  -2   7  12    6.19    5.17
   2  -7 -11    6.68    3.20
  -2   7  11    3.47    4.56
   2  -7 -10    1.52    2.84
  -2   7  10    0.14    2.74
   2  -7  -9   -0.09    2.04
  -2   7   9   -0.86    2.24
   2  -7  -8    3.26    2.51
  -2   7   8    1.19    2.88
   2  -7  -7    3.54    2.75
  -2   7   7    4.87    2.95
   2  -7  -6   -0.93    1.73
  -2   7   6    1.60    1.92
   2  -7  -5    3.71    2.41
  -2   7   5    0.97    2.95
   2  -7  -4   16.96    3.48
  -2   7   4   21.61    3.39
   2  -7  -3   22.34    3.42
  -2   7   3   21.83    3.35
   2  -7  -2   12.65    3.30
  -2   7   2    7.61    3.22
   2  -7  -1    2.00    1.95
  -2   7   1   -1.45    1.49
   2  -7   0   29.45    3.65
  -2   7   0   35.71    3.50
  -2   7   0   29.20    2.32
   2  -7   1   32.21    3.60
  -2   7  -1   34.82    3.46
  -2   7  -1   25.95    2.45
   2  -7   2   24.93    3.81
  -2   7  -2   13.62    3.35
  -2   7  -2   14.82    2.21
   2  -7   3   18.12    3.00
  -2   7  -3   17.10    2.36
  -2   7  -3   12.09    2.70
   2  -7   4  208.65    8.58
  -2   7  -4  220.45    8.73
  -2   7  -4  221.44    7.01
   2  -7   5   16.25    3.46
  -2   7  -5   13.70    2.70
  -2   7  -5   11.52    3.17
   2  -7   6    0.30    2.87
  -2   7  -6   18.65    2.25
  -2   7  -6   16.64    3.29
  -2   7  -7   31.77    3.04
  -2   7  -7   33.09    4.07
   2  -7   8   38.56    3.72
  -2   7  -8   39.69    4.19
   2  -7   9  154.25    7.63
  -2   7  -9  151.62    6.46
   2  -7  10   42.20    4.62
  -2   7 -10   40.41    3.92
   2  -7  11   61.26    4.79
  -2   7 -11   66.47    5.54
   2  -7  12    1.62    2.78
   2  -7  12   -0.22    2.23
  -2   7 -12    6.32    2.21
  -2   7 -13   10.58    3.20
  -2   7 -14    2.02    3.02
   2  -6 -14    5.94    3.76
  -2   6  14   20.28    4.79
   2  -6 -13    2.44    3.43
  -2   6  13    4.11    4.39
   2  -6 -12   31.26    4.43
  -2   6  12   30.93    6.61
   2  -6 -11   25.73    4.05
  -2   6  11   29.00    6.00
   2  -6 -10   21.45    3.99
  -2   6  10   28.51    5.45
   2  -6  -9   15.06    3.08
  -2   6   9    6.19    3.38
   2  -6  -8   23.27    4.32
  -2   6   8   30.17    4.20
   2  -6  -7   41.61    4.06
  -2   6   7   43.09    4.77
   2  -6  -6   23.36    4.19
  -2   6   6   23.94    3.72
   2  -6  -5   14.31    2.85
  -2   6   5    7.78    3.65
   2  -6  -4   71.30    4.71
  -2   6   4   69.70    5.51
   2  -6  -3   29.32    3.30
  -2   6   3   22.85    3.77
   2  -6  -2   36.11    3.54
  -2   6   2   46.32    3.63
   2  -6  -1    1.65    1.82
  -2   6   1    3.14    0.98
  -2   6   1    1.99    1.81
   2  -6   0   34.90    3.31
  -2   6   0   41.59    3.43
  -2   6   0   39.77    2.27
   2  -6   1   27.52    2.93
  -2   6  -1   25.69    3.35
  -2   6  -1   22.05    2.04
   2  -6   2  195.93    6.82
  -2   6  -2  187.88    7.10
  -2   6  -2  180.98    4.84
   2  -6   3  102.54    4.83
  -2   6  -3   97.23    4.78
  -2   6  -3   94.71    3.57
   2  -6   4   38.12    3.35
  -2   6  -4   38.96    2.89
  -2   6  -4   40.65    3.84
   2  -6   5   66.51    4.71
  -2   6  -5   60.76    4.62
  -2   6  -5   63.90    3.80
  -2   6  -6  302.97    9.57
  -2   6  -6  279.55    7.69
  -2   6  -7   96.64    5.03
  -2   6  -7  100.33    4.49
   2  -6   8   30.37    3.08
  -2   6  -8   25.46    3.34
   2  -6   9    1.06    2.03
   2  -6   9   14.60    2.30
  -2   6  -9   12.31    2.16
   2  -6  10   86.15    5.63
  -2   6 -10   84.28    4.94
   2  -6  11   66.97    5.17
  -2   6 -11   64.60    4.60
   2  -6  12    3.31    2.45
   2  -6  12   -0.14    2.06
  -2   6 -12    4.62    2.08
   2  -6  13   22.18    3.04
   2  -6  13    0.64    2.82
  -2   6 -13   30.85    3.98
   2  -6  14   17.17    3.51
  -2   6 -14   18.78    3.48
   2  -6  15   91.91    7.44
  -2   6 -15  106.09    7.70
  -2   6 -16   10.07    3.61
   2  -5 -16    5.59    3.02
  -2   5  16    4.14    4.12
   2  -5 -15    9.98    3.80
  -2   5  15    2.91    5.08
   2  -5 -14    3.05    2.72
  -2   5  14    7.18    3.81
   2  -5 -13   54.72    4.75
  -2   5  13   31.99    7.31
   2  -5 -12  107.40    6.55
  -2   5  12  110.53    7.92
   2  -5 -11   27.71    3.68
  -2   5  11   28.96    4.75
   2  -5 -10   14.12    3.52
  -2   5  10   13.51    4.32
   2  -5  -9   20.62    3.13
  -2   5   9   16.43    3.76
   2  -5  -8   62.08    5.16
  -2   5   8   69.90    6.02
   2  -5  -7   30.75    4.05
  -2   5   7   27.08    4.48
   2  -5  -6  205.23    8.13
  -2   5   6  203.75    8.26
   2  -5  -5  133.07    5.62
  -2   5   5  133.71    7.02
   2  -5  -4   15.44    2.30
  -2   5   4   12.13    3.02
   2  -5  -3    0.21    1.39
  -2   5   3    1.98    1.49
   2  -5  -2    9.05    2.03
  -2   5   2    7.83    0.88
  -2   5   2    7.79    1.98
   2  -5  -1   18.16    2.78
  -2   5   1   22.64    1.31
  -2   5   1   21.89    2.45
   2  -5   0    0.34    1.27
  -2   5   0    0.46    0.73
  -2   5   0    2.28    1.53
   2  -5   1   10.06    1.73
  -2   5  -1    7.23    2.11
  -2   5  -1    4.67    1.20
   2  -5   2   11.56    2.40
  -2   5  -2   13.32    1.51
  -2   5  -2   14.10    2.42
   2  -5   3  131.40    4.75
  -2   5  -3  130.88    4.95
  -2   5  -3  136.81    4.10
   2  -5   4  117.56    4.65
  -2   5  -4  129.96    4.02
  -2   5  -4  132.21    5.54
   2  -5   5  114.88    4.52
  -2   5  -5  120.04    4.49
  -2   5  -5  118.96    5.42
  -2   5  -6   50.09    3.27
  -2   5  -6   47.77    3.13
   2  -5   7   -0.51    1.68
  -2   5  -7    5.67    1.48
  -2   5  -7    7.95    2.06
   2  -5   8   60.56    3.82
  -2   5  -8   58.35    4.03
   2  -5   9   79.26    4.29
  -2   5  -9   72.58    3.93
   2  -5  10  101.59    5.00
  -2   5 -10   99.87    4.75
   2  -5  11    0.07    1.44
   2  -5  11   14.64    2.53
  -2   5 -11   10.42    2.55
   2  -5  12   12.14    2.23
   2  -5  12    0.56    1.96
  -2   5 -12   11.92    2.36
   2  -5  13   -0.10    1.51
   2  -5  13    2.93    1.87
  -2   5 -13    1.51    2.20
   2  -5  14   88.53    5.54
  -2   5 -14   79.67    5.66
   2  -5  15   36.81    4.20
  -2   5 -15   40.15    5.15
   2  -5  16   26.12    4.61
  -2   5 -16   26.56    4.24
   2  -5  17   51.47    5.08
  -2   5 -17   49.27    6.60
   2  -5  18   52.42    5.59
  -2   5 -18   60.20    6.19
   2  -4 -17    4.65    2.72
  -2   4  17    3.86    4.35
   2  -4 -16    6.70    2.71
  -2   4  16    1.03    4.61
   2  -4 -15   -2.04    1.95
  -2   4  15    1.98    2.11
   2  -4 -14   25.72    3.63
  -2   4  14   22.01    4.70
   2  -4 -13   21.55    3.65
  -2   4  13   31.70    5.29
   2  -4 -12   67.52    5.66
  -2   4  12   73.97    5.83
   2  -4 -11  140.12    7.22
  -2   4  11  142.26    7.94
   2  -4 -10   69.01    4.50
  -2   4  10   68.30    5.63
   2  -4  -9   12.70    2.62
  -2   4   9   17.47    3.08
   2  -4  -8    1.45    1.45
  -2   4   8    0.59    1.77
   2  -4  -7   94.40    4.98
  -2   4   7   97.36    5.17
   2  -4  -6   29.82    2.80
  -2   4   6   41.67    3.26
   2  -4  -5   52.22    3.27
  -2   4   5   53.99    4.12
   2  -4  -4   68.52    3.52
  -2   4   4   71.09    3.84
   2  -4  -3   47.57    3.27
  -2   4   3   47.60    3.61
   2  -4  -2  380.90    8.66
  -2   4   2  372.72    9.61
   2  -4  -1   84.32    3.98
  -2   4   1   81.16    3.64
   2  -4   0   69.13    3.56
  -2   4   0   66.42    1.94
  -2   4   0   70.34    3.71
   2  -4   1  265.82    6.51
  -2   4  -1  257.25    4.53
  -2   4  -1  254.96    6.77
   2  -4   2   19.38    1.89
  -2   4  -2   16.41    1.47
  -2   4  -2   17.91    1.94
   2  -4   3  218.56    5.67
  -2   4  -3  222.34    6.06
  -2   4  -3  227.22    4.99
   2  -4   4  285.73    7.04
  -2   4  -4  291.40    5.92
  -2   4  -4  297.87    7.40
   2  -4   5   15.82    2.00
  -2   4  -5   16.66    1.62
  -2   4  -5   13.30    2.25
   2  -4   6   30.33    2.04
  -2   4  -6   38.97    2.65
  -2   4  -6   33.68    2.95
  -2   4  -7  221.64    5.84
   2  -4   8  173.27    5.80
  -2   4  -8  170.71    5.30
   2  -4   9  100.63    4.49
  -2   4  -9  100.97    4.84
   2  -4  10   97.58    4.26
   2  -4  10  122.00    5.02
  -2   4 -10  125.55    4.98
   2  -4  11  135.89    4.94
   2  -4  11  134.34    6.40
  -2   4 -11  148.45    6.22
   2  -4  12  104.73    5.24
   2  -4  12  100.89    4.32
  -2   4 -12  119.32    5.22
   2  -4  13   12.96    2.04
   2  -4  13   10.62    2.53
  -2   4 -13   11.92    3.27
   2  -4  14   11.12    2.59
  -2   4 -14    8.24    2.62
   2  -4  15   43.59    5.03
  -2   4 -15   38.79    4.28
   2  -4  16   68.62    5.05
  -2   4 -16   63.32    5.30
   2  -4  17   32.63    5.08
  -2   4 -17   38.80    4.74
   2  -4  18    4.31    3.68
  -2   4 -18    8.20    3.09
   2  -4  19    1.11    3.06
  -2   4 -19    2.53    3.37
   2  -3 -18    4.36    3.21
  -2   3  18    5.33    4.73
   2  -3 -17   14.55    3.81
  -2   3  17   10.91    4.41
   2  -3 -16   30.54    3.85
  -2   3  16   28.59    5.53
   2  -3 -15   47.94    4.27
  -2   3  15   53.10    5.57
   2  -3 -14   14.60    3.46
  -2   3  14   16.42    3.84
   2  -3 -13   10.97    2.61
  -2   3  13   15.65    3.30
   2  -3 -12   48.24    4.49
  -2   3  12   52.00    5.02
   2  -3 -11  206.62    8.11
  -2   3  11  195.49    8.80
   2  -3 -10   37.07    3.88
  -2   3  10   41.63    4.23
   2  -3  -9   42.15    3.64
  -2   3   9   27.69    4.27
   2  -3  -8   29.45    2.67
  -2   3   8   23.44    3.14
   2  -3  -7  312.77    7.92
  -2   3   7  344.75    9.73
   2  -3  -6   71.64    3.46
  -2   3   6   75.28    4.09
   2  -3  -5  202.47    5.62
  -2   3   5  196.73    6.80
   2  -3  -4  303.15    7.39
  -2   3   4  290.20    7.54
   2  -3  -3  165.82    5.08
  -2   3   3  169.17    5.24
   2  -3  -2   30.26    1.92
  -2   3   2   21.78    2.12
   2  -3  -1  313.51    6.39
  -2   3   1  290.66    3.46
  -2   3   1  303.27    6.80
   2  -3   0   15.31    1.47
  -2   3   0   13.76    0.84
  -2   3   0   18.71    1.64
   2  -3   1  321.31    6.30
  -2   3  -1  310.31    4.57
  -2   3  -1  321.60    6.99
   2  -3   2  126.07    3.46
  -2   3  -2  129.83    2.88
  -2   3  -2  128.47    4.05
   2  -3   3   41.31    1.91
  -2   3  -3   42.36    2.30
  -2   3  -3   43.83    1.65
   2  -3   4  255.92    5.21
  -2   3  -4  267.94    5.00
  -2   3  -4  262.91    6.19
   2  -3   5   44.73    1.94
  -2   3  -5   42.81    1.99
  -2   3  -5   44.63    2.83
   2  -3   6  306.41    5.94
  -2   3  -6  297.61    6.12
  -2   3  -6  296.86    6.95
   2  -3   7   56.52    2.47
   2  -3   7   58.06    3.35
  -2   3  -7   61.87    2.66
   2  -3   8   17.17    1.62
   2  -3   8   17.09    1.91
  -2   3  -8   16.50    2.17
   2  -3   9  110.92    4.66
   2  -3   9   97.82    3.23
  -2   3  -9   92.46    3.78
   2  -3  10    7.96    2.04
   2  -3  10    5.34    1.31
  -2   3 -10    6.77    1.78
   2  -3  11   90.69    3.08
   2  -3  11  101.35    4.56
  -2   3 -11   98.35    4.27
   2  -3  12   34.65    3.01
   2  -3  12   28.26    2.24
  -2   3 -12   31.85    2.78
   2  -3  13    7.50    2.28
  -2   3 -13   10.91    2.40
   2  -3  14    7.65    2.54
  -2   3 -14   13.98    3.00
   2  -3  15   38.41    3.80
  -2   3 -15   40.04    3.84
   2  -3  16   26.87    4.45
  -2   3 -16   26.06    3.80
   2  -3  17   26.01    4.57
  -2   3 -17   27.43    4.03
   2  -3  18   22.77    4.75
  -2   3 -18   33.68    4.73
   2  -3  19   52.78    6.38
  -2   3 -19   53.57    5.64
   2  -3  20   -1.18    2.50
  -2   3 -20   -2.50    2.93
   2  -2 -19   -2.59    1.99
  -2   2  19    3.80    3.69
   2  -2 -18   10.51    3.67
  -2   2  18   14.78    4.39
   2  -2 -17   16.42    2.96
  -2   2  17   17.01    4.43
   2  -2 -16  102.60    5.83
  -2   2  16  120.38    8.83
   2  -2 -15    6.63    2.21
  -2   2  15    4.37    3.80
   2  -2 -14   80.61    4.58
  -2   2  14   82.72    6.17
   2  -2 -13   14.36    2.92
  -2   2  13   11.58    3.12
   2  -2 -12   85.65    4.64
  -2   2  12   87.89    6.51
   2  -2 -11  141.80    5.60
  -2   2  11  133.88    6.42
   2  -2 -10  300.86    8.14
  -2   2  10  298.86    9.55
   2  -2  -9   13.41    2.08
  -2   2   9   13.34    2.45
   2  -2  -8   22.51    2.08
  -2   2   8   17.55    2.40
   2  -2  -7  105.79    4.31
  -2   2   7  103.41    4.35
   2  -2  -6   51.45    2.57
  -2   2   6   55.98    3.55
   2  -2  -5  152.54    4.14
  -2   2   5  150.48    4.88
   2  -2  -4  593.94    9.96
  -2   2   4  623.07   11.65
   2  -2  -3  205.50    4.90
  -2   2   3  184.41    4.87
   2  -2  -2   36.69    1.89
  -2   2   2   36.14    1.99
   2  -2  -1   16.32    1.20
  -2   2   1   14.31    1.69
   2  -2   0   46.17    1.73
  -2   2   0   41.34    1.99
  -2   2   0   40.83    1.01
   2  -2   1  255.96    4.77
  -2   2  -1  247.04    3.30
  -2   2  -1  258.93    5.43
   2  -2   2  381.30    5.83
  -2   2  -2  378.74    7.08
  -2   2  -2  368.98    4.87
   2  -2   3    0.65    0.55
  -2   2  -3    0.80    0.81
  -2   2  -3   -0.46    0.54
   2  -2   4  521.83    7.22
  -2   2  -4  515.58    7.36
  -2   2  -4  509.64    8.69
   2  -2   5   21.68    1.24
  -2   2  -5   18.45    1.34
  -2   2  -5   19.86    1.55
   2  -2   6   86.16    2.29
   2  -2   6   90.05    3.09
  -2   2  -6   81.00    2.88
   2  -2   7   67.65    2.85
   2  -2   7   66.73    1.99
  -2   2  -7   71.08    2.62
   2  -2   8  453.55    6.84
   2  -2   8  460.36    9.35
  -2   2  -8  482.96    8.97
   2  -2   9   52.36    1.78
   2  -2   9   48.37    2.72
  -2   2  -9   50.66    2.75
   2  -2  10  119.33    4.64
   2  -2  10  148.61    3.18
  -2   2 -10  124.93    4.47
   2  -2  11   12.36    2.20
   2  -2  11   13.13    1.34
  -2   2 -11   16.64    1.99
   2  -2  12   21.96    2.57
  -2   2 -12   23.88    3.01
   2  -2  13   16.54    2.46
  -2   2 -13   15.61    2.40
   2  -2  14   10.49    2.40
  -2   2 -14    7.24    2.28
   2  -2  15    7.82    2.93
  -2   2 -15    5.07    2.51
   2  -2  16    4.33    2.97
  -2   2 -16    5.80    3.06
   2  -2  17   36.48    4.87
  -2   2 -17   43.84    4.50
   2  -2  18   65.98    5.53
  -2   2 -18   85.95    5.81
   2  -2  19   45.48    5.80
  -2   2 -19   50.30    5.30
   2  -2  20   -1.10    1.82
  -2   2 -20    0.97    1.78
   2  -2  21   21.59    5.63
  -2   2 -21   24.97    5.49
   2  -1 -19    1.37    2.70
  -2   1  19    3.71    3.14
   2  -1 -18    0.93    2.06
  -2   1  18    4.81    2.87
   2  -1 -17    2.78    2.55
  -2   1  17    5.39    2.92
   2  -1 -16   11.09    2.54
  -2   1  16   15.86    4.19
   2  -1 -15   59.66    4.70
  -2   1  15   51.26    5.02
   2  -1 -14   14.17    2.38
   2  -1 -14    0.39    1.36
  -2   1  14   12.19    2.66
   2  -1 -13   56.01    3.47
  -2   1  13   49.30    4.45
   2  -1 -12    3.43    1.09
   2  -1 -12    4.47    1.65
  -2   1  12    5.03    2.58
   2  -1 -11   34.70    2.03
   2  -1 -11   45.15    3.26
  -2   1  11   41.93    3.37
   2  -1 -10  163.39    5.71
  -2   1  10  167.20    6.06
   2  -1  -9   36.34    2.25
   2  -1  -9   29.14    1.32
  -2   1   9   32.93    2.72
   2  -1  -8   27.42    1.90
   2  -1  -8   25.01    1.05
  -2   1   8   28.98    2.87
   2  -1  -7   27.51    2.23
  -2   1   7   29.17    2.30
   2  -1  -6  194.70    4.61
   2  -1  -6  175.66    2.21
  -2   1   6  193.99    5.13
   2  -1  -5  107.40    3.01
   2  -1  -5   92.70    1.17
  -2   1   5  101.32    3.34
   2  -1  -4   49.77    2.00
  -2   1   4   43.22    2.20
   2  -1  -3  195.97    4.09
  -2   1   3  198.89    4.40
   2  -1  -2  401.06    6.17
  -2   1   2  386.44    6.63
   2  -1  -1 1388.04   14.77
  -2   1   1 1351.05   16.30
   2  -1   0   19.58    1.00
  -2   1   0   15.74    1.22
  -2   1   0   16.56    0.60
   2  -1   1   47.06    1.35
  -2   1  -1   43.55    1.06
  -2   1  -1   47.65    1.81
   2  -1   2  563.17    6.51
  -2   1  -2  577.56    8.49
  -2   1  -2  578.68    6.27
   2  -1   3 5337.89   34.60
  -2   1  -3 5365.82   46.81
  -2   1  -3 5341.18   37.74
   2  -1   4  424.56    4.84
  -2   1  -4  402.37    5.84
  -2   1  -4  399.60    6.73
   2  -1   5   54.97    1.90
   2  -1   5   57.71    1.32
  -2   1  -5   66.24    2.29
   2  -1   6   62.98    2.40
   2  -1   6   59.13    1.30
  -2   1  -6   60.29    2.27
   2  -1   7  692.64    6.85
   2  -1   7  707.86   11.80
  -2   1  -7  702.54   10.88
   2  -1   8  219.49    3.04
   2  -1   8  249.99    5.87
  -2   1  -8  241.93    5.85
   2  -1   9  351.32    7.74
   2  -1   9  301.87    4.05
  -2   1  -9  338.24    7.19
   2  -1  10  183.40    3.10
   2  -1  10  208.99    5.91
  -2   1 -10  208.91    5.55
   2  -1  11  651.44   13.24
  -2   1 -11  645.02   13.17
   2  -1  12   59.04    3.44
  -2   1 -12   54.93    3.61
   2  -1  13  163.64    6.29
  -2   1 -13  170.18    6.29
   2  -1  14  196.95    7.29
  -2   1 -14  213.26    8.28
   2  -1  15   30.51    3.47
  -2   1 -15   24.00    3.89
   2  -1  16   66.53    4.88
  -2   1 -16   63.76    4.73
   2  -1  17   71.74    6.10
  -2   1 -17   68.65    5.15
   2  -1  18   14.93    3.34
  -2   1 -18   14.14    3.18
   2  -1  19   27.11    5.05
  -2   1 -19   26.67    4.94
   2  -1  20   86.34    6.65
  -2   1 -20   81.85    6.55
   2  -1  21   16.94    4.07
  -2   1 -21   11.72    4.09
  -2   0  20    6.36    3.65
   2   0 -19    5.03    2.40
  -2   0  19    1.49    3.06
   2   0 -18    9.96    2.70
  -2   0  18   13.03    4.22
   2   0 -17    7.45    2.12
   2   0 -17    3.68    1.86
  -2   0  17    3.60    2.83
   2   0 -16   18.42    3.17
  -2   0  16   24.80    4.40
   2   0 -15   22.90    3.29
  -2   0  15   19.88    3.52
   2   0 -14    1.11    1.32
   2   0 -14    6.32    1.78
  -2   0  14    8.20    2.27
   2   0 -13   60.69    4.22
  -2   0  13   71.44    5.15
   2   0 -12   99.28    4.14
  -2   0  12   98.61    4.98
   2   0 -11    8.68    1.95
  -2   0  11    9.24    2.00
   2   0 -10  101.42    3.78
  -2   0  10   96.14    4.32
   2   0  -9  228.94    5.85
  -2   0   9  244.00    6.61
   2   0  -8  423.25    8.31
  -2   0   8  422.31    8.96
   2   0  -7  465.32    8.38
   2   0  -7  434.55    5.81
  -2   0   7  441.49    8.81
   2   0  -6  126.78    2.32
   2   0  -6  126.57    3.14
  -2   0   6  132.62    3.75
  -2   0   5  260.02    5.60
   2   0  -4   86.58    1.40
  -2   0   4   91.45    2.61
  -2   0   3  400.49    6.48
   2   0  -2 1598.69    9.98
  -2   0   2 1625.48   16.66
   2   0  -1 3906.09   30.33
  -2   0   1 3931.16   21.02
  -2   0   1 3921.28   32.51
   2   0   0 6589.45   42.60
  -2   0   0 6571.67   33.84
  -2   0   0 6573.87   47.62
   2   0   1   62.38    1.64
  -2   0  -1   64.96    1.53
  -2   0  -1   66.11    1.90
   2   0   2 5409.11   30.27
  -2   0  -2 5452.22   34.19
  -2   0  -2 5400.45   41.52
   2   0   3 6495.80   31.90
  -2   0  -3 6573.91   43.51
  -2   0  -3 6539.04   49.43
   2   0   4 5704.12   47.47
  -2   0  -4 5602.15   42.01
   2   0   5  287.10    5.29
  -2   0  -5  286.95    4.95
   2   0   6  364.09    6.61
  -2   0  -6  354.56    6.01
   2   0   7  223.44    5.03
  -2   0  -7  220.17    4.74
   2   0   8  131.72    4.01
  -2   0  -8  135.91    3.80
   2   0   9  131.47    4.20
  -2   0  -9  130.37    4.05
   2   0  10  390.65    9.04
  -2   0 -10  417.37    8.56
   2   0  11   24.49    2.34
  -2   0 -11   25.15    2.33
   2   0  12   50.89    3.73
  -2   0 -12   51.71    3.80
   2   0  13  378.29   10.21
  -2   0 -13  393.00   10.02
   2   0  14   87.90    4.84
  -2   0 -14   75.28    4.50
   2   0  15    0.79    2.29
  -2   0 -15    2.06    1.69
   2   0  16   94.41    5.68
  -2   0 -16  114.56    5.57
   2   0  17   43.55    5.16
  -2   0 -17   47.78    4.43
   2   0  18   11.03    3.77
  -2   0 -18    9.99    3.04
   2   0  19   17.94    4.15
  -2   0 -19   24.97    3.80
   2   0  20    9.91    3.46
  -2   0 -20    4.40    3.20
   2   0  21    4.81    3.35
  -2   0 -21    4.73    3.68
  -2  -1  20    7.44    3.42
   2   1 -19   22.13    3.01
   2   1 -19    1.45    2.58
  -2  -1  19   28.89    4.09
   2   1 -18    0.82    2.38
   2   1 -18    8.51    2.79
  -2  -1  18    9.36    2.93
   2   1 -17    0.47    2.28
   2   1 -17   15.49    3.02
  -2  -1  17   15.28    3.17
   2   1 -16    0.67    1.99
   2   1 -16   15.28    2.80
  -2  -1  16   19.97    3.40
   2   1 -15   35.08    3.57
  -2  -1  15   18.83    3.38
   2   1 -14  137.41    6.14
  -2  -1  14  127.24    6.77
  -2  -1  13   19.05    3.46
  -2  -1  13   22.48    2.85
  -2  -1  12   46.50    3.46
  -2  -1  12   45.31    3.35
  -2  -1  11  325.32    8.97
  -2  -1  11  321.86    9.07
  -2  -1  10   50.10    3.10
  -2  -1  10   39.96    2.79
  -2  -1   9  159.84    5.28
  -2  -1   9  161.72    5.39
   2   1  -8  846.54   11.06
  -2  -1   8  852.90   13.79
  -2  -1   8  873.60   15.12
   2   1  -7  287.92    4.83
  -2  -1   7  297.24    6.01
  -2  -1   7  292.44    6.76
   2   1  -6  653.79    8.16
  -2  -1   6  695.22   10.24
  -2  -1   6  699.56   11.79
   2   1  -5  432.35    5.85
  -2  -1   5  429.62    6.86
  -2  -1   5  428.22    7.94
   2   1  -4  370.46    4.91
  -2  -1   4  371.42    5.46
  -2  -1   4  361.09    6.39
   2   1  -3   12.86    0.86
  -2  -1   3   13.42    1.20
  -2  -1   3   13.97    1.03
   2   1  -2 5877.90   36.80
  -2  -1   2 5893.22   39.31
  -2  -1   2 5868.36   46.21
   2   1  -1 7878.81   46.30
  -2  -1   1 7911.47   47.56
  -2  -1   1 7925.35   54.83
  -2  -1   0 4401.33   29.76
  -2  -1   0 4382.42   32.04
  -2  -1   0 4369.66   29.04
  -2  -1  -1   87.76    1.72
  -2  -1  -1   84.64    1.72
  -2  -1  -1   85.87    1.87
  -2  -1  -2 5707.97   32.97
  -2  -1  -2 5695.82   38.92
  -2  -1  -2 5683.60   38.55
   2   1   3 2529.39   21.75
  -2  -1  -3 2508.65   21.32
  -2  -1  -3 2500.57   15.24
   2   1   4  482.65    6.80
  -2  -1  -4  472.19    6.57
   2   1   5  134.09    3.12
  -2  -1  -5  130.34    2.92
   2   1   6   45.53    1.82
  -2  -1  -6   39.83    1.70
   2   1   7   88.14    2.84
  -2  -1  -7   79.43    2.97
   2   1   8  183.79    4.83
  -2  -1  -8  187.83    4.47
   2   1   9  249.71    6.19
  -2  -1  -9  263.07    5.92
   2   1  10  366.50    8.51
  -2  -1 -10  372.31    8.18
   2   1  11  233.99    6.80
  -2  -1 -11  245.80    6.44
   2   1  12   77.10    4.58
  -2  -1 -12   78.58    3.85
   2   1  13    4.70    1.68
  -2  -1 -13    1.94    1.62
   2   1  14   46.89    3.60
  -2  -1 -14   43.03    3.97
   2   1  15   14.67    3.06
  -2  -1 -15    7.65    2.27
   2   1  16    0.18    2.46
  -2  -1 -16    2.42    1.86
   2   1  17    7.67    3.68
  -2  -1 -17    8.03    3.06
   2   1  18   46.29    5.72
  -2  -1 -18   44.67    5.20
   2   1  19   13.53    3.78
  -2  -1 -19    2.42    2.82
   2   1  20   14.02    4.03
  -2  -1 -20   14.80    4.22
   2   1  21   14.48    4.28
  -2  -1 -21   19.20    4.78
   2   2 -20   -0.46    1.95
  -2  -2  20   -0.03    2.16
   2   2 -19    1.13    1.72
   2   2 -19    0.45    2.12
  -2  -2  19    1.52    2.28
   2   2 -18   40.47    4.75
  -2  -2  18   45.88    4.79
   2   2 -17   14.88    2.19
  -2  -2  17   29.40    3.63
  -2  -2  16   94.21    5.87
  -2  -2  16   98.92    6.63
   2   2 -15    1.01    1.15
  -2  -2  15    1.98    1.74
  -2  -2  15   -0.50    1.98
  -2  -2  14  200.35    8.43
  -2  -2  14  211.06    8.03
  -2  -2  13   25.32    2.89
  -2  -2  13   22.94    2.85
  -2  -2  12  281.92    7.88
  -2  -2  12  274.79    8.79
   2   2 -11   67.87    3.31
  -2  -2  11   71.95    3.68
  -2  -2  11   67.02    3.89
   2   2 -10   88.24    3.17
  -2  -2  10   89.47    3.98
  -2  -2  10   91.60    3.50
   2   2  -9    4.40    1.07
  -2  -2   9    3.71    1.73
  -2  -2   9    2.67    1.35
   2   2  -8  182.20    4.58
  -2  -2   8  184.70    5.30
  -2  -2   8  187.70    4.70
   2   2  -7    4.56    1.36
  -2  -2   7    5.98    1.28
  -2  -2   7   12.44    1.53
   2   2  -6  337.14    5.92
  -2  -2   6  338.37    5.58
  -2  -2   6  357.88    7.28
   2   2  -5  365.72    6.06
  -2  -2   5  351.68    6.98
  -2  -2   5  353.38    5.16
   2   2  -4 1137.20   12.92
  -2  -2   4 1139.59   15.35
   2   2  -3 1276.93   13.63
  -2  -2   3 1253.08   10.50
  -2  -2   3 1292.83   15.86
   2   2  -2  718.24    8.49
  -2  -2   2  727.42    9.98
  -2  -2   2  725.77    6.18
   2   2  -1    9.47    0.90
  -2  -2   1    7.87    0.93
  -2  -2   0  488.67    6.76
  -2  -2   0  490.28    6.32
   2   2   1  382.99    4.02
  -2  -2  -1  400.66    5.54
  -2  -2  -1  410.13    5.64
   2   2   2  472.04    5.54
  -2  -2  -2  496.54    6.04
  -2  -2  -2  497.88    6.80
   2   2   3  253.12    3.88
  -2  -2  -3  254.40    3.50
  -2  -2  -3  260.91    4.40
   2   2   4  823.59   10.07
  -2  -2  -4  810.38    7.61
  -2  -2  -4  824.95   10.28
   2   2   5   65.59    2.28
  -2  -2  -5   61.16    2.34
  -2  -2  -5   63.35    1.37
   2   2   6  183.27    4.02
  -2  -2  -6  164.77    3.77
  -2  -2  -6  162.20    2.24
   2   2   7   93.85    3.08
  -2  -2  -7   90.76    1.73
  -2  -2  -7   98.59    3.02
   2   2   8  539.51   10.11
  -2  -2  -8  513.36    5.46
  -2  -2  -8  533.57    9.06
   2   2   9   43.67    2.51
  -2  -2  -9   38.37    1.19
  -2  -2  -9   39.90    2.61
   2   2  10  131.18    4.61
  -2  -2 -10  132.23    4.19
   2   2  11   10.72    2.15
  -2  -2 -11   16.08    1.86
  -2  -2 -11   12.99    0.98
   2   2  12   55.70    3.63
  -2  -2 -12   55.48    3.55
  -2  -2 -12   45.88    1.51
   2   2  13   30.04    3.18
  -2  -2 -13   27.87    2.70
   2   2  14   25.86    3.55
  -2  -2 -14   34.36    2.89
   2   2  15   29.91    4.45
  -2  -2 -15   32.80    3.81
   2   2  16  107.70    6.55
  -2  -2 -16  135.78    6.69
   2   2  17   71.04    5.79
  -2  -2 -17   86.29    5.21
   2   2  18    1.39    1.99
  -2  -2 -18   -0.79    2.06
   2   2  19    7.49    3.93
  -2  -2 -19    4.84    3.21
   2   2  20    5.62    3.25
  -2  -2 -20    3.90    2.74
   2   2  21    6.13    3.71
  -2  -2 -21    6.69    3.01
   2   3 -19    0.16    2.10
  -2  -3  19    2.17    2.68
   2   3 -18    0.69    1.64
  -2  -3  18    2.85    2.58
  -2  -3  18    1.30    2.12
   2   3 -17   -1.14    2.24
  -2  -3  17    5.55    2.27
  -2  -3  17    8.13    2.89
  -2  -3  16   71.94    4.81
  -2  -3  16   62.83    5.03
   2   3 -15  106.08    4.98
  -2  -3  15   99.87    5.79
  -2  -3  15  100.92    5.28
   2   3 -14   55.80    3.71
  -2  -3  14   53.29    4.05
  -2  -3  14   55.44    3.76
   2   3 -13  186.23    6.22
  -2  -3  13  199.43    7.65
  -2  -3  13  187.75    6.86
   2   3 -12   16.37    2.19
  -2  -3  12   14.73    2.50
  -2  -3  12   13.20    2.80
   2   3 -11   11.84    2.17
  -2  -3  11   10.27    2.62
  -2  -3  11    8.51    1.99
   2   3 -10   18.92    2.00
  -2  -3  10   18.67    2.37
  -2  -3  10   22.35    2.03
   2   3  -9    1.98    1.07
  -2  -3   9    1.32    1.27
  -2  -3   9    1.18    1.06
   2   3  -8  126.90    3.72
  -2  -3   8  121.77    3.46
  -2  -3   8  134.61    4.87
   2   3  -7  127.24    4.20
  -2  -3   7  122.30    4.41
  -2  -3   7  128.59    3.09
   2   3  -6  782.85   12.37
  -2  -3   6  789.85   13.66
  -2  -3   6  763.33    9.14
   2   3  -5   63.91    2.50
  -2  -3   5   62.51    2.76
   2   3  -4   15.83    1.41
  -2  -3   4   17.34    0.65
  -2  -3   4   18.33    1.70
   2   3  -3   17.74    1.26
  -2  -3   3   14.55    1.47
   2   3  -2 1262.35   15.03
  -2  -3   2 1262.49   16.11
   2   3  -1 1380.89   15.67
  -2  -3   1 1347.64   16.50
   2   3   0   11.93    0.42
   2   3   0   13.93    1.10
  -2  -3   0   10.99    1.30
   2   3   1 1795.70   12.36
  -2  -3  -1 1850.26   19.30
  -2  -3  -1 1825.76   19.41
   2   3   2   82.40    1.74
  -2  -3  -2   87.10    2.20
  -2  -3  -2   77.90    2.45
   2   3   3  569.66    6.93
  -2  -3  -3  547.83    8.37
  -2  -3  -3  535.08    7.33
   2   3   4  104.10    2.65
  -2  -3  -4  105.00    2.85
  -2  -3  -4  101.04    2.37
   2   3   5  267.27    5.05
  -2  -3  -5  268.48    5.22
  -2  -3  -5  276.78    4.44
   2   3   6  615.24    9.72
  -2  -3  -6  630.87   10.34
  -2  -3  -6  622.80    7.91
   2   3   7  562.22   10.03
  -2  -3  -7  555.79    9.72
  -2  -3  -7  545.61    7.36
   2   3   8    5.29    1.31
  -2  -3  -8    4.50    0.82
  -2  -3  -8    3.33    1.14
   2   3   9  282.43    7.03
  -2  -3  -9  282.46    6.40
  -2  -3  -9  280.08    4.77
   2   3  10   64.66    3.63
  -2  -3 -10   64.58    2.10
  -2  -3 -10   67.11    2.93
   2   3  11   47.70    3.37
  -2  -3 -11   44.01    1.85
  -2  -3 -11   41.69    2.66
   2   3  12   95.38    4.90
  -2  -3 -12   89.13    4.05
  -2  -3 -12   91.40    2.82
   2   3  13  304.07    9.72
  -2  -3 -13  301.23    8.39
  -2  -3 -13  282.66    5.87
   2   3  14  154.66    6.86
  -2  -3 -14  134.19    3.90
  -2  -3 -14  149.58    6.18
   2   3  15   35.16    4.19
  -2  -3 -15   39.36    4.11
   2   3  16   60.64    5.91
  -2  -3 -16   49.84    4.64
   2   3  17   20.98    3.84
  -2  -3 -17   19.20    3.86
   2   3  18   63.82    6.00
  -2  -3 -18   60.29    4.96
   2   3  19   14.60    4.67
  -2  -3 -19    9.76    3.61
   2   3  20   12.49    4.31
  -2  -3 -20   11.33    3.08
   2   3  21    0.46    4.45
  -2  -3 -21    6.47    3.33
   2   4 -19   11.69    3.30
   2   4 -18    8.84    3.39
  -2  -4  18    4.74    3.43
   2   4 -17   18.88    3.09
  -2  -4  17   10.14    3.16
  -2  -4  17   10.36    3.25
   2   4 -16    3.52    2.15
  -2  -4  16    1.45    2.29
  -2  -4  16    4.31    2.28
   2   4 -15    9.23    3.04
  -2  -4  15   13.32    2.66
  -2  -4  15   11.25    2.72
   2   4 -14   -1.01    1.73
  -2  -4  14    0.16    1.40
  -2  -4  14   -0.29    1.43
   2   4 -13   12.44    2.87
  -2  -4  13   12.82    3.23
  -2  -4  13   11.72    2.32
   2   4 -12   17.57    3.00
  -2  -4  12   15.27    3.10
  -2  -4  12   15.36    2.32
   2   4 -11  284.99    7.94
  -2  -4  11  267.00    6.80
  -2  -4  11  273.19    8.69
   2   4 -10  292.06    7.82
  -2  -4  10  283.93    6.81
  -2  -4  10  285.98    9.00
   2   4  -9  100.05    4.26
  -2  -4   9   97.23    4.32
   2   4  -8   31.64    2.84
  -2  -4   8   34.03    1.85
  -2  -4   8   31.60    3.12
   2   4  -7    9.95    1.58
  -2  -4   7    7.29    0.84
  -2  -4   7   11.06    1.69
   2   4  -6   29.53    2.25
  -2  -4   6   29.93    2.29
  -2  -4   6   29.72    1.10
   2   4  -5  196.99    4.96
  -2  -4   5  187.80    5.43
  -2  -4   5  175.53    2.34
   2   4  -4  779.95   12.40
  -2  -4   4  766.16   13.38
   2   4  -3  581.07    9.72
  -2  -4   3  566.18   10.37
   2   4  -2 1699.69   20.81
  -2  -4   2 1704.17   22.47
   2   4  -1  312.22    6.19
  -2  -4   1  294.90    6.56
   2   4   0  621.92   10.02
  -2  -4   0  621.10   10.08
   2   4   1   76.62    1.48
   2   4   1   74.34    2.50
  -2  -4  -1   78.92    2.91
   2   4   2   63.64    2.40
   2   4   2   60.38    1.68
  -2  -4  -2   62.70    2.38
   2   4   3   13.45    0.88
  -2  -4  -3   11.84    1.56
  -2  -4  -3   11.41    1.19
   2   4   4   26.03    1.57
  -2  -4  -4   29.87    1.77
  -2  -4  -4   29.15    1.81
   2   4   5  155.39    4.10
  -2  -4  -5  157.19    4.48
  -2  -4  -5  162.31    3.95
   2   4   6  287.49    6.05
  -2  -4  -6  302.40    6.39
  -2  -4  -6  294.49    5.62
   2   4   7  191.05    5.51
  -2  -4  -7  198.20    5.36
  -2  -4  -7  200.66    4.70
   2   4   8  261.23    6.59
  -2  -4  -8  247.68    6.14
  -2  -4  -8  251.73    5.49
   2   4   9   12.09    2.04
  -2  -4  -9   15.63    1.83
  -2  -4  -9   17.32    1.57
   2   4  10   80.19    4.67
  -2  -4 -10   95.46    4.09
  -2  -4 -10   82.61    3.06
   2   4  11    6.94    2.03
  -2  -4 -11    5.00    1.26
  -2  -4 -11    7.15    1.95
   2   4  12   20.43    2.96
  -2  -4 -12   24.47    2.34
  -2  -4 -12   19.00    1.87
   2   4  13   54.59    4.53
  -2  -4 -13   59.48    3.60
  -2  -4 -13   56.48    2.85
   2   4  14  132.04    6.55
  -2  -4 -14  123.78    5.37
  -2  -4 -14  119.30    4.41
   2   4  15   54.67    4.99
  -2  -4 -15   43.70    2.80
  -2  -4 -15   48.92    3.75
   2   4  16   43.76    5.07
  -2  -4 -16   48.75    3.71
   2   4  17   31.05    4.48
  -2  -4 -17   28.70    4.22
   2   4  18   12.31    3.55
  -2  -4 -18    6.72    3.10
   2   4  19   12.05    4.29
  -2  -4 -19   19.16    3.78
   2   4  20   32.03    5.42
  -2  -4 -20   23.57    3.88
   2   5 -18   49.71    4.82
  -2  -5  18   40.55    5.63
   2   5 -17   28.79    3.80
  -2  -5  17   17.69    4.70
   2   5 -16    3.27    3.02
  -2  -5  16    7.42    2.66
   2   5 -15    2.47    2.15
  -2  -5  15    3.30    2.79
   2   5 -14    0.81    1.98
  -2  -5  14    4.81    2.58
   2   5 -13   97.61    5.74
  -2  -5  13   88.62    4.32
  -2  -5  13  102.03    5.34
   2   5 -12  276.66    9.40
  -2  -5  12  245.69    6.95
  -2  -5  12  276.90   10.16
   2   5 -11  364.25   10.99
  -2  -5  11  348.74   11.08
  -2  -5  11  323.43    7.56
   2   5 -10    8.29    2.23
  -2  -5  10    4.87    1.32
  -2  -5  10    8.71    2.25
   2   5  -9   76.21    3.98
  -2  -5   9   67.04    2.47
  -2  -5   9   83.94    4.27
   2   5  -8  140.62    5.37
  -2  -5   8  126.87    3.09
  -2  -5   8  130.88    5.55
   2   5  -7   28.83    2.71
  -2  -5   7   31.66    2.78
   2   5  -6    8.47    1.78
  -2  -5   6    8.20    2.25
   2   5  -5   37.74    2.55
  -2  -5   5   36.32    3.01
   2   5  -4   67.07    3.01
  -2  -5   4   67.92    3.33
   2   5  -3   49.63    2.70
  -2  -5   3   45.86    2.93
   2   5  -2  882.15   14.29
  -2  -5   2  881.76   15.41
   2   5  -1   68.39    2.91
  -2  -5   1   72.58    3.23
   2   5   0   23.94    1.83
   2   5   0   22.06    0.80
  -2  -5   0   24.84    2.33
   2   5   1   35.63    2.32
   2   5   1   34.15    1.27
  -2  -5  -1   40.08    2.34
   2   5   2 1531.06   15.67
   2   5   2 1591.19   21.61
  -2  -5  -2 1562.68   21.91
   2   5   3   76.01    3.30
   2   5   3   70.96    2.30
  -2  -5  -3   72.44    2.97
   2   5   4  198.35    4.53
  -2  -5  -4  211.88    5.60
  -2  -5  -4  206.36    5.55
   2   5   5   16.38    1.72
  -2  -5  -5   18.37    2.03
  -2  -5  -5   17.66    1.69
   2   5   6   14.80    1.87
  -2  -5  -6   17.14    2.11
  -2  -5  -6   20.13    1.92
   2   5   7   19.75    1.86
  -2  -5  -7   20.23    1.83
  -2  -5  -7   25.08    2.41
   2   5   8   15.88    2.32
  -2  -5  -8   15.12    1.96
  -2  -5  -8   13.59    1.83
   2   5   9  113.92    4.62
  -2  -5  -9  109.73    4.24
  -2  -5  -9  115.83    4.28
   2   5  10  281.57    9.01
  -2  -5 -10  277.90    8.01
  -2  -5 -10  257.82    6.51
   2   5  11  105.08    5.38
  -2  -5 -11   95.72    4.23
  -2  -5 -11  108.12    4.32
   2   5  12  192.99    7.58
  -2  -5 -12  176.58    6.14
  -2  -5 -12  179.88    5.91
   2   5  13   28.51    3.54
  -2  -5 -13   29.10    2.59
  -2  -5 -13   25.72    3.21
   2   5  14   25.60    3.71
  -2  -5 -14   24.64    3.37
  -2  -5 -14   22.78    2.53
   2   5  15    4.40    3.72
  -2  -5 -15    8.37    1.96
  -2  -5 -15    7.67    2.87
   2   5  16   13.19    3.72
  -2  -5 -16   15.16    2.38
  -2  -5 -16    9.56    3.13
   2   5  17    4.79    3.26
  -2  -5 -17    8.52    2.92
   2   5  18    0.89    2.51
  -2  -5 -18    0.90    1.83
   2   5  19    1.87    2.76
  -2  -5 -19    0.56    1.95
   2   5  20    8.51    4.24
   2   6 -17   -1.09    2.96
  -2  -6  17    3.10    2.41
   2   6 -16   24.94    3.97
  -2  -6  16   20.79    3.93
   2   6 -15   14.05    3.57
  -2  -6  15    5.74    3.60
   2   6 -14   17.65    3.09
  -2  -6  14   16.45    3.42
   2   6 -13   13.97    2.92
  -2  -6  13   10.42    3.04
   2   6 -12   49.79    4.12
  -2  -6  12   49.59    5.04
   2   6 -11   42.96    4.48
  -2  -6  11   38.13    4.02
   2   6 -10  341.22   10.91
  -2  -6  10  312.97   11.42
   2   6  -9  384.22   11.25
  -2  -6   9  377.75   11.56
   2   6  -8   44.99    3.64
  -2  -6   8   47.44    3.81
   2   6  -7  273.14    8.29
  -2  -6   7  281.18    8.76
   2   6  -6   19.29    3.05
  -2  -6   6   16.85    2.70
   2   6  -5   44.02    3.26
  -2  -6   5   45.28    3.48
   2   6  -4   84.64    3.88
  -2  -6   4   92.53    4.45
   2   6  -3   33.33    2.61
  -2  -6   3   36.65    3.52
   2   6  -2   89.11    3.86
  -2  -6   2   86.45    4.16
   2   6  -1   98.48    3.98
  -2  -6   1  107.81    4.57
   2   6   0  138.67    4.57
  -2  -6   0  140.83    5.41
   2   6   1   12.86    0.97
   2   6   1   15.23    2.12
  -2  -6  -1   13.93    2.06
   2   6   2   86.12    3.47
  -2  -6  -2   80.20    3.75
   2   6   3   59.91    2.47
   2   6   3   67.49    3.04
  -2  -6  -3   59.02    3.16
   2   6   4   31.07    2.11
   2   6   4   30.75    2.37
  -2  -6  -4   33.40    3.09
   2   6   5    0.52    1.22
   2   6   5    5.54    1.36
  -2  -6  -5    5.62    1.48
  -2  -6  -6   30.37    2.49
  -2  -6  -6   25.43    2.34
   2   6   7   -1.02    0.96
  -2  -6  -7    1.61    1.36
  -2  -6  -7    2.44    1.34
  -2  -6  -8  167.43    5.59
  -2  -6  -8  168.21    5.57
   2   6   9   69.44    3.97
  -2  -6  -9   97.83    4.06
  -2  -6  -9   71.01    3.81
   2   6  10  331.87   10.45
  -2  -6 -10  307.18    8.50
  -2  -6 -10  335.34    9.78
   2   6  11   25.21    3.30
  -2  -6 -11   24.13    3.12
  -2  -6 -11   31.57    3.17
   2   6  12  152.76    7.35
  -2  -6 -12  159.39    6.27
  -2  -6 -12  158.74    6.48
   2   6  13   14.46    3.33
  -2  -6 -13   17.66    2.91
  -2  -6 -13   14.55    2.40
   2   6  14   22.38    3.85
  -2  -6 -14   25.61    3.26
  -2  -6 -14   24.38    2.95
   2   6  15   19.45    3.60
  -2  -6 -15   12.85    3.22
  -2  -6 -15   11.63    2.80
   2   6  16   24.47    4.11
  -2  -6 -16   12.83    2.83
  -2  -6 -16   13.76    2.91
   2   6  17    5.07    3.37
  -2  -6 -17    6.02    2.89
   2   6  18   22.76    5.07
   2   6  19   20.18    6.40
   2   7 -16    1.09    2.80
  -2  -7  16    5.62    3.43
   2   7 -15   16.22    4.49
  -2  -7  15   15.83    4.64
   2   7 -14   20.19    3.67
  -2  -7  14   23.26    3.90
   2   7 -13   26.84    4.64
  -2  -7  13   27.51    4.71
   2   7 -12    3.21    2.28
  -2  -7  12    3.01    3.04
   2   7 -11    8.14    2.70
  -2  -7  11   11.90    2.99
   2   7 -10   23.96    4.07
  -2  -7  10   29.69    3.85
   2   7  -9   15.63    2.82
  -2  -7   9   15.82    3.77
   2   7  -8    6.52    2.63
  -2  -7   8   11.30    2.75
   2   7  -7  437.24   11.90
  -2  -7   7  467.51   13.59
   2   7  -6  748.44   16.98
  -2  -7   6  766.86   18.78
   2   7  -5  303.12   10.06
  -2  -7   5  317.84   10.42
   2   7  -4  299.67    8.80
  -2  -7   4  309.74   10.74
   2   7  -3   54.29    3.67
  -2  -7   3   56.82    4.82
   2   7  -2  220.25    7.42
  -2  -7   2  213.66    8.29
   2   7  -1   32.38    2.71
  -2  -7   1   27.96    3.86
   2   7   0   91.81    4.73
  -2  -7   0   88.34    4.94
   2   7   1   13.64    1.22
   2   7   1   13.04    2.19
  -2  -7  -1   10.97    2.49
   2   7   2  186.22    4.69
   2   7   2  225.00    6.56
  -2  -7  -2  214.93    7.39
   2   7   3    0.81    1.13
   2   7   3    2.45    1.69
  -2  -7  -3    1.28    1.58
   2   7   4  170.54    5.25
   2   7   4  191.79    6.18
  -2  -7  -4  183.36    7.58
   2   7   5   73.17    4.44
  -2  -7  -5   71.26    5.07
   2   7   6   28.91    3.04
  -2  -7  -6   25.47    3.60
   2   7   7   29.89    3.06
  -2  -7  -7   22.55    2.91
   2   7   8   42.56    3.75
  -2  -7  -8   44.21    3.43
   2   7   9    0.25    1.72
  -2  -7  -9   14.19    2.38
  -2  -7  -9    8.22    1.95
  -2  -7 -10   93.40    4.57
  -2  -7 -10   94.49    5.39
   2   7  11   -0.24    1.75
  -2  -7 -11    5.92    2.13
  -2  -7 -11    4.01    2.25
   2   7  12    0.86    2.10
  -2  -7 -12    2.36    1.52
  -2  -7 -12   -1.87    1.82
   2   7  13   16.58    3.97
  -2  -7 -13   11.06    2.65
  -2  -7 -13   16.64    3.10
   2   7  14   10.65    3.42
  -2  -7 -14   15.86    2.67
  -2  -7 -14   15.12    3.31
   2   7  15   27.13    4.44
  -2  -7 -15   22.27    4.06
  -2  -7 -15   26.53    3.90
   2   7  16   16.89    4.40
  -2  -7 -16   16.35    3.52
   2   7  17   21.99    5.96
   2   8 -14   -2.49    1.98
  -2  -8  14    2.29    2.00
   2   8 -13   15.33    4.14
  -2  -8  13    8.17    4.32
   2   8 -12    0.81    1.86
  -2  -8  12   -0.60    2.49
   2   8 -11   11.48    2.95
  -2  -8  11    4.71    4.09
   2   8 -10   14.48    3.06
  -2  -8  10   10.51    3.54
   2   8  -9    3.61    2.45
  -2  -8   9   -0.04    2.36
   2   8  -8   11.98    3.02
  -2  -8   8   20.36    3.56
   2   8  -7    0.88    1.64
  -2  -8   7   -0.48    1.86
   2   8  -6   27.59    4.12
  -2  -8   6   29.69    4.03
   2   8  -5  448.50   13.41
  -2  -8   5  463.49   14.36
   2   8  -4  752.05   17.57
  -2  -8   4  723.77   19.96
   2   8  -3  386.77   11.33
  -2  -8   3  372.47   13.91
   2   8  -2   51.37    4.03
  -2  -8   2   49.64    4.57
   2   8  -1   47.44    3.73
  -2  -8   1   47.94    4.47
   2   8   0   19.00    2.57
  -2  -8   0   12.44    3.09
   2   8   1    7.06    1.94
  -2  -8  -1    3.09    3.06
   2   8   2   21.54    2.23
   2   8   2   24.87    3.17
  -2  -8  -2   22.67    3.31
   2   8   3   13.12    2.57
   2   8   3    6.29    1.69
  -2  -8  -3    6.21    2.76
   2   8   4    1.49    1.47
   2   8   4    1.11    2.02
  -2  -8  -4    5.11    2.08
   2   8   5   24.47    3.20
  -2  -8  -5   26.25    3.37
   2   8   6   42.64    3.33
  -2  -8  -6   36.93    4.65
   2   8   7   46.38    3.94
  -2  -8  -7   43.46    3.92
   2   8   8   14.48    2.51
   2   8   8    0.54    2.21
  -2  -8  -8   11.22    3.18
   2   8   9   40.95    4.09
  -2  -8  -9   48.91    4.75
   2   8  10   51.07    3.97
  -2  -8 -10   48.92    4.96
   2   8  11    6.72    2.70
   2   8  11    0.96    2.33
  -2  -8 -11   11.89    2.99
   2   8  12   -0.81    2.92
   2   8  12   10.53    2.34
  -2  -8 -12    5.97    2.57
   2   8  13    0.69    2.03
  -2  -8 -13   -0.27    1.99
   2   8  14   -0.38    3.00
  -2  -8 -14   15.40    2.79
   2   8  15    2.70    2.76
  -2  -8 -15    3.22    2.40
   2   8  16   17.65    4.58
   2   9 -12   36.69    4.96
  -2  -9  12   36.06    6.74
   2   9 -11    0.81    3.12
  -2  -9  11    4.29    3.88
   2   9 -10   35.45    4.58
  -2  -9  10   29.45    5.91
   2   9  -9    9.09    3.18
  -2  -9   9    8.86    3.56
   2   9  -8   27.01    4.83
  -2  -9   8   35.77    4.83
   2   9  -7   16.21    3.23
  -2  -9   7   11.54    3.82
   2   9  -6   27.62    4.79
  -2  -9   6   38.83    4.86
   2   9  -5   25.40    3.65
  -2  -9   5   25.18    4.98
   2   9  -4    5.41    3.33
  -2  -9   4   10.48    3.29
   2   9  -3   70.13    4.91
  -2  -9   3   65.33    7.07
   2   9  -2  148.73    7.80
  -2  -9   2  147.40    8.20
   2   9  -1  135.40    6.32
  -2  -9   1  117.94    7.45
   2   9   0  186.33    7.45
  -2  -9   0  176.29    9.93
   2   9   1   18.49    3.69
  -2  -9  -1   24.09    5.04
   2   9   2   22.42    3.05
  -2  -9  -2   18.61    4.53
   2   9   3    6.78    2.84
  -2  -9  -3    9.11    3.55
   2   9   4   18.66    3.18
   2   9   4   13.32    2.40
  -2  -9  -4   10.19    3.35
   2   9   5   -1.03    1.91
   2   9   5   12.87    2.54
  -2  -9  -5    9.57    2.66
   2   9   6   29.37    3.20
  -2  -9  -6   28.14    4.10
   2   9   7   16.04    2.80
   2   9   7    0.56    2.53
  -2  -9  -7   11.68    3.67
   2   9   8   -0.30    2.04
   2   9   8    0.97    2.02
  -2  -9  -8    2.15    2.10
   2   9   9    2.76    2.51
   2   9   9   11.12    2.92
  -2  -9  -9   13.08    2.93
   2   9  10   -1.31    3.35
   2   9  10   13.50    3.05
  -2  -9 -10   14.76    3.12
   2   9  11    0.20    1.69
  -2  -9 -11    0.08    2.17
   2   9  12    1.34    2.06
  -2  -9 -12    0.51    2.10
   2   9  13    1.61    2.85
  -2  -9 -13   10.11    3.55
  -2 -10  10   50.07    6.98
   2  10  -9    6.56    3.76
  -2 -10   9    2.74    3.86
   2  10  -8    1.36    2.42
  -2 -10   8    1.89    3.72
   2  10  -7    3.21    2.61
  -2 -10   7    1.31    3.22
   2  10  -6   10.49    3.25
  -2 -10   6    6.43    3.98
   2  10  -5    7.29    3.35
  -2 -10   5    1.41    3.48
   2  10  -4   12.58    3.97
  -2 -10   4   14.25    4.22
   2  10  -3   12.07    3.08
  -2 -10   3    6.43    4.02
   2  10  -2   69.34    5.30
  -2 -10   2   61.82    6.93
   2  10  -1   32.40    5.02
  -2 -10   1   28.85    5.20
   2  10   0   57.00    5.70
  -2 -10   0   58.07    6.19
   2  10   1   28.94    3.93
  -2 -10  -1   39.26    5.08
   2  10   2  113.59    6.26
  -2 -10  -2  110.83    7.67
   2  10   3   14.25    3.69
  -2 -10  -3   17.90    4.11
   2  10   4    7.02    3.13
  -2 -10  -4    8.01    3.38
   2  10   5    6.93    3.01
  -2 -10  -5    6.93    3.27
   2  10   6   16.15    3.64
  -2 -10  -6   20.56    4.12
   2  10   7    4.36    2.61
  -2 -10  -7    2.97    2.99
  -2 -10  -8   19.64    4.14
  -2 -10  -9    2.80    2.99
  -2 -10 -10   42.32    5.84
  -2 -10 -11   38.45    6.38
   2  11  -5    8.09    3.98
  -2 -11   5    8.58    5.72
   2  11  -4   44.36    5.83
  -2 -11   4   31.23    6.34
   2  11  -3   13.95    4.82
  -2 -11   3   24.15    5.24
   2  11  -2   27.45    5.12
  -2 -11   2   21.93    5.54
   2  11  -1   21.06    4.66
  -2 -11   1   13.40    5.22
   2  11   0   37.71    5.33
  -2 -11   0   44.34    6.68
   2  11   1    6.40    3.67
  -2 -11  -1    7.39    5.03
   2  11   2   39.15    5.32
  -2 -11  -2   36.10    5.91
   2  11   3   11.64    3.43
  -2 -11  -3   19.58    5.49
   2  11   4   40.75    4.64
  -2 -11  -4   40.92    6.10
  -2 -11  -5    7.83    4.78
  -2 -11  -6   41.59    7.39
   3  -8  -6   34.45    5.49
  -3   8   6   34.06    5.67
   3  -8  -5    7.29    3.31
  -3   8   5    4.07    3.71
   3  -8  -4    6.82    3.33
  -3   8   4    3.38    4.02
   3  -8  -3    0.29    2.11
  -3   8   3   -0.71    2.20
   3  -8  -2    8.63    3.13
  -3   8   2    3.77    3.31
   3  -8  -1    5.77    3.67
  -3   8   1    0.88    3.59
   3  -8   0    2.71    2.97
  -3   8   0    7.67    3.56
   3  -8   1   18.11    3.94
  -3   8  -1   16.59    3.65
   3  -8   2   30.73    4.49
  -3   8  -2   26.87    4.98
   3  -8   3    4.81    3.40
  -3   8  -3    3.42    2.68
   3  -8   4    0.84    2.33
  -3   8  -4    1.52    2.65
   3  -8   5   -0.35    2.96
  -3   8  -5    3.59    2.84
   3  -8   6   -0.18    2.71
  -3   8  -6    3.16    2.75
   3  -8   7    0.71    3.10
  -3   8  -7    7.32    3.33
   3  -8   8    3.14    2.95
   3  -8   8    2.78    2.71
  -3   8  -8    2.33    2.63
   3  -8   9   -0.52    2.76
  -3   8  -9    8.97    3.02
   3  -7 -10   11.69    3.92
   3  -7  -9    3.44    2.85
  -3   7   9    0.10    3.31
   3  -7  -8   13.75    4.15
  -3   7   8   15.26    4.70
   3  -7  -7    4.66    3.40
  -3   7   7    8.71    4.44
   3  -7  -6   16.56    4.09
  -3   7   6   14.63    5.13
   3  -7  -5   60.64    6.05
  -3   7   5   72.77    7.03
   3  -7  -4  112.68    7.49
  -3   7   4  112.17    7.40
   3  -7  -3   -0.13    2.59
  -3   7   3    1.57    2.67
   3  -7  -2    2.88    2.28
  -3   7   2   -1.17    2.74
   3  -7  -1   24.47    3.92
  -3   7   1   18.58    4.53
   3  -7   0   18.40    3.37
  -3   7   0   15.16    3.44
   3  -7   1    2.51    2.08
  -3   7  -1   -0.24    2.50
   3  -7   2   74.17    5.33
  -3   7  -2   61.14    5.20
   3  -7   3   87.81    6.84
  -3   7  -3  101.60    6.85
   3  -7   4   98.26    6.76
  -3   7  -4   85.90    4.65
  -3   7  -4   99.91    7.16
   3  -7   5   11.89    3.40
  -3   7  -5    7.36    3.65
  -3   7  -5    8.76    2.40
   3  -7   6   -0.73    2.95
  -3   7  -6   13.34    2.63
  -3   7  -6   14.69    3.01
  -3   7  -7   29.70    3.59
  -3   7  -7   29.97    4.02
   3  -7   8    1.47    3.05
  -3   7  -8   11.48    3.18
  -3   7  -8   13.29    2.49
   3  -7   9   34.15    5.41
  -3   7  -9   33.89    4.19
   3  -7  10   13.47    3.80
   3  -7  10    0.12    2.65
  -3   7 -10   20.35    3.33
   3  -7  11   24.76    4.79
  -3   7 -11   18.95    4.10
   3  -7  12    3.86    3.67
  -3   7 -12    5.29    3.34
  -3   7 -13    0.77    2.66
   3  -6 -12    4.61    3.60
  -3   6  12    0.38    3.75
   3  -6 -11   33.16    5.74
  -3   6  11   19.54    5.85
   3  -6 -10    6.13    3.02
  -3   6  10    2.38    3.80
   3  -6  -9   11.58    3.60
  -3   6   9   17.27    5.29
   3  -6  -8   25.63    4.26
  -3   6   8   23.28    4.66
   3  -6  -7   37.92    5.55
  -3   6   7   42.16    5.29
   3  -6  -6   63.34    6.55
  -3   6   6   82.56    6.26
   3  -6  -5  114.28    7.63
  -3   6   5  113.90    7.20
   3  -6  -4   76.66    5.53
  -3   6   4   71.46    5.68
   3  -6  -3   83.01    5.79
  -3   6   3   90.16    6.84
   3  -6  -2  104.10    6.12
  -3   6   2  117.47    7.02
   3  -6  -1    3.18    2.25
  -3   6   1    4.40    2.46
   3  -6   0    6.74    2.28
  -3   6   0    3.31    2.37
   3  -6   1   42.11    3.92
  -3   6  -1   42.75    4.12
   3  -6   2   12.01    3.35
  -3   6  -2   14.13    1.82
  -3   6  -2   18.99    2.83
   3  -6   3   50.35    4.52
  -3   6  -3   49.35    3.05
  -3   6  -3   53.91    4.31
   3  -6   4    5.81    2.28
  -3   6  -4   -0.17    1.49
  -3   6  -4    3.72    2.04
   3  -6   5   40.78    3.31
  -3   6  -5   38.04    3.17
  -3   6  -5   31.64    4.54
   3  -6   6   -0.48    2.19
  -3   6  -6    7.97    1.73
  -3   6  -6    4.77    2.38
  -3   6  -7   33.46    3.40
  -3   6  -7   33.02    4.44
  -3   6  -8  109.19    7.20
  -3   6  -8  104.42    5.04
   3  -6   9   47.32    4.71
  -3   6  -9   54.67    3.81
   3  -6  10   71.47    5.21
  -3   6 -10   68.30    4.64
   3  -6  11    0.42    2.89
   3  -6  11   15.69    3.63
  -3   6 -11   16.67    3.33
   3  -6  12   27.88    4.62
  -3   6 -12   16.67    4.15
   3  -6  13    3.65    3.92
  -3   6 -13   10.96    2.88
   3  -6  14    6.52    3.13
  -3   6 -14    6.26    3.01
   3  -6  15    7.27    3.37
  -3   6 -15   12.23    3.52
   3  -5 -14   24.25    4.77
  -3   5  14   33.47    5.72
   3  -5 -13   41.75    5.02
  -3   5  13   30.55    7.77
   3  -5 -12   11.35    3.35
  -3   5  12    9.06    4.36
   3  -5 -11    9.40    3.37
  -3   5  11   10.83    3.99
   3  -5 -10   33.53    4.39
  -3   5  10   40.99    6.43
   3  -5  -9   42.86    4.98
  -3   5   9   35.49    5.09
   3  -5  -8    9.43    2.74
  -3   5   8    4.61    4.10
   3  -5  -7  126.14    7.44
  -3   5   7  120.40    7.83
   3  -5  -6   53.56    5.50
  -3   5   6   51.50    6.35
   3  -5  -5   64.37    5.64
  -3   5   5   70.49    5.49
   3  -5  -4  109.77    5.80
  -3   5   4  127.54    7.27
   3  -5  -3   82.13    4.65
  -3   5   3   68.64    5.88
   3  -5  -2   33.36    3.34
  -3   5   2   28.34    3.34
   3  -5  -1   15.06    2.71
  -3   5   1   18.57    2.70
   3  -5   0    5.93    2.58
  -3   5   0    9.61    2.34
   3  -5   1  151.33    5.89
  -3   5  -1  145.23    3.90
  -3   5  -1  155.05    6.34
   3  -5   2  313.77    8.96
  -3   5  -2  307.80    6.52
  -3   5  -2  326.21    9.61
   3  -5   3  119.91    5.02
  -3   5  -3  120.05    5.62
  -3   5  -3  113.07    3.85
   3  -5   4   78.74    4.45
  -3   5  -4   79.06    4.53
  -3   5  -4   70.80    3.40
   3  -5   5   61.78    3.59
  -3   5  -5   66.40    4.12
  -3   5  -5   56.07    3.43
   3  -5   6    0.21    1.72
  -3   5  -6    5.66    1.52
  -3   5  -6    7.03    2.61
   3  -5   7   -0.39    1.89
  -3   5  -7    9.44    2.15
  -3   5  -7   13.07    2.33
  -3   5  -8   36.87    3.13
  -3   5  -8   44.52    3.93
   3  -5   9   60.61    4.95
  -3   5  -9   47.19    3.71
   3  -5  10   58.40    4.44
  -3   5 -10   53.39    4.61
   3  -5  11   30.25    3.73
  -3   5 -11   28.48    3.97
   3  -5  12   55.32    4.73
  -3   5 -12   53.94    5.05
   3  -5  13   82.21    5.74
  -3   5 -13   82.63    6.29
   3  -5  14   13.03    3.20
  -3   5 -14    6.93    3.05
   3  -5  15   12.60    4.26
  -3   5 -15   12.23    3.51
   3  -5  16   16.25    3.85
  -3   5 -16   19.18    4.19
   3  -5  17   18.84    5.13
  -3   5 -17   16.62    4.27
   3  -4 -15    5.50    3.90
  -3   4  15    8.13    4.28
   3  -4 -14   15.58    3.60
  -3   4  14   14.74    5.80
   3  -4 -13   30.38    4.49
  -3   4  13   41.81    5.67
   3  -4 -12   11.65    3.97
  -3   4  12   13.54    4.31
   3  -4 -11  129.35    8.22
  -3   4  11  138.87    8.29
   3  -4 -10   61.39    5.66
  -3   4  10   70.70    5.89
   3  -4  -9   38.85    4.05
  -3   4   9   46.17    4.65
   3  -4  -8   26.46    3.48
  -3   4   8   28.61    3.89
   3  -4  -7  108.57    5.57
  -3   4   7  110.05    6.15
   3  -4  -6   73.01    4.73
  -3   4   6   78.06    5.11
   3  -4  -5   11.98    2.38
  -3   4   5   11.17    2.70
   3  -4  -4   44.46    3.39
  -3   4   4   46.38    4.50
   3  -4  -3   52.82    3.48
  -3   4   3   59.36    4.03
   3  -4  -2  116.33    5.38
  -3   4   2  113.66    5.08
   3  -4  -1   35.04    2.91
  -3   4   1   33.61    3.14
   3  -4   0   13.61    1.91
  -3   4   0    8.66    0.88
  -3   4   0   12.81    2.20
   3  -4   1   25.08    2.37
  -3   4  -1   25.21    1.56
  -3   4  -1   25.52    2.87
   3  -4   2  183.41    5.66
  -3   4  -2  182.94    4.14
  -3   4  -2  195.61    6.49
   3  -4   3   62.15    3.13
  -3   4  -3   58.03    2.57
  -3   4  -3   59.20    3.68
   3  -4   4   65.04    3.16
  -3   4  -4   70.96    2.72
  -3   4  -4   67.08    4.07
   3  -4   5   27.09    2.16
  -3   4  -5   29.19    2.02
  -3   4  -5   30.58    2.74
  -3   4  -6   66.99    3.05
  -3   4  -6   69.79    4.01
  -3   4  -7   22.59    2.59
  -3   4  -7   16.94    2.65
   3  -4   8    0.39    1.66
   3  -4   8   26.18    1.98
   3  -4   9   42.16    4.06
  -3   4  -9   32.24    3.57
   3  -4  10  140.29    6.25
  -3   4 -10  142.19    6.36
   3  -4  11   60.08    5.15
  -3   4 -11   62.12    4.19
   3  -4  12   24.58    3.86
  -3   4 -12   22.72    3.14
   3  -4  13   19.35    3.94
  -3   4 -13   16.64    3.06
   3  -4  14    8.29    3.47
  -3   4 -14    8.63    2.70
   3  -4  15   80.71    6.25
  -3   4 -15   95.04    6.86
   3  -4  16    2.24    3.18
  -3   4 -16    3.47    3.12
   3  -4  17   21.55    4.26
  -3   4 -17   23.12    4.39
   3  -4  18    3.12    3.22
  -3   4 -18    7.15    3.33
   3  -3 -17    1.72    2.66
  -3   3  17    4.56    4.62
   3  -3 -16    3.14    3.40
  -3   3  16    6.56    4.87
   3  -3 -15    6.30    3.51
  -3   3  15    5.57    3.86
   3  -3 -14   10.40    2.95
  -3   3  14    6.31    4.06
   3  -3 -13   88.03    6.53
  -3   3  13   90.68    7.04
   3  -3 -12   36.66    3.90
  -3   3  12   45.12    6.15
   3  -3 -11   14.76    2.85
  -3   3  11   13.63    3.63
   3  -3 -10   56.45    4.39
  -3   3  10   67.41    6.19
   3  -3  -9   47.31    3.90
  -3   3   9   55.80    4.82
   3  -3  -8   53.54    3.84
  -3   3   8   58.61    4.79
   3  -3  -7   95.81    5.39
  -3   3   7   92.63    5.62
   3  -3  -6   71.64    4.07
  -3   3   6   75.31    4.65
   3  -3  -5   15.52    2.25
  -3   3   5   17.61    2.75
   3  -3  -4    4.31    2.02
  -3   3   4    7.08    1.87
   3  -3  -3  103.20    4.10
  -3   3   3   93.30    4.58
   3  -3  -2  425.02    9.44
  -3   3   2  424.86   10.37
   3  -3  -1  319.77    7.57
  -3   3   1  309.41    8.73
   3  -3   0   40.96    2.42
  -3   3   0   43.02    3.00
   3  -3   1  162.10    4.62
  -3   3  -1  173.24    5.58
   3  -3   2  128.37    4.24
  -3   3  -2  130.20    3.16
  -3   3  -2  128.99    4.73
   3  -3   3   66.14    3.13
  -3   3  -3   63.86    2.41
  -3   3  -3   65.04    3.90
   3  -3   4  491.07    9.56
  -3   3  -4  509.72    8.69
  -3   3  -4  518.02   11.18
   3  -3   5  114.92    3.77
  -3   3  -5  117.56    3.72
  -3   3  -5  120.91    5.08
  -3   3  -6  110.74    3.95
  -3   3  -6  106.85    4.54
   3  -3   7    0.33    0.59
  -3   3  -7   -0.48    0.85
  -3   3  -7    0.51    1.10
   3  -3   8  115.60    5.07
  -3   3  -8  111.75    4.27
   3  -3   9   36.35    3.08
  -3   3  -9   44.31    3.46
   3  -3  10  121.79    6.02
  -3   3 -10  126.05    4.94
   3  -3  11   41.78    3.47
  -3   3 -11   38.83    3.30
   3  -3  12   90.55    4.94
  -3   3 -12   89.42    4.94
   3  -3  13   15.67    2.72
  -3   3 -13    9.89    2.80
   3  -3  14   19.69    3.76
  -3   3 -14    9.87    2.93
   3  -3  15   92.32    6.01
  -3   3 -15   96.98    6.30
   3  -3  16   12.26    3.88
  -3   3 -16    9.73    3.05
   3  -3  17   67.50    5.80
  -3   3 -17   69.47    5.92
   3  -3  18    2.36    2.96
  -3   3 -18    6.55    3.14
   3  -3  19    4.02    3.56
  -3   3 -19    8.89    4.29
   3  -2 -17   14.23    3.76
  -3   2  17   28.32    6.09
   3  -2 -16    1.03    2.29
  -3   2  16    4.47    3.78
   3  -2 -15   34.08    4.09
  -3   2  15   39.79    5.34
   3  -2 -14   20.99    3.22
  -3   2  14   16.89    4.18
   3  -2 -13    5.34    2.83
  -3   2  13    6.12    3.63
   3  -2 -12    9.90    2.71
  -3   2  12   11.18    3.30
   3  -2 -11   45.82    4.44
  -3   2  11   49.46    4.65
   3  -2 -10   55.64    3.98
  -3   2  10   56.53    4.98
   3  -2  -9   83.53    4.49
  -3   2   9   84.55    5.53
   3  -2  -8    3.05    1.90
  -3   2   8    7.33    2.63
   3  -2  -7   18.21    2.40
  -3   2   7   16.34    3.30
   3  -2  -6   97.13    4.70
  -3   2   6   95.75    4.58
   3  -2  -5   69.41    3.35
  -3   2   5   72.62    3.84
   3  -2  -4   41.37    2.53
  -3   2   4   45.92    3.02
   3  -2  -3   25.13    2.10
  -3   2   3   29.24    2.34
   3  -2  -2   43.77    2.75
  -3   2   2   41.42    3.10
   3  -2  -1  105.24    3.35
  -3   2   1  100.19    3.81
   3  -2   0    7.35    1.24
  -3   2   0    2.24    0.46
  -3   2   0    4.11    1.57
   3  -2   1   46.55    2.07
  -3   2  -1   48.74    2.66
  -3   2  -1   43.85    1.36
   3  -2   2  185.73    4.14
  -3   2  -2  182.31    3.47
  -3   2  -2  191.96    5.26
   3  -2   3   30.76    1.82
  -3   2  -3   30.17    1.61
  -3   2  -3   32.95    2.15
   3  -2   4   19.33    1.55
  -3   2  -4   24.83    1.57
  -3   2  -4   23.78    1.94
   3  -2   5   12.41    1.23
  -3   2  -5    9.04    1.51
  -3   2  -5   12.91    1.65
  -3   2  -6   28.10    1.82
  -3   2  -6   29.53    2.71
   3  -2   7   76.39    3.23
  -3   2  -7  123.62    3.94
   3  -2   8   64.35    3.31
  -3   2  -8   62.54    3.42
   3  -2   9   42.85    3.10
  -3   2  -9   50.79    3.33
   3  -2  10    1.39    0.90
   3  -2  10    4.54    1.65
  -3   2 -10    4.88    1.60
   3  -2  11  153.18    6.15
  -3   2 -11  155.69    6.31
   3  -2  12  206.47    7.53
  -3   2 -12  220.86    7.42
   3  -2  13   23.37    3.22
  -3   2 -13   21.67    3.29
   3  -2  14   84.15    6.10
  -3   2 -14   82.25    5.16
   3  -2  15   11.27    2.88
  -3   2 -15   12.94    2.96
   3  -2  16   25.47    3.81
  -3   2 -16   30.99    3.97
   3  -2  17   11.55    3.25
  -3   2 -17   12.48    3.31
   3  -2  18    7.86    3.09
  -3   2 -18    3.84    2.89
   3  -2  19  143.88    8.30
  -3   2 -19  139.43    8.73
   3  -2  20    1.37    2.99
  -3   2 -20    5.39    3.16
   3  -1 -18   19.68    4.11
  -3   1  18   28.86    5.25
   3  -1 -17    7.24    3.98
  -3   1  17   15.69    3.93
   3  -1 -16    3.71    3.20
  -3   1  16    7.45    3.34
   3  -1 -15    9.43    2.87
  -3   1  15   10.17    3.47
   3  -1 -14    4.92    2.36
  -3   1  14    6.95    2.97
   3  -1 -13   41.09    3.72
  -3   1  13   45.10    5.24
   3  -1 -12   18.14    2.68
  -3   1  12   18.03    3.18
   3  -1 -11   35.62    3.61
  -3   1  11   32.57    3.80
   3  -1 -10   32.06    2.95
  -3   1  10   30.12    3.51
   3  -1  -9  139.56    5.17
  -3   1   9  141.00    6.14
   3  -1  -8   56.79    3.43
  -3   1   8   64.40    4.45
   3  -1  -7  168.75    5.08
  -3   1   7  170.19    5.88
   3  -1  -6   24.71    2.10
  -3   1   6   22.14    2.46
   3  -1  -5  131.31    4.26
  -3   1   5  131.77    5.16
   3  -1  -4  114.22    3.85
  -3   1   4  117.23    4.06
   3  -1  -3  144.56    4.03
  -3   1   3  142.06    4.36
   3  -1  -2  126.24    3.51
  -3   1   2  122.84    3.85
   3  -1  -1  201.89    4.49
  -3   1   1  195.23    2.46
  -3   1   1  188.32    4.95
   3  -1   0  496.61    8.28
  -3   1   0  471.79    5.26
  -3   1   0  507.82    9.21
   3  -1   1  202.89    4.07
  -3   1  -1  205.69    5.05
  -3   1  -1  200.07    3.17
   3  -1   2  247.80    4.29
  -3   1  -2  240.13    5.54
  -3   1  -2  226.82    3.81
   3  -1   3   18.78    1.19
  -3   1  -3   17.64    1.30
  -3   1  -3   19.05    1.70
   3  -1   4    3.42    0.75
  -3   1  -4    3.93    0.98
  -3   1  -4    1.83    1.20
   3  -1   5  304.35    4.67
  -3   1  -5  308.27    5.68
  -3   1  -5  314.21    6.97
  -3   1  -6  230.15    5.11
  -3   1  -6  234.86    5.98
   3  -1   7  104.27    3.94
  -3   1  -7  100.78    3.37
   3  -1   8   75.11    1.65
   3  -1   8   81.68    3.46
  -3   1  -8   87.62    3.33
   3  -1   9    6.77    1.51
  -3   1  -9    1.92    1.45
   3  -1  10   25.26    2.55
  -3   1 -10   27.79    2.38
   3  -1  11  100.29    4.69
  -3   1 -11  101.78    4.53
   3  -1  12  159.12    6.46
  -3   1 -12  159.80    5.94
   3  -1  13   95.20    5.03
  -3   1 -13  101.10    5.09
   3  -1  14    4.64    2.15
  -3   1 -14    2.76    2.11
   3  -1  15    6.84    3.22
  -3   1 -15    8.20    3.13
   3  -1  16  182.63    9.15
  -3   1 -16  168.54    8.72
   3  -1  17   99.68    7.48
  -3   1 -17  101.85    7.33
   3  -1  18   28.91    4.49
  -3   1 -18   32.32    5.32
   3  -1  19   22.97    4.48
  -3   1 -19   32.23    5.74
   3  -1  20    8.56    4.54
  -3   1 -20   14.77    4.94
   3  -1  21   32.47    5.50
  -3   1 -21   48.82    5.64
   3   0 -19    7.75    4.19
  -3   0  19   17.25    5.00
   3   0 -18   16.62    3.55
  -3   0  18   18.50    4.44
   3   0 -17   20.70    3.56
  -3   0  17   18.70    5.33
   3   0 -16   14.91    3.54
  -3   0  16   11.33    4.37
   3   0 -15   26.44    3.43
  -3   0  15   24.05    4.86
   3   0 -14   17.61    3.56
  -3   0  14   23.10    4.49
   3   0 -13    0.60    1.82
   3   0 -13    1.14    1.02
  -3   0  13    8.01    2.00
   3   0 -12   75.15    4.24
  -3   0  12   78.48    5.70
   3   0 -11    6.53    1.62
   3   0 -11    1.01    0.79
  -3   0  11    2.40    1.75
   3   0 -10   70.23    3.67
  -3   0  10   69.52    4.58
   3   0  -9  164.82    5.50
  -3   0   9  172.41    5.96
   3   0  -8   41.92    2.72
  -3   0   8   38.45    2.85
   3   0  -7    0.25    0.41
   3   0  -7    2.36    1.05
  -3   0   7    2.91    1.15
   3   0  -6  300.16    6.99
  -3   0   6  310.38    7.50
   3   0  -5  569.78   10.69
  -3   0   5  596.83   11.24
   3   0  -4   99.92    3.40
  -3   0   4  100.33    3.34
   3   0  -3   20.10    1.77
   3   0  -3   16.46    0.68
  -3   0   3   15.58    1.52
   3   0  -2  138.60    3.51
  -3   0   2  131.84    3.60
   3   0  -1 1703.41   18.96
  -3   0   1 1671.76   20.62
  -3   0   1 1674.27   13.85
   3   0   0  704.70    9.41
  -3   0   0  734.01    7.69
  -3   0   0  723.23   10.93
   3   0   1  308.73    4.91
  -3   0  -1  301.70    5.83
  -3   0  -1  307.20    4.49
   3   0   2  298.50    4.64
  -3   0  -2  302.65    4.64
  -3   0  -2  302.97    5.92
   3   0   3  101.29    2.21
  -3   0  -3  110.03    2.51
  -3   0  -3  108.08    3.44
   3   0   4 1179.86   10.83
  -3   0  -4 1138.89   13.72
  -3   0  -4 1153.09   16.03
   3   0   5  240.14    3.09
  -3   0  -5  250.73    4.74
  -3   0  -5  243.65    5.50
   3   0   6  235.45    5.58
  -3   0  -6  234.94    4.99
   3   0   7  133.05    4.40
  -3   0  -7  145.56    4.36
   3   0   8   69.49    3.17
  -3   0  -8   65.42    3.40
   3   0   9   54.89    3.50
  -3   0  -9   51.37    2.79
   3   0  10    4.39    1.75
  -3   0 -10    7.79    1.69
   3   0  11  109.67    5.33
  -3   0 -11  108.07    4.62
   3   0  12  164.87    6.38
  -3   0 -12  167.61    6.05
   3   0  13  137.86    6.68
  -3   0 -13  135.95    6.63
   3   0  14  155.84    7.48
  -3   0 -14  163.09    6.86
   3   0  15   52.47    5.15
  -3   0 -15   53.54    4.57
   3   0  16   16.24    3.29
  -3   0 -16   19.29    3.18
   3   0  17    4.36    2.29
  -3   0 -17   -1.15    2.16
   3   0  18   90.39    7.63
  -3   0 -18   98.23    7.36
   3   0  19   24.96    4.54
  -3   0 -19   34.06    5.19
   3   0  20    5.02    3.40
  -3   0 -20    6.91    4.03
   3   0  21    3.64    4.45
  -3   0 -21    6.14    4.15
   3   1 -19    0.54    2.58
  -3  -1  19    1.44    3.30
   3   1 -18   29.57    4.61
  -3  -1  18   23.82    4.47
   3   1 -17    7.70    3.27
  -3  -1  17    4.39    3.76
   3   1 -16   -0.14    1.30
   3   1 -16    5.12    2.61
  -3  -1  16    8.90    2.45
   3   1 -15   40.30    4.64
  -3  -1  15   45.28    4.48
   3   1 -14    0.76    1.10
   3   1 -14   -0.34    1.66
  -3  -1  14    2.78    1.89
   3   1 -13   49.20    3.80
  -3  -1  13   52.47    4.84
   3   1 -12   14.26    2.46
  -3  -1  12   10.16    2.50
  -3  -1  11  169.49    6.93
  -3  -1  11  163.50    6.74
  -3  -1  10  101.32    5.04
  -3  -1  10   94.35    4.91
  -3  -1   9   22.08    2.33
  -3  -1   9   21.42    2.61
  -3  -1   8   22.90    2.08
  -3  -1   8   21.08    2.62
  -3  -1   7  328.49    7.29
  -3  -1   7  335.55    8.31
   3   1  -6  176.28    3.59
  -3  -1   6  174.12    5.32
  -3  -1   6  181.73    4.82
   3   1  -5  194.64    3.64
  -3  -1   5  187.19    4.49
  -3  -1   5  199.70    5.25
   3   1  -4  157.12    2.97
  -3  -1   4  152.72    3.94
  -3  -1   4  152.79    4.44
   3   1  -3  577.87    7.07
  -3  -1   3  599.50    9.21
  -3  -1   3  602.07   10.53
   3   1  -2  130.96    2.57
  -3  -1   2  128.74    3.29
  -3  -1   2  125.99    3.57
  -3  -1   1  130.42    3.13
  -3  -1   1  137.20    2.76
  -3  -1   1  136.71    3.43
  -3  -1   0  421.90    6.81
  -3  -1   0  444.98    6.09
  -3  -1   0  446.84    6.80
  -3  -1  -1  606.47    7.82
  -3  -1  -1  608.07    8.50
  -3  -1  -1  615.83    8.37
  -3  -1  -2  447.74    6.42
  -3  -1  -2  433.15    6.14
  -3  -1  -2  440.30    6.91
  -3  -1  -3 1028.45   12.48
  -3  -1  -3 1014.81   10.58
  -3  -1  -3 1001.33   12.83
   3   1   4  663.40   10.37
  -3  -1  -4  653.94    6.81
  -3  -1  -4  641.55    9.11
   3   1   5   21.23    1.58
  -3  -1  -5   28.83    1.58
   3   1   6   76.33    2.67
   3   1   6   67.36    0.89
  -3  -1  -6   71.99    2.55
   3   1   7  572.16   10.16
  -3  -1  -7  547.26    9.35
   3   1   8  128.50    4.58
  -3  -1  -8  123.66    3.85
   3   1   9  117.65    4.33
  -3  -1  -9  123.19    4.50
   3   1  10   12.28    1.95
  -3  -1 -10    8.39    1.74
   3   1  11   95.12    4.45
  -3  -1 -11   98.90    4.16
   3   1  12   27.75    2.87
  -3  -1 -12   27.73    2.63
   3   1  13  123.59    5.67
  -3  -1 -13  125.01    6.19
   3   1  14   69.87    5.29
  -3  -1 -14   66.60    4.40
   3   1  15   25.85    3.52
  -3  -1 -15   23.54    3.37
   3   1  16   29.41    4.33
  -3  -1 -16   22.84    3.40
   3   1  17    9.26    2.74
  -3  -1 -17    5.93    2.70
   3   1  18   51.33    5.16
  -3  -1 -18   49.06    5.58
   3   1  19    5.77    3.95
  -3  -1 -19    5.89    2.84
   3   1  20   12.33    3.78
  -3  -1 -20    4.22    3.35
   3   1  21   22.54    4.82
  -3  -1 -21   20.20    4.29
   3   2 -19   31.94    4.15
  -3  -2  19   31.35    4.96
   3   2 -18    0.05    2.71
   3   2 -18   20.89    3.16
  -3  -2  18   19.93    3.60
   3   2 -17    4.09    2.04
   3   2 -17    2.28    2.87
  -3  -2  17    3.76    3.06
   3   2 -16   52.17    4.36
  -3  -2  16   48.32    5.22
  -3  -2  15   34.03    3.85
  -3  -2  15   31.60    4.02
  -3  -2  14   37.00    3.61
  -3  -2  14   35.53    3.88
   3   2 -13   -0.05    1.49
  -3  -2  13   13.74    2.55
  -3  -2  13   14.38    2.50
  -3  -2  12  129.07    5.91
  -3  -2  12  127.04    5.96
  -3  -2  11  229.60    7.53
  -3  -2  11  207.70    7.82
  -3  -2  10   50.56    3.59
  -3  -2  10   53.18    3.76
   3   2  -9  362.52    7.28
  -3  -2   9  379.06    8.49
  -3  -2   9  372.80    9.73
   3   2  -8   16.47    1.45
  -3  -2   8   13.36    2.21
  -3  -2   8   16.30    1.92
   3   2  -7  282.96    5.89
  -3  -2   7  280.98    5.91
  -3  -2   7  275.81    7.28
   3   2  -6   12.39    1.23
  -3  -2   6   10.75    1.19
  -3  -2   6    9.45    1.86
   3   2  -5  279.62    5.17
  -3  -2   5  269.51    5.04
  -3  -2   5  280.00    6.76
   3   2  -4   75.37    2.51
  -3  -2   4   70.32    2.24
  -3  -2   4   75.62    3.18
   3   2  -3  519.05    7.80
  -3  -2   3  536.55    7.32
  -3  -2   3  518.84    9.31
   3   2  -2   86.79    2.49
  -3  -2   2   79.84    2.79
  -3  -2   2   83.97    2.13
   3   2  -1 1975.30   20.30
  -3  -2   1 1938.81   22.39
  -3  -2   1 1894.13   18.08
  -3  -2   0   39.94    1.77
  -3  -2   0   38.58    1.69
  -3  -2   0   38.28    1.45
  -3  -2  -1  424.47    6.76
  -3  -2  -1  418.60    6.47
  -3  -2  -1  421.62    5.79
  -3  -2  -2  776.27    9.65
  -3  -2  -2  790.02   10.57
  -3  -2  -2  796.35    9.83
   3   2   3  112.18    2.85
  -3  -2  -3  110.94    2.46
  -3  -2  -3  114.54    3.02
   3   2   4   22.08    1.47
  -3  -2  -4   23.19    1.48
  -3  -2  -4   17.21    0.94
   3   2   5  363.49    6.70
  -3  -2  -5  355.04    6.46
  -3  -2  -5  345.17    4.43
   3   2   6   38.64    1.96
  -3  -2  -6   38.12    1.96
  -3  -2  -6   32.85    0.98
   3   2   7  480.48    9.35
  -3  -2  -7  470.58    8.67
   3   2   8   12.60    2.04
  -3  -2  -8   13.80    1.53
   3   2   9  294.29    7.24
  -3  -2  -9  276.27    7.19
   3   2  10  121.27    4.65
  -3  -2 -10  123.13    4.52
   3   2  11  166.26    6.10
  -3  -2 -11  181.59    5.88
   3   2  12   29.79    3.02
  -3  -2 -12   27.45    2.82
   3   2  13   85.86    4.90
  -3  -2 -13   83.99    5.19
   3   2  14   18.12    2.99
  -3  -2 -14   16.54    2.76
   3   2  15   51.50    4.39
  -3  -2 -15   50.89    4.10
   3   2  16   24.49    4.53
  -3  -2 -16   24.59    4.09
   3   2  17   40.16    5.33
  -3  -2 -17   40.83    4.95
   3   2  18   31.77    5.53
  -3  -2 -18   26.77    4.22
   3   2  19   25.55    5.29
  -3  -2 -19   22.00    4.90
   3   2  20    4.99    4.91
  -3  -2 -20   14.19    3.64
   3   2  21   -1.91    2.99
  -3  -2 -21   -1.28    2.75
   3   3 -19   -0.79    1.77
   3   3 -19    3.43    2.13
  -3  -3  18   34.78    4.27
  -3  -3  18   36.70    5.46
  -3  -3  17   21.11    4.28
  -3  -3  17   27.21    4.06
   3   3 -16    0.20    2.29
  -3  -3  16   11.77    2.55
  -3  -3  16   20.26    3.68
  -3  -3  15   44.72    4.22
  -3  -3  15   40.47    4.18
   3   3 -14    0.86    1.36
  -3  -3  14    4.37    2.15
  -3  -3  14    4.18    2.24
   3   3 -13    2.02    1.49
  -3  -3  13    8.00    2.11
  -3  -3  13    7.78    2.79
   3   3 -12    9.99    2.38
  -3  -3  12   11.33    1.92
  -3  -3  12   16.56    2.62
   3   3 -11   74.46    3.85
  -3  -3  11   73.07    3.90
  -3  -3  11   76.55    5.29
   3   3 -10   12.71    2.08
  -3  -3  10    9.69    2.41
  -3  -3  10   13.03    1.94
   3   3  -9    6.68    1.41
  -3  -3   9    6.32    1.52
  -3  -3   9    5.39    2.33
   3   3  -8  216.40    5.92
  -3  -3   8  203.79    4.88
  -3  -3   8  222.06    6.84
   3   3  -7  195.11    5.37
  -3  -3   7  195.15    4.28
  -3  -3   7  202.68    6.76
   3   3  -6  199.27    4.92
  -3  -3   6  197.83    4.03
  -3  -3   6  208.23    5.97
   3   3  -5  484.19    8.49
  -3  -3   5  466.53    6.59
  -3  -3   5  463.66    9.90
   3   3  -4    6.19    1.15
  -3  -3   4    6.51    1.72
   3   3  -3   90.02    2.72
  -3  -3   3   82.30    3.14
  -3  -3   3   87.75    1.90
   3   3  -2  127.45    3.31
  -3  -3   2  146.41    4.03
  -3  -3   2  127.96    2.19
   3   3  -1   19.76    1.39
  -3  -3   1   21.20    1.49
  -3  -3   1   19.65    0.80
   3   3   0    8.31    1.14
  -3  -3   0   10.95    1.17
   3   3   1  342.73    4.49
  -3  -3  -1  356.27    6.56
  -3  -3  -1  342.25    6.44
   3   3   2  116.53    2.44
  -3  -3  -2  123.91    3.20
  -3  -3  -2  118.53    3.22
   3   3   3  173.17    3.46
  -3  -3  -3  170.53    3.63
  -3  -3  -3  183.92    4.50
   3   3   4   65.52    2.02
  -3  -3  -4   63.00    2.00
  -3  -3  -4   64.75    2.49
   3   3   5  351.05    6.29
  -3  -3  -5  358.92    6.94
  -3  -3  -5  344.27    5.36
   3   3   6  223.48    5.17
  -3  -3  -6  216.40    3.78
  -3  -3  -6  221.00    5.29
   3   3   7  104.56    3.64
  -3  -3  -7   97.82    2.30
  -3  -3  -7  108.02    3.55
   3   3   8   21.70    1.90
  -3  -3  -8   16.73    0.98
  -3  -3  -8   19.05    1.90
   3   3   9  500.29   10.46
  -3  -3  -9  482.58   10.03
   3   3  10  202.87    5.97
  -3  -3 -10  172.04    3.20
  -3  -3 -10  201.77    5.81
   3   3  11    8.11    2.00
  -3  -3 -11   10.12    1.92
   3   3  12   26.45    2.84
  -3  -3 -12   23.78    2.71
   3   3  13  166.30    6.67
  -3  -3 -13  161.68    6.15
   3   3  14   29.54    3.46
  -3  -3 -14   35.05    3.82
   3   3  15    5.57    2.55
  -3  -3 -15    7.74    2.38
   3   3  16   48.78    5.64
  -3  -3 -16   47.06    4.27
   3   3  17   27.84    4.43
  -3  -3 -17   36.09    4.10
   3   3  18   42.28    5.02
  -3  -3 -18   45.07    5.39
   3   3  19   29.55    5.02
  -3  -3 -19   37.66    5.17
   3   3  20    2.04    3.23
  -3  -3 -20    0.46    2.32
   3   3  21    1.24    2.84
  -3  -3 -21    0.34    2.84
   3   4 -18    0.55    2.45
  -3  -4  18   36.39    4.45
   3   4 -17   -1.35    2.32
  -3  -4  17    5.53    2.45
   3   4 -16    1.78    2.49
  -3  -4  16    3.08    2.23
  -3  -4  16    2.11    2.93
   3   4 -15   58.38    4.66
  -3  -4  15   50.34    4.44
  -3  -4  15   58.60    5.76
   3   4 -14    0.43    1.73
  -3  -4  14   -0.54    1.49
  -3  -4  14    1.74    1.72
   3   4 -13    2.21    1.43
  -3  -4  13   -1.56    2.29
  -3  -4  13    0.24    1.44
   3   4 -12    3.85    2.27
  -3  -4  12    4.24    1.69
  -3  -4  12    3.59    2.76
   3   4 -11   30.35    2.79
  -3  -4  11   24.25    2.37
  -3  -4  11   29.49    3.30
   3   4 -10   21.92    2.84
  -3  -4  10   21.72    3.12
   3   4  -9   58.90    3.71
  -3  -4   9   56.88    2.53
  -3  -4   9   59.70    4.03
   3   4  -8   22.31    2.33
  -3  -4   8   20.86    3.09
   3   4  -7   54.60    3.37
  -3  -4   7   48.50    1.65
  -3  -4   7   50.92    3.93
   3   4  -6   69.22    3.23
  -3  -4   6   69.11    3.50
  -3  -4   6   61.48    1.81
   3   4  -5  131.09    4.19
  -3  -4   5  135.13    4.66
  -3  -4   5  124.07    2.20
   3   4  -4  101.08    3.99
  -3  -4   4  105.67    4.05
   3   4  -3  212.39    5.38
  -3  -4   3  212.58    6.30
   3   4  -2  162.57    4.43
  -3  -4   2  153.43    4.69
   3   4  -1  270.60    6.05
  -3  -4   1  262.98    6.17
   3   4   0  136.23    1.87
   3   4   0  136.22    3.95
  -3  -4   0  140.54    4.45
   3   4   1   53.29    1.30
   3   4   1   53.90    2.46
  -3  -4  -1   53.53    2.42
   3   4   2  246.36    3.95
  -3  -4  -2  262.10    5.75
  -3  -4  -2  251.73    5.74
   3   4   3  131.32    2.88
  -3  -4  -3  134.07    3.55
  -3  -4  -3  133.54    3.99
   3   4   4  105.33    2.83
  -3  -4  -4  110.84    3.26
  -3  -4  -4   99.53    3.93
   3   4   5  276.27    5.64
  -3  -4  -5  273.36    5.42
  -3  -4  -5  282.84    6.40
   3   4   6  246.05    5.70
  -3  -4  -6  243.88    5.11
  -3  -4  -6  234.51    6.02
   3   4   7  126.74    3.89
  -3  -4  -7  133.17    4.29
  -3  -4  -7  120.63    3.33
   3   4   8   33.91    2.66
  -3  -4  -8   37.44    2.44
  -3  -4  -8   29.38    1.64
   3   4   9  119.67    4.35
  -3  -4  -9  124.37    4.61
  -3  -4  -9  118.86    3.16
   3   4  10   22.57    2.92
  -3  -4 -10   23.52    2.34
  -3  -4 -10   21.59    1.52
   3   4  11   10.27    2.02
  -3  -4 -11   10.53    1.87
  -3  -4 -11    5.92    1.17
   3   4  12   17.68    3.08
  -3  -4 -12   14.88    2.91
   3   4  13    9.36    2.50
  -3  -4 -13   13.57    2.85
   3   4  14   13.63    2.88
  -3  -4 -14   14.39    3.13
   3   4  15   25.19    4.47
  -3  -4 -15   30.99    3.54
   3   4  16   13.84    3.29
  -3  -4 -16   14.01    3.51
   3   4  17    7.86    3.67
  -3  -4 -17    3.30    2.44
   3   4  18   17.90    4.18
  -3  -4 -18   16.04    3.40
   3   4  19    8.94    4.90
  -3  -4 -19   15.60    4.10
   3   4  20   15.31    4.66
  -3  -4 -20   14.13    4.52
   3   4  21   15.94    5.17
  -3  -4 -21   16.90    4.03
   3   5 -18    1.78    2.89
  -3  -5  18    2.75    3.40
   3   5 -17   93.76    6.94
  -3  -5  17   73.81    7.61
   3   5 -16   39.00    5.09
  -3  -5  16   44.60    5.91
   3   5 -15    3.30    2.20
  -3  -5  15    1.06    2.41
   3   5 -14   23.41    3.25
  -3  -5  14   26.65    3.82
   3   5 -13   10.36    3.13
  -3  -5  13    9.52    3.05
   3   5 -12  168.85    7.69
  -3  -5  12  157.06    7.57
   3   5 -11   61.15    4.22
  -3  -5  11   60.47    4.54
   3   5 -10   11.08    2.74
  -3  -5  10    9.93    3.44
   3   5  -9   66.28    4.09
  -3  -5   9   62.13    5.02
   3   5  -8   94.96    4.43
  -3  -5   8   84.96    5.50
   3   5  -7  181.99    6.09
  -3  -5   7  173.55    7.27
   3   5  -6  125.39    4.82
  -3  -5   6  122.98    5.71
   3   5  -5   21.57    2.66
  -3  -5   5   21.50    2.41
   3   5  -4  429.47    9.39
  -3  -5   4  432.05   10.20
   3   5  -3   72.69    3.22
  -3  -5   3   68.94    3.59
   3   5  -2   13.33    1.85
  -3  -5   2   12.49    1.92
   3   5  -1   56.83    3.06
  -3  -5   1   60.39    3.50
   3   5   0   40.62    2.44
  -3  -5   0   41.90    2.61
   3   5   1  178.95    5.11
  -3  -5  -1  189.99    5.36
   3   5   2  383.55    8.45
  -3  -5  -2  369.62    8.12
  -3  -5  -3  319.81    7.16
  -3  -5  -3  315.80    7.82
  -3  -5  -4   53.88    3.05
  -3  -5  -4   55.56    2.89
   3   5   5    7.28    1.27
  -3  -5  -5   12.96    1.69
  -3  -5  -5   11.81    1.70
   3   5   6    5.05    1.13
  -3  -5  -6    7.53    1.55
  -3  -5  -6    5.07    1.13
   3   5   7  144.77    4.35
  -3  -5  -7  144.64    5.29
  -3  -5  -7  135.11    4.28
   3   5   8   25.36    2.13
  -3  -5  -8   26.24    2.38
  -3  -5  -8   24.26    2.10
   3   5   9   16.37    2.50
  -3  -5  -9   14.74    1.86
  -3  -5  -9   22.84    2.70
   3   5  10   59.19    3.68
  -3  -5 -10   57.85    3.57
  -3  -5 -10   58.83    2.93
   3   5  11   10.37    2.25
  -3  -5 -11    9.99    2.00
  -3  -5 -11    8.71    1.69
   3   5  12   47.52    3.65
  -3  -5 -12   41.78    3.93
  -3  -5 -12   35.93    2.47
   3   5  13   38.31    3.85
  -3  -5 -13   36.66    2.63
  -3  -5 -13   39.69    3.57
   3   5  14   27.88    4.49
  -3  -5 -14   36.59    3.30
  -3  -5 -14   24.07    2.34
   3   5  15   73.59    6.51
  -3  -5 -15   87.01    5.08
   3   5  16    4.58    2.88
  -3  -5 -16    4.54    2.25
   3   5  17    5.25    3.13
  -3  -5 -17    5.13    3.06
   3   5  18    1.18    2.76
  -3  -5 -18    2.88    2.70
   3   5  19    2.42    3.48
  -3  -5 -19    5.67    3.29
   3   5  20    3.60    4.45
  -3  -5 -20    4.01    3.42
   3   6 -17    8.21    3.84
  -3  -6  17    6.69    4.09
   3   6 -16   29.80    4.11
  -3  -6  16   31.83    5.49
   3   6 -15    5.04    2.97
  -3  -6  15   17.28    4.06
   3   6 -14   39.40    4.06
  -3  -6  14   34.48    4.65
   3   6 -13   10.00    2.71
  -3  -6  13   11.60    3.18
   3   6 -12   13.89    2.87
  -3  -6  12   10.96    3.29
   3   6 -11   45.41    3.92
  -3  -6  11   46.88    4.57
   3   6 -10    4.96    2.07
  -3  -6  10    2.67    2.34
   3   6  -9   18.16    3.35
  -3  -6   9   14.71    3.02
   3   6  -8   67.04    4.22
  -3  -6   8   62.50    4.37
   3   6  -7   43.34    4.19
  -3  -6   7   52.14    4.06
   3   6  -6    5.21    2.03
  -3  -6   6    4.96    2.20
   3   6  -5   38.72    3.35
  -3  -6   5   46.90    3.60
   3   6  -4  188.93    6.29
  -3  -6   4  186.26    6.73
   3   6  -3   34.45    2.75
  -3  -6   3   29.31    2.91
   3   6  -2   77.31    3.73
  -3  -6   2   77.69    4.11
   3   6  -1  455.95   10.91
  -3  -6   1  461.06   10.95
   3   6   0   63.74    3.26
  -3  -6   0   56.61    3.57
   3   6   1    2.97    1.47
  -3  -6  -1    2.33    1.51
   3   6   2   94.12    3.95
  -3  -6  -2   93.36    4.09
   3   6   3  111.47    4.22
  -3  -6  -3  108.34    4.88
   3   6   4  185.27    5.77
  -3  -6  -4  183.34    5.66
  -3  -6  -5  182.79    5.94
  -3  -6  -5  187.74    5.76
  -3  -6  -6   66.79    4.23
  -3  -6  -6   69.32    3.22
  -3  -6  -7   49.03    3.35
  -3  -6  -7   55.17    3.33
  -3  -6  -8  169.00    6.12
  -3  -6  -8  162.66    5.81
   3   6   9   53.35    3.33
  -3  -6  -9   62.13    4.56
  -3  -6  -9   60.26    3.26
   3   6  10   49.08    3.61
  -3  -6 -10   57.25    3.73
  -3  -6 -10   50.19    3.48
   3   6  11   29.16    3.13
  -3  -6 -11   24.57    3.01
  -3  -6 -11   26.97    2.45
   3   6  12  113.40    6.04
  -3  -6 -12  110.11    5.46
  -3  -6 -12  105.15    4.36
   3   6  13  135.42    7.61
  -3  -6 -13  130.59    7.25
  -3  -6 -13  128.46    5.38
   3   6  14   81.33    5.85
  -3  -6 -14   79.20    5.15
  -3  -6 -14   75.14    4.32
   3   6  15    7.37    2.88
  -3  -6 -15    4.60    2.40
   3   6  16    8.30    3.85
  -3  -6 -16    5.58    3.05
   3   6  17   14.72    4.78
  -3  -6 -17   10.46    3.51
   3   6  18   -1.05    3.00
  -3  -6 -18    3.72    2.21
   3   6  19    0.79    3.14
  -3  -6 -19    2.72    2.34
   3   7 -16   10.40    3.46
  -3  -7  16   11.38    4.64
   3   7 -15   90.80    6.23
  -3  -7  15   73.46    8.04
   3   7 -14   39.34    5.51
  -3  -7  14   33.98    5.89
   3   7 -13   17.11    4.07
  -3  -7  13   15.37    4.84
   3   7 -12   48.11    4.53
  -3  -7  12   44.09    5.89
   3   7 -11   15.06    3.22
  -3  -7  11   17.09    4.35
   3   7 -10   -0.47    1.79
  -3  -7  10    2.16    2.04
   3   7  -9    4.22    2.45
  -3  -7   9    5.11    2.54
   3   7  -8   50.54    4.11
  -3  -7   8   49.55    4.70
   3   7  -7   10.99    3.54
  -3  -7   7   15.33    3.18
   3   7  -6   21.92    3.16
  -3  -7   6   22.43    3.39
   3   7  -5    9.41    2.61
  -3  -7   5   11.41    2.68
   3   7  -4  122.45    5.54
  -3  -7   4  112.44    5.72
   3   7  -3   57.30    4.05
  -3  -7   3   59.70    4.91
   3   7  -2  530.77   12.70
  -3  -7   2  515.87   13.53
   3   7  -1   56.99    4.18
  -3  -7   1   61.15    4.18
   3   7   0   24.92    2.71
  -3  -7   0   19.21    3.00
   3   7   1  271.51    8.20
  -3  -7  -1  285.00    8.94
   3   7   2  205.85    7.71
  -3  -7  -2  207.69    7.39
   3   7   3    7.20    2.17
  -3  -7  -3    9.22    2.16
   3   7   4   31.35    3.29
  -3  -7  -4   31.18    3.67
   3   7   5    3.88    1.75
  -3  -7  -5    4.67    2.27
   3   7   6  271.66    8.64
  -3  -7  -6  283.19    8.97
  -3  -7  -7  247.76    8.13
  -3  -7  -7  241.33    8.72
   3   7   8    0.08    1.74
  -3  -7  -8   10.15    2.54
  -3  -7  -8    9.53    1.94
   3   7   9    0.12    1.45
  -3  -7  -9    5.66    2.13
  -3  -7  -9    7.25    1.91
  -3  -7 -10   61.40    4.87
  -3  -7 -10   62.40    4.01
   3   7  11    0.16    1.34
  -3  -7 -11    0.31    1.35
  -3  -7 -11    2.12    1.92
   3   7  12    4.10    2.68
  -3  -7 -12    3.80    2.70
  -3  -7 -12    5.02    1.86
   3   7  13    7.18    3.31
  -3  -7 -13    6.80    2.53
  -3  -7 -13    8.21    2.53
   3   7  14    9.81    3.26
  -3  -7 -14   14.00    2.36
  -3  -7 -14   15.79    3.52
   3   7  15    4.82    2.89
  -3  -7 -15    3.37    3.12
  -3  -7 -15    6.35    2.51
   3   7  16    0.96    2.11
  -3  -7 -16   -0.63    1.77
   3   7  17    5.84    3.04
  -3  -7 -17   -0.50    2.99
   3   7  18   16.64    5.83
   3   8 -14   60.71    5.75
  -3  -8  14   60.63    6.53
   3   8 -13    0.48    3.16
  -3  -8  13    3.97    2.95
   3   8 -12   10.40    3.29
  -3  -8  12   14.99    4.70
   3   8 -11   45.94    4.79
  -3  -8  11   45.39    6.36
   3   8 -10   -0.50    2.15
  -3  -8  10    1.11    2.45
   3   8  -9    7.82    3.65
  -3  -8   9   10.50    3.35
   3   8  -8   56.87    4.75
  -3  -8   8   52.65    5.30
   3   8  -7   40.41    4.06
  -3  -8   7   36.30    4.53
   3   8  -6   84.84    5.34
  -3  -8   6   71.50    6.67
   3   8  -5   17.18    3.10
  -3  -8   5   15.61    3.59
   3   8  -4   50.41    4.29
  -3  -8   4   50.10    4.96
   3   8  -3   61.87    4.66
  -3  -8   3   68.05    6.10
   3   8  -2   24.70    3.78
  -3  -8   2   19.83    3.52
   3   8  -1    9.07    3.20
  -3  -8   1   22.93    3.69
   3   8   0    4.01    2.04
  -3  -8   0    5.09    2.34
   3   8   1   37.02    3.51
  -3  -8  -1   39.28    4.18
   3   8   2  242.82    8.30
  -3  -8  -2  257.23   10.15
   3   8   3  147.29    6.13
  -3  -8  -3  151.23    7.03
   3   8   4  396.62   11.48
  -3  -8  -4  422.24   13.54
   3   8   5   53.40    3.89
  -3  -8  -5   38.22    4.90
   3   8   6    9.04    2.16
   3   8   6    0.12    1.68
  -3  -8  -6   12.36    2.36
   3   8   7   -0.05    1.75
   3   8   7    8.47    2.59
  -3  -8  -7    7.62    2.17
   3   8   8   46.30    3.84
  -3  -8  -8   40.54    3.95
   3   8   9   50.01    4.94
  -3  -8  -9   52.39    4.82
   3   8  10    1.48    1.89
  -3  -8 -10    1.95    2.37
   3   8  11    1.14    3.00
  -3  -8 -11   22.34    3.55
  -3  -8 -11   25.82    3.52
   3   8  12   -0.48    2.42
  -3  -8 -12   14.73    3.22
  -3  -8 -12   14.69    3.14
   3   8  13    0.51    2.84
  -3  -8 -13    3.82    2.47
  -3  -8 -13    8.45    2.38
   3   8  14    0.60    3.40
  -3  -8 -14    7.32    3.34
  -3  -8 -14   11.47    3.00
   3   8  15    3.98    2.80
  -3  -8 -15   -1.74    2.47
   3   8  16   -2.33    3.67
   3   9 -12    0.01    2.82
  -3  -9  12    0.63    2.54
   3   9 -11    3.35    2.79
  -3  -9  11    2.36    3.14
   3   9 -10   69.10    6.80
  -3  -9  10   73.94    8.31
   3   9  -9   37.95    4.67
  -3  -9   9   38.93    6.39
   3   9  -8    8.81    3.18
  -3  -9   8    6.17    3.64
   3   9  -7   -0.24    1.73
  -3  -9   7    0.03    2.46
   3   9  -6   16.88    3.50
  -3  -9   6   13.81    3.85
   3   9  -5    9.39    2.82
  -3  -9   5    2.45    3.06
   3   9  -4    2.07    3.02
  -3  -9   4    3.97    2.78
   3   9  -3    4.96    2.55
  -3  -9   3    2.71    3.46
   3   9  -2    0.88    1.89
  -3  -9   2    0.26    2.11
   3   9  -1   24.92    3.39
  -3  -9   1   22.13    4.12
   3   9   0   29.02    4.40
  -3  -9   0   37.59    5.29
   3   9   1    6.81    2.34
  -3  -9  -1    7.80    3.51
   3   9   2    5.71    2.57
  -3  -9  -2    9.44    3.93
   3   9   3   50.53    4.91
  -3  -9  -3   56.86    5.84
   3   9   4   16.50    3.00
  -3  -9  -4   21.07    3.59
   3   9   5    5.54    2.42
  -3  -9  -5    8.80    2.99
   3   9   6    0.37    1.99
   3   9   6   13.11    2.61
  -3  -9  -6   12.91    2.82
   3   9   7   43.21    4.82
  -3  -9  -7   40.17    5.25
   3   9   8   52.88    4.71
  -3  -9  -8   58.82    4.95
   3   9   9   19.41    2.93
   3   9   9    1.96    2.84
  -3  -9  -9   12.54    3.27
   3   9  10    1.07    2.74
   3   9  10    8.45    2.47
  -3  -9 -10    5.50    2.66
   3   9  11    2.12    3.30
   3   9  11   15.75    3.55
  -3  -9 -11   16.47    3.75
   3   9  12    3.12    2.85
   3   9  12    3.26    3.08
  -3  -9 -12    3.52    2.99
   3   9  13    2.45    3.16
   3   9  13    4.78    3.20
  -3  -9 -13    5.96    2.75
   3   9  14   -0.56    1.92
  -3  -9 -14   -0.16    1.92
   3  10 -10    0.60    2.53
  -3 -10  10    0.80    2.96
   3  10  -9   10.15    4.54
  -3 -10   9   16.85    5.71
   3  10  -8   44.86    5.55
  -3 -10   8   58.68    6.59
   3  10  -7   75.74    6.56
  -3 -10   7   81.75    9.23
   3  10  -6   16.88    4.81
  -3 -10   6   13.74    4.48
   3  10  -5   21.23    4.29
  -3 -10   5   27.50    6.12
   3  10  -4    5.53    3.57
  -3 -10   4    5.98    3.42
   3  10  -3   -1.17    2.24
  -3 -10   3   -1.05    2.76
   3  10  -2    5.76    3.17
  -3 -10   2    1.09    3.18
   3  10  -1   83.56    5.96
  -3 -10   1   84.84    7.33
   3  10   0   12.30    3.23
  -3 -10   0    8.22    3.93
   3  10   1   86.87    6.86
  -3 -10  -1   83.06    6.67
   3  10   2   10.41    2.83
  -3 -10  -2    0.45    3.56
   3  10   3   19.94    4.10
  -3 -10  -3   23.33    5.50
   3  10   4   15.88    3.90
  -3 -10  -4   14.82    4.03
   3  10   5    3.14    2.51
  -3 -10  -5    9.28    3.77
   3  10   6    7.40    2.95
  -3 -10  -6   11.46    3.51
   3  10   7    2.00    2.44
  -3 -10  -7    3.33    2.67
   3  10   8   10.08    3.06
  -3 -10  -8   10.78    3.39
   3  10   9    6.19    2.83
  -3 -10  -9    9.68    3.47
   3  10  10   12.99    4.20
  -3 -10 -10   20.20    4.11
  -3 -10 -11   10.82    4.47
   3  11  -5    0.41    2.37
  -3 -11   5    0.81    3.55
   3  11  -4    2.45    3.38
  -3 -11   4    0.92    4.23
   3  11  -3   21.83    5.02
  -3 -11   3   11.98    6.61
   3  11  -2   39.51    5.24
  -3 -11   2   51.37    6.63
   3  11  -1    8.05    3.29
  -3 -11   1    6.48    5.22
   3  11   0   62.38    6.01
  -3 -11   0   57.13    8.16
   3  11   1   29.70    4.47
  -3 -11  -1   25.39    5.38
   3  11   2   14.44    3.73
  -3 -11  -2   15.98    4.56
   3  11   3   49.93    5.43
  -3 -11  -3   52.91    6.95
   3  11   4   17.26    3.86
  -3 -11  -4   22.82    4.84
   3  11   5   47.49    4.75
  -3 -11  -5   37.74    6.06
   3  11   6    2.13    2.55
  -3 -11  -6    4.35    3.37
   3  11   7    5.32    3.38
  -3 -11  -7    3.18    3.67
   4  -7  -6    1.68    3.16
  -4   7   6    2.57    4.11
   4  -7  -5   47.70    5.59
  -4   7   5   34.23    6.99
   4  -7  -4   23.74    4.69
  -4   7   4   25.51    6.32
   4  -7  -3  108.24    7.52
  -4   7   3  100.09    8.09
   4  -7  -2   14.38    4.14
  -4   7   2    3.44    4.61
   4  -7  -1   32.74    4.83
  -4   7   1   41.88    5.50
   4  -7   0    3.51    2.93
  -4   7   0    6.74    3.17
   4  -7   1   28.74    4.20
  -4   7  -1   28.21    4.82
   4  -7   2   38.37    4.47
  -4   7  -2   33.63    4.78
   4  -7   3   14.63    3.44
  -4   7  -3   14.05    3.76
   4  -7   4   46.17    5.72
  -4   7  -4   55.74    6.55
   4  -7   5    5.22    3.01
  -4   7  -5    2.32    2.84
   4  -7   6   -1.22    2.45
  -4   7  -6    6.35    3.05
   4  -7   7    0.26    3.18
  -4   7  -7   14.30    3.37
   4  -7   8    0.75    2.08
  -4   7  -8    2.61    2.63
   4  -7   9   17.91    5.49
  -4   7  -9   25.93    4.24
   4  -7  10   11.85    3.78
  -4   7 -10   15.40    3.99
   4  -6  -9   -0.46    3.01
  -4   6   9    1.61    2.89
   4  -6  -8    0.39    2.10
  -4   6   8   -0.81    2.44
   4  -6  -7   11.42    3.84
  -4   6   7   16.68    5.04
   4  -6  -6   11.82    4.41
  -4   6   6   10.38    4.03
   4  -6  -5   56.12    7.01
  -4   6   5   75.74    7.49
   4  -6  -4   16.59    4.87
  -4   6   4   24.46    5.28
   4  -6  -3  128.92    7.58
  -4   6   3  125.71    8.30
   4  -6  -2    9.49    3.30
  -4   6   2   19.41    4.52
   4  -6  -1  151.65    7.78
  -4   6   1  154.21    9.56
   4  -6   0   24.41    3.56
  -4   6   0   18.32    4.99
   4  -6   1   36.34    4.11
  -4   6  -1   39.20    5.51
   4  -6   2   16.72    3.17
  -4   6  -2   19.75    3.56
   4  -6   3   23.15    3.97
  -4   6  -3   30.22    4.84
   4  -6   4   60.33    5.39
  -4   6  -4   69.40    5.41
   4  -6   5   15.19    3.17
  -4   6  -5    9.09    2.24
  -4   6  -5    4.56    3.86
   4  -6   6    0.69    2.76
  -4   6  -6   19.25    2.63
  -4   6  -6   14.64    4.14
   4  -6   7    0.41    2.78
  -4   6  -7   14.68    2.91
  -4   6  -7   20.30    3.37
   4  -6   8   -0.60    2.21
  -4   6  -8   18.46    3.00
  -4   6  -8   19.09    3.42
   4  -6   9   31.89    4.65
  -4   6  -9   32.95    4.29
   4  -6  10   16.54    4.37
  -4   6 -10   10.04    3.48
   4  -6  11   46.64    6.35
  -4   6 -11   46.46    4.44
   4  -6  12   14.43    3.97
  -4   6 -12   13.47    4.05
   4  -6  13   29.80    5.74
  -4   6 -13   20.86    5.36
   4  -5 -12   13.21    5.00
  -4   5  12   19.71    5.16
   4  -5 -11    6.85    4.20
  -4   5  11    7.39    4.33
   4  -5 -10    1.62    3.51
  -4   5  10    6.59    3.77
   4  -5  -9   13.02    3.61
  -4   5   9   10.25    4.36
   4  -5  -8   16.55    3.86
  -4   5   8   16.96    4.48
   4  -5  -7    3.97    2.71
  -4   5   7    2.66    3.92
   4  -5  -6   11.59    3.71
  -4   5   6    6.18    3.38
   4  -5  -5   11.81    4.31
  -4   5   5   21.33    4.67
   4  -5  -4   11.79    3.72
  -4   5   4   13.21    3.50
   4  -5  -3   72.27    5.38
  -4   5   3   82.50    6.77
   4  -5  -2  135.10    7.50
  -4   5   2  131.52    7.45
   4  -5  -1  221.38    8.49
  -4   5   1  216.52    9.73
   4  -5   0    5.08    2.40
  -4   5   0    4.47    3.30
   4  -5   1  375.41   12.41
  -4   5  -1  401.20   12.69
   4  -5   2  105.59    5.45
  -4   5  -2  120.17    7.27
   4  -5   3   21.84    3.43
  -4   5  -3   20.02    3.39
  -4   5  -3   19.90    2.12
   4  -5   4   10.03    2.68
  -4   5  -4    6.85    1.92
  -4   5  -4   10.59    2.88
   4  -5   5   24.29    2.83
  -4   5  -5   24.39    2.70
  -4   5  -5   32.23    3.72
   4  -5   6   -0.18    2.36
  -4   5  -6   19.90    3.14
  -4   5  -6   20.81    2.38
  -4   5  -7   43.68    3.71
  -4   5  -7   43.38    4.43
   4  -5   8   -0.09    1.65
  -4   5  -8   13.12    2.80
  -4   5  -8   13.91    2.44
   4  -5   9    0.86    2.10
   4  -5   9   11.98    2.91
  -4   5  -9    7.86    2.51
   4  -5  10   29.44    5.12
  -4   5 -10   27.50    3.88
   4  -5  11   42.48    5.79
  -4   5 -11   45.19    4.09
   4  -5  12    2.44    3.56
  -4   5 -12    5.85    3.13
   4  -5  13   12.75    3.63
  -4   5 -13   16.05    3.46
   4  -5  14   17.05    4.77
  -4   5 -14   11.72    3.65
   4  -5  15    2.02    3.13
  -4   5 -15    6.01    3.56
   4  -5  16    6.55    4.28
  -4   5 -16    4.71    4.09
   4  -4 -13   16.32    4.10
  -4   4  13   13.19    4.79
   4  -4 -12   46.87    6.67
  -4   4  12   45.99    6.57
   4  -4 -11   29.54    5.38
  -4   4  11   25.74    5.42
   4  -4 -10   24.84    4.71
  -4   4  10   21.28    4.87
   4  -4  -9    0.72    2.15
  -4   4   9    2.74    2.84
   4  -4  -8    2.55    2.20
  -4   4   8    0.82    2.53
   4  -4  -7    2.74    2.89
  -4   4   7    3.14    3.09
   4  -4  -6    1.20    1.70
  -4   4   6   -1.30    2.45
   4  -4  -5   53.65    4.62
  -4   4   5   70.46    5.42
   4  -4  -4  193.33    7.92
  -4   4   4  197.52    9.61
   4  -4  -3   29.58    4.16
  -4   4   3   32.72    4.15
   4  -4  -2   52.71    3.71
  -4   4   2   47.98    4.37
   4  -4  -1   55.22    3.92
  -4   4   1   55.77    5.21
   4  -4   0   87.63    4.62
  -4   4   0   93.23    5.46
   4  -4   1   83.25    4.32
  -4   4  -1   80.50    5.75
   4  -4   2    0.46    1.23
  -4   4  -2    0.39    0.75
  -4   4  -2    1.43    2.12
   4  -4   3  569.96   13.20
  -4   4  -3  581.50   10.36
  -4   4  -3  607.62   16.29
   4  -4   4   26.69    3.12
  -4   4  -4   22.72    2.21
  -4   4  -4   26.40    4.07
   4  -4   5   31.02    2.95
  -4   4  -5   31.18    2.67
  -4   4  -5   31.54    4.53
   4  -4   6    0.54    1.55
  -4   4  -6    8.67    1.57
  -4   4  -6    8.58    2.36
  -4   4  -7   29.32    3.16
  -4   4  -7   27.51    3.42
  -4   4  -8   74.70    4.06
  -4   4  -8   76.30    5.13
   4  -4   9   30.03    4.57
  -4   4  -9   24.46    3.10
   4  -4  10  174.61    8.90
  -4   4 -10  186.61    7.20
   4  -4  11   15.65    4.27
  -4   4 -11   21.45    3.90
   4  -4  12   35.93    4.23
  -4   4 -12   27.51    3.78
   4  -4  13   29.79    4.28
  -4   4 -13   29.61    4.66
   4  -4  14    8.89    3.88
  -4   4 -14    7.74    3.04
   4  -4  15   21.34    4.41
  -4   4 -15   29.00    4.39
   4  -4  16   21.10    5.41
  -4   4 -16   14.33    3.95
   4  -4  17   37.38    5.42
  -4   4 -17   29.55    5.24
   4  -3 -15    8.90    4.06
  -4   3  15   18.59    5.05
   4  -3 -14    3.02    2.80
  -4   3  14    1.37    4.20
   4  -3 -13   14.12    3.56
  -4   3  13    7.37    4.33
   4  -3 -12   50.49    5.81
  -4   3  12   54.11    6.18
   4  -3 -11   30.39    4.31
  -4   3  11   31.74    4.77
   4  -3 -10    4.24    2.37
  -4   3  10    2.62    2.97
   4  -3  -9   22.80    3.44
  -4   3   9   17.13    4.96
   4  -3  -8  154.25    7.25
  -4   3   8  170.67    8.12
   4  -3  -7    1.24    2.72
  -4   3   7    4.41    2.49
   4  -3  -6   13.30    2.68
  -4   3   6   14.40    3.25
   4  -3  -5    3.75    1.83
  -4   3   5    2.16    2.87
   4  -3  -4   66.82    4.02
  -4   3   4   65.83    4.50
   4  -3  -3  216.05    7.27
  -4   3   3  212.65    7.63
   4  -3  -2   39.20    3.31
  -4   3   2   25.22    3.82
   4  -3  -1  138.13    5.72
  -4   3   1  134.49    6.12
   4  -3   0   59.53    3.80
  -4   3   0   56.44    4.12
   4  -3   1  140.15    4.91
  -4   3  -1  126.86    3.01
  -4   3  -1  142.13    6.13
   4  -3   2   98.01    3.93
  -4   3  -2   94.15    2.80
  -4   3  -2  102.46    4.92
   4  -3   3  308.78    8.08
  -4   3  -3  313.85    6.32
  -4   3  -3  311.24    9.19
   4  -3   4   51.12    3.14
  -4   3  -4   61.33    3.98
  -4   3  -4   44.25    2.51
   4  -3   5  490.72   10.53
  -4   3  -5  519.85   10.25
  -4   3  -5  510.03   12.99
   4  -3   6    0.00    0.97
  -4   3  -6    1.70    1.53
  -4   3  -6    1.64    1.31
  -4   3  -7  117.82    4.87
  -4   3  -7  115.09    5.43
  -4   3  -8   71.91    5.39
  -4   3  -8   75.40    3.75
   4  -3   9    0.76    1.18
   4  -3   9    4.77    2.13
  -4   3  -9    7.78    1.69
   4  -3  10  103.08    5.66
  -4   3 -10  103.45    5.08
   4  -3  11   18.82    3.39
  -4   3 -11   24.71    2.91
   4  -3  12   88.44    5.80
  -4   3 -12   93.06    5.21
   4  -3  13    0.30    1.95
  -4   3 -13   -1.95    1.83
   4  -3  14   40.58    5.54
  -4   3 -14   34.86    4.07
   4  -3  15    5.09    3.17
  -4   3 -15   10.91    3.04
   4  -3  16   18.57    4.22
  -4   3 -16   21.97    3.68
   4  -3  17    3.48    3.48
  -4   3 -17    2.00    3.46
   4  -3  18   14.06    5.26
  -4   3 -18   15.92    4.94
   4  -3  19    8.94    5.12
  -4   3 -19   16.93    5.30
   4  -2 -16   11.44    3.93
  -4   2  16   13.59    5.03
   4  -2 -15   30.20    4.73
  -4   2  15   41.18    6.89
   4  -2 -14   91.23    6.64
  -4   2  14  100.15    8.21
   4  -2 -13   47.39    5.37
  -4   2  13   33.21    6.59
   4  -2 -12    3.35    2.32
  -4   2  12    5.60    3.09
   4  -2 -11    2.79    1.99
  -4   2  11   -0.33    2.37
   4  -2 -10   45.27    4.43
  -4   2  10   44.78    5.83
   4  -2  -9   17.22    3.17
  -4   2   9   20.82    3.59
   4  -2  -8  132.46    6.46
  -4   2   8  131.95    7.12
   4  -2  -7  121.63    5.87
  -4   2   7  124.41    6.47
   4  -2  -6  127.64    5.47
  -4   2   6  129.88    6.30
   4  -2  -5  216.06    7.02
  -4   2   5  219.46    8.49
   4  -2  -4   -0.42    1.36
  -4   2   4    3.93    1.94
   4  -2  -3   63.22    3.37
  -4   2   3   54.50    3.67
   4  -2  -2  108.68    4.35
  -4   2   2  110.56    5.57
   4  -2  -1  137.52    4.70
  -4   2   1  135.83    5.36
   4  -2   0   37.58    2.41
  -4   2   0   33.31    1.28
  -4   2   0   40.19    3.61
   4  -2   1   40.00    2.79
  -4   2  -1   38.54    1.68
  -4   2  -1   42.22    3.26
   4  -2   2   30.82    2.32
  -4   2  -2   32.00    3.29
  -4   2  -2   26.58    1.66
   4  -2   3   40.21    2.41
  -4   2  -3   38.80    1.87
  -4   2  -3   39.11    3.05
   4  -2   4    5.13    1.32
  -4   2  -4    4.52    0.96
  -4   2  -4    6.91    1.81
   4  -2   5  429.11    8.30
  -4   2  -5  459.17    8.90
  -4   2  -5  445.57   11.03
  -4   2  -6   68.22    2.95
  -4   2  -6   64.96    3.93
  -4   2  -7  547.05   11.41
  -4   2  -7  558.77   13.11
   4  -2   8   43.72    3.69
  -4   2  -8   37.52    2.85
   4  -2   9   86.88    4.65
  -4   2  -9   92.70    4.67
   4  -2  10  168.12    7.57
  -4   2 -10  169.31    6.08
   4  -2  11    7.88    3.05
  -4   2 -11   11.35    2.38
   4  -2  12   12.73    3.52
  -4   2 -12   13.64    3.12
   4  -2  13   86.49    5.67
  -4   2 -13   89.67    5.25
   4  -2  14   21.45    3.72
  -4   2 -14   19.28    3.29
   4  -2  15   -0.26    1.98
  -4   2 -15   -0.52    1.83
   4  -2  16   15.49    4.73
  -4   2 -16   16.70    4.36
   4  -2  17   29.45    5.33
  -4   2 -17   23.05    4.26
   4  -2  18    4.14    4.16
  -4   2 -18    7.04    3.46
   4  -2  19   17.31    5.60
  -4   2 -19   17.18    4.66
   4  -1 -17   15.05    4.39
  -4   1  17   15.24    5.04
   4  -1 -16   24.38    5.13
  -4   1  16   20.74    5.32
   4  -1 -15   14.44    4.22
  -4   1  15   11.26    4.02
   4  -1 -14   35.03    5.30
  -4   1  14   36.28    6.36
   4  -1 -13   26.90    4.70
  -4   1  13   26.99    4.48
   4  -1 -12   69.43    5.05
  -4   1  12   78.92    6.01
   4  -1 -11    9.07    2.40
  -4   1  11    6.12    3.01
   4  -1 -10   14.43    3.40
  -4   1  10   17.86    3.29
   4  -1  -9   28.14    3.37
  -4   1   9   32.20    3.71
   4  -1  -8   19.43    2.66
  -4   1   8   20.15    3.69
   4  -1  -7   23.79    3.23
  -4   1   7   22.14    3.61
   4  -1  -6  162.45    6.38
  -4   1   6  145.56    6.10
   4  -1  -5  119.36    4.94
  -4   1   5  124.67    5.03
   4  -1  -4   40.91    2.88
  -4   1   4   42.12    3.01
   4  -1  -3  130.84    4.45
  -4   1   3  127.64    4.84
   4  -1  -2   40.03    2.54
  -4   1   2   32.53    2.70
   4  -1  -1  302.78    6.94
  -4   1   1  287.76    4.11
  -4   1   1  289.79    7.57
   4  -1   0  213.95    5.68
  -4   1   0  192.29    3.40
  -4   1   0  200.20    6.12
   4  -1   1   37.44    2.03
  -4   1  -1   34.53    2.75
  -4   1  -1   33.97    1.51
   4  -1   2  540.29    9.09
  -4   1  -2  521.04    7.69
  -4   1  -2  537.40   11.33
   4  -1   3  157.16    3.77
  -4   1  -3  158.23    3.84
  -4   1  -3  156.75    5.28
   4  -1   4   23.66    1.56
  -4   1  -4   14.13    1.65
  -4   1  -4   14.95    2.61
   4  -1   5   39.95    1.81
  -4   1  -5   38.80    2.97
  -4   1  -5   36.93    2.07
   4  -1   6  266.15    4.87
  -4   1  -6  274.67    6.21
  -4   1  -6  267.22    7.48
  -4   1  -7  246.39    6.14
   4  -1   8  245.00    7.63
  -4   1  -8  255.73    6.84
   4  -1   9  161.31    6.05
  -4   1  -9  168.87    5.68
   4  -1  10  155.72    6.05
  -4   1 -10  156.40    6.26
   4  -1  11    5.11    2.27
  -4   1 -11    7.04    2.11
   4  -1  12   19.71    3.12
  -4   1 -12   20.13    3.04
   4  -1  13   30.68    4.65
  -4   1 -13   33.99    4.09
   4  -1  14   27.69    3.52
  -4   1 -14   17.39    3.38
   4  -1  15   47.97    4.87
  -4   1 -15   54.56    4.70
   4  -1  16   27.07    4.31
  -4   1 -16   30.16    4.24
   4  -1  17   26.94    4.44
  -4   1 -17   28.60    4.40
   4  -1  18   20.35    4.47
  -4   1 -18   22.25    4.50
   4  -1  19   36.28    5.39
  -4   1 -19   40.72    5.50
   4  -1  20   24.16    5.11
  -4   1 -20   25.77    5.13
   4   0 -17    4.86    3.21
  -4   0  17    5.59    3.63
   4   0 -16    5.29    3.48
  -4   0  16    5.09    3.48
   4   0 -15    5.13    2.82
  -4   0  15    5.04    3.23
   4   0 -14    6.48    2.82
  -4   0  14    7.03    3.71
   4   0 -13   15.71    3.94
  -4   0  13   14.44    3.64
   4   0 -12   30.43    4.33
  -4   0  12   31.66    4.07
   4   0 -11   20.86    4.03
  -4   0  11   27.12    3.46
   4   0 -10   93.46    5.67
  -4   0  10  102.71    5.42
   4   0  -9    0.16    1.45
  -4   0   9    1.28    1.51
   4   0  -8    5.28    1.83
  -4   0   8    9.49    2.15
   4   0  -7    3.98    1.78
  -4   0   7    1.43    1.62
   4   0  -6   77.07    3.82
  -4   0   6   87.38    4.01
   4   0  -5   20.75    2.25
  -4   0   5   23.12    2.38
   4   0  -4  598.39   11.65
  -4   0   4  589.64   12.05
   4   0  -3  668.72   12.18
  -4   0   3  666.30   12.68
   4   0  -2  538.98   10.06
   4   0  -2  510.75    6.51
  -4   0   2  525.57   10.89
   4   0  -1   53.16    2.49
  -4   0   1   48.70    1.66
  -4   0   1   53.52    3.43
   4   0   0  698.14   11.03
  -4   0   0  673.02    8.81
  -4   0   0  686.57   12.58
   4   0   1  184.62    4.35
  -4   0  -1  199.06    3.98
  -4   0  -1  191.85    5.42
   4   0   2  561.10    8.77
  -4   0  -2  554.09    8.38
  -4   0  -2  543.80   10.61
   4   0   3  739.35   10.28
  -4   0  -3  754.50   10.92
  -4   0  -3  746.69   13.68
   4   0   4  632.10    9.01
  -4   0  -4  644.63   12.92
  -4   0  -4  650.22   10.54
   4   0   5  790.24    9.66
  -4   0  -5  824.87   12.75
  -4   0  -5  827.99   14.74
   4   0   6 2241.48   19.67
  -4   0  -6 2227.22   28.09
  -4   0  -6 2302.30   32.59
   4   0   7  114.28    4.86
  -4   0  -7  121.25    4.03
   4   0   8  186.16    6.14
  -4   0  -8  194.61    5.55
   4   0   9   11.37    2.17
  -4   0  -9   10.53    1.83
   4   0  10   21.59    3.13
  -4   0 -10   18.66    2.24
   4   0  11  140.36    6.06
  -4   0 -11  135.49    6.08
   4   0  12  375.82   11.26
  -4   0 -12  372.55   10.36
   4   0  13  100.21    6.30
  -4   0 -13   97.15    5.42
   4   0  14   35.15    4.05
  -4   0 -14   36.49    3.76
   4   0  15   19.38    3.57
  -4   0 -15   21.23    3.35
   4   0  16    2.38    2.38
  -4   0 -16    1.27    2.32
   4   0  17    4.64    3.26
  -4   0 -17    1.69    2.58
   4   0  18   36.30    5.19
  -4   0 -18   42.64    5.11
   4   0  19   18.36    4.54
  -4   0 -19   25.06    5.46
   4   0  20   16.71    5.29
  -4   0 -20   12.85    4.14
   4   0  21    9.61    4.20
  -4   0 -21   10.28    4.01
   4   1 -17   56.66    6.67
  -4  -1  17   70.55    6.68
   4   1 -16    1.81    2.21
  -4  -1  16    0.41    2.51
   4   1 -15   11.93    3.97
  -4  -1  15   16.70    4.39
   4   1 -14    8.49    2.57
  -4  -1  14    2.54    3.46
   4   1 -13    6.95    3.06
  -4  -1  13    6.05    3.22
   4   1 -12    5.37    1.99
   4   1 -12    0.80    1.02
  -4  -1  12    5.28    2.11
   4   1 -11   92.30    5.91
  -4  -1  11   88.61    5.19
   4   1 -10    0.42    0.72
   4   1 -10    1.74    1.51
  -4  -1  10    0.14    1.77
   4   1  -9   48.92    2.87
  -4  -1   9   60.59    4.26
  -4  -1   8   60.18    3.98
  -4  -1   8   59.91    3.94
  -4  -1   7   15.24    1.94
  -4  -1   7   15.45    2.36
   4   1  -6   24.72    1.41
  -4  -1   6   23.37    2.16
  -4  -1   6   27.42    2.65
   4   1  -5   25.85    1.36
  -4  -1   5   20.01    2.02
  -4  -1   5   19.35    2.96
   4   1  -4  514.80    7.25
  -4  -1   4  529.21   10.21
  -4  -1   4  542.65   11.63
   4   1  -3  516.93    7.56
  -4  -1   3  500.38    9.57
  -4  -1   3  525.17   11.39
   4   1  -2 1040.24   12.69
  -4  -1   2 1044.11   16.11
  -4  -1   2 1018.30   16.88
  -4  -1   1 1577.56   17.35
  -4  -1   1 1562.50   21.53
  -4  -1   1 1613.79   22.75
  -4  -1   0  734.32    9.93
  -4  -1   0  735.07   12.66
  -4  -1   0  717.46   11.82
  -4  -1  -1   33.06    1.60
  -4  -1  -1   33.17    2.00
  -4  -1  -1   30.98    1.91
  -4  -1  -2  905.08   12.48
  -4  -1  -2  896.66   14.14
  -4  -1  -2  916.97   12.83
   4   1   3   31.52    1.41
  -4  -1  -3   30.96    2.41
  -4  -1  -3   30.30    1.72
   4   1   4  258.30    4.36
  -4  -1  -4  254.86    5.46
  -4  -1  -4  264.12    6.64
   4   1   5 1508.29   14.29
  -4  -1  -5 1557.64   20.64
   4   1   6  785.93    7.96
   4   1   6  837.68   15.06
  -4  -1  -6  826.25   13.15
   4   1   7   84.46    3.57
  -4  -1  -7   75.97    3.78
   4   1   8  372.39    8.84
  -4  -1  -8  360.74    8.21
   4   1   9   53.53    3.14
  -4  -1  -9   47.19    3.44
   4   1  10   11.68    2.17
  -4  -1 -10   12.54    2.11
   4   1  11   66.73    4.27
  -4  -1 -11   77.95    4.39
   4   1  12    1.78    1.72
  -4  -1 -12    1.57    1.73
   4   1  13  122.45    5.92
  -4  -1 -13  120.99    6.60
   4   1  14   63.78    4.84
  -4  -1 -14   60.73    4.50
   4   1  15   19.62    3.46
  -4  -1 -15   11.31    3.22
   4   1  16   11.04    3.44
  -4  -1 -16   16.84    3.93
   4   1  17   14.17    4.74
  -4  -1 -17   19.60    3.67
   4   1  18   16.20    3.81
  -4  -1 -18   10.11    3.48
   4   1  19   12.77    4.36
  -4  -1 -19   11.47    3.84
   4   1  20    0.07    2.97
  -4  -1 -20    5.45    3.14
   4   1  21   27.81    5.17
  -4  -1 -21   18.31    4.88
   4   2 -18   -0.31    3.05
  -4  -2  18   -3.34    2.68
   4   2 -17    2.28    3.25
  -4  -2  17    4.82    2.85
   4   2 -16   12.69    4.31
  -4  -2  16   18.12    3.54
   4   2 -15   79.90    5.68
  -4  -2  15   77.72    5.71
   4   2 -14    1.35    1.72
   4   2 -14   13.17    1.99
  -4  -2  13   68.48    4.73
  -4  -2  13   59.28    5.15
   4   2 -12    0.17    1.43
  -4  -2  12    9.83    2.24
  -4  -2  12   16.64    2.59
  -4  -2  11   58.90    4.12
  -4  -2  11   65.98    5.59
  -4  -2  10  271.79    8.88
  -4  -2  10  274.85    9.27
  -4  -2   9   39.70    3.34
  -4  -2   9   45.06    4.62
   4   2  -8  112.17    3.64
  -4  -2   8  118.20    4.26
  -4  -2   8  119.98    5.20
   4   2  -7   52.71    2.54
  -4  -2   7   53.08    2.76
  -4  -2   7   62.53    4.32
   4   2  -6    5.57    1.30
  -4  -2   6    6.04    1.52
  -4  -2   6    8.46    1.85
   4   2  -5   56.86    2.41
  -4  -2   5   58.36    2.53
  -4  -2   5   55.66    3.33
   4   2  -4   34.03    1.98
  -4  -2   4   38.12    2.00
  -4  -2   4   33.72    3.18
   4   2  -3  320.89    5.96
  -4  -2   3  322.53    6.31
  -4  -2   3  326.39    7.75
   4   2  -2  924.25   12.87
  -4  -2   2  934.47   13.61
  -4  -2   2  890.93   15.22
   4   2  -1  403.91    7.01
  -4  -2   1  415.29    8.66
  -4  -2   1  428.87    7.71
  -4  -2   0    4.45    1.07
  -4  -2   0    3.22    1.09
  -4  -2   0    1.72    0.88
  -4  -2  -1  971.43   14.19
  -4  -2  -1  957.91   13.55
  -4  -2  -1  941.35   13.33
  -4  -2  -2  219.07    4.94
  -4  -2  -2  226.56    4.78
  -4  -2  -2  222.96    4.78
  -4  -2  -3  842.46   12.58
  -4  -2  -3  870.94   11.96
  -4  -2  -3  833.78   12.68
   4   2   4   83.56    2.95
  -4  -2  -4   81.21    3.00
  -4  -2  -4   85.28    2.55
   4   2   5   74.31    3.22
  -4  -2  -5   78.13    2.13
  -4  -2  -5   73.33    3.35
   4   2   6   87.10    3.75
  -4  -2  -6   85.51    3.23
  -4  -2  -6   83.45    2.02
   4   2   7  393.42    8.67
  -4  -2  -7  387.36    8.86
   4   2   8  599.24   12.14
  -4  -2  -8  553.57   11.22
   4   2   9   25.42    2.59
  -4  -2  -9   23.62    2.38
   4   2  10  117.78    5.60
  -4  -2 -10  116.12    4.65
   4   2  11   51.32    3.76
  -4  -2 -11   57.84    3.64
   4   2  12  136.18    5.89
  -4  -2 -12  125.84    5.62
   4   2  13    6.81    2.42
  -4  -2 -13    8.21    2.89
   4   2  14   90.65    6.77
  -4  -2 -14  103.42    5.70
   4   2  15   14.64    3.37
  -4  -2 -15   16.21    3.08
   4   2  16   87.09    7.42
  -4  -2 -16   87.10    6.01
   4   2  17    6.39    3.30
  -4  -2 -17   11.34    3.13
   4   2  18   25.25    4.39
  -4  -2 -18   24.98    4.14
   4   2  19   25.57    4.74
  -4  -2 -19   23.81    5.60
   4   2  20   53.23    7.83
  -4  -2 -20   59.93    6.13
   4   2  21    8.59    4.78
  -4  -2 -21    5.26    4.58
  -4  -3  17   80.33    7.15
  -4  -3  16   56.48    5.87
  -4  -3  16   61.60    5.87
   4   3 -15    0.42    1.74
  -4  -3  15    2.50    2.45
  -4  -3  15    3.21    2.41
   4   3 -14    0.46    1.83
  -4  -3  14    8.35    2.65
  -4  -3  14   11.59    2.91
  -4  -3  13   22.59    3.35
  -4  -3  13   24.00    3.89
  -4  -3  12   40.19    3.90
  -4  -3  12   41.98    4.23
   4   3 -11   37.59    3.10
  -4  -3  11   41.02    3.43
  -4  -3  11   38.52    3.88
   4   3 -10   15.32    2.32
  -4  -3  10   14.91    2.49
  -4  -3  10   18.25    2.92
   4   3  -9  153.89    5.16
  -4  -3   9  157.59    5.43
  -4  -3   9  151.96    6.60
   4   3  -8   60.98    3.20
  -4  -3   8   53.02    2.96
  -4  -3   8   52.80    3.90
   4   3  -7    6.80    1.69
  -4  -3   7    6.14    1.47
  -4  -3   7    6.40    2.07
   4   3  -6   97.82    3.77
  -4  -3   6   96.15    3.25
  -4  -3   6  101.01    5.21
   4   3  -5    7.91    1.75
  -4  -3   5    6.56    1.19
  -4  -3   5    6.08    2.27
   4   3  -4   46.58    2.23
  -4  -3   4   44.56    2.93
  -4  -3   4   44.48    1.96
   4   3  -3   24.84    1.92
  -4  -3   3   26.54    2.32
  -4  -3   3   25.06    1.52
   4   3  -2   23.56    1.89
  -4  -3   2   18.92    2.07
  -4  -3   2   21.66    1.41
   4   3  -1  441.66    8.45
  -4  -3   1  451.14    9.53
  -4  -3   1  453.53    7.04
  -4  -3   0  120.98    3.80
  -4  -3   0  119.76    2.97
  -4  -3  -1   15.24    1.56
  -4  -3  -1   16.13    1.57
  -4  -3  -1   15.49    1.06
   4   3   2  323.54    6.04
  -4  -3  -2  334.94    7.11
  -4  -3  -2  338.82    6.85
   4   3   3   61.06    2.46
  -4  -3  -3   62.12    2.25
  -4  -3  -3   65.34    3.29
   4   3   4   28.05    1.90
  -4  -3  -4   29.45    1.73
  -4  -3  -4   30.06    2.55
   4   3   5  351.95    7.29
  -4  -3  -5  330.32    7.20
  -4  -3  -5  327.64    5.93
   4   3   6  229.60    5.84
  -4  -3  -6  212.76    5.81
  -4  -3  -6  206.64    4.07
   4   3   7   45.48    2.91
  -4  -3  -7   41.52    2.72
  -4  -3  -7   44.53    1.69
   4   3   8   19.03    1.96
  -4  -3  -8   18.14    2.11
  -4  -3  -8   18.71    1.09
   4   3   9  123.30    4.74
  -4  -3  -9  119.81    4.62
   4   3  10  249.57    7.46
  -4  -3 -10  247.93    7.31
   4   3  11   52.57    3.60
  -4  -3 -11   42.05    3.56
   4   3  12   57.16    4.69
  -4  -3 -12   52.63    3.99
   4   3  13   73.51    4.84
  -4  -3 -13   69.77    4.52
   4   3  14   50.54    4.49
  -4  -3 -14   50.34    4.75
   4   3  15    7.28    2.71
  -4  -3 -15    5.96    2.53
   4   3  16   44.61    5.55
  -4  -3 -16   34.50    4.37
   4   3  17   57.29    6.69
  -4  -3 -17   65.37    6.30
   4   3  18   57.93    6.74
  -4  -3 -18   44.76    6.30
   4   3  19    6.21    4.10
  -4  -3 -19    4.10    3.14
   4   3  20   69.85    7.94
  -4  -3 -20   66.40    6.46
   4   3  21   -3.46    2.85
  -4  -3 -21    2.25    3.18
   4   4 -17    2.49    3.17
  -4  -4  17   37.59    4.41
   4   4 -16    0.05    2.20
  -4  -4  16   11.09    3.64
   4   4 -15    5.09    3.09
  -4  -4  15   58.74    4.61
   4   4 -14   19.41    2.63
  -4  -4  14   11.38    3.10
  -4  -4  14   14.78    3.60
   4   4 -13   79.29    4.91
  -4  -4  13   72.77    4.61
  -4  -4  13   89.70    6.85
   4   4 -12   19.67    2.49
  -4  -4  12   19.00    2.72
  -4  -4  12   17.70    4.33
   4   4 -11   18.78    2.32
  -4  -4  11   17.10    2.33
  -4  -4  11   17.08    3.34
   4   4 -10    1.13    1.48
  -4  -4  10    3.40    1.36
  -4  -4  10    3.01    1.99
   4   4  -9    5.50    2.10
  -4  -4   9    5.38    1.36
  -4  -4   9    5.66    2.78
   4   4  -8  178.31    5.62
  -4  -4   8  153.77    4.36
  -4  -4   8  171.39    6.91
   4   4  -7  117.80    5.09
  -4  -4   7  116.65    3.33
  -4  -4   7  129.22    5.49
   4   4  -6   50.54    3.42
  -4  -4   6   54.53    3.51
  -4  -4   6   46.79    1.91
   4   4  -5   29.99    2.38
  -4  -4   5   38.68    3.43
   4   4  -4   54.30    2.82
  -4  -4   4   51.38    3.38
  -4  -4   4   52.73    1.75
   4   4  -3  266.83    6.38
  -4  -4   3  258.08    7.06
  -4  -4   3  242.16    3.92
   4   4  -2    7.74    1.66
  -4  -4   2    6.27    1.58
  -4  -4   2    5.96    0.81
   4   4  -1  148.53    4.40
  -4  -4   1  145.52    5.25
   4   4   0  191.27    5.24
  -4  -4   0  200.87    5.42
   4   4   1  146.11    3.02
  -4  -4  -1  152.38    4.48
   4   4   2  366.40    5.89
  -4  -4  -2  361.39    7.96
  -4  -4  -2  382.07    8.07
   4   4   3   92.29    2.68
  -4  -4  -3   95.17    3.60
  -4  -4  -3   93.72    3.60
   4   4   4  144.59    3.89
  -4  -4  -4  152.41    4.05
  -4  -4  -4  149.50    5.30
   4   4   5  170.28    4.54
  -4  -4  -5  176.80    5.43
  -4  -4  -5  167.82    4.19
   4   4   6   13.36    1.72
  -4  -4  -6   16.16    2.41
  -4  -4  -6   13.57    1.48
   4   4   7   14.72    1.87
  -4  -4  -7   11.21    1.31
  -4  -4  -7   13.11    1.95
   4   4   8   39.99    2.54
  -4  -4  -8   42.64    2.11
  -4  -4  -8   47.52    2.92
   4   4   9  106.39    4.45
  -4  -4  -9  102.40    2.92
  -4  -4  -9  109.04    4.69
   4   4  10   14.77    2.42
  -4  -4 -10    8.62    1.07
  -4  -4 -10   12.23    2.23
   4   4  11   23.99    3.40
  -4  -4 -11   25.84    2.83
   4   4  12  263.95    9.60
  -4  -4 -12  272.02    9.40
   4   4  13   26.18    4.27
  -4  -4 -13   34.71    3.39
   4   4  14    9.09    2.71
  -4  -4 -14   13.64    2.70
   4   4  15   66.55    4.78
  -4  -4 -15   55.44    5.45
   4   4  16    7.28    2.84
  -4  -4 -16    7.97    2.75
   4   4  17   28.87    5.29
  -4  -4 -17   29.78    4.10
   4   4  18   49.72    7.10
  -4  -4 -18   61.43    6.53
   4   4  19    7.96    3.59
  -4  -4 -19    8.26    4.14
   4   4  20    4.10    3.10
  -4  -4 -20    0.03    2.85
   4   5 -17    1.22    2.78
  -4  -5  17    4.03    3.60
   4   5 -16    1.73    1.73
  -4  -5  16   -1.90    1.83
   4   5 -15   16.24    3.84
  -4  -5  15   23.62    5.08
   4   5 -14   49.51    3.93
  -4  -5  14   48.92    5.34
   4   5 -13   12.47    2.75
  -4  -5  13   14.44    3.55
   4   5 -12   33.59    4.12
  -4  -5  12   36.86    4.67
   4   5 -11  140.94    6.00
  -4  -5  11  150.91    7.75
   4   5 -10    7.61    2.06
  -4  -5  10   -1.62    2.99
   4   5  -9   85.43    4.62
  -4  -5   9   81.34    5.30
   4   5  -8  163.81    6.22
  -4  -5   8  161.22    7.78
   4   5  -7   59.41    3.90
  -4  -5   7   52.71    4.24
   4   5  -6  138.76    5.92
  -4  -5   6  128.98    6.85
   4   5  -5   67.58    3.67
  -4  -5   5   68.58    4.24
   4   5  -4  155.73    5.34
  -4  -5   4  160.43    6.76
   4   5  -3   32.58    3.02
  -4  -5   3   31.01    2.89
   4   5  -2  187.22    5.71
  -4  -5   2  190.93    6.81
   4   5  -1  153.64    5.09
  -4  -5   1  149.16    5.25
   4   5   0   91.28    3.81
  -4  -5   0   93.76    4.44
   4   5   1  393.29    5.21
   4   5   1  421.26    9.09
  -4  -5  -1  423.95    9.40
   4   5   2   95.58    2.41
   4   5   2  100.07    4.06
  -4  -5  -2  101.73    4.29
   4   5   3   44.26    2.04
  -4  -5  -3   44.46    2.49
  -4  -5  -3   41.20    2.84
   4   5   4   74.49    2.57
  -4  -5  -4   75.83    3.42
  -4  -5  -4   67.44    3.50
   4   5   5  214.40    5.24
  -4  -5  -5  223.31    5.92
  -4  -5  -5  225.46    6.69
   4   5   6  421.30    8.58
  -4  -5  -6  416.01    8.84
  -4  -5  -6  438.09   10.84
   4   5   7   58.26    2.87
  -4  -5  -7   62.16    3.04
  -4  -5  -7   65.09    3.57
   4   5   8   28.96    2.53
  -4  -5  -8   24.19    1.94
  -4  -5  -8   23.40    2.70
   4   5   9   38.73    2.82
  -4  -5  -9   39.90    2.42
  -4  -5  -9   46.37    3.43
   4   5  10   16.21    2.27
  -4  -5 -10   15.05    1.73
  -4  -5 -10   16.37    2.93
   4   5  11   81.84    4.74
  -4  -5 -11   65.12    2.97
  -4  -5 -11   74.74    5.03
   4   5  12   14.84    2.63
  -4  -5 -12   13.49    1.95
  -4  -5 -12    9.74    2.71
   4   5  13  321.95   11.22
  -4  -5 -13  325.95   11.12
   4   5  14    5.17    2.41
  -4  -5 -14    3.88    2.85
   4   5  15   28.28    4.05
  -4  -5 -15   30.44    4.58
   4   5  16   19.55    4.88
  -4  -5 -16   25.76    3.71
   4   5  17    1.43    2.33
  -4  -5 -17    0.81    2.70
   4   5  18    1.18    2.96
  -4  -5 -18    0.82    2.17
   4   5  19   13.15    3.84
  -4  -5 -19    7.07    3.48
   4   5  20    3.22    3.94
  -4  -5 -20    2.16    2.80
   4   6 -16    9.87    3.68
  -4  -6  16    3.26    4.47
   4   6 -15    9.76    3.72
  -4  -6  15   10.51    3.78
   4   6 -14   25.95    4.19
  -4  -6  14   18.37    4.45
   4   6 -13    1.74    1.86
  -4  -6  13   -0.85    2.96
   4   6 -12    9.48    2.79
  -4  -6  12    8.96    3.30
   4   6 -11    3.98    2.72
  -4  -6  11    5.81    3.37
   4   6 -10   88.14    5.37
  -4  -6  10   87.54    6.02
   4   6  -9    8.17    2.85
  -4  -6   9    8.11    3.48
   4   6  -8   54.26    4.06
  -4  -6   8   47.55    4.45
   4   6  -7  163.81    6.53
  -4  -6   7  157.21    7.11
   4   6  -6   40.00    3.54
  -4  -6   6   40.42    3.97
   4   6  -5    8.49    2.38
  -4  -6   5   11.67    2.57
   4   6  -4  106.16    4.91
  -4  -6   4  108.78    6.09
   4   6  -3  209.89    6.70
  -4  -6   3  211.33    7.45
   4   6  -2    2.19    1.73
  -4  -6   2    5.81    2.32
   4   6  -1  125.60    5.04
  -4  -6   1  115.94    5.15
   4   6   0  153.79    6.31
  -4  -6   0  159.41    6.43
   4   6   1    2.17    1.37
  -4  -6  -1   -0.89    1.20
   4   6   2    6.78    1.86
  -4  -6  -2    9.47    2.10
   4   6   3   66.22    4.11
  -4  -6  -3   61.79    3.42
  -4  -6  -4   50.48    2.91
  -4  -6  -4   46.60    3.37
   4   6   5    0.26    0.69
  -4  -6  -5   -1.27    1.01
  -4  -6  -5    1.68    1.14
  -4  -6  -6   26.14    2.93
  -4  -6  -6   32.76    2.87
  -4  -6  -7   97.13    4.40
  -4  -6  -7   99.23    4.92
   4   6   8   63.06    3.47
  -4  -6  -8   57.08    3.18
  -4  -6  -8   64.33    4.07
   4   6   9   55.99    3.93
  -4  -6  -9   58.90    3.59
  -4  -6  -9   58.91    4.74
   4   6  10  132.90    6.18
  -4  -6 -10  132.04    5.04
  -4  -6 -10  131.86    6.12
   4   6  11    9.79    2.28
  -4  -6 -11    9.91    1.95
  -4  -6 -11   10.45    2.58
   4   6  12   38.63    3.64
  -4  -6 -12   42.64    4.75
  -4  -6 -12   40.40    2.95
   4   6  13    0.71    2.04
  -4  -6 -13   -1.81    1.70
  -4  -6 -13    1.60    1.26
   4   6  14  102.11    7.16
  -4  -6 -14   99.94    6.31
   4   6  15   57.01    5.94
  -4  -6 -15   52.86    4.83
   4   6  16    2.33    2.70
  -4  -6 -16    0.01    2.00
   4   6  17    3.17    2.91
  -4  -6 -17    5.88    3.26
   4   6  18    0.05    2.44
  -4  -6 -18    0.64    1.94
   4   6  19    1.74    2.16
  -4  -6 -19   -1.75    2.27
   4   7 -15   51.59    5.26
  -4  -7  15   50.95    7.49
   4   7 -14   12.37    4.12
  -4  -7  14   13.62    4.20
   4   7 -13    0.51    2.33
  -4  -7  13    0.25    2.33
   4   7 -12   33.52    4.05
  -4  -7  12   34.62    5.79
   4   7 -11    2.24    2.15
  -4  -7  11    1.53    2.68
   4   7 -10    4.05    2.53
  -4  -7  10    4.58    3.30
   4   7  -9   29.72    3.69
  -4  -7   9   25.67    4.19
   4   7  -8   -0.43    2.19
  -4  -7   8   -0.59    2.00
   4   7  -7    0.98    1.81
  -4  -7   7    0.69    1.96
   4   7  -6   33.78    3.59
  -4  -7   6   27.54    3.85
   4   7  -5   74.69    4.79
  -4  -7   5   63.51    5.93
   4   7  -4  100.33    6.19
  -4  -7   4  101.44    5.81
   4   7  -3   13.19    2.83
  -4  -7   3   17.10    3.51
   4   7  -2   20.34    2.70
  -4  -7   2   21.85    3.26
   4   7  -1  382.91   11.47
  -4  -7   1  362.09   10.87
   4   7   0  336.21    9.72
  -4  -7   0  332.30   10.72
   4   7   1    8.86    2.32
  -4  -7  -1   12.49    2.49
   4   7   2  225.51    7.39
  -4  -7  -2  218.21    7.62
   4   7   3  103.52    4.88
  -4  -7  -3  116.95    5.76
   4   7   4   53.75    4.03
  -4  -7  -4   57.85    4.32
   4   7   5   78.24    4.78
  -4  -7  -5   86.59    5.05
  -4  -7  -6  226.44    7.54
  -4  -7  -6  207.53    7.70
  -4  -7  -7   39.35    3.51
  -4  -7  -7   43.74    3.81
  -4  -7  -8  282.36    9.19
  -4  -7  -8  248.52    9.07
  -4  -7  -9  150.97    5.94
  -4  -7  -9  151.84    6.80
  -4  -7 -10   44.46    4.11
  -4  -7 -10   46.24    4.11
  -4  -7 -11   39.11    3.97
  -4  -7 -11   31.81    3.50
   4   7  12   78.53    5.54
  -4  -7 -12   79.43    5.37
  -4  -7 -12   73.59    4.67
   4   7  13   28.35    3.77
  -4  -7 -13   27.56    4.62
  -4  -7 -13   29.10    3.46
   4   7  14   29.96    4.71
  -4  -7 -14   23.73    3.90
   4   7  15   16.26    3.59
  -4  -7 -15   12.02    3.42
   4   7  16   19.28    3.76
  -4  -7 -16    8.25    3.48
   4   7  17   29.10    6.02
  -4  -7 -17   32.54    5.45
   4   7  18   15.86    5.64
  -4  -7 -18   15.39    3.93
   4   8 -13  122.42    7.75
  -4  -8  13  103.87    8.73
   4   8 -12   19.45    4.73
  -4  -8  12   22.65    4.69
   4   8 -11   24.46    5.04
  -4  -8  11   31.10    5.83
   4   8 -10   -0.47    2.51
  -4  -8  10    1.56    2.28
   4   8  -9   12.45    3.84
  -4  -8   9    3.85    4.43
   4   8  -8  152.67    8.51
  -4  -8   8  131.27    8.31
   4   8  -7   56.32    5.79
  -4  -8   7   52.60    5.38
   4   8  -6  124.48    7.75
  -4  -8   6  111.76    7.52
   4   8  -5   80.73    5.46
  -4  -8   5   77.06    6.70
   4   8  -4   40.58    4.05
  -4  -8   4   40.23    4.75
   4   8  -3   36.40    3.78
  -4  -8   3   31.16    5.19
   4   8  -2  144.39    7.28
  -4  -8   2  135.67    7.12
   4   8  -1   36.11    4.14
  -4  -8   1   29.41    3.89
   4   8   0  150.64    6.72
  -4  -8   0  147.31    7.03
   4   8   1    2.88    1.83
  -4  -8  -1   -1.90    2.29
   4   8   2   23.20    3.14
  -4  -8  -2   22.97    4.09
   4   8   3   20.96    3.06
  -4  -8  -3   16.51    3.93
   4   8   4   41.46    3.84
  -4  -8  -4   43.71    4.15
   4   8   5   -0.04    1.14
   4   8   5    6.19    1.95
  -4  -8  -5    8.76    2.16
   4   8   6   13.13    3.17
  -4  -8  -6   27.93    3.95
   4   8   7   20.92    3.20
  -4  -8  -7   21.78    3.08
   4   8   8   -0.42    1.64
   4   8   8    3.52    1.51
  -4  -8  -8    4.20    2.30
  -4  -8  -9   92.49    5.32
  -4  -8  -9   88.10    5.74
   4   8  10   -0.18    2.19
  -4  -8 -10    8.97    2.54
  -4  -8 -10    8.67    2.25
   4   8  11    0.45    1.53
  -4  -8 -11    3.57    1.99
  -4  -8 -11   -0.42    2.12
   4   8  12    0.29    1.58
  -4  -8 -12   -0.21    1.90
  -4  -8 -12   -0.51    1.68
   4   8  13   -0.42    3.05
  -4  -8 -13   13.23    3.04
  -4  -8 -13   13.41    3.00
   4   8  14   -1.02    3.21
  -4  -8 -14   15.79    3.63
   4   8  15   20.86    3.94
  -4  -8 -15    8.33    4.61
   4   8  16   12.48    3.76
  -4  -8 -16    6.35    4.23
   4   9 -12   13.72    3.98
  -4  -9  12   10.61    5.53
   4   9 -11   45.18    5.79
  -4  -9  11   53.12    6.42
   4   9 -10    4.81    3.71
  -4  -9  10    4.50    3.64
   4   9  -9   50.86    5.50
  -4  -9   9   44.23    5.97
   4   9  -8   16.87    3.84
  -4  -9   8   13.38    4.29
   4   9  -7   65.17    5.77
  -4  -9   7   62.02    6.22
   4   9  -6   52.51    5.98
  -4  -9   6   41.57    6.39
   4   9  -5   48.45    5.91
  -4  -9   5   50.51    5.53
   4   9  -4   -0.76    1.99
  -4  -9   4   -0.56    2.24
   4   9  -3    4.49    2.68
  -4  -9   3    4.65    3.02
   4   9  -2    4.71    2.65
  -4  -9   2    9.15    3.65
   4   9  -1   32.88    3.99
  -4  -9   1   28.89    4.49
   4   9   0    5.49    2.33
  -4  -9   0   -0.42    2.62
   4   9   1   13.63    3.51
  -4  -9  -1    8.30    3.18
   4   9   2    3.78    2.29
  -4  -9  -2    1.56    3.12
   4   9   3    5.98    2.59
  -4  -9  -3    4.54    3.56
   4   9   4   44.89    4.92
  -4  -9  -4   42.91    4.57
   4   9   5   16.77    3.31
  -4  -9  -5   24.47    4.39
   4   9   6    1.00    2.45
  -4  -9  -6    1.32    2.13
   4   9   7   25.19    3.59
  -4  -9  -7   25.44    4.84
   4   9   8    0.29    2.16
   4   9   8   14.67    2.79
  -4  -9  -8   10.16    3.46
   4   9   9   -1.83    1.85
   4   9   9    5.89    2.10
  -4  -9  -9    1.20    2.15
   4   9  10    1.15    2.34
   4   9  10    9.93    2.76
  -4  -9 -10    6.77    3.33
   4   9  11    0.86    2.89
   4   9  11   11.10    3.04
  -4  -9 -11   17.00    3.61
   4   9  12    5.33    2.71
  -4  -9 -12    4.64    2.71
   4   9  13    1.00    2.37
  -4  -9 -13    6.94    2.89
  -4  -9 -13    6.78    3.22
   4   9  14   -0.03    2.95
  -4  -9 -14    4.74    2.67
   4  10  -9   35.34    6.72
  -4 -10   9   39.56    6.08
   4  10  -8    5.58    3.35
  -4 -10   8    0.76    4.45
   4  10  -7   65.89    7.11
  -4 -10   7   53.32    6.90
   4  10  -6   41.92    5.39
  -4 -10   6   40.92    6.00
   4  10  -5    7.82    3.27
  -4 -10   5    5.02    3.61
   4  10  -4   43.00    5.11
  -4 -10   4   39.70    5.76
   4  10  -3   11.51    3.72
  -4 -10   3   14.29    5.07
   4  10  -2   -0.41    2.37
  -4 -10   2    0.12    2.66
   4  10  -1   20.13    4.05
  -4 -10   1   20.24    5.45
   4  10   0   14.93    4.44
  -4 -10   0   14.40    4.09
   4  10   1   10.84    3.20
  -4 -10  -1   10.33    3.59
   4  10   2    5.67    3.61
  -4 -10  -2   15.28    3.68
   4  10   3   14.52    3.48
  -4 -10  -3   13.97    4.65
   4  10   4    0.68    1.95
  -4 -10  -4    0.42    2.38
   4  10   5    0.63    2.79
  -4 -10  -5    2.63    3.17
   4  10   6   16.79    4.62
  -4 -10  -6   18.80    4.23
   4  10   7   -0.45    2.28
  -4 -10  -7    4.31    2.66
   4  10   8    3.60    3.40
  -4 -10  -8    3.94    2.92
   4  10   9    4.41    3.44
  -4 -10  -9    3.73    3.01
   4  10  10   13.40    3.92
  -4 -10 -10    8.25    3.52
   4  10  11   16.98    3.59
  -4 -10 -11    7.77    4.61
   4  10  12   22.44    5.08
  -4 -10 -12   20.77    4.39
   4  11  -5   28.70    5.30
  -4 -11   5   31.51    6.04
   4  11  -4   25.06    5.07
  -4 -11   4   26.36    5.43
   4  11  -3    2.59    3.80
  -4 -11   3    3.25    3.52
   4  11  -2    9.73    3.42
  -4 -11   2    5.59    4.41
   4  11  -1   27.13    4.67
  -4 -11   1   29.80    6.72
   4  11   0   19.08    5.29
  -4 -11   0   22.44    6.47
   4  11   1    6.93    4.37
  -4 -11  -1    7.77    4.36
   4  11   2   30.37    4.69
  -4 -11  -2   37.33    6.56
   4  11   3    3.34    2.92
  -4 -11  -3    5.20    3.48
   4  11   4    7.18    3.14
  -4 -11  -4    4.10    4.65
   4  11   5    4.49    3.08
  -4 -11  -5    4.79    3.55
   4  11   6    7.57    3.50
  -4 -11  -6   14.53    4.18
   4  11   7    6.25    3.18
  -4 -11  -7    3.35    3.78
   4  11   8   12.47    4.87
  -4 -11  -8   17.97    4.73
   5  -6  -5   11.99    4.01
  -5   6   5    8.81    4.65
   5  -6  -4   33.77    5.16
  -5   6   4   37.19    6.05
   5  -6  -3   19.39    4.44
  -5   6   3   29.83    6.31
   5  -6  -2   55.43    6.53
  -5   6   2   54.70    7.82
   5  -6  -1   40.12    4.96
  -5   6   1   37.04    5.58
   5  -6   0   16.28    4.50
  -5   6   0   16.75    4.19
   5  -6   1   14.59    3.85
  -5   6  -1    8.88    4.61
   5  -6   2   -1.44    2.03
  -5   6  -2    1.53    1.99
   5  -6   3    5.64    2.66
  -5   6  -3    5.77    3.39
   5  -6   4   13.85    3.81
  -5   6  -4   14.21    4.98
   5  -6   5    5.19    2.55
  -5   6  -5    7.15    4.22
   5  -6   6   55.65    5.32
  -5   6  -6   66.78    6.30
   5  -6   7   -0.24    2.75
  -5   6  -7   15.41    3.60
  -5   6  -8   32.47    6.15
   5  -6   9   10.15    2.82
   5  -6  10   16.85    5.75
   5  -5  -8   17.70    5.68
  -5   5   8   24.83    6.35
   5  -5  -7   51.85    5.76
  -5   5   7   47.78    6.49
   5  -5  -6   13.66    4.60
  -5   5   6    9.87    4.23
   5  -5  -5   34.45    5.60
  -5   5   5   24.36    5.33
   5  -5  -4   38.12    5.88
  -5   5   4   41.18    5.70
   5  -5  -3   15.50    4.43
  -5   5   3   14.65    4.39
   5  -5  -2   27.55    4.10
  -5   5   2   23.90    5.71
   5  -5  -1   37.10    5.41
  -5   5   1   44.46    5.34
   5  -5   0  238.01    9.86
  -5   5   0  237.30   11.03
   5  -5   1  144.17    7.31
  -5   5  -1  129.79    8.29
   5  -5   2    4.90    2.59
  -5   5  -2    7.84    3.06
   5  -5   3   31.34    4.20
  -5   5  -3   33.10    4.60
   5  -5   4   10.58    3.10
  -5   5  -4   12.48    3.59
   5  -5   5    7.23    2.72
  -5   5  -5    3.78    3.84
   5  -5   6   13.40    2.61
  -5   5  -6   24.85    3.90
   5  -5   7   -0.18    2.42
  -5   5  -7   12.15    2.53
  -5   5  -7   14.02    3.93
  -5   5  -8    0.04    1.89
  -5   5  -8    2.40    2.41
  -5   5  -9   -0.69    2.04
   5  -5  10    1.65    2.47
  -5   5 -10    0.26    1.83
   5  -5  11    4.79    4.22
  -5   5 -11    8.50    3.40
   5  -5  12   46.11    5.74
  -5   5 -12   44.31    4.92
   5  -5  13   39.09    6.44
  -5   5 -13   30.56    4.81
   5  -4 -11   20.35    4.65
  -5   4  11   21.82    5.63
   5  -4 -10   -0.01    2.40
  -5   4  10   -2.17    3.14
   5  -4  -9    2.29    2.84
  -5   4   9    2.78    3.86
   5  -4  -8   -3.51    3.17
  -5   4   8    0.31    3.02
   5  -4  -7    3.46    2.54
  -5   4   7   -0.38    3.68
   5  -4  -6   14.80    3.99
  -5   4   6   10.36    4.77
   5  -4  -5   21.63    3.75
  -5   4   5   15.28    5.26
   5  -4  -4   10.65    2.92
  -5   4   4    8.29    3.56
   5  -4  -3   17.49    3.34
  -5   4   3   19.18    4.03
   5  -4  -2   49.35    5.38
  -5   4   2   55.95    5.43
   5  -4  -1   46.50    4.26
  -5   4   1   51.63    6.22
   5  -4   0   15.69    2.96
  -5   4   0   19.21    4.40
   5  -4   1   11.97    2.53
  -5   4  -1   12.61    4.14
   5  -4   2  274.34    9.79
  -5   4  -2  284.41   10.78
   5  -4   3  265.44    8.64
  -5   4  -3  260.10   10.29
   5  -4   4    9.13    2.25
  -5   4  -4    8.49    1.77
  -5   4  -4   13.36    4.12
   5  -4   5   40.45    3.67
  -5   4  -5   37.74    3.02
  -5   4  -5   41.76    4.61
   5  -4   6   18.53    2.38
  -5   4  -6   20.57    2.63
  -5   4  -6   18.70    3.93
  -5   4  -7   28.99    3.35
  -5   4  -7   27.66    4.87
  -5   4  -8   94.25    5.55
  -5   4  -8   88.51    6.32
   5  -4   9   -0.10    1.89
   5  -4   9    2.23    2.24
  -5   4  -9   22.64    2.72
   5  -4  10   15.67    4.78
  -5   4 -10   18.59    3.69
   5  -4  11   65.04    5.96
  -5   4 -11   78.87    5.28
   5  -4  12   40.46    6.36
  -5   4 -12   41.30    4.39
   5  -4  13    5.12    3.22
  -5   4 -13    5.93    2.85
   5  -4  14   22.84    5.58
  -5   4 -14   25.51    5.11
   5  -4  15   14.39    5.17
  -5   4 -15   15.90    3.88
   5  -3 -12   24.53    5.43
  -5   3  12   20.11    5.38
   5  -3 -11   38.59    5.32
  -5   3  11   52.17    6.31
   5  -3 -10   -0.26    2.15
  -5   3  10    2.92    2.83
   5  -3  -9   28.60    4.41
  -5   3   9   41.39    5.41
   5  -3  -8   10.07    3.34
  -5   3   8   11.86    3.78
   5  -3  -7   35.64    5.19
  -5   3   7   36.26    6.05
   5  -3  -6   -0.51    2.03
  -5   3   6    4.24    2.82
   5  -3  -5   16.05    3.63
  -5   3   5   13.84    4.06
   5  -3  -4   32.43    3.77
  -5   3   4   35.11    4.27
   5  -3  -3    3.55    2.00
  -5   3   3    2.28    2.87
   5  -3  -2   46.04    4.60
  -5   3   2   42.11    4.60
   5  -3  -1   25.91    3.09
  -5   3   1   29.96    3.97
   5  -3   0    7.18    2.12
  -5   3   0   11.10    3.42
   5  -3   1  122.52    5.24
  -5   3  -1  116.29    6.25
   5  -3   2   37.99    3.50
  -5   3  -2   28.87    4.01
   5  -3   3  134.79    5.66
  -5   3  -3  111.83    3.81
  -5   3  -3  135.29    6.84
   5  -3   4    1.72    1.65
  -5   3  -4    1.40    1.15
  -5   3  -4    1.15    2.00
   5  -3   5  175.54    6.14
  -5   3  -5  168.89    5.43
  -5   3  -5  177.69    8.96
   5  -3   6   69.28    4.05
  -5   3  -6   80.35    4.15
  -5   3  -6   78.38    5.39
  -5   3  -7   30.44    2.76
  -5   3  -7   36.77    4.07
  -5   3  -8   40.67    3.25
  -5   3  -8   41.69    4.36
   5  -3   9    1.47    1.44
   5  -3   9   10.67    2.74
  -5   3  -9    8.28    2.04
   5  -3  10   52.73    6.02
  -5   3 -10   49.77    4.65
   5  -3  11   23.12    3.72
  -5   3 -11   14.22    3.14
   5  -3  12   17.25    3.63
  -5   3 -12   12.71    3.30
   5  -3  13   26.08    4.24
  -5   3 -13   18.99    3.67
   5  -3  14   39.81    6.30
  -5   3 -14   41.84    4.82
   5  -3  15   18.37    4.01
  -5   3 -15   14.31    4.79
   5  -3  16   14.53    4.70
  -5   3 -16   20.85    4.15
   5  -3  17   18.27    5.97
  -5   3 -17   25.19    5.67
   5  -2 -14   40.04    6.56
  -5   2  14   37.79    6.59
   5  -2 -13  117.30    7.70
  -5   2  13  110.05    9.06
   5  -2 -12    4.32    2.99
  -5   2  12    6.94    4.60
   5  -2 -11   13.70    3.51
  -5   2  11   10.79    5.33
   5  -2 -10    5.25    3.20
  -5   2  10    2.24    3.22
   5  -2  -9   18.73    3.40
  -5   2   9    9.68    4.11
   5  -2  -8    5.60    2.79
  -5   2   8    8.34    3.14
   5  -2  -7   42.11    5.05
  -5   2   7   43.70    5.74
   5  -2  -6   33.00    3.76
  -5   2   6   42.43    4.40
   5  -2  -5   28.10    3.39
  -5   2   5   32.75    4.05
   5  -2  -4   61.30    4.27
  -5   2   4   57.72    5.53
   5  -2  -3  173.48    6.56
  -5   2   3  170.04    7.92
   5  -2  -2   11.96    2.28
  -5   2   2   18.74    3.52
   5  -2  -1   19.09    2.42
  -5   2   1   23.52    3.22
   5  -2   0   18.90    2.33
  -5   2   0   16.64    3.01
   5  -2   1   37.15    2.79
  -5   2  -1   36.57    3.44
   5  -2   2   13.24    2.36
  -5   2  -2   13.70    3.33
  -5   2  -2   17.36    1.52
   5  -2   3   53.52    3.20
  -5   2  -3   47.04    4.44
  -5   2  -3   40.89    2.34
   5  -2   4   35.34    2.23
  -5   2  -4   26.32    2.21
  -5   2  -4   24.76    4.15
   5  -2   5   95.85    3.89
  -5   2  -5  102.99    3.92
  -5   2  -5  104.97    6.26
   5  -2   6   31.70    2.28
  -5   2  -6   23.75    2.65
  -5   2  -6   29.67    4.15
  -5   2  -7  301.05   10.54
  -5   2  -7  308.10    8.50
   5  -2   8    0.09    1.01
  -5   2  -8    3.59    1.85
  -5   2  -8    9.73    2.42
   5  -2   9  182.25    8.54
  -5   2  -9  158.08    6.02
   5  -2  10   14.56    3.13
  -5   2 -10   18.38    3.34
   5  -2  11   54.18    4.86
  -5   2 -11   43.81    4.02
   5  -2  12    5.77    3.35
  -5   2 -12    7.10    2.50
   5  -2  13   61.11    5.43
  -5   2 -13   51.99    5.75
   5  -2  14   12.53    4.26
  -5   2 -14   10.72    3.14
   5  -2  15   11.10    3.63
  -5   2 -15   12.15    3.50
   5  -2  16   79.85    6.81
  -5   2 -16   69.47    7.04
   5  -2  17    0.48    2.87
  -5   2 -17    2.96    2.83
   5  -2  18    8.05    3.52
  -5   2 -18   -0.64    4.03
   5  -1 -15   72.98    7.91
  -5   1  15   62.93    9.17
   5  -1 -14   -0.29    3.35
  -5   1  14    2.70    3.00
   5  -1 -13   44.72    6.38
  -5   1  13   37.37    5.76
   5  -1 -12   26.20    4.31
  -5   1  12   21.91    5.85
   5  -1 -11   53.65    5.11
  -5   1  11   55.83    5.62
   5  -1 -10   40.65    4.32
  -5   1  10   36.39    4.86
   5  -1  -9   81.55    5.63
  -5   1   9   96.95    7.16
   5  -1  -8   20.47    3.30
  -5   1   8   19.89    3.71
   5  -1  -7   20.05    3.10
  -5   1   7   20.03    3.54
   5  -1  -6   75.56    4.84
  -5   1   6   76.17    5.87
   5  -1  -5   60.20    4.19
  -5   1   5   55.06    4.28
   5  -1  -4   18.96    3.16
  -5   1   4   14.35    2.66
   5  -1  -3  119.87    5.09
  -5   1   3  115.74    5.39
   5  -1  -2   43.21    3.16
  -5   1   2   44.08    3.51
   5  -1  -1    7.36    1.94
  -5   1   1   -0.50    1.82
   5  -1   0   12.41    1.82
  -5   1   0   10.17    1.15
  -5   1   0   15.06    2.91
   5  -1   1    7.67    1.57
  -5   1  -1    8.97    1.17
  -5   1  -1    9.02    2.70
   5  -1   2   37.07    2.67
  -5   1  -2   35.55    2.02
  -5   1  -2   34.58    3.81
   5  -1   3    8.34    1.62
  -5   1  -3    7.63    1.43
  -5   1  -3   10.53    2.04
   5  -1   4   22.95    1.74
  -5   1  -4   26.40    2.10
  -5   1  -4   25.68    2.91
   5  -1   5   11.14    1.60
  -5   1  -5   12.10    1.79
  -5   1  -5   13.78    2.97
   5  -1   6   52.99    2.42
  -5   1  -6   53.78    3.13
  -5   1  -6   49.81    3.82
  -5   1  -7  186.94    6.10
  -5   1  -7  182.08    7.10
   5  -1   8   40.40    3.77
  -5   1  -8   40.40    3.46
   5  -1   9  324.95   10.32
  -5   1  -9  334.03    9.53
   5  -1  10   78.06    5.17
  -5   1 -10   81.32    5.11
   5  -1  11  184.75    8.05
  -5   1 -11  200.29    7.82
   5  -1  12   12.49    3.05
  -5   1 -12   10.55    2.85
   5  -1  13  145.78    8.01
  -5   1 -13  155.39    7.37
   5  -1  14    9.00    3.18
  -5   1 -14    7.92    2.78
   5  -1  15   14.16    4.83
  -5   1 -15   26.03    3.92
   5  -1  16   11.05    4.69
  -5   1 -16    7.80    3.09
   5  -1  17   44.09    6.82
  -5   1 -17   48.36    6.44
   5  -1  18   10.57    4.96
  -5   1 -18   11.29    3.76
   5  -1  19    1.91    3.78
  -5   1 -19    8.97    3.65
   5   0 -15    5.63    4.01
  -5   0  15    4.01    3.55
   5   0 -14    7.90    3.55
  -5   0  14   14.31    4.57
   5   0 -13   26.77    4.50
  -5   0  13   29.99    4.83
   5   0 -12   16.09    3.78
  -5   0  12   23.15    4.14
   5   0 -11  240.91   10.08
  -5   0  11  229.93    9.99
   5   0 -10    5.11    2.51
  -5   0  10   -3.21    2.45
   5   0  -9  159.67    7.08
  -5   0   9  168.72    7.86
   5   0  -8    0.34    1.37
  -5   0   8   -0.80    1.55
   5   0  -7   65.80    4.32
  -5   0   7   61.69    4.47
   5   0  -6   39.15    3.47
  -5   0   6   34.87    3.43
   5   0  -5   31.83    3.47
  -5   0   5   37.80    3.65
   5   0  -4    2.74    1.43
  -5   0   4   -1.15    1.81
   5   0  -3    9.02    1.92
  -5   0   3    8.52    2.13
   5   0  -2  354.64    5.63
   5   0  -2  390.46    9.56
  -5   0   2  406.19   10.12
   5   0  -1   55.61    3.56
  -5   0   1   52.48    1.99
  -5   0   1   51.99    3.61
   5   0   0  155.27    5.17
  -5   0   0  141.21    3.67
  -5   0   0  161.28    5.74
   5   0   1   33.82    2.50
  -5   0  -1   35.05    1.99
  -5   0  -1   32.28    2.85
   5   0   2   10.69    1.60
  -5   0  -2    6.46    1.34
  -5   0  -2    6.35    1.90
   5   0   3  222.80    5.28
  -5   0  -3  211.31    5.32
  -5   0  -3  224.02    7.56
   5   0   4  164.81    4.36
  -5   0  -4  162.27    4.88
  -5   0  -4  168.39    6.05
   5   0   5   19.01    1.47
  -5   0  -5   14.33    2.00
  -5   0  -5   14.78    2.78
   5   0   6  215.47    4.50
  -5   0  -6  228.92    7.35
  -5   0  -6  231.25    6.32
   5   0   7   15.27    1.19
   5   0   7   14.76    1.87
  -5   0  -7   13.71    1.95
   5   0   8   46.93    4.57
  -5   0  -8   53.95    3.26
   5   0   9  410.08   12.45
  -5   0  -9  415.92   10.28
   5   0  10   47.89    4.74
  -5   0 -10   36.63    3.40
   5   0  11  827.74   20.26
  -5   0 -11  810.04   17.98
   5   0  12   19.93    3.35
  -5   0 -12   13.16    3.71
   5   0  13  175.30    8.31
  -5   0 -13  172.39    7.28
   5   0  14   89.33    7.16
  -5   0 -14   81.83    5.55
   5   0  15   85.11    7.33
  -5   0 -15   90.16    6.09
   5   0  16   14.10    4.62
  -5   0 -16   12.05    3.54
   5   0  17   16.63    4.86
  -5   0 -17   11.58    3.81
   5   0  18   13.50    4.01
  -5   0 -18   19.24    4.87
   5   0  19   22.93    5.49
  -5   0 -19   37.12    5.34
   5   0  20    8.20    4.92
  -5   0 -20    6.51    4.81
   5   1 -16   22.23    5.60
  -5  -1  16   25.42    6.08
   5   1 -15   11.63    3.63
  -5  -1  15   11.93    4.01
   5   1 -14    2.75    2.51
  -5  -1  14    2.37    3.34
   5   1 -13    9.66    3.86
  -5  -1  13   15.54    3.50
   5   1 -12   26.62    4.37
  -5  -1  12   20.34    3.89
   5   1 -11    8.86    2.87
  -5  -1  11   11.31    3.46
   5   1 -10   56.54    4.61
  -5  -1  10   56.67    4.49
   5   1  -9  355.24   11.01
  -5  -1   9  356.47   11.72
   5   1  -8   10.16    3.27
  -5  -1   8    9.70    2.96
   5   1  -7  134.18    5.84
  -5  -1   7  124.95    5.47
   5   1  -6   75.56    4.11
  -5  -1   6   79.92    4.57
   5   1  -5   45.83    1.87
   5   1  -5   57.34    3.99
  -5  -1   5   52.73    3.30
   5   1  -4   57.90    3.47
   5   1  -4   48.89    1.91
  -5  -1   4   53.43    3.71
   5   1  -3    9.11    1.89
   5   1  -3    6.90    1.09
  -5  -1   3    4.29    1.70
   5   1  -2  175.15    5.47
   5   1  -2  164.70    4.05
  -5  -1   2  175.31    6.18
   5   1  -1   45.07    3.14
  -5  -1   1   37.97    2.83
   5   1   0  171.77    4.87
  -5  -1   0  162.07    4.28
  -5  -1   0  160.28    5.71
   5   1   1    4.54    1.23
  -5  -1  -1    4.75    1.27
  -5  -1  -1    3.44    1.77
   5   1   2   24.53    2.04
  -5  -1  -2   26.33    2.03
  -5  -1  -2   25.56    2.71
   5   1   3   49.17    2.34
  -5  -1  -3   48.49    3.43
  -5  -1  -3   47.01    2.72
   5   1   4   38.14    1.98
  -5  -1  -4   42.49    2.59
  -5  -1  -4   39.48    2.72
   5   1   5   68.34    2.34
  -5  -1  -5   71.51    3.43
  -5  -1  -5   70.24    3.60
   5   1   6   56.58    1.98
   5   1   6   60.16    3.52
  -5  -1  -6   64.75    2.96
   5   1   7    6.90    1.89
  -5  -1  -7    7.52    1.68
   5   1   8   41.37    3.13
  -5  -1  -8   37.11    2.79
   5   1   9   65.21    4.02
  -5  -1  -9   59.83    3.69
   5   1  10  166.80    6.74
  -5  -1 -10  164.49    7.04
   5   1  11  122.68    6.19
  -5  -1 -11  129.41    5.74
   5   1  12  102.02    6.22
  -5  -1 -12  102.70    5.77
   5   1  13  850.87   21.75
  -5  -1 -13  844.86   20.18
   5   1  14    0.39    2.04
  -5  -1 -14   -0.13    1.62
   5   1  15   91.40    7.59
  -5  -1 -15   97.21    6.56
   5   1  16    5.85    3.17
  -5  -1 -16    6.35    2.70
   5   1  17   64.58    6.40
  -5  -1 -17   64.92    6.17
   5   1  18    7.27    3.90
  -5  -1 -18    2.34    3.20
   5   1  19   21.57    4.79
  -5  -1 -19   21.20    5.68
   5   1  20    3.97    3.44
  -5  -1 -20    3.51    3.47
   5   2 -16   24.60    4.09
  -5  -2  16   14.80    4.22
   5   2 -15    9.98    3.38
  -5  -2  15   11.88    4.26
   5   2 -14    2.80    2.87
  -5  -2  14    2.15    2.93
   5   2 -13   19.21    3.71
  -5  -2  13   26.70    4.23
   5   2 -12    6.49    2.66
  -5  -2  12    6.29    2.96
   5   2 -11    1.32    1.26
  -5  -2  11    9.59    2.23
  -5  -2  11   16.07    2.84
   5   2 -10   -0.07    1.00
  -5  -2  10    9.77    2.04
  -5  -2  10   -0.42    2.11
  -5  -2   9   49.27    4.31
  -5  -2   9   52.29    5.62
  -5  -2   8  268.28    8.21
  -5  -2   8  272.89    9.90
   5   2  -7  224.45    5.58
  -5  -2   7  236.93    7.70
  -5  -2   7  232.13    8.76
   5   2  -6    3.04    1.19
  -5  -2   6    2.75    1.73
  -5  -2   6    2.88    1.92
   5   2  -5  272.50    5.97
  -5  -2   5  282.29    7.77
  -5  -2   5  286.30    8.86
   5   2  -4  276.91    5.97
  -5  -2   4  284.29    7.52
  -5  -2   4  287.37    9.19
   5   2  -3   19.09    1.77
  -5  -2   3   20.03    1.96
  -5  -2   3   14.05    2.37
   5   2  -2   50.37    2.57
  -5  -2   2   55.81    3.20
  -5  -2   2   53.74    3.69
   5   2  -1   67.46    3.04
  -5  -2   1   71.46    3.09
  -5  -2   1   68.08    3.54
  -5  -2   0   70.41    3.50
  -5  -2   0   70.41    3.35
  -5  -2   0   71.40    2.80
  -5  -2  -1   56.67    2.58
  -5  -2  -1   67.84    3.33
  -5  -2  -1   62.12    3.01
  -5  -2  -2   91.37    3.33
  -5  -2  -2   98.50    3.84
  -5  -2  -2   86.14    3.51
  -5  -2  -3   45.11    2.82
  -5  -2  -3   47.45    2.70
  -5  -2  -3   45.62    2.97
  -5  -2  -4   85.22    3.72
  -5  -2  -4   83.28    3.21
  -5  -2  -4   81.26    3.81
   5   2   5   65.85    3.72
  -5  -2  -5   72.90    3.67
  -5  -2  -5   65.37    2.51
   5   2   6   31.54    2.53
  -5  -2  -6   30.47    2.33
  -5  -2  -6   28.22    1.53
   5   2   7   73.26    1.91
   5   2   7   82.77    3.77
  -5  -2  -7   80.33    3.73
   5   2   8    5.81    1.87
  -5  -2  -8    8.30    1.82
   5   2   9    2.19    1.68
  -5  -2  -9    6.13    1.72
   5   2  10   34.92    3.25
  -5  -2 -10   33.17    2.99
   5   2  11   67.67    4.71
  -5  -2 -11   68.26    4.12
   5   2  12  110.22    6.26
  -5  -2 -12  111.41    5.62
   5   2  13   91.64    5.63
  -5  -2 -13   85.28    5.33
   5   2  14   45.16    4.49
  -5  -2 -14   38.26    4.49
   5   2  15  353.75   12.43
  -5  -2 -15  351.91   12.39
   5   2  16   46.24    5.83
  -5  -2 -16   42.57    4.92
   5   2  17   79.34    6.91
  -5  -2 -17   87.89    7.49
   5   2  18    6.95    4.12
  -5  -2 -18    5.08    3.43
   5   2  19   19.34    4.87
  -5  -2 -19   17.00    4.61
   5   2  20   19.75    4.62
  -5  -2 -20   17.83    4.60
   5   3 -16   13.24    3.90
  -5  -3  15    7.45    3.29
  -5  -3  15    4.03    3.44
  -5  -3  14   74.15    5.97
  -5  -3  14   73.24    7.53
   5   3 -13    1.06    1.87
  -5  -3  13   19.81    3.02
  -5  -3  13   18.36    4.02
  -5  -3  12   27.98    3.90
  -5  -3  12   31.13    4.36
  -5  -3  11   48.84    4.20
  -5  -3  11   59.62    5.32
   5   3 -10    1.64    1.44
  -5  -3  10    4.14    1.79
  -5  -3  10   -1.52    2.23
   5   3  -9    2.32    1.53
  -5  -3   9   -0.04    1.79
  -5  -3   9    4.84    2.13
   5   3  -8   20.19    2.07
  -5  -3   8   24.20    2.62
  -5  -3   8   19.04    4.10
   5   3  -7   88.47    3.89
  -5  -3   7   86.45    4.12
  -5  -3   7   98.55    5.20
   5   3  -6   31.03    2.66
  -5  -3   6   34.32    2.55
  -5  -3   6   38.67    3.47
   5   3  -5    8.73    1.85
  -5  -3   5   10.78    1.77
  -5  -3   5   11.80    2.80
   5   3  -4   26.96    2.36
  -5  -3   4   27.22    2.29
  -5  -3   4   23.64    2.89
   5   3  -3  896.75   14.95
  -5  -3   3  868.71   17.70
  -5  -3   3  868.88   14.56
   5   3  -2   68.07    3.42
  -5  -3   2   68.34    3.80
  -5  -3   2   60.17    3.02
   5   3  -1    7.37    1.48
  -5  -3   1    9.52    1.94
  -5  -3   1   14.05    1.64
  -5  -3   0   20.62    2.10
  -5  -3   0   21.17    1.85
  -5  -3  -1  149.72    5.17
  -5  -3  -1  155.75    5.08
  -5  -3  -1  158.02    4.58
  -5  -3  -2  106.22    3.71
  -5  -3  -2  105.83    3.82
  -5  -3  -2  105.70    3.76
   5   3   3   10.45    1.37
  -5  -3  -3   10.07    1.66
  -5  -3  -3    8.88    1.65
   5   3   4   10.15    1.43
  -5  -3  -4    7.07    2.02
  -5  -3  -4   10.15    1.51
   5   3   5  160.43    5.19
  -5  -3  -5  156.16    5.42
  -5  -3  -5  154.27    4.14
   5   3   6   56.69    2.96
  -5  -3  -6   55.63    3.12
  -5  -3  -6   49.90    2.27
   5   3   7   28.91    2.45
  -5  -3  -7   27.29    3.12
  -5  -3  -7   25.60    1.81
   5   3   8  344.71    9.39
  -5  -3  -8  346.60    8.80
  -5  -3  -8  316.73    5.60
   5   3   9   59.82    3.77
  -5  -3  -9   60.18    4.33
   5   3  10  193.17    6.86
  -5  -3 -10  171.13    6.70
   5   3  11   24.34    3.08
  -5  -3 -11   20.26    2.88
   5   3  12   50.30    4.11
  -5  -3 -12   41.61    4.10
   5   3  13   18.46    3.18
  -5  -3 -13   20.26    3.34
   5   3  14   50.07    5.34
  -5  -3 -14   44.81    4.32
   5   3  15   51.50    5.25
  -5  -3 -15   68.50    5.26
   5   3  16    2.71    2.40
  -5  -3 -16    0.01    2.17
   5   3  17   91.44    8.22
  -5  -3 -17   92.91    7.97
   5   3  18    6.46    3.54
  -5  -3 -18    5.72    4.01
   5   3  19   53.78    6.52
  -5  -3 -19   50.40    7.28
   5   3  20   -0.85    2.47
  -5  -3 -20    1.48    2.58
  -5  -4  16    5.81    4.27
   5   4 -15    2.07    2.70
  -5  -4  15   45.08    5.11
   5   4 -14   -1.78    2.02
  -5  -4  14   21.13    3.88
   5   4 -13    4.70    1.85
  -5  -4  13    5.22    3.73
   5   4 -12    8.55    2.02
  -5  -4  12    8.93    2.41
  -5  -4  12   12.69    3.37
   5   4 -11   46.09    3.18
  -5  -4  11   39.05    3.42
  -5  -4  11   40.27    4.86
   5   4 -10   16.92    2.92
  -5  -4  10   19.33    2.54
  -5  -4  10   22.77    3.73
   5   4  -9  247.51    7.20
  -5  -4   9  233.25    7.03
  -5  -4   9  263.37    9.93
   5   4  -8   60.03    4.02
  -5  -4   8   56.19    3.02
  -5  -4   8   63.82    4.87
   5   4  -7   31.92    3.16
  -5  -4   7   29.25    2.23
  -5  -4   7   30.34    4.43
   5   4  -6   26.45    2.95
  -5  -4   6   29.38    3.30
  -5  -4   6   20.06    1.91
   5   4  -5   50.44    3.42
  -5  -4   5   45.96    3.94
  -5  -4   5   42.95    2.34
   5   4  -4   69.24    3.29
  -5  -4   4   66.89    4.71
  -5  -4   4   65.08    2.97
   5   4  -3   75.82    3.98
  -5  -4   3   80.39    4.22
  -5  -4   3   70.97    2.72
   5   4  -2  130.84    4.62
  -5  -4   2  130.64    5.25
  -5  -4   2  127.92    3.64
   5   4  -1  524.64   11.18
  -5  -4   1  518.08   11.89
  -5  -4   1  516.86    8.71
   5   4   0   22.37    2.08
  -5  -4   0   13.57    2.68
  -5  -4   0   15.29    1.53
   5   4   1  183.18    4.48
  -5  -4  -1  194.79    5.71
  -5  -4  -1  193.46    5.79
   5   4   2   56.61    2.49
  -5  -4  -2   59.53    3.22
  -5  -4  -2   59.10    3.05
   5   4   3  143.82    4.07
  -5  -4  -3  138.81    5.05
  -5  -4  -3  139.52    4.83
   5   4   4  140.62    4.14
  -5  -4  -4  141.32    4.96
  -5  -4  -4  141.88    4.78
   5   4   5  163.51    4.71
  -5  -4  -5  158.81    5.62
  -5  -4  -5  150.60    4.28
   5   4   6  103.26    4.39
  -5  -4  -6  110.33    4.66
  -5  -4  -6   92.37    3.38
   5   4   7   72.15    3.44
  -5  -4  -7   77.49    4.18
  -5  -4  -7   65.56    2.70
   5   4   8   33.16    2.58
  -5  -4  -8   27.94    1.81
  -5  -4  -8   32.51    2.97
   5   4   9   76.48    3.95
  -5  -4  -9   73.21    4.20
  -5  -4  -9   60.33    2.28
   5   4  10   48.49    3.46
  -5  -4 -10   47.81    3.78
   5   4  11   24.12    3.60
  -5  -4 -11   18.62    3.86
   5   4  12  188.13    7.49
  -5  -4 -12  181.69    7.59
   5   4  13   24.62    3.72
  -5  -4 -13   25.98    3.52
   5   4  14    3.63    2.54
  -5  -4 -14    4.81    2.49
   5   4  15   11.86    3.89
  -5  -4 -15   13.93    3.17
   5   4  16    3.23    2.72
  -5  -4 -16   -0.45    2.91
   5   4  17   64.71    7.36
  -5  -4 -17   69.70    5.88
   5   4  18    2.84    3.40
  -5  -4 -18    1.39    2.88
   5   4  19   56.70    7.36
  -5  -4 -19   58.47    6.31
   5   4  20    0.93    2.40
  -5  -4 -20   -0.51    2.45
   5   5 -15    5.37    2.72
  -5  -5  15    0.42    3.99
   5   5 -14    2.20    2.28
  -5  -5  14    0.93    2.97
   5   5 -13   89.59    5.30
  -5  -5  13   96.83    7.32
   5   5 -12    4.15    2.07
  -5  -5  12    1.87    3.00
   5   5 -11   12.92    3.21
  -5  -5  11   20.40    3.71
   5   5 -10   29.71    3.93
  -5  -5  10   34.28    4.40
   5   5  -9   11.82    2.93
  -5  -5   9   16.24    3.42
   5   5  -8    6.59    2.00
  -5  -5   8    5.68    2.78
   5   5  -7  271.81    8.41
  -5  -5   7  265.50    9.99
   5   5  -6    4.40    2.23
  -5  -5   6    1.66    2.34
   5   5  -5   26.33    2.87
  -5  -5   5   25.48    3.51
   5   5  -4  208.15    6.51
  -5  -5   4  194.47    7.48
   5   5  -3   21.85    2.87
  -5  -5   3   14.81    2.70
   5   5  -2    0.45    1.27
  -5  -5   2    1.28    1.39
   5   5  -1   99.99    4.24
   5   5  -1   82.06    2.17
  -5  -5   1   94.96    4.56
   5   5   0  225.05    6.67
   5   5   0  203.47    3.94
  -5  -5   0  236.77    7.71
   5   5   1  168.30    3.99
   5   5   1  181.78    5.85
  -5  -5  -1  169.81    5.92
   5   5   2  113.73    3.17
  -5  -5  -2  117.51    4.79
  -5  -5  -2  117.04    4.56
   5   5   3   56.07    2.41
  -5  -5  -3   56.38    3.35
  -5  -5  -3   52.33    3.55
   5   5   4    6.67    1.36
  -5  -5  -4    6.42    1.52
  -5  -5  -4    5.17    2.00
   5   5   5   10.10    1.58
  -5  -5  -5    9.86    2.17
  -5  -5  -5    8.13    1.99
   5   5   6  150.65    4.91
  -5  -5  -6  156.69    6.14
  -5  -5  -6  161.99    5.26
   5   5   7  322.01    8.29
  -5  -5  -7  324.43    7.73
  -5  -5  -7  326.52    9.55
   5   5   8   10.74    1.83
  -5  -5  -8   11.21    1.78
  -5  -5  -8   16.93    3.04
   5   5   9   97.04    4.37
  -5  -5  -9   87.24    3.43
  -5  -5  -9   99.64    5.28
   5   5  10   11.41    2.25
  -5  -5 -10   13.12    2.58
  -5  -5 -10   11.59    1.79
   5   5  11   20.40    2.92
  -5  -5 -11   27.72    3.20
   5   5  12   57.73    4.41
  -5  -5 -12   71.85    5.42
   5   5  13   38.37    3.92
  -5  -5 -13   41.63    4.09
   5   5  14   11.46    3.52
  -5  -5 -14   12.61    3.14
   5   5  15   22.05    4.78
  -5  -5 -15   33.35    4.09
   5   5  16    7.02    3.01
  -5  -5 -16    5.98    3.80
   5   5  17   17.52    4.06
  -5  -5 -17   19.37    4.01
   5   5  18    3.97    3.88
  -5  -5 -18    4.19    3.85
   5   5  19   24.64    4.83
  -5  -5 -19   16.09    5.53
   5   6 -15   14.36    3.90
  -5  -6  15   11.13    5.37
   5   6 -14    0.30    1.99
  -5  -6  14    3.08    3.52
   5   6 -13    8.86    2.95
  -5  -6  13   15.49    4.10
   5   6 -12    0.79    2.54
  -5  -6  12    3.12    2.78
   5   6 -11   32.88    3.56
  -5  -6  11   27.30    4.86
   5   6 -10    7.20    3.21
  -5  -6  10    8.09    3.78
   5   6  -9   22.33    3.93
  -5  -6   9   18.50    3.76
   5   6  -8   28.13    3.64
  -5  -6   8   26.63    3.95
   5   6  -7   39.60    3.72
  -5  -6   7   41.65    4.40
   5   6  -6    5.94    2.34
  -5  -6   6    6.70    2.67
   5   6  -5  120.31    5.70
  -5  -6   5   98.10    5.97
   5   6  -4    1.73    1.82
  -5  -6   4    2.44    1.95
   5   6  -3   32.03    3.14
  -5  -6   3   29.71    3.48
   5   6  -2   53.83    3.98
  -5  -6   2   40.21    4.49
   5   6  -1   21.62    3.47
  -5  -6   1   25.73    3.39
   5   6   0   49.04    4.02
  -5  -6   0   45.58    4.20
   5   6   1  157.15    6.47
  -5  -6  -1  152.26    5.85
   5   6   2   16.67    3.25
  -5  -6  -2   19.98    2.50
   5   6   3    1.14    0.86
   5   6   3    3.05    1.60
  -5  -6  -3    0.59    1.36
   5   6   4   23.31    1.91
  -5  -6  -4   29.58    3.02
  -5  -6  -4   27.00    2.91
   5   6   5   13.91    1.66
  -5  -6  -5   16.17    2.44
  -5  -6  -5    9.55    2.59
   5   6   6   11.82    1.89
  -5  -6  -6   11.22    2.46
  -5  -6  -6    9.45    2.20
   5   6   7   38.03    2.83
  -5  -6  -7   36.13    2.95
  -5  -6  -7   39.02    3.69
   5   6   8   33.23    3.00
  -5  -6  -8   35.30    2.88
  -5  -6  -8   35.05    3.50
   5   6   9   69.45    3.71
  -5  -6  -9   68.84    3.67
  -5  -6  -9   71.64    4.84
   5   6  10    1.72    1.60
  -5  -6 -10    3.05    1.52
  -5  -6 -10    6.01    2.23
   5   6  11   59.04    4.81
  -5  -6 -11   71.81    5.02
   5   6  12   20.96    2.83
  -5  -6 -12   15.08    3.47
   5   6  13    2.89    2.28
  -5  -6 -13    5.42    2.49
   5   6  14   18.42    3.88
  -5  -6 -14   11.54    4.20
   5   6  15   85.56    6.08
  -5  -6 -15   80.95    7.32
   5   6  16   67.03    5.84
  -5  -6 -16   68.14    5.91
   5   6  17   27.09    5.46
  -5  -6 -17   27.63    4.49
   5   6  18   15.10    4.02
  -5  -6 -18    9.27    4.70
   5   6  19   -1.52    3.68
  -5  -6 -19    4.50    3.39
   5   7 -14   22.65    4.14
  -5  -7  14   26.71    5.53
   5   7 -13    3.54    3.18
  -5  -7  13   15.70    4.12
   5   7 -12   25.30    3.81
  -5  -7  12   23.79    5.77
   5   7 -11    4.18    3.06
  -5  -7  11    4.50    3.21
   5   7 -10   94.90    5.97
  -5  -7  10   83.08    7.23
   5   7  -9   41.77    4.28
  -5  -7   9   37.32    5.26
   5   7  -8   33.14    3.97
  -5  -7   8   25.42    5.36
   5   7  -7   10.58    2.89
  -5  -7   7   11.71    3.43
   5   7  -6   29.66    3.76
  -5  -7   6   34.35    4.29
   5   7  -5   83.31    5.12
  -5  -7   5   77.74    5.60
   5   7  -4    0.86    1.79
  -5  -7   4    1.02    2.03
   5   7  -3   91.79    5.21
  -5  -7   3   89.91    5.79
   5   7  -2    2.92    1.79
  -5  -7   2    0.38    2.41
   5   7  -1   21.59    3.09
  -5  -7   1   26.71    3.77
   5   7   0   21.58    3.81
  -5  -7   0   20.64    3.81
   5   7   1  321.31   10.00
  -5  -7  -1  336.80   11.10
   5   7   2    9.87    3.02
  -5  -7  -2    8.47    2.36
   5   7   3   93.39    5.05
  -5  -7  -3   98.92    5.02
   5   7   4    3.21    1.57
  -5  -7  -4   -1.77    1.35
   5   7   5    0.21    0.79
   5   7   5    0.97    1.24
  -5  -7  -6   10.93    2.29
  -5  -7  -6   10.89    2.65
  -5  -7  -7  131.19    6.18
  -5  -7  -7  144.01    6.95
  -5  -7  -8   26.49    3.30
  -5  -7  -8   24.88    3.76
  -5  -7  -9   41.89    3.75
  -5  -7  -9   45.16    5.39
   5   7  10   21.53    3.30
  -5  -7 -10   18.27    3.00
  -5  -7 -10   26.97    4.60
   5   7  11   25.09    2.93
  -5  -7 -11   22.61    3.01
  -5  -7 -11   22.75    4.61
   5   7  12    2.65    2.33
  -5  -7 -12    3.04    2.17
  -5  -7 -12   14.46    2.92
   5   7  13   30.93    4.39
  -5  -7 -13   27.42    5.09
   5   7  14   37.14    5.76
  -5  -7 -14   61.19    5.37
   5   7  15   13.12    4.29
  -5  -7 -15   15.11    3.71
   5   7  16   -1.96    2.49
  -5  -7 -16    0.93    2.24
   5   7  17   30.51    5.84
  -5  -7 -17   23.39    5.92
   5   7  18    6.43    4.29
  -5  -7 -18    3.44    3.48
   5   8 -12   18.79    4.65
  -5  -8  12   14.43    4.66
   5   8 -11    8.71    3.75
  -5  -8  11    6.51    4.83
   5   8 -10   28.94    5.79
  -5  -8  10   39.10    5.29
   5   8  -9   54.25    6.38
  -5  -8   9   49.30    5.80
   5   8  -8   12.27    3.69
  -5  -8   8   18.04    4.14
   5   8  -7   57.63    5.34
  -5  -8   7   64.18    7.10
   5   8  -6   49.29    4.73
  -5  -8   6   49.80    5.19
   5   8  -5   49.98    4.65
  -5  -8   5   47.09    5.19
   5   8  -4   95.69    6.64
  -5  -8   4   84.58    6.36
   5   8  -3   95.13    5.63
  -5  -8   3   87.20    6.30
   5   8  -2   12.88    2.84
  -5  -8   2    7.15    3.33
   5   8  -1  267.49   10.82
  -5  -8   1  265.88   10.14
   5   8   0   12.69    3.73
  -5  -8   0   12.70    3.29
   5   8   1   98.65    5.96
  -5  -8  -1  106.33    6.26
   5   8   2    2.49    1.99
  -5  -8  -2    0.72    2.10
   5   8   3   62.20    4.79
  -5  -8  -3   68.13    5.51
   5   8   4   79.33    5.28
  -5  -8  -4   69.16    4.82
   5   8   5   11.48    3.48
  -5  -8  -5   10.95    2.72
   5   8   6    3.48    2.30
  -5  -8  -6    1.58    1.96
   5   8   7  114.04    6.56
  -5  -8  -7  113.38    6.68
   5   8   8    0.14    1.79
  -5  -8  -8   11.72    2.71
  -5  -8  -8   10.33    3.00
  -5  -8  -9   55.70    5.25
  -5  -8  -9   55.80    4.91
   5   8  10    0.17    2.41
  -5  -8 -10   19.65    3.25
  -5  -8 -10   24.30    3.46
   5   8  11    0.42    1.56
  -5  -8 -11    2.38    2.11
  -5  -8 -11    2.57    2.40
   5   8  12   -0.20    1.69
  -5  -8 -12    1.98    1.77
  -5  -8 -12    5.00    2.79
   5   8  13    2.80    2.84
  -5  -8 -13    5.45    2.83
   5   8  14    1.34    2.29
  -5  -8 -14    2.49    2.67
   5   8  15   20.19    4.57
  -5  -8 -15   13.70    5.15
   5   8  16    2.95    3.34
  -5  -8 -16   13.09    4.37
   5   9 -11    2.65    2.45
  -5  -9  11   -3.13    3.52
   5   9 -10    0.59    3.18
  -5  -9  10    2.00    2.96
   5   9  -9   17.99    5.08
  -5  -9   9   16.42    4.52
   5   9  -8   27.88    4.48
  -5  -9   8   22.99    5.09
   5   9  -7   54.42    5.81
  -5  -9   7   68.33    7.70
   5   9  -6   41.06    5.11
  -5  -9   6   37.49    6.51
   5   9  -5   71.04    5.92
  -5  -9   5   71.99    6.67
   5   9  -4    8.04    3.01
  -5  -9   4    3.65    3.30
   5   9  -3   54.54    5.25
  -5  -9   3   53.02    5.87
   5   9  -2   14.13    3.48
  -5  -9   2   18.42    3.85
   5   9  -1   49.76    4.48
  -5  -9   1   38.29    5.03
   5   9   0    4.90    2.85
  -5  -9   0    7.16    3.85
   5   9   1  105.87    7.25
  -5  -9  -1  114.50    7.77
   5   9   2   93.57    6.38
  -5  -9  -2   86.63    6.59
   5   9   3   38.26    4.40
  -5  -9  -3   39.94    4.70
   5   9   4   23.01    4.44
  -5  -9  -4   19.13    3.78
   5   9   5    6.53    2.87
  -5  -9  -5    7.61    2.82
   5   9   6   13.62    3.77
  -5  -9  -6   11.27    3.13
   5   9   7   19.76    3.95
  -5  -9  -7   25.82    4.47
   5   9   8    4.56    2.91
  -5  -9  -8    8.75    3.31
   5   9   9    2.80    2.79
  -5  -9  -9    6.85    3.16
   5   9  10    0.34    1.92
   5   9  10    2.38    1.68
  -5  -9 -10    1.51    2.57
   5   9  11    0.08    1.61
  -5  -9 -11    2.37    2.15
  -5  -9 -11    4.41    3.04
   5   9  12    0.68    2.89
  -5  -9 -12   12.13    3.55
  -5  -9 -12   14.33    3.57
   5   9  13    0.18    2.34
  -5  -9 -13    2.51    3.06
   5   9  14    0.05    2.40
  -5  -9 -14    1.86    2.99
   5  10  -8   -2.65    3.97
  -5 -10   8   -3.75    4.50
   5  10  -7   27.04    5.16
  -5 -10   7   31.98    6.74
   5  10  -6   -0.65    2.41
  -5 -10   6   -0.21    3.26
   5  10  -5   31.27    5.53
  -5 -10   5   22.22    5.42
   5  10  -4   40.89    5.17
  -5 -10   4   43.57    6.10
   5  10  -3   10.28    3.29
  -5 -10   3    4.44    4.84
   5  10  -2   25.86    5.19
  -5 -10   2   29.63    5.88
   5  10  -1   30.60    4.29
  -5 -10   1   28.66    5.98
   5  10   0   13.24    3.34
  -5 -10   0    9.77    3.78
   5  10   1   21.71    4.03
  -5 -10  -1   25.89    4.47
   5  10   2    7.82    3.18
  -5 -10  -2    5.94    4.07
   5  10   3   26.97    4.37
  -5 -10  -3   31.02    4.56
   5  10   4    5.72    3.13
  -5 -10  -4   -1.39    3.43
   5  10   5    5.12    3.02
  -5 -10  -5    6.15    4.01
   5  10   6   26.59    4.47
  -5 -10  -6   30.31    4.66
   5  10   7   19.30    3.69
  -5 -10  -7   12.94    4.05
   5  10   8   11.17    3.55
  -5 -10  -8    8.97    3.55
   5  10   9    4.73    3.50
  -5 -10  -9   13.66    3.64
   5  10  10    6.87    4.18
  -5 -10 -10    7.44    4.10
   5  10  11    7.04    3.55
  -5 -10 -11    5.02    3.90
   5  10  12    5.00    4.05
   5  11  -4    2.76    2.65
  -5 -11   4   -1.86    3.02
   5  11  -3    0.45    2.85
  -5 -11   3    2.33    3.13
   5  11  -2    4.49    3.81
  -5 -11   2   17.85    5.13
   5  11  -1    5.43    4.32
  -5 -11   1    4.10    3.89
   5  11   0   12.39    3.73
  -5 -11   0    7.16    4.26
   5  11   1    6.80    3.20
  -5 -11  -1    4.16    4.45
   5  11   2   11.61    4.99
  -5 -11  -2   18.14    4.78
   5  11   3   13.97    4.67
  -5 -11  -3   13.61    5.54
   5  11   4   15.58    4.71
  -5 -11  -4    5.02    5.11
   5  11   5   20.32    5.20
  -5 -11  -5   23.10    5.05
   5  11   6   22.50    5.39
  -5 -11  -6   20.22    5.03
   5  11   7    4.36    4.14
  -5 -11  -7    7.67    3.82
   5  11   8   28.93    6.19
  -5 -11  -8   25.19    5.19
   6  -5  -4    5.24    3.37
  -6   5   4    5.16    4.74
   6  -5  -3   17.21    4.10
  -6   5   3   18.29    6.08
   6  -5  -2   14.99    3.85
  -6   5   2   11.37    5.79
   6  -5  -1   10.58    4.32
  -6   5   1   13.78    4.32
   6  -5   0   14.89    3.73
  -6   5   0   18.74    4.73
   6  -5   1   13.57    3.54
  -6   5  -1   14.33    4.60
   6  -5   2   32.75    4.11
  -6   5  -2   26.07    6.36
   6  -5   3    4.84    2.82
  -6   5  -3   10.33    3.85
   6  -5   4    0.09    2.61
  -6   5  -4    4.20    2.97
   6  -5   5    6.74    2.83
  -6   5  -5    1.98    3.50
   6  -5   6   -0.03    2.21
  -6   5  -6    2.50    2.71
  -6   5  -7    2.80    3.12
  -6   5  -8   12.43    4.39
   6  -4  -7    4.53    3.13
  -6   4   7    1.48    3.81
   6  -4  -6    3.55    4.22
  -6   4   6    6.80    3.84
   6  -4  -5   -1.31    2.67
  -6   4   5    6.31    3.21
   6  -4  -4   14.93    4.07
  -6   4   4   22.05    5.84
   6  -4  -3   15.98    3.73
  -6   4   3   19.56    4.74
   6  -4  -2    3.26    2.87
  -6   4   2    5.49    3.51
   6  -4  -1   26.42    5.00
  -6   4   1   32.32    6.31
   6  -4   0  108.21    6.57
  -6   4   0  113.52    7.73
   6  -4   1   45.11    4.52
  -6   4  -1   49.05    6.65
   6  -4   2   20.37    3.31
  -6   4  -2   14.33    5.20
   6  -4   3    3.52    2.76
  -6   4  -3    6.09    3.89
   6  -4   4   10.12    2.63
  -6   4  -4   11.41    4.52
   6  -4   5    3.82    2.12
  -6   4  -5    7.02    3.94
   6  -4   6    0.88    1.75
  -6   4  -6   -0.39    2.70
   6  -4   7    2.74    2.71
  -6   4  -7   39.87    4.15
  -6   4  -8    3.72    1.95
  -6   4  -8    5.71    3.40
  -6   4  -9   42.79    4.62
  -6   4  -9   51.54    6.00
   6  -4  10   68.12    8.14
  -6   4 -10   66.00    5.70
   6  -4  11   25.40    5.12
  -6   4 -11   27.16    3.84
   6  -4  12    1.57    3.51
  -6   4 -12    5.41    3.31
   6  -4  13   58.89    6.94
  -6   4 -13   67.20    5.80
   6  -3  -9    0.50    2.66
  -6   3   9   -1.01    2.96
   6  -3  -8    2.59    3.51
  -6   3   8    1.62    3.00
   6  -3  -7    7.88    3.31
  -6   3   7    7.86    4.44
   6  -3  -6   10.66    3.54
  -6   3   6    8.30    3.97
   6  -3  -5   51.88    5.54
  -6   3   5   61.87    5.98
   6  -3  -4   51.32    5.79
  -6   3   4   44.25    5.77
   6  -3  -3   24.50    4.69
  -6   3   3   22.50    5.54
   6  -3  -2   94.87    6.82
  -6   3   2   81.88    6.82
   6  -3  -1    3.05    2.30
  -6   3   1    3.09    2.75
   6  -3   0    1.09    2.46
  -6   3   0    3.37    2.53
   6  -3   1   70.13    4.57
  -6   3  -1   68.54    5.76
   6  -3   2   12.68    3.22
  -6   3  -2   14.76    3.54
   6  -3   3   25.68    2.95
  -6   3  -3   18.63    4.06
   6  -3   4   24.59    3.44
  -6   3  -4   29.65    4.12
   6  -3   5   11.06    2.17
  -6   3  -5   10.12    2.13
  -6   3  -5    7.46    4.32
   6  -3   6   20.34    3.04
  -6   3  -6   28.40    4.33
  -6   3  -6   20.52    2.76
   6  -3   7   31.19    3.10
  -6   3  -7   35.80    3.46
  -6   3  -7   35.77    4.65
  -6   3  -8   38.89    3.31
  -6   3  -8   38.39    6.06
   6  -3   9    1.70    2.32
  -6   3  -9   10.32    2.63
   6  -3  10   40.06    5.37
  -6   3 -10   44.19    4.78
   6  -3  11   15.32    5.03
  -6   3 -11   16.11    3.82
   6  -3  12  100.00    7.53
  -6   3 -12  100.36    6.31
   6  -3  13   -0.39    3.22
  -6   3 -13    6.36    2.71
   6  -3  14    4.60    3.38
  -6   3 -14    1.43    3.43
   6  -3  15   30.43    6.91
  -6   3 -15   29.46    5.83
   6  -2 -11    7.49    3.44
  -6   2  11    7.06    4.28
   6  -2 -10   20.65    4.53
  -6   2  10    8.49    5.60
   6  -2  -9   13.16    3.98
  -6   2   9    1.70    3.71
   6  -2  -8   31.07    4.41
  -6   2   8   23.27    4.95
   6  -2  -7    4.50    3.63
  -6   2   7    5.15    3.25
   6  -2  -6  118.44    8.05
  -6   2   6  121.45    8.00
   6  -2  -5   23.03    4.12
  -6   2   5   30.21    4.27
   6  -2  -4   80.22    6.23
  -6   2   4   71.98    5.94
   6  -2  -3   77.95    6.04
  -6   2   3   75.23    6.68
   6  -2  -2   17.13    3.65
  -6   2   2   14.27    3.42
   6  -2  -1   64.07    5.05
  -6   2   1   57.85    5.24
   6  -2   0   25.18    3.10
  -6   2   0   25.08    4.01
   6  -2   1   22.64    2.88
  -6   2  -1   25.59    3.77
   6  -2   2   22.06    2.72
  -6   2  -2   25.68    3.92
   6  -2   3   25.00    2.99
  -6   2  -3   21.49    4.03
   6  -2   4   13.04    2.51
  -6   2  -4   14.61    2.03
  -6   2  -4   15.10    3.27
   6  -2   5   21.92    2.33
  -6   2  -5   22.30    2.50
  -6   2  -5   30.93    3.89
   6  -2   6   44.21    3.29
  -6   2  -6   44.46    3.33
  -6   2  -6   48.92    5.07
   6  -2   7    0.03    1.31
  -6   2  -7    1.53    1.66
  -6   2  -7    3.26    2.10
  -6   2  -8   69.66    4.52
  -6   2  -8   73.89    6.55
   6  -2   9   23.53    3.97
  -6   2  -9   17.21    3.29
   6  -2  10   36.02    5.80
  -6   2 -10   39.78    3.63
   6  -2  11    3.99    2.84
  -6   2 -11    5.38    2.38
   6  -2  12   21.06    4.56
  -6   2 -12   27.72    4.40
   6  -2  13   14.25    4.74
  -6   2 -13   12.86    3.43
   6  -2  14   75.46    6.65
  -6   2 -14   62.57    5.92
   6  -2  15   17.09    4.53
  -6   2 -15   19.33    4.92
   6  -2  16    5.36    3.38
  -6   2 -16    1.45    2.97
   6  -1 -12   18.48    4.86
  -6   1  12   14.63    5.00
   6  -1 -11   23.11    4.35
  -6   1  11   18.29    4.95
   6  -1 -10   19.21    4.15
  -6   1  10   23.01    4.60
   6  -1  -9   16.28    3.68
  -6   1   9   11.54    4.82
   6  -1  -8    5.74    4.23
  -6   1   8   17.91    3.69
   6  -1  -7    2.30    3.56
  -6   1   7    9.93    3.00
   6  -1  -6   52.17    5.59
  -6   1   6   43.02    4.58
   6  -1  -5   17.57    3.35
  -6   1   5   17.80    3.44
   6  -1  -4   41.10    4.12
  -6   1   4   33.06    4.86
   6  -1  -3   76.48    4.70
  -6   1   3   72.54    5.16
   6  -1  -2   37.74    4.16
  -6   1   2   34.46    4.14
   6  -1  -1  159.41    6.51
  -6   1   1  151.91    7.19
   6  -1   0    5.46    1.91
  -6   1   0    9.57    2.66
   6  -1   1   79.52    4.19
  -6   1  -1   79.17    5.02
   6  -1   2   34.79    2.74
  -6   1  -2   32.59    2.47
  -6   1  -2   33.97    3.68
   6  -1   3   20.40    2.37
  -6   1  -3   13.54    1.98
  -6   1  -3   13.51    2.97
   6  -1   4   62.95    3.59
  -6   1  -4   69.73    4.91
  -6   1  -4   57.85    3.30
   6  -1   5  139.47    4.88
  -6   1  -5  143.58    5.20
  -6   1  -5  151.73    7.73
   6  -1   6    4.06    1.53
  -6   1  -6    4.11    1.85
  -6   1  -6    4.09    2.34
   6  -1   7   76.62    3.40
  -6   1  -7   84.30    4.54
  -6   1  -7   94.61    5.55
  -6   1  -8   81.47    4.83
   6  -1   9   41.94    4.45
  -6   1  -9   30.98    3.92
   6  -1  10   30.88    4.48
  -6   1 -10   26.02    3.29
   6  -1  11   14.18    3.56
  -6   1 -11   15.66    3.04
   6  -1  12   10.79    3.31
  -6   1 -12    7.70    3.30
   6  -1  13   22.20    5.29
  -6   1 -13   24.22    3.72
   6  -1  14   11.72    3.78
  -6   1 -14   14.16    4.14
   6  -1  15   13.36    4.10
  -6   1 -15   13.29    3.72
   6  -1  16  126.75    8.73
  -6   1 -16  118.18    8.17
   6  -1  17    5.91    3.60
  -6   1 -17    1.61    3.98
   6  -1  18    6.13    3.78
  -6   1 -18   -0.50    4.06
   6   0 -13    4.45    3.17
  -6   0  13    3.88    3.61
   6   0 -12   21.76    4.15
  -6   0  12   21.49    5.63
   6   0 -11   31.49    5.57
  -6   0  11   29.76    4.92
   6   0 -10   54.64    5.17
  -6   0  10   54.38    5.59
   6   0  -9   33.82    4.43
  -6   0   9   42.65    5.39
   6   0  -8   48.84    4.69
  -6   0   8   46.28    4.66
   6   0  -7   25.80    4.35
  -6   0   7   27.93    3.80
   6   0  -6   16.28    3.14
  -6   0   6   22.30    3.90
   6   0  -5   17.28    2.92
  -6   0   5   21.88    3.26
   6   0  -4   20.78    3.46
  -6   0   4   16.89    3.65
   6   0  -3  131.47    5.88
  -6   0   3  139.29    7.42
   6   0  -2   75.32    4.28
  -6   0   2   78.51    5.75
   6   0  -1   15.62    2.41
  -6   0   1   19.22    3.08
   6   0   0   84.03    4.07
  -6   0   0   73.41    2.99
  -6   0   0   80.98    4.83
   6   0   1    7.41    2.16
  -6   0  -1    6.59    1.47
  -6   0  -1    6.47    2.20
   6   0   2   53.61    3.42
  -6   0  -2   46.56    2.74
  -6   0  -2   48.83    4.54
   6   0   3   30.16    2.74
  -6   0  -3   27.77    2.49
  -6   0  -3   28.74    3.27
   6   0   4    4.05    1.52
  -6   0  -4    5.89    1.68
  -6   0  -4    4.16    2.12
   6   0   5    6.57    1.58
  -6   0  -5    7.92    2.44
  -6   0  -5    7.94    1.99
   6   0   6   62.50    2.91
  -6   0  -6   69.58    4.03
  -6   0  -6   67.69    4.79
   6   0   7   22.94    1.91
  -6   0  -7   24.45    2.55
  -6   0  -7   26.31    4.33
   6   0   8  197.61    8.22
  -6   0  -8  189.32    7.57
   6   0   9  278.55   10.28
  -6   0  -9  283.69    9.61
   6   0  10  304.47   11.09
  -6   0 -10  291.51    9.62
   6   0  11   14.69    3.35
  -6   0 -11   11.82    2.80
   6   0  12    9.85    3.16
  -6   0 -12   10.78    2.78
   6   0  13   27.01    4.73
  -6   0 -13   21.06    3.84
   6   0  14   -4.57    2.91
  -6   0 -14    4.14    2.24
   6   0  15    2.24    3.34
  -6   0 -15    1.39    3.04
   6   0  16    5.07    4.01
  -6   0 -16    3.13    3.12
   6   0  17    9.38    5.39
  -6   0 -17   21.07    4.01
   6   0  18   39.56    5.67
  -6   0 -18   32.58    7.06
   6   1 -14   -1.05    3.00
  -6  -1  14   11.04    3.92
   6   1 -13   -0.43    1.99
  -6  -1  13    0.80    2.03
   6   1 -12   16.17    4.07
  -6  -1  12   22.09    4.06
   6   1 -11    6.05    2.95
  -6  -1  11    6.86    3.64
   6   1 -10   36.70    4.41
  -6  -1  10   27.08    5.30
   6   1  -9   51.87    4.90
  -6  -1   9   47.04    5.55
   6   1  -8  156.75    8.21
  -6  -1   8  171.72    7.70
   6   1  -7   32.50    3.95
  -6  -1   7   41.00    4.44
   6   1  -6  117.44    6.81
  -6  -1   6  117.98    5.94
   6   1  -5   84.84    5.09
  -6  -1   5   84.84    5.51
   6   1  -4  275.64    8.96
  -6  -1   4  260.15    9.60
   6   1  -3  273.57    8.62
   6   1  -3  232.27    5.38
  -6  -1   3  264.32    9.30
   6   1  -2  183.99    7.04
   6   1  -2  164.66    4.66
  -6  -1   2  175.19    6.77
   6   1  -1  212.14    6.80
   6   1  -1  207.68    5.60
  -6  -1   1  218.45    8.14
   6   1   0  145.02    5.75
  -6  -1   0  142.61    4.48
  -6  -1   0  132.73    5.66
   6   1   1   36.77    3.08
  -6  -1  -1   37.97    2.63
  -6  -1  -1   31.96    3.21
   6   1   2    7.88    1.56
  -6  -1  -2    5.87    1.39
  -6  -1  -2    9.56    2.04
   6   1   3    9.21    1.69
  -6  -1  -3   11.09    1.96
  -6  -1  -3    7.86    2.21
   6   1   4   14.71    1.53
  -6  -1  -4   10.59    2.28
  -6  -1  -4   17.31    2.54
   6   1   5    9.61    1.66
  -6  -1  -5   16.28    2.34
  -6  -1  -5   11.01    2.36
   6   1   6  376.79    7.53
  -6  -1  -6  378.90    9.34
  -6  -1  -6  371.27   10.95
   6   1   7  173.69    4.50
   6   1   7  203.29    7.83
  -6  -1  -7  188.82    6.53
   6   1   8  449.05   12.85
  -6  -1  -8  420.11   11.69
   6   1   9   50.36    5.29
  -6  -1  -9   55.49    4.60
   6   1  10  121.71    6.59
  -6  -1 -10  112.43    6.29
   6   1  11   17.23    4.05
  -6  -1 -11   12.41    2.89
   6   1  12  271.72   10.80
  -6  -1 -12  260.96    9.59
   6   1  13   55.70    5.53
  -6  -1 -13   53.44    4.73
   6   1  14   30.24    4.53
  -6  -1 -14   26.77    5.09
   6   1  15   16.00    4.11
  -6  -1 -15   18.33    3.73
   6   1  16   17.19    4.11
  -6  -1 -16   12.39    3.89
   6   1  17   27.47    6.26
  -6  -1 -17   34.77    5.20
   6   1  18    4.47    3.82
  -6  -1 -18    7.46    3.56
   6   1  19    3.06    3.97
  -6  -1 -19   14.67    3.99
   6   2 -14   17.01    4.07
  -6  -2  14   15.79    4.15
   6   2 -13   26.14    4.09
  -6  -2  13   18.92    4.09
   6   2 -12    3.02    2.74
  -6  -2  12    1.64    2.34
   6   2 -11   23.16    4.67
  -6  -2  11   21.28    4.43
   6   2 -10   17.32    4.27
  -6  -2  10   17.49    3.18
   6   2  -9   30.26    4.62
  -6  -2   9   26.20    3.95
   6   2  -8   25.97    3.77
  -6  -2   8   32.80    3.21
  -6  -2   7  346.22   11.14
   6   2  -6  590.19   11.09
  -6  -2   6  651.88   15.41
  -6  -2   6  660.80   17.51
   6   2  -5  232.30    5.96
  -6  -2   5  252.83    8.03
  -6  -2   5  256.32    9.49
   6   2  -4    1.55    1.17
  -6  -2   4    2.49    1.92
  -6  -2   4    1.62    2.30
   6   2  -3   16.01    1.87
  -6  -2   3    8.17    2.21
  -6  -2   3    9.64    2.70
   6   2  -2  441.17    9.49
  -6  -2   2  439.49   11.69
  -6  -2   2  420.96   11.60
   6   2  -1  280.22    7.23
  -6  -2   1  277.01    8.51
  -6  -2   1  274.81    8.71
  -6  -2   0  214.71    6.31
  -6  -2   0  212.38    6.78
  -6  -2   0  222.62    7.96
  -6  -2  -1   33.86    2.72
  -6  -2  -1   32.62    2.76
  -6  -2  -1   28.62    2.91
  -6  -2  -2   40.29    3.09
  -6  -2  -2   35.81    3.54
  -6  -2  -2   39.96    3.29
  -6  -2  -3   11.03    2.13
  -6  -2  -3   12.58    2.00
   6   2   4   33.64    2.45
  -6  -2  -4   32.91    2.67
  -6  -2  -4   36.04    2.95
   6   2   5   11.31    1.64
  -6  -2  -5   11.29    1.90
  -6  -2  -5   13.71    2.27
   6   2   6   35.29    2.07
   6   2   6   39.72    3.17
  -6  -2  -6   39.43    3.46
   6   2   7   63.22    2.34
   6   2   7   71.91    4.18
  -6  -2  -7   66.11    3.75
   6   2   8   10.91    2.50
  -6  -2  -8   13.95    2.30
   6   2   9    3.43    2.10
  -6  -2  -9    5.60    2.49
   6   2  10   43.37    4.23
  -6  -2 -10   48.42    4.73
   6   2  11   48.27    4.57
  -6  -2 -11   61.33    4.31
   6   2  12   28.30    3.90
  -6  -2 -12   27.09    3.76
   6   2  13    1.39    2.23
  -6  -2 -13    0.48    2.03
   6   2  14   67.17    5.72
  -6  -2 -14   62.09    5.32
   6   2  15   97.32    7.33
  -6  -2 -15  107.70    7.99
   6   2  16   29.27    5.88
  -6  -2 -16   35.00    4.90
   6   2  17    7.71    3.35
  -6  -2 -17    4.52    3.44
   6   2  18    7.94    3.65
  -6  -2 -18    5.42    3.67
   6   2  19    5.60    4.01
  -6  -2 -19    7.45    3.85
   6   3 -14    2.41    3.42
   6   3 -13    0.29    1.51
  -6  -3  13    0.64    2.28
  -6  -3  12    2.71    2.20
  -6  -3  12    4.56    3.71
  -6  -3  11    2.70    2.54
  -6  -3  11    5.04    3.13
  -6  -3  10   54.28    4.79
  -6  -3  10   54.83    5.49
   6   3  -9   29.02    2.88
  -6  -3   9   34.08    3.60
  -6  -3   9   29.93    5.39
   6   3  -8   57.84    3.52
  -6  -3   8   59.33    4.32
  -6  -3   8   64.91    5.58
   6   3  -7   21.84    2.42
  -6  -3   7   22.27    3.08
  -6  -3   7   25.08    3.69
   6   3  -6   30.43    2.72
  -6  -3   6   31.53    3.06
  -6  -3   6   27.20    4.11
   6   3  -5  253.31    7.19
  -6  -3   5  254.18    7.41
  -6  -3   5  267.01   10.14
   6   3  -4  464.02   10.33
  -6  -3   4  465.81   11.58
  -6  -3   4  461.23   13.32
   6   3  -3  724.62   14.08
  -6  -3   3  728.37   14.73
  -6  -3   3  771.36   18.52
   6   3  -2   40.99    2.71
  -6  -3   2   42.47    3.35
  -6  -3   2   36.57    3.56
   6   3  -1   37.71    2.46
  -6  -3   1   35.85    3.68
  -6  -3   1   34.31    2.97
   6   3   0    0.85    1.06
  -6  -3   0    1.26    1.19
  -6  -3   0   -0.97    1.34
  -6  -3  -1   11.75    2.29
  -6  -3  -1   11.76    2.13
  -6  -3  -1   12.75    1.82
  -6  -3  -2   15.41    2.40
  -6  -3  -2   10.96    2.03
  -6  -3  -2   18.44    2.32
  -6  -3  -3   98.47    4.64
  -6  -3  -3   90.80    4.24
  -6  -3  -3   89.99    4.02
   6   3   4  150.51    5.81
  -6  -3  -4  150.82    5.54
  -6  -3  -4  148.27    5.21
   6   3   5   43.74    3.48
  -6  -3  -5   45.48    3.84
  -6  -3  -5   46.39    2.91
   6   3   6  175.24    6.42
  -6  -3  -6  156.83    4.91
  -6  -3  -6  165.67    5.84
   6   3   7   60.44    3.67
  -6  -3  -7   57.83    3.55
  -6  -3  -7   54.80    2.66
   6   3   8   68.69    3.86
  -6  -3  -8   64.84    3.98
  -6  -3  -8   57.55    2.33
   6   3   9   13.24    2.51
  -6  -3  -9   10.37    2.50
   6   3  10   96.18    6.01
  -6  -3 -10   93.87    5.46
   6   3  11   25.78    4.14
  -6  -3 -11   24.38    3.30
   6   3  12   24.63    4.70
  -6  -3 -12   38.21    4.01
   6   3  13   -0.09    2.66
  -6  -3 -13   12.81    2.80
   6   3  14   66.17    5.47
  -6  -3 -14   61.77    5.45
   6   3  15   -1.01    3.39
  -6  -3 -15    6.04    2.82
   6   3  16   13.92    3.84
  -6  -3 -16   11.04    4.71
   6   3  17   69.31    7.69
  -6  -3 -17   53.75    6.35
   6   3  18   40.71    5.83
  -6  -3 -18   29.19    5.62
   6   3  19   65.69    6.84
  -6  -3 -19   60.56    7.63
  -6  -4  14   -0.08    2.23
  -6  -4  13    5.34    4.39
   6   4 -12   28.82    3.50
  -6  -4  12   30.04    4.95
   6   4 -11    2.00    1.64
  -6  -4  11    5.75    3.00
   6   4 -10    9.62    2.54
  -6  -4  10   10.46    2.57
  -6  -4  10   17.60    4.58
   6   4  -9   15.78    2.75
  -6  -4   9   14.77    2.58
  -6  -4   9   16.97    3.77
   6   4  -8   14.52    2.28
  -6  -4   8   14.56    2.38
  -6  -4   8   14.31    3.51
   6   4  -7  102.77    4.58
  -6  -4   7  102.28    4.54
  -6  -4   7   93.76    6.38
   6   4  -6   43.12    3.13
  -6  -4   6   36.25    3.08
  -6  -4   6   46.08    4.61
   6   4  -5  152.46    6.02
  -6  -4   5  143.90    7.32
  -6  -4   5  143.49    5.24
   6   4  -4   79.52    4.37
  -6  -4   4   78.46    5.88
  -6  -4   4   75.92    3.57
   6   4  -3  148.10    5.32
  -6  -4   3  153.23    6.84
  -6  -4   3  138.43    4.79
   6   4  -2  160.93    5.57
  -6  -4   2  156.51    6.68
  -6  -4   2  165.00    5.32
   6   4  -1  193.38    6.73
  -6  -4   1  195.91    8.07
  -6  -4   1  197.05    5.85
   6   4   0  231.61    7.54
  -6  -4   0  218.04    7.84
  -6  -4   0  219.23    6.15
  -6  -4  -1   17.90    2.55
  -6  -4  -1   16.93    2.21
   6   4   2   10.76    1.91
  -6  -4  -2   10.74    2.11
  -6  -4  -2    7.56    2.29
   6   4   3  142.40    5.08
  -6  -4  -3  147.39    6.31
  -6  -4  -3  138.02    5.00
   6   4   4    7.29    1.64
  -6  -4  -4    8.22    2.66
  -6  -4  -4   10.17    1.70
   6   4   5   69.24    3.78
  -6  -4  -5   70.58    4.33
  -6  -4  -5   62.33    3.02
   6   4   6    4.06    2.00
  -6  -4  -6    5.57    1.60
  -6  -4  -6    7.49    2.07
   6   4   7    8.83    1.91
  -6  -4  -7    8.17    2.24
  -6  -4  -7    7.96    1.56
   6   4   8   71.36    4.01
  -6  -4  -8   68.93    4.49
  -6  -4  -8   63.39    2.79
   6   4   9   30.75    3.16
  -6  -4  -9   29.36    3.33
   6   4  10   25.13    3.10
  -6  -4 -10   24.41    3.92
   6   4  11    2.10    1.96
  -6  -4 -11    0.97    2.03
   6   4  12  214.89    9.38
  -6  -4 -12  184.17    8.76
   6   4  13   16.21    3.26
  -6  -4 -13   13.81    3.47
   6   4  14   46.68    5.75
  -6  -4 -14   43.57    4.83
   6   4  15   11.73    3.63
  -6  -4 -15   12.68    3.61
   6   4  16    3.37    3.06
  -6  -4 -16    6.60    3.85
   6   4  17   27.42    4.90
  -6  -4 -17   30.92    4.96
   6   4  18    4.32    3.46
  -6  -4 -18    3.31    3.31
   6   4  19   14.81    5.55
  -6  -4 -19   16.81    5.71
  -6  -5  14   30.03    5.75
   6   5 -13    7.49    2.99
  -6  -5  13    9.26    4.07
   6   5 -12   74.34    4.71
  -6  -5  12   77.72    8.64
   6   5 -11    1.23    1.57
  -6  -5  11   -0.25    3.27
   6   5 -10    1.83    1.89
  -6  -5  10    3.65    2.88
   6   5  -9   77.83    5.32
  -6  -5   9   73.24    6.38
   6   5  -8   46.97    4.53
  -6  -5   8   59.06    6.13
   6   5  -7    8.66    2.25
  -6  -5   7    7.16    3.23
   6   5  -6    4.10    2.34
  -6  -5   6    5.05    2.80
   6   5  -5   66.76    4.27
  -6  -5   5   67.32    5.09
   6   5  -4   63.09    4.52
  -6  -5   4   57.73    4.87
   6   5  -3   67.12    4.40
  -6  -5   3   70.67    4.90
  -6  -5   3   58.15    2.71
   6   5  -2   64.29    3.67
  -6  -5   2   59.84    5.12
  -6  -5   2   53.83    2.78
   6   5  -1  206.25    7.56
  -6  -5   1  192.06    7.46
  -6  -5   1  188.09    5.02
   6   5   0   92.76    3.50
   6   5   0  101.09    4.71
  -6  -5   0  100.95    5.20
   6   5   1  342.51    9.61
   6   5   1  327.13    7.24
  -6  -5  -1  351.63   10.02
   6   5   2  123.30    4.15
  -6  -5  -2  131.77    5.60
   6   5   3  120.65    4.24
  -6  -5  -3  123.42    5.04
  -6  -5  -3  128.29    6.04
   6   5   4   12.94    2.06
  -6  -5  -4   13.41    2.54
  -6  -5  -4   20.28    2.65
   6   5   5   41.21    2.61
  -6  -5  -5   39.98    4.50
  -6  -5  -5   41.80    3.25
   6   5   6   15.95    2.46
  -6  -5  -6   17.55    2.76
  -6  -5  -6   18.31    2.34
   6   5   7   17.82    2.28
  -6  -5  -7   19.54    3.68
  -6  -5  -7   16.42    2.20
   6   5   8   35.96    3.10
  -6  -5  -8   41.57    3.85
  -6  -5  -8   33.90    2.59
   6   5   9  123.32    5.75
  -6  -5  -9  109.10    6.76
  -6  -5  -9  100.13    3.80
   6   5  10   55.66    4.06
  -6  -5 -10   63.32    5.70
   6   5  11   48.48    4.10
  -6  -5 -11   51.30    5.17
   6   5  12   44.68    4.05
  -6  -5 -12   29.27    3.97
   6   5  13   20.70    3.99
  -6  -5 -13   17.99    3.75
   6   5  14   22.39    4.35
  -6  -5 -14   24.57    4.94
   6   5  15   11.90    3.92
  -6  -5 -15    8.41    4.14
   6   5  16    4.39    4.05
  -6  -5 -16   10.21    3.54
   6   5  17   13.26    4.73
  -6  -5 -17   11.98    4.07
   6   5  18    8.25    3.99
  -6  -5 -18   18.57    4.50
   6   5  19   36.01    5.79
  -6  -5 -19   32.25    6.82
   6   6 -13    5.45    3.43
  -6  -6  13   10.51    4.92
   6   6 -12   10.57    2.80
  -6  -6  12    8.25    4.92
   6   6 -11    7.35    3.20
  -6  -6  11    8.73    4.62
   6   6 -10   47.30    5.07
  -6  -6  10   49.61    5.79
   6   6  -9    3.21    2.30
  -6  -6   9    5.63    3.12
   6   6  -8   13.13    2.87
  -6  -6   8   14.77    3.72
   6   6  -7    0.43    1.92
  -6  -6   7    1.78    2.36
   6   6  -6  169.01    7.59
  -6  -6   6  168.89    9.57
   6   6  -5   21.40    3.21
  -6  -6   5   20.64    4.09
   6   6  -4   39.09    3.80
  -6  -6   4   35.67    4.45
   6   6  -3   15.39    3.06
  -6  -6   3    9.85    3.69
   6   6  -2   30.81    3.85
  -6  -6   2   28.40    3.61
   6   6  -1    6.74    2.84
  -6  -6   1    8.31    3.18
   6   6   0  121.92    6.14
  -6  -6   0  113.20    5.91
   6   6   1  197.33    7.15
  -6  -6  -1  197.65    8.26
   6   6   2   25.19    2.08
   6   6   2   42.32    3.52
  -6  -6  -2   30.04    3.26
   6   6   3  159.23    4.67
   6   6   3  183.44    6.89
  -6  -6  -3  173.08    6.59
   6   6   4   87.12    3.55
  -6  -6  -4   92.00    5.16
  -6  -6  -4   81.95    4.50
   6   6   5  241.74    6.67
  -6  -6  -5  255.09    8.90
  -6  -6  -5  257.27    7.95
   6   6   6   25.56    2.51
  -6  -6  -6   24.85    3.44
  -6  -6  -6   24.80    3.06
   6   6   7  160.66    5.98
  -6  -6  -7  170.96    7.36
  -6  -6  -7  154.97    6.09
   6   6   8    6.93    2.28
  -6  -6  -8   11.99    3.27
  -6  -6  -8    6.99    2.07
   6   6   9    2.65    1.65
  -6  -6  -9   -1.32    1.82
  -6  -6  -9    0.17    1.30
   6   6  10    2.55    2.03
  -6  -6 -10    2.49    2.27
  -6  -6 -10    1.61    1.39
   6   6  11   24.88    3.00
  -6  -6 -11   24.08    4.45
   6   6  12   18.08    3.59
  -6  -6 -12   12.77    3.56
   6   6  13   10.23    3.40
  -6  -6 -13   13.62    4.24
   6   6  14   25.06    3.67
  -6  -6 -14   13.68    4.06
   6   6  15   35.56    5.15
  -6  -6 -15   28.87    4.57
   6   6  16   36.81    5.45
  -6  -6 -16   21.63    5.80
   6   6  17   23.33    4.71
  -6  -6 -17   25.61    4.74
   6   6  18    2.04    3.95
  -6  -6 -18    4.54    3.33
   6   7 -12    2.54    2.44
  -6  -7  12    4.40    3.63
   6   7 -11   13.23    4.45
  -6  -7  11   17.00    4.56
   6   7 -10   -2.29    2.33
  -6  -7  10   -1.60    3.00
   6   7  -9   21.27    4.24
  -6  -7   9   15.07    4.39
   6   7  -8   61.47    5.47
  -6  -7   8   62.98    6.32
   6   7  -7   32.54    4.74
  -6  -7   7   33.51    5.80
   6   7  -6   10.45    3.00
  -6  -7   6   11.01    4.37
   6   7  -5    2.58    1.98
  -6  -7   5    0.37    2.34
   6   7  -4   71.47    5.79
  -6  -7   4   67.03    5.64
   6   7  -3   38.46    3.80
  -6  -7   3   37.36    4.45
   6   7  -2   18.45    3.10
  -6  -7   2   19.48    4.03
   6   7  -1    3.09    2.07
  -6  -7   1    0.97    2.11
   6   7   0   88.05    5.19
  -6  -7   0   87.71    5.49
   6   7   1   22.29    3.23
  -6  -7  -1   17.78    3.16
   6   7   2   84.35    5.39
  -6  -7  -2   95.25    6.14
   6   7   3  238.12    8.62
  -6  -7  -3  229.35    8.55
   6   7   4   65.87    4.71
  -6  -7  -4   61.74    5.00
  -6  -7  -5  233.49    9.04
  -6  -7  -5  236.73    9.34
   6   7   6   53.22    3.22
  -6  -7  -6   61.40    4.66
  -6  -7  -6   60.39    4.78
   6   7   7   55.82    3.55
  -6  -7  -7   64.48    4.56
  -6  -7  -7   64.06    5.22
   6   7   8  186.86    6.98
  -6  -7  -8  197.46    7.96
  -6  -7  -8  207.15    9.38
   6   7   9   71.14    4.64
  -6  -7  -9   75.21    4.87
  -6  -7  -9   79.26    6.05
   6   7  10   71.59    4.88
  -6  -7 -10   64.29    4.48
  -6  -7 -10   71.27    5.81
   6   7  11    2.33    2.36
  -6  -7 -11    3.63    2.63
   6   7  12    7.54    2.97
  -6  -7 -12    7.25    3.16
   6   7  13   -1.55    1.56
  -6  -7 -13    1.78    1.82
   6   7  14   10.76    2.92
  -6  -7 -14    5.57    3.47
   6   7  15    5.60    3.56
  -6  -7 -15    8.72    3.51
   6   7  16    5.63    3.61
  -6  -7 -16    2.42    3.35
   6   7  17   16.59    4.32
  -6  -7 -17   22.71    5.81
   6   8 -11   10.53    4.44
  -6  -8  11   10.15    5.43
   6   8 -10   23.99    4.28
  -6  -8  10   17.25    5.08
   6   8  -9    1.77    2.51
  -6  -8   9    0.42    2.76
   6   8  -8   28.66    4.32
  -6  -8   8   21.54    4.77
   6   8  -7   96.66    7.62
  -6  -8   7   90.42    8.29
   6   8  -6   15.79    4.52
  -6  -8   6   16.85    5.13
   6   8  -5   12.85    3.40
  -6  -8   5   14.86    4.65
   6   8  -4   84.64    5.77
  -6  -8   4   70.66    6.21
   6   8  -3   17.21    3.90
  -6  -8   3   13.62    3.72
   6   8  -2    4.81    2.57
  -6  -8   2    9.60    2.96
   6   8  -1    0.13    1.92
  -6  -8   1    1.74    2.66
   6   8   0  195.43    8.84
  -6  -8   0  190.83    9.04
   6   8   1   15.70    3.33
  -6  -8  -1   16.01    3.60
   6   8   2  283.21   11.82
  -6  -8  -2  278.81   11.04
   6   8   3    6.57    2.72
  -6  -8  -3    5.11    3.30
   6   8   4   83.56    5.70
  -6  -8  -4   82.65    5.49
   6   8   5   11.27    3.64
  -6  -8  -5   15.11    3.10
   6   8   6   54.51    6.35
  -6  -8  -6   60.48    5.41
  -6  -8  -7  229.49    9.60
  -6  -8  -7  233.44   10.25
  -6  -8  -8   87.96    6.02
  -6  -8  -8   97.24    6.59
  -6  -8  -9   28.02    3.37
  -6  -8  -9   26.84    4.36
  -6  -8 -10   32.58    4.15
  -6  -8 -10   37.80    4.88
   6   8  11   49.31    4.53
  -6  -8 -11   53.91    5.38
   6   8  12   13.67    2.92
  -6  -8 -12   15.69    4.82
   6   8  13    1.58    2.38
  -6  -8 -13    0.07    2.58
   6   8  14   12.73    3.97
  -6  -8 -14   11.98    3.98
   6   8  15   23.49    4.98
  -6  -8 -15   19.22    4.64
   6   8  16    1.91    3.04
  -6  -8 -16    1.05    2.87
   6   9  -9   15.87    4.19
  -6  -9   9   16.77    5.02
   6   9  -8   54.66    5.79
  -6  -9   8   45.56    6.74
   6   9  -7   30.61    4.79
  -6  -9   7   30.12    5.38
   6   9  -6   18.20    4.29
  -6  -9   6   32.43    4.84
   6   9  -5   73.25    6.08
  -6  -9   5   69.05    8.31
   6   9  -4   11.27    3.56
  -6  -9   4    8.93    4.77
   6   9  -3   14.26    3.56
  -6  -9   3   11.89    3.82
   6   9  -2    2.79    2.80
  -6  -9   2    7.57    3.14
   6   9  -1    4.36    2.70
  -6  -9   1    4.39    3.12
   6   9   0    9.78    3.55
  -6  -9   0    1.98    3.04
   6   9   1   36.97    5.33
  -6  -9  -1   29.70    4.60
   6   9   2   51.80    4.96
  -6  -9  -2   45.82    6.15
   6   9   3   17.86    3.55
  -6  -9  -3    8.33    3.61
   6   9   4   14.34    4.41
  -6  -9  -4   15.07    3.54
   6   9   5   10.40    3.08
  -6  -9  -5    4.44    3.59
   6   9   6   20.03    3.68
  -6  -9  -6   22.64    4.53
   6   9   7   20.47    4.57
  -6  -9  -7    8.97    3.99
   6   9   8   31.48    5.57
  -6  -9  -8   18.76    4.48
   6   9   9   93.05    6.94
  -6  -9  -9   77.91    5.84
  -6  -9 -10    7.24    3.63
  -6  -9 -10   15.08    4.60
  -6  -9 -11   15.49    4.11
  -6  -9 -12   -0.50    3.00
  -6  -9 -13    3.97    3.33
  -6  -9 -14    2.10    2.92
   6  10  -7   17.15    4.65
  -6 -10   7   15.74    5.24
   6  10  -6    4.78    3.43
  -6 -10   6    3.27    3.72
   6  10  -5    9.90    4.90
  -6 -10   5   14.78    4.53
   6  10  -4   19.25    4.67
  -6 -10   4   25.19    5.22
   6  10  -3    5.71    3.78
  -6 -10   3   16.39    4.98
   6  10  -2   34.62    5.04
  -6 -10   2   33.26    6.64
   6  10  -1   33.19    4.84
  -6 -10   1   23.58    5.15
   6  10   0   21.88    4.15
  -6 -10   0   17.11    5.66
   6  10   1   13.54    4.41
  -6 -10  -1    7.78    3.90
   6  10   2   37.18    4.64
  -6 -10  -2   26.03    6.15
   6  10   3   61.35    6.72
  -6 -10  -3   48.11    5.87
   6  10   4    2.45    2.32
  -6 -10  -4   -1.02    2.46
   6  10   5   18.38    3.98
  -6 -10  -5   15.18    4.71
   6  10   6   12.07    3.57
  -6 -10  -6    3.34    4.10
   6  10   7   18.74    4.43
  -6 -10  -7   24.11    4.96
   6  10   8    9.00    3.71
  -6 -10  -8    7.66    4.09
   6  10   9   -0.20    2.66
  -6 -10  -9    2.63    2.42
   6  10  10   30.25    6.09
  -6 -10 -10   17.98    5.20
   6  10  11   45.83    6.29
   6  11  -2   11.06    4.54
  -6 -11   2    6.13    4.53
   6  11  -1   13.13    4.20
  -6 -11   1    6.89    5.77
   6  11   0    2.19    3.59
  -6 -11   0    6.59    3.75
   6  11   1    8.50    4.90
  -6 -11  -1   20.61    5.55
   6  11   2    0.27    2.34
  -6 -11  -2   -1.43    2.75
   6  11   3   33.67    5.22
  -6 -11  -3   29.03    5.60
   6  11   4   27.05    5.05
  -6 -11  -4   23.49    6.61
   6  11   5   17.05    4.48
  -6 -11  -5   12.62    5.66
   6  11   6    2.55    2.96
  -6 -11  -6    0.20    3.76
   6  11   7   15.18    4.10
  -6 -11  -7    5.04    4.99
   7  -4  -1   27.00    5.53
  -7   4   1   33.21    6.10
   7  -4   0   18.79    4.15
  -7   4   0   21.21    6.04
   7  -4   1   40.96    5.76
  -7   4  -1   45.31    6.32
   7  -4   2   35.51    5.21
  -7   4  -2   35.59    5.88
   7  -4   3    9.21    3.76
  -7   4  -3   11.76    4.37
   7  -4   4   23.31    3.76
  -7   4  -4   26.29    6.12
   7  -4   5    5.28    3.02
  -7   4  -5    7.73    4.24
  -7   4  -6    1.94    3.20
  -7   4  -7    4.47    3.88
   7  -3  -5   -0.54    3.00
  -7   3   5    1.75    2.91
   7  -3  -4    0.47    2.63
  -7   3   4    2.11    2.99
   7  -3  -3    4.48    3.10
  -7   3   3    8.38    3.75
   7  -3  -2   -1.02    2.40
  -7   3   2    3.57    2.71
   7  -3  -1   35.60    4.58
  -7   3   1   28.95    5.62
   7  -3   0   56.88    5.98
  -7   3   0   47.52    7.66
   7  -3   1   25.21    4.57
  -7   3  -1   32.50    5.00
   7  -3   2   17.64    3.86
  -7   3  -2   13.57    4.37
   7  -3   3    2.79    2.25
  -7   3  -3   -2.03    3.55
   7  -3   4   17.95    2.96
  -7   3  -4   18.45    4.29
   7  -3   5    9.05    3.09
  -7   3  -5   15.12    4.22
   7  -3   6   12.22    2.61
  -7   3  -6   15.99    4.28
  -7   3  -7   27.38    5.21
  -7   3  -8   63.19    6.90
   7  -3   9    1.10    2.00
   7  -3  10   50.64    6.23
  -7   3 -10   34.07    4.98
   7  -3  11   12.11    4.64
  -7   3 -11   10.99    3.97
   7  -3  12    2.80    3.47
   7  -2  -7   29.00    4.87
  -7   2   7   14.44    6.35
   7  -2  -6    7.01    3.30
  -7   2   6    5.70    3.94
   7  -2  -5   52.25    6.09
  -7   2   5   37.86    6.18
   7  -2  -4    6.19    3.21
  -7   2   4   11.01    3.77
   7  -2  -3   32.93    5.17
  -7   2   3   25.42    4.75
   7  -2  -2    4.31    3.33
  -7   2   2    4.62    4.07
   7  -2  -1    6.55    3.22
  -7   2   1    3.52    3.17
   7  -2   0    4.84    2.45
  -7   2   0    5.34    3.12
   7  -2   1   10.34    3.35
  -7   2  -1   14.69    3.84
   7  -2   2   -1.02    1.81
  -7   2  -2    2.08    2.06
   7  -2   3   12.49    2.93
  -7   2  -3    6.90    4.40
   7  -2   4   -1.00    1.89
  -7   2  -4   -1.96    3.13
   7  -2   5    5.37    1.92
  -7   2  -5    7.29    4.02
   7  -2   6   22.38    2.97
  -7   2  -6   23.94    5.33
  -7   2  -7    4.95    2.34
  -7   2  -7    4.92    3.90
  -7   2  -8   19.43    3.34
  -7   2  -8   18.69    5.34
   7  -2   9    7.69    3.78
  -7   2  -9    6.34    2.80
   7  -2  10   16.11    4.50
  -7   2 -10   14.04    3.75
   7  -2  11   -0.33    2.50
  -7   2 -11    1.18    2.32
   7  -2  12    6.49    3.40
  -7   2 -12    1.44    3.26
   7  -2  13    1.77    2.74
  -7   2 -13   -0.69    2.62
   7  -2  14    2.75    3.09
  -7   2 -14   -0.39    2.49
   7  -1  -9    4.79    3.40
  -7   1   9    5.79    3.61
   7  -1  -8    7.39    4.35
  -7   1   8    6.57    3.57
   7  -1  -7    8.75    3.89
  -7   1   7    1.53    3.31
   7  -1  -6    3.75    3.38
  -7   1   6    2.67    3.72
   7  -1  -5   58.28    5.20
  -7   1   5   47.09    6.53
   7  -1  -4   11.17    3.25
  -7   1   4    9.02    4.24
   7  -1  -3   27.09    3.90
  -7   1   3   28.62    4.66
   7  -1  -2   58.06    5.51
  -7   1   2   56.66    5.72
   7  -1  -1   16.09    3.47
  -7   1   1   12.52    3.47
   7  -1   0   23.66    3.82
  -7   1   0   26.36    4.94
   7  -1   1   20.58    2.93
  -7   1  -1   17.34    3.85
   7  -1   2   11.12    2.42
  -7   1  -2   13.11    3.37
   7  -1   3   16.75    2.53
  -7   1  -3   12.27    3.44
   7  -1   4    5.39    1.98
  -7   1  -4    3.48    1.68
  -7   1  -4   -0.65    2.72
   7  -1   5    8.67    2.23
  -7   1  -5    8.39    2.24
  -7   1  -5   13.59    3.97
   7  -1   6   13.91    1.94
  -7   1  -6   13.07    2.66
  -7   1  -6   16.53    4.61
   7  -1   7   14.61    2.17
  -7   1  -7    9.36    2.91
  -7   1  -7   15.16    3.69
  -7   1  -8   15.75    2.65
  -7   1  -8   15.07    3.92
   7  -1   9    8.17    3.69
  -7   1  -9   11.22    2.44
   7  -1  10   21.88    4.95
  -7   1 -10   12.49    3.65
   7  -1  11    0.00    2.24
  -7   1 -11    0.08    1.51
   7  -1  12    5.09    4.18
  -7   1 -12    4.12    2.66
   7  -1  13   27.97    6.21
  -7   1 -13   26.57    4.35
   7  -1  14   20.06    5.70
  -7   1 -14   12.79    3.99
   7  -1  15   15.65    5.76
  -7   1 -15   20.79    4.35
   7   0 -10    4.52    3.17
  -7   0  10    3.76    3.22
   7   0  -9   16.04    4.24
  -7   0   9    4.53    3.77
   7   0  -8    3.30    2.82
  -7   0   8    1.52    2.79
   7   0  -7    5.00    2.93
  -7   0   7    4.28    3.67
   7   0  -6    8.05    3.18
  -7   0   6    9.26    3.81
   7   0  -5   15.77    3.42
  -7   0   5   15.44    4.47
   7   0  -4    1.20    2.32
  -7   0   4    4.86    2.59
   7   0  -3   56.92    5.38
  -7   0   3   48.32    4.92
   7   0  -2   81.30    5.19
  -7   0   2   79.42    5.83
   7   0  -1   20.87    3.21
  -7   0   1   23.73    4.49
   7   0   0   20.23    3.01
  -7   0   0   19.08    4.26
   7   0   1   64.60    4.37
  -7   0  -1   85.82    6.49
   7   0   2  139.91    6.34
  -7   0  -2  110.05    5.11
  -7   0  -2  125.51    7.63
   7   0   3   59.08    3.80
  -7   0  -3   41.27    3.47
  -7   0  -3   60.30    4.61
   7   0   4   14.31    1.98
  -7   0  -4   11.48    2.33
  -7   0  -4   12.83    3.27
   7   0   5   37.66    2.63
  -7   0  -5   41.52    3.55
  -7   0  -5   45.82    4.58
   7   0   6   18.14    2.21
  -7   0  -6   17.64    2.44
  -7   0  -6   14.09    4.36
   7   0   7    7.91    1.65
  -7   0  -7    7.91    2.06
  -7   0  -7    4.58    3.01
   7   0   8    8.93    3.18
  -7   0  -8    8.89    2.76
   7   0   9    3.33    3.86
  -7   0  -9    5.76    2.07
   7   0  10    9.48    3.93
  -7   0 -10    6.59    3.04
   7   0  11   15.20    3.92
  -7   0 -11   16.43    3.17
   7   0  12   38.46    5.07
  -7   0 -12   28.81    4.02
   7   0  13   -0.55    2.29
  -7   0 -13   -0.13    1.94
   7   0  14    3.09    2.57
  -7   0 -14   -0.75    2.34
   7   0  15   11.44    4.16
  -7   0 -15    5.50    4.37
   7   0  16   14.18    3.89
  -7   0 -16    1.02    3.69
   7   0  17   22.71    6.95
   7   1 -11    0.30    3.63
  -7  -1  11    3.85    3.38
   7   1 -10   14.17    3.88
  -7  -1  10   17.55    4.81
   7   1  -9   14.50    3.82
  -7  -1   9   17.81    3.78
   7   1  -8    5.32    2.57
  -7  -1   8    2.72    2.59
   7   1  -7   11.93    3.18
  -7  -1   7    8.11    3.13
   7   1  -6    5.15    2.75
  -7  -1   6    7.62    2.85
   7   1  -5   33.56    3.94
  -7  -1   5   30.46    3.85
   7   1  -4   47.13    4.27
  -7  -1   4   46.54    5.46
   7   1  -3    4.44    2.12
  -7  -1   3    1.18    2.34
   7   1  -2    5.75    2.36
  -7  -1   2    5.91    2.46
   7   1  -1   46.33    4.33
  -7  -1   1   48.06    4.26
   7   1   0  215.46    8.18
  -7  -1   0  185.59    8.01
   7   1   1   39.60    4.01
  -7  -1  -1   39.05    3.17
  -7  -1  -1   50.37    4.96
   7   1   2   29.84    3.21
  -7  -1  -2   19.97    2.80
  -7  -1  -2   27.43    3.59
   7   1   3   69.36    3.97
  -7  -1  -3   61.69    3.99
  -7  -1  -3   55.28    4.96
   7   1   4   50.57    3.40
  -7  -1  -4   41.97    3.55
  -7  -1  -4   37.20    4.94
   7   1   5  150.17    5.47
  -7  -1  -5  141.71    6.25
  -7  -1  -5  153.69    7.16
   7   1   6    7.06    1.74
  -7  -1  -6   10.23    2.06
  -7  -1  -6    9.48    3.35
   7   1   7   35.97    2.36
   7   1   7   44.57    4.29
  -7  -1  -7   36.49    3.47
   7   1   8   10.48    3.12
  -7  -1  -8    9.01    2.80
   7   1   9   65.45    6.05
  -7  -1  -9   57.59    4.47
   7   1  10   71.54    5.76
  -7  -1 -10   59.20    4.65
   7   1  11   18.59    3.95
  -7  -1 -11   19.21    3.90
   7   1  12   22.68    4.23
  -7  -1 -12   20.14    3.76
   7   1  13   22.54    4.49
  -7  -1 -13   22.17    3.86
   7   1  14   20.74    4.52
  -7  -1 -14   22.33    4.82
   7   1  15    6.95    3.97
  -7  -1 -15   11.01    3.60
   7   1  16   -2.25    3.01
  -7  -1 -16    1.68    2.21
   7   1  17   23.32    4.88
  -7  -1 -17   19.13    4.83
   7   2 -12    8.47    3.20
  -7  -2  12   -1.22    3.67
   7   2 -11   39.74    5.22
  -7  -2  11   35.87    4.99
   7   2 -10   18.15    4.16
  -7  -2  10   24.25    4.60
   7   2  -9    2.04    2.25
  -7  -2   9   -0.12    1.96
   7   2  -8    1.78    2.37
  -7  -2   8    2.96    2.71
   7   2  -7    0.59    2.59
  -7  -2   7    1.09    1.91
   7   2  -6   55.04    4.95
  -7  -2   6   55.59    4.52
   7   2  -5   91.84    6.90
  -7  -2   5   96.77    6.23
   7   2  -4   74.40    4.91
  -7  -2   4   71.34    5.63
   7   2  -3    2.07    1.81
   7   2  -3    2.15    1.28
  -7  -2   3   -1.66    2.08
   7   2  -2    5.42    2.20
   7   2  -2    6.25    1.78
  -7  -2   2    6.42    2.70
   7   2  -1    7.29    2.12
   7   2  -1    6.15    1.91
  -7  -2   1    5.83    2.66
   7   2   0   10.59    2.95
   7   2   0   14.10    2.25
  -7  -2   0   11.29    2.59
   7   2   1   17.56    2.59
  -7  -2  -1   18.46    2.53
  -7  -2  -1   17.14    3.50
   7   2   2    7.61    1.99
  -7  -2  -2   10.88    1.87
  -7  -2  -2    9.98    2.51
   7   2   3   -1.60    1.39
  -7  -2  -3   -1.26    1.32
  -7  -2  -3    1.70    1.99
   7   2   4    0.04    1.01
  -7  -2  -4    0.68    1.55
  -7  -2  -4    1.81    1.58
   7   2   5   64.58    3.52
  -7  -2  -5   62.71    4.57
  -7  -2  -5   66.86    4.75
   7   2   6    1.44    2.12
  -7  -2  -6    4.40    2.17
   7   2   7   81.45    3.29
   7   2   7   86.27    5.49
  -7  -2  -7   89.24    4.75
   7   2   8   77.70    5.16
  -7  -2  -8   81.02    5.53
   7   2   9    1.10    2.67
  -7  -2  -9    1.60    1.83
   7   2  10   15.63    3.89
  -7  -2 -10    9.82    2.79
   7   2  11  163.31    8.20
  -7  -2 -11  158.36    8.45
   7   2  12   81.64    6.10
  -7  -2 -12   79.95    5.83
   7   2  13    5.75    3.89
  -7  -2 -13    9.34    2.93
   7   2  14   10.82    4.67
  -7  -2 -14   11.86    3.64
   7   2  15   15.71    3.81
  -7  -2 -15    1.75    4.53
   7   2  16    4.83    4.19
  -7  -2 -16   11.81    3.63
   7   2  17   16.68    6.10
  -7  -2 -17   19.67    5.81
   7   2  18   24.00    6.57
  -7  -2 -18  111.26    7.83
   7   3 -12    5.72    3.46
   7   3 -11    5.72    3.60
  -7  -3  11    7.75    3.33
   7   3 -10   12.60    3.68
  -7  -3  10    8.60    3.52
   7   3  -9   -2.72    1.68
  -7  -3   9    2.47    2.27
  -7  -3   8   -0.43    2.24
  -7  -3   8    4.75    2.68
  -7  -3   7    9.44    2.40
  -7  -3   7    6.64    3.29
   7   3  -6   59.48    3.51
  -7  -3   6   58.60    4.87
  -7  -3   6   55.64    5.71
   7   3  -5   34.75    3.10
  -7  -3   5   40.78    4.10
  -7  -3   5   46.13    4.66
   7   3  -4  243.36    7.56
  -7  -3   4  272.55    9.30
  -7  -3   4  276.87   10.40
   7   3  -3   16.75    2.51
  -7  -3   3   15.35    3.02
  -7  -3   3   14.18    3.26
   7   3  -2    3.02    1.83
  -7  -3   2    2.75    1.66
  -7  -3   2    3.55    2.24
   7   3  -1   10.41    2.41
  -7  -3   1   13.49    3.00
  -7  -3   1   15.03    2.80
   7   3   0    8.14    2.37
  -7  -3   0   10.91    2.71
  -7  -3   0   11.33    2.99
  -7  -3  -1  143.04    6.04
  -7  -3  -1  137.87    5.89
  -7  -3  -1  136.81    6.12
  -7  -3  -2   15.23    2.74
  -7  -3  -2   12.56    3.01
  -7  -3  -2   19.04    2.42
  -7  -3  -3    0.17    1.26
  -7  -3  -3    0.51    1.17
  -7  -3  -3    0.14    1.64
  -7  -3  -4   22.17    2.72
  -7  -3  -4   18.57    2.80
  -7  -3  -4   21.70    2.80
   7   3   5   20.22    2.74
  -7  -3  -5   12.81    2.50
  -7  -3  -5   13.81    2.50
   7   3   6    1.65    1.20
   7   3   6    9.93    2.30
  -7  -3  -6    3.38    1.96
   7   3   7   14.59    1.85
   7   3   7   17.68    2.80
  -7  -3  -7   15.61    2.66
   7   3   8   25.14    3.39
  -7  -3  -8   34.65    3.50
   7   3   9   55.21    5.24
  -7  -3  -9   48.51    4.36
   7   3  10  139.68    7.88
  -7  -3 -10  139.05    6.93
   7   3  11   43.08    5.30
  -7  -3 -11   26.86    4.05
   7   3  12    7.36    3.05
  -7  -3 -12    8.92    3.44
   7   3  13   10.44    3.44
  -7  -3 -13   11.14    3.23
   7   3  14   17.72    4.05
  -7  -3 -14   16.68    4.07
   7   3  15   27.52    5.88
  -7  -3 -15   30.64    5.72
   7   3  16    3.27    3.08
  -7  -3 -16    2.79    3.00
   7   3  17   -2.21    3.17
  -7  -3 -17    2.36    2.55
   7   3  18   18.54    4.84
  -7  -3 -18   11.67    4.67
  -7  -4  12    2.75    3.33
  -7  -4  11   24.28    5.26
  -7  -4  10   26.71    5.12
  -7  -4   9   16.93    4.24
   7   4  -8   -0.22    1.58
  -7  -4   8    0.63    1.39
  -7  -4   8    2.92    2.89
   7   4  -7    3.68    1.85
  -7  -4   7    0.86    1.92
  -7  -4   7   -1.15    3.23
   7   4  -6   12.88    2.63
  -7  -4   6   12.07    2.75
  -7  -4   6   13.42    4.56
   7   4  -5    2.58    1.82
  -7  -4   5    2.51    1.85
  -7  -4   5   -1.61    2.93
   7   4  -4    5.92    2.07
  -7  -4   4    1.87    2.00
  -7  -4   4    3.81    3.33
   7   4  -3   13.80    2.34
  -7  -4   3   15.11    3.18
  -7  -4   3   14.65    2.23
   7   4  -2  174.16    6.32
  -7  -4   2  171.54    7.73
  -7  -4   2  159.79    6.34
   7   4  -1   11.35    2.27
  -7  -4   1   13.83    3.54
  -7  -4   1   14.73    2.65
   7   4   0  133.69    5.54
  -7  -4   0  136.47    6.46
  -7  -4   0  131.93    5.67
   7   4   1   37.46    3.85
  -7  -4  -1   34.11    3.39
  -7  -4  -1   40.47    3.40
  -7  -4  -2   25.48    2.92
  -7  -4  -2   23.86    2.85
  -7  -4  -2   22.47    3.10
   7   4   3   73.85    4.62
  -7  -4  -3   74.99    4.41
  -7  -4  -3   64.08    4.11
   7   4   4   53.52    3.52
  -7  -4  -4   55.36    3.97
  -7  -4  -4   55.44    4.07
   7   4   5   77.13    4.86
  -7  -4  -5   84.00    5.68
  -7  -4  -5   71.82    4.27
   7   4   6   75.70    4.43
  -7  -4  -6   75.21    5.63
  -7  -4  -6   65.52    3.90
   7   4   7   63.80    4.29
  -7  -4  -7   68.24    5.58
  -7  -4  -7   58.94    3.92
   7   4   8    0.08    1.61
  -7  -4  -8   -0.31    1.45
  -7  -4  -8    0.18    0.92
   7   4   9  127.32    7.24
  -7  -4  -9  130.87    7.67
   7   4  10   19.05    3.35
  -7  -4 -10   20.82    4.06
   7   4  11   17.02    3.25
  -7  -4 -11   13.78    3.38
   7   4  12  147.08    8.52
  -7  -4 -12  138.09    8.03
   7   4  13   21.45    3.99
  -7  -4 -13   23.71    4.19
   7   4  14    3.22    2.59
  -7  -4 -14    1.17    2.62
   7   4  15    5.09    3.52
  -7  -4 -15   12.69    3.67
   7   4  16   -0.89    3.29
  -7  -4 -16    2.37    2.78
   7   4  17    2.41    3.00
  -7  -4 -17    1.73    3.76
   7   4  18   13.42    4.88
  -7  -4 -18   18.40    4.88
  -7  -5  12   -1.81    4.10
  -7  -5  11   14.64    4.86
   7   5 -10   42.31    4.57
  -7  -5  10   64.29    7.59
   7   5  -9    8.05    2.42
  -7  -5   9    7.94    3.90
   7   5  -8   10.76    2.96
  -7  -5   8    8.07    3.69
   7   5  -7   57.24    4.67
  -7  -5   7   50.36    6.90
   7   5  -6   14.18    3.34
  -7  -5   6   17.63    3.90
   7   5  -5   29.50    3.95
  -7  -5   5   34.44    4.62
   7   5  -4   22.97    3.44
  -7  -5   4   16.32    3.82
   7   5  -3    8.05    2.20
  -7  -5   3    3.39    2.84
  -7  -5   3    6.18    1.85
   7   5  -2   10.99    2.97
  -7  -5   2    9.09    3.04
  -7  -5   2    8.25    1.86
   7   5  -1   65.50    4.27
  -7  -5   1   53.62    4.95
  -7  -5   1   64.15    3.63
   7   5   0  124.50    5.55
  -7  -5   0  115.94    6.42
   7   5   1   75.82    4.50
   7   5   1   65.88    3.89
  -7  -5  -1   70.03    5.33
   7   5   2  143.75    6.55
   7   5   2  144.55    5.51
  -7  -5  -2  143.95    6.42
   7   5   3   54.93    3.65
  -7  -5  -3   50.92    3.93
  -7  -5  -3   52.52    3.85
   7   5   4    8.20    2.21
  -7  -5  -4    7.22    3.12
  -7  -5  -4    8.01    2.51
   7   5   5   32.75    2.89
  -7  -5  -5   38.31    3.82
  -7  -5  -5   36.83    3.33
   7   5   6    4.64    1.86
  -7  -5  -6    5.53    2.46
  -7  -5  -6    5.15    2.12
   7   5   7   38.54    3.08
  -7  -5  -7   25.32    3.81
  -7  -5  -7   30.56    2.89
   7   5   8   31.27    3.89
  -7  -5  -8   35.32    3.95
  -7  -5  -8   25.48    2.58
   7   5   9   38.07    4.19
  -7  -5  -9   36.10    5.13
   7   5  10    8.08    2.54
  -7  -5 -10    7.39    3.44
   7   5  11  121.39    7.56
  -7  -5 -11  116.88    7.16
   7   5  12   19.59    3.43
  -7  -5 -12   14.16    3.67
   7   5  13   12.92    3.50
  -7  -5 -13   16.96    3.73
   7   5  14    4.22    3.76
  -7  -5 -14   10.12    4.07
   7   5  15    1.43    3.26
  -7  -5 -15    2.78    3.33
   7   5  16    6.52    4.01
  -7  -5 -16    3.98    3.60
   7   5  17   -5.43    2.33
  -7  -5 -17    4.41    2.11
   7   6 -11   12.71    3.55
  -7  -6  11   10.02    4.83
   7   6 -10    5.96    3.12
  -7  -6  10    3.34    4.41
   7   6  -9   21.87    3.40
  -7  -6   9   25.60    5.04
   7   6  -8   62.53    4.87
  -7  -6   8   66.13    7.35
   7   6  -7   13.59    3.06
  -7  -6   7   11.71    4.02
   7   6  -6    5.83    2.62
  -7  -6   6   11.51    4.24
   7   6  -5   10.19    2.83
  -7  -6   5   11.76    3.61
   7   6  -4   10.95    3.13
  -7  -6   4    7.12    3.14
   7   6  -3   20.35    3.95
  -7  -6   3   19.55    4.67
   7   6  -2    7.35    3.14
  -7  -6   2    7.12    3.69
   7   6  -1    4.74    2.62
  -7  -6   1    2.23    2.49
   7   6   0   29.59    3.47
  -7  -6   0   24.29    3.72
   7   6   1   14.91    3.02
  -7  -6  -1   19.04    3.67
   7   6   2   92.97    4.01
   7   6   2  115.00    6.90
  -7  -6  -2  116.68    6.51
   7   6   3   28.85    2.78
   7   6   3   41.51    3.95
  -7  -6  -3   37.84    3.56
   7   6   4   69.79    3.88
  -7  -6  -4   89.34    5.41
  -7  -6  -4   70.93    5.28
   7   6   5   58.83    3.99
  -7  -6  -5   59.99    4.84
  -7  -6  -5   57.31    4.03
   7   6   6   73.07    4.36
  -7  -6  -6   68.80    5.21
  -7  -6  -6   70.70    4.79
   7   6   7   34.49    3.42
  -7  -6  -7   33.18    4.03
  -7  -6  -7   25.00    3.38
   7   6   8   24.64    3.25
  -7  -6  -8   29.99    4.02
  -7  -6  -8   22.17    2.91
   7   6   9   26.46    3.48
  -7  -6  -9   23.14    4.70
   7   6  10   33.35    4.18
  -7  -6 -10   39.39    5.37
   7   6  11   41.42    4.01
  -7  -6 -11   36.40    4.96
   7   6  12    4.54    2.62
  -7  -6 -12    6.84    3.23
   7   6  13    5.20    3.20
  -7  -6 -13    2.71    3.14
   7   6  14    3.54    3.39
  -7  -6 -14    7.11    4.11
   7   6  15   33.76    5.36
  -7  -6 -15   22.78    5.84
   7   6  16   11.35    3.54
  -7  -6 -16    5.11    3.81
   7   6  17   18.84    4.99
  -7  -6 -17   27.76    5.17
   7   7 -10   15.43    3.76
  -7  -7  10   16.83    5.07
   7   7  -9    9.94    4.20
  -7  -7   9   20.79    5.75
   7   7  -8    4.07    2.49
  -7  -7   8    0.24    3.34
   7   7  -7    3.95    2.89
  -7  -7   7    9.60    3.48
   7   7  -6  120.65    8.03
  -7  -7   6  127.03    8.56
   7   7  -5   30.80    4.06
  -7  -7   5   23.37    5.07
   7   7  -4    9.60    2.65
  -7  -7   4    6.68    3.40
   7   7  -3   29.25    4.52
  -7  -7   3   25.35    4.48
   7   7  -2    3.61    2.45
  -7  -7   2    5.07    2.76
   7   7  -1   35.67    5.08
  -7  -7   1   48.17    5.42
   7   7   0   89.30    5.70
  -7  -7   0   86.41    6.93
   7   7   1    7.49    3.46
  -7  -7  -1   11.05    3.64
   7   7   2    8.42    3.00
  -7  -7  -2   13.34    2.91
   7   7   3  140.75    7.42
  -7  -7  -3  142.53    7.94
   7   7   4  372.66   13.11
  -7  -7  -4  340.72   12.14
  -7  -7  -5   11.75    3.22
  -7  -7  -5   11.29    2.71
   7   7   6   68.17    4.18
  -7  -7  -6   87.65    7.15
  -7  -7  -6   85.28    5.59
   7   7   7    2.87    2.08
  -7  -7  -7    4.48    3.09
  -7  -7  -7    6.32    2.11
   7   7   8   66.69    4.56
  -7  -7  -8   68.86    5.81
  -7  -7  -8   71.50    4.66
   7   7   9   25.42    2.83
  -7  -7  -9   26.74    4.50
  -7  -7  -9   22.01    3.37
   7   7  10   23.81    3.73
  -7  -7 -10   22.21    4.52
   7   7  11    4.61    2.02
  -7  -7 -11   -0.80    2.99
   7   7  12   12.75    3.57
  -7  -7 -12   13.87    4.74
   7   7  13    9.26    2.92
  -7  -7 -13    9.45    3.95
   7   7  14    2.46    3.09
  -7  -7 -14    2.54    3.00
   7   7  15    3.10    2.46
  -7  -7 -15   -1.01    2.83
   7   7  16   14.68    4.83
  -7  -7 -16   14.63    4.57
   7   8  -9    4.96    4.14
  -7  -8   9   12.56    5.12
   7   8  -8    1.53    2.79
  -7  -8   8    2.82    3.55
   7   8  -7    2.06    2.61
  -7  -8   7    1.10    3.23
   7   8  -6    4.23    3.48
  -7  -8   6    3.73    3.99
   7   8  -5    8.43    3.75
  -7  -8   5    6.04    3.68
   7   8  -4   11.29    3.35
  -7  -8   4   10.76    3.93
   7   8  -3    2.65    2.42
  -7  -8   3    2.28    2.71
   7   8  -2   -2.10    2.89
  -7  -8   2   -1.11    3.14
   7   8  -1   72.78    5.50
  -7  -8   1   77.19    6.22
   7   8   0   11.88    3.35
  -7  -8   0   10.46    4.23
   7   8   1   94.19    6.19
  -7  -8  -1   78.99    7.52
   7   8   2   15.05    3.59
  -7  -8  -2   15.58    3.42
   7   8   3   22.50    3.99
  -7  -8  -3   23.78    3.71
   7   8   4    8.26    3.80
  -7  -8  -4    7.82    2.78
   7   8   5   33.85    4.64
  -7  -8  -5   28.78    4.79
   7   8   6  304.62   12.61
  -7  -8  -6  285.37   11.61
  -7  -8  -7  106.72    6.38
  -7  -8  -7  123.64    7.95
  -7  -8  -8  131.77    7.50
  -7  -8  -8  133.16    8.50
  -7  -8  -9    4.36    2.91
  -7  -8  -9    0.26    2.38
   7   8  10   30.34    3.34
  -7  -8 -10   45.11    5.19
   7   8  11   46.80    4.96
  -7  -8 -11   64.95    6.43
   7   8  12   20.11    3.98
  -7  -8 -12   22.10    5.85
   7   8  13    6.91    3.31
  -7  -8 -13    4.31    3.59
   7   8  14    3.22    3.37
  -7  -8 -14    5.79    3.57
   7   9  -7   70.04    6.57
  -7  -9   7   65.33    7.58
   7   9  -6    4.28    3.18
  -7  -9   6    2.30    3.61
   7   9  -5    7.27    3.31
  -7  -9   5    5.83    4.98
   7   9  -4    3.20    2.74
  -7  -9   4    1.60    3.21
   7   9  -3    4.33    3.02
  -7  -9   3    4.10    3.34
   7   9  -2   15.65    3.86
  -7  -9   2   18.84    4.50
   7   9  -1   -0.94    2.23
  -7  -9   1   -0.35    2.42
   7   9   0   12.92    4.49
  -7  -9   0   14.42    3.82
   7   9   1   76.64    7.49
  -7  -9  -1   62.89    7.19
   7   9   2    2.70    3.14
  -7  -9  -2    6.76    3.63
   7   9   3   24.12    4.45
  -7  -9  -3   23.70    4.37
   7   9   4    2.55    2.68
  -7  -9  -4    1.47    2.53
   7   9   5   31.86    4.49
  -7  -9  -5   36.10    5.39
   7   9   6   -0.18    2.21
  -7  -9  -6    1.83    2.54
   7   9   7   13.47    4.31
  -7  -9  -7   24.04    4.35
   7   9   8   76.14    7.06
  -7  -9  -8   67.53    5.49
   7   9   9    1.83    3.21
  -7  -9  -9   50.47    4.53
  -7  -9 -10  108.76    8.35
  -7  -9 -11    1.11    3.69
  -7  -9 -12    3.37    3.51
   7  10  -4   18.66    5.96
  -7 -10   4   24.80    5.64
   7  10  -3   25.40    4.74
  -7 -10   3   18.99    6.59
   7  10  -2   15.48    4.35
  -7 -10   2   10.37    4.52
   7  10  -1   -1.75    2.76
  -7 -10   1    3.12    3.13
   7  10   0    5.70    3.63
  -7 -10   0    7.10    3.72
   7  10   1   23.95    4.77
  -7 -10  -1   21.88    4.92
   7  10   2    3.25    3.27
  -7 -10  -2    2.23    3.68
   7  10   3    9.79    3.59
  -7 -10  -3    4.87    4.33
   7  10   4    2.20    3.17
  -7 -10  -4    4.27    3.67
   7  10   5   11.59    3.76
  -7 -10  -5    5.00    4.47
   7  10   6    5.98    5.30
  -7 -10  -6   18.69    4.60
   7  10   7   14.71    5.08
  -7 -10  -7    9.55    4.58
   7  10   8   -1.09    2.85
  -7 -10  -8   -1.36    2.53
   7  10   9   27.43    5.34
   8  -2  -2   18.83    4.43
  -8   2   2   18.08    6.36
   8  -2  -1   15.60    3.95
  -8   2   1   12.68    4.37
   8  -2   0   12.94    4.32
  -8   2   0   10.32    4.22
   8  -2   1   51.57    6.09
  -8   2  -1   53.02    6.95
   8  -2   2    1.03    2.36
  -8   2  -2   -0.13    3.31
   8  -2   3   21.50    4.20
  -8   2  -3   24.15    5.17
   8  -2   4    4.31    2.74
  -8   2  -4    3.78    4.49
  -8   2  -5    6.39    3.97
  -8   2  -6   34.05    5.33
  -8   2  -7   30.29    6.73
  -8   2  -8    1.07    3.82
   8  -2   9   16.30    5.12
   8  -1  -5    1.89    2.92
  -8   1   5    2.28    4.05
   8  -1  -4   48.97    5.47
  -8   1   4   44.00    7.36
   8  -1  -3   -0.34    2.28
  -8   1   3   -1.64    3.26
   8  -1  -2    2.95    2.97
  -8   1   2   -0.64    3.37
   8  -1  -1   15.65    4.71
  -8   1   1   26.14    5.37
   8  -1   0   24.19    4.60
  -8   1   0   27.59    4.88
   8  -1   1   31.35    3.92
  -8   1  -1   37.49    6.06
   8  -1   2    4.58    3.27
  -8   1  -2   15.44    3.97
   8  -1   3   10.17    3.18
  -8   1  -3    7.14    4.62
   8  -1   4    4.18    2.63
  -8   1  -4    6.43    3.29
   8  -1   5    0.25    1.82
  -8   1  -5   -2.54    2.49
  -8   1  -6    4.50    3.35
  -8   1  -7    1.47    3.69
   8  -1   9   17.34    4.58
  -8   1  -9   10.83    3.60
   8  -1  10   32.00    5.93
  -8   1 -10   41.82    5.11
   8  -1  11    8.79    3.92
  -8   1 -11    3.56    3.40
   8  -1  12   17.18    5.11
  -8   1 -12   15.08    4.69
   8   0  -7    3.00    3.50
  -8   0   7    1.47    3.09
   8   0  -6   15.91    4.62
  -8   0   6    6.22    3.90
   8   0  -5   13.97    4.75
  -8   0   5   12.71    5.08
   8   0  -4   18.37    4.07
  -8   0   4   12.75    5.12
   8   0  -3   33.46    4.60
  -8   0   3   39.68    6.17
   8   0  -2   11.94    3.59
  -8   0   2   13.96    3.75
   8   0  -1    6.97    3.16
  -8   0   1    2.07    3.10
   8   0   0    2.97    3.23
  -8   0   0    8.09    3.20
   8   0   1   12.32    3.37
  -8   0  -1    8.28    3.72
   8   0   2   55.89    4.36
  -8   0  -2   53.66    5.84
   8   0   3    6.26    2.16
  -8   0  -3    7.53    3.40
   8   0   4    2.91    1.77
  -8   0  -4    3.08    3.46
   8   0   5    9.49    2.75
  -8   0  -5   22.85    4.61
  -8   0  -6    2.91    2.46
  -8   0  -6    7.01    3.12
  -8   0  -7    1.09    1.82
  -8   0  -7   -0.76    2.19
   8   0   8    1.09    2.49
  -8   0  -8    0.13    2.04
   8   0   9   17.83    4.47
  -8   0  -9   10.79    3.00
   8   0  10   40.99    5.68
  -8   0 -10   39.72    4.43
   8   0  11   64.60    6.51
  -8   0 -11   50.24    5.21
   8   0  12   95.86    8.25
  -8   0 -12   92.07    7.73
   8   0  13   25.25    6.44
  -8   0 -13   16.00    5.03
   8   0  14   39.89    6.49
  -8   0 -14   40.78    6.68
   8   1  -8    8.94    3.51
  -8  -1   8    6.26    3.76
   8   1  -7    6.15    4.15
  -8  -1   7    8.20    4.20
   8   1  -6    3.34    2.85
  -8  -1   6    2.74    3.44
   8   1  -5    7.70    3.37
  -8  -1   5    8.54    3.51
   8   1  -4   81.68    6.39
  -8  -1   4   84.80    7.54
   8   1  -3   15.15    3.93
  -8  -1   3   28.45    4.83
   8   1  -2    6.84    3.85
  -8  -1   2   14.71    3.34
   8   1  -1   13.74    3.16
  -8  -1   1   13.97    4.19
   8   1   0    8.96    2.91
  -8  -1   0   18.61    3.40
   8   1   1   13.89    2.95
  -8  -1  -1   14.05    3.61
   8   1   2   14.93    3.42
  -8  -1  -2   18.48    3.61
   8   1   3   22.02    2.91
  -8  -1  -3   19.65    3.04
  -8  -1  -3   19.39    4.81
   8   1   4   11.25    2.74
  -8  -1  -4   13.58    2.78
  -8  -1  -4   12.23    4.11
   8   1   5    7.36    2.41
  -8  -1  -5   16.76    2.42
  -8  -1  -5    9.59    3.98
   8   1   6   22.59    2.74
  -8  -1  -6   24.85    3.57
  -8  -1  -6   23.96    5.04
   8   1   7    0.89    3.00
  -8  -1  -7    6.52    2.16
   8   1   8   76.79    7.75
  -8  -1  -8   76.08    6.00
   8   1   9   44.97    6.21
  -8  -1  -9   35.28    4.28
   8   1  10  152.98   10.12
  -8  -1 -10  134.11    7.19
   8   1  11   73.30    7.52
  -8  -1 -11   57.01    5.45
   8   1  12   50.43    6.53
  -8  -1 -12   56.62    6.40
   8   1  13   46.26    6.00
  -8  -1 -13   43.74    6.57
   8   1  14   28.00    5.80
  -8  -1 -14   31.60    6.00
   8   1  15   17.99    6.17
  -8  -1 -15   12.56    5.22
   8   2  -9   14.60    4.88
  -8  -2   9   15.08    4.75
   8   2  -8    4.78    3.44
  -8  -2   8    7.03    3.13
   8   2  -7    5.98    3.40
  -8  -2   7   14.33    4.01
   8   2  -6   23.09    3.95
  -8  -2   6   19.33    4.75
   8   2  -5   15.53    4.48
  -8  -2   5   14.63    4.14
   8   2  -4   74.76    6.57
  -8  -2   4   63.95    5.39
   8   2  -3   34.70    4.90
  -8  -2   3   26.71    4.98
   8   2  -2  177.97    9.01
  -8  -2   2  167.24    8.43
   8   2  -1   39.02    4.07
  -8  -2   1   37.80    4.45
   8   2   0   14.51    2.82
  -8  -2   0    9.69    3.85
   8   2   1   16.07    2.70
   8   2   1   13.33    2.30
  -8  -2  -1   15.73    3.92
   8   2   2   16.60    2.82
  -8  -2  -2   17.19    2.51
  -8  -2  -2   24.80    4.27
   8   2   3   13.70    2.85
  -8  -2  -3   11.86    2.91
  -8  -2  -3    8.35    3.68
   8   2   4   74.35    4.14
  -8  -2  -4   66.89    4.48
  -8  -2  -4   83.06    6.60
   8   2   5    0.79    1.31
  -8  -2  -5    1.86    1.58
  -8  -2  -5   -0.26    2.58
   8   2   6   31.62    3.02
   8   2   6   34.92    4.37
  -8  -2  -6   29.32    4.29
   8   2   7    2.91    2.47
  -8  -2  -7    1.87    2.53
   8   2   8   56.83    5.24
  -8  -2  -8   53.44    5.12
   8   2   9    5.46    3.05
  -8  -2  -9    3.68    3.02
   8   2  10  172.99    9.30
  -8  -2 -10  171.60    8.55
   8   2  11    0.17    3.05
  -8  -2 -11    1.53    2.70
   8   2  12   22.80    5.45
  -8  -2 -12   15.82    3.90
   8   2  13   26.24    4.96
  -8  -2 -13   27.16    5.47
   8   2  14   18.70    4.64
  -8  -2 -14    8.84    5.08
   8   2  15    2.15    4.53
  -8  -2 -15    8.96    4.40
   8   3  -9    9.40    3.72
   8   3  -8   19.45    4.20
  -8  -3   8    9.81    4.19
   8   3  -7   13.98    3.46
  -8  -3   7    5.03    3.68
   8   3  -6   60.98    6.44
  -8  -3   6   44.52    4.70
   8   3  -5    5.74    3.23
  -8  -3   5   11.37    3.35
   8   3  -4  119.08    8.35
  -8  -3   4  124.08    7.16
   8   3  -3   37.21    5.17
  -8  -3   3   34.31    4.62
   8   3  -2   64.31    4.78
   8   3  -2   58.74    3.85
  -8  -3   2   63.17    5.45
   8   3  -1    3.81    2.04
   8   3  -1    0.04    1.94
  -8  -3   1    1.66    1.92
   8   3   0    1.91    2.54
   8   3   0    7.91    2.13
  -8  -3   0    1.30    2.19
   8   3   1    2.38    2.02
   8   3   1    6.57    2.36
  -8  -3  -1    3.33    2.79
   8   3   2    0.16    2.17
  -8  -3  -2    3.59    2.12
  -8  -3  -2    2.20    2.49
   8   3   3   16.87    2.96
  -8  -3  -3   11.92    2.74
  -8  -3  -3   24.16    3.88
   8   3   4   97.59    5.21
  -8  -3  -4   87.77    5.36
  -8  -3  -4   95.56    6.69
   8   3   5    8.24    2.32
   8   3   5    4.82    2.92
  -8  -3  -5   11.51    3.18
   8   3   6   20.11    2.68
   8   3   6   22.29    3.61
  -8  -3  -6   18.33    3.20
   8   3   7   11.34    2.85
  -8  -3  -7    9.48    2.85
   8   3   8   12.88    3.23
  -8  -3  -8   14.30    3.81
   8   3   9    5.36    3.02
  -8  -3  -9   10.23    2.79
   8   3  10   38.29    4.58
  -8  -3 -10   30.82    4.15
   8   3  11   26.37    4.44
  -8  -3 -11   25.69    4.12
   8   3  12    8.66    3.98
  -8  -3 -12    5.25    3.94
   8   3  13    2.92    2.71
  -8  -3 -13    0.90    2.65
   8   3  14   16.60    4.45
  -8  -3 -14   12.18    4.12
   8   3  15   29.99    5.58
  -8  -3 -15   27.94    5.49
   8   3  16   16.11    4.84
  -8  -3 -16   13.79    5.57
  -8  -4   9   17.90    5.07
  -8  -4   8    2.61    3.43
  -8  -4   7   43.97    6.02
  -8  -4   6   13.07    5.04
  -8  -4   5   35.11    4.40
  -8  -4   5   49.90    6.53
   8   4  -4   24.38    3.40
  -8  -4   4   25.65    3.22
  -8  -4   4   24.42    4.70
   8   4  -3    1.70    2.13
  -8  -4   3    1.20    2.17
  -8  -4   3    2.97    3.08
   8   4  -2   12.39    3.18
  -8  -4   2   14.08    2.61
  -8  -4   2   11.47    3.44
   8   4  -1    3.73    1.78
  -8  -4   1   -1.95    1.87
  -8  -4   1   -0.25    1.44
   8   4   0    5.21    2.57
  -8  -4   0    5.76    3.13
  -8  -4   0    5.64    2.46
   8   4   1    7.12    2.62
  -8  -4  -1    4.37    2.96
  -8  -4  -1    3.97    2.63
   8   4   2    4.53    1.61
  -8  -4  -2    9.90    2.54
  -8  -4  -2   10.21    2.78
   8   4   3    7.66    2.59
  -8  -4  -3   12.92    2.80
  -8  -4  -3   15.77    3.01
   8   4   4   24.59    3.31
  -8  -4  -4   32.20    3.60
  -8  -4  -4   28.69    3.67
   8   4   5   10.44    3.59
  -8  -4  -5   19.58    3.12
  -8  -4  -5   10.72    3.02
   8   4   6   69.53    5.57
  -8  -4  -6   69.44    5.12
  -8  -4  -6   56.40    4.44
   8   4   7    5.33    2.91
  -8  -4  -7    5.04    2.63
   8   4   8   32.55    4.75
  -8  -4  -8   33.78    4.75
   8   4   9   12.49    3.06
  -8  -4  -9   10.11    3.14
   8   4  10   28.59    3.88
  -8  -4 -10   28.26    4.23
   8   4  11   13.66    4.49
  -8  -4 -11   14.33    3.38
   8   4  12   46.69    5.38
  -8  -4 -12   40.68    6.15
   8   4  13   23.43    4.48
  -8  -4 -13   20.41    4.37
   8   4  14   -0.25    2.85
  -8  -4 -14   -3.65    2.88
   8   4  15    7.75    4.45
  -8  -4 -15    4.37    3.59
   8   4  16   -1.20    1.91
  -8  -4 -16    1.19    1.90
  -8  -5   9    2.66    3.65
  -8  -5   8  100.45    8.75
  -8  -5   7    0.67    3.22
   8   5  -6   26.66    4.02
  -8  -5   6   30.92    6.40
   8   5  -5   59.91    5.20
  -8  -5   5   52.98    7.33
   8   5  -4    6.90    2.36
  -8  -5   4    2.06    3.20
   8   5  -3   62.43    5.33
  -8  -5   3   56.93    5.87
   8   5  -2   23.74    3.27
  -8  -5   2   24.32    4.90
  -8  -5   2   18.78    3.14
   8   5  -1   14.40    2.95
  -8  -5   1   10.76    3.33
  -8  -5   1   13.04    2.30
   8   5   0    3.86    3.04
  -8  -5   0   13.08    3.57
  -8  -5   0    9.24    2.59
   8   5   1   23.24    3.26
   8   5   1   27.56    3.89
  -8  -5  -1   24.36    3.59
   8   5   2    2.62    2.15
   8   5   2    2.68    2.16
  -8  -5  -2    2.28    2.03
   8   5   3    9.98    2.36
  -8  -5  -3   14.47    2.99
  -8  -5  -3   13.87    2.72
   8   5   4   11.00    2.85
  -8  -5  -4   11.08    2.87
  -8  -5  -4    9.17    2.96
   8   5   5   18.41    3.29
  -8  -5  -5   13.26    3.84
  -8  -5  -5   12.53    2.55
   8   5   6    1.94    1.99
  -8  -5  -6    4.78    2.99
  -8  -5  -6    3.20    2.10
   8   5   7   34.45    3.89
  -8  -5  -7   44.02    4.52
  -8  -5  -7   36.27    3.57
   8   5   8   12.40    3.75
  -8  -5  -8   21.72    4.33
   8   5   9   10.63    3.75
  -8  -5  -9   10.63    3.27
   8   5  10    0.51    1.82
  -8  -5 -10   -1.14    1.95
   8   5  11   13.17    4.54
  -8  -5 -11   20.45    4.95
   8   5  12   85.38    6.47
  -8  -5 -12   86.92    7.07
   8   5  13    3.20    3.02
  -8  -5 -13    6.26    4.14
   8   5  14    1.48    3.71
  -8  -5 -14    3.95    3.06
   8   5  15   15.27    4.54
  -8  -5 -15    6.09    3.80
   8   5  16    6.89    3.54
  -8  -5 -16    0.69    3.63
   8   6  -8   13.76    3.42
  -8  -6   8   24.19    5.68
   8   6  -7    5.92    2.68
  -8  -6   7    9.89    4.78
   8   6  -6   67.71    6.19
  -8  -6   6   64.10    7.10
   8   6  -5   -0.14    2.33
  -8  -6   5   -1.26    2.55
   8   6  -4    4.48    3.17
  -8  -6   4    4.41    3.10
   8   6  -3    4.77    3.08
  -8  -6   3    4.12    3.16
   8   6  -2   56.01    5.59
  -8  -6   2   51.58    5.55
   8   6  -1   34.28    4.26
  -8  -6   1   40.37    5.67
   8   6   0   18.38    3.59
  -8  -6   0   20.40    3.78
   8   6   1    6.31    3.31
  -8  -6  -1    8.11    2.92
   8   6   2    1.78    2.32
  -8  -6  -2    2.50    2.10
   8   6   3   30.20    3.38
   8   6   3   40.93    5.11
  -8  -6  -3   35.36    4.70
   8   6   4   13.33    2.70
  -8  -6  -4   16.03    3.60
   8   6   5    2.46    1.81
  -8  -6  -5   -0.69    2.49
  -8  -6  -5   -0.20    2.00
   8   6   6    1.39    2.06
  -8  -6  -6    0.79    2.99
  -8  -6  -6    2.91    2.12
   8   6   7   38.21    3.64
  -8  -6  -7   40.92    4.88
  -8  -6  -7   38.79    3.85
   8   6   8    5.75    2.85
  -8  -6  -8    5.47    3.04
   8   6   9   21.21    3.93
  -8  -6  -9   18.06    5.25
   8   6  10   45.90    4.65
  -8  -6 -10   58.07    6.65
   8   6  11    9.51    3.09
  -8  -6 -11   13.07    3.71
   8   6  12   -0.34    2.21
  -8  -6 -12    3.47    2.62
   8   6  13    3.06    2.66
  -8  -6 -13    2.12    2.97
   8   6  14   19.28    4.32
  -8  -6 -14   22.04    5.76
   8   6  15    7.28    3.42
  -8  -6 -15    3.81    4.78
   8   7  -7    8.37    3.98
  -8  -7   7    9.89    4.37
   8   7  -6   14.90    3.52
  -8  -7   6    9.52    5.24
   8   7  -5   36.57    5.54
  -8  -7   5   31.32    5.62
   8   7  -4  162.90    9.35
  -8  -7   4  149.87    9.31
   8   7  -3    7.35    3.00
  -8  -7   3    6.22    3.59
   8   7  -2    5.36    3.42
  -8  -7   2    4.49    3.18
   8   7  -1    4.66    2.74
  -8  -7   1    4.82    3.13
   8   7   0   -1.96    2.67
  -8  -7   0   -0.65    2.38
   8   7   1    5.42    2.95
  -8  -7  -1    9.90    2.93
   8   7   2   -0.35    1.89
  -8  -7  -2   -0.63    2.41
   8   7   3   25.74    4.09
  -8  -7  -3   26.02    3.86
   8   7   4   19.56    3.92
  -8  -7  -4   18.80    4.18
   8   7   5   32.34    4.64
  -8  -7  -5   37.29    4.82
  -8  -7  -6   35.33    4.98
  -8  -7  -6   37.20    4.50
  -8  -7  -7   -0.71    2.29
  -8  -7  -7    1.68    2.03
   8   7   8   20.85    3.48
  -8  -7  -8   28.32    4.50
   8   7   9   27.04    3.55
  -8  -7  -9   29.42    5.09
   8   7  10   10.12    3.44
  -8  -7 -10   12.31    3.82
   8   7  11   29.08    4.65
  -8  -7 -11   32.00    5.32
   8   7  12    7.23    3.12
  -8  -7 -12    1.39    3.50
   8   7  13    4.64    2.89
  -8  -7 -13    5.28    3.73
   8   7  14   13.24    4.20
  -8  -7 -14    6.34    4.32
   8   8  -6    4.19    2.93
  -8  -8   6    0.21    3.50
   8   8  -5   21.30    5.17
  -8  -8   5   15.92    4.90
   8   8  -4    2.63    2.80
  -8  -8   4    3.40    4.01
   8   8  -3   15.46    3.71
  -8  -8   3   17.00    4.32
   8   8  -2    0.94    2.82
  -8  -8   2    0.80    2.62
   8   8  -1    1.44    2.71
  -8  -8   1   -0.20    2.38
   8   8   0   62.60    6.67
  -8  -8   0   65.51    6.01
   8   8   1    0.59    2.47
  -8  -8  -1    1.77    2.44
   8   8   2   58.43    6.51
  -8  -8  -2   48.17    5.21
   8   8   3    1.26    3.14
  -8  -8  -3    2.76    3.04
   8   8   4  118.24    7.50
  -8  -8  -4  100.63    6.94
   8   8   5    7.90    3.42
  -8  -8  -5    3.05    3.33
   8   8   6  143.75    8.93
  -8  -8  -6  132.63    7.31
  -8  -8  -7   16.07    3.17
  -8  -8  -8   31.54    5.93
  -8  -8  -9   -0.65    3.23
  -8  -8 -10   41.95    7.02
  -8  -8 -11    7.41    3.93
  -8  -8 -12    0.01    2.70
   8   9  -4   -0.34    1.83
  -8  -9   4    0.45    2.07
   8   9  -3    2.38    2.85
  -8  -9   3    2.41    3.93
   8   9  -2    0.12    2.13
  -8  -9   2    0.22    2.32
   8   9  -1   51.20    6.25
  -8  -9   1   53.92    6.31
   8   9   0    2.80    2.85
  -8  -9   0    1.64    3.05
   8   9   1    3.86    4.07
  -8  -9  -1    6.68    3.48
   8   9   2   63.04    6.29
  -8  -9  -2   51.11    5.92
   8   9   3    1.74    2.59
  -8  -9  -3    0.37    2.45
   8   9   4   13.16    4.32
  -8  -9  -4   22.82    4.88
   8   9   5    5.08    3.40
  -8  -9  -5    3.34    3.38
   8   9   6   25.51    4.99
  -8  -9  -6   24.42    5.05
   8   9   7   14.50    4.16
  -8  -9  -7    3.67    3.14
   8   9   8   17.08    4.90
   8   9   9    7.53    2.67
  -8  -9 -10    6.34    3.92
   8  10   1    6.39    4.02
  -8 -10  -1   15.81    5.16
   8  10   2   -1.44    2.75
  -8 -10  -2    4.33    3.42
   8  10   3   37.12    5.76
  -8 -10  -3   37.93    6.63
   8  10   4   10.42    5.09
  -8 -10  -4   11.44    4.01
   8  10   5    0.94    3.35
  -8 -10  -5    0.65    2.55
   8  10   6    2.82    4.28
  -8 -10  -6   12.41    4.31
   9   0   0    0.48    2.72
  -9   0   0    0.73    2.66
   9   0   1   22.44    4.79
  -9   0  -1   25.18    6.15
   9   0   2    0.54    2.21
  -9   0  -2    3.31    3.10
   9   0   3    4.16    2.72
  -9   0  -3   -0.05    3.23
  -9   0  -4   16.60    5.49
  -9   0  -5   18.62    5.00
  -9   0  -6   21.25    6.13
  -9   0  -7   37.31    6.23
   9   0   8   23.91    5.58
   9   1  -2   15.01    4.09
  -9  -1   2   16.79    4.16
   9   1  -1    5.97    3.63
  -9  -1   1    3.95    3.30
   9   1   0   40.88    5.76
  -9  -1   0   45.50    6.61
   9   1   1    9.96    3.80
  -9  -1  -1   10.02    3.82
   9   1   2   28.95    4.57
  -9  -1  -2   17.36    4.71
   9   1   3    6.63    2.72
  -9  -1  -3    0.89    3.26
   9   1   4   15.10    2.82
  -9  -1  -4   12.26    4.22
  -9  -1  -5   10.67    4.06
  -9  -1  -6   31.99    6.23
   9   1   7    5.20    3.42
   9   1   8    6.72    3.84
  -9  -1  -8    5.29    3.38
   9   1   9   11.33    5.16
  -9  -1  -9    8.49    3.01
   9   1  10   69.16    7.45
  -9  -1 -10   55.30    5.63
   9   2  -4   53.22    5.85
  -9  -2   4   56.37    7.11
   9   2  -3   14.85    3.89
  -9  -2   3   -3.17    4.10
   9   2  -2   79.98    7.39
  -9  -2   2   75.41    6.68
   9   2  -1   76.21    5.96
  -9  -2   1   75.02    6.84
   9   2   0    6.32    3.39
  -9  -2   0    6.99    4.01
   9   2   1   16.46    3.98
  -9  -2  -1   17.10    4.01
   9   2   2    2.71    3.01
  -9  -2  -2    8.66    3.71
   9   2   3    0.04    2.16
  -9  -2  -3    1.19    2.20
   9   2   4   17.70    3.65
  -9  -2  -4   16.58    4.14
  -9  -2  -5    2.97    2.72
  -9  -2  -5    7.14    3.72
   9   2   6    0.46    1.99
  -9  -2  -6   -0.27    1.82
   9   2   7    3.85    3.84
  -9  -2  -7   14.36    3.02
   9   2   8   15.57    5.05
  -9  -2  -8   12.47    3.92
   9   2   9   39.14    5.68
  -9  -2  -9   44.93    5.76
   9   2  10   22.60    4.81
  -9  -2 -10   23.28    4.65
   9   2  11    2.41    4.24
  -9  -2 -11    3.10    3.31
   9   2  12   85.94    7.84
  -9  -2 -12   66.48    6.81
   9   3  -5   15.73    4.67
  -9  -3   5    8.97    3.51
   9   3  -4   10.89    3.26
  -9  -3   4    6.91    3.27
   9   3  -3    8.45    3.52
  -9  -3   3   10.99    3.29
   9   3  -2  115.78    7.39
  -9  -3   2  108.32    8.37
   9   3  -1    6.14    2.93
  -9  -3   1    8.73    3.06
   9   3   0    8.83    3.64
  -9  -3   0   18.61    4.16
   9   3   1   11.34    3.01
  -9  -3  -1   11.01    3.26
   9   3   2    1.01    2.12
   9   3   2   -0.85    1.70
  -9  -3  -2    1.92    1.95
   9   3   3   35.08    4.44
  -9  -3  -3   30.24    4.36
  -9  -3  -3   49.06    5.72
   9   3   4    1.81    1.87
  -9  -3  -4    5.54    2.58
  -9  -3  -4    1.51    2.65
   9   3   5    3.67    2.29
   9   3   5    3.84    2.74
  -9  -3  -5    1.85    2.34
   9   3   6    5.00    3.81
  -9  -3  -6    6.05    3.27
   9   3   7   15.36    4.43
  -9  -3  -7   12.06    3.98
   9   3   8   -0.45    1.75
  -9  -3  -8    0.38    1.58
   9   3   9   13.67    4.20
  -9  -3  -9   17.19    4.45
   9   3  10   76.76    8.21
  -9  -3 -10   66.19    7.10
   9   3  11   31.58    5.37
  -9  -3 -11   25.30    5.42
   9   3  12    2.27    3.35
  -9  -3 -12    4.86    3.05
  -9  -3 -13   16.08    5.22
   9   4  -5   55.99    7.14
   9   4  -4   65.25    6.36
   9   4  -3   20.61    4.18
   9   4  -2    2.76    2.96
  -9  -4   2    7.63    3.05
   9   4  -1    2.12    1.91
  -9  -4   1   -1.01    1.73
   9   4   0   34.94    4.11
   9   4   0   28.31    4.36
  -9  -4   0   32.96    4.75
   9   4   1    3.72    2.45
   9   4   1    4.22    2.75
  -9  -4  -1    5.20    3.09
   9   4   2   19.77    3.98
   9   4   2   24.83    4.32
  -9  -4  -2   26.18    4.31
   9   4   3    5.57    2.10
   9   4   3    1.64    1.70
   9   4   3    3.84    2.50
   9   4   4   43.79    3.81
   9   4   4   55.47    5.75
  -9  -4  -4   49.44    4.70
   9   4   5    1.82    2.25
   9   4   5    4.09    3.04
  -9  -4  -5    2.02    2.99
   9   4   6   13.72    3.88
  -9  -4  -6    3.69    3.95
   9   4   7    3.23    2.63
  -9  -4  -7    2.68    2.61
   9   4   8   -1.49    3.13
  -9  -4  -8    3.80    2.40
   9   4   9   11.64    4.39
  -9  -4  -9    9.69    3.34
   9   4  10   11.29    3.61
  -9  -4 -10    4.54    3.54
   9   4  11   30.79    5.59
  -9  -4 -11   17.31    4.49
   9   4  12   53.87    6.25
  -9  -4 -12   39.06    5.96
   9   4  13   21.80    5.36
  -9  -4 -13    6.00    4.31
  -9  -5   5   37.40    5.97
  -9  -5   4   28.34    5.46
  -9  -5   3   11.73    5.17
   9   5  -2   13.16    3.72
  -9  -5   2   14.17    4.01
   9   5  -1   14.01    3.77
  -9  -5   1   11.31    3.77
   9   5   0    6.10    3.44
  -9  -5   0    7.42    3.22
   9   5   1   15.41    3.71
  -9  -5  -1    6.26    3.38
   9   5   2   15.96    4.26
   9   5   2   18.35    3.95
  -9  -5  -2   22.44    3.81
   9   5   3   31.83    4.07
   9   5   3   23.10    3.55
  -9  -5  -3   28.38    4.58
   9   5   4   40.11    4.92
  -9  -5  -4   45.02    5.53
  -9  -5  -4   38.37    4.24
   9   5   5   13.79    3.55
  -9  -5  -5    5.67    3.80
  -9  -5  -5    5.68    3.08
   9   5   6   17.90    3.34
  -9  -5  -6   14.02    3.69
   9   5   7   18.83    4.47
  -9  -5  -7   22.23    3.90
   9   5   8    5.00    2.82
  -9  -5  -8    5.34    3.72
   9   5   9    4.03    3.60
  -9  -5  -9    3.56    3.71
   9   5  10    8.05    3.52
  -9  -5 -10    8.30    4.31
   9   5  11   26.49    5.76
  -9  -5 -11   26.52    6.00
   9   5  12   27.05    4.87
  -9  -5 -12   24.81    4.98
   9   5  13    1.85    3.18
  -9  -5 -13    5.50    4.11
   9   6  -4    3.10    3.06
  -9  -6   4    3.22    3.40
   9   6  -3    3.97    3.20
  -9  -6   3    3.69    3.57
   9   6  -2    0.62    2.75
  -9  -6   2    1.68    3.37
   9   6  -1    4.44    3.27
  -9  -6   1    2.66    3.17
   9   6   0   15.91    3.59
  -9  -6   0   19.17    5.12
   9   6   1   16.90    4.29
  -9  -6  -1   14.29    4.64
   9   6   2   19.18    3.80
  -9  -6  -2   17.94    3.67
   9   6   3   16.22    3.63
  -9  -6  -3   14.43    4.06
   9   6   4   15.11    3.85
  -9  -6  -4   17.06    4.07
  -9  -6  -5    1.47    2.21
  -9  -6  -5    0.69    1.90
   9   6   6    1.11    1.65
  -9  -6  -6   -2.41    2.07
   9   6   7   10.69    3.56
  -9  -6  -7   13.41    4.65
   9   6   8    7.71    3.72
  -9  -6  -8    9.59    3.63
   9   6   9   17.15    3.76
  -9  -6  -9   18.79    4.54
   9   6  10    6.40    3.69
  -9  -6 -10    5.09    3.61
   9   6  11   11.94    4.01
  -9  -6 -11    3.88    3.97
   9   6  12    2.63    3.37
  -9  -6 -12    1.14    3.09
   9   7  -3    3.31    3.06
  -9  -7   3    0.20    3.16
   9   7  -2   11.29    3.69
  -9  -7   2   14.10    4.24
   9   7  -1   18.57    4.44
  -9  -7   1    7.70    4.95
   9   7   0    5.96    2.82
  -9  -7   0   -0.98    2.96
   9   7   1    0.67    2.37
  -9  -7  -1   -2.96    3.01
   9   7   2    2.02    2.80
  -9  -7  -2    2.71    2.65
   9   7   3    5.76    3.22
  -9  -7  -3    5.41    3.01
   9   7   4    7.40    3.54
  -9  -7  -4   11.12    3.18
   9   7   5    2.93    2.59
  -9  -7  -5    0.72    2.21
  -9  -7  -7    7.44    3.67
  -9  -7  -8    1.82    3.00
  -9  -7  -9   27.43    5.41
  -9  -7 -10   25.70    5.26
  -9  -7 -11    3.17    3.51
   9   8  -1   22.10    5.19
  -9  -8   1   15.48    5.09
   9   8   0   -0.52    3.21
  -9  -8   0    2.67    2.96
   9   8   1   37.97    6.61
  -9  -8  -1   38.34    6.44
   9   8   2    5.25    3.35
  -9  -8  -2   -0.84    2.66
   9   8   3   -0.20    1.83
  -9  -8  -3    0.37    2.25
   9   8   4   38.07    5.32
  -9  -8  -4   33.39    4.86
   9   8   5   10.25    4.67
  -9  -8  -5    7.92    3.34
   9   8   6   30.09    5.37
   9   8   7    6.01    3.94
  -9  -8  -8   12.27    4.58
  -9  -8  -9    4.11    3.65
  10   4   4   12.74    4.84
  10   5   4   54.87    6.98
   0   0   0    0.00    0.00

_computing_structure_solution     'SHELXT 2014/5 (Sheldrick, 2014)'
;
_shelx_hkl_checksum   44811
 
data_2NRES-TMP
 
_audit_creation_method            'SHELXL-2018/3'
_shelx_SHELXL_version_number      '2018/3'
_chemical_name_systematic         ?
_chemical_name_common             ?
_chemical_melting_point           ?
_chemical_formula_moiety          'C6 H5 N O4, 1.5(C8 H12 N2)'
_chemical_formula_sum
 'C18 H23 N4 O4' 
_chemical_formula_weight          359.40

loop_
 _atom_type_symbol
 _atom_type_description
 _atom_type_scat_dispersion_real
 _atom_type_scat_dispersion_imag
 _atom_type_scat_source
 'C'  'C'   0.0033   0.0016
 'International Tables Vol C Tables 4.2.6.8 and 6.1.1.4'
 'H'  'H'   0.0000   0.0000
 'International Tables Vol C Tables 4.2.6.8 and 6.1.1.4'
 'N'  'N'   0.0061   0.0033
 'International Tables Vol C Tables 4.2.6.8 and 6.1.1.4'
 'O'  'O'   0.0106   0.0060
 'International Tables Vol C Tables 4.2.6.8 and 6.1.1.4'
 
_space_group_crystal_system       triclinic
_space_group_IT_number            2
_space_group_name_H-M_alt         'P -1'
_space_group_name_Hall            '-P 1'
 
_shelx_space_group_comment
;
The symmetry employed for this shelxl refinement is uniquely defined
by the following loop, which should always be used as a source of
symmetry information in preference to the above space-group names.
They are only intended as comments.
;
 
loop_
 _space_group_symop_operation_xyz
 'x, y, z'
 '-x, -y, -z'
 
_cell_length_a                    7.658(2)
_cell_length_b                    9.277(3)
_cell_length_c                    15.152(5)
_cell_angle_alpha                 79.304(6)
_cell_angle_beta                  82.008(6)
_cell_angle_gamma                 65.214(5)
_cell_volume                      957.9(5)
_cell_formula_units_Z             2
_cell_measurement_temperature     150(2)
_cell_measurement_reflns_used     5527
_cell_measurement_theta_min       3.0
_cell_measurement_theta_max       27.7
 
_exptl_crystal_description        Block
_exptl_crystal_colour             Yellow
_exptl_crystal_density_meas       ?
_exptl_crystal_density_method     ?
_exptl_crystal_density_diffrn     1.246          
_exptl_crystal_F_000              382
_exptl_transmission_factor_min    ?
_exptl_transmission_factor_max    ?
_exptl_crystal_size_max           0.200
_exptl_crystal_size_mid           0.200
_exptl_crystal_size_min           0.200
_exptl_absorpt_coefficient_mu     0.090
_shelx_estimated_absorpt_T_min    0.982
_shelx_estimated_absorpt_T_max    0.982
_exptl_absorpt_correction_type    'Multi-scan'
_exptl_absorpt_correction_T_min   0.683
_exptl_absorpt_correction_T_max   1.000
_exptl_absorpt_process_details    'Jacobson, R. (1998) Private communication'
_exptl_absorpt_special_details    ?
_diffrn_ambient_temperature       150(2)
_diffrn_radiation_wavelength      0.71075
_diffrn_radiation_type            MoK\a
_diffrn_source                    'Sealed Tube'
_diffrn_measurement_device_type   'Rigaku Mercury375R (2x2 bin mode)'
_diffrn_measurement_method        'profile data from \w-scans'
_diffrn_detector_area_resol_mean  ?
_diffrn_reflns_number             6882
_diffrn_reflns_av_unetI/netI      0.0706
_diffrn_reflns_av_R_equivalents   0.0589
_diffrn_reflns_limit_h_min        -9
_diffrn_reflns_limit_h_max        9
_diffrn_reflns_limit_k_min        -11
_diffrn_reflns_limit_k_max        11
_diffrn_reflns_limit_l_min        -18
_diffrn_reflns_limit_l_max        18
_diffrn_reflns_theta_min          2.965
_diffrn_reflns_theta_max          25.000
_diffrn_reflns_theta_full         25.000
_diffrn_measured_fraction_theta_max   0.987
_diffrn_measured_fraction_theta_full  0.987
_diffrn_reflns_Laue_measured_fraction_max    0.987
_diffrn_reflns_Laue_measured_fraction_full   0.987
_diffrn_reflns_point_group_measured_fraction_max   0.987
_diffrn_reflns_point_group_measured_fraction_full  0.987
_reflns_number_total              3305
_reflns_number_gt                 1894
_reflns_threshold_expression      'I > 2\s(I)'
_reflns_Friedel_coverage          0.000
_reflns_Friedel_fraction_max      .
_reflns_Friedel_fraction_full     .
 
_reflns_special_details
;
 Reflections were merged by SHELXL according to the crystal
 class for the calculation of statistics and refinement.
 
 _reflns_Friedel_fraction is defined as the number of unique
 Friedel pairs measured divided by the number that would be
 possible theoretically, ignoring centric projections and
 systematic absences.
;
 
_computing_data_collection        ?
_computing_cell_refinement        ?
_computing_data_reduction         ?
_computing_structure_solution     'SHELXT 2014/5 (Sheldrick, 2014)'
_computing_structure_refinement 'SHELXL-2018/3 (Sheldrick, 2018)'
_computing_molecular_graphics     ?
_computing_publication_material   ?
_refine_special_details           ?
_refine_ls_structure_factor_coef  Fsqd
_refine_ls_matrix_type            full
_refine_ls_weighting_scheme       calc
_refine_ls_weighting_details
'w=1/[\s^2^(Fo^2^)+(0.1220P)^2^+0.3342P] where P=(Fo^2^+2Fc^2^)/3'
_atom_sites_solution_primary      ?
_atom_sites_solution_secondary    ?
_atom_sites_solution_hydrogens    mixed
_refine_ls_hydrogen_treatment     mixed
_refine_ls_extinction_method      'SHELXL-2018/3 (Sheldrick 2018)'
_refine_ls_extinction_coef        0.020(8)
_refine_ls_extinction_expression
 'Fc^*^=kFc[1+0.001xFc^2^\l^3^/sin(2\q)]^-1/4^'
_refine_ls_number_reflns          3305
_refine_ls_number_parameters      247
_refine_ls_number_restraints      0
_refine_ls_R_factor_all           0.1270
_refine_ls_R_factor_gt            0.0781
_refine_ls_wR_factor_ref          0.2532
_refine_ls_wR_factor_gt           0.2296
_refine_ls_goodness_of_fit_ref    1.109
_refine_ls_restrained_S_all       1.109
_refine_ls_shift/su_max           0.000
_refine_ls_shift/su_mean          0.000
 
loop_
 _atom_site_label
 _atom_site_type_symbol
 _atom_site_fract_x
 _atom_site_fract_y
 _atom_site_fract_z
 _atom_site_U_iso_or_equiv
 _atom_site_adp_type
 _atom_site_occupancy
 _atom_site_site_symmetry_order  
 _atom_site_calc_flag
 _atom_site_refinement_flags_posn
 _atom_site_refinement_flags_adp
 _atom_site_refinement_flags_occupancy
 _atom_site_disorder_assembly
 _atom_site_disorder_group
O2 O 0.0736(4) 0.6091(4) 0.6982(2) 0.0558(9) Uani 1 1 d . . . . .
H2 H 0.063749 0.694471 0.667492 0.084 Uiso 1 1 calc R U . . .
O1 O 0.4591(5) 0.1968(4) 0.9072(2) 0.0594(10) Uani 1 1 d . . . . .
N1 N 0.8110(5) 0.0571(4) 0.9808(2) 0.0460(10) Uani 1 1 d . . . . .
N2 N 0.0330(5) 0.8706(4) 0.5667(2) 0.0417(9) Uani 1 1 d . . . . .
N4 N 0.1161(5) 0.3582(4) 0.8311(3) 0.0454(9) Uani 1 1 d . . . . .
O4 O -0.0012(6) 0.4247(5) 0.8885(3) 0.0847(13) Uani 1 1 d . . . . .
N3 N 0.4585(5) 0.1495(4) 0.4485(3) 0.0499(10) Uani 1 1 d . . . . .
C2 C 0.2505(6) 0.5352(5) 0.7326(3) 0.0396(10) Uani 1 1 d . . . . .
C6 C 0.4516(6) 0.3189(5) 0.8416(3) 0.0413(10) Uani 1 1 d . . . . .
C12 C 0.0183(5) 0.8559(5) 0.4815(3) 0.0382(10) Uani 1 1 d . . . . .
C1 C 0.2772(6) 0.4050(5) 0.8002(2) 0.0374(10) Uani 1 1 d . . . . .
C13 C 0.0167(6) 1.0116(5) 0.5863(3) 0.0404(10) Uani 1 1 d . . . . .
C16 C 0.4877(6) 0.1261(5) 0.5365(3) 0.0449(11) Uani 1 1 d . . . . .
C17 C 0.4700(6) 0.0246(5) 0.4112(3) 0.0453(11) Uani 1 1 d . . . . .
C3 C 0.4047(6) 0.5778(5) 0.7036(3) 0.0449(11) Uani 1 1 d . . . . .
H3 H 0.391161 0.663619 0.658206 0.054 Uiso 1 1 calc R U . . .
C8 C 0.9390(6) -0.0818(5) 0.9550(3) 0.0444(11) Uani 1 1 d . . . . .
O3 O 0.1069(6) 0.2522(6) 0.7987(3) 0.1051(16) Uani 1 1 d . . . . .
C5 C 0.6034(6) 0.3644(5) 0.8106(3) 0.0487(11) Uani 1 1 d . . . . .
H5 H 0.721908 0.308864 0.835766 0.058 Uiso 1 1 calc R U . . .
C9 C 0.8692(6) 0.1410(5) 1.0252(3) 0.0466(11) Uani 1 1 d . . . . .
C4 C 0.5787(6) 0.4918(5) 0.7427(3) 0.0502(12) Uani 1 1 d . . . . .
H4 H 0.681737 0.520521 0.722736 0.060 Uiso 1 1 calc R U . . .
C7 C 0.8639(8) -0.1719(6) 0.9075(3) 0.0601(13) Uani 1 1 d . . . . .
H7A H 0.868205 -0.267750 0.946088 0.090 Uiso 1 1 calc R U . . .
H7B H 0.942536 -0.199802 0.853017 0.090 Uiso 1 1 calc R U . . .
H7C H 0.733239 -0.105245 0.893241 0.090 Uiso 1 1 calc R U . . .
C14 C 0.0339(8) 1.0218(6) 0.6825(3) 0.0583(13) Uani 1 1 d . . . . .
H14A H -0.088596 1.091322 0.707349 0.087 Uiso 1 1 calc R U . . .
H14B H 0.128155 1.063902 0.684649 0.087 Uiso 1 1 calc R U . . .
H14C H 0.073084 0.916779 0.716990 0.087 Uiso 1 1 calc R U . . .
C11 C 0.0387(7) 0.6950(5) 0.4640(3) 0.0583(13) Uani 1 1 d . . . . .
H11A H 0.168328 0.636130 0.441392 0.087 Uiso 1 1 calc R U . . .
H11B H -0.049326 0.709853 0.420406 0.087 Uiso 1 1 calc R U . . .
H11C H 0.010015 0.636255 0.519075 0.087 Uiso 1 1 calc R U . . .
C18 C 0.4373(8) 0.0547(7) 0.3141(3) 0.0669(14) Uani 1 1 d . . . . .
H18A H 0.316031 0.052284 0.306902 0.100 Uiso 1 1 calc R U . . .
H18B H 0.539209 -0.026601 0.283964 0.100 Uiso 1 1 calc R U . . .
H18C H 0.435495 0.158060 0.288469 0.100 Uiso 1 1 calc R U . . .
C10 C 0.7187(7) 0.2954(6) 1.0520(4) 0.0674(15) Uani 1 1 d . . . . .
H10A H 0.598738 0.317296 1.028405 0.101 Uiso 1 1 calc R U . . .
H10B H 0.758625 0.381131 1.028407 0.101 Uiso 1 1 calc R U . . .
H10C H 0.702353 0.286712 1.116517 0.101 Uiso 1 1 calc R U . . .
C15 C 0.4711(8) 0.2696(6) 0.5761(4) 0.0678(15) Uani 1 1 d . . . . .
H15A H 0.464801 0.355521 0.528504 0.102 Uiso 1 1 calc R U . . .
H15B H 0.581634 0.240866 0.609411 0.102 Uiso 1 1 calc R U . . .
H15C H 0.356311 0.303708 0.615612 0.102 Uiso 1 1 calc R U . . .
H1 H 0.568(11) 0.138(9) 0.920(5) 0.12(3) Uiso 1 1 d . . . . .
 
loop_
 _atom_site_aniso_label
 _atom_site_aniso_U_11
 _atom_site_aniso_U_22
 _atom_site_aniso_U_33
 _atom_site_aniso_U_23
 _atom_site_aniso_U_13
 _atom_site_aniso_U_12
O2 0.0542(19) 0.0488(19) 0.058(2) 0.0132(15) -0.0192(15) -0.0181(16)
O1 0.047(2) 0.057(2) 0.065(2) 0.0234(17) -0.0196(16) -0.0204(17)
N1 0.045(2) 0.042(2) 0.041(2) 0.0015(16) -0.0099(16) -0.0081(18)
N2 0.044(2) 0.034(2) 0.041(2) 0.0013(15) -0.0088(15) -0.0117(16)
N4 0.040(2) 0.039(2) 0.057(2) -0.0026(17) -0.0116(18) -0.0149(18)
O4 0.078(3) 0.089(3) 0.097(3) -0.035(2) 0.038(2) -0.048(2)
N3 0.048(2) 0.046(2) 0.056(2) -0.0108(18) -0.0014(18) -0.0190(19)
C2 0.046(2) 0.034(2) 0.036(2) -0.0050(17) -0.0081(18) -0.012(2)
C6 0.040(2) 0.042(2) 0.038(2) 0.0004(18) -0.0095(18) -0.013(2)
C12 0.033(2) 0.035(2) 0.044(2) -0.0036(17) -0.0065(17) -0.0104(18)
C1 0.038(2) 0.038(2) 0.036(2) -0.0038(17) -0.0020(17) -0.0160(19)
C13 0.035(2) 0.040(2) 0.043(2) -0.0034(18) -0.0055(18) -0.0121(19)
C16 0.039(2) 0.045(3) 0.055(3) -0.020(2) 0.004(2) -0.019(2)
C17 0.042(2) 0.050(3) 0.048(3) -0.013(2) -0.0012(19) -0.021(2)
C3 0.052(3) 0.040(2) 0.043(2) -0.0038(19) 0.000(2) -0.021(2)
C8 0.051(3) 0.043(2) 0.034(2) 0.0013(18) -0.0093(19) -0.014(2)
O3 0.092(3) 0.124(4) 0.145(4) -0.072(3) 0.022(3) -0.075(3)
C5 0.036(2) 0.055(3) 0.054(3) -0.004(2) -0.009(2) -0.017(2)
C9 0.053(3) 0.041(2) 0.036(2) -0.0026(18) -0.007(2) -0.009(2)
C4 0.044(3) 0.048(3) 0.063(3) -0.012(2) 0.007(2) -0.024(2)
C7 0.076(3) 0.057(3) 0.047(3) -0.007(2) -0.016(2) -0.024(3)
C14 0.075(3) 0.058(3) 0.045(3) -0.004(2) -0.017(2) -0.027(3)
C11 0.066(3) 0.044(3) 0.070(3) -0.013(2) -0.010(3) -0.024(2)
C18 0.070(3) 0.084(4) 0.054(3) -0.009(3) -0.013(3) -0.036(3)
C10 0.063(3) 0.051(3) 0.072(3) -0.017(2) -0.006(3) -0.002(3)
C15 0.069(3) 0.055(3) 0.082(4) -0.027(3) -0.006(3) -0.020(3)
 
_geom_special_details
;
 All esds (except the esd in the dihedral angle between two l.s. planes)
 are estimated using the full covariance matrix.  The cell esds are taken
 into account individually in the estimation of esds in distances, angles
 and torsion angles; correlations between esds in cell parameters are only
 used when they are defined by crystal symmetry.  An approximate (isotropic)
 treatment of cell esds is used for estimating esds involving l.s. planes.
;
 
loop_
 _geom_bond_atom_site_label_1
 _geom_bond_atom_site_label_2
 _geom_bond_distance
 _geom_bond_site_symmetry_2
 _geom_bond_publ_flag
O2 C2 1.365(5) . ?
O2 H2 0.8200 . ?
O1 C6 1.348(5) . ?
O1 H1 0.81(7) . ?
N1 C8 1.340(5) . ?
N1 C9 1.352(6) . ?
N2 C13 1.346(5) . ?
N2 C12 1.347(5) . ?
N4 O3 1.207(5) . ?
N4 O4 1.209(5) . ?
N4 C1 1.464(5) . ?
N3 C16 1.344(5) . ?
N3 C17 1.347(5) . ?
C2 C3 1.388(6) . ?
C2 C1 1.393(5) . ?
C6 C5 1.391(6) . ?
C6 C1 1.402(5) . ?
C12 C13 1.404(6) 2_576 ?
C12 C11 1.504(6) . ?
C13 C14 1.506(6) . ?
C16 C17 1.404(6) 2_656 ?
C16 C15 1.511(6) . ?
C17 C18 1.482(6) . ?
C3 C4 1.385(6) . ?
C3 H3 0.9300 . ?
C8 C9 1.390(6) 2_757 ?
C8 C7 1.513(6) . ?
C5 C4 1.380(6) . ?
C5 H5 0.9300 . ?
C9 C10 1.499(6) . ?
C4 H4 0.9300 . ?
C7 H7A 0.9600 . ?
C7 H7B 0.9600 . ?
C7 H7C 0.9600 . ?
C14 H14A 0.9600 . ?
C14 H14B 0.9600 . ?
C14 H14C 0.9600 . ?
C11 H11A 0.9600 . ?
C11 H11B 0.9600 . ?
C11 H11C 0.9600 . ?
C18 H18A 0.9600 . ?
C18 H18B 0.9600 . ?
C18 H18C 0.9600 . ?
C10 H10A 0.9600 . ?
C10 H10B 0.9600 . ?
C10 H10C 0.9600 . ?
C15 H15A 0.9600 . ?
C15 H15B 0.9600 . ?
C15 H15C 0.9600 . ?
 
loop_
 _geom_angle_atom_site_label_1
 _geom_angle_atom_site_label_2
 _geom_angle_atom_site_label_3
 _geom_angle
 _geom_angle_site_symmetry_1
 _geom_angle_site_symmetry_3
 _geom_angle_publ_flag
C2 O2 H2 109.5 . . ?
C6 O1 H1 113(5) . . ?
C8 N1 C9 119.8(4) . . ?
C13 N2 C12 120.0(3) . . ?
O3 N4 O4 122.3(4) . . ?
O3 N4 C1 118.3(4) . . ?
O4 N4 C1 119.3(4) . . ?
C16 N3 C17 118.6(4) . . ?
O2 C2 C3 124.8(3) . . ?
O2 C2 C1 116.7(4) . . ?
C3 C2 C1 118.4(4) . . ?
O1 C6 C5 125.4(4) . . ?
O1 C6 C1 117.1(4) . . ?
C5 C6 C1 117.5(4) . . ?
N2 C12 C13 119.8(4) . 2_576 ?
N2 C12 C11 117.3(4) . . ?
C13 C12 C11 122.9(4) 2_576 . ?
C2 C1 C6 122.5(4) . . ?
C2 C1 N4 119.0(3) . . ?
C6 C1 N4 118.5(3) . . ?
N2 C13 C12 120.2(4) . 2_576 ?
N2 C13 C14 117.9(3) . . ?
C12 C13 C14 121.9(4) 2_576 . ?
N3 C16 C17 121.3(4) . 2_656 ?
N3 C16 C15 116.9(4) . . ?
C17 C16 C15 121.8(4) 2_656 . ?
N3 C17 C16 120.2(4) . 2_656 ?
N3 C17 C18 117.1(4) . . ?
C16 C17 C18 122.7(4) 2_656 . ?
C4 C3 C2 119.6(4) . . ?
C4 C3 H3 120.2 . . ?
C2 C3 H3 120.2 . . ?
N1 C8 C9 120.3(4) . 2_757 ?
N1 C8 C7 117.2(4) . . ?
C9 C8 C7 122.4(4) 2_757 . ?
C4 C5 C6 120.2(4) . . ?
C4 C5 H5 119.9 . . ?
C6 C5 H5 119.9 . . ?
N1 C9 C8 119.9(4) . 2_757 ?
N1 C9 C10 117.1(4) . . ?
C8 C9 C10 123.1(4) 2_757 . ?
C5 C4 C3 121.7(4) . . ?
C5 C4 H4 119.1 . . ?
C3 C4 H4 119.1 . . ?
C8 C7 H7A 109.5 . . ?
C8 C7 H7B 109.5 . . ?
H7A C7 H7B 109.5 . . ?
C8 C7 H7C 109.5 . . ?
H7A C7 H7C 109.5 . . ?
H7B C7 H7C 109.5 . . ?
C13 C14 H14A 109.5 . . ?
C13 C14 H14B 109.5 . . ?
H14A C14 H14B 109.5 . . ?
C13 C14 H14C 109.5 . . ?
H14A C14 H14C 109.5 . . ?
H14B C14 H14C 109.5 . . ?
C12 C11 H11A 109.5 . . ?
C12 C11 H11B 109.5 . . ?
H11A C11 H11B 109.5 . . ?
C12 C11 H11C 109.5 . . ?
H11A C11 H11C 109.5 . . ?
H11B C11 H11C 109.5 . . ?
C17 C18 H18A 109.5 . . ?
C17 C18 H18B 109.5 . . ?
H18A C18 H18B 109.5 . . ?
C17 C18 H18C 109.5 . . ?
H18A C18 H18C 109.5 . . ?
H18B C18 H18C 109.5 . . ?
C9 C10 H10A 109.5 . . ?
C9 C10 H10B 109.5 . . ?
H10A C10 H10B 109.5 . . ?
C9 C10 H10C 109.5 . . ?
H10A C10 H10C 109.5 . . ?
H10B C10 H10C 109.5 . . ?
C16 C15 H15A 109.5 . . ?
C16 C15 H15B 109.5 . . ?
H15A C15 H15B 109.5 . . ?
C16 C15 H15C 109.5 . . ?
H15A C15 H15C 109.5 . . ?
H15B C15 H15C 109.5 . . ?
 
loop_
 _geom_torsion_atom_site_label_1
 _geom_torsion_atom_site_label_2
 _geom_torsion_atom_site_label_3
 _geom_torsion_atom_site_label_4
 _geom_torsion
 _geom_torsion_site_symmetry_1
 _geom_torsion_site_symmetry_2
 _geom_torsion_site_symmetry_3
 _geom_torsion_site_symmetry_4
 _geom_torsion_publ_flag
C13 N2 C12 C13 -0.9(6) . . . 2_576 ?
C13 N2 C12 C11 179.7(4) . . . . ?
O2 C2 C1 C6 -179.8(4) . . . . ?
C3 C2 C1 C6 2.0(6) . . . . ?
O2 C2 C1 N4 -1.4(6) . . . . ?
C3 C2 C1 N4 -179.6(4) . . . . ?
O1 C6 C1 C2 178.9(4) . . . . ?
C5 C6 C1 C2 -2.2(6) . . . . ?
O1 C6 C1 N4 0.5(6) . . . . ?
C5 C6 C1 N4 179.4(4) . . . . ?
O3 N4 C1 C2 96.0(5) . . . . ?
O4 N4 C1 C2 -85.0(5) . . . . ?
O3 N4 C1 C6 -85.6(5) . . . . ?
O4 N4 C1 C6 93.5(5) . . . . ?
C12 N2 C13 C12 0.9(6) . . . 2_576 ?
C12 N2 C13 C14 179.9(4) . . . . ?
C17 N3 C16 C17 0.2(7) . . . 2_656 ?
C17 N3 C16 C15 -179.3(4) . . . . ?
C16 N3 C17 C16 -0.2(7) . . . 2_656 ?
C16 N3 C17 C18 -179.9(4) . . . . ?
O2 C2 C3 C4 -178.8(4) . . . . ?
C1 C2 C3 C4 -0.6(6) . . . . ?
C9 N1 C8 C9 0.8(6) . . . 2_757 ?
C9 N1 C8 C7 178.6(4) . . . . ?
O1 C6 C5 C4 179.9(4) . . . . ?
C1 C6 C5 C4 1.1(6) . . . . ?
C8 N1 C9 C8 -0.8(6) . . . 2_757 ?
C8 N1 C9 C10 180.0(4) . . . . ?
C6 C5 C4 C3 0.1(7) . . . . ?
C2 C3 C4 C5 -0.4(7) . . . . ?
 
_refine_diff_density_max    0.267
_refine_diff_density_min   -0.248
_refine_diff_density_rms    0.064

_shelx_res_file
;
TITL shelx_a.res in P-1
    shelx.res
    created by SHELXL-2018/3 at 23:10:52 on 23-Sep-2020
CELL  0.71075   7.6575   9.2768  15.1518   79.304   82.008   65.214
ZERR     2.00   0.0023   0.0028   0.0045    0.006    0.006    0.005
LATT   1
SFAC  C    H    N    O
UNIT  36 46 8 8
MERG   2
OMIT    -2.00  50.00
OMIT    -2  -2   1
OMIT     4  -2   9
OMIT     4  10  10
OMIT    -1   6  11
OMIT    -2  -2   2
BOND O2 O1 N1 N2 N4 O4 N3 C2 C6 C12 C1 C13 C16 C17 C3 H3 C8 O3 C5 H5
BOND C9 C4 H4 C7 H7a H7b H7c C14 H14a H14b H14c C11 H11a H11b H11c
BOND C18 H18a H18b H18c C10 H10a H10b H10c C15 H15a H15b H15c H2 H1
BOND O2 O1 N1 N2 N4 O4 N3 C2 C6 C12 C1 C13 C16 C17 C3 H3 C8 O3 C5 H5
BOND C9 C4 H4 C7 H7a H7b H7c C14 H14a H14b H14c C11 H11a H11b H11c
BOND C18 H18a H18b H18c C10 H10a H10b H10c C15 H15a H15b H15c H2 H1
BOND O2 H2 O1 N1 N2 N4 O4 N3 C2 C6 C12 C1 C13 C16 C17 C3 H3 C8 O3 C5
BOND H5 C9 C4 H4 C7 H7A H7B H7C C14 H14A H14B H14C C11 H11A H11B H11C
BOND C18 H18A H18B H18C C10 H10A H10B H10C C15 H15A H15B H15C H1
MPLA O2 H2 O1 N1 N2 N4 O4 N3 C2 C6 C12 C1 C13 C16 C17 C3 H3 C8 O3 C5
MPLA H5 C9 C4 H4 C7 H7A H7B H7C C14 H14A H14B H14C C11 H11A H11B H11C
MPLA C18 H18A H18B H18C C10 H10A H10B H10C C15 H15A H15B H15C H1
FMAP   2
PLAN   20
SIZE     0.200   0.200   0.200
ACTA
BOND   $H
CONF
LIST   4
L.S.  25
TEMP    20.00
WGHT    0.122000    0.334200
EXTI    0.019763
FVAR       0.83146
O2    4    0.073575    0.609070    0.698168    11.00000    0.05420    0.04881 =
         0.05765    0.01319   -0.01919   -0.01814
AFIX 147
H2    2    0.063749    0.694471    0.667492    11.00000   -1.50000
AFIX   0
O1    4    0.459118    0.196757    0.907177    11.00000    0.04720    0.05720 =
         0.06451    0.02343   -0.01963   -0.02039
N1    3    0.811025    0.057106    0.980761    11.00000    0.04458    0.04216 =
         0.04061    0.00149   -0.00989   -0.00807
N2    3    0.032975    0.870578    0.566652    11.00000    0.04422    0.03416 =
         0.04133    0.00131   -0.00876   -0.01169
N4    3    0.116096    0.358156    0.831065    11.00000    0.03982    0.03886 =
         0.05723   -0.00265   -0.01165   -0.01493
O4    4   -0.001248    0.424737    0.888479    11.00000    0.07762    0.08911 =
         0.09713   -0.03465    0.03786   -0.04785
N3    3    0.458466    0.149467    0.448549    11.00000    0.04816    0.04645 =
         0.05576   -0.01080   -0.00137   -0.01900
C2    1    0.250457    0.535226    0.732644    11.00000    0.04560    0.03420 =
         0.03627   -0.00503   -0.00807   -0.01174
C6    1    0.451636    0.318873    0.841564    11.00000    0.03971    0.04171 =
         0.03822    0.00038   -0.00955   -0.01261
C12   1    0.018299    0.855853    0.481495    11.00000    0.03286    0.03457 =
         0.04426   -0.00363   -0.00651   -0.01039
C1    1    0.277229    0.404952    0.800198    11.00000    0.03836    0.03766 =
         0.03611   -0.00377   -0.00202   -0.01601
C13   1    0.016716    1.011573    0.586277    11.00000    0.03497    0.03960 =
         0.04341   -0.00339   -0.00545   -0.01208
C16   1    0.487671    0.126101    0.536468    11.00000    0.03919    0.04539 =
         0.05525   -0.01969    0.00430   -0.01928
C17   1    0.470032    0.024639    0.411160    11.00000    0.04196    0.05008 =
         0.04815   -0.01315   -0.00123   -0.02077
C3    1    0.404664    0.577840    0.703617    11.00000    0.05219    0.04004 =
         0.04343   -0.00384   -0.00033   -0.02145
AFIX  43
H3    2    0.391161    0.663619    0.658206    11.00000   -1.20000
AFIX   0
C8    1    0.939002   -0.081804    0.955014    11.00000    0.05063    0.04276 =
         0.03411    0.00130   -0.00929   -0.01423
O3    4    0.106924    0.252228    0.798697    11.00000    0.09183    0.12373 =
         0.14538   -0.07239    0.02234   -0.07545
C5    1    0.603437    0.364408    0.810625    11.00000    0.03643    0.05481 =
         0.05377   -0.00418   -0.00923   -0.01692
AFIX  43
H5    2    0.721908    0.308864    0.835766    11.00000   -1.20000
AFIX   0
C9    1    0.869197    0.141048    1.025210    11.00000    0.05289    0.04094 =
         0.03588   -0.00259   -0.00688   -0.00913
C4    1    0.578742    0.491769    0.742732    11.00000    0.04384    0.04788 =
         0.06310   -0.01211    0.00679   -0.02397
AFIX  43
H4    2    0.681737    0.520521    0.722736    11.00000   -1.20000
AFIX   0
C7    1    0.863882   -0.171880    0.907499    11.00000    0.07643    0.05728 =
         0.04726   -0.00691   -0.01619   -0.02436
AFIX 137
H7A   2    0.868205   -0.267750    0.946088    11.00000   -1.50000
H7B   2    0.942536   -0.199802    0.853017    11.00000   -1.50000
H7C   2    0.733239   -0.105245    0.893241    11.00000   -1.50000
AFIX   0
C14   1    0.033898    1.021823    0.682546    11.00000    0.07507    0.05764 =
         0.04476   -0.00398   -0.01676   -0.02680
AFIX 137
H14A  2   -0.088596    1.091322    0.707349    11.00000   -1.50000
H14B  2    0.128155    1.063902    0.684649    11.00000   -1.50000
H14C  2    0.073084    0.916779    0.716990    11.00000   -1.50000
AFIX   0
C11   1    0.038671    0.694976    0.464011    11.00000    0.06624    0.04408 =
         0.06975   -0.01292   -0.00976   -0.02382
AFIX 137
H11A  2    0.168328    0.636130    0.441392    11.00000   -1.50000
H11B  2   -0.049326    0.709853    0.420406    11.00000   -1.50000
H11C  2    0.010015    0.636255    0.519075    11.00000   -1.50000
AFIX   0
C18   1    0.437311    0.054746    0.314076    11.00000    0.07044    0.08357 =
         0.05424   -0.00902   -0.01257   -0.03634
AFIX 137
H18A  2    0.316031    0.052284    0.306902    11.00000   -1.50000
H18B  2    0.539209   -0.026601    0.283964    11.00000   -1.50000
H18C  2    0.435495    0.158060    0.288469    11.00000   -1.50000
AFIX   0
C10   1    0.718703    0.295420    1.052046    11.00000    0.06267    0.05076 =
         0.07165   -0.01712   -0.00606   -0.00240
AFIX 137
H10A  2    0.598738    0.317296    1.028405    11.00000   -1.50000
H10B  2    0.758625    0.381131    1.028407    11.00000   -1.50000
H10C  2    0.702353    0.286712    1.116517    11.00000   -1.50000
AFIX   0
C15   1    0.471093    0.269639    0.576114    11.00000    0.06934    0.05467 =
         0.08214   -0.02724   -0.00583   -0.02026
AFIX 137
H15A  2    0.464801    0.355521    0.528504    11.00000   -1.50000
H15B  2    0.581634    0.240866    0.609411    11.00000   -1.50000
H15C  2    0.356311    0.303708    0.615612    11.00000   -1.50000
AFIX   0
H1    2    0.567934    0.138281    0.919917    11.00000    0.11869
HKLF 4


REM  shelx_a.res in P-1
REM wR2 = 0.2532, GooF = S = 1.109, Restrained GooF = 1.109 for all data
REM R1 = 0.0781 for 1894 Fo > 4sig(Fo) and 0.1270 for all 3305 data
REM 247 parameters refined using 0 restraints

END

WGHT      0.1036      0.7114

REM Highest difference peak  0.267,  deepest hole -0.248,  1-sigma level  0.064
Q1    1   0.6998  0.2275  0.8840  11.00000  0.05    0.27
Q2    1   0.6852  0.6077  0.6356  11.00000  0.05    0.24
Q3    1   0.5568  0.2130  0.4490  11.00000  0.05    0.23
Q4    1   0.3716  0.0821  0.4474  11.00000  0.05    0.22
Q5    1  -0.0196  0.4278  0.7214  11.00000  0.05    0.21
Q6    1   0.2159  0.2589  0.9259  11.00000  0.05    0.21
Q7    1   0.6151  0.1806  0.4136  11.00000  0.05    0.21
Q8    1   0.5816 -0.0551  0.4420  11.00000  0.05    0.21
Q9    1   0.8787  0.3248  0.7973  11.00000  0.05    0.20
Q10   1   0.1471  0.6051  0.5103  11.00000  0.05    0.20
Q11   1   0.0310  0.3778  0.7675  11.00000  0.05    0.19
Q12   1   0.1041  0.7719  0.4504  11.00000  0.05    0.19
Q13   1   0.5248  0.6796  0.6464  11.00000  0.05    0.19
Q14   1  -0.0495  0.7903  0.5773  11.00000  0.05    0.19
Q15   1  -0.1002  0.8399  0.5884  11.00000  0.05    0.19
Q16   1   0.4171  0.7073  0.7257  11.00000  0.05    0.19
Q17   1   0.4157  0.2155  0.9938  11.00000  0.05    0.19
Q18   1  -0.0341  0.4746  0.8178  11.00000  0.05    0.18
Q19   1   0.5013  0.4670  0.8166  11.00000  0.05    0.18
Q20   1   0.8923 -0.3200  1.0282  11.00000  0.05    0.18
;
_shelx_res_checksum   59550

_shelx_hkl_file
;
   0   0   3   88.26    1.47
   0   0   3   90.39    1.91
   0   0  -3   96.87    1.86
   0   0   4  342.34    5.03
   0   0  -5  242.60    5.05
   0   0   6   30.22    2.50
   0   0   6   20.92    1.57
   0   0  -6   23.94    2.18
   0   0   7  827.92   12.73
   0   0  -7  832.09   13.66
   0   0   8 1041.70   15.63
   0   0  -8 1020.04   15.75
   0   0   9   54.02    3.83
   0   0  -9   45.77    4.59
   0   0  10   75.50    5.10
   0   0 -10   84.68    4.93
   0   0 -11   22.52    4.39
   0   0  12   -1.10    2.72
   0   0 -12    0.32    2.77
   0   0  13    6.35    3.51
   0   0 -13    3.58    4.07
   0   0  14   43.84    5.49
   0   0 -14   53.77    6.87
   0   0  16    1.74    3.73
   0   0 -16    8.29    5.40
   0   0  17    0.42    4.42
   0   0 -17    5.05    6.35
   0   0  18   21.37    6.43
   0   0 -18   19.89    9.69
   0   0  19    4.39    5.37
   0   0 -19    7.90    9.74
   0   1 -18    6.50    7.09
   0  -1  18    2.43    5.42
   0   1 -17   -3.36    4.73
   0  -1  17    2.70    3.88
   0   1 -16    3.90    7.38
   0  -1  16   20.90    6.03
   0   1 -15   23.50    6.70
   0  -1  15   26.54    6.08
   0   1 -14    1.05    4.05
   0  -1  14    2.01    3.58
   0   1 -13   52.08    6.57
   0  -1  13   39.22    5.62
   0   1 -12   39.57    5.62
   0  -1  12   39.94    5.35
   0   1 -11  125.40    7.46
   0  -1  11  145.12    7.38
   0   1 -10  120.64    6.23
   0  -1  10  113.18    5.86
   0   1  -9  155.10    6.33
   0  -1   9  129.47    5.67
   0   1  -8   17.15    2.48
   0  -1   8   17.96    2.53
   0   1  -7    2.80    2.21
   0  -1   7    9.22    1.91
   0  -1   7    7.38    1.62
   0  -1   6   65.79    2.50
   0  -1   6   76.19    3.16
   0   1  -5  664.18    8.54
   0  -1   5  647.25    7.78
   0  -1   5  632.44    8.46
   0   1  -4 2315.41   18.74
   0  -1   4 2299.29   19.70
   0   1  -3  716.70    7.11
   0   1  -2 1415.49   11.23
   0  -1   2 1427.46   10.23
   0   1   2 9999.00   47.27
   0  -1  -2 9994.71   46.58
   0  -1  -3  810.43    8.17
   0   1   4 3704.31   27.15
   0  -1  -4 3711.66   28.53
   0  -1  -4 3694.62   21.78
   0  -1  -5   58.70    2.45
   0  -1  -5   48.72    1.67
   0   1   6   -0.42    1.01
   0  -1  -6    0.12    1.05
   0  -1  -6    0.00    0.74
   0   1   7   78.99    3.29
   0   1   8  463.11    8.54
   0   1   9  152.90    5.08
   0  -1  -9  145.68    3.58
   0  -1  -9  166.61    6.55
   0   1  10  103.35    5.20
   0  -1 -10  113.84    6.43
   0   1  11   56.35    4.07
   0  -1 -11   46.12    2.35
   0   1  12    5.94    2.99
   0  -1 -12    4.54    4.05
   0  -1 -12   11.73    1.69
   0   1  13   81.46    5.52
   0  -1 -13   85.63    7.60
   0  -1 -14   18.86    6.65
   0   1  15    0.44    3.56
   0  -1 -15   -9.42    5.89
   0   1  16   -3.04    3.61
   0  -1 -16    5.05    4.91
   0   1  17   -3.70    5.25
   0   1  18   -0.47    3.90
   0  -1 -18    0.34    6.72
   0   1  19   -1.77    5.76
   0  -1 -19    8.51    6.87
   0   2 -18   29.51    8.73
   0  -2  18    7.46    6.48
   0   2 -17    7.29    5.64
   0  -2  17    0.64    4.73
   0  -2  16    6.38    4.51
   0  -2  15    2.67    4.29
   0   2 -14   -1.77    3.92
   0  -2  14   -1.42    3.70
   0   2 -13   23.18    6.11
   0  -2  13   20.70    5.69
   0   2 -12   82.57    7.14
   0   2 -11  245.74    9.59
   0  -2  11  182.26    7.58
   0   2 -10  103.98    5.76
   0  -2  10   89.14    5.25
   0  -2  10  110.95    6.08
   0   2  -9   24.33    3.14
   0  -2   9   20.78    2.97
   0  -2   9   19.50    2.82
   0   2  -8   51.51    4.24
   0  -2   8   55.24    3.65
   0  -2   8   56.00    3.85
   0   2  -7  527.67    9.54
   0  -2   7  529.93    9.74
   0  -2   7  547.15    9.79
   0   2  -6   67.51    3.26
   0  -2   6   84.97    3.56
   0  -2   6   89.12    3.73
   0  -2   5   85.07    3.43
   0  -2   5  100.62    3.65
   0  -2   4  683.02    9.10
   0   2  -3 3843.42   32.09
   0  -2   3 3831.37   30.12
   0   2  -2   22.13    1.94
   0  -2   2   32.18    1.77
   0   2  -1   84.68    2.55
   0   2  -1   86.49    2.04
   0  -2   1  104.50    3.58
   0  -2   0   42.36    2.97
   0   2   1 1151.32    9.17
   0   2   1 1151.13   10.45
   0   2   2 3341.68   25.54
   0  -2  -2 3313.44   24.24
   0   2   3  265.27    4.19
   0   2   5   52.47    2.58
   0  -2  -5   39.08    2.87
   0  -2  -5   39.40    1.84
   0   2   6  179.17    4.78
   0  -2  -6  180.74    3.78
   0   2   7  214.74    5.81
   0  -2  -7  217.41    4.49
   0   2   8   10.82    2.55
   0  -2  -8    5.84    1.50
   0  -2  -8   12.78    2.97
   0   2   9    5.59    2.48
   0  -2  -9    9.13    1.55
   0  -2  -9    7.36    3.56
   0   2  10    1.20    2.16
   0  -2 -10   -1.79    1.15
   0  -2 -10    4.12    2.43
   0   2  11    3.68    2.80
   0  -2 -11    0.83    1.40
   0  -2 -11   -0.78    3.68
   0   2  12   62.75    5.64
   0  -2 -12   88.28    8.49
   0  -2 -12   93.34    3.75
   0   2  13   18.25    4.42
   0  -2 -13   31.91    6.23
   0   2  14    9.98    3.92
   0  -2 -14   13.66    5.84
   0   2  15   32.53    6.48
   0  -2 -15   56.66    9.05
   0   2  16    5.20    4.24
   0  -2 -16    1.69    6.33
   0   2  17   -2.35    3.58
   0  -2 -17    4.59    5.62
   0   2  18   -3.78    3.88
   0  -2 -18    6.03    5.35
   0   2  19    5.42    5.54
   0   3 -17    8.27    7.24
   0  -3  17   11.85    5.69
   0   3 -16    8.12    6.21
   0  -3  16    9.37    5.74
   0  -3  15    1.28    3.83
   0   3 -14    1.74    4.93
   0  -3  14   11.85    4.51
   0   3 -13    1.42    3.97
   0  -3  13    1.62    3.70
   0   3 -12   -0.42    3.58
   0  -3  12   -1.25    3.16
   0   3 -11  132.39    7.16
   0  -3  11  127.93    7.75
   0   3 -10   25.85    4.81
   0  -3  10   26.00    4.15
   0  -3  10   24.65    4.10
   0   3  -9  205.98    7.29
   0  -3   9  232.37    8.07
   0   3  -8   18.03    3.19
   0  -3   8   18.81    3.16
   0  -3   8   15.16    3.19
   0   3  -7   36.53    3.53
   0  -3   7   40.55    3.65
   0  -3   7   45.43    3.83
   0   3  -6   68.51    3.48
   0  -3   6   78.67    4.00
   0  -3   6   66.92    3.95
   0   3  -5  843.99   14.33
   0   3  -5  834.03   11.63
   0  -3   5  836.80   13.17
   0   3  -4   20.14    2.72
   0  -3   4   30.91    2.72
   0   3  -3   57.94    2.70
   0  -3   3   57.13    3.29
   0   3  -2 1518.86   18.35
   0   3  -2 1516.80   14.30
   0  -3   2 1531.15   17.69
   0   3  -1  202.01    5.00
   0   3  -1  214.17    3.92
   0  -3   1  226.22    5.57
   0  -3   0   97.88    4.83
   0   3   1  379.68    6.70
   0   3   1  373.33    5.25
   0  -3  -1  393.61    7.80
   0   3   2  100.03    2.58
   0   3   2  102.09    3.56
   0  -3  -2  102.19    4.37
   0   3   3   53.28    2.94
   0  -3  -3   58.16    2.80
   0   3   4  438.28    7.70
   0  -3  -4  438.65   10.65
   0   3   5   98.83    4.24
   0  -3  -5  105.97    3.85
   0   3   6 1055.61   17.22
   0   3   7    7.83    2.33
   0  -3  -7    5.08    1.91
   0   3   8  607.98   12.31
   0  -3  -8  603.69   13.54
   0   3   9    1.57    2.33
   0  -3  -9    3.26    1.67
   0  -3  -9    2.06    2.60
   0   3  10    2.45    2.67
   0  -3 -10    2.99    1.94
   0  -3 -10    5.86    3.43
   0   3  11   80.34    6.03
   0   3  12   29.63    4.46
   0  -3 -12   22.37    2.72
   0  -3 -12   37.02    6.43
   0   3  13   38.54    5.52
   0  -3 -13   42.19    7.97
   0   3  14   16.66    5.27
   0  -3 -14    6.57    7.24
   0   3  15   -1.84    3.58
   0  -3 -15   -0.66    5.08
   0  -3 -16   19.48    9.08
   0   3  17   32.82    6.60
   0  -3 -17   37.38   10.25
   0   3  18    0.78    5.49
   0  -3 -18    4.73    7.29
   0   3  19   30.29    7.87
   0  -3 -19   -1.84   10.96
   0   4 -16    5.91    6.40
   0  -4  15    1.18    4.15
   0   4 -14   44.99    7.63
   0  -4  14   32.16    6.08
   0   4 -13    3.29    5.81
   0  -4  13    7.24    4.51
   0   4 -12   14.96    6.50
   0  -4  12   26.32    5.15
   0   4 -11   16.09    4.51
   0  -4  11   21.00    4.69
   0  -4  11   14.87    4.37
   0  -4  10   -2.65    3.09
   0  -4  10   -0.52    2.94
   0   4  -9   19.33    4.39
   0  -4   9   29.63    4.51
   0  -4   9   19.21    4.19
   0   4  -8   -0.93    2.35
   0  -4   8    2.23    2.67
   0  -4   8    0.93    2.06
   0   4  -7   84.51    4.24
   0  -4   7   86.54    5.94
   0   4  -6   31.20    3.29
   0  -4   6   36.06    3.39
   0   4  -5   11.36    1.91
   0   4  -5    3.90    2.80
   0   4  -4   11.73    2.94
   0   4  -4    8.09    1.89
   0  -4   4   13.37    2.45
   0   4  -3  404.14    8.81
   0   4  -3  410.49    7.56
   0  -4   3  411.76    9.59
   0   4  -2    3.68    1.55
   0   4  -2    4.24    2.31
   0   4  -1   81.34    4.12
   0   4  -1   90.12    3.09
   0  -4   1   77.56    4.71
   0   4   0  314.23    7.06
   0   4   0  306.55    5.25
   0   4   1  146.84    5.15
   0  -4  -1  146.76    6.72
   0   4   2  741.16   12.22
   0  -4  -2  715.20   13.30
   0  -4  -3   80.19    5.81
   0   4   4  338.00    8.09
   0  -4  -4  336.19    7.51
   0  -4  -4  346.56    8.81
   0   4   5  104.03    4.91
   0  -4  -5   95.32    5.00
   0  -4  -5   90.66    5.18
   0   4   6  772.90   14.42
   0   4   7   77.37    5.27
   0   4   9   -1.94    2.21
   0  -4  -9   -0.56    2.31
   0  -4  -9   -0.29    1.94
   0   4  10   -7.19    3.95
   0   4  11   78.35    7.19
   0  -4 -11   68.78    7.14
   0   4  12  120.37    8.36
   0  -4 -12   97.48    5.40
   0  -4 -12  116.37    9.20
   0   4  13   -0.78    3.41
   0  -4 -13    0.39    4.02
   0  -4 -13    0.54    2.28
   0   4  14   85.81    7.90
   0  -4 -14   70.70    8.86
   0   4  15   61.25    8.05
   0  -4 -15   72.27   10.03
   0   4  16   26.15    7.29
   0  -4 -16    9.44    7.78
   0   4  17    4.24    4.98
   0  -4 -17    1.84    6.75
   0  -4 -18    9.74    9.76
   0   5 -15    4.24    4.00
   0  -5  15   -3.75    3.80
   0   5 -14    9.25    6.21
   0  -5  14    5.40    5.22
   0   5 -13    8.39    5.15
   0  -5  13    1.47    4.02
   0   5 -12   16.95    4.91
   0  -5  12   10.11    4.10
   0   5 -11   -2.48    3.73
   0  -5  11    1.67    3.92
   0  -5  11    4.42    3.41
   0   5 -10   29.36    4.42
   0  -5  10   -0.91    5.25
   0  -5  10   28.04    4.56
   0   5  -9   23.55    4.69
   0  -5   9   18.62    5.20
   0  -5   9   20.58    4.61
   0   5  -8   11.95    3.21
   0  -5   8   12.49    3.39
   0  -5   7    2.87    3.41
   0   5  -6    7.26    3.31
   0   5  -6   11.41    2.43
   0   5  -5  130.50    7.04
   0   5  -5  138.18    5.35
   0   5  -4  181.97    5.32
   0   5  -4  176.49    7.41
   0  -5   4  160.21    6.77
   0   5  -3   49.80    4.42
   0  -5   3   62.94    4.61
   0   5  -2   76.95    4.69
   0  -5   2   71.85    4.96
   0   5  -1   34.00    3.92
   0   5  -1   32.38    2.35
   0  -5   1   32.13    4.34
   0   5   0   12.00    3.09
   0   5   0   14.03    1.96
   0  -5   0    8.61    4.44
   0   5   1   39.22    3.36
   0   5   1   32.26    2.80
   0  -5  -1   26.76    4.91
   0   5   2  290.88    8.17
   0   5   2  261.39    5.94
   0  -5  -2  266.79    9.10
   0   5   3  178.24    6.50
   0   5   3  166.85    4.98
   0  -5  -3  182.97    8.54
   0   5   4  200.95    7.63
   0   5   4  192.27    5.64
   0  -5  -4  194.60    9.05
   0   5   5    6.16    3.12
   0  -5  -5   -1.82    3.39
   0  -5  -5    5.74    2.11
   0   5   6    4.98    3.02
   0  -5  -6   14.42    4.34
   0   5   7   27.84    5.03
   0  -5  -7   20.29    4.66
   0  -5  -7   20.73    4.12
   0   5   8   45.60    5.59
   0  -5  -8   47.52    7.16
   0  -5  -8   40.92    6.08
   0   5   9    7.78    3.90
   0  -5  -9    1.45    4.12
   0   5  10  974.34   21.59
   0   5  11    2.67    3.48
   0   5  12   91.13    7.38
   0  -5 -12   89.56    6.06
   0  -5 -12  100.38    9.08
   0   5  13    2.21    4.12
   0  -5 -13    0.61    3.56
   0  -5 -13    5.47    4.17
   0   5  14   21.76    5.62
   0  -5 -14   37.73    5.35
   0   5  15    0.39    4.17
   0  -5 -15    7.73    5.25
   0   5  16    6.30    5.64
   0  -5 -16   10.03    6.62
   0   5  17   -1.28    4.17
   0   5  18    1.30    5.52
   0  -5 -18   15.01    7.31
   0  -6  14    1.01    4.59
   0   6 -13    1.99    4.71
   0  -6  13    0.02    4.02
   0   6 -12    0.07    4.81
   0  -6  12    4.49    3.48
   0   6 -11   28.31    5.79
   0  -6  11   19.94    4.86
   0  -6  11    4.51    6.60
   0   6 -10   26.27    4.76
   0  -6  10   15.23    5.57
   0   6  -9   -0.34    3.16
   0  -6   9   -0.32    4.12
   0  -6   9    2.23    3.14
   0   6  -8    2.77    2.53
   0  -6   8   -3.29    3.39
   0  -6   8    6.53    4.61
   0   6  -7    1.82    2.65
   0  -6   7    0.32    3.90
   0   6  -6   68.54    5.99
   0   6  -6   76.36    5.35
   0  -6   6   77.69    7.38
   0   6  -5   16.34    3.02
   0   6  -5   13.98    3.92
   0   6  -4   17.86    4.44
   0   6  -4   15.40    3.07
   0  -6   4   25.00    4.93
   0  -6   3  115.22    6.89
   0   6  -2   25.07    4.49
   0   6  -2   15.82    2.67
   0  -6   2   16.83    4.19
   0   6  -1  122.04    4.66
   0  -6   1  130.03    7.31
   0   6   0   44.15    3.24
   0   6   0   45.41    4.98
   0   6   1   27.77    4.24
   0   6   1   11.14    2.21
   0  -6  -1   16.71    4.44
   0   6   2  184.71    7.60
   0   6   2  185.96    5.84
   0  -6  -2  181.55   10.13
   0   6   3   37.46    5.20
   0   6   3   36.21    2.94
   0  -6  -3   23.87    5.99
   0   6   4    2.11    1.91
   0   6   4    3.02    2.89
   0  -6  -4    1.89    4.22
   0   6   5    3.46    4.12
   0   6   5   13.10    2.82
   0  -6  -5    8.90    4.86
   0   6   6   34.66    5.79
   0  -6  -6   27.47    5.74
   0   6   7   22.00    5.18
   0  -6  -7   19.58    6.23
   0  -6  -7   21.41    4.24
   0   6   8   84.85    7.16
   0  -6  -8   59.68    6.97
   0   6   9   27.94    6.28
   0  -6  -9   16.21    6.06
   0  -6  -9   20.11    6.26
   0   6  10   23.97    6.40
   0  -6 -10    8.00    4.78
   0  -6 -10    9.30    4.46
   0   6  11    6.84    4.66
   0  -6 -11   -1.01    5.27
   0  -6 -11    1.86    4.39
   0   6  12  275.25   15.80
   0  -6 -12  274.81   16.39
   0   6  13    0.34    4.49
   0  -6 -13    2.87    3.63
   0  -6 -13    0.37    4.34
   0   6  14    0.05    5.08
   0  -6 -14   -0.44    3.73
   0  -6 -14    7.90    4.34
   0   6  15   -1.08    4.22
   0  -6 -15   -0.86    5.10
   0   6  16   -0.39    4.10
   0   6  17   -0.10    4.83
   0   7 -13    2.28    5.47
   0   7 -12    0.07    3.80
   0  -7  12   -1.74    4.29
   0   7 -11    2.53    4.59
   0  -7  11   16.61    6.70
   0  -7  11    2.43    5.00
   0   7 -10    2.28    4.12
   0  -7  10    1.03    4.19
   0  -7  10    4.29    5.64
   0   7  -9    2.85    3.85
[truncated: 14,447,175 more chars]
