# Supplementary material for: Quaternary and quinary molecular solids based on structural inequivalence and combinatorial approaches: 2-nitro­resorcinol and 4,6-di­chloro­resorcinol
Source: IUCrJ. 2021 Jan 11;8(Pt 2):178–85. doi: 10.1107/S2052252520016589 (PMC7924232; doi:10.1107/S2052252520016589)
Supplement: Supplementary file 3 [file m-08-00178-1NRES-TMPsup3.hkl]

data_1NRES-TMP                                                                  
_shelx_title ' 11 in P1 No1 New: P1' 
_shelx_refln_list_code          4                                               
_shelx_F_calc_maximum      126.43                                               
_exptl_crystal_F_000       468.00                                               
_reflns_d_resolution_high  0.7700                                               
                                                                                
loop_                                                                           
 _space_group_symop_operation_xyz                                               
 'x, y, z'                                                                      
                                                                                
_cell_length_a     7.7162                                                       
_cell_length_b     8.9727                                                       
_cell_length_c    16.9089                                                       
_cell_angle_alpha  86.559                                                       
_cell_angle_beta   78.838                                                       
_cell_angle_gamma  66.314                                                       
                                                                                
_shelx_F_squared_multiplier     1.000                                           
                                                                                
loop_                                                                           
 _refln_index_h                                                                 
 _refln_index_k                                                                 
 _refln_index_l                                                                 
 _refln_F_squared_calc                                                          
 _refln_F_squared_meas                                                          
 _refln_F_squared_sigma                                                         
 _refln_observed_status                                                         
  -3  -4 -21         22.67         25.70         6.13 o                         
  -4  -3 -21          1.57          3.42         4.83 o                         
  -3  -3 -21          1.02          0.52         4.32 o                         
  -2  -3 -21          4.23          9.84         5.06 o                         
  -4  -2 -21          8.93          8.00         6.96 o                         
  -3  -2 -21          0.08         -1.95         4.18 o                         
  -2  -2 -21          7.61         10.17         4.58 o                         
  -1  -2 -21          7.65          3.04         3.50 o                         
  -4  -1 -21         31.25         27.84         7.42 o                         
  -3  -1 -21         29.61         30.71         6.52 o                         
  -2  -1 -21         20.02         29.19         7.27 o                         
  -1  -1 -21         10.95          2.92         4.56 o                         
   0  -1 -21          8.63          0.21         3.79 o                         
  -4   0 -21         15.00         15.63         6.10 o                         
  -3   0 -21         10.43          9.34         6.31 o                         
  -2   0 -21          9.06          7.19         5.60 o                         
  -1   0 -21         20.50          0.79         4.00 o                         
   0   0 -21          5.32          7.66         4.38 o                         
  -3   1 -21         50.51         74.23         8.58 o                         
  -2   1 -21         17.29         17.82         6.22 o                         
  -1   1 -21          0.93         -0.18         3.56 o                         
   0   1 -21         14.95         -0.08         3.71 o                         
  -2   2 -21         24.32         37.97         8.35 o                         
  -1   2 -21          5.96          0.91         3.97 o                         
   0   2 -21         17.03          2.40         5.81 o                         
  -4  -5 -20          2.00          3.28         4.26 o                         
  -3  -5 -20          4.26          6.10         5.20 o                         
  -5  -4 -20          1.10         -0.78         3.73 o                         
  -4  -4 -20         12.58          0.05         4.33 o                         
  -3  -4 -20         21.66         21.48         6.87 o                         
  -2  -4 -20         31.78         35.84         5.90 o                         
  -5  -3 -20          1.23          2.25         3.92 o                         
  -4  -3 -20         93.97        100.96         9.82 o                         
  -3  -3 -20          0.92          0.70         3.53 o                         
  -2  -3 -20          9.75         17.23         4.68 o                         
  -5  -2 -20         15.60         27.11         6.99 o                         
  -4  -2 -20         83.10         91.12         9.32 o                         
  -3  -2 -20         10.12         21.57         5.53 o                         
  -2  -2 -20          6.43          5.93         4.17 o                         
  -1  -2 -20          2.27         -0.20         2.89 o                         
  -5  -1 -20          3.36          5.34         5.28 o                         
  -4  -1 -20          1.09          8.29         4.77 o                         
  -3  -1 -20         18.72          6.42         5.09 o                         
  -2  -1 -20         16.10         22.50         6.42 o                         
  -1  -1 -20          7.47          2.25         3.94 o                         
   0  -1 -20         20.73          1.78         3.45 o                         
  -5   0 -20          8.75          9.90         7.31 o                         
  -4   0 -20         20.15         19.54         6.29 o                         
  -3   0 -20          3.01         10.51         6.13 o                         
  -2   0 -20          8.62          6.69         4.87 o                         
  -1   0 -20          2.06         -0.58         3.19 o                         
   0   0 -20         60.19         -1.28         5.43 o                         
   1   0 -20         23.46          0.27         4.58 o                         
  -4   1 -20         42.17         39.18         7.80 o                         
  -3   1 -20         23.07         22.46         7.51 o                         
  -2   1 -20        119.23        124.45         9.96 o                         
  -1   1 -20          5.06          6.19         4.94 o                         
   0   1 -20         23.24         -0.02         3.50 o                         
   1   1 -20         57.51         -1.31         5.14 o                         
  -3   2 -20          4.72          8.20         4.80 o                         
  -2   2 -20          3.56          1.47         2.71 o                         
  -1   2 -20          2.23          4.33         4.97 o                         
   0   2 -20         29.73         -0.30         5.72 o                         
   1   2 -20         82.33         -0.94         4.83 o                         
   2   2 -20          2.60         -0.70         2.96 o                         
  -2   3 -20          5.36         -3.80         4.45 o                         
  -1   3 -20         96.32        108.41         9.76 o                         
   0   3 -20          5.78          6.43         4.32 o                         
   1   3 -20          8.55          0.33         3.73 o                         
  -1   4 -20         13.97         14.00         5.47 o                         
   0   4 -20        166.11        220.04        13.47 o                         
  -5  -6 -19          2.76          6.84         5.15 o                         
  -4  -6 -19          2.62         -2.66         3.45 o                         
  -3  -6 -19          0.55          4.14         3.56 o                         
  -6  -5 -19         54.53         49.03        10.37 o                         
  -5  -5 -19         27.38         24.46         8.41 o                         
  -4  -5 -19          9.28         10.75         5.29 o                         
  -3  -5 -19          2.98          8.62         5.00 o                         
  -2  -5 -19          0.30          0.85         2.96 o                         
  -6  -4 -19         25.82         25.56         8.68 o                         
  -5  -4 -19         72.82         88.90         9.59 o                         
  -4  -4 -19          9.51         12.56         6.29 o                         
  -3  -4 -19         12.76         23.72         6.23 o                         
  -2  -4 -19         19.00         29.13         5.75 o                         
  -6  -3 -19         81.30         92.08        11.60 o                         
  -5  -3 -19         80.78         76.63        11.07 o                         
  -4  -3 -19         11.14          6.23         4.77 o                         
  -3  -3 -19         45.76         57.26         7.86 o                         
  -2  -3 -19         15.44         14.84         5.49 o                         
  -1  -3 -19          7.47          8.12         3.54 o                         
   1  -3 -19         12.88          8.35         4.77 o                         
  -6  -2 -19          9.34         11.33         5.85 o                         
  -5  -2 -19         29.94         25.85         7.01 o                         
  -4  -2 -19         37.21         36.20         8.51 o                         
  -3  -2 -19         27.39         33.45         7.45 o                         
  -2  -2 -19          7.61          7.36         4.88 o                         
  -1  -2 -19          3.09         -0.33         2.46 o                         
   0  -2 -19          1.45         -0.26         2.04 o                         
   1  -2 -19          1.95          1.61         2.98 o                         
   2  -2 -19          1.31         -3.03         3.03 o                         
  -6  -1 -19          4.85         22.30         6.07 o                         
  -5  -1 -19         23.96         32.23         8.64 o                         
  -4  -1 -19         16.93         17.44         5.84 o                         
  -3  -1 -19         12.43          8.96         4.32 o                         
  -2  -1 -19          9.40          3.68         4.29 o                         
  -1  -1 -19          6.02         -1.25         2.49 o                         
   0  -1 -19          0.96          0.52         2.89 o                         
   1  -1 -19         25.68         27.09         5.09 o                         
   2  -1 -19          2.08          2.08         4.11 o                         
  -5   0 -19         41.17         56.44         8.12 o                         
  -4   0 -19         26.11         38.10         8.30 o                         
  -3   0 -19         38.80         51.79         7.89 o                         
  -2   0 -19         37.60         37.97         5.78 o                         
  -1   0 -19         12.73         17.26         4.14 o                         
   0   0 -19         18.64          0.46         3.04 o                         
   1   0 -19         41.68         -0.47         4.33 o                         
   2   0 -19          4.56          7.65         3.65 o                         
   3   0 -19         14.10         11.78         6.37 o                         
  -5   1 -19          9.03         13.64         5.55 o                         
  -4   1 -19         52.81         61.91         8.36 o                         
  -3   1 -19         33.20         49.00         8.73 o                         
  -2   1 -19         32.63         40.55         7.51 o                         
  -1   1 -19          3.77          0.53         2.96 o                         
   0   1 -19         47.75         -1.03         3.74 o                         
   1   1 -19         98.67          2.98         4.23 o                         
   2   1 -19         34.24         23.51        15.72 o                         
   3   1 -19          5.47          0.82         3.92 o                         
  -4   2 -19         18.26         26.12         7.09 o                         
  -3   2 -19        185.94        211.99        13.27 o                         
  -2   2 -19         70.10         76.48         8.06 o                         
  -1   2 -19          2.08          0.97         2.84 o                         
   0   2 -19         24.40         32.13         6.16 o                         
   1   2 -19         23.60         -0.12         3.27 o                         
   2   2 -19          0.48          1.25         2.03 o                         
   3   2 -19         43.29         48.56         6.31 o                         
  -4   3 -19         13.31         25.74         8.06 o                         
  -3   3 -19          5.41         13.52         6.52 o                         
  -2   3 -19         66.03         81.45         8.58 o                         
  -1   3 -19          0.97          0.47         4.42 o                         
   0   3 -19          3.39          4.68         3.79 o                         
   1   3 -19          1.85         -1.40         2.65 o                         
   2   3 -19          2.07          0.24         3.19 o                         
   3   3 -19          8.03          1.71         3.21 o                         
  -2   4 -19          5.52          3.85         5.12 o                         
  -1   4 -19          3.50          2.98         3.03 o                         
   0   4 -19         25.85         33.75         5.85 o                         
   1   4 -19         17.69         21.00         6.26 o                         
   2   4 -19          6.10         17.77         5.02 o                         
   0   5 -19          7.42          9.67         4.90 o                         
   1   5 -19          2.33          1.09         3.50 o                         
  -5  -7 -18          7.97          5.23         5.29 o                         
  -4  -7 -18         21.02         23.40         5.98 o                         
  -6  -6 -18          2.58          6.90         5.06 o                         
  -5  -6 -18         20.95         14.09         7.15 o                         
  -4  -6 -18          1.55          0.97         2.95 o                         
  -3  -6 -18          0.95          5.66         3.36 o                         
  -6  -5 -18         12.43         28.23         6.84 o                         
  -5  -5 -18          5.63          6.37         5.85 o                         
  -4  -5 -18          4.77          1.25         3.30 o                         
  -3  -5 -18          1.84          4.38         4.11 o                         
  -2  -5 -18          0.87          1.37         2.78 o                         
   0  -5 -18          6.52         17.38         4.82 o                         
  -7  -4 -18         21.91         27.98         7.42 o                         
  -6  -4 -18          4.35          5.03         5.03 o                         
  -5  -4 -18          4.77          2.11         4.38 o                         
  -4  -4 -18         84.01         93.40         9.93 o                         
  -3  -4 -18         16.07         24.39         5.17 o                         
  -2  -4 -18         10.90         10.22         4.71 o                         
  -1  -4 -18          0.62          0.70         2.49 o                         
   0  -4 -18          7.51         14.66         3.62 o                         
   1  -4 -18          3.96          4.71         4.03 o                         
  -7  -3 -18         18.97         17.74         7.10 o                         
  -6  -3 -18         43.78         44.38         8.54 o                         
  -5  -3 -18          8.55          8.70         6.10 o                         
  -4  -3 -18         71.58         68.05         9.58 o                         
  -3  -3 -18         64.21         68.53         8.20 o                         
  -2  -3 -18         92.85         91.67         7.54 o                         
  -1  -3 -18         62.25         64.79         6.67 o                         
   0  -3 -18         13.39         13.44         3.97 o                         
   1  -3 -18         42.68         42.57         6.17 o                         
   2  -3 -18          7.02          6.63         4.88 o                         
  -7  -2 -18         24.55        169.16        11.91 o                         
  -6  -2 -18          3.34          8.24         5.58 o                         
  -5  -2 -18          3.98          7.72         5.22 o                         
  -4  -2 -18         35.01         37.98         6.29 o                         
  -3  -2 -18         40.41         40.70         6.42 o                         
  -2  -2 -18          1.84         -1.20         3.13 o                         
  -1  -2 -18         28.47         32.83         4.56 o                         
   0  -2 -18         20.65         13.07         9.08 o                         
   1  -2 -18          1.91          0.40         3.28 o                         
   2  -2 -18         14.71         15.98         5.58 o                         
  -6  -1 -18          8.56         11.34         5.41 o                         
  -5  -1 -18          5.20          3.56         4.87 o                         
  -4  -1 -18         16.62         15.37         5.29 o                         
  -3  -1 -18         72.06         74.59         8.48 o                         
  -2  -1 -18         66.29         67.92         7.91 o                         
  -1  -1 -18         26.08         24.19         4.50 o                         
   0  -1 -18         37.59          1.34         3.80 o                         
   1  -1 -18         12.34          8.30         8.13 o                         
   2  -1 -18          2.18          1.41         3.13 o                         
   3  -1 -18         29.86         29.92         6.25 o                         
  -6   0 -18         37.21         49.54        10.73 o                         
  -5   0 -18         23.57         29.25         7.40 o                         
  -4   0 -18         55.28         64.83         7.77 o                         
  -3   0 -18        131.10        149.35        11.19 o                         
  -2   0 -18         14.36         15.19         4.62 o                         
  -1   0 -18          3.26          4.00         4.03 o                         
   0   0 -18         31.58          0.02         3.88 o                         
   1   0 -18         40.86         30.01        17.78 o                         
   2   0 -18         13.22         15.14         4.11 o                         
   3   0 -18         18.21         25.27         5.40 o                         
  -6   1 -18          4.96         -0.76         6.17 o                         
  -5   1 -18          5.94         17.17         5.72 o                         
  -4   1 -18         31.44         33.83         6.84 o                         
  -3   1 -18         51.37         49.14         8.09 o                         
  -2   1 -18         22.01         21.50         4.83 o                         
  -1   1 -18         72.36         74.68         7.83 o                         
   0   1 -18        197.81          0.18         6.07 o                         
   1   1 -18        194.82        188.69         8.15 o                         
   2   1 -18          6.42          6.68         5.85 o                         
   3   1 -18         39.16         44.96         7.01 o                         
  -5   2 -18          4.68         -0.97         6.13 o                         
  -4   2 -18          5.22         10.70         5.26 o                         
  -3   2 -18          5.17          5.84         4.39 o                         
  -2   2 -18        122.25        130.68         8.83 o                         
  -1   2 -18          6.29         10.40         4.17 o                         
   0   2 -18         10.82         12.67         5.23 o                         
   1   2 -18         62.09         68.60         5.26 o                         
   2   2 -18         65.22         61.53         7.22 o                         
   3   2 -18         25.41         20.80        15.84 o                         
   4   2 -18          1.17         -0.47         4.64 o                         
  -4   3 -18         16.32         24.21         7.51 o                         
  -3   3 -18          5.50          9.96         4.77 o                         
  -2   3 -18         31.42         51.21         7.19 o                         
  -1   3 -18          6.98         10.48         4.12 o                         
   0   3 -18         15.50         18.28         4.56 o                         
   1   3 -18         18.65         25.47         5.64 o                         
   2   3 -18          5.24          1.05         2.49 o                         
  -3   4 -18          8.73         10.87         5.06 o                         
  -2   4 -18          1.81         12.47         4.70 o                         
  -1   4 -18         12.93         15.43         4.70 o                         
   0   4 -18          2.83          3.62         3.36 o                         
   1   4 -18         31.32         38.91         6.45 o                         
   2   4 -18         12.33         13.44         5.15 o                         
   3   4 -18         46.42          0.84         3.73 o                         
  -2   5 -18         83.38         91.53         9.41 o                         
  -1   5 -18         10.81          3.68         4.14 o                         
   0   5 -18        114.98        125.66         9.58 o                         
   1   5 -18          7.46         17.39         5.26 o                         
   2   5 -18         64.69         75.58         7.33 o                         
   3   5 -18          0.34          2.71         4.39 o                         
   0   6 -18         20.84         29.98         7.47 o                         
   1   6 -18          5.70          6.48         5.64 o                         
  -6  -7 -17         30.19         34.53         8.83 o                         
  -5  -7 -17         42.01         35.56         9.00 o                         
  -4  -7 -17         39.82         49.48         8.29 o                         
  -3  -7 -17          3.08         -0.76         4.55 o                         
  -7  -6 -17         46.83         42.21         7.86 o                         
  -6  -6 -17         39.53         38.94         7.21 o                         
  -5  -6 -17         44.96         42.01         6.83 o                         
  -4  -6 -17          3.77          8.94         4.96 o                         
  -3  -6 -17         17.65         15.90         5.34 o                         
  -2  -6 -17          6.48          9.15         4.39 o                         
  -1  -6 -17          1.79          2.25         2.69 o                         
   0  -6 -17         12.09         14.43         4.59 o                         
  -7  -5 -17          2.12          6.71         3.21 o                         
  -6  -5 -17         20.75         18.21         6.19 o                         
  -5  -5 -17         23.74         29.45         6.10 o                         
  -4  -5 -17          6.14          1.23         4.11 o                         
  -3  -5 -17         11.70          7.80         4.65 o                         
  -2  -5 -17         10.93         12.95         4.44 o                         
  -1  -5 -17          2.83          0.02         2.72 o                         
   0  -5 -17          7.68         15.25         3.80 o                         
   1  -5 -17         18.07         17.76         5.91 o                         
  -7  -4 -17          7.42          2.63         5.72 o                         
  -6  -4 -17         30.98         47.01         7.54 o                         
  -5  -4 -17         93.17        105.97         8.94 o                         
  -4  -4 -17         36.88         45.28         6.23 o                         
  -3  -4 -17          5.61          5.02         3.71 o                         
  -2  -4 -17         36.60         43.64         6.42 o                         
  -1  -4 -17         20.75         21.63         2.91 o                         
   0  -4 -17         18.85         21.74         4.64 o                         
   1  -4 -17          2.70          5.35         4.26 o                         
   2  -4 -17          7.19          7.07         4.14 o                         
  -7  -3 -17          2.62          3.59         3.88 o                         
  -6  -3 -17         86.54         81.72         9.65 o                         
  -5  -3 -17        123.39        141.26        12.12 o                         
  -4  -3 -17         91.69         99.39         9.58 o                         
  -3  -3 -17         49.97         54.87         6.23 o                         
  -2  -3 -17         32.68         29.19         5.87 o                         
  -1  -3 -17         62.06         56.06         5.34 o                         
   0  -3 -17         10.20         10.27         3.32 o                         
   1  -3 -17          0.21          0.06         2.63 o                         
   2  -3 -17         13.35         22.12         5.79 o                         
   3  -3 -17          1.33          2.62         4.04 o                         
  -7  -2 -17         14.15         29.91         8.83 o                         
  -6  -2 -17          5.58          6.87         5.23 o                         
  -5  -2 -17        114.79        133.63        11.39 o                         
  -4  -2 -17         10.27         17.24         4.76 o                         
  -3  -2 -17         51.63         62.08         7.53 o                         
  -2  -2 -17        122.91        131.20         7.92 o                         
  -1  -2 -17          8.55          0.73         3.60 o                         
   0  -2 -17          0.81          3.04         1.88 o                         
   1  -2 -17         24.04         22.53         4.49 o                         
   2  -2 -17         25.12         24.97         4.50 o                         
   3  -2 -17         31.12         21.64         5.72 o                         
  -7  -1 -17         34.34         29.09         7.34 o                         
  -6  -1 -17         49.13         52.87         7.91 o                         
  -5  -1 -17         89.32         98.71         9.38 o                         
  -4  -1 -17         18.22         29.80         5.58 o                         
  -3  -1 -17          7.49          9.02         4.11 o                         
  -2  -1 -17         11.49         12.21         4.65 o                         
  -1  -1 -17         15.86         21.89         4.11 o                         
   0  -1 -17          9.13          5.82         4.41 o                         
   1  -1 -17         38.30         35.38         4.17 o                         
   2  -1 -17          6.14          4.23         3.88 o                         
   3  -1 -17         19.74         11.01         6.05 o                         
   4  -1 -17         20.25         22.88         6.67 o                         
  -6   0 -17         18.97         32.04         6.10 o                         
  -5   0 -17         16.67         17.61         5.79 o                         
  -4   0 -17          7.56          2.57         3.92 o                         
  -3   0 -17          1.72         -1.75         3.28 o                         
  -2   0 -17         71.35         72.65         6.74 o                         
  -1   0 -17         67.19         81.08         7.25 o                         
   0   0 -17         12.63          6.89         4.74 o                         
   1   0 -17          7.88          4.91         2.03 o                         
   2   0 -17          4.46          8.50         2.87 o                         
   3   0 -17         19.02         31.47         5.41 o                         
   4   0 -17          6.85          7.39         4.88 o                         
  -6   1 -17          7.04          2.45         6.05 o                         
  -5   1 -17         53.84         73.53         9.79 o                         
  -4   1 -17         43.19         43.48         6.69 o                         
  -3   1 -17        133.13        154.86        11.14 o                         
  -2   1 -17        113.76        104.38         7.83 o                         
  -1   1 -17         23.68         22.78         4.33 o                         
   0   1 -17         22.00         18.82         4.03 o                         
   1   1 -17        109.66        112.51         6.93 o                         
   2   1 -17         23.79         13.58        11.42 o                         
   3   1 -17         15.20         11.71         4.97 o                         
   4   1 -17         85.43         86.15        10.14 o                         
  -5   2 -17          3.24          4.50         4.30 o                         
  -4   2 -17         34.28         35.05         6.48 o                         
  -3   2 -17         18.43         18.98         5.03 o                         
  -2   2 -17         61.78         66.66         6.84 o                         
  -1   2 -17         25.40         29.27         6.33 o                         
   0   2 -17        163.22        180.81        10.66 o                         
   2   2 -17         36.78         22.62         3.33 o                         
   3   2 -17          9.94          5.08         2.53 o                         
   4   2 -17          3.92          3.47         4.94 o                         
  -5   3 -17         27.54         38.30         8.62 o                         
  -4   3 -17          3.33          3.04         5.26 o                         
  -3   3 -17        102.01        105.62         9.00 o                         
  -2   3 -17         44.59         41.71         6.13 o                         
  -1   3 -17         45.66         57.65         6.13 o                         
   0   3 -17         32.47         29.88         4.77 o                         
   1   3 -17          2.03         -0.90         2.89 o                         
   2   3 -17          6.58         -1.73         3.41 o                         
  -4   4 -17         44.26         44.93         7.97 o                         
  -3   4 -17         28.53         35.15         6.67 o                         
  -2   4 -17         38.28         58.99         7.21 o                         
  -1   4 -17          3.65          6.25         3.86 o                         
   0   4 -17          0.31         -0.27         2.27 o                         
   1   4 -17         23.71         40.08         5.14 o                         
   2   4 -17         20.27         28.71         4.70 o                         
   3   4 -17          7.33         -2.05         3.53 o                         
   4   4 -17         49.51          3.79         4.82 o                         
  -3   5 -17         16.10         25.27         6.49 o                         
  -2   5 -17         88.83         74.91        10.03 o                         
  -1   5 -17          7.86          8.56         5.70 o                         
   0   5 -17         36.48         49.08         6.13 o                         
   1   5 -17         19.00         33.77         5.47 o                         
   2   5 -17         38.45         43.77         5.78 o                         
   3   5 -17        110.38        142.56        10.55 o                         
   4   5 -17          3.98          1.85         4.23 o                         
  -1   6 -17         65.34         66.87         8.20 o                         
   0   6 -17          0.08          4.18         4.97 o                         
   1   6 -17         15.01         19.23         5.52 o                         
   2   6 -17          1.31         -1.66         4.50 o                         
   3   6 -17          7.63         12.48         5.84 o                         
  -6  -8 -16          1.61          1.60         4.36 o                         
  -5  -8 -16         15.03         19.90         6.64 o                         
  -4  -8 -16         12.00          9.65         6.43 o                         
  -7  -7 -16         12.51         22.24         6.95 o                         
  -6  -7 -16          7.43          3.68         5.09 o                         
  -5  -7 -16          0.22          1.41         3.41 o                         
  -4  -7 -16         12.06         12.54         5.29 o                         
  -3  -7 -16          1.49         -0.96         2.69 o                         
  -2  -7 -16         33.09         24.86         5.35 o                         
  -1  -7 -16         87.39         88.58         7.48 o                         
  -7  -6 -16          9.85          7.77         5.79 o                         
  -6  -6 -16         46.37         32.89         8.82 o                         
  -5  -6 -16         97.91        103.60         8.99 o                         
  -4  -6 -16          0.36          0.02         3.04 o                         
  -3  -6 -16          5.08          8.48         4.64 o                         
  -2  -6 -16         27.00         20.22         3.08 o                         
  -1  -6 -16         19.49         16.85         4.82 o                         
   0  -6 -16          3.11          1.57         3.80 o                         
   1  -6 -16         33.59         40.90         7.92 o                         
  -8  -5 -16          4.43          1.05         5.52 o                         
  -7  -5 -16          7.47          6.05         5.47 o                         
  -6  -5 -16          6.63         15.52         5.38 o                         
  -5  -5 -16         13.98          9.09         5.78 o                         
  -4  -5 -16         30.40         39.17         5.64 o                         
  -3  -5 -16          5.25          6.90         3.42 o                         
  -2  -5 -16         18.29         20.77         4.26 o                         
  -1  -5 -16          1.33          0.66         1.56 o                         
   0  -5 -16          5.96         12.16         4.29 o                         
   1  -5 -16         13.87         17.04         4.64 o                         
   2  -5 -16          8.21          8.50         4.59 o                         
  -8  -4 -16          5.53          1.81         2.89 o                         
  -7  -4 -16          0.04          3.60         4.23 o                         
  -6  -4 -16          7.14         10.03         5.85 o                         
  -5  -4 -16          2.28         -0.68         4.42 o                         
  -4  -4 -16         11.75         12.12         4.18 o                         
  -3  -4 -16         23.21         21.30         5.34 o                         
  -2  -4 -16         81.16         74.12         5.64 o                         
  -1  -4 -16         51.30         37.96         3.26 o                         
   0  -4 -16          0.05         -1.98         2.96 o                         
   1  -4 -16          5.47          9.96         3.71 o                         
   2  -4 -16          2.14         10.19         4.12 o                         
  -8  -3 -16         19.74         20.97         8.47 o                         
  -7  -3 -16          5.10          4.24         4.56 o                         
  -6  -3 -16         16.08         16.79         7.16 o                         
  -5  -3 -16          2.77          0.02         3.30 o                         
  -4  -3 -16         67.88         52.46         6.64 o                         
  -3  -3 -16         64.23         71.55         6.49 o                         
  -2  -3 -16        102.30         75.78         7.05 o                         
  -1  -3 -16          1.05          1.01         1.46 o                         
   0  -3 -16        138.50        129.47         4.86 o                         
   1  -3 -16         47.29         50.24         6.07 o                         
   2  -3 -16         48.34         46.43         5.85 o                         
   3  -3 -16          3.25          4.77         5.17 o                         
  -7  -2 -16         14.62         17.96         5.52 o                         
  -6  -2 -16         43.60         53.22         7.45 o                         
  -5  -2 -16         67.33         64.72         7.48 o                         
  -4  -2 -16        131.12        132.43         9.14 o                         
  -3  -2 -16         40.56         37.39         6.22 o                         
  -2  -2 -16        203.89        206.44        10.17 o                         
  -1  -2 -16        178.53        159.17        20.22 o                         
   0  -2 -16         40.90         40.28         2.84 o                         
   1  -2 -16         76.57         75.18         6.34 o                         
   2  -2 -16        153.11        156.00         8.86 o                         
   3  -2 -16          0.95          1.57         3.48 o                         
   4  -2 -16         19.97         17.39         5.98 o                         
  -7  -1 -16          2.36          2.55         3.36 o                         
  -6  -1 -16         18.20         18.84         5.91 o                         
  -5  -1 -16          4.10          9.65         4.11 o                         
  -4  -1 -16         17.86         25.60         5.98 o                         
  -3  -1 -16         40.76         34.73         5.17 o                         
  -2  -1 -16          2.85          3.68         2.83 o                         
  -1  -1 -16          7.14         13.21         3.47 o                         
   0  -1 -16         42.82         41.71         2.95 o                         
   1  -1 -16         71.24         60.92         5.91 o                         
   2  -1 -16         25.02         16.86         3.86 o                         
   3  -1 -16         10.79          5.64         4.87 o                         
   4  -1 -16         37.47         37.07         7.80 o                         
  -7   0 -16          2.58          1.55         5.61 o                         
  -6   0 -16          5.03          4.76         4.74 o                         
  -5   0 -16         11.49         18.32         5.38 o                         
  -4   0 -16          0.34          1.93         3.53 o                         
  -3   0 -16         25.40         29.33         4.83 o                         
  -2   0 -16        174.01        174.18         8.47 o                         
  -1   0 -16         37.31         28.42         4.29 o                         
   0   0 -16         26.28         24.71         2.31 o                         
   1   0 -16         29.14         29.09         3.34 o                         
   2   0 -16         30.12         28.01         4.82 o                         
   3   0 -16         14.26         22.67         5.38 o                         
   4   0 -16         11.30          8.04         5.29 o                         
  -6   1 -16        172.01        179.69        12.42 o                         
  -5   1 -16         10.18         11.86         4.70 o                         
  -4   1 -16         40.98         45.86         6.45 o                         
  -3   1 -16        246.42        256.25        13.26 o                         
  -2   1 -16         96.05         96.94         7.19 o                         
  -1   1 -16        302.61        330.06        13.00 o                         
   0   1 -16         18.19         17.60         2.28 o                         
   1   1 -16          1.70          1.87         2.69 o                         
   2   1 -16         18.67         13.54        11.11 o                         
   3   1 -16          8.14          2.45         4.00 o                         
   4   1 -16          1.42          2.75         3.36 o                         
   5   1 -16         30.59         33.80         8.51 o                         
  -6   2 -16          4.55          2.20         4.52 o                         
  -5   2 -16        102.52        105.62        10.70 o                         
  -4   2 -16         27.03         25.39         6.63 o                         
  -3   2 -16         38.90         47.12         6.04 o                         
  -2   2 -16          3.58          8.82         4.65 o                         
  -1   2 -16        109.60        109.06         7.31 o                         
   0   2 -16        561.89        611.14        18.34 o                         
   3   2 -16         72.74         79.32         6.63 o                         
   4   2 -16         22.41         19.29         6.55 o                         
   5   2 -16         28.89         37.40         6.22 o                         
  -5   3 -16         26.56         31.70         6.31 o                         
  -4   3 -16         23.92         33.40         5.60 o                         
  -3   3 -16          8.38         14.79         4.64 o                         
  -2   3 -16         48.43         39.62         5.78 o                         
  -1   3 -16         34.39         29.09         4.83 o                         
   0   3 -16          5.31          7.98         3.27 o                         
   1   3 -16        237.15        261.20        10.75 o                         
   3   3 -16         26.02          0.30         3.48 o                         
   5   3 -16         14.50         20.13         5.93 o                         
  -4   4 -16         17.58         21.79         6.01 o                         
  -3   4 -16          4.84          5.28         4.74 o                         
  -2   4 -16         85.73         96.27         8.06 o                         
  -1   4 -16         12.87         16.25         5.38 o                         
   0   4 -16         31.52         33.22         4.77 o                         
   1   4 -16         62.95         78.83         7.59 o                         
   2   4 -16          5.13          5.35         3.27 o                         
   3   4 -16          5.38          2.71         3.79 o                         
   4   4 -16         11.26          0.08         3.34 o                         
  -4   5 -16          1.83          7.16         6.22 o                         
  -3   5 -16         24.32         29.16         6.37 o                         
  -2   5 -16         35.53         40.38         6.45 o                         
  -1   5 -16         35.91         37.04         6.69 o                         
   0   5 -16          5.25         10.69         4.17 o                         
   1   5 -16         11.38         11.60         4.30 o                         
   2   5 -16          7.86          4.97         4.59 o                         
   3   5 -16         60.82         59.30         7.74 o                         
   4   5 -16          1.61          2.63         2.63 o                         
  -2   6 -16         11.92         15.31         5.49 o                         
  -1   6 -16          8.05          8.09         5.55 o                         
   0   6 -16         96.94        101.15         8.10 o                         
   1   6 -16         50.82         44.44         6.52 o                         
   2   6 -16         36.32         37.92         6.04 o                         
   3   6 -16         40.44         45.31         6.25 o                         
   4   6 -16         10.57         15.01         5.60 o                         
   0   7 -16         99.76        128.20         9.79 o                         
   1   7 -16          0.24         -3.76         4.04 o                         
   2   7 -16          2.43          1.66         4.26 o                         
   3   7 -16          6.06         15.81         5.26 o                         
  -6  -8 -15         31.54         29.22         7.05 o                         
  -5  -8 -15         23.25         20.83         7.83 o                         
  -4  -8 -15         24.31         12.67         7.01 o                         
  -3  -8 -15          0.20         -2.65         3.76 o                         
  -2  -8 -15          2.27          4.90         3.65 o                         
  -1  -8 -15         10.29         10.61         5.00 o                         
  -7  -7 -15          1.63         -1.54         4.30 o                         
  -6  -7 -15         10.68         13.26         5.34 o                         
  -5  -7 -15         17.62         22.97         5.64 o                         
  -4  -7 -15         28.12         18.28         5.20 o                         
  -3  -7 -15         16.14          7.63         2.97 o                         
  -2  -7 -15         37.26         37.51         4.28 o                         
  -1  -7 -15          0.68          0.97         2.37 o                         
   0  -7 -15         38.10         35.37         7.45 o                         
  -8  -6 -15         14.06          5.79         7.27 o                         
  -7  -6 -15         34.34         34.64         8.88 o                         
  -6  -6 -15         51.96         43.90         6.95 o                         
  -5  -6 -15        134.94        123.08        11.13 o                         
  -4  -6 -15         90.16         80.37         7.34 o                         
  -3  -6 -15          8.03          6.99         3.65 o                         
  -2  -6 -15         22.61         18.53         3.21 o                         
  -1  -6 -15         15.52         15.33         4.59 o                         
   0  -6 -15          6.06         10.70         4.64 o                         
   1  -6 -15          5.75         20.08         4.87 o                         
  -8  -5 -15          9.45          9.26         5.78 o                         
  -7  -5 -15          1.28          4.23         5.06 o                         
  -6  -5 -15         11.01         12.79         6.29 o                         
  -5  -5 -15         42.96         50.71         6.22 o                         
  -4  -5 -15         41.94         46.28         6.96 o                         
  -3  -5 -15        122.82        132.29         7.72 o                         
  -2  -5 -15          8.41         12.38         2.46 o                         
  -1  -5 -15         70.59         73.02         7.39 o                         
   0  -5 -15          1.32          2.51         2.71 o                         
   1  -5 -15          0.05          1.14         3.47 o                         
   2  -5 -15          8.65         15.17         5.78 o                         
  -8  -4 -15          7.05          6.64         5.46 o                         
  -7  -4 -15         14.27         19.29         5.58 o                         
  -6  -4 -15         12.80         19.28         5.49 o                         
  -5  -4 -15         16.23         21.18         4.82 o                         
  -4  -4 -15        100.78         84.29         8.29 o                         
  -3  -4 -15         53.37         47.12         5.38 o                         
  -2  -4 -15         84.75         69.49         3.97 o                         
  -1  -4 -15        117.93        107.78         4.41 o                         
   0  -4 -15         34.65         31.99         6.42 o                         
   1  -4 -15         59.38         67.28         7.01 o                         
   2  -4 -15          1.85         -2.96         2.96 o                         
   3  -4 -15          7.73          8.36         5.93 o                         
  -8  -3 -15         41.09         42.48         8.35 o                         
  -7  -3 -15         43.20         46.59         8.70 o                         
  -6  -3 -15          2.55          9.18         4.29 o                         
  -5  -3 -15         86.86        104.15         8.00 o                         
  -4  -3 -15         11.13          9.06         3.85 o                         
  -3  -3 -15         10.80         11.77         3.62 o                         
  -2  -3 -15         48.45         59.84         6.25 o                         
  -1  -3 -15         41.48         40.31         2.94 o                         
   0  -3 -15         25.89         26.20         2.72 o                         
   1  -3 -15          0.10          1.78         2.37 o                         
   2  -3 -15         65.55         72.89         6.49 o                         
   3  -3 -15          7.09          9.58         5.34 o                         
   4  -3 -15         18.09         13.53         6.17 o                         
  -8  -2 -15          2.18         13.62         6.69 o                         
  -7  -2 -15          8.14          2.66         6.89 o                         
  -6  -2 -15        128.87        163.75        12.15 o                         
  -5  -2 -15        497.04        535.06        18.84 o                         
  -4  -2 -15         24.44         24.65         4.68 o                         
  -3  -2 -15         74.81         77.38         6.23 o                         
  -2  -2 -15         59.19         49.87         5.79 o                         
  -1  -2 -15        254.23        228.81         8.51 o                         
   0  -2 -15         96.52        101.95         5.58 o                         
   1  -2 -15         38.43         22.90         2.64 o                         
   2  -2 -15          9.75         10.08         3.36 o                         
   3  -2 -15         52.34         51.82         6.22 o                         
   4  -2 -15         41.96         45.92         7.19 o                         
  -8  -1 -15         23.56         19.10         7.94 o                         
  -7  -1 -15          2.79         16.74         5.47 o                         
  -6  -1 -15         21.59         27.87         5.67 o                         
  -5  -1 -15        135.06        147.80         9.97 o                         
  -4  -1 -15         15.21         17.20         4.90 o                         
  -3  -1 -15         36.93         35.79         5.12 o                         
  -2  -1 -15          8.11         11.63         3.45 o                         
  -1  -1 -15         44.46         36.54         5.38 o                         
   0  -1 -15         43.93         39.04         4.54 o                         
   1  -1 -15         70.46         60.73         4.50 o                         
   2  -1 -15         77.24         90.71         7.15 o                         
   3  -1 -15          9.35         14.34         4.36 o                         
   4  -1 -15         20.74         21.96         6.42 o                         
   5  -1 -15         81.50        110.96        12.03 o                         
  -7   0 -15         11.45          8.36         6.64 o                         
  -6   0 -15          2.73          2.11         4.62 o                         
  -5   0 -15        133.78        137.08         9.26 o                         
  -4   0 -15         33.37         32.28         5.09 o                         
  -3   0 -15         76.98         81.40         6.95 o                         
  -2   0 -15          2.27          3.13         2.57 o                         
  -1   0 -15         66.65         58.78         4.47 o                         
   0   0 -15         18.43         17.78         2.15 o                         
   1   0 -15         39.75         42.66         3.65 o                         
   2   0 -15         27.86         34.82         5.00 o                         
   3   0 -15         32.31         40.20         5.22 o                         
   4   0 -15          6.19          7.80         4.29 o                         
   5   0 -15         14.26          8.56         6.10 o                         
  -7   1 -15         21.12         31.61         6.61 o                         
  -6   1 -15         17.31         20.21         5.66 o                         
  -5   1 -15         30.53         39.58         5.96 o                         
  -4   1 -15         77.30         82.96         7.15 o                         
  -3   1 -15         11.56         12.47         4.76 o                         
  -2   1 -15         34.00         36.49         5.91 o                         
  -1   1 -15         59.02         60.62         5.02 o                         
   0   1 -15         34.74         34.44         2.39 o                         
   1   1 -15        131.26        150.68         7.42 o                         
   2   1 -15         27.14         53.34         5.43 o                         
   3   1 -15         55.95         61.27         7.05 o                         
   4   1 -15         18.31         18.14         6.04 o                         
   5   1 -15         12.38         17.68         5.52 o                         
  -6   2 -15         13.90         29.39         7.48 o                         
  -5   2 -15         13.99         18.47         5.32 o                         
  -4   2 -15          2.60         -0.79         2.78 o                         
  -3   2 -15         16.71         19.67         4.50 o                         
  -2   2 -15          8.68          7.71         3.82 o                         
  -1   2 -15          4.19          2.17         2.81 o                         
   0   2 -15         14.08         15.10         4.26 o                         
   1   2 -15         74.95         74.44         5.47 o                         
   2   2 -15          2.19          1.54         1.75 o                         
   4   2 -15        120.47        121.48         8.64 o                         
   5   2 -15         21.73         15.17         5.14 o                         
  -6   3 -15         30.67         44.79         8.86 o                         
  -5   3 -15         19.29         21.76         7.28 o                         
  -4   3 -15         11.96         16.59         4.62 o                         
  -3   3 -15        147.86        147.45         9.58 o                         
  -2   3 -15         57.96         60.88         5.84 o                         
  -1   3 -15         11.36         16.25         4.39 o                         
   0   3 -15         65.12         66.98         6.26 o                         
   1   3 -15        148.65        166.11         8.94 o                         
   2   3 -15        142.78        161.29         7.57 o                         
   4   3 -15          5.46          0.64         2.65 o                         
  -5   4 -15         18.30         24.17         5.90 o                         
  -4   4 -15         34.69         44.09         6.67 o                         
  -3   4 -15        139.27        144.50        10.43 o                         
  -2   4 -15         56.69         58.98         6.51 o                         
  -1   4 -15         43.87         41.61         5.34 o                         
   0   4 -15         34.92         42.37         5.93 o                         
   1   4 -15         33.25         34.41         4.94 o                         
   2   4 -15         16.38         14.03         4.62 o                         
   3   4 -15         78.03         88.76         7.09 o                         
   4   4 -15         82.99          7.74         4.70 o                         
   5   4 -15         54.07          3.15         4.11 o                         
  -4   5 -15          9.49          9.14         5.41 o                         
  -3   5 -15         19.86         18.59         5.34 o                         
  -2   5 -15         65.22         61.05         7.83 o                         
  -1   5 -15         15.96         24.14         4.71 o                         
   0   5 -15         57.20         61.65         7.02 o                         
   1   5 -15          5.00          3.01         3.30 o                         
   2   5 -15          6.29          3.76         3.27 o                         
   3   5 -15          2.19          5.02         3.34 o                         
   4   5 -15         30.58         24.69         5.84 o                         
   5   5 -15          5.34          8.16         4.14 o                         
  -3   6 -15          6.03         18.59         5.35 o                         
  -2   6 -15        138.80        161.30        11.71 o                         
  -1   6 -15          0.33          6.19         4.80 o                         
   0   6 -15          8.54          1.11         3.60 o                         
   1   6 -15         11.33         16.94         5.52 o                         
   2   6 -15          8.16         21.36         5.43 o                         
   3   6 -15         13.61          7.66         4.52 o                         
   4   6 -15         13.43         14.84         5.66 o                         
   5   6 -15         13.03         21.83         5.93 o                         
  -1   7 -15         32.30         41.25         6.74 o                         
   0   7 -15          0.71          6.67         4.23 o                         
   1   7 -15         22.72         19.13         5.78 o                         
   2   7 -15         19.31         24.66         6.83 o                         
   3   7 -15        108.02        138.06         9.47 o                         
   4   7 -15         76.17         78.44         8.00 o                         
  -6  -9 -14          2.65          3.19         4.44 o                         
  -5  -9 -14          0.79          2.83         4.55 o                         
  -4  -9 -14          6.81          7.21         4.06 o                         
  -3  -9 -14          0.96         -0.24         2.92 o                         
  -7  -8 -14          7.66          8.80         5.43 o                         
  -6  -8 -14         10.59         18.21         6.05 o                         
  -5  -8 -14          3.33          3.79         4.06 o                         
  -4  -8 -14         20.02         24.01         5.52 o                         
  -3  -8 -14         12.49         14.83         3.39 o                         
  -2  -8 -14         15.01         23.41         4.24 o                         
  -1  -8 -14          9.62         12.36         4.03 o                         
  -8  -7 -14         11.93          9.64         6.57 o                         
  -7  -7 -14          1.76          3.86         4.56 o                         
  -6  -7 -14         18.42          8.47         5.28 o                         
  -5  -7 -14         80.72         93.04         8.16 o                         
  -4  -7 -14         46.03         36.08         5.93 o                         
  -3  -7 -14         18.97         22.20         2.98 o                         
  -2  -7 -14         25.74         23.68         3.16 o                         
  -1  -7 -14         83.79         74.23         7.01 o                         
   0  -7 -14         45.72         50.81         7.63 o                         
   1  -7 -14         10.72          8.04         4.70 o                         
  -8  -6 -14         31.97         33.51         8.76 o                         
  -7  -6 -14          3.32         10.81         6.25 o                         
  -6  -6 -14         26.21         20.80         6.17 o                         
  -5  -6 -14         20.86         17.55         6.39 o                         
  -4  -6 -14        165.07        151.95         9.59 o                         
  -3  -6 -14        124.93        116.87         5.03 o                         
  -2  -6 -14         32.42         37.93         3.33 o                         
  -1  -6 -14        117.08        106.00         8.62 o                         
   0  -6 -14         14.65         20.66         5.49 o                         
   1  -6 -14          0.84         -0.62         2.89 o                         
   2  -6 -14          5.67          9.03         5.72 o                         
  -8  -5 -14          3.78          6.01         4.65 o                         
  -7  -5 -14          4.23         15.39         6.19 o                         
  -6  -5 -14         37.23         37.36         7.51 o                         
  -5  -5 -14         11.26         19.17         4.77 o                         
  -4  -5 -14          7.37          5.90         4.33 o                         
  -3  -5 -14         42.76         44.84         9.52 o                         
  -2  -5 -14         34.85         35.71         3.08 o                         
  -1  -5 -14        121.11        129.01        13.65 o                         
   0  -5 -14         63.76         60.47         5.28 o                         
   1  -5 -14          2.62         -2.71         3.62 o                         
   2  -5 -14         11.58          4.64         4.14 o                         
   3  -5 -14         24.62         36.87         7.25 o                         
  -8  -4 -14          0.30         -4.38         4.38 o                         
  -7  -4 -14          2.34          1.78         3.98 o                         
  -6  -4 -14         63.37         66.25         7.34 o                         
  -5  -4 -14          3.72          7.31         3.79 o                         
  -4  -4 -14         12.19         20.74         4.11 o                         
  -3  -4 -14         17.07         21.88         4.76 o                         
  -2  -4 -14        205.96        184.19         5.18 o                         
  -1  -4 -14          7.62         10.03         2.21 o                         
   0  -4 -14         37.31         37.94         3.54 o                         
   1  -4 -14          2.90          6.10         3.04 o                         
   2  -4 -14         33.05         39.11         5.52 o                         
   3  -4 -14         13.37         23.69         5.47 o                         
  -8  -3 -14         20.49         18.52         6.26 o                         
  -7  -3 -14         31.08         25.36         6.19 o                         
  -6  -3 -14         94.10         93.92         8.29 o                         
  -5  -3 -14         62.01         68.13         6.57 o                         
  -4  -3 -14         76.88         76.54         7.22 o                         
  -3  -3 -14         40.97         53.29         5.81 o                         
  -2  -3 -14        238.38        211.22        11.70 o                         
  -1  -3 -14         22.08         13.81         3.12 o                         
   0  -3 -14        424.12        401.06        21.47 o                         
   1  -3 -14         72.72         72.72         5.34 o                         
   2  -3 -14         17.69         22.20         5.26 o                         
   3  -3 -14          9.55         15.81         4.49 o                         
   4  -3 -14          8.09          4.59         4.26 o                         
  -8  -2 -14         17.88         13.44         7.72 o                         
  -7  -2 -14         12.03         18.03         5.53 o                         
  -6  -2 -14         83.40         94.40         8.09 o                         
  -5  -2 -14         55.02         58.17         6.83 o                         
  -4  -2 -14        159.50        157.24         8.67 o                         
  -3  -2 -14         29.69         25.15         4.20 o                         
  -2  -2 -14         51.45         52.24         4.39 o                         
  -1  -2 -14        421.43        407.96         7.81 o                         
   0  -2 -14        554.07        513.71        19.89 o                         
   1  -2 -14        170.02        186.48        15.73 o                         
   2  -2 -14        135.66        122.56         6.96 o                         
   3  -2 -14         28.10         31.91         4.90 o                         
   4  -2 -14        125.78        138.71        10.10 o                         
   5  -2 -14         61.66         60.88         9.97 o                         
  -8  -1 -14         45.35         48.05         9.12 o                         
  -7  -1 -14         35.65         33.95         7.33 o                         
  -6  -1 -14         37.23         40.70         7.74 o                         
  -5  -1 -14          2.84         -0.20         2.46 o                         
  -4  -1 -14         94.76         92.34         6.84 o                         
  -3  -1 -14         95.31        101.26         6.69 o                         
  -2  -1 -14         59.01         65.42         6.04 o                         
  -1  -1 -14        149.71        165.34         5.24 o                         
   0  -1 -14        115.17        119.33         4.14 o                         
   1  -1 -14        141.68        146.53         4.88 o                         
   2  -1 -14         15.18         11.73        10.48 o                         
   3  -1 -14          6.39          7.48         3.59 o                         
   4  -1 -14         33.75         53.26         8.06 o                         
   5  -1 -14          0.87         -0.44         5.09 o                         
  -8   0 -14         55.19         62.00        10.16 o                         
  -7   0 -14          0.78         -1.14         3.56 o                         
  -6   0 -14          2.69          6.29         3.41 o                         
  -5   0 -14        120.56        124.42         8.44 o                         
  -4   0 -14         55.01         55.48         5.72 o                         
  -3   0 -14        245.48        247.97        10.43 o                         
  -2   0 -14        116.50        114.46         6.84 o                         
  -1   0 -14        267.98        261.78        18.51 o                         
   0   0 -14         45.94         41.47         2.39 o                         
   1   0 -14         17.34         10.04         6.93 o                         
   2   0 -14         14.03          5.39         3.96 o                         
   3   0 -14         31.79         26.77         5.41 o                         
   4   0 -14         10.35          9.85         4.29 o                         
   5   0 -14          8.00         12.01         5.40 o                         
  -7   1 -14         23.36         19.45         6.07 o                         
  -6   1 -14         19.31         21.53         6.29 o                         
  -5   1 -14          8.84         12.04         4.23 o                         
  -4   1 -14         26.88         26.44         5.14 o                         
  -3   1 -14          4.98          4.20         3.21 o                         
  -2   1 -14        314.08        324.25        12.59 o                         
  -1   1 -14        474.18        469.43        14.14 o                         
   0   1 -14        697.21        692.07        15.89 o                         
   2   1 -14        177.12        208.92         9.34 o                         
   3   1 -14          3.35          0.49         1.39 o                         
   4   1 -14          6.17         12.91         3.91 o                         
   5   1 -14          5.44          4.18         3.82 o                         
   6   1 -14          0.51         -1.60         4.56 o                         
  -7   2 -14          2.01         -0.59         3.79 o                         
  -6   2 -14        100.93         95.13         9.00 o                         
  -5   2 -14         10.99         16.30         4.77 o                         
  -4   2 -14         23.61         29.31         5.00 o                         
  -3   2 -14        128.74        125.06         7.85 o                         
  -2   2 -14         11.46         11.01         3.47 o                         
  -1   2 -14         73.48         69.24         6.42 o                         
   0   2 -14        128.43        127.02         7.19 o                         
   1   2 -14         95.97         93.57         6.10 o                         
   4   2 -14        100.39         13.84         8.99 o                         
   5   2 -14          2.72          4.26         4.36 o                         
   6   2 -14         22.05         25.86         6.19 o                         
  -6   3 -14          6.37          2.17         5.22 o                         
  -5   3 -14         63.10         63.62         7.33 o                         
  -4   3 -14         53.25         53.00         6.19 o                         
  -3   3 -14         20.51         15.01         4.45 o                         
  -2   3 -14         13.99         21.26         4.56 o                         
  -1   3 -14         41.75         42.25         4.49 o                         
   0   3 -14        354.29        387.50        13.08 o                         
   1   3 -14        700.02        743.19        18.18 o                         
   2   3 -14         90.55         84.84         5.64 o                         
   3   3 -14          3.15          1.31         2.07 o                         
   4   3 -14         15.46          0.70         2.78 o                         
   6   3 -14          0.78          3.66         5.20 o                         
  -5   4 -14         38.06         38.79         7.77 o                         
  -4   4 -14         12.31         11.77         4.62 o                         
  -3   4 -14          5.15         13.12         4.11 o                         
  -2   4 -14         14.21         12.53         3.98 o                         
  -1   4 -14        118.52        125.48         7.83 o                         
   0   4 -14        117.73        113.64         8.30 o                         
   1   4 -14        110.61        118.96         8.06 o                         
   2   4 -14          0.20         -1.54         2.63 o                         
   3   4 -14          3.35          0.65         2.63 o                         
   4   4 -14         24.20         29.51         4.00 o                         
   5   4 -14         37.85         -2.71         3.07 o                         
  -4   5 -14         14.23         17.82         5.55 o                         
  -3   5 -14         17.64         10.54         4.64 o                         
  -2   5 -14        129.60        121.13         8.61 o                         
  -1   5 -14         52.87         65.32         5.96 o                         
   0   5 -14        126.50        134.21         8.41 o                         
   1   5 -14          0.94          2.72         4.03 o                         
   2   5 -14          5.80          1.23         3.01 o                         
   3   5 -14         33.01         35.59         4.94 o                         
   4   5 -14         59.71         75.28         5.98 o                         
   5   5 -14          7.14          3.34         3.47 o                         
  -3   6 -14          9.61          9.52         4.58 o                         
  -2   6 -14         23.48         28.55         5.29 o                         
  -1   6 -14         88.35         76.99         6.75 o                         
   0   6 -14         52.91         50.52         5.91 o                         
   1   6 -14         89.95         81.91         7.34 o                         
   2   6 -14         31.14         26.84         4.70 o                         
   3   6 -14         61.41         59.91         6.17 o                         
   4   6 -14         33.74         39.46         6.37 o                         
   5   6 -14          4.12          0.46         3.03 o                         
  -2   7 -14          3.46          3.07         4.59 o                         
  -1   7 -14          9.53          7.40         5.29 o                         
   0   7 -14         41.22         43.23         6.90 o                         
   1   7 -14        101.93        115.57         9.53 o                         
   2   7 -14         34.33         30.70         5.58 o                         
   3   7 -14         56.28         59.81         8.38 o                         
   4   7 -14         11.13         18.81         6.26 o                         
   5   7 -14         40.89         34.44         6.29 o                         
   0   8 -14         24.35         36.92         5.53 o                         
   1   8 -14          3.12          2.69         3.56 o                         
   2   8 -14          0.57         -3.01         3.01 o                         
   3   8 -14         86.11         92.31         8.74 o                         
  -6  -9 -13          7.80          6.04         5.06 o                         
  -5  -9 -13          3.54          3.82         4.65 o                         
  -4  -9 -13          7.08         10.44         3.27 o                         
  -3  -9 -13          5.20          9.06         4.18 o                         
  -2  -9 -13          9.80         15.37         5.40 o                         
  -7  -8 -13          6.29          6.55         5.46 o                         
  -6  -8 -13          1.43          0.11         3.92 o                         
  -5  -8 -13          3.46          8.29         4.30 o                         
  -4  -8 -13         12.61         20.25         3.25 o                         
  -3  -8 -13          4.30          9.69         3.52 o                         
  -2  -8 -13          1.44         -0.41         3.03 o                         
  -1  -8 -13          8.35          8.47         4.50 o                         
   0  -8 -13          0.35         -2.01         3.15 o                         
  -8  -7 -13          4.82          8.03         5.67 o                         
  -7  -7 -13         13.66         14.37         6.01 o                         
  -6  -7 -13          0.36          2.71         2.77 o                         
  -5  -7 -13         42.03         41.69         7.74 o                         
  -4  -7 -13         51.34         43.43         4.21 o                         
  -3  -7 -13          8.58         11.45         2.72 o                         
  -2  -7 -13         26.37         21.26         4.24 o                         
  -1  -7 -13          2.70         -1.03         3.01 o                         
   0  -7 -13         36.88         46.19         7.21 o                         
   1  -7 -13          0.73         -2.89         3.76 o                         
  -8  -6 -13          1.17          3.22         4.52 o                         
  -7  -6 -13          8.42          4.12         4.77 o                         
  -6  -6 -13         15.17         20.71         6.45 o                         
  -5  -6 -13          9.54          8.24         3.79 o                         
  -4  -6 -13          0.77          0.23         2.59 o                         
  -3  -6 -13        211.97        196.48         6.57 o                         
  -2  -6 -13         15.35         24.26         2.82 o                         
  -1  -6 -13         64.29         55.25         3.83 o                         
   0  -6 -13         68.46         65.61         7.21 o                         
   1  -6 -13          4.29          4.04         3.47 o                         
   2  -6 -13          3.55          3.71         5.22 o                         
  -9  -5 -13          4.43          8.36         6.25 o                         
  -8  -5 -13          7.05          9.52         6.29 o                         
  -7  -5 -13         18.71         25.79         5.67 o                         
  -6  -5 -13         25.08         27.35         5.70 o                         
  -5  -5 -13         51.03         63.30         6.22 o                         
  -4  -5 -13        503.42        495.59        16.91 o                         
  -3  -5 -13         60.44         57.44         3.22 o                         
  -2  -5 -13         39.55         42.37         3.06 o                         
  -1  -5 -13         42.82         47.90         3.37 o                         
   0  -5 -13         79.01         79.82         5.85 o                         
   1  -5 -13          4.03          8.80         3.65 o                         
   2  -5 -13         70.33         83.20         7.22 o                         
   3  -5 -13         46.58         63.48         7.63 o                         
  -9  -4 -13         17.29          9.12         6.55 o                         
  -8  -4 -13         26.64         31.03         6.64 o                         
  -7  -4 -13         24.77         36.05         6.37 o                         
  -6  -4 -13         16.15         21.00         5.28 o                         
  -5  -4 -13         30.51         39.50         5.35 o                         
  -4  -4 -13         47.72         52.77         5.15 o                         
  -3  -4 -13         20.59         20.63         4.33 o                         
  -2  -4 -13         88.48         87.69         3.40 o                         
  -1  -4 -13         92.19         92.01         3.84 o                         
   0  -4 -13         55.93         57.63         3.06 o                         
   1  -4 -13         22.06         21.32         3.98 o                         
   2  -4 -13         38.99         32.77         5.55 o                         
   3  -4 -13         52.13         46.19         6.83 o                         
   4  -4 -13         24.58         24.81         6.23 o                         
  -9  -3 -13          7.81         24.45         7.94 o                         
  -8  -3 -13          0.56          1.37         4.03 o                         
  -7  -3 -13         16.66         16.94         4.91 o                         
  -6  -3 -13          5.97         19.48         4.26 o                         
  -5  -3 -13         30.41         30.80         5.08 o                         
  -4  -3 -13        107.42        106.08         6.87 o                         
  -3  -3 -13        255.14        245.82         9.35 o                         
  -2  -3 -13        457.76        439.45        14.12 o                         
  -1  -3 -13        162.58        174.94        19.69 o                         
   0  -3 -13         78.42         76.93         3.45 o                         
   1  -3 -13        371.55        345.51        44.47 o                         
   2  -3 -13         10.69         16.68         3.97 o                         
   3  -3 -13        120.75        133.84         9.93 o                         
   4  -3 -13          8.99         21.47         5.41 o                         
  -8  -2 -13         37.60         41.30         8.32 o                         
  -7  -2 -13          8.50         14.20         4.45 o                         
  -6  -2 -13          1.69          0.73         3.09 o                         
  -5  -2 -13        127.71        129.66         8.10 o                         
  -4  -2 -13         10.15         12.48         4.39 o                         
  -3  -2 -13        125.51        127.70         7.89 o                         
  -2  -2 -13         46.32         42.37         4.11 o                         
  -1  -2 -13         77.78         71.91         3.17 o                         
   0  -2 -13        102.04         87.35         3.30 o                         
   1  -2 -13        119.49        102.66        12.34 o                         
   2  -2 -13         11.14         21.83         4.44 o                         
   3  -2 -13          6.46          8.12         4.30 o                         
   4  -2 -13         60.57         72.05         8.16 o                         
   5  -2 -13        156.85        178.35        11.71 o                         
  -8  -1 -13         63.47         66.50         9.99 o                         
  -7  -1 -13         33.03         33.71         5.87 o                         
  -6  -1 -13         75.70         81.25         7.19 o                         
  -5  -1 -13       1196.94       1284.56        30.68 o                         
  -4  -1 -13        164.66        183.96        10.03 o                         
  -3  -1 -13        192.88        190.07         9.41 o                         
  -2  -1 -13          4.12          2.95         2.46 o                         
  -1  -1 -13         75.79         72.05         8.97 o                         
   0  -1 -13         35.75         31.31         2.28 o                         
   1  -1 -13         17.16         17.26         2.27 o                         
   2  -1 -13         75.81         85.16         5.28 o                         
   3  -1 -13         61.94         62.47         5.66 o                         
   4  -1 -13         30.21         40.90         7.15 o                         
   5  -1 -13         51.93         67.99         9.70 o                         
  -8   0 -13         34.71         24.33         7.65 o                         
  -7   0 -13          1.26         -0.20         2.95 o                         
  -6   0 -13         31.56         32.02         5.84 o                         
  -5   0 -13        246.99        262.11        11.07 o                         
  -4   0 -13        153.81        147.71         8.24 o                         
  -3   0 -13        201.26        206.70        10.08 o                         
  -2   0 -13        543.78        597.53        15.23 o                         
  -1   0 -13         49.25         45.31         2.16 o                         
   0   0 -13         31.93         25.34         2.12 o                         
   1   0 -13         33.24         30.12         3.42 o                         
   2   0 -13         91.59         92.28         6.42 o                         
   3   0 -13          4.52          1.44         1.35 o                         
   4   0 -13         22.10         23.89         5.99 o                         
   5   0 -13         40.53         40.70         6.84 o                         
   6   0 -13          6.75          6.77         4.82 o                         
  -7   1 -13         34.92         40.40         6.61 o                         
  -6   1 -13         39.46         36.82         5.66 o                         
  -5   1 -13        219.75        236.26        11.21 o                         
  -4   1 -13         46.14         51.68         6.22 o                         
  -3   1 -13        151.76        153.72         7.74 o                         
  -2   1 -13        267.71        258.75         9.56 o                         
  -1   1 -13          2.43          8.04         2.46 o                         
   0   1 -13          1.50          1.67         2.01 o                         
   1   1 -13         78.78         75.17         4.24 o                         
   3   1 -13         70.10         74.81         5.78 o                         
   4   1 -13          7.46         10.57         4.65 o                         
   5   1 -13         17.62         14.69         5.87 o                         
   6   1 -13          4.71         -0.65         3.03 o                         
  -7   2 -13          1.55         -1.05         3.98 o                         
  -6   2 -13         28.52         19.55         5.22 o                         
  -5   2 -13         67.33         79.05         8.74 o                         
  -4   2 -13        131.70        136.34         7.98 o                         
  -3   2 -13         40.63         32.95         5.00 o                         
  -2   2 -13         30.42         23.73         3.65 o                         
  -1   2 -13         96.97         87.93         5.81 o                         
   0   2 -13          8.26         14.22         3.53 o                         
   1   2 -13         10.57          9.44         2.65 o                         
   3   2 -13         22.05         -0.08         2.27 o                         
   5   2 -13         33.80         29.21         5.64 o                         
   6   2 -13         36.49         39.74         6.22 o                         
  -6   3 -13          2.64          9.67         4.12 o                         
  -5   3 -13         25.70         28.87         5.58 o                         
  -4   3 -13          0.46         -2.78         2.78 o                         
  -3   3 -13         26.90         15.04         4.26 o                         
  -2   3 -13         11.13         16.59         3.65 o                         
  -1   3 -13         38.61         37.84         4.18 o                         
   0   3 -13          3.28          3.24         2.66 o                         
   1   3 -13        104.09        116.21         6.26 o                         
   2   3 -13        295.14        283.15         9.46 o                         
   3   3 -13         10.30          3.07         2.27 o                         
   5   3 -13         28.08          1.61         2.84 o                         
   6   3 -13          1.60          0.44         2.30 o                         
  -6   4 -13         85.98        102.17         8.82 o                         
  -5   4 -13          3.94          9.02         4.33 o                         
  -4   4 -13         35.63         45.02         7.09 o                         
  -3   4 -13         34.64         25.30         4.65 o                         
  -2   4 -13         19.23         18.12         4.97 o                         
  -1   4 -13         19.55         31.58         4.06 o                         
   0   4 -13        135.46        147.91         7.27 o                         
   1   4 -13        108.00        121.41         6.67 o                         
   2   4 -13         20.52         18.91         4.36 o                         
   3   4 -13          0.75          3.36         2.17 o                         
   4   4 -13        123.56        120.56         7.47 o                         
   5   4 -13          7.10          7.15         2.81 o                         
  -5   5 -13         45.74         46.46         7.31 o                         
  -4   5 -13         14.73         24.40         5.26 o                         
  -3   5 -13        134.64        125.63         9.56 o                         
  -2   5 -13          6.35          2.30         3.34 o                         
  -1   5 -13        261.10        238.27        10.02 o                         
   0   5 -13         89.11        100.23         6.93 o                         
   1   5 -13         84.42         81.19         6.23 o                         
   2   5 -13        131.56        148.41         8.73 o                         
   3   5 -13          8.37         15.75         4.76 o                         
   4   5 -13         17.88         18.96         4.18 o                         
   5   5 -13        125.85        136.22         8.06 o                         
   6   5 -13         11.54         11.39         4.55 o                         
  -4   6 -13         42.79         31.72         8.15 o                         
  -3   6 -13          2.84         16.66         4.38 o                         
  -2   6 -13         28.26         46.91         6.05 o                         
  -1   6 -13         30.38         35.18         4.80 o                         
   0   6 -13         42.58         37.17         5.47 o                         
   1   6 -13         12.06          7.53         3.86 o                         
   2   6 -13         23.90         21.24         4.44 o                         
   3   6 -13         13.89         15.20         4.12 o                         
   4   6 -13          1.22          2.65         2.83 o                         
   5   6 -13         24.20         13.47         4.49 o                         
   6   6 -13         12.22          8.29         5.22 o                         
  -3   7 -13          1.07          1.17         4.04 o                         
  -2   7 -13         16.07         16.09         4.87 o                         
  -1   7 -13          5.96         10.25         4.45 o                         
   0   7 -13         15.15         17.97         5.70 o                         
   1   7 -13         12.55         12.22         4.36 o                         
   2   7 -13         37.25         40.81         7.05 o                         
   3   7 -13         12.60         26.01         6.19 o                         
   4   7 -13          0.69          0.78         3.54 o                         
   5   7 -13          6.96          5.38         4.83 o                         
  -1   8 -13          2.97          4.49         4.03 o                         
   0   8 -13         16.85         23.93         4.71 o                         
   1   8 -13          4.47          1.75         3.76 o                         
   2   8 -13          3.74         23.31         6.29 o                         
   3   8 -13          2.17          0.73         4.80 o                         
   4   8 -13        141.43        186.13        11.78 o                         
  -4 -10 -12         32.19         31.58         6.67 o                         
  -7  -9 -12          3.99          5.12         5.34 o                         
  -6  -9 -12          2.00         -0.76         4.56 o                         
  -5  -9 -12         24.45         20.25         3.83 o                         
  -4  -9 -12          7.91          7.05         4.12 o                         
  -3  -9 -12          4.45          5.35         4.55 o                         
  -2  -9 -12          1.88          0.78         3.19 o                         
  -1  -9 -12          8.62         16.74         5.61 o                         
  -8  -8 -12          3.58          0.02         4.11 o                         
  -7  -8 -12         27.40         33.60         8.89 o                         
  -6  -8 -12         20.36         23.86         7.33 o                         
  -5  -8 -12          5.27          4.79         2.30 o                         
  -4  -8 -12          0.22         -0.56         1.91 o                         
  -3  -8 -12         21.03         22.36         3.42 o                         
  -2  -8 -12         14.46          9.08         3.91 o                         
  -1  -8 -12          6.07          7.48         3.53 o                         
   0  -8 -12          0.18          3.41         3.76 o                         
   1  -8 -12          7.45          6.84         5.22 o                         
  -8  -7 -12          5.32          2.11         5.32 o                         
  -7  -7 -12         24.05         21.09         7.21 o                         
  -6  -7 -12         12.12         11.02         4.80 o                         
  -5  -7 -12          2.45         14.19         8.68 o                         
  -4  -7 -12        120.10        115.88         5.36 o                         
  -3  -7 -12          6.33          6.88         2.33 o                         
  -2  -7 -12          0.63          0.66         3.22 o                         
  -1  -7 -12         77.19         75.79         6.57 o                         
   0  -7 -12         30.43         35.90         5.43 o                         
   1  -7 -12          2.75          4.26         3.74 o                         
   2  -7 -12          9.77         12.22         5.34 o                         
  -9  -6 -12          2.25          1.73         4.70 o                         
  -8  -6 -12          4.79          5.28         3.98 o                         
  -7  -6 -12          4.63         10.40         4.91 o                         
  -6  -6 -12         23.01         19.42         5.41 o                         
  -5  -6 -12         26.91         22.93         5.28 o                         
  -4  -6 -12         67.38         62.41         3.81 o                         
  -3  -6 -12        165.01        162.89         5.18 o                         
  -2  -6 -12        265.77        241.87         6.85 o                         
  -1  -6 -12        555.64        546.64        11.67 o                         
   0  -6 -12        176.14        151.50         8.61 o                         
   1  -6 -12         16.65         26.38         4.87 o                         
   2  -6 -12         37.15         47.53         6.74 o                         
   3  -6 -12          1.97          7.01         5.47 o                         
  -9  -5 -12         46.44         37.72         7.57 o                         
  -8  -5 -12        144.60        132.16        10.75 o                         
  -7  -5 -12         26.29         21.53         5.58 o                         
  -6  -5 -12         52.31         44.50         6.04 o                         
  -5  -5 -12         99.44        109.24         8.24 o                         
  -4  -5 -12         25.12         18.96         2.85 o                         
  -3  -5 -12         61.82         57.43         4.45 o                         
  -2  -5 -12        273.65        271.11         6.47 o                         
  -1  -5 -12         34.95         38.67         2.90 o                         
   0  -5 -12         12.54         28.96         4.64 o                         
   1  -5 -12         58.81         67.83         6.05 o                         
   2  -5 -12        150.21        163.29         9.96 o                         
   3  -5 -12          9.18         17.26         5.09 o                         
   4  -5 -12         19.81         20.08         7.60 o                         
  -9  -4 -12         64.70         59.39         9.06 o                         
  -8  -4 -12         61.50         61.85         9.35 o                         
  -7  -4 -12        203.26        209.96        12.21 o                         
  -6  -4 -12        295.90        280.02        13.32 o                         
  -5  -4 -12        279.14        276.25        11.54 o                         
  -4  -4 -12        416.78        413.59        14.29 o                         
  -3  -4 -12         24.05         22.62         4.42 o                         
  -2  -4 -12         26.24         32.64         4.16 o                         
  -1  -4 -12         94.34         88.87         3.21 o                         
   0  -4 -12         54.78         51.93         5.30 o                         
   1  -4 -12         72.52         76.75         5.73 o                         
   2  -4 -12         94.74        102.66         8.61 o                         
   3  -4 -12         23.01         17.71         6.04 o                         
   4  -4 -12         63.07         71.26        10.14 o                         
  -9  -3 -12          2.50          7.39         4.64 o                         
  -8  -3 -12         11.67          7.98         5.99 o                         
  -7  -3 -12          8.89         13.56         5.23 o                         
  -6  -3 -12         48.02         58.10         6.10 o                         
  -5  -3 -12         64.87         63.27         6.23 o                         
  -4  -3 -12         86.23         80.02         6.07 o                         
  -3  -3 -12         38.46         36.16         4.12 o                         
  -2  -3 -12        144.34        137.86         3.52 o                         
  -1  -3 -12        250.27        252.58         5.23 o                         
   0  -3 -12        263.57        279.06         5.92 o                         
   1  -3 -12         73.98         65.97         3.02 o                         
   2  -3 -12         66.08         73.35         6.83 o                         
   3  -3 -12         60.06         55.74         5.93 o                         
   4  -3 -12         72.95         76.77         8.83 o                         
   5  -3 -12         30.92         37.30         8.26 o                         
  -9  -2 -12        116.62        101.08        10.35 o                         
  -8  -2 -12         29.72         24.05         5.93 o                         
  -7  -2 -12        123.08        121.56         8.86 o                         
  -6  -2 -12         43.64         41.19         5.72 o                         
  -5  -2 -12        172.10        169.39         8.54 o                         
  -4  -2 -12        172.73        191.33         8.54 o                         
  -3  -2 -12         44.77         41.74         4.29 o                         
  -2  -2 -12         64.48         72.38         7.30 o                         
  -1  -2 -12         21.47         18.52         2.07 o                         
   0  -2 -12         73.13         72.17         5.15 o                         
   1  -2 -12        136.19        127.04         4.84 o                         
   2  -2 -12        130.03        130.23         7.05 o                         
   3  -2 -12         19.66         15.05         4.12 o                         
   4  -2 -12          8.20          5.09         3.53 o                         
   5  -2 -12          9.58          6.57         4.55 o                         
  -8  -1 -12         92.45         86.09         9.73 o                         
  -7  -1 -12         24.62         30.62         5.72 o                         
  -6  -1 -12        385.61        396.77        14.58 o                         
  -5  -1 -12        168.13        156.15         8.77 o                         
  -4  -1 -12          1.35          2.39         2.63 o                         
  -3  -1 -12         32.65         42.16         4.00 o                         
  -2  -1 -12        103.01        119.48         5.85 o                         
  -1  -1 -12         43.37         43.33         3.12 o                         
   0  -1 -12         79.21         79.15         3.93 o                         
   1  -1 -12        230.21        210.32        11.65 o                         
   2  -1 -12          5.07          5.83         1.38 o                         
   3  -1 -12         23.32         27.58         4.07 o                         
   4  -1 -12        110.49        105.56         7.68 o                         
   5  -1 -12         32.93         39.84         6.55 o                         
   6  -1 -12         17.34         28.10         7.39 o                         
  -8   0 -12        150.71        139.99        11.75 o                         
  -7   0 -12         40.28         43.80         6.11 o                         
  -6   0 -12         15.27         16.39         4.23 o                         
  -5   0 -12         22.99         20.01         5.64 o                         
  -4   0 -12        548.67        566.44        15.75 o                         
  -3   0 -12        231.91        254.84         9.20 o                         
  -2   0 -12         74.28         78.62         5.78 o                         
  -1   0 -12         53.43         50.29         3.03 o                         
   0   0 -12        128.36        142.17         3.45 o                         
   1   0 -12         47.03         56.93         5.12 o                         
   2   0 -12        130.11        150.95         6.29 o                         
   3   0 -12        107.72        114.26         6.45 o                         
   4   0 -12         45.76         46.27         6.58 o                         
   5   0 -12         37.78         24.46         5.75 o                         
   6   0 -12         29.90         33.08         6.31 o                         
  -8   1 -12         21.58         22.93         7.13 o                         
  -7   1 -12          2.73          6.26         4.04 o                         
  -6   1 -12         15.38         11.71         5.02 o                         
  -5   1 -12         17.82         16.04         4.33 o                         
  -4   1 -12         28.85         30.61         4.62 o                         
  -3   1 -12        224.33        242.97         9.03 o                         
  -2   1 -12         88.74         83.52         5.49 o                         
  -1   1 -12        366.63        433.31        11.54 o                         
   0   1 -12        306.92        311.83         8.41 o                         
   1   1 -12        251.97        249.25         7.71 o                         
   3   1 -12          9.92         21.68         3.74 o                         
   4   1 -12          4.07          3.57         3.47 o                         
   5   1 -12         36.55         40.47         6.64 o                         
   6   1 -12         21.77         24.59         6.19 o                         
  -7   2 -12          3.79          2.19         4.96 o                         
  -6   2 -12         33.31         42.15         6.69 o                         
  -5   2 -12          7.84         10.80         3.80 o                         
  -4   2 -12         17.02         20.74         4.74 o                         
  -3   2 -12        315.20        335.80        11.28 o                         
  -2   2 -12         37.70         36.31         4.58 o                         
  -1   2 -12         10.36         12.33         2.87 o                         
   0   2 -12        110.27        116.82         5.34 o                         
   1   2 -12        190.94        205.99         6.90 o                         
   4   2 -12         11.28          0.26         2.17 o                         
   5   2 -12         12.77          9.87         4.04 o                         
   6   2 -12          2.26          4.59         4.17 o                         
   7   2 -12          8.75         12.88         4.87 o                         
  -6   3 -12        145.42        152.59         9.59 o                         
  -5   3 -12         20.55         19.32         5.02 o                         
  -4   3 -12        133.00        141.49         7.92 o                         
  -3   3 -12        133.43        135.96         7.51 o                         
  -2   3 -12         37.44         48.43         4.23 o                         
  -1   3 -12         16.47         14.72         3.03 o                         
   0   3 -12        354.35        382.09        10.54 o                         
   1   3 -12         89.33        101.46         6.37 o                         
   2   3 -12         21.74         24.89         3.33 o                         
   3   3 -12         18.09         15.19         3.62 o                         
   7   3 -12         13.23          8.70         5.26 o                         
  -6   4 -12          4.05          8.23         5.03 o                         
  -5   4 -12         56.17         62.79         6.67 o                         
  -4   4 -12         46.75         41.83         5.75 o                         
  -3   4 -12         46.66         34.54         4.77 o                         
  -2   4 -12        190.83        181.42         7.94 o                         
  -1   4 -12          8.88          0.71         2.75 o                         
   0   4 -12          1.47          0.73         1.81 o                         
   1   4 -12        831.98        914.95        20.42 o                         
   2   4 -12         23.66         26.71         4.56 o                         
   3   4 -12          4.81          5.85         3.45 o                         
   4   4 -12         22.39         29.91         3.79 o                         
   5   4 -12         10.30         13.00         3.07 o                         
   6   4 -12         42.85         43.82         5.32 o                         
  -5   5 -12         69.32         67.37         7.48 o                         
  -4   5 -12          6.51          8.89         4.76 o                         
  -3   5 -12         76.01         82.01         7.68 o                         
  -2   5 -12         18.09         18.12         3.59 o                         
  -1   5 -12         58.01         54.16         5.66 o                         
   0   5 -12        704.10        701.76        18.29 o                         
   1   5 -12        103.03         83.24         6.23 o                         
   2   5 -12        429.01        420.64        14.29 o                         
   3   5 -12        225.13        256.73        11.69 o                         
   4   5 -12         47.31         51.07         6.26 o                         
   5   5 -12          9.27          6.31         3.15 o                         
   6   5 -12        116.27        113.03         7.16 o                         
  -4   6 -12         21.86         20.48         6.16 o                         
  -3   6 -12         20.89         25.35         6.31 o                         
  -2   6 -12          6.58          7.02         3.16 o                         
  -1   6 -12          9.74          4.91         3.22 o                         
   0   6 -12         98.60         96.32         6.89 o                         
   1   6 -12         30.36         27.23         4.74 o                         
   2   6 -12         90.54         75.70         6.26 o                         
   3   6 -12         15.14         21.12         4.36 o                         
   4   6 -12         21.24         14.41         4.24 o                         
   5   6 -12          3.61          1.20         3.86 o                         
   6   6 -12         13.93         16.07         4.26 o                         
  -3   7 -12          6.29          8.04         5.08 o                         
  -2   7 -12         10.03          9.61         3.36 o                         
  -1   7 -12          9.30          9.70         3.73 o                         
   0   7 -12         12.25         31.59         5.72 o                         
   1   7 -12         26.11         36.26         4.91 o                         
   2   7 -12          4.74          4.88         3.47 o                         
   3   7 -12         72.84         73.15         6.89 o                         
   4   7 -12         49.12         50.97         6.16 o                         
   5   7 -12         33.51         38.47         5.79 o                         
   6   7 -12          4.20          3.86         3.71 o                         
  -2   8 -12         15.85         22.70         5.35 o                         
  -1   8 -12         10.60         19.04         4.39 o                         
   0   8 -12         74.13        111.69         7.39 o                         
   1   8 -12         29.01         37.69         5.73 o                         
   2   8 -12          1.52          1.23         2.83 o                         
   3   8 -12         16.10         15.81         5.00 o                         
   4   8 -12         23.26         29.57         7.19 o                         
   5   8 -12         17.94         28.57         7.07 o                         
   1   9 -12          7.98         20.27         5.17 o                         
   2   9 -12         45.50         55.78         7.54 o                         
   3   9 -12          3.55          0.02         4.29 o                         
   4   9 -12         16.59         20.86         6.05 o                         
  -5 -10 -11         11.24          7.63         5.93 o                         
  -4 -10 -11         22.32         11.81         7.01 o                         
  -3 -10 -11         12.02         16.45         6.80 o                         
  -2 -10 -11         52.68         58.46         9.70 o                         
  -7  -9 -11          5.84          1.69         5.61 o                         
  -6  -9 -11         17.87         23.55         6.25 o                         
  -5  -9 -11          7.22          4.89         2.67 o                         
  -4  -9 -11         21.03         25.85         5.49 o                         
  -3  -9 -11         22.65         25.04         5.70 o                         
  -2  -9 -11          3.72          0.12         3.30 o                         
  -1  -9 -11         44.96         48.49         6.51 o                         
   0  -9 -11          4.24          7.27         4.52 o                         
  -8  -8 -11         11.09         11.27         5.98 o                         
  -7  -8 -11         80.21         98.75         9.78 o                         
  -6  -8 -11         95.73         81.97         8.18 o                         
  -5  -8 -11          1.91          3.75         2.41 o                         
  -4  -8 -11          0.64          2.49         3.03 o                         
  -3  -8 -11         30.01         36.83         3.80 o                         
  -2  -8 -11          8.32         18.08         4.55 o                         
  -1  -8 -11         16.19         24.05         5.22 o                         
   0  -8 -11          0.86          0.68         2.46 o                         
   1  -8 -11          6.07          4.64         5.61 o                         
  -9  -7 -11          5.16          4.82         5.34 o                         
  -8  -7 -11         48.36         48.65         8.09 o                         
  -7  -7 -11          2.04         -1.22         4.55 o                         
  -6  -7 -11          4.45          5.52         4.00 o                         
  -5  -7 -11         32.25         34.44         3.83 o                         
  -4  -7 -11         47.15         53.79         5.55 o                         
  -3  -7 -11          0.75          1.61         1.68 o                         
  -2  -7 -11          4.85          7.59         2.35 o                         
  -1  -7 -11         18.31         24.72         5.03 o                         
   0  -7 -11         11.51         10.81         3.88 o                         
   1  -7 -11          5.72          5.06         5.23 o                         
   2  -7 -11          5.73         10.16         4.87 o                         
  -9  -6 -11          9.43          5.90         6.04 o                         
  -8  -6 -11         14.04         19.87         5.64 o                         
  -7  -6 -11         61.70         55.34         7.54 o                         
  -6  -6 -11         23.84         36.61         6.77 o                         
  -5  -6 -11         96.20        109.18         7.63 o                         
  -4  -6 -11         15.49         15.38         2.37 o                         
  -3  -6 -11         43.64         39.63         2.89 o                         
  -2  -6 -11         36.85         43.01         5.66 o                         
  -1  -6 -11         54.26         49.50         3.39 o                         
   0  -6 -11         82.57         80.80         7.63 o                         
   1  -6 -11          2.10          3.82         4.12 o                         
   2  -6 -11         39.69         39.12         6.16 o                         
   3  -6 -11         39.61         50.42         8.73 o                         
  -9  -5 -11         44.15         40.32         9.12 o                         
  -8  -5 -11         35.78         31.09         7.53 o                         
  -7  -5 -11        178.13        177.71        10.89 o                         
  -6  -5 -11         66.02         78.00         7.86 o                         
  -5  -5 -11         37.59         42.15         4.87 o                         
  -4  -5 -11        108.48        103.19         7.31 o                         
  -3  -5 -11         12.86         14.12         1.96 o                         
  -2  -5 -11        158.23        155.34         9.43 o                         
  -1  -5 -11        378.73        388.08         8.46 o                         
   0  -5 -11        389.83        379.73         7.75 o                         
   1  -5 -11         48.20         56.68         6.33 o                         
   2  -5 -11         32.50         42.13         5.60 o                         
   3  -5 -11         12.06         14.29         5.12 o                         
   4  -5 -11          8.20         10.41         6.39 o                         
  -9  -4 -11         30.73         26.32         6.83 o                         
  -8  -4 -11         23.06         21.79         5.14 o                         
  -7  -4 -11         20.11         20.95         5.14 o                         
  -6  -4 -11          2.48          1.47         3.09 o                         
  -5  -4 -11         30.52         28.31         5.87 o                         
  -4  -4 -11         39.68         39.29         4.30 o                         
  -3  -4 -11         10.68         11.88         3.50 o                         
  -2  -4 -11          8.74          8.82         1.63 o                         
  -1  -4 -11        125.48        132.86         5.87 o                         
   0  -4 -11         25.06         20.98         4.69 o                         
   1  -4 -11        101.30         80.77         5.66 o                         
   2  -4 -11        199.67        213.04        10.98 o                         
   3  -4 -11        199.87        196.67        12.50 o                         
   4  -4 -11         40.95         44.91         8.18 o                         
   5  -4 -11         27.54         30.94         7.07 o                         
  -9  -3 -11         51.03         38.47         8.24 o                         
  -8  -3 -11         29.91         39.06         6.26 o                         
  -7  -3 -11         49.66         40.84         6.16 o                         
  -6  -3 -11         30.79         37.07         5.02 o                         
  -5  -3 -11         24.21         30.80         4.38 o                         
  -4  -3 -11         75.01         63.93         5.41 o                         
  -3  -3 -11         17.14         15.39         2.92 o                         
  -2  -3 -11         73.76         65.81         2.31 o                         
  -1  -3 -11         43.78         35.03         1.96 o                         
   0  -3 -11         31.73         29.69         2.23 o                         
   1  -3 -11         66.84         55.33         9.38 o                         
   2  -3 -11        306.77        314.15        12.33 o                         
   3  -3 -11         18.23         22.44         4.33 o                         
   4  -3 -11         41.68         46.21         6.55 o                         
   5  -3 -11         57.07         58.67         8.09 o                         
  -9  -2 -11          2.13          4.71         5.03 o                         
  -8  -2 -11          6.14          2.33         4.11 o                         
  -7  -2 -11        227.12        240.78        12.85 o                         
  -6  -2 -11         86.31         93.25         6.55 o                         
  -5  -2 -11         97.95        103.79         6.26 o                         
  -4  -2 -11         83.47         87.94         5.53 o                         
  -3  -2 -11        289.19        276.10         8.94 o                         
  -2  -2 -11         19.13         20.95         2.35 o                         
  -1  -2 -11         16.94         18.62         2.95 o                         
   0  -2 -11         16.80         15.10         1.45 o                         
   1  -2 -11         36.70         36.83         4.08 o                         
   2  -2 -11        211.75        215.60         8.51 o                         
   3  -2 -11         64.28         69.67         6.75 o                         
   4  -2 -11          2.04          4.24         3.03 o                         
   5  -2 -11         14.37         20.83         5.34 o                         
   6  -2 -11         10.27         11.39         5.23 o                         
  -8  -1 -11         95.36         86.68         8.29 o                         
  -7  -1 -11         26.29         29.21         5.93 o                         
  -6  -1 -11         21.92         18.87         4.39 o                         
  -5  -1 -11        185.70        196.76         8.73 o                         
  -4  -1 -11        103.25        118.52         6.67 o                         
  -3  -1 -11        130.50        150.37         6.33 o                         
  -2  -1 -11        322.39        373.72         9.79 o                         
  -1  -1 -11         86.93         78.99         2.47 o                         
   0  -1 -11         44.12         46.51         2.05 o                         
   1  -1 -11         56.17         50.34         2.44 o                         
   2  -1 -11         57.92         58.09         7.94 o                         
   3  -1 -11         55.53         54.16         5.49 o                         
   4  -1 -11         12.98         13.79         3.65 o                         
   5  -1 -11         69.96         81.57         7.77 o                         
   6  -1 -11         31.01         35.14         6.61 o                         
  -8   0 -11         87.37         76.39         7.92 o                         
  -7   0 -11         20.57         24.98         4.82 o                         
  -6   0 -11         17.27         17.97         4.26 o                         
  -5   0 -11       1230.99       1231.61        27.34 o                         
  -4   0 -11        209.58        206.00         9.24 o                         
  -3   0 -11        166.90        164.31         7.02 o                         
  -2   0 -11         37.03         38.24         3.54 o                         
  -1   0 -11        420.85        467.99        11.34 o                         
   0   0 -11          6.17          3.50         2.36 o                         
   1   0 -11        206.41        208.58         4.49 o                         
   2   0 -11         20.18         13.20         2.96 o                         
   3   0 -11          3.99          4.86         4.20 o                         
   4   0 -11         33.81         31.72         6.13 o                         
   5   0 -11        307.94        366.29        15.33 o                         
   6   0 -11         47.40         47.88         8.47 o                         
  -8   1 -11          5.96          5.41         5.17 o                         
  -7   1 -11          0.03          0.12         2.30 o                         
  -6   1 -11         32.40         23.81         4.62 o                         
  -5   1 -11        287.04        304.53        11.89 o                         
  -4   1 -11          8.37         10.70         3.21 o                         
  -3   1 -11        152.18        154.75         6.89 o                         
  -2   1 -11        968.03        980.71        20.02 o                         
  -1   1 -11        163.15        171.26         5.98 o                         
   0   1 -11         44.26         43.56         2.87 o                         
   1   1 -11         72.21         73.67         3.62 o                         
   4   1 -11        132.41        140.34         8.99 o                         
   5   1 -11         15.41         13.47         4.36 o                         
   6   1 -11          3.25          9.20         4.49 o                         
   7   1 -11          1.91          0.46         5.52 o                         
  -7   2 -11          0.19          1.79         3.53 o                         
  -6   2 -11          7.39          8.18         3.62 o                         
  -5   2 -11         73.55         66.61         6.11 o                         
  -4   2 -11         20.26         17.26         3.62 o                         
  -3   2 -11        215.42        236.72         9.59 o                         
  -2   2 -11         22.24         25.30         3.03 o                         
  -1   2 -11         23.29         22.08         3.15 o                         
   0   2 -11        106.43        110.66         4.87 o                         
   1   2 -11          6.17          6.05         2.25 o                         
   2   2 -11        110.22        103.19         5.03 o                         
   5   2 -11         19.43          2.01         1.92 o                         
   6   2 -11         28.21         35.21         7.10 o                         
   7   2 -11         64.57         60.42         7.94 o                         
  -7   3 -11         14.95         16.71         6.04 o                         
  -6   3 -11         24.50         24.49         5.81 o                         
  -5   3 -11         22.63         21.62         4.77 o                         
  -4   3 -11         31.26         37.57         4.42 o                         
  -3   3 -11         57.92         59.04         5.02 o                         
  -2   3 -11        150.46        149.53         6.49 o                         
  -1   3 -11         78.71         87.65         4.87 o                         
   0   3 -11         11.01         17.58         3.59 o                         
   1   3 -11         15.31         22.00         3.42 o                         
   2   3 -11         16.90         18.00         3.30 o                         
   3   3 -11        114.60        113.21         5.85 o                         
   4   3 -11         62.48         57.15         4.71 o                         
   7   3 -11         10.33          8.70         5.47 o                         
  -6   4 -11         28.43         41.30         5.84 o                         
  -5   4 -11         98.74        119.92         8.03 o                         
  -4   4 -11         31.99         32.61         5.93 o                         
  -3   4 -11        108.29         94.45         6.37 o                         
  -2   4 -11        240.57        225.71         9.46 o                         
  -1   4 -11        105.66        105.18         6.01 o                         
   0   4 -11         94.68         99.35         6.81 o                         
   1   4 -11        143.92        162.11         7.91 o                         
   2   4 -11        405.31        433.31        12.07 o                         
   3   4 -11         41.97         46.15         4.24 o                         
   4   4 -11         27.37         28.55         3.53 o                         
   5   4 -11         69.62         70.08         4.83 o                         
   6   4 -11          8.15          3.04         2.49 o                         
  -5   5 -11          5.73         12.92         5.17 o                         
  -4   5 -11         53.25         68.71         6.22 o                         
  -3   5 -11         39.39         43.30         6.04 o                         
  -2   5 -11         18.31         15.84         3.88 o                         
  -1   5 -11         25.67         34.64         4.18 o                         
   0   5 -11        274.90        264.97        10.61 o                         
   1   5 -11        162.46        162.64         9.08 o                         
   2   5 -11        526.89        553.82        16.71 o                         
   3   5 -11        101.64         92.97         6.42 o                         
   4   5 -11        211.64        214.29         9.12 o                         
   5   5 -11         25.05         19.64         4.88 o                         
   6   5 -11          1.79          1.87         2.39 o                         
  -4   6 -11         68.44         70.64         6.75 o                         
  -3   6 -11         31.49         25.35         5.06 o                         
  -2   6 -11        106.90         98.22         6.99 o                         
  -1   6 -11          8.44         13.85         3.65 o                         
   0   6 -11          0.27         -2.04         2.40 o                         
   1   6 -11         34.42         29.03         5.72 o                         
   2   6 -11         55.64         65.32         6.81 o                         
   3   6 -11         74.13         69.04         5.96 o                         
   4   6 -11         10.40          6.05         4.14 o                         
   5   6 -11         52.68         49.99         5.41 o                         
   6   6 -11          9.26         11.18         4.87 o                         
   7   6 -11         19.50         19.32         5.40 o                         
  -3   7 -11         24.83         28.81         6.23 o                         
  -2   7 -11         78.94        101.06         8.42 o                         
  -1   7 -11         19.78         28.17         4.32 o                         
   0   7 -11         44.87         50.04         6.42 o                         
   1   7 -11         12.81         18.18         5.06 o                         
   2   7 -11          8.26         12.38         4.11 o                         
   3   7 -11         27.99         22.90         4.90 o                         
   4   7 -11          6.11          3.41         3.27 o                         
   5   7 -11          5.22          6.36         4.65 o                         
   6   7 -11         32.46         20.12         6.77 o                         
  -2   8 -11         13.36         10.49         3.79 o                         
  -1   8 -11          3.84          6.19         4.07 o                         
   0   8 -11         14.08         19.54         4.17 o                         
   1   8 -11          0.26          0.58         3.33 o                         
   2   8 -11         14.48         17.45         4.49 o                         
   3   8 -11         70.65         69.85         7.28 o                         
   4   8 -11         39.80         37.19         7.66 o                         
   5   8 -11          6.23         13.24         5.70 o                         
   6   8 -11         14.28         16.01         6.75 o                         
   0   9 -11          6.78          4.76         3.88 o                         
   1   9 -11         24.86         37.63         5.38 o                         
   2   9 -11          4.04          1.23         4.74 o                         
   3   9 -11          0.79          5.09         4.24 o                         
   4   9 -11         54.50         68.69         8.80 o                         
   5   9 -11          1.20          4.03         3.73 o                         
  -6 -10 -10         33.46         27.34         7.91 o                         
  -5 -10 -10         14.17         11.31         6.23 o                         
  -4 -10 -10          6.69         12.54         5.35 o                         
  -3 -10 -10         19.74         30.71         6.25 o                         
  -2 -10 -10         55.33         64.34         8.88 o                         
  -8  -9 -10         11.44          9.64         5.96 o                         
  -7  -9 -10        167.93        165.36        12.70 o                         
  -6  -9 -10         12.16         16.53         5.96 o                         
  -5  -9 -10          1.65          2.30         3.91 o                         
  -4  -9 -10         12.63         10.29         5.06 o                         
  -3  -9 -10          9.96          8.36         4.04 o                         
  -2  -9 -10         15.53         22.44         4.74 o                         
  -1  -9 -10         21.31         25.79         5.12 o                         
   0  -9 -10         96.43        113.84         9.84 o                         
  -8  -8 -10         59.82         63.78        10.67 o                         
  -7  -8 -10         52.57         68.59         7.89 o                         
  -6  -8 -10         48.16         53.16         4.81 o                         
  -5  -8 -10         33.39         33.57         3.60 o                         
  -4  -8 -10          9.12         13.39         2.56 o                         
  -3  -8 -10          5.62          2.96         3.60 o                         
  -2  -8 -10         69.74         74.38         7.54 o                         
  -1  -8 -10         10.73         16.04         3.97 o                         
   0  -8 -10         18.11         20.69         4.96 o                         
   1  -8 -10          5.89         12.62         4.97 o                         
  -9  -7 -10         31.68         39.08         8.00 o                         
  -8  -7 -10         10.62         18.72         5.81 o                         
  -7  -7 -10         34.35         33.77         6.87 o                         
  -6  -7 -10        103.66        101.97         5.39 o                         
  -5  -7 -10         38.50         32.88         6.61 o                         
  -4  -7 -10         73.47         68.98         4.42 o                         
  -3  -7 -10         85.31         94.27         4.71 o                         
  -2  -7 -10        159.88        142.71         5.30 o                         
  -1  -7 -10        121.77        126.96         8.26 o                         
   0  -7 -10         86.81         97.02         7.40 o                         
   1  -7 -10         34.24         28.96         5.72 o                         
   2  -7 -10          0.35          2.31         4.32 o                         
   3  -7 -10         10.90         17.77         5.96 o                         
  -9  -6 -10         17.25          7.74         5.49 o                         
  -8  -6 -10         75.18         88.29        10.11 o                         
  -7  -6 -10         55.56         59.89         8.16 o                         
  -6  -6 -10          3.44          2.96         1.80 o                         
  -5  -6 -10          4.61          6.46         2.25 o                         
  -4  -6 -10        218.90        200.65         5.92 o                         
  -3  -6 -10         72.86         81.66         5.37 o                         
  -2  -6 -10        524.05        486.40        21.41 o                         
  -1  -6 -10         41.73         41.18         3.00 o                         
   0  -6 -10         49.62         52.87         5.38 o                         
   1  -6 -10          9.22          4.68         3.39 o                         
   2  -6 -10         42.65         32.61         6.07 o                         
   3  -6 -10          4.46          9.32         4.59 o                         
  -9  -5 -10         16.49         12.62         6.55 o                         
  -8  -5 -10          2.87         -1.73         2.96 o                         
  -7  -5 -10          4.77         11.24         5.23 o                         
  -6  -5 -10         99.20         96.27         8.67 o                         
  -5  -5 -10         20.49         18.44         2.24 o                         
  -4  -5 -10         27.66         23.43         2.27 o                         
  -3  -5 -10         89.55         88.85         3.44 o                         
  -2  -5 -10        418.66        404.70        15.27 o                         
  -1  -5 -10       1509.43       1527.46        44.15 o                         
   0  -5 -10       1095.27       1121.95        25.28 o                         
   1  -5 -10        170.78        181.95         8.41 o                         
   2  -5 -10         18.16         21.47         5.35 o                         
   3  -5 -10         44.51         50.98         6.67 o                         
   4  -5 -10          3.98          2.46         5.34 o                         
  -9  -4 -10         10.41          6.90         5.38 o                         
  -8  -4 -10         47.02         42.97         6.43 o                         
  -7  -4 -10         32.27         31.66         6.17 o                         
  -6  -4 -10         34.66         37.11         5.96 o                         
  -5  -4 -10         67.57         72.69         5.75 o                         
  -4  -4 -10         19.95         14.46         2.74 o                         
  -3  -4 -10         33.78         33.75         1.94 o                         
  -2  -4 -10        122.16        133.28         9.77 o                         
  -1  -4 -10        304.09        324.68         5.92 o                         
   0  -4 -10         26.42         23.72         2.11 o                         
   1  -4 -10        132.26        121.09         7.19 o                         
   2  -4 -10         96.47        104.93         6.84 o                         
   3  -4 -10         86.56         93.34         8.61 o                         
   4  -4 -10         28.46         37.77         7.16 o                         
   5  -4 -10          1.57         -0.02         3.65 o                         
  -9  -3 -10        102.88        100.64        10.80 o                         
  -8  -3 -10         43.57         46.86         6.31 o                         
  -7  -3 -10        194.61        211.42        10.54 o                         
  -6  -3 -10        152.53        142.72         8.30 o                         
  -5  -3 -10        290.97        260.19        10.19 o                         
  -4  -3 -10        376.61        376.96        11.11 o                         
  -3  -3 -10        310.14        273.44        22.60 o                         
  -2  -3 -10         89.41         99.53         2.60 o                         
  -1  -3 -10        108.39        120.09         3.09 o                         
   0  -3 -10        204.17        229.32         5.43 o                         
   1  -3 -10          7.88          8.92         1.36 o                         
   2  -3 -10         56.99         56.36         5.90 o                         
   3  -3 -10         91.07         85.83         6.67 o                         
   4  -3 -10          3.05          6.45         3.60 o                         
   5  -3 -10          0.23         -0.40         3.27 o                         
  -9  -2 -10         23.85         35.40         7.07 o                         
  -8  -2 -10        289.82        260.91        13.00 o                         
  -7  -2 -10         15.72         14.93         4.24 o                         
  -6  -2 -10         78.75         73.62         7.19 o                         
  -5  -2 -10         49.78         50.43         4.55 o                         
  -4  -2 -10        186.80        176.55         7.07 o                         
  -3  -2 -10        181.12        187.21         6.87 o                         
  -2  -2 -10        190.43        201.05         6.37 o                         
  -1  -2 -10        170.88        187.90         4.65 o                         
   0  -2 -10         21.29         15.03         1.43 o                         
   1  -2 -10         73.68         71.32         3.22 o                         
   2  -2 -10        434.57        457.44        12.38 o                         
   3  -2 -10         80.11         84.60         6.05 o                         
   4  -2 -10         71.37         68.83         6.74 o                         
   5  -2 -10          4.64          7.98         4.87 o                         
   6  -2 -10         14.60         31.40         6.89 o                         
  -9  -1 -10         95.91         84.08         8.56 o                         
  -8  -1 -10        224.06        203.91        10.93 o                         
  -7  -1 -10        104.33         90.01         7.07 o                         
  -6  -1 -10        184.81        170.94         9.56 o                         
  -5  -1 -10        236.00        250.10        10.70 o                         
  -4  -1 -10         16.18         19.07         3.21 o                         
  -3  -1 -10         15.76         12.76         2.65 o                         
  -2  -1 -10        518.94        566.07        12.44 o                         
  -1  -1 -10       1036.63       1109.09        37.38 o                         
   0  -1 -10        504.77        557.88         7.32 o                         
   1  -1 -10        243.47        260.55         5.18 o                         
   2  -1 -10        243.65        248.42         8.68 o                         
   3  -1 -10         53.70         48.75         4.49 o                         
   4  -1 -10         17.82         21.94         5.17 o                         
   5  -1 -10         61.85         61.81         6.57 o                         
   6  -1 -10         27.28         29.21         6.31 o                         
  -8   0 -10         70.14         60.39         6.74 o                         
  -7   0 -10         12.75         10.02         4.62 o                         
  -6   0 -10        461.41        443.22        14.63 o                         
  -5   0 -10         62.45         55.69         5.17 o                         
  -4   0 -10         29.96         28.37         3.41 o                         
  -3   0 -10          7.93         11.84         2.57 o                         
  -2   0 -10        551.40        634.58        13.01 o                         
  -1   0 -10        122.74        125.03         7.62 o                         
   0   0 -10        369.75        377.22         5.41 o                         
   1   0 -10        134.10        124.12         4.60 o                         
   2   0 -10        152.54        154.20         5.75 o                         
   3   0 -10         87.33        106.78         5.58 o                         
   4   0 -10        133.17        142.10         8.62 o                         
   5   0 -10          5.06          7.77         3.82 o                         
   6   0 -10         72.09         83.08         7.86 o                         
   7   0 -10          6.58          6.87         4.82 o                         
  -8   1 -10         50.01         63.58         7.77 o                         
  -7   1 -10         27.45         18.99         5.55 o                         
  -6   1 -10         41.59         39.56         5.00 o                         
  -5   1 -10        118.41        123.64         7.77 o                         
  -4   1 -10        235.10        237.80         9.52 o                         
  -3   1 -10         40.04         42.25         3.62 o                         
  -2   1 -10        309.05        317.63         8.44 o                         
  -1   1 -10        309.71        328.72         8.77 o                         
   0   1 -10        146.67        154.98         4.90 o                         
   1   1 -10        120.22        121.77         4.26 o                         
   4   1 -10          1.28          1.29         1.00 o                         
   5   1 -10         90.35         85.97         7.01 o                         
   6   1 -10         49.30         55.80         6.71 o                         
   7   1 -10         34.46         21.54         5.90 o                         
  -7   2 -10         26.83         21.35         5.70 o                         
  -6   2 -10         58.50         60.48         5.52 o                         
  -5   2 -10         20.92         27.95         5.08 o                         
  -4   2 -10        251.41        257.43         9.24 o                         
  -3   2 -10          2.81          7.42         2.43 o                         
  -2   2 -10        177.48        189.95         6.80 o                         
  -1   2 -10         13.57         19.69         3.07 o                         
   0   2 -10         83.43         96.64         4.74 o                         
   1   2 -10         19.30         16.25         2.13 o                         
   2   2 -10        131.25        134.16         4.82 o                         
   5   2 -10          0.45         -0.11         1.52 o                         
   6   2 -10         29.32         26.33         6.49 o                         
   7   2 -10         31.14         27.60         6.33 o                         
  -7   3 -10         59.26         51.80         7.57 o                         
  -6   3 -10         65.76         67.19         7.27 o                         
  -5   3 -10         68.94         75.67         7.07 o                         
  -4   3 -10        162.68        157.29         7.72 o                         
  -3   3 -10        185.69        191.65         7.51 o                         
  -2   3 -10          8.87         10.29         2.71 o                         
  -1   3 -10         16.12         14.69         2.78 o                         
   0   3 -10          5.79         30.48         2.77 o                         
   1   3 -10         79.05         82.21         5.17 o                         
   2   3 -10         29.51         28.77         3.04 o                         
   3   3 -10         18.56         19.32         3.16 o                         
   4   3 -10         27.29         23.29         3.53 o                         
   5   3 -10          3.03          2.49         2.19 o                         
   7   3 -10         13.06         19.16         5.60 o                         
  -6   4 -10         93.33        100.35         8.67 o                         
  -5   4 -10         31.95         28.26         5.61 o                         
  -4   4 -10        274.55        283.73        10.95 o                         
  -3   4 -10        208.86        216.19         9.67 o                         
  -2   4 -10        176.66        190.89         7.57 o                         
  -1   4 -10        217.10        225.74         8.29 o                         
   0   4 -10        389.90        377.14        10.55 o                         
   1   4 -10         56.14         39.91         4.77 o                         
   2   4 -10        418.45        444.06        11.89 o                         
   3   4 -10         37.87         33.33         4.32 o                         
   4   4 -10          1.81          1.72         2.25 o                         
   5   4 -10         29.93         25.73         4.44 o                         
   6   4 -10         21.84         14.63         3.86 o                         
  -5   5 -10          2.41          0.40         2.78 o                         
  -4   5 -10         39.28         41.81         5.90 o                         
  -3   5 -10         73.49         81.18         7.01 o                         
  -2   5 -10        173.38        151.85         7.22 o                         
  -1   5 -10        140.52        147.07         6.95 o                         
   0   5 -10         82.17         79.05         5.34 o                         
   1   5 -10       1224.76       1285.59        24.83 o                         
   2   5 -10         19.08         12.60         3.39 o                         
   3   5 -10         17.80         16.85         4.17 o                         
   4   5 -10          8.96         11.57         3.13 o                         
   5   5 -10         47.89         45.17         5.98 o                         
   6   5 -10          2.95          2.78         2.87 o                         
   7   5 -10         73.32         64.33         6.95 o                         
  -4   6 -10         20.10         15.27         5.29 o                         
  -3   6 -10        101.96        103.85         7.05 o                         
  -2   6 -10        134.48        128.14         7.51 o                         
  -1   6 -10         94.49         86.53         7.16 o                         
   0   6 -10          9.24         14.31         3.39 o                         
   1   6 -10         96.18         93.73         6.69 o                         
   2   6 -10        509.53        518.80        16.59 o                         
   3   6 -10          4.43          7.54         3.15 o                         
   4   6 -10        148.57        134.01         8.16 o                         
   5   6 -10         16.05         10.95         4.88 o                         
   6   6 -10         73.46         71.92         7.71 o                         
   7   6 -10         11.94          9.06         4.74 o                         
  -4   7 -10         14.47         23.41         6.07 o                         
  -3   7 -10         21.09         30.94         5.06 o                         
  -2   7 -10         60.31         61.44         5.96 o                         
  -1   7 -10         16.15         15.17         3.71 o                         
   0   7 -10         15.08         12.07         3.80 o                         
   1   7 -10         61.16         64.48         5.67 o                         
   2   7 -10         33.09         36.43         6.19 o                         
   3   7 -10          0.25         -0.71         2.72 o                         
   4   7 -10          2.85          6.16         3.85 o                         
   5   7 -10        123.98        144.29         9.08 o                         
   6   7 -10          0.87         -3.48         3.54 o                         
   7   7 -10         21.30         23.46         5.72 o                         
  -2   8 -10         14.49         13.18         5.00 o                         
  -1   8 -10          8.68         13.71         4.04 o                         
   0   8 -10         41.03         40.00         4.71 o                         
   1   8 -10         17.66         17.17         5.26 o                         
   2   8 -10         16.57         22.02         4.65 o                         
   3   8 -10          0.17         -0.76         3.27 o                         
   4   8 -10          2.39         -0.71         3.82 o                         
   5   8 -10         51.53         44.00         8.80 o                         
   6   8 -10         29.00         36.48         6.51 o                         
  -1   9 -10          9.56          5.22         3.88 o                         
   0   9 -10         51.39         82.53         6.51 o                         
   1   9 -10        193.08        217.41        12.85 o                         
   2   9 -10         41.36         53.90         6.96 o                         
   3   9 -10        107.37        105.06        10.34 o                         
   4   9 -10          3.32          7.31         5.64 o                         
   5   9 -10          0.63          0.90         4.83 o                         
   3  10 -10          5.99          0.91         3.85 o                         
  -6 -10  -9          3.63          4.00         3.68 o                         
  -5 -10  -9         12.41         20.77         5.53 o                         
  -4 -10  -9          7.81          5.67         4.58 o                         
  -3 -10  -9         10.49         14.72         5.28 o                         
  -2 -10  -9          4.87          4.26         4.55 o                         
  -1 -10  -9         59.61         76.65         7.77 o                         
  -7  -9  -9         86.02         76.74         6.89 o                         
  -6  -9  -9        140.42        118.46         8.88 o                         
  -5  -9  -9          3.77         10.41         4.80 o                         
  -4  -9  -9          6.51          1.82         3.27 o                         
  -3  -9  -9         25.56         19.07         4.97 o                         
  -2  -9  -9         17.05         19.89         4.45 o                         
  -1  -9  -9          7.93         10.98         4.94 o                         
   0  -9  -9         27.33         35.40         5.90 o                         
  -9  -8  -9          3.44          6.25         5.55 o                         
  -8  -8  -9          6.47         -0.99         4.91 o                         
  -7  -8  -9          3.57          3.20         3.12 o                         
  -6  -8  -9         32.02         41.95         4.05 o                         
  -5  -8  -9         89.76         84.77         5.45 o                         
  -4  -8  -9        158.37        137.62         5.93 o                         
  -3  -8  -9         73.18         79.66         7.33 o                         
  -2  -8  -9         58.61         74.36         7.22 o                         
  -1  -8  -9         30.01         23.23         4.44 o                         
   0  -8  -9          0.28         -0.82         2.55 o                         
   1  -8  -9          4.12          5.00         4.87 o                         
   2  -8  -9         22.37         18.67         6.05 o                         
  -9  -7  -9         40.64         41.71         8.23 o                         
  -8  -7  -9         45.32         44.73         7.74 o                         
  -7  -7  -9         43.03         36.38         4.10 o                         
  -6  -7  -9        127.02        116.85         5.77 o                         
  -5  -7  -9         52.41         65.40         4.68 o                         
  -4  -7  -9        257.43        230.11         6.80 o                         
  -3  -7  -9          5.56         10.02         2.16 o                         
  -2  -7  -9         11.19         17.37         4.54 o                         
  -1  -7  -9         33.81         33.51         4.97 o                         
   0  -7  -9          3.55          2.81         3.04 o                         
   1  -7  -9         15.90          7.71         4.36 o                         
   2  -7  -9          0.12         -0.14         3.10 o                         
   3  -7  -9          1.11          5.23         4.33 o                         
  -9  -6  -9         28.99         28.57         6.90 o                         
  -8  -6  -9         26.65         27.46         7.98 o                         
  -7  -6  -9         36.22         35.18         7.15 o                         
  -6  -6  -9          3.58         -0.69         1.61 o                         
  -5  -6  -9        106.10        106.26         4.45 o                         
  -4  -6  -9         98.04         89.56         4.35 o                         
  -3  -6  -9         89.29         92.60         4.03 o                         
  -2  -6  -9        113.32        130.32        20.39 o                         
  -1  -6  -9         37.55         42.87         3.08 o                         
   0  -6  -9          6.33          7.51         3.04 o                         
   1  -6  -9         27.67         16.16         5.46 o                         
   2  -6  -9         11.59         22.90         4.68 o                         
   3  -6  -9         13.61         17.61         5.47 o                         
   4  -6  -9          1.56         -0.70         4.58 o                         
  -9  -5  -9          1.69          5.41         5.64 o                         
  -8  -5  -9         21.30         16.16         4.97 o                         
  -7  -5  -9         58.22         54.89         7.80 o                         
  -6  -5  -9        178.11        155.73         6.82 o                         
  -5  -5  -9        132.97        138.77         9.43 o                         
  -4  -5  -9         65.82         64.27         4.92 o                         
  -3  -5  -9         22.64         27.63         6.16 o                         
  -2  -5  -9        172.43        171.56         4.64 o                         
  -1  -5  -9        160.24        154.00         4.17 o                         
   0  -5  -9        310.33        305.87        12.03 o                         
   1  -5  -9         87.48         93.28         6.23 o                         
   2  -5  -9         36.62         31.35         4.76 o                         
   3  -5  -9         49.46         65.17         7.57 o                         
   4  -5  -9         12.09         19.80         5.49 o                         
  -9  -4  -9         23.10         14.73         5.08 o                         
  -8  -4  -9         16.38         15.37         4.77 o                         
  -7  -4  -9        208.71        198.98        11.66 o                         
  -6  -4  -9         50.11         44.64         5.06 o                         
  -5  -4  -9        101.21         96.89         9.79 o                         
  -4  -4  -9        168.42        158.64         5.05 o                         
  -3  -4  -9        196.40        183.48         4.19 o                         
  -2  -4  -9         21.43         25.31         1.81 o                         
  -1  -4  -9         65.22         72.45         2.73 o                         
   0  -4  -9          5.12          4.58         1.26 o                         
   1  -4  -9         67.08         72.18         4.76 o                         
   2  -4  -9         18.25         19.31         3.98 o                         
   3  -4  -9         68.75         59.07         6.16 o                         
   4  -4  -9          4.67          1.09         3.27 o                         
   5  -4  -9          1.91          3.48         4.32 o                         
  -9  -3  -9         20.02         26.14         6.77 o                         
  -8  -3  -9         14.08         15.55         4.24 o                         
  -7  -3  -9         78.24         73.76         6.63 o                         
  -6  -3  -9         15.10         15.77         3.80 o                         
  -5  -3  -9         83.71         91.50         6.58 o                         
  -4  -3  -9        180.24        182.16         7.02 o                         
  -3  -3  -9        749.40        733.73        15.25 o                         
  -2  -3  -9        431.53        427.14         5.82 o                         
  -1  -3  -9         33.96         35.28         1.92 o                         
   0  -3  -9         69.20         65.55         4.84 o                         
   1  -3  -9         38.89         34.07         1.79 o                         
   2  -3  -9         35.82         64.09         5.53 o                         
   3  -3  -9         78.38         71.93         5.93 o                         
   4  -3  -9         31.34         34.67         5.23 o                         
   5  -3  -9         45.98         43.48         6.71 o                         
   6  -3  -9          3.39          0.76         4.04 o                         
  -9  -2  -9         61.52         68.31         8.76 o                         
  -8  -2  -9          8.51          5.60         4.59 o                         
  -7  -2  -9          2.25          2.43         2.78 o                         
  -6  -2  -9          6.99          8.51         3.79 o                         
  -5  -2  -9          3.80          9.32         2.62 o                         
  -4  -2  -9         36.57         35.91         3.62 o                         
  -3  -2  -9        423.79        420.05        10.93 o                         
  -2  -2  -9         62.64         58.75         1.65 o                         
  -1  -2  -9         51.13         41.29         1.69 o                         
   0  -2  -9         60.24         64.54         2.89 o                         
   1  -2  -9        193.85        195.83         6.52 o                         
   2  -2  -9         17.00         20.39         3.16 o                         
   3  -2  -9        127.47        127.00         6.83 o                         
   4  -2  -9         38.22         26.18         4.82 o                         
   5  -2  -9         19.63         28.48         5.17 o                         
   6  -2  -9          4.63         20.01         6.05 o                         
  -9  -1  -9         10.97         12.91         4.58 o                         
  -8  -1  -9         64.84         53.64         6.51 o                         
  -7  -1  -9         93.16         87.56         6.80 o                         
  -6  -1  -9         72.67         84.37         6.99 o                         
  -5  -1  -9         96.62         90.97         5.61 o                         
  -4  -1  -9         80.90         71.75         5.23 o                         
  -3  -1  -9        174.91        187.30         6.84 o                         
  -2  -1  -9        399.64        399.98         9.00 o                         
  -1  -1  -9         49.45         52.68         1.61 o                         
   0  -1  -9         32.55         35.19         1.72 o                         
   1  -1  -9          7.61          8.93         1.16 o                         
   2  -1  -9         43.69         47.59         5.47 o                         
   3  -1  -9        202.25        212.19         7.86 o                         
   4  -1  -9         48.11         42.79         5.12 o                         
   5  -1  -9        122.05        123.99         8.56 o                         
   6  -1  -9         28.19         24.75         5.60 o                         
   7  -1  -9         11.59          7.28         5.17 o                         
  -8   0  -9         22.01         16.41         4.56 o                         
  -7   0  -9          3.73          8.76         3.15 o                         
  -6   0  -9        411.75        431.33        14.61 o                         
  -5   0  -9        618.81        632.38        15.63 o                         
  -4   0  -9         15.19         16.01         2.78 o                         
  -3   0  -9         83.45         78.10         4.24 o                         
  -2   0  -9        170.44        198.22         6.16 o                         
  -1   0  -9        398.15        390.98         8.47 o                         
   0   0  -9        106.33        120.83         4.33 o                         
   1   0  -9        121.84        123.01         3.12 o                         
   2   0  -9        327.73        348.09         8.89 o                         
   3   0  -9        262.67        250.60         8.36 o                         
   4   0  -9          3.04          0.24         2.20 o                         
   5   0  -9        247.87        242.77        10.76 o                         
   6   0  -9         45.28         51.42         6.74 o                         
   7   0  -9         11.79         24.39         6.45 o                         
  -8   1  -9         19.40         16.47         5.47 o                         
  -7   1  -9         13.26         17.06         3.71 o                         
  -6   1  -9         66.04         47.10         5.96 o                         
  -5   1  -9        526.54        507.87        14.49 o                         
  -4   1  -9        239.96        256.76         8.64 o                         
  -3   1  -9          9.58          2.92         2.20 o                         
  -2   1  -9        454.52        514.27        10.93 o                         
  -1   1  -9        106.56         88.79         3.92 o                         
   0   1  -9        128.68        125.00         4.14 o                         
   1   1  -9        249.65        240.94         5.84 o                         
   4   1  -9         87.58         74.38         4.36 o                         
   5   1  -9        522.63        540.12        16.74 o                         
   6   1  -9         68.41         78.87         7.45 o                         
   7   1  -9         21.17         22.05         5.81 o                         
  -7   2  -9          9.54          9.64         4.26 o                         
  -6   2  -9         30.85         26.17         5.00 o                         
  -5   2  -9        250.12        240.35         9.15 o                         
  -4   2  -9        136.76        140.94         7.10 o                         
  -3   2  -9         57.65         77.22         5.06 o                         
  -2   2  -9         62.07         77.03         4.18 o                         
  -1   2  -9         88.46         85.11         4.07 o                         
   0   2  -9        125.22        122.29         4.38 o                         
   1   2  -9        173.81        169.45         5.12 o                         
   2   2  -9          2.32          6.69         1.63 o                         
   3   2  -9        562.21        551.19        11.07 o                         
   6   2  -9         48.69         46.01         7.02 o                         
   7   2  -9          1.20          3.10         3.42 o                         
   8   2  -9         11.98         22.20         7.42 o                         
  -6   3  -9         15.80         15.69         4.00 o                         
  -5   3  -9         14.20         12.59         3.10 o                         
  -4   3  -9          4.90         11.83         2.57 o                         
  -3   3  -9         57.45         67.37         5.26 o                         
  -2   3  -9        143.54        140.58         5.75 o                         
  -1   3  -9         21.11         15.58         2.33 o                         
   0   3  -9        196.33        193.26         6.26 o                         
   1   3  -9         79.27         73.04         3.85 o                         
   2   3  -9          2.32          3.01         1.63 o                         
   3   3  -9          6.73         10.16         2.14 o                         
   4   3  -9        246.98        233.98         7.85 o                         
   5   3  -9          3.25          3.53         2.33 o                         
   6   3  -9         46.22         44.12         4.38 o                         
   7   3  -9          1.47         -2.55         2.55 o                         
   8   3  -9         10.92         14.29         5.66 o                         
  -6   4  -9         64.13         70.60         6.65 o                         
  -5   4  -9         26.46         34.42         4.14 o                         
  -4   4  -9         45.51         37.19         4.71 o                         
  -3   4  -9         57.44         49.02         5.43 o                         
  -2   4  -9        146.60        153.52         7.36 o                         
  -1   4  -9        175.65        183.00         6.83 o                         
   0   4  -9         86.73         86.35         4.55 o                         
   1   4  -9         53.64         43.64         3.50 o                         
   2   4  -9        153.84        152.12         6.48 o                         
   3   4  -9         80.99         89.55         5.64 o                         
   4   4  -9          6.53          8.36         3.19 o                         
   5   4  -9        381.47        376.32        10.95 o                         
   6   4  -9         25.89         23.99         4.18 o                         
  -5   5  -9          3.86         -1.05         3.10 o                         
  -4   5  -9          9.37         11.95         3.82 o                         
  -3   5  -9         82.50         71.75         5.64 o                         
  -2   5  -9        134.04        110.35         5.98 o                         
  -1   5  -9         46.06         58.51         4.71 o                         
   0   5  -9         46.83         46.49         4.30 o                         
   1   5  -9        148.71        136.38         6.84 o                         
   2   5  -9        118.06        115.87         6.05 o                         
   3   5  -9         96.83        100.77         6.22 o                         
   4   5  -9        148.80        129.89         7.02 o                         
   5   5  -9         25.85         17.97         4.45 o                         
   6   5  -9        108.55        118.34         8.09 o                         
   7   5  -9          7.59         12.24         3.68 o                         
  -4   6  -9         44.04         50.10         6.52 o                         
  -3   6  -9         82.55         83.12         5.79 o                         
  -2   6  -9         30.75         18.72         3.28 o                         
  -1   6  -9         67.93         81.02         6.52 o                         
   0   6  -9        105.51        107.27         5.96 o                         
   1   6  -9          8.52         10.41         2.96 o                         
   2   6  -9        581.85        584.18        17.10 o                         
   3   6  -9         26.99         27.61         5.09 o                         
   4   6  -9         10.00         12.42         4.33 o                         
   5   6  -9         23.36         33.95         5.98 o                         
   6   6  -9          4.55          4.88         3.50 o                         
   7   6  -9         32.97         33.25         5.17 o                         
  -4   7  -9         24.70         39.42         6.45 o                         
  -3   7  -9         47.79         51.53         6.37 o                         
  -2   7  -9        240.41        230.53         9.82 o                         
  -1   7  -9         18.97         23.49         4.44 o                         
   0   7  -9         50.25         44.90         4.88 o                         
   1   7  -9          1.03          0.20         2.31 o                         
   2   7  -9         24.57         23.76         4.29 o                         
   3   7  -9          6.71          6.42         3.73 o                         
   4   7  -9         40.28         45.19         5.61 o                         
   5   7  -9         72.18         63.51         6.51 o                         
   6   7  -9         23.38         32.34         6.45 o                         
   7   7  -9         11.78         15.11         6.39 o                         
  -3   8  -9         13.31         13.64         4.59 o                         
  -2   8  -9         51.27         67.04         6.45 o                         
  -1   8  -9        138.35        180.52         7.98 o                         
   0   8  -9         28.94         36.14         4.45 o                         
   1   8  -9          2.47          4.56         3.62 o                         
   2   8  -9          1.44          5.49         3.73 o                         
   3   8  -9          9.75         11.89         5.55 o                         
   4   8  -9         14.05         18.93         5.84 o                         
   5   8  -9         72.96         82.48         9.70 o                         
   6   8  -9          7.45          2.69         3.82 o                         
   7   8  -9          7.58          7.54         6.29 o                         
  -1   9  -9          0.83         -0.73         3.53 o                         
   0   9  -9         36.45         41.04         5.29 o                         
   1   9  -9         17.30         19.25         6.01 o                         
   2   9  -9          9.61         13.82         4.83 o                         
   3   9  -9         58.30         57.70         7.10 o                         
   4   9  -9         59.94         77.33         8.36 o                         
   5   9  -9         16.58         27.35         7.72 o                         
   6   9  -9         27.38         24.13         6.37 o                         
   1  10  -9         18.02         28.71         5.60 o                         
   2  10  -9          5.15          9.97         5.72 o                         
   3  10  -9         15.11         15.43         6.90 o                         
   4  10  -9         50.40         53.73        10.22 o                         
  -5 -11  -8         27.89         38.30         7.89 o                         
  -4 -11  -8         15.53         27.32         7.19 o                         
  -7 -10  -8          2.74         -2.07         3.85 o                         
  -6 -10  -8         12.88         11.65         6.22 o                         
  -5 -10  -8         11.55         13.64         5.40 o                         
  -4 -10  -8          6.07          5.99         4.44 o                         
  -3 -10  -8         12.25         16.39         5.15 o                         
  -2 -10  -8         24.87         29.86         6.29 o                         
  -1 -10  -8         13.20          9.14         5.17 o                         
  -7  -9  -8        113.62        102.68         8.35 o                         
  -6  -9  -8         35.77         28.52         6.81 o                         
  -5  -9  -8         11.94         13.30         5.03 o                         
  -4  -9  -8         18.00         15.45         5.26 o                         
  -3  -9  -8         79.09         89.43         7.53 o                         
  -2  -9  -8          1.81          3.27         3.19 o                         
  -1  -9  -8          5.22          6.84         4.55 o                         
   0  -9  -8         12.56          6.74         4.32 o                         
   1  -9  -8          7.43          7.60         4.64 o                         
  -9  -8  -8         19.27         18.66         6.96 o                         
  -8  -8  -8         51.04         47.95         9.02 o                         
  -7  -8  -8        203.24        201.28         8.55 o                         
  -6  -8  -8        146.14        140.51         7.05 o                         
  -5  -8  -8         13.30         16.94         3.06 o                         
  -4  -8  -8          7.76          6.39         3.50 o                         
  -3  -8  -8         62.23         61.64         6.01 o                         
  -2  -8  -8         18.30         17.06         4.83 o                         
  -1  -8  -8         20.84         17.32         4.12 o                         
   0  -8  -8         30.46         35.05         5.22 o                         
   1  -8  -8          0.42         -0.38         4.04 o                         
   2  -8  -8          1.63          5.53         4.17 o                         
  -9  -7  -8          6.58          2.77         4.56 o                         
  -8  -7  -8         42.82         43.06         6.84 o                         
  -7  -7  -8        106.93        107.18         5.53 o                         
  -6  -7  -8        320.93        306.57         9.23 o                         
  -5  -7  -8         34.09         39.25         3.77 o                         
  -4  -7  -8        411.42        404.89        25.73 o                         
  -3  -7  -8         11.56         14.85         2.34 o                         
  -2  -7  -8         68.55         67.22         5.22 o                         
  -1  -7  -8          1.07          1.79         2.66 o                         
   0  -7  -8         85.21         96.12         7.01 o                         
   1  -7  -8          2.06          5.32         3.85 o                         
   2  -7  -8          4.68          4.96         3.82 o                         
   3  -7  -8         22.04         20.91         6.31 o                         
  -9  -6  -8         15.78         14.58         5.52 o                         
  -8  -6  -8          8.47          8.32         4.62 o                         
  -7  -6  -8         36.45         38.64         5.94 o                         
  -6  -6  -8         11.52         13.72         3.80 o                         
  -5  -6  -8         54.33         53.52         3.38 o                         
  -4  -6  -8        100.61         91.28         5.51 o                         
  -3  -6  -8        242.12        251.98         6.41 o                         
  -2  -6  -8        279.84        255.16         6.00 o                         
  -1  -6  -8        223.29        233.11         5.74 o                         
   0  -6  -8        162.42        139.50         7.01 o                         
   1  -6  -8        214.13        219.64        10.86 o                         
   2  -6  -8         44.29         35.38         6.57 o                         
   3  -6  -8         40.50         38.97         6.48 o                         
   4  -6  -8          2.77          0.59         3.19 o                         
  -9  -5  -8          7.69          8.12         5.66 o                         
  -8  -5  -8         24.43         33.02         6.58 o                         
  -7  -5  -8         48.85         44.30         7.48 o                         
  -6  -5  -8         56.62         55.70         5.83 o                         
  -5  -5  -8         18.08         20.01         4.35 o                         
  -4  -5  -8         39.39         36.38         2.40 o                         
  -3  -5  -8         38.89         38.26         2.39 o                         
  -2  -5  -8         20.00         21.81         2.03 o                         
  -1  -5  -8         47.96         49.83         2.79 o                         
   0  -5  -8        251.16        245.19         7.58 o                         
   1  -5  -8        251.95        269.76        10.99 o                         
   2  -5  -8         97.38         94.39         7.85 o                         
   3  -5  -8          4.28         14.34         4.17 o                         
   4  -5  -8         19.30         25.16         5.87 o                         
   5  -5  -8         27.87         26.91         8.64 o                         
  -9  -4  -8          2.30          5.78         3.65 o                         
  -8  -4  -8         47.78         51.36         7.22 o                         
  -7  -4  -8          0.04         -0.02         1.18 o                         
  -6  -4  -8        112.92         98.87         4.21 o                         
  -5  -4  -8         48.28         44.58         3.47 o                         
  -4  -4  -8         61.46         67.56         3.71 o                         
  -3  -4  -8         57.43         49.15         6.13 o                         
  -2  -4  -8        386.97        380.03         6.22 o                         
  -1  -4  -8        892.41        940.17        11.61 o                         
   0  -4  -8        560.05        571.46         8.33 o                         
   1  -4  -8          1.46         -0.05         1.55 o                         
   2  -4  -8          0.58          2.20         2.20 o                         
   3  -4  -8         36.82         40.23         5.29 o                         
   4  -4  -8          1.60          3.88         3.34 o                         
   5  -4  -8          1.60         -4.82         4.82 o                         
  -9  -3  -8          2.17          0.58         2.40 o                         
  -8  -3  -8         23.10         21.74         5.79 o                         
  -7  -3  -8         49.62         52.68         5.32 o                         
  -6  -3  -8        108.00         90.59         5.54 o                         
  -5  -3  -8        514.64        495.51        22.71 o                         
  -4  -3  -8         22.26         28.27         1.47 o                         
  -3  -3  -8         22.01         26.26         1.76 o                         
  -2  -3  -8          8.31          6.34         1.01 o                         
  -1  -3  -8       1067.31       1069.29        11.05 o                         
   0  -3  -8       1214.59       1281.06        13.00 o                         
   1  -3  -8        114.89        111.49         5.58 o                         
   2  -3  -8         36.91         44.78         4.06 o                         
   3  -3  -8         83.97         81.40         5.84 o                         
   4  -3  -8        232.68        234.53        11.02 o                         
   5  -3  -8         15.85         15.31         5.08 o                         
   6  -3  -8          3.96          3.94         5.34 o                         
  -9  -2  -8         18.14         18.96         5.96 o                         
  -8  -2  -8         95.74         81.25         7.78 o                         
  -7  -2  -8        125.81        123.19         8.41 o                         
  -6  -2  -8         18.67         21.21         3.50 o                         
  -5  -2  -8          9.94         12.62         2.77 o                         
  -4  -2  -8        865.19        841.67        17.06 o                         
  -3  -2  -8         18.48         20.98         2.33 o                         
  -2  -2  -8        731.83        788.95        15.36 o                         
  -1  -2  -8         20.04         12.42         1.59 o                         
   0  -2  -8         72.82         91.67         2.13 o                         
   1  -2  -8         26.61         25.92         1.34 o                         
   2  -2  -8         39.60         34.23         3.16 o                         
   3  -2  -8          7.57          4.64         2.89 o                         
   4  -2  -8        194.16        201.40         9.82 o                         
   5  -2  -8         11.07          8.51         4.24 o                         
   6  -2  -8         43.12         47.24         6.71 o                         
  -9  -1  -8          9.42          8.04         5.14 o                         
  -8  -1  -8        138.40        115.67         9.12 o                         
  -7  -1  -8         11.82         13.70         4.26 o                         
  -6  -1  -8        686.54        638.75        17.77 o                         
  -5  -1  -8         56.24         56.42         4.24 o                         
  -4  -1  -8        560.67        548.48        12.48 o                         
  -3  -1  -8        188.55        188.02         5.85 o                         
  -2  -1  -8        289.49        285.58         6.80 o                         
  -1  -1  -8       1849.43       1957.07        43.28 o                         
   0  -1  -8        153.93        193.80         3.89 o                         
   1  -1  -8       1325.25       1426.55        15.26 o                         
   2  -1  -8         39.52         38.95         1.83 o                         
   3  -1  -8        101.59         86.35         5.22 o                         
   4  -1  -8         19.28         29.54         4.04 o                         
   5  -1  -8         30.27         31.12         5.02 o                         
   6  -1  -8         16.91          8.73         6.43 o                         
   7  -1  -8          6.23         11.24         6.61 o                         
  -8   0  -8          0.83          0.20         3.10 o                         
  -7   0  -8         11.65         13.52         4.20 o                         
  -6   0  -8        285.11        287.85        11.51 o                         
  -5   0  -8         77.29         82.03         4.96 o                         
  -4   0  -8        279.80        295.89         8.44 o                         
  -3   0  -8         88.72         99.47         5.17 o                         
  -2   0  -8        216.88        206.64         5.78 o                         
  -1   0  -8       1319.13       1313.98        18.28 o                         
   0   0  -8       1111.14       1136.66        15.10 o                         
   1   0  -8        893.59        873.07        12.07 o                         
   2   0  -8        592.17        643.52        12.63 o                         
   3   0  -8         57.39         63.74         4.14 o                         
   4   0  -8         11.37          8.03         2.78 o                         
   5   0  -8          1.24          0.52         2.08 o                         
   6   0  -8         69.68         74.26         7.13 o                         
   7   0  -8          4.19          5.02         4.29 o                         
  -7   1  -8         33.44         23.63         3.34 o                         
  -6   1  -8        135.02        123.87         7.34 o                         
  -5   1  -8         65.31         61.43         5.26 o                         
  -4   1  -8        354.66        388.82        10.40 o                         
  -3   1  -8        130.66        133.22         5.06 o                         
  -2   1  -8        322.84        367.84         8.89 o                         
  -1   1  -8        665.45        674.97        11.54 o                         
   0   1  -8       1244.69       1275.98        17.65 o                         
   1   1  -8        642.36        592.92        10.16 o                         
   2   1  -8       1288.00       1287.11        16.82 o                         
   5   1  -8         17.57         15.45         4.97 o                         
   6   1  -8        227.82        238.33        12.48 o                         
   7   1  -8          5.65          8.09         3.91 o                         
   8   1  -8         12.69         13.59         5.34 o                         
  -8   2  -8          4.81          1.63         5.81 o                         
  -7   2  -8         25.36         29.23         4.31 o                         
  -6   2  -8        106.91        108.07         5.66 o                         
  -5   2  -8          5.88         10.18         4.67 o                         
  -4   2  -8         56.03         57.05         4.33 o                         
  -3   2  -8        109.08         95.09         5.20 o                         
  -2   2  -8        671.69        734.31        13.64 o                         
  -1   2  -8       1884.94       2095.06        27.95 o                         
   0   2  -8         52.42         51.59         2.84 o                         
   1   2  -8        156.65        159.69         4.62 o                         
   2   2  -8        248.50        277.02         6.96 o                         
   3   2  -8         25.65         25.04         2.20 o                         
   4   2  -8        190.26        170.55         5.53 o                         
   6   2  -8         34.97         39.49         5.73 o                         
   7   2  -8          1.78          2.71         3.60 o                         
   8   2  -8          5.04          7.27         5.23 o                         
  -7   3  -8         92.85         96.08        10.49 o                         
  -6   3  -8         56.33         58.96         4.42 o                         
  -5   3  -8         73.38         62.40         3.96 o                         
  -4   3  -8        113.84        112.97         4.68 o                         
  -3   3  -8        155.69        169.91         6.49 o                         
  -2   3  -8         20.65         25.09         3.30 o                         
  -1   3  -8         17.75         27.46         2.52 o                         
   0   3  -8         22.95         21.74         2.37 o                         
   1   3  -8         94.15        101.50         4.87 o                         
   2   3  -8        201.64        192.94         5.66 o                         
   3   3  -8        319.49        329.02         9.00 o                         
   4   3  -8         85.42         92.72         4.87 o                         
   5   3  -8         31.93         30.70         3.15 o                         
   6   3  -8         93.60         87.94         5.35 o                         
   8   3  -8         22.91         29.57         6.39 o                         
  -6   4  -8          7.27          6.76         2.57 o                         
  -5   4  -8        129.63        139.64         6.34 o                         
  -4   4  -8        114.03        114.53         4.84 o                         
  -2   4  -8        270.15        259.55         8.06 o                         
  -1   4  -8        159.73        155.65         5.96 o                         
   0   4  -8         11.07         10.34         2.96 o                         
   1   4  -8         19.39         13.85         2.51 o                         
   2   4  -8         62.28         48.11         4.32 o                         
   3   4  -8         41.85         33.92         3.54 o                         
   4   4  -8        246.89        271.11         8.54 o                         
   5   4  -8         89.52         91.27         6.11 o                         
   6   4  -8         27.38         22.08         3.47 o                         
   7   4  -8          1.46         -0.33         2.40 o                         
  -6   5  -8         13.12         18.90         6.67 o                         
  -5   5  -8          2.23          1.64         2.26 o                         
  -4   5  -8         16.96         20.65         2.80 o                         
  -3   5  -8         59.20         61.10         5.82 o                         
  -2   5  -8        101.05         88.72         6.13 o                         
  -1   5  -8         25.54         31.64         3.45 o                         
   1   5  -8        590.35        608.72        13.90 o                         
   2   5  -8        205.11        213.80         8.16 o                         
   3   5  -8        125.63        144.38         6.74 o                         
   4   5  -8        238.12        249.06         9.46 o                         
   5   5  -8          7.71         10.02         3.04 o                         
   6   5  -8         86.58         71.41         6.89 o                         
   7   5  -8          8.45         16.36         4.50 o                         
  -5   6  -8         34.03         49.37         9.35 o                         
  -4   6  -8         23.81         28.49         3.43 o                         
  -3   6  -8        162.61        161.22         6.28 o                         
  -2   6  -8         43.06         38.71         5.08 o                         
  -1   6  -8         33.49         30.58         4.18 o                         
   0   6  -8        131.17        128.66         7.40 o                         
   1   6  -8        520.28        469.18        14.23 o                         
   2   6  -8         70.28         68.40         5.53 o                         
   3   6  -8        108.76        101.93         6.42 o                         
   4   6  -8         93.71         82.50         6.17 o                         
   5   6  -8         44.28         42.77         5.53 o                         
   6   6  -8         18.63         19.96         4.36 o                         
   7   6  -8         94.78         95.07         7.40 o                         
   8   6  -8         25.25         20.92         5.20 o                         
  -4   7  -8          5.31          3.97         4.00 o                         
  -3   7  -8         14.55         19.25         2.98 o                         
  -2   7  -8         64.94         60.35         6.37 o                         
  -1   7  -8        134.61        121.68         6.81 o                         
   0   7  -8        166.71        166.23         7.45 o                         
   1   7  -8         44.63         40.75         4.96 o                         
   2   7  -8          7.98          9.91         4.00 o                         
   3   7  -8         68.90         76.84         6.25 o                         
   4   7  -8          2.97         -0.65         3.33 o                         
   5   7  -8         48.30         50.39         6.04 o                         
   6   7  -8         96.54         93.46         8.32 o                         
   7   7  -8          1.10          6.19         3.79 o                         
  -3   8  -8          7.74          3.54         4.00 o                         
  -2   8  -8         39.58         40.98         4.88 o                         
  -1   8  -8          8.87         11.81         4.12 o                         
   0   8  -8         55.53         52.00         5.66 o                         
   1   8  -8         25.05         30.26         4.70 o                         
   2   8  -8         28.31         18.21         4.59 o                         
   3   8  -8         69.35         86.47         7.22 o                         
   4   8  -8        218.59        232.13        12.94 o                         
   5   8  -8         18.83         18.66         5.61 o                         
   6   8  -8         39.25         43.58         6.57 o                         
   7   8  -8          2.71          2.33         4.24 o                         
  -1   9  -8          8.13          9.58         3.60 o                         
   0   9  -8         12.16          6.80         3.41 o                         
   1   9  -8         22.80         24.43         6.42 o                         
   2   9  -8         44.38         41.07         7.34 o                         
   3   9  -8          9.07         13.40         4.83 o                         
   4   9  -8         23.72         25.65         5.84 o                         
   5   9  -8         46.54         42.39         6.81 o                         
   6   9  -8         60.16         83.11         8.80 o                         
   1  10  -8         35.52         42.16         6.55 o                         
   2  10  -8          2.33          2.07         3.68 o                         
   3  10  -8         78.66         68.21         8.44 o                         
   4  10  -8          3.12          8.48         5.09 o                         
   5  10  -8          0.17         -4.03         6.04 o                         
  -6 -11  -7         13.11          7.66         7.59 o                         
  -5 -11  -7          6.70         11.66         5.81 o                         
  -4 -11  -7          4.65          5.09         5.75 o                         
  -3 -11  -7          6.73          4.83         5.58 o                         
  -7 -10  -7         14.29         14.52         6.96 o                         
  -6 -10  -7         19.55         36.66         7.54 o                         
  -5 -10  -7         19.34         19.67         6.16 o                         
  -4 -10  -7          3.16          6.55         4.04 o                         
  -3 -10  -7          4.92          5.06         4.06 o                         
  -2 -10  -7          6.14          4.52         4.55 o                         
  -1 -10  -7          0.58          0.08         2.92 o                         
   0 -10  -7         39.58         42.71         7.85 o                         
  -8  -9  -7         14.51          5.58         4.77 o                         
  -7  -9  -7         23.39         36.55         6.61 o                         
  -6  -9  -7         14.91         13.64         6.07 o                         
  -5  -9  -7         37.83         39.26         6.80 o                         
  -4  -9  -7         38.25         38.68         7.36 o                         
  -3  -9  -7         62.66         61.08         7.98 o                         
  -2  -9  -7         13.63         17.76         5.58 o                         
  -1  -9  -7         19.64         20.66         5.53 o                         
   0  -9  -7          9.02          6.13         4.00 o                         
   1  -9  -7         15.63         21.54         5.60 o                         
  -8  -8  -7         30.73         24.43         4.82 o                         
  -7  -8  -7        190.05        173.25        12.86 o                         
  -6  -8  -7        355.13        351.76        10.65 o                         
  -5  -8  -7        163.87        172.39        10.16 o                         
  -4  -8  -7         23.15         33.12         4.68 o                         
  -3  -8  -7         16.09         11.59         3.30 o                         
  -2  -8  -7         61.35         66.08         5.96 o                         
  -1  -8  -7          7.00         16.48         4.39 o                         
   0  -8  -7         24.49         14.66         5.02 o                         
   1  -8  -7         17.82         18.03         6.37 o                         
   2  -8  -7         35.54         37.13         6.87 o                         
  -9  -7  -7         15.96         11.31         5.58 o                         
  -8  -7  -7          4.70          0.85         2.31 o                         
  -7  -7  -7          7.87          8.47         2.65 o                         
  -6  -7  -7         93.37         97.76         5.22 o                         
  -5  -7  -7        195.17        208.52         9.75 o                         
  -4  -7  -7         73.22         63.07         3.93 o                         
  -3  -7  -7        347.88        372.22         9.04 o                         
  -2  -7  -7         42.93         34.29         4.42 o                         
  -1  -7  -7          7.87          7.89         3.13 o                         
   0  -7  -7         23.62         26.12         4.56 o                         
   1  -7  -7         47.85         49.54         5.93 o                         
   2  -7  -7          3.14          5.38         4.18 o                         
   3  -7  -7          3.16          7.09         5.17 o                         
  -9  -6  -7         17.69         20.39         7.07 o                         
  -8  -6  -7         60.23         60.26         4.60 o                         
  -7  -6  -7         51.77         44.02         6.22 o                         
  -6  -6  -7        248.44        246.08        12.16 o                         
  -5  -6  -7         54.71         56.73         3.50 o                         
  -4  -6  -7        137.83        149.12         4.99 o                         
  -3  -6  -7         82.31         79.52         4.67 o                         
  -2  -6  -7          3.10          3.08         1.45 o                         
  -1  -6  -7         23.62         27.16         3.22 o                         
   0  -6  -7         47.39         48.21         5.15 o                         
   1  -6  -7        108.72        108.29         8.10 o                         
   2  -6  -7         67.43         63.27         6.17 o                         
   3  -6  -7         49.67         57.65         8.44 o                         
   4  -6  -7         13.71         17.36         5.84 o                         
  -9  -5  -7         23.55         33.80         5.93 o                         
  -8  -5  -7         61.00         60.22         5.89 o                         
  -7  -5  -7         45.25         43.89         3.98 o                         
  -6  -5  -7         23.73         26.38         2.87 o                         
  -5  -5  -7        479.71        494.54         9.14 o                         
  -4  -5  -7         96.89         96.43         3.52 o                         
  -3  -5  -7        212.15        211.40         7.24 o                         
  -2  -5  -7         28.04         33.83         3.69 o                         
  -1  -5  -7         52.23         52.25         2.64 o                         
   0  -5  -7         89.94         93.02         5.09 o                         
   1  -5  -7        118.42        125.00         6.48 o                         
   2  -5  -7         45.48         46.75         6.16 o                         
   3  -5  -7        184.53        191.79        11.31 o                         
   4  -5  -7          7.48          6.04         4.12 o                         
   5  -5  -7         60.72         78.83         8.76 o                         
  -9  -4  -7          3.48          4.07         3.97 o                         
  -8  -4  -7          4.65          7.66         4.00 o                         
  -7  -4  -7        101.65         94.76         7.07 o                         
  -6  -4  -7          8.78         12.21         1.95 o                         
  -5  -4  -7        105.54        105.67         9.07 o                         
  -4  -4  -7         19.47         18.04         1.65 o                         
  -3  -4  -7        195.58        191.03         9.53 o                         
  -2  -4  -7        291.29        303.48         5.37 o                         
  -1  -4  -7          2.11          2.25         1.19 o                         
   0  -4  -7        167.28        162.16         3.76 o                         
   1  -4  -7         47.18         41.90         3.60 o                         
   2  -4  -7        136.97        143.53         7.57 o                         
   3  -4  -7        150.54        165.07         8.47 o                         
   4  -4  -7          3.37          4.17         4.39 o                         
   5  -4  -7          1.65          5.26         3.86 o                         
   6  -4  -7          1.95          6.89         4.76 o                         
  -9  -3  -7         15.94         18.34         6.05 o                         
  -8  -3  -7         10.33         14.41         4.33 o                         
  -7  -3  -7         29.56         23.73         4.04 o                         
  -6  -3  -7         93.75         85.03         3.24 o                         
  -5  -3  -7         50.51         39.60         2.38 o                         
  -4  -3  -7         57.94         66.49         2.29 o                         
  -3  -3  -7        147.54        153.64         7.75 o                         
  -2  -3  -7        819.20        835.27         8.92 o                         
  -1  -3  -7        587.13        584.65         7.12 o                         
   0  -3  -7        244.35        235.97         5.04 o                         
   1  -3  -7        676.75        654.17        23.31 o                         
   2  -3  -7        470.88        475.55        12.04 o                         
   3  -3  -7        153.68        145.67         8.20 o                         
   4  -3  -7          1.67          1.89         4.14 o                         
   5  -3  -7         50.88         54.19         7.89 o                         
   6  -3  -7          9.36         11.98         5.03 o                         
  -9  -2  -7          3.60         21.83         4.59 o                         
  -8  -2  -7          6.16          2.84         3.85 o                         
  -7  -2  -7        144.44        135.68         7.22 o                         
  -6  -2  -7        103.57        100.52         5.70 o                         
  -5  -2  -7        112.26        122.14         5.67 o                         
  -4  -2  -7        556.56        588.96        13.47 o                         
  -3  -2  -7        646.71        715.49        13.18 o                         
  -2  -2  -7        134.35        141.12         5.95 o                         
  -1  -2  -7        194.10        202.68         3.02 o                         
   0  -2  -7        221.65        222.11         3.40 o                         
   1  -2  -7          2.01          6.71         1.58 o                         
   2  -2  -7        145.53        160.85         6.55 o                         
   3  -2  -7         19.57         27.69         3.65 o                         
   4  -2  -7        181.43        184.93         8.92 o                         
   5  -2  -7         70.32         64.03         7.68 o                         
   6  -2  -7          5.66          6.84         5.52 o                         
   7  -2  -7         29.01         44.09         7.40 o                         
  -8  -1  -7          7.32          9.91         3.28 o                         
  -7  -1  -7         57.73         55.48         5.28 o                         
  -6  -1  -7        308.73        287.09         9.93 o                         
  -5  -1  -7          9.47         11.43         2.55 o                         
  -4  -1  -7        118.79        115.51         5.75 o                         
  -3  -1  -7        895.00        832.07        14.22 o                         
  -2  -1  -7        145.42        120.77         4.52 o                         
  -1  -1  -7         22.13         22.42         1.26 o                         
   0  -1  -7          5.30          3.83         0.65 o                         
   1  -1  -7         86.74        107.41         2.13 o                         
   2  -1  -7         40.50         41.83         3.39 o                         
   3  -1  -7        247.92        256.57         7.72 o                         
   4  -1  -7         36.65         36.17         4.91 o                         
   5  -1  -7         24.96         30.48         4.71 o                         
   6  -1  -7         10.42          3.50         5.41 o                         
   7  -1  -7          5.51         13.30         5.91 o                         
  -9   0  -7         49.93         56.73         9.47 o                         
  -8   0  -7          0.79          0.38         2.13 o                         
  -7   0  -7          8.98         10.26         2.58 o                         
  -6   0  -7         40.83         37.94         3.34 o                         
  -5   0  -7         28.09         20.85         2.96 o                         
  -4   0  -7        172.78        184.35         6.13 o                         
  -3   0  -7        213.22        221.31         6.63 o                         
  -2   0  -7        365.58        334.75         7.21 o                         
  -1   0  -7        812.51        731.39        11.28 o                         
   0   0  -7         18.92         15.51         1.89 o                         
   1   0  -7        312.39        317.19         5.49 o                         
   2   0  -7        662.62        676.60        23.39 o                         
   3   0  -7          4.85          1.28         1.60 o                         
   4   0  -7          4.34          6.05         2.71 o                         
   5   0  -7         91.78        100.04         6.57 o                         
   6   0  -7         39.67         39.23         6.61 o                         
   7   0  -7          8.91          7.60         4.45 o                         
   8   0  -7          1.24          4.56         5.32 o                         
  -8   1  -7          1.66          2.24         5.61 o                         
  -7   1  -7         15.14         18.66         4.41 o                         
  -6   1  -7        136.00        134.90         7.84 o                         
  -5   1  -7        290.92        281.14         7.03 o                         
  -4   1  -7        361.76        374.62         9.34 o                         
  -3   1  -7        165.32        153.23         5.12 o                         
  -2   1  -7       1097.84       1068.17        16.54 o                         
  -1   1  -7        312.55        297.70         6.71 o                         
   0   1  -7        232.75        223.98         5.00 o                         
   1   1  -7        267.68        270.62         5.38 o                         
   2   1  -7        468.39        437.76         7.34 o                         
   5   1  -7        188.65        204.01         8.88 o                         
   6   1  -7         56.31         49.41         6.01 o                         
   7   1  -7         11.61         18.14         4.83 o                         
   8   1  -7          9.68          9.35         6.31 o                         
  -8   2  -7         34.38         46.05        10.23 o                         
  -7   2  -7          9.78          7.51         3.05 o                         
  -6   2  -7          0.41          3.49         1.98 o                         
  -5   2  -7        453.22        464.28        10.06 o                         
  -4   2  -7        829.18        839.53        13.09 o                         
  -3   2  -7        147.31        187.96         5.99 o                         
  -2   2  -7        113.57        108.07         3.98 o                         
  -1   2  -7        101.54        105.32         3.73 o                         
   0   2  -7        137.30        157.56         4.64 o                         
   1   2  -7        281.85        280.28         6.29 o                         
   2   2  -7          5.99          6.93         2.07 o                         
   3   2  -7        412.43        430.22         8.96 o                         
   4   2  -7         90.45         80.14         3.86 o                         
   5   2  -7        352.31        341.26         8.48 o                         
   7   2  -7          1.78          0.90         3.94 o                         
   8   2  -7         10.35          9.09         5.17 o                         
  -7   3  -7         28.75         41.63         7.92 o                         
  -6   3  -7         55.57         54.42         4.22 o                         
  -5   3  -7         56.27         49.72         4.81 o                         
  -4   3  -7        172.29        177.31         5.51 o                         
  -3   3  -7          0.27         -0.07         1.02 o                         
  -2   3  -7         86.91         94.07         4.04 o                         
  -1   3  -7        237.90        239.85         6.29 o                         
   0   3  -7          1.90          1.40         1.37 o                         
   1   3  -7         26.89         27.34         2.37 o                         
   2   3  -7        182.12        193.46         6.39 o                         
   3   3  -7        264.48        296.65         8.16 o                         
   4   3  -7         13.38         10.34         2.57 o                         
   5   3  -7        146.88        134.51         5.91 o                         
   6   3  -7         39.11         33.21         3.68 o                         
   8   3  -7         18.45         21.26         5.26 o                         
  -7   4  -7          4.56          6.80         5.90 o                         
  -6   4  -7         49.00         60.62         6.31 o                         
  -5   4  -7         38.26         43.45         4.20 o                         
  -4   4  -7         35.89         43.36         3.53 o                         
  -3   4  -7         33.78         30.76         4.30 o                         
  -2   4  -7        324.36        336.99         8.88 o                         
  -1   4  -7        314.97        316.52         8.26 o                         
   0   4  -7         10.41         13.27         2.57 o                         
   1   4  -7          7.13          7.71         2.01 o                         
   2   4  -7         13.72         15.13         2.40 o                         
   3   4  -7         72.09         83.02         5.12 o                         
   4   4  -7        162.37        179.11         7.74 o                         
   5   4  -7         47.19         48.53         4.80 o                         
   6   4  -7        156.58        156.26         6.96 o                         
   7   4  -7          4.34          5.60         2.81 o                         
  -6   5  -7          0.82          4.26         4.74 o                         
  -5   5  -7         12.14         19.39         3.23 o                         
  -4   5  -7         63.64         66.23         4.32 o                         
  -3   5  -7         10.88         17.34         2.76 o                         
  -2   5  -7          8.35         10.08         1.83 o                         
  -1   5  -7         77.25         79.90         4.68 o                         
   0   5  -7         65.51         57.26         4.29 o                         
   1   5  -7         19.61         16.03         3.39 o                         
   2   5  -7         46.25         43.83         4.12 o                         
   3   5  -7        264.08        276.70         9.26 o                         
   4   5  -7         86.50         90.33         5.93 o                         
   5   5  -7        389.88        413.27        12.79 o                         
   6   5  -7          8.26         13.17         3.42 o                         
   7   5  -7         80.59         87.03         7.10 o                         
  -5   6  -7         21.02         23.43         5.47 o                         
  -4   6  -7         22.27         26.66         4.27 o                         
  -3   6  -7         53.65         50.63         4.10 o                         
  -2   6  -7        159.61        150.11         5.09 o                         
  -1   6  -7         48.60         49.49         4.94 o                         
   0   6  -7          8.03         11.13         2.78 o                         
   1   6  -7         26.66         32.31         4.12 o                         
   2   6  -7        417.54        415.29        12.60 o                         
   3   6  -7         70.00         65.90         6.37 o                         
   4   6  -7        263.24        249.06         9.93 o                         
   5   6  -7         76.18         60.21         5.66 o                         
   6   6  -7          1.33          0.65         2.92 o                         
   7   6  -7         16.48         20.66         4.65 o                         
   8   6  -7         12.40          9.00         4.07 o                         
  -4   7  -7         20.24         21.74         5.12 o                         
  -3   7  -7         33.72         45.34         4.07 o                         
  -2   7  -7         55.11         49.04         3.70 o                         
  -1   7  -7        188.98        179.46         7.85 o                         
   0   7  -7         35.97         45.70         5.26 o                         
   1   7  -7         63.15         51.80         5.06 o                         
   2   7  -7        697.46        664.80        18.09 o                         
   3   7  -7         19.74         16.71         5.38 o                         
   4   7  -7          3.21          1.49         2.75 o                         
   5   7  -7         21.55         16.09         4.39 o                         
   6   7  -7         47.18         49.48         7.21 o                         
   7   7  -7          5.90          6.01         4.39 o                         
   8   7  -7         20.62         12.73         6.05 o                         
  -3   8  -7          9.46         11.13         5.06 o                         
  -2   8  -7         71.30         70.55         4.57 o                         
  -1   8  -7          7.99          6.33         3.07 o                         
   0   8  -7        122.72        119.54         8.62 o                         
   1   8  -7          7.05          5.02         4.20 o                         
   2   8  -7          0.23          1.34         2.49 o                         
   3   8  -7         54.89         61.44         6.17 o                         
   4   8  -7         72.47         85.63         8.80 o                         
   5   8  -7         91.03         87.62         8.12 o                         
   6   8  -7        143.71        146.97        11.59 o                         
   7   8  -7          3.74          3.13         3.97 o                         
  -2   9  -7          9.98         17.03         4.62 o                         
  -1   9  -7         13.60         19.07         4.68 o                         
   0   9  -7         18.06         15.07         5.09 o                         
   1   9  -7          0.45          0.82         3.09 o                         
   2   9  -7         15.77         24.65         4.91 o                         
   3   9  -7          0.36         -0.36         2.63 o                         
   4   9  -7         99.74         99.09         8.77 o                         
   5   9  -7         82.77         82.74         8.83 o                         
   6   9  -7         37.36         46.54         7.28 o                         
   7   9  -7         78.67        106.49         9.99 o                         
   0  10  -7         17.84         24.34         6.36 o                         
   1  10  -7          1.67          5.43         3.85 o                         
   2  10  -7          2.77          4.88         3.97 o                         
   3  10  -7        105.82        115.16         9.97 o                         
   4  10  -7         77.30        100.18        10.81 o                         
   5  10  -7         28.10         41.11         7.85 o                         
   6  10  -7         21.24         26.08         7.07 o                         
  -6 -11  -6          0.73          0.30         5.72 o                         
  -5 -11  -6         27.59         30.74         7.65 o                         
  -4 -11  -6         12.50         22.09         6.36 o                         
  -3 -11  -6         10.58          6.61         5.12 o                         
  -2 -11  -6         54.79         63.23        11.24 o                         
  -8 -10  -6         13.74         18.87         6.55 o                         
  -7 -10  -6         13.36         28.42         6.99 o                         
  -6 -10  -6          9.26          5.08         6.23 o                         
  -5 -10  -6         42.69         46.08         7.09 o                         
  -4 -10  -6         25.40         28.58         6.43 o                         
  -3 -10  -6         16.25         17.42         5.34 o                         
  -2 -10  -6         20.86         31.26         6.26 o                         
  -1 -10  -6         12.60         11.02         5.46 o                         
   0 -10  -6         34.03         52.35         8.35 o                         
  -8  -9  -6         33.59         37.13         7.68 o                         
  -7  -9  -6          3.47          2.78         3.86 o                         
  -6  -9  -6         28.02         34.42         6.89 o                         
  -5  -9  -6         13.72         17.14         4.76 o                         
  -4  -9  -6          2.30          2.01         3.24 o                         
  -3  -9  -6         17.22         19.63         4.29 o                         
  -2  -9  -6         43.40         42.79         6.23 o                         
  -1  -9  -6          8.19         12.21         4.50 o                         
   0  -9  -6         46.68         60.16         5.72 o                         
   1  -9  -6          7.73          1.82         4.71 o                         
  -8  -8  -6        222.60        201.66        11.11 o                         
  -7  -8  -6        444.72        433.89        17.65 o                         
  -6  -8  -6         91.17         91.96         8.23 o                         
  -5  -8  -6          6.90          2.40         2.98 o                         
  -4  -8  -6         31.22         42.47         6.01 o                         
  -3  -8  -6         10.74         18.79         3.59 o                         
  -2  -8  -6         67.79         56.15         7.07 o                         
  -1  -8  -6         16.28         12.53         3.71 o                         
   0  -8  -6         71.97         68.92         8.03 o                         
   1  -8  -6          2.81          2.98         3.94 o                         
   2  -8  -6          4.60          8.74         4.29 o                         
   3  -8  -6         61.59         52.38         8.35 o                         
  -8  -7  -6         48.04         55.32         5.08 o                         
  -7  -7  -6        132.01        131.05         6.70 o                         
  -6  -7  -6        100.18         92.61         5.07 o                         
  -5  -7  -6         17.40         16.59         2.63 o                         
  -4  -7  -6        328.89        330.84        14.38 o                         
  -3  -7  -6        390.13        430.57        13.64 o                         
  -2  -7  -6         45.96         38.73         5.47 o                         
  -1  -7  -6        119.39        115.69         8.06 o                         
   0  -7  -6         74.62         66.60         5.93 o                         
   1  -7  -6        188.34        180.73         9.52 o                         
   2  -7  -6          1.58         -1.41         2.63 o                         
   3  -7  -6         30.57         25.18         6.22 o                         
   4  -7  -6          3.16          2.55         4.80 o                         
  -9  -6  -6          0.05         -3.15         3.15 o                         
  -8  -6  -6          2.70          3.09         2.63 o                         
  -7  -6  -6        117.26        106.19         5.36 o                         
  -6  -6  -6         39.35         37.74         3.48 o                         
  -5  -6  -6         14.85         15.68         2.49 o                         
  -4  -6  -6         48.45         45.45         5.03 o                         
  -3  -6  -6        106.57        104.02         3.90 o                         
  -2  -6  -6         42.22         42.52         3.76 o                         
  -1  -6  -6         60.86         56.16         4.17 o                         
   0  -6  -6         76.93         77.68         5.12 o                         
   1  -6  -6         69.44         62.40         5.60 o                         
   2  -6  -6         24.88         35.52         6.37 o                         
   3  -6  -6        107.12         96.30         9.96 o                         
   4  -6  -6         12.50         17.97         6.71 o                         
  -9  -5  -6         22.97         21.32         5.61 o                         
  -8  -5  -6          3.52          5.86         2.61 o                         
  -7  -5  -6          6.92          8.10         2.44 o                         
  -6  -5  -6         27.05         27.37         2.71 o                         
  -5  -5  -6        243.90        242.95         6.07 o                         
  -4  -5  -6        635.87        646.34        16.79 o                         
  -3  -5  -6          7.29          9.36         1.87 o                         
  -2  -5  -6         29.98         28.73         2.27 o                         
  -1  -5  -6         54.96         56.77         2.46 o                         
   0  -5  -6         67.04         63.83         4.06 o                         
   1  -5  -6        163.30        150.95         6.77 o                         
   2  -5  -6        284.58        312.04        12.36 o                         
   3  -5  -6         73.11         81.43         8.36 o                         
   4  -5  -6         10.21         17.62         5.64 o                         
   5  -5  -6         19.10         20.77         6.99 o                         
  -9  -4  -6         19.47          5.61         6.01 o                         
  -8  -4  -6        114.54         95.28         9.91 o                         
  -7  -4  -6        113.11        104.85         7.37 o                         
  -6  -4  -6          5.98          9.77         1.92 o                         
  -5  -4  -6        147.47        150.98        13.65 o                         
  -4  -4  -6         18.06         21.85         1.97 o                         
  -3  -4  -6        388.72        364.97         7.12 o                         
  -2  -4  -6        418.28        453.08         6.42 o                         
  -1  -4  -6       1026.16       1025.73        16.89 o                         
   0  -4  -6       1360.04       1419.37        14.25 o                         
   1  -4  -6         77.15         91.21         5.23 o                         
   2  -4  -6         58.17         45.34         4.26 o                         
   3  -4  -6        113.80        111.01         7.19 o                         
   4  -4  -6          1.92          1.82         2.58 o                         
   5  -4  -6         17.63         22.50         6.07 o                         
   6  -4  -6         10.20          5.40         6.42 o                         
  -9  -3  -6          7.26          9.20         4.97 o                         
  -8  -3  -6         37.41         27.87         4.87 o                         
  -7  -3  -6          4.56          5.14         2.98 o                         
  -6  -3  -6        244.30        244.20         6.72 o                         
  -5  -3  -6         84.39         79.10         4.36 o                         
  -4  -3  -6        310.93        317.31         5.07 o                         
  -3  -3  -6        299.91        331.42         4.68 o                         
  -2  -3  -6        963.71        951.49         9.55 o                         
  -1  -3  -6       3914.99       3921.58        60.35 o                         
   0  -3  -6       1814.51       1772.53        22.99 o                         
   1  -3  -6         62.02         43.84         3.91 o                         
   2  -3  -6        105.55        108.92         5.26 o                         
   3  -3  -6        117.38        108.92         6.19 o                         
   4  -3  -6         14.01         20.22         4.07 o                         
   5  -3  -6          1.94         -0.78         3.09 o                         
   6  -3  -6         11.72         16.21         5.38 o                         
  -9  -2  -6          3.20         -0.41         2.77 o                         
  -8  -2  -6         58.18         44.58         6.52 o                         
  -7  -2  -6          6.04          6.69         3.30 o                         
  -6  -2  -6         57.57         59.95         5.26 o                         
  -5  -2  -6         46.30         43.99         1.94 o                         
  -4  -2  -6        141.57        127.78         2.60 o                         
  -3  -2  -6         59.73         51.75         4.01 o                         
  -2  -2  -6        272.42        247.65         2.93 o                         
  -1  -2  -6        796.88        890.98         7.76 o                         
   0  -2  -6       1756.92       1872.48        17.54 o                         
   1  -2  -6         25.17         38.80         1.48 o                         
   2  -2  -6         97.10         78.23         3.91 o                         
   3  -2  -6        153.83        147.68         7.15 o                         
   4  -2  -6        190.96        194.07         8.32 o                         
   5  -2  -6         52.04         50.17         5.72 o                         
   6  -2  -6        181.30        180.08        12.24 o                         
   7  -2  -6          7.75         10.66         5.02 o                         
  -9  -1  -6         41.25         48.64         9.47 o                         
  -8  -1  -6         44.55         37.34         4.43 o                         
  -7  -1  -6          8.15         15.25         2.67 o                         
  -6  -1  -6        557.35        571.27        10.80 o                         
  -5  -1  -6        104.11         98.45         4.50 o                         
  -4  -1  -6       1193.33       1256.26        19.99 o                         
  -3  -1  -6        111.08        109.46         3.88 o                         
  -2  -1  -6         68.91         60.56         2.58 o                         
  -1  -1  -6        755.04        707.03         5.32 o                         
   0  -1  -6        222.02        206.85         2.64 o                         
   1  -1  -6        108.28         88.66         2.90 o                         
   2  -1  -6        252.66        272.96        14.47 o                         
   3  -1  -6         43.65         37.57         3.19 o                         
   4  -1  -6        211.52        246.99         9.70 o                         
   5  -1  -6         96.55        114.88         7.36 o                         
   6  -1  -6         72.02         79.32         8.50 o                         
   7  -1  -6          3.08          5.70         5.14 o                         
  -9   0  -6         33.62         32.31         9.32 o                         
  -8   0  -6          6.74          7.17         3.12 o                         
  -7   0  -6         29.26         25.74         3.24 o                         
  -6   0  -6        107.93        104.62         4.69 o                         
  -5   0  -6        343.07        350.10         7.29 o                         
  -4   0  -6       3426.49       3435.93        57.08 o                         
  -3   0  -6        364.42        357.21         7.59 o                         
  -2   0  -6        591.99        539.09         9.14 o                         
  -1   0  -6         22.27         18.21         1.63 o                         
   0   0  -6       2255.70       2160.54        20.69 o                         
   1   0  -6        447.65        454.43         6.23 o                         
   2   0  -6        184.98        192.65         2.84 o                         
   3   0  -6        447.92        456.37        10.63 o                         
   4   0  -6        126.86        117.18         5.81 o                         
   5   0  -6         54.40         59.53         5.28 o                         
   6   0  -6         31.23         24.75         4.77 o                         
   7   0  -6         12.94         12.24         4.83 o                         
   8   0  -6         11.11         24.19         7.02 o                         
  -8   1  -6          5.68          6.84         5.09 o                         
  -7   1  -6         22.71         21.43         3.50 o                         
  -6   1  -6          6.18          6.24         2.21 o                         
  -5   1  -6         76.66         79.45         3.68 o                         
  -4   1  -6        391.41        413.07         7.26 o                         
  -3   1  -6        367.96        352.99         5.91 o                         
  -2   1  -6         90.78         91.67         3.45 o                         
  -1   1  -6       2096.97       2159.37        23.54 o                         
   0   1  -6        303.27        320.93         5.66 o                         
   1   1  -6        707.53        624.99         8.88 o                         
   2   1  -6       1074.76        994.05        12.41 o                         
   3   1  -6        258.89        268.02         5.46 o                         
   4   1  -6         43.04         37.59         2.14 o                         
   5   1  -6        117.19        114.88         6.25 o                         
   6   1  -6        180.01        178.56        10.35 o                         
   7   1  -6          9.74          7.83         4.18 o                         
   8   1  -6          1.77          5.08         4.33 o                         
  -8   2  -6         43.90         51.77         8.10 o                         
  -7   2  -6         44.81         36.40         8.10 o                         
  -6   2  -6         80.63         69.78         4.23 o                         
  -5   2  -6         42.73         39.15         4.50 o                         
  -4   2  -6         80.84        101.99         3.59 o                         
  -3   2  -6         36.03         43.42         2.30 o                         
  -2   2  -6        140.96        123.16         4.38 o                         
  -1   2  -6        103.19         94.25         3.24 o                         
   0   2  -6       1027.68       1068.29        14.34 o                         
   1   2  -6       1048.93       1060.03        14.67 o                         
   2   2  -6        502.27        512.60         9.00 o                         
   3   2  -6         15.75         18.84         1.87 o                         
   4   2  -6         10.28          8.47         1.98 o                         
   5   2  -6          2.99          4.62         1.81 o                         
   6   2  -6        984.68        897.35        16.86 o                         
   7   2  -6         87.93         83.68         7.53 o                         
   8   2  -6         28.01         35.11         6.01 o                         
  -7   3  -6         24.88         24.31         6.51 o                         
  -6   3  -6         36.88         35.51         5.99 o                         
  -5   3  -6        121.63        121.07         5.00 o                         
  -4   3  -6          1.73          2.54         1.51 o                         
  -3   3  -6        163.24        165.88         4.53 o                         
  -2   3  -6        431.50        452.00         6.98 o                         
  -1   3  -6        381.22        474.95         9.90 o                         
   0   3  -6        967.28       1057.10        15.95 o                         
   1   3  -6        372.50        377.94         8.30 o                         
   2   3  -6       1065.76       1190.27        18.81 o                         
   3   3  -6        298.29        302.98         7.48 o                         
   4   3  -6        149.51        148.73         5.73 o                         
   5   3  -6         53.83         47.18         4.04 o                         
   6   3  -6         49.54         46.27         4.14 o                         
   7   3  -6         84.84         90.44         5.34 o                         
   8   3  -6         75.21         92.72         9.79 o                         
  -7   4  -6          1.74          2.95         4.87 o                         
  -6   4  -6          0.36         -0.59         4.11 o                         
  -5   4  -6         27.72         30.45         3.32 o                         
  -4   4  -6         10.51         13.14         1.99 o                         
  -3   4  -6        100.03        103.45         3.69 o                         
  -2   4  -6         51.97         55.95         4.02 o                         
  -1   4  -6        274.62        244.91         7.28 o                         
   0   4  -6         50.04         50.04         3.62 o                         
   1   4  -6        124.55        114.76         5.03 o                         
   2   4  -6         39.57         44.90         3.42 o                         
   3   4  -6         93.76        105.24         4.91 o                         
   4   4  -6         78.50         76.84         5.20 o                         
   5   4  -6         35.59         40.22         4.49 o                         
   6   4  -6         61.72         65.56         4.76 o                         
   7   4  -6         18.50         19.58         4.00 o                         
  -6   5  -6          4.73          3.80         4.12 o                         
  -5   5  -6         19.66         37.78         5.93 o                         
  -4   5  -6         31.71         31.15         2.88 o                         
  -3   5  -6         10.60          9.27         2.00 o                         
  -2   5  -6         73.12         74.36         3.44 o                         
  -1   5  -6        503.22        504.33         8.46 o                         
   0   5  -6        223.31        227.00         7.68 o                         
   1   5  -6         56.14         53.14         3.86 o                         
   2   5  -6         15.73         12.88         2.71 o                         
   3   5  -6        192.05        190.65         7.33 o                         
   4   5  -6        213.29        210.98         9.00 o                         
   5   5  -6          2.32          6.69         3.39 o                         
   6   5  -6          6.58          6.23         3.56 o                         
   7   5  -6         23.83         21.56         5.08 o                         
   8   5  -6         45.20         40.53         6.11 o                         
  -5   6  -6         88.20        101.53         9.58 o                         
  -4   6  -6         25.81         27.62         3.50 o                         
  -3   6  -6          6.67         10.55         2.43 o                         
  -2   6  -6        446.03        439.70        17.80 o                         
  -1   6  -6        285.83        287.64         6.55 o                         
   0   6  -6        373.56        348.15        10.69 o                         
   1   6  -6        390.71        394.39        10.75 o                         
   2   6  -6         23.91         29.33         4.64 o                         
   3   6  -6         10.44          7.92         3.09 o                         
   4   6  -6         59.47         60.82         5.38 o                         
   5   6  -6          8.06          9.03         3.56 o                         
   6   6  -6        263.11        256.97        11.54 o                         
   7   6  -6          8.23          8.86         3.98 o                         
   8   6  -6        100.48        102.95         9.41 o                         
  -4   7  -6          9.30          9.65         4.64 o                         
  -3   7  -6         13.63         21.22         3.01 o                         
  -2   7  -6         26.64         27.46         2.82 o                         
  -1   7  -6          2.16          2.03         1.63 o                         
   0   7  -6        452.44        435.44        12.88 o                         
   1   7  -6       1462.87       1508.79        31.29 o                         
   2   7  -6       1142.56       1137.96        25.82 o                         
   3   7  -6         28.92         33.33         4.80 o                         
   4   7  -6         50.31         51.36         5.46 o                         
   5   7  -6         54.36         45.10         5.72 o                         
   6   7  -6         20.51         15.89         4.56 o                         
   7   7  -6        174.02        183.44        12.21 o                         
   8   7  -6         12.03         22.65         5.35 o                         
  -3   8  -6          9.24          4.80         4.18 o                         
  -2   8  -6          4.57          1.66         1.78 o                         
  -1   8  -6         27.76         20.36         3.20 o                         
   0   8  -6        163.89        163.83         9.20 o                         
   1   8  -6         30.79         27.52         4.50 o                         
   2   8  -6         41.98         41.95         6.26 o                         
   3   8  -6        115.97        128.99         8.12 o                         
   4   8  -6        167.56        189.26        11.78 o                         
   5   8  -6         64.76         74.94         7.19 o                         
   6   8  -6         21.22         24.01         6.87 o                         
   7   8  -6          3.89          6.43         5.29 o                         
   8   8  -6          3.45          6.37         4.45 o                         
  -1   9  -6         14.24         18.90         4.17 o                         
   0   9  -6         42.30         45.42         6.48 o                         
   1   9  -6          7.73          9.15         3.85 o                         
   2   9  -6         57.61         41.99         7.28 o                         
   3   9  -6         26.88         25.66         5.32 o                         
   4   9  -6         78.92         79.84         9.09 o                         
   5   9  -6         57.62         62.43         7.77 o                         
   6   9  -6         41.51         27.67         6.52 o                         
   7   9  -6          7.15          6.51         4.83 o                         
   0  10  -6         21.31         22.50         6.29 o                         
   1  10  -6         74.04         79.70         8.61 o                         
   2  10  -6         13.90         15.95         4.94 o                         
   3  10  -6         21.69         25.66         7.31 o                         
   4  10  -6         61.07         63.74         8.20 o                         
   5  10  -6          0.50         -0.99         3.66 o                         
   6  10  -6          4.69          7.27         5.22 o                         
  -6 -11  -5         23.27         19.19         8.61 o                         
  -5 -11  -5         20.08         35.12         7.68 o                         
  -4 -11  -5          4.51          7.28         5.40 o                         
  -3 -11  -5         65.35         57.38         9.21 o                         
  -2 -11  -5         17.88         11.91         7.27 o                         
  -8 -10  -5          2.00          0.99         3.88 o                         
  -7 -10  -5         10.01          7.60         6.80 o                         
  -6 -10  -5         22.16         23.08         7.16 o                         
  -5 -10  -5          7.83          9.35         6.10 o                         
  -4 -10  -5          0.82          4.00         4.82 o                         
  -3 -10  -5          4.64         14.11         5.73 o                         
  -2 -10  -5          6.20         10.54         4.97 o                         
  -1 -10  -5          2.39          5.96         4.65 o                         
   0 -10  -5          4.43          9.82         5.23 o                         
  -8  -9  -5          7.34          5.08         5.14 o                         
  -7  -9  -5         48.31         54.89         8.20 o                         
  -6  -9  -5          7.98          6.75         5.46 o                         
  -5  -9  -5          8.52         11.57         4.29 o                         
  -4  -9  -5         22.45         37.21         6.67 o                         
  -3  -9  -5         13.41         13.38         4.55 o                         
  -2  -9  -5         12.11         14.55         4.04 o                         
  -1  -9  -5          1.73          1.22         3.41 o                         
   0  -9  -5          5.25          7.31         4.90 o                         
   1  -9  -5          8.19          4.50         5.00 o                         
   2  -9  -5         18.92         30.68         6.37 o                         
  -9  -8  -5          8.32         12.04         5.08 o                         
  -8  -8  -5          7.70          4.64         5.06 o                         
  -7  -8  -5         51.75         43.76         7.28 o                         
  -6  -8  -5         23.43         22.97         4.71 o                         
  -5  -8  -5         12.78         16.65         4.14 o                         
  -4  -8  -5          9.78         13.32         3.28 o                         
  -3  -8  -5         68.14         58.11         7.45 o                         
  -2  -8  -5         43.17         39.91         5.12 o                         
  -1  -8  -5         31.68         36.35         4.97 o                         
   0  -8  -5          5.93          5.64         3.48 o                         
   1  -8  -5         55.50         47.36         6.63 o                         
   2  -8  -5         18.93         24.39         5.78 o                         
   3  -8  -5         11.62         11.08         5.03 o                         
  -9  -7  -5          0.82          1.09         3.36 o                         
  -8  -7  -5         60.58         56.70         7.33 o                         
  -7  -7  -5         16.03         17.46         3.15 o                         
  -6  -7  -5        350.53        357.41         9.88 o                         
  -4  -7  -5        131.01        131.65         7.68 o                         
  -3  -7  -5          1.55          7.10         3.45 o                         
  -2  -7  -5        110.96        108.35         7.71 o                         
  -1  -7  -5         63.38         55.80         5.22 o                         
   0  -7  -5          4.82         10.08         3.30 o                         
   1  -7  -5         47.67         38.42         5.20 o                         
   2  -7  -5          1.00          5.64         3.66 o                         
   3  -7  -5        102.99         92.20         9.20 o                         
   4  -7  -5         55.45         72.52         8.50 o                         
  -9  -6  -5          1.46          1.60         2.19 o                         
  -8  -6  -5          3.39         -0.64         2.37 o                         
  -7  -6  -5         89.50         88.85         4.71 o                         
  -6  -6  -5        380.71        389.70         9.01 o                         
  -5  -6  -5         20.81         21.12         5.03 o                         
  -4  -6  -5          0.17          0.18         2.24 o                         
  -3  -6  -5        248.59        281.85         6.29 o                         
  -2  -6  -5          7.72          8.54         2.25 o                         
  -1  -6  -5         12.32         14.35         2.90 o                         
   0  -6  -5         26.70         22.21         3.71 o                         
   1  -6  -5        306.67        317.91        11.46 o                         
   2  -6  -5         14.60         21.76         4.33 o                         
   3  -6  -5        170.54        173.76        11.60 o                         
   4  -6  -5         91.82         85.33        10.66 o                         
   5  -6  -5          9.09         18.23         6.10 o                         
  -9  -5  -5         16.19          8.63         3.64 o                         
  -8  -5  -5         29.08         19.40         3.23 o                         
  -7  -5  -5         59.24         56.99         3.82 o                         
  -6  -5  -5         70.17         62.63         4.01 o                         
  -5  -5  -5         13.11         13.69         2.23 o                         
  -4  -5  -5        341.16        340.97         6.74 o                         
  -3  -5  -5         21.42         18.88         1.82 o                         
  -2  -5  -5         34.90         27.30         1.97 o                         
  -1  -5  -5         34.93         36.86         2.95 o                         
   0  -5  -5         61.03         70.21         4.07 o                         
   1  -5  -5         49.81         37.69         3.79 o                         
   2  -5  -5        201.50        202.32         8.54 o                         
   3  -5  -5         97.95         97.87         8.58 o                         
   4  -5  -5         25.90         17.96         6.55 o                         
   5  -5  -5         36.76         52.38         8.51 o                         
  -9  -4  -5          3.76          3.07         4.55 o                         
  -8  -4  -5         26.51         24.80         6.74 o                         
  -7  -4  -5        127.02        116.57         9.26 o                         
  -6  -4  -5        107.92         99.22         6.27 o                         
  -5  -4  -5        250.00        233.71         6.24 o                         
  -4  -4  -5        277.98        260.42         6.83 o                         
  -3  -4  -5        428.06        421.77         7.21 o                         
  -2  -4  -5        258.19        243.44         4.50 o                         
  -1  -4  -5        253.99        247.42         4.42 o                         
   0  -4  -5         74.55         66.98         3.94 o                         
   1  -4  -5         52.63         47.21         3.53 o                         
   2  -4  -5         86.39         79.40         4.97 o                         
   3  -4  -5         20.73         18.21         3.62 o                         
   4  -4  -5         83.99         81.57         7.02 o                         
   5  -4  -5         30.68         32.89         5.70 o                         
   6  -4  -5          1.34         -1.99         4.06 o                         
  -9  -3  -5          2.57          2.81         3.56 o                         
  -8  -3  -5         12.48         17.50         4.83 o                         
  -7  -3  -5         30.71         20.27         2.69 o                         
  -6  -3  -5         72.64         70.03         3.53 o                         
  -5  -3  -5        241.53        235.62         5.00 o                         
  -4  -3  -5        500.46        499.81         6.96 o                         
  -3  -3  -5        521.07        531.98        11.14 o                         
  -2  -3  -5        396.99        415.62         6.31 o                         
  -1  -3  -5         70.05         70.64         1.99 o                         
   0  -3  -5        101.53         97.85         2.17 o                         
   1  -3  -5        630.75        677.61        12.53 o                         
   2  -3  -5        305.75        307.84         8.54 o                         
   3  -3  -5         26.40         23.60         3.42 o                         
   4  -3  -5          2.75          5.70         2.78 o                         
   5  -3  -5         23.33         24.40         5.52 o                         
   6  -3  -5         76.36         78.88         8.42 o                         
   7  -3  -5          4.57         -0.82         4.56 o                         
  -9  -2  -5          4.03          7.19         3.34 o                         
  -8  -2  -5          0.87          1.60         2.05 o                         
  -7  -2  -5        105.70         98.48         5.01 o                         
  -6  -2  -5         18.44         18.86         2.22 o                         
  -5  -2  -5         99.65        103.32         5.72 o                         
  -4  -2  -5        114.45        116.78         3.65 o                         
  -3  -2  -5        532.82        529.70         7.50 o                         
  -2  -2  -5         85.26         95.49         1.80 o                         
  -1  -2  -5        774.38        787.52        12.46 o                         
   0  -2  -5         68.63         74.13         2.02 o                         
   1  -2  -5       1702.68       1722.76        51.42 o                         
   2  -2  -5        230.64        231.93         6.29 o                         
   3  -2  -5        123.44        105.53         5.09 o                         
   4  -2  -5        321.36        328.51        10.67 o                         
   5  -2  -5         42.19         42.72         5.15 o                         
   6  -2  -5         40.93         35.02         6.26 o                         
   7  -2  -5         67.52         79.44         9.26 o                         
  -9  -1  -5         15.68         16.22         6.17 o                         
  -8  -1  -5         12.60         23.21         5.45 o                         
  -7  -1  -5        253.87        223.70         9.11 o                         
  -6  -1  -5         22.41         21.55         4.01 o                         
  -5  -1  -5        101.09        107.82         3.78 o                         
  -4  -1  -5       2226.22       2368.29        31.38 o                         
  -3  -1  -5         35.75         43.83         2.40 o                         
  -2  -1  -5        217.02        198.17         4.44 o                         
  -1  -1  -5        227.20        224.61         4.06 o                         
   0  -1  -5         55.09         52.50         1.17 o                         
   1  -1  -5        168.98        175.26         3.97 o                         
   2  -1  -5        133.76        144.27        11.18 o                         
   3  -1  -5        177.11        199.65         6.48 o                         
   4  -1  -5        175.03        181.48         7.51 o                         
   5  -1  -5         95.82         91.53         6.37 o                         
   6  -1  -5         25.01         26.71         5.09 o                         
   7  -1  -5         72.44         88.61         7.91 o                         
   8  -1  -5          3.78          2.87         4.44 o                         
  -9   0  -5         21.09         28.31         7.60 o                         
  -8   0  -5         19.74         34.74         7.01 o                         
  -7   0  -5         51.02         65.74         4.27 o                         
  -6   0  -5         10.52         12.06         2.34 o                         
  -5   0  -5         29.71         22.03         2.47 o                         
  -4   0  -5       1232.32       1256.20        14.66 o                         
  -3   0  -5        392.93        376.71         5.46 o                         
  -2   0  -5        449.28        436.29         7.53 o                         
  -1   0  -5        249.07        253.41         4.52 o                         
   0   0  -5         23.47         21.48         1.34 o                         
   1   0  -5        126.60        112.51         2.31 o                         
   3   0  -5        902.25        866.31        16.25 o                         
   4   0  -5         34.50         31.55         3.42 o                         
   5   0  -5         48.22         48.40         5.28 o                         
   6   0  -5         30.27         26.27         4.44 o                         
   7   0  -5         16.03         23.98         5.20 o                         
   8   0  -5         18.40         21.24         7.22 o                         
  -8   1  -5          0.70         -3.79         3.79 o                         
  -7   1  -5         12.19         15.45         3.95 o                         
  -6   1  -5        233.94        222.31         6.56 o                         
  -5   1  -5         13.70         19.14         2.33 o                         
  -4   1  -5         51.49         57.11         2.58 o                         
  -3   1  -5        454.93        472.35         6.69 o                         
  -2   1  -5        101.59        100.71         3.48 o                         
  -1   1  -5       1897.76       1994.49        20.71 o                         
   0   1  -5         30.72         80.04         2.57 o                         
   1   1  -5        397.54        380.55         5.72 o                         
   2   1  -5        678.89        657.36         8.89 o                         
   3   1  -5        275.91        295.94         5.53 o                         
   4   1  -5         31.79         39.30         2.07 o                         
   5   1  -5         82.72         73.45         8.75 o                         
   6   1  -5        115.14        128.99         7.74 o                         
   7   1  -5         41.89         51.03         5.99 o                         
   8   1  -5         14.99         11.71         5.12 o                         
  -8   2  -5          8.97          9.72         6.04 o                         
  -7   2  -5          6.56         11.08         6.11 o                         
  -6   2  -5         33.88         38.68         6.56 o                         
  -5   2  -5        155.58        157.45         5.05 o                         
  -4   2  -5        701.35        690.13        10.53 o                         
  -3   2  -5         22.05         16.95         2.94 o                         
  -2   2  -5         39.70         29.01         1.54 o                         
  -1   2  -5         67.84         60.54         2.55 o                         
   0   2  -5        691.68        733.96        10.49 o                         
   1   2  -5        708.58        706.39        10.51 o                         
   2   2  -5        574.70        556.05         9.21 o                         
   3   2  -5        431.31        425.14         7.86 o                         
   4   2  -5        100.70         86.45         3.66 o                         
   5   2  -5        421.07        414.32         9.08 o                         
   6   2  -5        395.29        353.20         9.06 o                         
   7   2  -5        142.05        139.64        10.49 o                         
   8   2  -5         26.52         23.61         6.81 o                         
  -7   3  -5         14.57         22.99         6.42 o                         
  -6   3  -5         16.47         14.43         2.90 o                         
  -5   3  -5        281.64        260.52         7.06 o                         
  -4   3  -5        782.02        784.74        12.23 o                         
  -3   3  -5        169.88        180.55         4.56 o                         
  -2   3  -5         56.90         66.03         2.48 o                         
  -1   3  -5        516.63        536.90         9.86 o                         
   0   3  -5        765.24        812.23        12.56 o                         
   1   3  -5        150.80        162.50         4.65 o                         
   2   3  -5         97.03         97.17         3.80 o                         
   3   3  -5        669.25        736.18        12.91 o                         
   4   3  -5         13.26         12.03         2.66 o                         
   5   3  -5         14.53         13.27         2.81 o                         
   6   3  -5        391.81        385.14        10.93 o                         
   7   3  -5         64.54         52.84         4.71 o                         
   8   3  -5         10.66          8.73         4.91 o                         
   9   3  -5         20.88         23.92         7.10 o                         
  -7   4  -5          7.62         11.75         6.45 o                         
  -6   4  -5          7.17         10.67         5.99 o                         
  -5   4  -5         78.42         59.35         3.84 o                         
  -4   4  -5         45.02         47.55         3.50 o                         
  -3   4  -5         42.75         45.15         2.47 o                         
  -2   4  -5         27.80         23.84         2.55 o                         
  -1   4  -5        145.96        144.65         3.53 o                         
   0   4  -5         15.69         20.33         2.24 o                         
   1   4  -5         17.99         18.46         2.31 o                         
   2   4  -5        329.10        299.51         7.54 o                         
   3   4  -5        198.82        199.31         6.37 o                         
   4   4  -5         54.38         45.60         3.62 o                         
   5   4  -5         79.36         76.69         5.20 o                         
   6   4  -5        221.05        231.81         9.15 o                         
   7   4  -5          5.06          3.92         2.77 o                         
   9   4  -5          6.33         85.13        10.86 o                         
  -6   5  -5          3.69          3.01         5.32 o                         
  -5   5  -5         14.03          5.75         5.84 o                         
  -4   5  -5         38.68         41.98         5.96 o                         
  -3   5  -5         88.47         92.33         7.85 o                         
  -2   5  -5        170.24        181.85         5.26 o                         
  -1   5  -5         42.92         46.58         2.50 o                         
   0   5  -5        145.51        142.65         5.87 o                         
   1   5  -5          4.23          4.29         1.85 o                         
   2   5  -5         50.01         57.38         3.88 o                         
   3   5  -5         35.01         32.80         4.04 o                         
   4   5  -5        105.44        102.75         5.58 o                         
   5   5  -5         48.15         40.03         4.36 o                         
   6   5  -5        110.87        101.50         6.49 o                         
   7   5  -5         53.25         44.85         6.01 o                         
   8   5  -5         79.79         91.09         7.91 o                         
  -5   6  -5          9.70         10.87         6.42 o                         
  -4   6  -5         12.75         11.75         3.44 o                         
  -3   6  -5         58.89         55.03         4.87 o                         
  -2   6  -5         95.85         95.29         4.46 o                         
  -1   6  -5         28.46         28.11         2.57 o                         
   0   6  -5        177.88        167.91         4.30 o                         
   1   6  -5         43.78         43.77         4.06 o                         
   2   6  -5         78.01         66.93         4.96 o                         
   3   6  -5         53.82         58.87         5.09 o                         
   4   6  -5          9.20         12.91         3.62 o                         
   5   6  -5        169.40        182.92         8.67 o                         
   6   6  -5         31.46         32.54         4.88 o                         
   7   6  -5         16.41         15.49         4.30 o                         
   8   6  -5          0.47         -0.21         3.54 o                         
  -4   7  -5          5.64          3.53         4.32 o                         
  -3   7  -5         10.63         12.57         3.05 o                         
  -2   7  -5         19.07         19.57         3.13 o                         
  -1   7  -5          4.21          3.16         1.60 o                         
   0   7  -5         70.00         66.11         3.26 o                         
   1   7  -5         36.81         43.26         5.58 o                         
   2   7  -5        467.23        460.87        15.30 o                         
   3   7  -5         16.85         14.31         3.97 o                         
   4   7  -5        115.77        113.56         7.28 o                         
   5   7  -5        137.17        126.67         7.78 o                         
   6   7  -5          0.57          3.92         3.01 o                         
   7   7  -5         44.78         46.83         6.17 o                         
   8   7  -5         51.04         55.60         8.42 o                         
  -3   8  -5          1.09          5.46         4.32 o                         
  -2   8  -5        157.72        136.39         5.75 o                         
  -1   8  -5         20.73         16.89         4.49 o                         
   0   8  -5          9.71         13.17         4.17 o                         
   1   8  -5        178.54        186.41        10.28 o                         
   2   8  -5        662.23        681.92        20.39 o                         
   3   8  -5         31.73         26.12         4.71 o                         
   4   8  -5        117.32        122.74         8.30 o                         
   5   8  -5         88.65         75.99         7.07 o                         
   6   8  -5         21.93         19.54         5.17 o                         
   7   8  -5          6.15         12.82         5.70 o                         
   8   8  -5         22.57         32.39         7.86 o                         
  -1   9  -5          5.05          5.06         3.80 o                         
   0   9  -5          7.99         27.02         5.08 o                         
   1   9  -5         11.75          8.70         4.07 o                         
   2   9  -5         30.32         38.62         5.55 o                         
   3   9  -5          8.38         14.28         4.29 o                         
   4   9  -5         67.39         73.67         8.99 o                         
   5   9  -5         91.31        108.01         9.00 o                         
   6   9  -5        107.82        111.37         9.24 o                         
   7   9  -5         10.69         11.05         5.03 o                         
   0  10  -5         15.70         21.06         4.70 o                         
   1  10  -5          8.31         10.41         5.00 o                         
   2  10  -5          7.63         11.08         5.09 o                         
   3  10  -5         33.58         32.28         6.52 o                         
   4  10  -5          7.50         11.89         4.97 o                         
   5  10  -5         35.56         47.54         8.41 o                         
   6  10  -5          6.61         15.05         7.45 o                         
   2  11  -5         10.03         12.30         6.05 o                         
   3  11  -5          0.35          0.62         3.60 o                         
   4  11  -5         34.59         43.64         8.06 o                         
  -6 -11  -4         35.62         35.72        10.05 o                         
  -5 -11  -4          7.49          7.63         7.77 o                         
  -4 -11  -4          3.74          6.23         7.07 o                         
  -3 -11  -4         29.20         34.70         7.36 o                         
  -2 -11  -4         65.13         62.22         9.27 o                         
  -8 -10  -4         13.52         17.39         6.10 o                         
  -7 -10  -4          5.15          6.49         5.58 o                         
  -6 -10  -4          0.07         -1.55         3.74 o                         
  -5 -10  -4          1.13         -2.11         5.22 o                         
  -4 -10  -4          1.45          0.64         3.62 o                         
  -3 -10  -4         17.68         22.53         6.13 o                         
  -2 -10  -4          8.96         12.18         5.14 o                         
  -1 -10  -4          2.77          4.62         5.40 o                         
   0 -10  -4          4.93          7.07         6.33 o                         
  -8  -9  -4         24.18         34.70         7.42 o                         
  -7  -9  -4          0.97          2.24         3.85 o                         
  -6  -9  -4         21.80         22.91         5.38 o                         
  -5  -9  -4         27.39         29.09         5.75 o                         
  -4  -9  -4         60.42         65.24         6.95 o                         
  -3  -9  -4         30.98         32.04         5.46 o                         
  -2  -9  -4         23.35         15.49         5.09 o                         
  -1  -9  -4          7.75          8.89         3.98 o                         
   0  -9  -4         16.91         15.68         4.74 o                         
   1  -9  -4          4.83          3.01         4.23 o                         
  -9  -8  -4         57.82         50.77         7.39 o                         
  -8  -8  -4        154.13        153.00        10.55 o                         
  -7  -8  -4         11.61         11.89         4.23 o                         
  -6  -8  -4        124.13        125.66         8.35 o                         
  -5  -8  -4        101.01        105.15         7.33 o                         
  -4  -8  -4         50.79         66.46         6.31 o                         
  -3  -8  -4        604.99        641.99        20.59 o                         
  -2  -8  -4          5.24          7.77         3.16 o                         
  -1  -8  -4        272.22        266.02        11.18 o                         
   0  -8  -4         86.63         79.84         8.04 o                         
   1  -8  -4         12.21         14.75         4.76 o                         
   2  -8  -4         17.13         10.40         5.38 o                         
   3  -8  -4          5.96         10.37         5.06 o                         
  -9  -7  -4         10.06         16.91         4.83 o                         
  -8  -7  -4         35.88         28.58         6.36 o                         
  -7  -7  -4        535.13        518.04        18.46 o                         
  -6  -7  -4         93.48         93.87         7.60 o                         
  -5  -7  -4          1.58         -2.05         2.05 o                         
  -4  -7  -4         88.88         87.96         6.57 o                         
  -3  -7  -4         42.10         47.41         5.58 o                         
  -2  -7  -4        264.07        278.79        11.52 o                         
  -1  -7  -4        717.41        680.43        17.87 o                         
   0  -7  -4        100.86        106.69         6.83 o                         
   1  -7  -4         52.18         34.35         5.93 o                         
   2  -7  -4         26.97         25.79         5.29 o                         
   3  -7  -4        168.77        171.32        11.39 o                         
   4  -7  -4         34.60         36.10         7.13 o                         
  -9  -6  -4         24.28         25.94         6.19 o                         
  -8  -6  -4         21.08         24.37         5.47 o                         
  -7  -6  -4        128.48        123.11        14.00 o                         
  -6  -6  -4        139.56        131.64         7.64 o                         
  -5  -6  -4         40.35         43.03         3.19 o                         
  -4  -6  -4         73.04         74.35         3.35 o                         
  -3  -6  -4        260.81        278.76         8.61 o                         
  -2  -6  -4         49.57         50.78         4.70 o                         
  -1  -6  -4         74.56         73.73         5.23 o                         
   0  -6  -4         17.47         22.97         3.54 o                         
   1  -6  -4        406.91        388.87        12.54 o                         
   2  -6  -4        101.38        108.41         7.16 o                         
   3  -6  -4        116.85        116.56         8.41 o                         
   4  -6  -4         44.59         25.22         7.40 o                         
   5  -6  -4         49.44         51.35         7.85 o                         
  -9  -5  -4         63.41         62.47         5.12 o                         
  -8  -5  -4         16.19         15.58         3.13 o                         
  -7  -5  -4         14.08         11.66         2.97 o                         
  -6  -5  -4         19.24         26.46         5.22 o                         
  -5  -5  -4          7.35          9.09         1.84 o                         
  -4  -5  -4        107.72        109.44         6.38 o                         
  -3  -5  -4         80.55         83.29         3.19 o                         
  -2  -5  -4        307.59        317.97         5.99 o                         
  -1  -5  -4        135.75        142.98         5.03 o                         
   0  -5  -4          5.10          4.24         2.08 o                         
   1  -5  -4        171.79        174.94         6.96 o                         
   2  -5  -4         21.47         23.48         3.50 o                         
   3  -5  -4        173.38        166.90         8.82 o                         
   4  -5  -4         20.32         17.93         5.66 o                         
   5  -5  -4         54.09         57.96         8.94 o                         
   6  -5  -4          6.01          7.97         5.12 o                         
  -9  -4  -4         77.50         75.17         7.15 o                         
  -8  -4  -4         41.89         46.49         3.91 o                         
  -7  -4  -4         85.34         84.23         4.32 o                         
  -6  -4  -4         14.87         14.73         2.18 o                         
  -5  -4  -4        229.14        215.31         5.23 o                         
  -4  -4  -4        242.68        230.12         4.89 o                         
  -3  -4  -4        179.48        161.96         8.60 o                         
  -2  -4  -4         49.32         44.89         1.92 o                         
  -1  -4  -4        365.56        381.79        11.02 o                         
   0  -4  -4         76.19         76.25         3.60 o                         
   1  -4  -4         13.58         18.34         2.49 o                         
   2  -4  -4        106.56        104.18         5.35 o                         
   3  -4  -4         66.89         67.60         5.15 o                         
   4  -4  -4        295.04        293.95        12.04 o                         
   5  -4  -4         16.60         16.19         4.44 o                         
   6  -4  -4         26.61         22.70         6.19 o                         
  -9  -3  -4          5.65          5.40         3.06 o                         
  -8  -3  -4        154.64        138.32         6.36 o                         
  -7  -3  -4         33.42         31.87         2.43 o                         
  -6  -3  -4        222.26        227.27         5.77 o                         
  -5  -3  -4         17.88         14.12         2.34 o                         
  -4  -3  -4         55.14         45.07         2.18 o                         
  -3  -3  -4         94.62         96.85         2.37 o                         
  -2  -3  -4        184.82        156.14         3.01 o                         
  -1  -3  -4        755.94        748.89         7.46 o                         
   0  -3  -4        546.39        517.57         5.76 o                         
   1  -3  -4        920.06        815.93        13.84 o                         
   2  -3  -4        431.51        460.92        11.24 o                         
   3  -3  -4          3.55          6.55         3.07 o                         
   4  -3  -4         98.01        101.60         6.11 o                         
   5  -3  -4         41.23         49.31         5.73 o                         
   6  -3  -4         67.95         78.03         8.80 o                         
   7  -3  -4          0.65          0.71         4.00 o                         
  -9  -2  -4         23.61         25.21         6.29 o                         
  -8  -2  -4        130.52        110.65        12.29 o                         
  -7  -2  -4          0.20          1.88         1.68 o                         
  -6  -2  -4         52.91         52.29         3.01 o                         
  -5  -2  -4        110.08        126.67         3.12 o                         
  -4  -2  -4        128.50        127.14         3.09 o                         
  -3  -2  -4         23.02         29.37         4.55 o                         
  -2  -2  -4       1270.09       1240.06        11.08 o                         
  -1  -2  -4       5132.16       5175.49        26.99 o                         
   0  -2  -4       3699.63       3803.82        21.19 o                         
   1  -2  -4       1015.69       1030.76        14.52 o                         
   2  -2  -4        892.32        903.05        15.14 o                         
   3  -2  -4         65.28         62.90         3.85 o                         
   4  -2  -4          2.08         -0.64         2.07 o                         
   5  -2  -4         95.70         93.20         6.49 o                         
   6  -2  -4        116.78        121.97         9.47 o                         
   7  -2  -4         12.12          9.41         4.88 o                         
  -9  -1  -4         33.37         18.64         6.42 o                         
  -8  -1  -4         28.86         20.05         3.50 o                         
  -7  -1  -4         76.51         61.54         4.38 o                         
  -6  -1  -4         22.18         21.91         5.11 o                         
  -5  -1  -4         59.12         62.51         2.85 o                         
  -4  -1  -4        360.88        393.30         7.04 o                         
  -3  -1  -4        990.38        987.60         9.42 o                         
  -2  -1  -4        710.02        717.93         9.99 o                         
  -1  -1  -4        275.10        255.84         6.71 o                         
   0  -1  -4      11962.76      11614.27        44.42 o                         
   1  -1  -4        357.47        301.51        11.13 o                         
   2  -1  -4         81.96         75.67         3.04 o                         
   3  -1  -4        178.38        173.66         5.85 o                         
   4  -1  -4         57.72         62.20         4.38 o                         
   5  -1  -4         21.85         28.83         4.80 o                         
   6  -1  -4         55.45         62.49         6.26 o                         
   7  -1  -4         23.34         16.98         4.94 o                         
   8  -1  -4         65.45         74.46         8.32 o                         
  -9   0  -4         23.21         25.24         8.35 o                         
  -8   0  -4          3.17          4.68         5.26 o                         
  -7   0  -4         12.40         18.20         2.89 o                         
  -6   0  -4          7.93          7.89         2.00 o                         
  -5   0  -4        237.38        250.47         5.78 o                         
  -4   0  -4        956.71        985.24        12.42 o                         
  -3   0  -4       1749.02       1740.80        15.85 o                         
  -2   0  -4       8643.52       8517.71        63.87 o                         
  -1   0  -4        325.96        317.15         5.12 o                         
   0   0  -4        713.30        728.46         7.33 o                         
   1   0  -4        558.54        560.51         5.60 o                         
   2   0  -4        135.67        131.64         2.13 o                         
   3   0  -4        164.17        151.92         5.17 o                         
   4   0  -4        888.95        909.81        17.71 o                         
   5   0  -4          2.47          4.17         2.17 o                         
   6   0  -4         15.52         31.59         5.26 o                         
   7   0  -4          6.99          1.82         3.53 o                         
   8   0  -4         18.55         27.93         6.19 o                         
  -8   1  -4          7.85          9.78         5.00 o                         
  -7   1  -4          3.79          2.89         3.14 o                         
  -6   1  -4         93.34         94.32         9.03 o                         
  -5   1  -4         35.79         39.77         2.59 o                         
  -4   1  -4         31.10         21.85         2.12 o                         
  -3   1  -4          4.75          4.76         1.60 o                         
  -2   1  -4        654.14        609.98         6.71 o                         
  -1   1  -4        129.99        134.00         3.27 o                         
   0   1  -4        820.84        782.36         8.88 o                         
   1   1  -4        554.61        543.77         6.93 o                         
   2   1  -4        581.05        563.26         7.47 o                         
   3   1  -4        234.76        238.89         4.52 o                         
   4   1  -4        834.84        782.72        11.02 o                         
   5   1  -4         80.28         77.95         6.85 o                         
   6   1  -4        412.43        419.09        13.62 o                         
   7   1  -4         60.07         71.66         6.49 o                         
   8   1  -4        114.31        124.19         9.72 o                         
  -8   2  -4          5.37          5.75         6.83 o                         
  -7   2  -4          0.02         -2.98         4.76 o                         
  -6   2  -4         24.80         22.43         2.62 o                         
  -5   2  -4         44.04         39.52         2.97 o                         
  -4   2  -4          4.12          7.97         1.82 o                         
  -3   2  -4         36.97         37.14         1.86 o                         
  -2   2  -4        719.74        780.16         8.54 o                         
  -1   2  -4        770.81        789.34         7.52 o                         
   0   2  -4       5216.83       5401.96        44.41 o                         
   1   2  -4       1725.99       1643.53        18.18 o                         
   2   2  -4       1662.09       1729.04        19.64 o                         
   3   2  -4        108.22        114.60         3.82 o                         
   4   2  -4         46.22         51.74         3.01 o                         
   5   2  -4        415.15        421.02         9.08 o                         
   6   2  -4          2.23          2.36         1.78 o                         
   7   2  -4        106.97        113.12         7.47 o                         
   8   2  -4        114.07        113.67         9.99 o                         
   9   2  -4         74.73         80.92         8.89 o                         
  -7   3  -4         20.05         28.05         6.52 o                         
  -6   3  -4         42.50         45.08         6.26 o                         
  -5   3  -4          1.20          1.99         1.52 o                         
  -4   3  -4         69.82         76.51        12.98 o                         
  -3   3  -4        781.36        779.80        10.43 o                         
  -2   3  -4        410.80        404.40         5.91 o                         
  -1   3  -4        842.58        921.35         9.64 o                         
   0   3  -4        327.00        314.64         6.13 o                         
   1   3  -4        808.76        815.49        12.24 o                         
   2   3  -4         28.87         24.07         2.14 o                         
   3   3  -4          8.15          9.41         1.75 o                         
   4   3  -4         64.59         70.82         3.39 o                         
   5   3  -4         37.95         40.99         3.59 o                         
   6   3  -4        700.26        705.51        15.71 o                         
   7   3  -4        423.58        370.01        11.49 o                         
   8   3  -4        195.08        181.05        12.70 o                         
   9   3  -4          7.64         16.56         4.96 o                         
  -7   4  -4         36.13         39.97         9.31 o                         
  -6   4  -4         15.09         17.35         6.87 o                         
  -5   4  -4         16.89         14.58         3.70 o                         
  -4   4  -4         32.70         35.97         2.95 o                         
  -3   4  -4        108.92        106.14         3.44 o                         
  -2   4  -4        428.75        446.95         7.03 o                         
  -1   4  -4        371.99        399.12         8.54 o                         
   0   4  -4       1407.54       1382.79        12.83 o                         
   1   4  -4       1044.96       1026.43        16.22 o                         
   2   4  -4       1140.56       1185.86        18.85 o                         
   3   4  -4        160.27        153.69         6.07 o                         
   4   4  -4         90.80         82.56         4.29 o                         
   5   4  -4        114.02        105.28         5.00 o                         
   6   4  -4        108.12        120.91         6.64 o                         
   7   4  -4          8.26          9.00         3.15 o                         
   8   4  -4         45.09         37.07         5.17 o                         
   9   4  -4        111.33         99.21         9.67 o                         
  -6   5  -4          0.55          6.39         4.52 o                         
  -5   5  -4         17.41         18.98         5.46 o                         
  -4   5  -4         18.47         12.73         2.84 o                         
  -3   5  -4        110.33        112.50         6.28 o                         
  -2   5  -4        192.89        198.79         4.95 o                         
  -1   5  -4         21.17         26.53         2.40 o                         
   0   5  -4        265.98        258.39        12.33 o                         
   1   5  -4        129.78        134.09         5.12 o                         
   2   5  -4         96.38        101.98         4.58 o                         
   3   5  -4        689.96        652.98        14.28 o                         
   4   5  -4        250.55        236.78         8.12 o                         
   5   5  -4        307.89        316.48         9.90 o                         
   6   5  -4         98.40         95.92         6.87 o                         
   7   5  -4         33.25         34.92         5.23 o                         
   8   5  -4         10.86         10.49         3.59 o                         
  -5   6  -4         18.15         21.61         7.57 o                         
  -4   6  -4        100.51        105.52         8.23 o                         
  -3   6  -4          4.78          2.24         2.96 o                         
  -2   6  -4         54.65         60.19         3.51 o                         
  -1   6  -4        830.88        859.38        12.74 o                         
   0   6  -4        209.29        195.58         4.63 o                         
   1   6  -4       1810.28       1831.85        30.09 o                         
   2   6  -4        142.75        128.69         5.90 o                         
   3   6  -4        280.78        287.26         9.56 o                         
   4   6  -4        162.85        161.41         7.47 o                         
   5   6  -4          4.25          2.63         2.77 o                         
   6   6  -4         66.97         59.43         5.78 o                         
   7   6  -4         13.09         16.65         4.76 o                         
   8   6  -4          6.52          6.81         4.82 o                         
   9   6  -4          4.46          4.71         4.65 o                         
  -4   7  -4         73.33         84.75         9.96 o                         
  -3   7  -4        145.21        137.62        10.65 o                         
  -2   7  -4        335.85        336.10         8.31 o                         
  -1   7  -4         58.52         54.85         3.63 o                         
   0   7  -4        444.27        431.49         8.37 o                         
   1   7  -4          2.16          8.89         3.30 o                         
   2   7  -4        479.22        455.63        13.38 o                         
   3   7  -4        183.77        186.18         8.42 o                         
   4   7  -4        158.00        152.55         9.41 o                         
   5   7  -4          2.02          1.31         2.72 o                         
   6   7  -4        111.77        108.67         8.80 o                         
   7   7  -4         10.71         14.60         4.03 o                         
   8   7  -4        219.79        247.68        14.22 o                         
  -3   8  -4          2.84          2.31         4.03 o                         
  -2   8  -4          5.13          5.80         2.24 o                         
  -1   8  -4         49.59         41.89         3.16 o                         
   0   8  -4         32.44         30.46         2.94 o                         
   1   8  -4        336.26        345.29        12.22 o                         
   2   8  -4       1095.92       1143.44        26.71 o                         
   3   8  -4         82.87         76.65         6.52 o                         
   4   8  -4         63.75         61.70         6.16 o                         
   5   8  -4        125.77        145.49        10.10 o                         
   6   8  -4        128.62        128.69         8.77 o                         
   7   8  -4         14.67         17.17         5.09 o                         
   8   8  -4          1.08          4.00         4.26 o                         
  -1   9  -4         52.20         43.93         5.03 o                         
   0   9  -4         18.63         18.84         4.82 o                         
   1   9  -4         27.78         41.26         6.04 o                         
   2   9  -4         12.28          8.23         5.06 o                         
   3   9  -4          3.76          3.15         4.59 o                         
   4   9  -4          1.20         -1.16         3.03 o                         
   5   9  -4          5.81         12.22         4.58 o                         
   6   9  -4         11.74         17.14         5.41 o                         
   7   9  -4          1.34          4.87         4.17 o                         
   8   9  -4          0.01         -0.52         2.78 o                         
   0  10  -4         10.23          8.20         5.08 o                         
   1  10  -4         26.94         33.37         6.51 o                         
   2  10  -4         15.24         19.13         6.04 o                         
   3  10  -4          5.85          8.41         5.43 o                         
   4  10  -4         59.15         65.38         7.77 o                         
   5  10  -4         58.85         62.17         7.86 o                         
   6  10  -4         23.22         29.27         7.10 o                         
   7  10  -4         21.20         28.37         9.06 o                         
   2  11  -4         41.91         67.45         8.86 o                         
   3  11  -4          1.54          3.73         5.14 o                         
   4  11  -4         36.91         38.10         7.71 o                         
   5  11  -4          0.15          4.20         4.03 o                         
  -6 -11  -3         43.68         44.14         8.51 o                         
  -5 -11  -3         21.01         20.69         8.42 o                         
  -4 -11  -3          6.17          7.91         5.29 o                         
  -3 -11  -3         74.75         80.45        10.57 o                         
  -2 -11  -3         24.79         29.77         8.35 o                         
  -8 -10  -3         54.40         57.67        10.08 o                         
  -7 -10  -3         13.20          7.40         6.58 o                         
  -6 -10  -3         62.71         73.15         8.92 o                         
  -5 -10  -3         44.46         47.16         6.93 o                         
  -4 -10  -3         15.64         21.24         7.07 o                         
  -3 -10  -3         28.48         35.47         8.36 o                         
  -2 -10  -3         20.84         27.22         6.25 o                         
  -1 -10  -3          2.07         -0.18         3.98 o                         
   0 -10  -3          6.28         13.96         5.67 o                         
  -8  -9  -3          3.08          0.56         3.73 o                         
  -7  -9  -3         36.74         36.03         6.64 o                         
  -6  -9  -3         18.50         12.67         5.49 o                         
  -5  -9  -3         57.79         60.73         7.15 o                         
  -4  -9  -3          8.73          6.90         5.41 o                         
  -3  -9  -3         75.66         86.45         8.88 o                         
  -2  -9  -3          8.82         13.85         5.40 o                         
  -1  -9  -3          3.37          9.85         4.59 o                         
   0  -9  -3         17.23         23.02         6.43 o                         
   1  -9  -3          0.69          2.69         4.07 o                         
   2  -9  -3          5.53          7.47         4.33 o                         
  -9  -8  -3          1.64          0.56         3.42 o                         
  -8  -8  -3          0.51          4.20         4.62 o                         
  -7  -8  -3         36.08         36.16         5.64 o                         
  -6  -8  -3          6.84          7.77         5.02 o                         
  -5  -8  -3         97.94        103.59         8.38 o                         
  -4  -8  -3         26.26         25.10         5.98 o                         
  -3  -8  -3        212.66        229.94        10.69 o                         
  -2  -8  -3          8.88          9.44         4.20 o                         
  -1  -8  -3         22.88         21.09         4.33 o                         
   0  -8  -3         72.96         68.65         6.49 o                         
   1  -8  -3         20.16         21.29         4.77 o                         
   2  -8  -3         21.42         29.74         6.45 o                         
   3  -8  -3          3.89          0.44         3.21 o                         
  -9  -7  -3          6.57          8.23         4.58 o                         
  -8  -7  -3         32.53         39.56         5.87 o                         
  -7  -7  -3        215.81        216.71        12.07 o                         
  -6  -7  -3        344.40        348.71        13.00 o                         
  -5  -7  -3        144.16        150.40         7.63 o                         
  -4  -7  -3        176.09        177.82         8.76 o                         
  -3  -7  -3          5.82         14.02         3.28 o                         
  -2  -7  -3          1.32          1.95         2.40 o                         
  -1  -7  -3         14.73         10.73         4.26 o                         
   0  -7  -3        228.56        211.16         9.76 o                         
   1  -7  -3        170.71        174.18        10.05 o                         
   2  -7  -3         26.74         33.97         5.20 o                         
   3  -7  -3          2.34         -0.20         3.94 o                         
   4  -7  -3        145.60        164.57        11.43 o                         
  -9  -6  -3         20.84         21.94         6.17 o                         
  -8  -6  -3         53.39         53.76         7.15 o                         
  -7  -6  -3         55.04         57.53         5.41 o                         
  -6  -6  -3        276.50        263.16        10.02 o                         
  -5  -6  -3          2.34          0.90         2.07 o                         
  -4  -6  -3         92.48         93.95         5.20 o                         
  -3  -6  -3        157.46        164.72         7.42 o                         
  -2  -6  -3         89.59         89.74         4.80 o                         
  -1  -6  -3          6.51          3.71         2.45 o                         
   0  -6  -3         39.58         40.06         4.03 o                         
   1  -6  -3         16.28         13.56         3.39 o                         
   2  -6  -3         35.10         44.58         5.02 o                         
   3  -6  -3        125.77        126.21         8.80 o                         
   4  -6  -3        202.37        196.01        11.52 o                         
   5  -6  -3         38.34         29.48         6.75 o                         
  -9  -5  -3         39.97         43.15         6.96 o                         
  -8  -5  -3         18.45         21.51         3.06 o                         
  -7  -5  -3         78.64         78.68         4.18 o                         
  -6  -5  -3        182.66        190.76         5.88 o                         
  -5  -5  -3         79.42         82.94         3.70 o                         
  -4  -5  -3         65.96         65.54         2.85 o                         
  -3  -5  -3        457.74        483.49         8.03 o                         
  -2  -5  -3        107.94        110.14         4.52 o                         
  -1  -5  -3         22.40         24.21         2.57 o                         
   0  -5  -3         20.74         11.31         2.57 o                         
   1  -5  -3         16.73         28.83         3.19 o                         
   2  -5  -3          1.29          0.32         2.11 o                         
   3  -5  -3        108.14        124.87         7.07 o                         
   4  -5  -3        111.71        109.88         8.18 o                         
   5  -5  -3         26.16         23.57         6.74 o                         
   6  -5  -3         10.42         26.17         6.23 o                         
  -8  -4  -3         22.54         21.87         3.12 o                         
  -7  -4  -3        112.89        105.79         8.29 o                         
  -6  -4  -3        222.36        215.57         7.12 o                         
  -5  -4  -3        227.56        211.62         5.31 o                         
  -4  -4  -3        156.62        143.61         3.87 o                         
  -3  -4  -3        208.49        203.49         4.03 o                         
  -2  -4  -3         12.47         17.59         1.44 o                         
  -1  -4  -3         33.31         34.12         2.30 o                         
   0  -4  -3         56.20         52.09         3.16 o                         
   1  -4  -3         46.55         45.95         3.19 o                         
   2  -4  -3         74.47         72.33         4.97 o                         
   3  -4  -3         77.69         80.31         5.29 o                         
   4  -4  -3         45.71         44.97         6.33 o                         
   5  -4  -3         34.80         26.59         5.08 o                         
   6  -4  -3         22.69         24.30         5.67 o                         
  -9  -3  -3         53.79         59.86        14.31 o                         
  -8  -3  -3         22.27         27.48         9.31 o                         
  -7  -3  -3          0.51          0.44         1.16 o                         
  -6  -3  -3        124.76        141.11         3.76 o                         
  -5  -3  -3         15.51         14.46         1.78 o                         
  -4  -3  -3         93.19         96.06         2.82 o                         
  -3  -3  -3        290.05        267.68        10.18 o                         
  -2  -3  -3        895.33        822.08         9.69 o                         
  -1  -3  -3         45.86         49.97         1.55 o                         
   0  -3  -3        322.85        330.71         6.48 o                         
   1  -3  -3        220.92        211.80         5.49 o                         
   2  -3  -3        242.55        252.12         7.72 o                         
   3  -3  -3        141.16        156.91         6.23 o                         
   4  -3  -3        310.47        328.49        11.05 o                         
   5  -3  -3          1.21          5.40         3.04 o                         
   6  -3  -3         40.14         37.25         7.13 o                         
   7  -3  -3          4.12          6.81         4.71 o                         
  -9  -2  -3          0.61          1.81         3.34 o                         
  -8  -2  -3         14.18         16.07         3.47 o                         
  -7  -2  -3          1.90         -0.12         2.25 o                         
  -6  -2  -3         17.66         18.10         2.22 o                         
  -5  -2  -3         85.20         70.15         2.48 o                         
  -4  -2  -3       1124.24       1292.67        16.09 o                         
  -3  -2  -3        158.81        170.90         2.90 o                         
  -2  -2  -3        429.52        390.69         4.95 o                         
  -1  -2  -3       2126.23       2043.00        12.67 o                         
   0  -2  -3        334.67        307.09         3.11 o                         
   1  -2  -3       1395.55       1517.08        18.61 o                         
   2  -2  -3        279.83        312.45         7.45 o                         
   3  -2  -3         36.35         38.21         3.19 o                         
   4  -2  -3         81.53         96.12         5.12 o                         
   5  -2  -3        259.37        263.77         9.97 o                         
   6  -2  -3        111.98        118.52         9.18 o                         
   7  -2  -3         39.76         50.07         7.86 o                         
  -9  -1  -3          3.59          1.35         4.96 o                         
  -8  -1  -3         30.76         29.76         3.91 o                         
  -7  -1  -3        107.70         90.22         4.87 o                         
  -6  -1  -3         15.21         15.10         2.46 o                         
  -5  -1  -3         68.93         72.36         3.24 o                         
  -4  -1  -3         43.11         46.41         2.13 o                         
  -3  -1  -3       1570.14       1543.52        10.39 o                         
  -2  -1  -3       3932.41       3806.12        18.85 o                         
  -1  -1  -3       1193.56       1132.02         5.88 o                         
   0  -1  -3        261.88        259.20         2.22 o                         
   1  -1  -3        718.70        676.12        12.58 o                         
   2  -1  -3        331.98        297.96         6.22 o                         
   3  -1  -3        209.87        219.79         6.13 o                         
   4  -1  -3        189.71        198.93         6.77 o                         
   5  -1  -3        161.57        182.25         7.74 o                         
   6  -1  -3        119.95        116.28         7.15 o                         
   7  -1  -3         42.79         41.19         5.93 o                         
   8  -1  -3          1.45         -0.52         3.47 o                         
  -9   0  -3          8.40         -0.08         4.91 o                         
  -8   0  -3         13.31         11.45         5.17 o                         
  -7   0  -3         86.24         75.85        14.47 o                         
  -6   0  -3         43.67         42.78         3.01 o                         
  -5   0  -3        325.06        327.94         9.66 o                         
  -4   0  -3       1038.75       1142.58        12.98 o                         
  -3   0  -3        160.15        166.28         3.08 o                         
  -2   0  -3      10346.86       9972.14        49.66 o                         
  -1   0  -3        223.81        208.00         3.13 o                         
   0   0  -3         31.84         42.25         0.97 o                         
   1   0  -3        351.53        295.18         3.03 o                         
   3   0  -3         19.52         25.87         2.77 o                         
   4   0  -3        997.70       1016.75        18.52 o                         
   5   0  -3         10.42         13.71         2.92 o                         
   6   0  -3        207.94        199.89         8.94 o                         
   7   0  -3         81.31         86.54         8.18 o                         
   8   0  -3         51.91         50.87         6.99 o                         
  -8   1  -3          8.81         10.86         7.02 o                         
  -7   1  -3         20.68         18.66         5.23 o                         
  -6   1  -3         26.43         20.57         2.50 o                         
  -5   1  -3         12.98         13.38         2.20 o                         
  -4   1  -3        237.10        239.81         4.72 o                         
  -3   1  -3         25.81         27.65         1.57 o                         
  -2   1  -3       7946.61       8135.73        44.67 o                         
  -1   1  -3       1536.90       1504.40        10.37 o                         
   0   1  -3        448.96        452.63         5.32 o                         
   1   1  -3        152.57        154.66         2.95 o                         
   2   1  -3         24.44         19.55         1.31 o                         
   3   1  -3        906.58        878.61        10.75 o                         
   4   1  -3        794.29        785.96        11.49 o                         
   5   1  -3          8.66         11.52         1.68 o                         
   6   1  -3        398.74        372.90        31.40 o                         
   7   1  -3          5.45          6.75         3.22 o                         
   8   1  -3         33.96         23.03         5.98 o                         
  -8   2  -3         32.04         36.72         7.86 o                         
  -7   2  -3         11.31         10.49         6.69 o                         
  -6   2  -3         39.68         32.67         6.13 o                         
  -5   2  -3         81.07         64.43         4.68 o                         
  -4   2  -3         60.96         59.12         2.42 o                         
  -3   2  -3         51.06         47.48         2.11 o                         
  -2   2  -3          1.33          0.07         0.96 o                         
  -1   2  -3       2443.69       2523.86        17.44 o                         
   0   2  -3        319.88        296.68         4.87 o                         
   1   2  -3        110.12        103.15         3.07 o                         
   2   2  -3       1886.33       1941.49        20.72 o                         
   3   2  -3        762.00        789.18        11.86 o                         
   4   2  -3        457.10        487.89         9.06 o                         
   5   2  -3         30.80         29.03         2.69 o                         
   6   2  -3         17.21         24.34         2.84 o                         
   7   2  -3          1.50          3.22         1.59 o                         
   8   2  -3         53.46         52.76         7.45 o                         
   9   2  -3         15.55         22.58         5.91 o                         
  -7   3  -3          2.19         -3.09         5.40 o                         
  -6   3  -3         41.04         28.33         6.17 o                         
  -5   3  -3        209.46        179.77        17.83 o                         
  -4   3  -3        491.01        475.92         7.92 o                         
  -3   3  -3         94.20         97.60         3.12 o                         
  -2   3  -3         57.47         65.90         2.04 o                         
  -1   3  -3        213.59        198.31         3.28 o                         
   0   3  -3       1192.69       1216.27        10.02 o                         
   1   3  -3       1200.79       1182.31        15.61 o                         
   2   3  -3         32.20         26.97         1.92 o                         
   3   3  -3        148.93        136.87         4.14 o                         
   4   3  -3         38.39         37.77         2.92 o                         
   5   3  -3       1301.83       1363.45        22.73 o                         
   6   3  -3       1111.42       1101.74        21.41 o                         
   7   3  -3         21.32         25.47         3.82 o                         
   8   3  -3         82.07         56.58         7.86 o                         
   9   3  -3         13.80         12.85         5.35 o                         
  -7   4  -3         11.56         17.88         6.64 o                         
  -6   4  -3          9.07          9.26         5.91 o                         
  -5   4  -3        406.55        395.47        15.65 o                         
  -4   4  -3        925.34        895.93        19.86 o                         
  -3   4  -3         90.02         88.82         3.20 o                         
  -2   4  -3        347.82        342.51         5.86 o                         
  -1   4  -3        126.92        130.92         3.08 o                         
   0   4  -3        830.56        847.33         8.77 o                         
   1   4  -3        818.55        803.13        13.32 o                         
   2   4  -3        854.08        883.48        14.78 o                         
   3   4  -3        319.48        322.93         8.18 o                         
   4   4  -3        388.41        405.70         9.70 o                         
   5   4  -3        121.38        115.28         6.05 o                         
   6   4  -3        225.05        225.18         8.09 o                         
   7   4  -3         20.41         20.98         3.56 o                         
   8   4  -3          4.08          2.58         3.24 o                         
   9   4  -3         27.06         31.34         6.36 o                         
  -6   5  -3          8.64         15.71         5.85 o                         
  -5   5  -3         38.39         50.33         6.99 o                         
  -4   5  -3         33.67         30.31         2.73 o                         
  -3   5  -3        174.43        175.45         5.31 o                         
  -2   5  -3        189.44        204.44         4.80 o                         
  -1   5  -3        599.69        655.47         8.93 o                         
   0   5  -3         29.14         22.85         1.77 o                         
   1   5  -3          7.46          7.50         1.60 o                         
   2   5  -3         68.38         75.46         4.11 o                         
   3   5  -3        114.64        110.52         4.90 o                         
   4   5  -3         56.99         49.54         4.59 o                         
   5   5  -3         25.00         33.22         4.36 o                         
   6   5  -3         95.60        102.05         6.69 o                         
   7   5  -3          9.97         12.24         3.34 o                         
   8   5  -3         92.61         94.92         8.10 o                         
  -5   6  -3          9.07          8.77         5.15 o                         
  -4   6  -3         34.15         45.95         7.36 o                         
  -3   6  -3         86.35         77.49         3.79 o                         
  -2   6  -3        147.66        145.40         4.35 o                         
  -1   6  -3        293.40        311.45         6.55 o                         
   0   6  -3         68.19         71.16         6.53 o                         
   1   6  -3         33.28         31.33         1.63 o                         
   2   6  -3         59.23         50.68         3.97 o                         
   3   6  -3         49.38         52.38         4.18 o                         
   4   6  -3        320.58        319.12        10.19 o                         
   5   6  -3         55.79         48.70         4.77 o                         
   6   6  -3         13.72         23.40         4.65 o                         
   7   6  -3         28.10         30.94         6.01 o                         
   8   6  -3          4.12          7.25         4.68 o                         
   9   6  -3          9.03          6.04         4.87 o                         
  -4   7  -3         17.37         21.36         5.72 o                         
  -3   7  -3        150.06        154.48        10.41 o                         
  -2   7  -3         25.46         23.33         3.81 o                         
  -1   7  -3         13.74         19.59         2.56 o                         
   0   7  -3        147.53        149.47         4.68 o                         
   1   7  -3         56.82         49.80         8.89 o                         
   2   7  -3         78.41         82.54         5.58 o                         
   3   7  -3         90.53         87.12         6.16 o                         
   4   7  -3         25.86         20.05         4.30 o                         
   5   7  -3        153.51        139.56         7.92 o                         
   6   7  -3         57.39         58.48         5.78 o                         
   7   7  -3         42.58         44.47         6.87 o                         
   8   7  -3          9.94         11.18         4.56 o                         
   9   7  -3          6.05          5.03         4.65 o                         
  -3   8  -3          2.59          5.20         4.07 o                         
  -2   8  -3         12.99         12.51         2.90 o                         
  -1   8  -3          9.39         14.20         2.68 o                         
   0   8  -3         79.53         63.00         4.34 o                         
   1   8  -3         10.27         12.70         3.41 o                         
   2   8  -3        543.35        588.06        17.23 o                         
   3   8  -3        101.11         94.07         7.09 o                         
   4   8  -3         51.53         55.34         5.75 o                         
   5   8  -3        139.63        144.64         8.56 o                         
   6   8  -3         16.68         26.17         5.93 o                         
   7   8  -3          2.32          4.03         3.68 o                         
   8   8  -3         13.25         23.51         5.64 o                         
  -1   9  -3          7.39          3.88         3.27 o                         
   0   9  -3          1.32         -2.01         3.07 o                         
   1   9  -3         57.79         56.18         6.13 o                         
   2   9  -3         85.73        106.63         7.47 o                         
   3   9  -3          6.78          7.54         3.88 o                         
   4   9  -3          8.80          6.83         4.07 o                         
   5   9  -3         68.29         82.92         7.98 o                         
   6   9  -3         10.19         21.68         5.41 o                         
   7   9  -3          3.58          6.58         4.59 o                         
   8   9  -3          7.17          3.62         4.33 o                         
   0  10  -3          5.35          2.11         3.60 o                         
   1  10  -3         20.40         21.04         5.90 o                         
   2  10  -3         16.40         18.35         4.68 o                         
   3  10  -3          1.34         -1.78         3.41 o                         
   4  10  -3         16.26         17.50         5.66 o                         
   5  10  -3          9.46         15.63         5.00 o                         
   6  10  -3         15.84          8.68         5.75 o                         
   7  10  -3         29.20         38.62         7.21 o                         
   2  11  -3         17.64         21.21         7.33 o                         
   3  11  -3         20.04         33.19         7.63 o                         
   4  11  -3          8.06          3.94         5.78 o                         
   5  11  -3          0.73          0.68         4.33 o                         
  -6 -11  -2          0.49         -2.17         4.18 o                         
  -5 -11  -2         17.93         27.58         7.27 o                         
  -4 -11  -2         42.26         56.76         9.97 o                         
  -3 -11  -2         17.12         24.30         6.93 o                         
  -2 -11  -2         54.06         54.89         8.99 o                         
  -1 -11  -2          9.00         14.11         6.25 o                         
  -8 -10  -2          1.92          6.58         5.20 o                         
  -7 -10  -2          7.45          3.39         5.60 o                         
  -6 -10  -2         48.57         39.58         9.35 o                         
  -5 -10  -2          6.02          9.03         6.19 o                         
  -4 -10  -2          8.40         23.23         5.60 o                         
  -3 -10  -2          6.84          0.68         5.41 o                         
  -2 -10  -2        175.60        168.51        11.66 o                         
  -1 -10  -2        142.20        149.53        11.24 o                         
   0 -10  -2          0.09         -0.62         3.80 o                         
   1 -10  -2          0.26          0.20         3.39 o                         
  -8  -9  -2         81.96         77.71         9.00 o                         
  -7  -9  -2          3.16         10.28         5.52 o                         
  -6  -9  -2         74.45         69.67         9.35 o                         
  -5  -9  -2        142.86        131.72        10.02 o                         
  -4  -9  -2          5.58          2.37         4.74 o                         
  -3  -9  -2          3.86         14.35         5.98 o                         
  -2  -9  -2         20.42         28.30         6.89 o                         
  -1  -9  -2         18.39         20.72         5.12 o                         
   0  -9  -2         14.36         28.43         5.17 o                         
   1  -9  -2          1.03          6.33         4.55 o                         
   2  -9  -2         67.26         76.75         8.47 o                         
  -9  -8  -2          4.61         -1.28         4.04 o                         
  -8  -8  -2         71.42         73.24         7.92 o                         
  -7  -8  -2         20.83         23.69         5.20 o                         
  -6  -8  -2        419.45        423.91        16.79 o                         
  -5  -8  -2          4.55          1.09         3.19 o                         
  -4  -8  -2         30.60         34.92         6.22 o                         
  -3  -8  -2        366.04        391.10        15.43 o                         
  -2  -8  -2         27.68         34.47         5.03 o                         
  -1  -8  -2        187.24        163.86         9.12 o                         
   0  -8  -2         25.16         30.04         5.35 o                         
   1  -8  -2         26.88         20.05         5.96 o                         
   2  -8  -2          3.03          3.30         4.14 o                         
   3  -8  -2          3.24         13.12         4.76 o                         
  -9  -7  -2          3.33          4.12         4.03 o                         
  -8  -7  -2          1.14         -0.96         3.66 o                         
  -7  -7  -2         14.26         20.28         4.42 o                         
  -6  -7  -2        132.86        144.82         9.34 o                         
  -5  -7  -2         13.31         12.88         3.59 o                         
  -4  -7  -2        328.80        331.77        11.59 o                         
  -3  -7  -2        268.12        315.78        11.24 o                         
  -2  -7  -2        337.93        326.79        11.24 o                         
  -1  -7  -2        883.48        950.52        22.21 o                         
   0  -7  -2        105.88        101.22         6.74 o                         
   1  -7  -2        463.36        458.97        15.90 o                         
   2  -7  -2          9.50         19.23         5.02 o                         
   3  -7  -2          3.25          4.38         3.47 o                         
   4  -7  -2          9.07         21.86         6.29 o                         
  -9  -6  -2         24.77         27.28         5.58 o                         
  -8  -6  -2          0.65          3.80         3.19 o                         
  -7  -6  -2        171.64        177.40         9.90 o                         
  -6  -6  -2         47.57         45.67         4.96 o                         
  -5  -6  -2         30.68         30.38         3.80 o                         
  -4  -6  -2          9.99         14.40         3.19 o                         
  -3  -6  -2        137.85        141.95         6.22 o                         
  -2  -6  -2        133.49        121.94         5.70 o                         
  -1  -6  -2         58.84         59.14         4.36 o                         
   0  -6  -2        345.94        326.73        10.92 o                         
   1  -6  -2         56.50         50.77         4.80 o                         
   2  -6  -2         70.27         54.90         5.38 o                         
   3  -6  -2        165.94        158.28         9.31 o                         
   4  -6  -2         15.05         14.43         5.02 o                         
   5  -6  -2         79.27         84.28         9.93 o                         
  -9  -5  -2         24.29         34.12         5.79 o                         
  -8  -5  -2          4.81          3.47         3.09 o                         
  -7  -5  -2        221.42        218.87         9.76 o                         
  -6  -5  -2        203.38        200.35         8.51 o                         
  -5  -5  -2        174.15        178.29         5.02 o                         
  -4  -5  -2        155.81        154.67         6.52 o                         
  -3  -5  -2        562.45        561.98        12.35 o                         
  -2  -5  -2       2286.87       2375.96        33.31 o                         
  -1  -5  -2         22.98         29.98         2.84 o                         
   0  -5  -2        410.95        429.90        10.41 o                         
   1  -5  -2        174.24        185.43         6.83 o                         
   2  -5  -2         15.17         13.76         3.09 o                         
   3  -5  -2         44.27         50.72         5.08 o                         
   4  -5  -2        210.10        205.41        11.40 o                         
   5  -5  -2         42.87         41.89         6.23 o                         
   6  -5  -2         15.42         22.79         5.85 o                         
  -9  -4  -2         26.42         39.81         6.55 o                         
  -8  -4  -2         14.13         15.27         2.85 o                         
  -7  -4  -2         35.88         36.57         2.59 o                         
  -6  -4  -2         15.50         14.52         2.42 o                         
  -5  -4  -2         82.50         90.17         3.37 o                         
  -4  -4  -2        586.53        565.41        15.72 o                         
  -3  -4  -2        404.27        390.77         7.88 o                         
  -2  -4  -2         69.63         95.33         3.62 o                         
  -1  -4  -2        486.48        552.39        10.08 o                         
   0  -4  -2        370.05        488.12         9.53 o                         
   1  -4  -2        203.53        228.86         7.19 o                         
   2  -4  -2        556.43        579.13        13.17 o                         
   3  -4  -2        152.28        176.87         8.18 o                         
   4  -4  -2         74.34         80.14         5.64 o                         
   5  -4  -2         85.90         75.03         8.18 o                         
   6  -4  -2         13.23          4.96         4.36 o                         
  -9  -3  -2          1.58          2.92         2.96 o                         
  -8  -3  -2          0.71          4.49         2.45 o                         
  -7  -3  -2         22.27         25.14         2.79 o                         
  -6  -3  -2         13.54         23.18         2.74 o                         
  -5  -3  -2        160.36        161.05         3.30 o                         
  -4  -3  -2        477.65        512.33         7.50 o                         
  -3  -3  -2        195.63        184.42         4.09 o                         
  -2  -3  -2        122.97        126.57         6.99 o                         
  -1  -3  -2         11.07         14.41         1.03 o                         
   0  -3  -2          6.17          4.80         1.55 o                         
   1  -3  -2        184.20        189.87         4.94 o                         
   2  -3  -2         32.88         46.01         2.92 o                         
   3  -3  -2        648.53        646.22        14.35 o                         
   4  -3  -2         43.07         59.60         5.03 o                         
   5  -3  -2         65.86         70.00         6.99 o                         
   6  -3  -2        124.14        144.24        10.37 o                         
   7  -3  -2          2.36         -1.55         3.65 o                         
  -9  -2  -2         13.02         13.17         5.64 o                         
  -8  -2  -2         30.77         29.99         5.79 o                         
  -7  -2  -2         10.01         16.08         2.28 o                         
  -6  -2  -2         62.98         59.28         2.89 o                         
  -5  -2  -2        158.77        139.69         4.61 o                         
  -4  -2  -2        353.99        339.04         4.24 o                         
  -3  -2  -2       1179.28       1197.16         8.77 o                         
  -2  -2  -2        789.26        755.86         6.87 o                         
  -1  -2  -2       1154.54       1098.29        11.74 o                         
   0  -2  -2       6877.28       6632.01        29.86 o                         
   1  -2  -2        331.85        311.61         5.58 o                         
   2  -2  -2         62.09         55.78         2.87 o                         
   3  -2  -2         58.51         66.55         4.18 o                         
   4  -2  -2        157.51        165.24         6.61 o                         
   5  -2  -2         19.61         18.18         3.47 o                         
   6  -2  -2         24.49         26.05         5.55 o                         
   7  -2  -2          3.40          6.55         5.06 o                         
   8  -2  -2         32.47         28.63         6.74 o                         
  -9  -1  -2         25.45         26.39         7.16 o                         
  -8  -1  -2         26.78         28.10         5.49 o                         
  -7  -1  -2         27.12         35.53         5.67 o                         
  -6  -1  -2          9.19         11.34         2.81 o                         
  -5  -1  -2         38.47         39.62         2.47 o                         
  -4  -1  -2       1296.32       1378.85        11.49 o                         
  -3  -1  -2        720.41        669.38         5.68 o                         
  -2  -1  -2       8803.58       8662.16        32.03 o                         
  -1  -1  -2         99.37         88.14         4.19 o                         
   0  -1  -2      15979.22      15182.50        43.68 o                         
   1  -1  -2        153.88        149.46         3.01 o                         
   2  -1  -2        613.33        609.79         9.38 o                         
   3  -1  -2        195.92        191.94         5.34 o                         
   4  -1  -2         57.67         60.86         3.86 o                         
   5  -1  -2         66.14         65.70         4.80 o                         
   6  -1  -2         53.18         57.38         6.33 o                         
   7  -1  -2         85.29         88.28         8.38 o                         
   8  -1  -2          1.92          4.49         4.52 o                         
  -9   0  -2          2.83          5.03         4.71 o                         
  -8   0  -2         93.73         81.59         8.88 o                         
  -7   0  -2        217.47        175.28        11.75 o                         
  -6   0  -2         67.41         71.75         3.57 o                         
  -5   0  -2         15.78          9.77         1.66 o                         
  -4   0  -2        835.39        836.52        10.00 o                         
  -3   0  -2        464.93        460.35         5.55 o                         
  -2   0  -2       8470.29       8258.13        40.13 o                         
  -1   0  -2        393.20        339.01         2.78 o                         
   1   0  -2        235.00        201.02         1.95 o                         
   2   0  -2       2472.59       2430.71        15.17 o                         
   3   0  -2        211.48        210.73         5.34 o                         
   4   0  -2        797.41        789.72        21.46 o                         
   5   0  -2        564.75        554.26        27.23 o                         
   6   0  -2        114.26        114.52         6.51 o                         
   7   0  -2        124.59        123.61         7.89 o                         
   8   0  -2          8.68         18.15         5.46 o                         
  -8   1  -2          9.36         23.48         6.04 o                         
  -7   1  -2         18.92         19.93         5.12 o                         
  -6   1  -2         53.44         50.22         3.12 o                         
  -5   1  -2         57.85         53.73         2.71 o                         
  -4   1  -2        821.75        800.22        12.44 o                         
  -3   1  -2        379.53        351.62        10.12 o                         
  -2   1  -2        898.42        879.25         7.67 o                         
  -1   1  -2        236.94        206.52         3.66 o                         
   0   1  -2       8885.88       8593.48        44.47 o                         
   1   1  -2        281.33        259.40         3.42 o                         
   2   1  -2       8898.08       8936.98        55.95 o                         
   3   1  -2        197.94        199.12         3.91 o                         
   4   1  -2       1536.05       1581.62        19.29 o                         
   5   1  -2        272.97        256.27         7.94 o                         
   6   1  -2        267.50        260.01        14.70 o                         
   7   1  -2          7.98          8.74         3.59 o                         
   8   1  -2         10.10         10.40         5.85 o                         
   9   1  -2         21.12         22.82         6.22 o                         
  -8   2  -2          1.18         -0.20         5.03 o                         
  -7   2  -2          3.35          3.16         3.13 o                         
  -6   2  -2         38.10         39.04         5.96 o                         
  -5   2  -2         20.34         25.61         2.78 o                         
  -4   2  -2         40.29         42.35         4.12 o                         
  -3   2  -2        294.52        281.80         7.34 o                         
  -2   2  -2        609.71        565.86         7.42 o                         
  -1   2  -2       1067.43       1001.03        10.76 o                         
   0   2  -2        283.89        279.75         3.29 o                         
   1   2  -2       1859.57       1743.23        17.23 o                         
   2   2  -2       1185.63       1092.04        12.91 o                         
   3   2  -2        120.96        131.96         3.79 o                         
   4   2  -2       1331.21       1405.26        19.57 o                         
   5   2  -2         70.90         76.58         3.91 o                         
   6   2  -2        665.92        670.77        14.43 o                         
   7   2  -2         10.13          8.99         2.10 o                         
   8   2  -2        282.62        270.59        13.70 o                         
   9   2  -2        114.20        121.60        11.24 o                         
  -7   3  -2         22.33         20.63         6.64 o                         
  -6   3  -2         16.49         22.44         5.38 o                         
  -5   3  -2         43.93         43.90         6.10 o                         
  -4   3  -2        150.31        146.44         6.32 o                         
  -3   3  -2        189.51        197.40         4.00 o                         
  -2   3  -2        197.92        196.71         3.57 o                         
  -1   3  -2        388.77        420.47         8.42 o                         
   0   3  -2        299.14        268.98         3.35 o                         
   1   3  -2        710.32        638.11         9.78 o                         
   2   3  -2       1851.33       1919.32        22.85 o                         
   3   3  -2        193.33        193.78         5.03 o                         
   4   3  -2         38.39         35.82         2.87 o                         
   5   3  -2         92.03        103.50         5.20 o                         
   6   3  -2         62.84         62.32         4.12 o                         
   7   3  -2          5.09          4.59         2.78 o                         
   8   3  -2         99.93         92.83         4.56 o                         
   9   3  -2        163.82        176.04        11.24 o                         
  -7   4  -2         55.53         54.11         8.94 o                         
  -6   4  -2         28.56         21.79         7.91 o                         
  -5   4  -2        432.51        432.43        16.39 o                         
  -4   4  -2          0.49          1.01         1.08 o                         
  -3   4  -2        288.09        283.99         9.63 o                         
  -2   4  -2         25.56         25.83         1.78 o                         
  -1   4  -2        401.58        408.36         8.22 o                         
   0   4  -2        724.52        706.12         7.56 o                         
   1   4  -2       2449.61       2467.32        24.17 o                         
   2   4  -2       2594.65       2584.27        31.64 o                         
   3   4  -2        228.27        247.18         6.74 o                         
   4   4  -2         12.30         11.77         2.52 o                         
   5   4  -2        177.65        198.93         7.02 o                         
   6   4  -2        251.92        244.68         8.47 o                         
   7   4  -2        269.03        264.80         9.61 o                         
   8   4  -2         16.85         18.84         4.83 o                         
   9   4  -2          2.04          4.20         4.50 o                         
  -6   5  -2         52.55         39.64         9.67 o                         
  -5   5  -2          6.58         11.92         4.65 o                         
  -4   5  -2        167.28        182.71        11.05 o                         
  -3   5  -2        507.38        477.17        14.00 o                         
  -2   5  -2         17.81         20.60         1.95 o                         
  -1   5  -2          9.47         10.50         1.47 o                         
   0   5  -2        740.21        762.01         9.14 o                         
   1   5  -2        133.66        132.53         3.12 o                         
   2   5  -2       1265.72       1341.25        21.73 o                         
   3   5  -2         22.27         20.27         2.81 o                         
   4   5  -2        284.29        284.66         8.68 o                         
   5   5  -2          1.71          0.68         1.93 o                         
   6   5  -2         84.15         97.75         5.58 o                         
   7   5  -2         13.94         16.71         4.52 o                         
   8   5  -2         38.11         36.10         4.97 o                         
   9   5  -2         14.83         20.01         5.66 o                         
  -5   6  -2          2.11          2.33         3.03 o                         
  -4   6  -2         29.89         30.03         5.41 o                         
  -3   6  -2         22.65         24.12         3.69 o                         
  -2   6  -2        288.86        278.58         6.08 o                         
  -1   6  -2         46.01         52.35         2.78 o                         
   0   6  -2        265.86        276.91         5.40 o                         
   1   6  -2        172.98        175.95         3.66 o                         
   2   6  -2        123.58        135.49         5.87 o                         
   3   6  -2        111.90        117.54         5.67 o                         
   4   6  -2          4.59          3.33         2.63 o                         
   5   6  -2         61.53         81.85         6.05 o                         
   6   6  -2         46.17         46.84         5.85 o                         
   7   6  -2         17.79         11.18         4.77 o                         
   8   6  -2         81.65         85.16         8.50 o                         
   9   6  -2          3.77          0.94         4.18 o                         
  -4   7  -2         56.39         51.13         7.27 o                         
  -3   7  -2         98.98         92.96         7.91 o                         
  -2   7  -2         20.11         22.01         2.80 o                         
  -1   7  -2         23.57         24.16         2.71 o                         
   0   7  -2         77.66         69.92         3.20 o                         
   1   7  -2        225.71        216.81         5.08 o                         
   2   7  -2        320.58        334.88        11.28 o                         
   3   7  -2        779.38        807.00        19.31 o                         
   4   7  -2         38.22         30.93         4.11 o                         
   5   7  -2          3.15          4.44         2.72 o                         
   6   7  -2         25.33         28.05         4.71 o                         
   7   7  -2          4.56          5.49         3.73 o                         
   8   7  -2          9.24          8.15         5.20 o                         
   9   7  -2         20.14         17.17         5.61 o                         
  -3   8  -2         45.74         40.85         7.57 o                         
  -2   8  -2         72.95         57.85         6.16 o                         
  -1   8  -2         20.53         20.31         2.82 o                         
   0   8  -2          4.10          5.18         1.90 o                         
   1   8  -2        233.36        232.66        10.34 o                         
   2   8  -2         70.87         78.10         6.13 o                         
   3   8  -2         30.69         37.55         5.75 o                         
   4   8  -2        216.30        219.54        11.07 o                         
   5   8  -2         14.35         19.58         4.32 o                         
   6   8  -2          5.06          7.31         3.91 o                         
   7   8  -2          0.79         -3.19         4.39 o                         
   8   8  -2          3.91          1.43         4.29 o                         
  -2   9  -2         21.82         21.18         5.14 o                         
  -1   9  -2         24.17         19.04         3.88 o                         
   0   9  -2         33.36         33.54         4.44 o                         
   1   9  -2        244.52        265.12        11.24 o                         
   2   9  -2        210.09        226.13        11.86 o                         
   3   9  -2          0.82          1.34         2.87 o                         
   4   9  -2          8.67          7.16         4.03 o                         
   5   9  -2         15.96         21.48         5.29 o                         
   6   9  -2          9.19          4.24         4.26 o                         
   7   9  -2         21.72         23.79         5.87 o                         
   8   9  -2          0.72          0.18         3.24 o                         
   0  10  -2         16.75         19.10         4.23 o                         
   1  10  -2         31.01         37.13         6.37 o                         
   2  10  -2         93.77        105.43         8.06 o                         
   3  10  -2          1.69          8.76         4.82 o                         
   4  10  -2          0.03         -0.62         3.60 o                         
   5  10  -2         32.23         39.32         7.89 o                         
   6  10  -2         48.77         52.64         7.66 o                         
   7  10  -2         18.78         23.54         6.61 o                         
   1  11  -2         54.16         43.00         6.33 o                         
   2  11  -2         30.76         41.74         7.78 o                         
   3  11  -2         48.53         60.07         7.97 o                         
   4  11  -2          5.80         14.79         5.20 o                         
   5  11  -2          7.76          6.83         5.79 o                         
   6  11  -2          5.60         16.82         6.90 o                         
  -6 -11  -1         15.53         31.34         8.44 o                         
  -5 -11  -1          8.19          6.33         6.77 o                         
  -4 -11  -1          9.72         11.81         6.63 o                         
  -3 -11  -1         41.29         38.60         8.18 o                         
  -2 -11  -1         14.56         11.24         7.65 o                         
  -1 -11  -1         13.48         12.41         6.51 o                         
  -8 -10  -1         20.89         24.04         7.85 o                         
  -7 -10  -1         38.66         33.27         7.48 o                         
  -6 -10  -1          9.25         11.83         5.93 o                         
  -5 -10  -1         27.40         39.36         6.80 o                         
  -4 -10  -1         10.77         15.71         5.46 o                         
  -3 -10  -1        130.85        126.29        10.14 o                         
  -2 -10  -1         54.90         59.69         7.72 o                         
  -1 -10  -1         26.09         24.65         7.77 o                         
   0 -10  -1         33.66         43.50         7.86 o                         
   1 -10  -1          5.67          5.64         6.07 o                         
  -8  -9  -1          2.68         10.16         5.29 o                         
  -7  -9  -1         82.32         95.62        10.93 o                         
  -6  -9  -1         50.09         45.16         6.99 o                         
  -5  -9  -1        150.08        174.09        11.81 o                         
  -4  -9  -1         13.37         12.62         4.83 o                         
  -3  -9  -1         10.36         11.86         5.34 o                         
  -2  -9  -1         26.37         36.63         7.66 o                         
  -1  -9  -1         15.62         21.68         4.96 o                         
   0  -9  -1          8.90          5.99         4.11 o                         
   1  -9  -1         18.14         20.69         5.90 o                         
   2  -9  -1          9.72         21.35         5.96 o                         
  -9  -8  -1         58.59         58.29         9.79 o                         
  -8  -8  -1          1.24          2.69         3.71 o                         
  -7  -8  -1        121.86        120.10        11.43 o                         
  -6  -8  -1         19.80         24.34         5.47 o                         
  -5  -8  -1        151.32        161.67         9.52 o                         
  -4  -8  -1          2.01         -2.89         3.48 o                         
  -3  -8  -1         62.84         59.72         6.36 o                         
  -2  -8  -1          6.33          4.70         4.65 o                         
  -1  -8  -1          4.78          6.93         3.41 o                         
   0  -8  -1         27.40         23.79         4.77 o                         
   1  -8  -1         39.57         42.33         6.93 o                         
   2  -8  -1         51.01         48.91         6.77 o                         
   3  -8  -1          5.55          8.77         5.58 o                         
  -9  -7  -1          1.14         -4.50         4.58 o                         
  -8  -7  -1         13.12         15.05         4.45 o                         
  -7  -7  -1          9.03         16.80         5.53 o                         
  -6  -7  -1         25.60         27.03         4.80 o                         
  -5  -7  -1        492.72        512.08        16.88 o                         
  -4  -7  -1         13.47         18.99         3.79 o                         
  -3  -7  -1        406.54        433.32        13.59 o                         
  -2  -7  -1         22.06         16.68         3.79 o                         
  -1  -7  -1         30.40         35.73         4.70 o                         
   0  -7  -1          1.13          3.41         2.77 o                         
   1  -7  -1        130.32        100.67         7.57 o                         
   2  -7  -1          2.88          3.04         2.96 o                         
   3  -7  -1         36.17         37.21         5.96 o                         
   4  -7  -1         64.01         49.78         7.34 o                         
  -9  -6  -1         14.02         21.73         7.05 o                         
  -8  -6  -1         11.95         12.33         4.44 o                         
  -7  -6  -1         24.01         28.95         5.58 o                         
  -6  -6  -1        299.68        300.51        12.56 o                         
  -5  -6  -1        225.46        231.50         8.89 o                         
  -4  -6  -1          0.35         -1.35         1.82 o                         
  -3  -6  -1          3.05          3.54         2.30 o                         
  -2  -6  -1         22.19         21.18         3.13 o                         
  -1  -6  -1          0.08         -1.37         1.37 o                         
   0  -6  -1         21.30         25.27         3.28 o                         
   1  -6  -1         39.82         43.17         5.17 o                         
   2  -6  -1          5.74          2.51         2.77 o                         
   3  -6  -1          5.06          4.83         3.42 o                         
   4  -6  -1        237.54        230.57        11.83 o                         
   5  -6  -1         46.44         61.00         7.54 o                         
  -9  -5  -1         14.67          9.52         5.14 o                         
  -8  -5  -1         38.22         37.04         5.46 o                         
  -7  -5  -1        104.33        106.48         8.10 o                         
  -6  -5  -1        528.25        534.63        15.23 o                         
  -5  -5  -1        295.81        258.19         9.00 o                         
  -4  -5  -1        617.92        644.59        14.29 o                         
  -3  -5  -1        246.92        288.87         8.15 o                         
  -2  -5  -1         54.38         60.94         3.56 o                         
  -1  -5  -1         82.45         81.85         4.11 o                         
   0  -5  -1        169.12        170.18         5.91 o                         
   1  -5  -1         71.01         80.60         4.50 o                         
   2  -5  -1         33.06         27.61         4.23 o                         
   3  -5  -1         25.22         22.90         4.12 o                         
   4  -5  -1        320.60        336.59        12.91 o                         
   5  -5  -1         58.34         56.41         8.23 o                         
   6  -5  -1         22.24         16.09         6.57 o                         
  -9  -4  -1          4.70          7.91         4.70 o                         
  -8  -4  -1          4.28          6.32         2.99 o                         
  -7  -4  -1         48.20         57.10         4.83 o                         
  -6  -4  -1         30.95         26.39         2.54 o                         
  -5  -4  -1        298.68        295.17         6.18 o                         
  -4  -4  -1        229.19        231.68         6.81 o                         
  -3  -4  -1         85.70         81.39         3.68 o                         
  -2  -4  -1        135.32        119.99         4.42 o                         
  -1  -4  -1         27.45         31.38         2.62 o                         
   0  -4  -1         65.00         83.40         3.45 o                         
   1  -4  -1        227.10        238.80         6.64 o                         
   2  -4  -1        116.24        128.20         6.05 o                         
   3  -4  -1         46.73         53.28         4.42 o                         
   4  -4  -1         77.81         83.96         5.96 o                         
   5  -4  -1         72.26         70.70         6.48 o                         
   6  -4  -1         43.31         40.17         7.60 o                         
   7  -4  -1         44.13         41.05         8.41 o                         
  -9  -3  -1         13.10         16.74         4.96 o                         
  -8  -3  -1          4.25          5.06         4.24 o                         
  -7  -3  -1        209.19        211.78         5.28 o                         
  -6  -3  -1         19.32         18.54         1.80 o                         
  -5  -3  -1        220.07        235.49         4.32 o                         
  -4  -3  -1         24.12         23.70         1.16 o                         
  -3  -3  -1        512.07        531.04        10.66 o                         
  -2  -3  -1       2830.16       2794.81        20.81 o                         
  -1  -3  -1         23.08         17.36         1.46 o                         
   0  -3  -1         19.04         20.21         1.69 o                         
   1  -3  -1        147.89        134.22         4.07 o                         
   2  -3  -1        467.66        476.67         9.72 o                         
   3  -3  -1        476.73        486.19        11.51 o                         
   4  -3  -1        206.09        210.02         8.70 o                         
   5  -3  -1         33.65         39.39         4.70 o                         
   6  -3  -1          5.53          4.64         3.50 o                         
   7  -3  -1         48.42         54.13         6.96 o                         
  -9  -2  -1         13.97         26.00         6.10 o                         
  -8  -2  -1         22.50         23.92         5.96 o                         
  -7  -2  -1         21.86         27.41         3.12 o                         
  -6  -2  -1         48.81         48.62         2.45 o                         
  -5  -2  -1         89.18         93.64         4.19 o                         
  -4  -2  -1       1344.63       1454.21        12.00 o                         
  -3  -2  -1        661.44        640.87         5.53 o                         
  -2  -2  -1        634.35        616.33         7.20 o                         
  -1  -2  -1       1309.02       1261.03        11.13 o                         
   0  -2  -1        590.14        576.20         7.39 o                         
   1  -2  -1        296.52        260.68         4.83 o                         
   2  -2  -1         25.32         24.81         1.82 o                         
   3  -2  -1        168.75        160.01         5.09 o                         
   4  -2  -1        222.86        209.09         7.15 o                         
   5  -2  -1         29.91         29.03         3.68 o                         
   6  -2  -1         99.41         97.41         7.68 o                         
   7  -2  -1          9.57          9.96         4.90 o                         
   8  -2  -1         18.90         23.72         6.01 o                         
  -9  -1  -1         13.45         15.23         5.81 o                         
  -8  -1  -1         18.17         21.36         5.49 o                         
  -7  -1  -1         70.42         65.31         8.61 o                         
  -6  -1  -1         64.17         54.43         4.57 o                         
  -5  -1  -1          8.16          6.49         1.57 o                         
  -4  -1  -1         47.40         49.41         1.59 o                         
  -3  -1  -1        885.30        927.47         7.21 o                         
  -2  -1  -1        152.54        130.94         1.55 o                         
  -1  -1  -1       2286.45       2145.86        10.10 o                         
   1  -1  -1        961.35        964.03         9.70 o                         
   2  -1  -1       2083.36       2110.43        22.46 o                         
   3  -1  -1        300.71        306.96         6.83 o                         
   4  -1  -1        428.11        460.36        10.55 o                         
   5  -1  -1          1.56         11.19         2.95 o                         
   6  -1  -1        242.59        242.37         9.90 o                         
   7  -1  -1         16.80         24.46         5.28 o                         
   8  -1  -1         32.13         23.79         7.16 o                         
  -9   0  -1         26.52         38.28         9.35 o                         
  -8   0  -1         14.90         12.59         5.66 o                         
  -7   0  -1        114.52        130.48         9.87 o                         
  -6   0  -1          8.56          9.96         1.86 o                         
  -5   0  -1         56.51         51.99         2.48 o                         
  -4   0  -1        254.00        298.91         5.48 o                         
  -3   0  -1        420.99        464.00         5.41 o                         
  -2   0  -1        126.24         99.46         1.81 o                         
   1   0  -1        592.41        542.17         3.60 o                         
   2   0  -1       5949.63       5938.96        46.11 o                         
   3   0  -1       2485.96       2589.93        28.83 o                         
   4   0  -1         82.47         80.83         3.79 o                         
   5   0  -1         93.87         84.55         5.41 o                         
   6   0  -1         20.92         23.75         3.66 o                         
   7   0  -1         31.13         31.73         4.88 o                         
   8   0  -1          4.67         10.60         4.80 o                         
  -8   1  -1         46.36         57.00         9.21 o                         
  -7   1  -1         24.83         26.36         5.85 o                         
  -6   1  -1        134.19        120.37         7.63 o                         
  -5   1  -1         16.41         13.65         1.63 o                         
  -4   1  -1         47.80         51.85         2.01 o                         
  -3   1  -1        301.32        306.66         4.27 o                         
  -2   1  -1         81.95         67.92         3.12 o                         
  -1   1  -1         99.56         92.65         1.25 o                         
   1   1  -1        601.80        569.46         5.52 o                         
   2   1  -1      12457.16      11979.23        70.40 o                         
   5   1  -1         62.83         68.53         4.77 o                         
   6   1  -1        300.27        318.54         6.57 o                         
   7   1  -1         65.98         70.44         6.58 o                         
   8   1  -1         18.88         20.89         4.80 o                         
   9   1  -1          5.29          9.08         5.52 o                         
  -8   2  -1         70.88         80.61        10.57 o                         
  -7   2  -1         17.43         22.34         5.84 o                         
  -6   2  -1         32.63         38.91         5.73 o                         
  -5   2  -1         56.58         55.60         5.23 o                         
  -4   2  -1         64.46         59.86         2.80 o                         
  -3   2  -1         76.82         68.35         3.72 o                         
  -2   2  -1        406.60        380.65         9.04 o                         
  -1   2  -1       4060.80       4002.48        22.18 o                         
   0   2  -1        599.17        576.59         4.43 o                         
   1   2  -1        207.59        195.71         3.48 o                         
   2   2  -1         14.37         14.40         1.37 o                         
   3   2  -1       2904.38       3003.32        30.86 o                         
   4   2  -1        623.48        614.12        10.66 o                         
   5   2  -1        100.78        102.57         4.62 o                         
   6   2  -1        418.72        426.06        10.99 o                         
   7   2  -1          9.11         10.20         2.16 o                         
   8   2  -1         61.28         59.33         6.19 o                         
   9   2  -1        125.61        115.87         9.06 o                         
  -7   3  -1         52.69         49.41         7.60 o                         
  -6   3  -1        105.89        104.21         8.76 o                         
  -5   3  -1        184.74        176.81         9.50 o                         
  -4   3  -1        212.40        197.82        11.61 o                         
  -3   3  -1        262.66        263.40         8.48 o                         
  -2   3  -1        453.23        477.08         8.58 o                         
  -1   3  -1        525.33        510.01         5.54 o                         
   0   3  -1        800.28        783.28         6.94 o                         
   1   3  -1        777.77        717.07        22.76 o                         
   2   3  -1       2135.51       2099.56        23.83 o                         
   3   3  -1         25.68         30.04         2.11 o                         
   4   3  -1        601.29        671.52        12.85 o                         
   5   3  -1         18.41         11.21         2.25 o                         
   6   3  -1         62.23         57.34         3.74 o                         
   7   3  -1         21.02         15.83         3.66 o                         
   8   3  -1          3.68          2.85         2.87 o                         
   9   3  -1          7.30          9.34         4.45 o                         
  -7   4  -1         65.04         68.89         9.61 o                         
  -6   4  -1         64.95         74.58        10.11 o                         
  -5   4  -1         16.59         19.17         6.29 o                         
  -4   4  -1        119.64        122.40         8.74 o                         
  -3   4  -1         42.30         38.44         2.08 o                         
  -2   4  -1        355.37        390.06         5.72 o                         
  -1   4  -1         51.27         63.15         2.51 o                         
   0   4  -1        326.86        314.37         4.43 o                         
   1   4  -1        368.99        345.33         5.05 o                         
   2   4  -1        464.17        474.71         9.41 o                         
   3   4  -1        376.95        411.43         9.20 o                         
   4   4  -1        206.31        225.83         6.69 o                         
   5   4  -1        769.49        797.68        17.00 o                         
   6   4  -1        281.62        294.02        10.23 o                         
   7   4  -1         19.87         17.26         3.45 o                         
   8   4  -1          1.19          5.67         2.71 o                         
   9   4  -1          0.26          3.22         2.90 o                         
  -6   5  -1         19.32         21.79         6.99 o                         
  -5   5  -1        230.28        197.34        12.60 o                         
  -4   5  -1        591.55        610.00        19.29 o                         
  -3   5  -1        229.32        225.11         7.47 o                         
  -2   5  -1          5.64          8.40         1.95 o                         
  -1   5  -1         25.66         28.45         1.95 o                         
   0   5  -1        539.98        563.19         9.79 o                         
   1   5  -1         39.27         37.64         1.61 o                         
   2   5  -1        106.21        103.98         4.42 o                         
   3   5  -1         89.68         86.41         4.65 o                         
   4   5  -1        234.88        233.60         7.74 o                         
   5   5  -1        145.67        131.36        13.63 o                         
   6   5  -1        301.07        313.59        11.49 o                         
   7   5  -1         96.83         99.59         6.49 o                         
   8   5  -1         14.27         21.89         4.49 o                         
   9   5  -1         12.50         21.30         5.73 o                         
  -5   6  -1         18.86         13.50         7.01 o                         
  -4   6  -1         60.23         59.60         8.38 o                         
  -3   6  -1         64.34         65.00         6.26 o                         
  -2   6  -1         45.34         35.20         2.77 o                         
  -1   6  -1        197.92        208.22        11.40 o                         
   0   6  -1         29.89         36.50         2.25 o                         
   1   6  -1          2.46          3.04         2.30 o                         
   2   6  -1        148.43        149.73         6.05 o                         
   3   6  -1        660.29        693.24        16.59 o                         
   4   6  -1        187.31        190.97         7.66 o                         
   5   6  -1         40.60         32.87         5.28 o                         
   6   6  -1         14.61         10.25         4.32 o                         
   7   6  -1          3.59          7.21         3.98 o                         
   8   6  -1         47.82         52.12         6.48 o                         
   9   6  -1          3.32          6.75         4.97 o                         
  -4   7  -1         55.39         42.89         7.33 o                         
  -3   7  -1          1.37         -0.36         3.80 o                         
  -2   7  -1         54.44         44.88         6.74 o                         
  -1   7  -1         66.22         65.17         3.56 o                         
   0   7  -1         86.20         84.12         3.80 o                         
   1   7  -1          4.73          3.71         1.36 o                         
   2   7  -1         41.83         49.23         4.12 o                         
   3   7  -1         98.12         86.65         6.36 o                         
   4   7  -1        575.07        582.19        17.44 o                         
   5   7  -1         30.54         32.83         4.70 o                         
   6   7  -1          3.52          4.70         3.15 o                         
   7   7  -1         54.85         54.23         7.72 o                         
   8   7  -1          8.46          7.09         4.17 o                         
   9   7  -1         16.57         28.23         6.75 o                         
  -3   8  -1         31.66         25.22         5.55 o                         
  -2   8  -1          4.15          3.76         2.90 o                         
  -1   8  -1         45.58         43.69         3.41 o                         
   0   8  -1         22.91         22.73         2.62 o                         
   1   8  -1          8.20         11.45         3.15 o                         
   2   8  -1         66.90         72.13         5.67 o                         
   3   8  -1         17.08         13.79         4.87 o                         
   4   8  -1         59.93         54.90         6.29 o                         
   5   8  -1        372.67        406.70        16.45 o                         
   6   8  -1          1.85          0.20         2.92 o                         
   7   8  -1        104.05        110.66         8.36 o                         
   8   8  -1          7.33          2.19         4.12 o                         
   9   8  -1         22.83         33.60         7.89 o                         
  -2   9  -1         66.69         63.04         8.24 o                         
  -1   9  -1         19.36         14.31         3.50 o                         
   0   9  -1          3.93          4.29         2.69 o                         
   1   9  -1          8.26         17.12         4.80 o                         
   2   9  -1        188.21        205.87         9.61 o                         
   3   9  -1         35.58         37.89         5.15 o                         
   4   9  -1         45.37         49.99         6.07 o                         
   5   9  -1         61.46         75.66         6.81 o                         
   6   9  -1          8.28          6.63         4.11 o                         
   7   9  -1          0.06         -1.43         3.39 o                         
   8   9  -1         69.65         77.85         9.50 o                         
   0  10  -1          7.19         10.55         4.45 o                         
   1  10  -1         43.56         38.76         6.37 o                         
   2  10  -1         51.76         49.26         7.63 o                         
   3  10  -1        114.02        127.05         9.06 o                         
   4  10  -1         22.85         30.61         6.16 o                         
   5  10  -1         42.71         46.53         6.52 o                         
   6  10  -1         42.05         50.46         7.36 o                         
   7  10  -1          4.03         -2.66         4.20 o                         
   1  11  -1         21.64         21.36         6.26 o                         
   2  11  -1         24.10         32.02         7.09 o                         
   3  11  -1          7.17         12.24         5.00 o                         
   4  11  -1         30.70         41.25         7.10 o                         
   5  11  -1          3.97          8.26         6.57 o                         
   6  11  -1         13.97         19.96         6.39 o                         
  -6 -11   0          6.58         10.02         5.70 o                         
  -5 -11   0          8.80         10.89         6.48 o                         
  -4 -11   0         29.47         34.12         9.84 o                         
  -3 -11   0         72.71         86.86        12.41 o                         
  -2 -11   0         62.95         67.42        10.16 o                         
  -1 -11   0         43.48         60.56        10.73 o                         
  -7 -10   0          8.28         10.80         5.66 o                         
  -6 -10   0         24.84         26.01         8.61 o                         
  -5 -10   0         15.54         14.85         5.75 o                         
  -4 -10   0         19.62         21.89         6.22 o                         
  -3 -10   0         15.84         12.50         5.98 o                         
  -2 -10   0         89.49         88.29         9.41 o                         
  -1 -10   0         68.02         55.74         8.16 o                         
   0 -10   0         37.26         36.89         7.19 o                         
   1 -10   0         78.97         86.21         9.56 o                         
  -8  -9   0          4.21          2.49         4.64 o                         
  -7  -9   0         15.16         21.92         5.81 o                         
  -6  -9   0          8.30          3.01         4.62 o                         
  -5  -9   0          9.16         10.89         5.85 o                         
  -4  -9   0          3.77         -0.64         3.98 o                         
  -3  -9   0         39.93         57.15         8.04 o                         
  -2  -9   0        259.90        268.04        15.10 o                         
  -1  -9   0          3.62          3.48         4.29 o                         
   0  -9   0          6.87          6.84         4.76 o                         
   1  -9   0         16.03         20.02         5.40 o                         
   2  -9   0          0.55          5.43         4.44 o                         
  -9  -8   0          0.89          4.06         4.50 o                         
  -8  -8   0         84.36         99.60         9.14 o                         
  -7  -8   0         12.86         15.90         6.43 o                         
  -6  -8   0        293.96        290.14        13.74 o                         
  -5  -8   0         22.21         19.31         5.00 o                         
  -4  -8   0        216.78        223.98        10.69 o                         
  -3  -8   0          3.98          7.74         3.56 o                         
  -2  -8   0         19.88         18.91         4.70 o                         
  -1  -8   0          3.57          5.72         4.38 o                         
   0  -8   0          7.37         11.40         4.87 o                         
   1  -8   0          7.30          7.59         4.07 o                         
   2  -8   0        116.61        115.28         8.56 o                         
   3  -8   0          3.03          4.12         4.52 o                         
  -9  -7   0          7.87         -1.49         4.50 o                         
  -8  -7   0          0.65         -0.99         3.62 o                         
  -7  -7   0        130.69        131.38        10.54 o                         
  -6  -7   0        120.19        133.36         8.35 o                         
  -5  -7   0         36.12         31.38         5.79 o                         
  -4  -7   0        504.71        505.24        16.30 o                         
  -3  -7   0         28.69         29.21         4.56 o                         
  -2  -7   0        144.27        134.32         7.51 o                         
  -1  -7   0        107.98        145.00         7.59 o                         
   0  -7   0        116.05        127.60         7.27 o                         
   1  -7   0        299.79        288.35        11.28 o                         
   2  -7   0         55.45         44.78         5.55 o                         
   3  -7   0         27.03         27.98         5.12 o                         
   4  -7   0          5.54          5.34         4.45 o                         
  -9  -6   0         24.42         29.15         7.78 o                         
  -8  -6   0         29.23         31.02         5.75 o                         
  -7  -6   0         36.63         36.93         5.66 o                         
  -6  -6   0        176.67        172.11         8.99 o                         
  -5  -6   0         70.07         69.30         6.39 o                         
  -4  -6   0        242.21        242.37         9.78 o                         
  -3  -6   0         94.37         86.07         5.43 o                         
  -2  -6   0        201.80        214.12         8.23 o                         
  -1  -6   0         44.45         45.23         3.82 o                         
   0  -6   0         15.20         24.86         3.34 o                         
   1  -6   0        125.71        129.59         6.67 o                         
   2  -6   0         57.44         53.06         5.03 o                         
   3  -6   0          2.22         10.25         3.47 o                         
   4  -6   0         29.57         37.11         5.41 o                         
   5  -6   0         28.59         24.75         6.84 o                         
  -9  -5   0         11.37         11.28         4.90 o                         
  -8  -5   0         10.20         16.54         3.19 o                         
  -7  -5   0        186.88        176.28         9.76 o                         
  -6  -5   0        150.65        153.49         7.91 o                         
  -5  -5   0        360.55        359.99        11.72 o                         
  -4  -5   0        134.15        142.56         6.75 o                         
  -3  -5   0         68.20         63.71         3.97 o                         
  -2  -5   0         27.02         37.77         3.54 o                         
  -1  -5   0       1148.46       1156.49        20.53 o                         
   0  -5   0        206.31        212.94         7.33 o                         
   1  -5   0        529.87        542.90        12.70 o                         
   2  -5   0          0.81          0.52         1.93 o                         
   3  -5   0          3.86          9.02         3.92 o                         
   4  -5   0          9.63          7.72         3.65 o                         
   5  -5   0        361.84        361.88        14.99 o                         
   6  -5   0         21.55         22.64         5.67 o                         
  -9  -4   0         46.27         50.11         7.22 o                         
  -8  -4   0          5.43          8.66         2.94 o                         
  -7  -4   0        214.86        203.65         6.48 o                         
  -6  -4   0        328.62        332.64         7.36 o                         
  -5  -4   0         25.99         22.66         2.02 o                         
  -4  -4   0        306.51        305.41         8.24 o                         
  -3  -4   0        212.01        213.68         6.77 o                         
  -2  -4   0        876.22        944.34        15.33 o                         
  -1  -4   0        631.12        677.72        11.92 o                         
   0  -4   0       1987.23       2167.47        28.43 o                         
   1  -4   0       1689.80       1803.48        26.64 o                         
   2  -4   0        112.04        105.11         5.41 o                         
   3  -4   0         16.87         20.69         2.90 o                         
   4  -4   0        134.56        133.24         7.02 o                         
   5  -4   0         20.18         23.86         4.50 o                         
   6  -4   0        169.50        164.53         9.99 o                         
   7  -4   0         34.93         28.57         6.31 o                         
  -9  -3   0         11.16         28.30         6.33 o                         
  -8  -3   0          7.46          1.98         3.33 o                         
  -7  -3   0         16.41         16.88         3.05 o                         
  -6  -3   0          0.04          0.32         1.70 o                         
  -5  -3   0         26.37         31.83         2.11 o                         
  -4  -3   0        176.13        182.80         3.56 o                         
  -3  -3   0         12.41         16.65         1.78 o                         
  -2  -3   0         19.79         16.71         1.98 o                         
  -1  -3   0        470.03        449.97         7.54 o                         
   0  -3   0        134.08        140.97         4.03 o                         
   1  -3   0        312.05        325.83         6.71 o                         
   2  -3   0         21.90         23.28         2.24 o                         
   3  -3   0         87.22         62.28         3.68 o                         
   4  -3   0         89.01         90.51         5.78 o                         
   5  -3   0          9.72         10.92         3.22 o                         
   6  -3   0          3.43          1.66         3.74 o                         
   7  -3   0         82.49         86.48         9.09 o                         
  -9  -2   0          5.47         10.63         6.10 o                         
  -8  -2   0         17.36         14.73         5.85 o                         
  -7  -2   0         18.92         17.17         3.94 o                         
  -6  -2   0        314.54        328.37         6.07 o                         
  -5  -2   0        119.81        107.70         2.78 o                         
  -4  -2   0          0.96          4.85         0.99 o                         
  -3  -2   0         58.61         59.06         1.42 o                         
  -2  -2   0        726.76        744.30         7.02 o                         
  -1  -2   0        126.49        120.09         2.77 o                         
   0  -2   0        300.97        302.37         4.56 o                         
   1  -2   0        321.84        351.42         6.13 o                         
   2  -2   0         78.88         70.20         2.63 o                         
   3  -2   0          4.43         11.18         1.89 o                         
   4  -2   0         53.05         57.14         3.66 o                         
   5  -2   0         19.24         28.74         3.54 o                         
   6  -2   0         42.96         38.28         4.71 o                         
   7  -2   0          7.92          7.36         3.73 o                         
   8  -2   0         16.15         19.67         6.57 o                         
  -9  -1   0         58.45         69.18        10.05 o                         
  -8  -1   0         21.37         28.30         5.17 o                         
  -7  -1   0        332.02        282.18        12.18 o                         
  -6  -1   0        220.19        211.30         7.51 o                         
  -5  -1   0        255.73        245.45         5.21 o                         
  -4  -1   0       1028.76       1109.12         9.91 o                         
  -3  -1   0        633.19        667.07        11.17 o                         
  -2  -1   0       6541.17       6666.13        26.51 o                         
   1  -1   0        404.67        359.84         4.45 o                         
   2  -1   0         27.73         29.77         1.52 o                         
   3  -1   0        776.02        755.06        12.59 o                         
   4  -1   0        289.09        325.30         8.64 o                         
   5  -1   0         17.33         18.87         2.77 o                         
   6  -1   0          7.96          8.30         2.90 o                         
   7  -1   0         46.54         35.97         5.81 o                         
   8  -1   0         39.87         36.78         6.99 o                         
  -9   0   0          1.55          1.11         4.04 o                         
  -8   0   0          5.64         12.30         4.87 o                         
  -7   0   0         28.41         29.01         6.48 o                         
  -6   0   0        125.15        115.04         5.75 o                         
  -5   0   0        220.30        224.41        15.26 o                         
  -4   0   0       1039.24       1030.15        10.97 o                         
  -3   0   0       1096.08       1110.64         9.56 o                         
  -2   0   0      10070.98       9992.93        41.94 o                         
   2   0   0      10069.99      10018.84        64.77 o                         
   3   0   0       1097.99       1071.45        14.31 o                         
   4   0   0       1041.01       1061.48        16.77 o                         
   5   0   0        221.15        236.08         7.86 o                         
   6   0   0        124.24        127.76         6.19 o                         
   7   0   0         28.47         30.76         4.58 o                         
   8   0   0          5.54          4.52         4.91 o                         
   9   0   0          1.56          0.73         4.14 o                         
  -8   1   0         39.67         41.95         7.42 o                         
  -7   1   0         46.59         40.08         7.51 o                         
  -6   1   0          7.93         14.55         4.04 o                         
  -5   1   0         17.20         16.86         3.72 o                         
  -4   1   0        289.94        295.29         6.01 o                         
  -3   1   0        776.44        731.56        27.39 o                         
  -2   1   0         28.05         24.95         0.82 o                         
  -1   1   0        406.79        359.31         9.83 o                         
   5   1   0        256.50        261.17         7.40 o                         
   6   1   0        220.11        220.49         8.74 o                         
   7   1   0        332.03        327.59        12.44 o                         
   8   1   0         21.52         13.62         4.42 o                         
   9   1   0         58.69         62.16         8.76 o                         
  -8   2   0         16.26         15.69         6.42 o                         
  -7   2   0          8.14          8.12         4.74 o                         
  -6   2   0         43.02         38.13         6.10 o                         
  -5   2   0         19.20         25.30         4.58 o                         
  -4   2   0         52.81         52.02         5.23 o                         
  -3   2   0          4.36          3.84         1.42 o                         
  -2   2   0         78.87         62.24         1.37 o                         
  -1   2   0        321.47        345.08        16.31 o                         
   0   2   0        300.55        294.10         2.74 o                         
   1   2   0        126.64        118.43         2.12 o                         
   7   2   0         18.85         19.82         2.72 o                         
   8   2   0         16.95         22.06         4.29 o                         
   9   2   0          5.49          9.61         5.15 o                         
  -7   3   0         82.44         72.25        11.65 o                         
  -6   3   0          3.33          5.12         3.85 o                         
  -5   3   0          9.65         16.88         5.20 o                         
  -4   3   0         88.24         85.81         6.26 o                         
  -3   3   0         86.90         65.41         4.56 o                         
  -2   3   0         21.66         22.90         3.76 o                         
  -1   3   0        312.92        325.62         7.62 o                         
   0   3   0        134.36        132.60         2.19 o                         
   1   3   0        469.25        444.06         7.28 o                         
   2   3   0         19.35         18.58         1.52 o                         
   3   3   0         12.44         12.63         1.73 o                         
   6   3   0          0.03          1.29         1.61 o                         
   7   3   0         16.37         12.38         3.60 o                         
   8   3   0          7.52          8.34         4.56 o                         
   9   3   0         11.16         13.43         5.53 o                         
  -7   4   0         35.26         32.25         9.18 o                         
  -6   4   0        169.18        172.60        11.75 o                         
  -5   4   0         20.33         29.21         6.69 o                         
  -4   4   0        134.29        141.75         8.30 o                         
  -3   4   0         17.07         14.37         3.15 o                         
  -2   4   0        112.42        102.33         2.98 o                         
  -1   4   0       1689.94       1802.13        15.84 o                         
   0   4   0       1986.18       2167.07        17.30 o                         
   1   4   0        632.39        667.24        10.80 o                         
   2   4   0        875.62        945.59        15.23 o                         
   3   4   0        212.41        207.13         2.57 o                         
   4   4   0        306.83        290.81         7.97 o                         
   5   4   0         26.20         34.01         3.16 o                         
   6   4   0        328.61        352.15        11.46 o                         
   7   4   0        214.54        203.27         8.42 o                         
   8   4   0          5.60          7.92         3.91 o                         
   9   4   0         46.54         48.90         5.04 o                         
  -6   5   0         21.45         28.49         7.19 o                         
  -5   5   0        362.12        360.80        16.77 o                         
  -4   5   0          9.79          6.80         5.02 o                         
  -3   5   0          3.85         14.61         3.56 o                         
  -2   5   0          0.83          1.59         1.38 o                         
  -1   5   0        529.46        552.49         7.72 o                         
   0   5   0        206.63        196.90         9.09 o                         
   1   5   0       1149.60       1118.07        15.41 o                         
   2   5   0         27.34         34.03         1.43 o                         
   3   5   0         67.96         61.76         3.71 o                         
   4   5   0        134.41        138.79         5.79 o                         
   5   5   0        360.56        318.50        16.41 o                         
   6   5   0        150.71        145.79         6.33 o                         
   7   5   0        187.29        189.29         8.44 o                         
   8   5   0         10.26          5.87         4.62 o                         
   9   5   0         11.30          9.27         5.23 o                         
  -5   6   0         28.57         25.47         6.37 o                         
  -4   6   0         29.47         27.85         7.59 o                         
  -3   6   0          2.25          5.03         3.60 o                         
  -2   6   0         57.40         61.34         2.88 o                         
  -1   6   0        125.38        130.87         3.74 o                         
   0   6   0         15.32         23.99         1.71 o                         
   1   6   0         44.49         38.35         2.93 o                         
   2   6   0        201.98        210.84         6.95 o                         
   3   6   0         94.78         96.91         4.96 o                         
   4   6   0        241.75        233.83         9.59 o                         
   5   6   0         70.88         74.56         6.11 o                         
   6   6   0        176.06        185.37         9.34 o                         
   7   6   0         36.80         44.99         5.28 o                         
   8   6   0         29.20         27.95         5.46 o                         
   9   6   0         24.48         24.19         5.46 o                         
  -4   7   0          5.54         10.25         4.82 o                         
  -3   7   0         26.86         23.05         5.23 o                         
  -2   7   0         55.23         47.86         4.95 o                         
  -1   7   0        299.85        286.27         6.62 o                         
   0   7   0        115.64        116.95         3.95 o                         
   1   7   0        107.39        130.00         9.83 o                         
   2   7   0        144.03        139.59         7.19 o                         
   3   7   0         28.42         37.89         4.12 o                         
   4   7   0        504.25        511.19        14.78 o                         
   5   7   0         36.11         32.81         5.79 o                         
   6   7   0        120.19        133.87         7.89 o                         
   7   7   0        130.69        135.78         8.67 o                         
   8   7   0          0.68         -2.98         4.06 o                         
   9   7   0          7.94          9.06         4.29 o                         
  -3   8   0          3.02         11.66         5.41 o                         
  -2   8   0        116.49        111.07         8.15 o                         
  -1   8   0          7.41          2.57         1.79 o                         
   0   8   0          7.31          9.94         2.32 o                         
   1   8   0          3.61          7.36         3.57 o                         
   2   8   0         19.88         28.89         3.91 o                         
   3   8   0          3.90          6.10         3.10 o                         
   4   8   0        216.18        229.04        10.22 o                         
   5   8   0         22.46         19.29         5.67 o                         
   6   8   0        293.07        297.14        13.44 o                         
   7   8   0         12.80         18.06         5.09 o                         
   8   8   0         84.31         95.18        10.14 o                         
   9   8   0          0.90         -0.79         4.88 o                         
  -2   9   0          0.56          2.78         4.45 o                         
  -1   9   0         15.91         15.23         4.94 o                         
   0   9   0          6.87         11.85         2.60 o                         
   1   9   0          3.46          7.66         3.10 o                         
   2   9   0        259.82        283.30        11.33 o                         
   3   9   0         40.37         44.12         6.69 o                         
   4   9   0          3.79          8.35         3.54 o                         
   5   9   0          9.05          7.45         4.33 o                         
   6   9   0          8.29         14.87         5.40 o                         
   7   9   0         15.10         19.64         6.83 o                         
   8   9   0          4.21          4.26         4.33 o                         
   0  10   0         37.19         31.03         4.56 o                         
   1  10   0         67.66         67.60         7.19 o                         
   2  10   0         89.69         86.66         8.67 o                         
   3  10   0         15.66         18.70         4.91 o                         
   4  10   0         19.58         22.70         6.75 o                         
   5  10   0         15.48         20.13         5.08 o                         
   6  10   0         24.86         33.27         6.31 o                         
   7  10   0          8.28          8.67         5.52 o                         
   1  11   0         43.51         40.84         7.27 o                         
   2  11   0         63.39         57.34         8.10 o                         
   3  11   0         72.39         94.84         9.14 o                         
   4  11   0         29.67         29.01         8.04 o                         
   5  11   0          8.79         18.84         5.67 o                         
   6  11   0          6.59          3.33         5.46 o                         
  -6 -11   1         13.94         10.48         8.77 o                         
  -5 -11   1          3.89          6.23         5.91 o                         
  -4 -11   1         30.53         45.31        10.22 o                         
  -3 -11   1          7.12          9.85         7.94 o                         
  -2 -11   1         23.94         20.37         7.94 o                         
  -1 -11   1         21.80         38.59         9.35 o                         
  -7 -10   1          3.98          4.74         4.76 o                         
  -6 -10   1         42.05         35.85         7.83 o                         
  -5 -10   1         42.72         43.58         9.09 o                         
  -4 -10   1         22.85         30.77         8.29 o                         
  -3 -10   1        114.07        128.99        11.14 o                         
  -2 -10   1         51.72         43.86         7.91 o                         
  -1 -10   1         43.49         49.60         7.89 o                         
   0 -10   1          7.24         18.15         5.81 o                         
   1 -10   1          4.97          3.79         4.82 o                         
  -8  -9   1         69.78         81.98         9.59 o                         
  -7  -9   1          0.07         -0.53         3.68 o                         
  -6  -9   1          8.05          6.67         4.74 o                         
  -5  -9   1         61.35         58.22         7.65 o                         
  -4  -9   1         45.39         43.93         6.83 o                         
  -3  -9   1         35.65         33.65         6.26 o                         
  -2  -9   1        188.33        179.32        11.33 o                         
  -1  -9   1          8.21         26.76         6.63 o                         
   0  -9   1          3.91          2.96         3.91 o                         
   1  -9   1         19.38         23.03         5.41 o                         
   2  -9   1         66.99         72.62         9.97 o                         
  -9  -8   1         22.95         23.54         7.74 o                         
  -8  -8   1          7.27         -0.30         3.62 o                         
  -7  -8   1        104.46        117.36         9.46 o                         
  -6  -8   1          1.78          2.65         4.04 o                         
  -5  -8   1        372.92        404.25        15.42 o                         
  -4  -8   1         59.85         44.72         5.91 o                         
  -3  -8   1         17.17         34.86         5.61 o                         
  -2  -8   1         67.01         72.89         6.80 o                         
  -1  -8   1          8.24         14.99         3.94 o                         
   0  -8   1         23.09         29.85         4.90 o                         
   1  -8   1         45.63         52.94         5.87 o                         
   2  -8   1          4.25         -0.88         3.42 o                         
   3  -8   1         31.70         27.54         5.99 o                         
  -9  -7   1         16.62         11.71         7.53 o                         
  -8  -7   1          8.51          7.33         4.76 o                         
  -7  -7   1         54.84         73.24         8.24 o                         
  -6  -7   1          3.49          1.47         3.21 o                         
  -5  -7   1         30.60         40.61         5.73 o                         
  -4  -7   1        574.47        550.53        16.53 o                         
  -3  -7   1         98.34         92.97         6.36 o                         
  -2  -7   1         42.03         42.51         5.87 o                         
  -1  -7   1          4.75          4.82         2.81 o                         
   0  -7   1         86.17         95.41         7.40 o                         
   1  -7   1         66.08         66.25         6.87 o                         
   2  -7   1         53.92         48.97         5.47 o                         
   3  -7   1          1.33          3.82         3.16 o                         
   4  -7   1         55.50         43.70         6.39 o                         
  -9  -6   1          3.29          4.04         4.82 o                         
  -8  -6   1         47.75         61.38         8.62 o                         
  -7  -6   1          3.58          3.39         3.79 o                         
  -6  -6   1         14.66         12.63         4.83 o                         
  -5  -6   1         40.74         39.12         5.15 o                         
  -4  -6   1        186.67        176.28         7.83 o                         
  -3  -6   1        660.59        701.01        16.65 o                         
  -2  -6   1        148.41        163.92         6.95 o                         
  -1  -6   1          2.45          2.17         2.17 o                         
   0  -6   1         29.99         24.65         3.71 o                         
   1  -6   1        198.47        214.17         8.30 o                         
   2  -6   1         45.28         41.84         4.45 o                         
   3  -6   1         64.26         64.03         5.96 o                         
   4  -6   1         60.35         55.25         6.25 o                         
   5  -6   1         18.71         22.18         5.85 o                         
  -9  -5   1         12.53         17.20         5.73 o                         
  -8  -5   1         14.32         18.85         2.88 o                         
  -7  -5   1         96.53         92.57         8.01 o                         
  -6  -5   1        301.31        287.89         6.33 o                         
  -5  -5   1        145.58        144.38         6.93 o                         
  -4  -5   1        234.90        226.79         7.98 o                         
  -3  -5   1         90.02         91.82         5.32 o                         
  -2  -5   1        106.06        110.35         4.91 o                         
  -1  -5   1         39.35         39.38         3.71 o                         
   0  -5   1        539.17        562.79        13.06 o                         
   1  -5   1         25.49         26.27         3.45 o                         
   2  -5   1          5.70         15.30         2.63 o                         
   3  -5   1        229.33        230.09         8.96 o                         
   4  -5   1        592.61        570.79        18.87 o                         
   5  -5   1        229.69        219.20        11.11 o                         
   6  -5   1         19.27         20.63         5.38 o                         
  -9  -4   1          0.25         -1.54         2.63 o                         
  -8  -4   1          1.14         -1.50         1.73 o                         
  -7  -4   1         19.91         21.92         3.23 o                         
  -6  -4   1        281.76        299.01         7.20 o                         
  -5  -4   1        769.59        786.50        10.68 o                         
  -4  -4   1        206.18        221.25         7.98 o                         
  -3  -4   1        375.95        399.84         9.38 o                         
  -2  -4   1        465.58        448.38         9.97 o                         
  -1  -4   1        368.56        344.73         7.63 o                         
   0  -4   1        327.55        307.14         7.40 o                         
   1  -4   1         51.53         66.67         3.92 o
[truncated: 350,814 more chars]
