# Supplementary material for: Quaternary and quinary molecular solids based on structural inequivalence and combinatorial approaches: 2-nitro­resorcinol and 4,6-di­chloro­resorcinol
Source: IUCrJ. 2021 Jan 11;8(Pt 2):178–85. doi: 10.1107/S2052252520016589 (PMC7924232; doi:10.1107/S2052252520016589)
Supplement: Supplementary file 4 [file m-08-00178-2NRES-TMPsup4.hkl]

data_2NRES-TMP                                                                  
_shelx_title ' shelx_a.res in P-1'                                              
_shelx_refln_list_code          4                                               
_shelx_F_calc_maximum      120.42                                               
_exptl_crystal_F_000       382.00                                               
_reflns_d_resolution_high  0.8409                                               
                                                                                
loop_                                                                           
 _space_group_symop_operation_xyz                                               
 'x, y, z'                                                                      
 '-x, -y, -z'                                                                   
                                                                                
_cell_length_a     7.6575                                                       
_cell_length_b     9.2768                                                       
_cell_length_c    15.1518                                                       
_cell_angle_alpha  79.304                                                       
_cell_angle_beta   82.008                                                       
_cell_angle_gamma  65.214                                                       
                                                                                
_shelx_F_squared_multiplier     1.000                                           
                                                                                
loop_                                                                           
 _refln_index_h                                                                 
 _refln_index_k                                                                 
 _refln_index_l                                                                 
 _refln_F_squared_calc                                                          
 _refln_F_squared_meas                                                          
 _refln_F_squared_sigma                                                         
 _refln_observed_status                                                         
   2   0   0      10687.00      10848.40        57.83 o                         
   3   0   0         45.29         27.12         4.69 o                         
   4   0   0        405.52        418.66        25.36 o                         
   5   0   0          0.38          1.85         4.51 o                         
   6   0   0         10.11         13.22         3.51 o                         
   7   0   0         58.79         80.32        11.68 o                         
   8   0   0          1.61         -2.81         5.72 o                         
  -7   1   0          0.28          0.32         4.69 o                         
  -6   1   0          3.57          6.03         4.90 o                         
  -5   1   0         20.70         18.66         2.60 o                         
  -4   1   0         22.88         13.02         3.46 o                         
  -3   1   0          2.45          7.32         1.76 o                         
  -2   1   0        995.47        964.40        10.53 o                         
  -1   1   0        207.38        149.78         4.49 o                         
   1   1   0        228.72        218.10         3.72 o                         
   2   1   0       1606.46       1585.86        28.54 o                         
   3   1   0       1706.98       1516.65        15.42 o                         
   4   1   0       1064.27        974.36        19.26 o                         
   5   1   0         20.05         18.68         4.58 o                         
   6   1   0       1133.05       1014.35        24.47 o                         
   7   1   0         36.45         44.66         6.25 o                         
   8   1   0         42.10         53.22         9.19 o                         
  -7   2   0          0.56          0.12         4.10 o                         
  -6   2   0          0.08         -1.38         6.14 o                         
  -5   2   0        310.62        305.95        10.68 o                         
  -4   2   0          4.36          8.47         3.47 o                         
  -3   2   0        721.61        706.49        14.53 o                         
  -2   2   0        474.30        400.30        14.89 o                         
  -1   2   0        488.17        477.48         3.31 o                         
   0   2   0         54.57         61.34         4.30 o                         
   1   2   0         16.82          9.92         2.24 o                         
   2   2   0        796.24        848.27        13.74 o                         
   3   2   0         26.45         26.69         2.11 o                         
   4   2   0        419.65        443.85        17.65 o                         
   5   2   0         15.67         24.18         5.91 o                         
   6   2   0          1.07         -0.94         3.17 o                         
   7   2   0          1.31          1.19         4.33 o                         
   8   2   0          3.38          8.54         4.82 o                         
  -6   3   0         23.03         40.77         7.21 o                         
  -5   3   0          0.51          3.76         4.76 o                         
  -4   3   0         22.82         47.45        18.21 o                         
  -3   3   0         11.31          9.48         5.08 o                         
  -2   3   0         92.03        171.04         9.63 o                         
  -1   3   0          0.00         49.81        25.02 o                         
   0   3   0        132.01        141.84         7.00 o                         
   1   3   0        751.07        753.11         6.04 o                         
   2   3   0        250.71        342.25         6.28 o                         
   3   3   0       1189.90       1241.46        21.41 o                         
   4   3   0        146.08        203.03        10.10 o                         
   5   3   0          5.92          6.35         2.47 o                         
   6   3   0          7.24          2.46         3.15 o                         
   7   3   0         21.08         16.18         5.66 o                         
   8   3   0          3.28          8.59         4.64 o                         
  -6   4   0          1.60          5.37         5.45 o                         
  -5   4   0         33.00         29.66         6.18 o                         
  -4   4   0         35.65         36.82         5.41 o                         
  -3   4   0         88.14        103.85        12.55 o                         
  -2   4   0         62.75         46.40         6.14 o                         
  -1   4   0        273.42        269.50         3.87 o                         
   0   4   0        447.44        449.55         6.12 o                         
   1   4   0        139.14        116.65        13.84 o                         
   2   4   0         79.56         94.89        15.27 o                         
   3   4   0        447.72        538.07        10.03 o                         
   4   4   0          3.51          4.39         3.30 o                         
   5   4   0         19.95         18.91         4.51 o                         
   6   4   0          6.07          8.10         2.87 o                         
   7   4   0          9.74          8.84         3.73 o                         
   8   4   0          3.36          1.07         7.94 o                         
   9   4   0          3.75         14.72         8.07 o                         
  -5   5   0          4.40          3.81         5.27 o                         
  -4   5   0         23.12         24.69         8.80 o                         
  -3   5   0         53.29         56.01         6.26 o                         
  -2   5   0         21.58         20.47         8.55 o                         
  -1   5   0          0.00         -0.07         3.64 o                         
   0   5   0          4.47         18.69         2.24 o                         
   1   5   0         63.57         81.87         3.08 o                         
   2   5   0          1.49          0.88         1.25 o                         
   3   5   0        146.50        146.81         8.68 o                         
   4   5   0        270.68        303.51        13.48 o                         
   5   5   0          7.11          4.77         7.66 o                         
   6   5   0         18.08         17.22         8.52 o                         
   7   5   0          0.59          0.94         4.58 o                         
   8   5   0          0.78         -3.52         5.99 o                         
   9   5   0          0.73         -2.65        14.19 o                         
  -4   6   0         34.10         34.91         7.96 o                         
  -3   6   0          1.15          5.70         5.51 o                         
  -2   6   0        104.49        106.75         8.76 o                         
  -1   6   0         19.99         13.66         2.46 o                         
   0   6   0         61.21         64.44         3.93 o                         
   1   6   0        203.88        235.29         7.17 o                         
   2   6   0         42.24         43.86         2.91 o                         
   3   6   0         70.63         63.90        11.87 o                         
   4   6   0         19.25         26.19         7.84 o                         
   5   6   0         29.94         39.83         8.66 o                         
   6   6   0         46.75         40.43         9.80 o                         
   7   6   0          9.20         16.83         8.90 o                         
   8   6   0         12.27         17.62         9.94 o                         
  -3   7   0        133.97        133.87        12.11 o                         
  -2   7   0         39.25         47.15         8.02 o                         
  -1   7   0          1.97         10.21         6.57 o                         
   0   7   0        121.28        117.17         5.14 o                         
   1   7   0         63.96         93.22         4.51 o                         
   2   7   0        175.07        172.12         6.10 o                         
   3   7   0         18.15         16.20         6.41 o                         
   4   7   0        405.07        414.90        32.28 o                         
   5   7   0          4.30         -0.05         6.30 o                         
   6   7   0         92.63        120.63        10.81 o                         
   7   7   0          5.18         14.66         7.98 o                         
   8   7   0         37.82         42.39        13.32 o                         
  -2   8   0          0.57         -2.58         5.61 o                         
  -1   8   0         11.85         10.58         6.00 o                         
   0   8   0          9.86         10.80         4.92 o                         
   1   8   0         12.10         10.88         6.58 o                         
   2   8   0        176.75        133.87         7.99 o                         
   3   8   0         35.41         49.74        11.62 o                         
   4   8   0         15.32         13.75         5.91 o                         
   5   8   0         59.58         64.79        10.38 o                         
   6   8   0         16.73         27.19         8.43 o                         
   7   8   0          1.92          0.08         4.93 o                         
   8   8   0         19.96         21.15         8.95 o                         
  -1   9   0          1.59          4.08         5.85 o                         
   0   9   0         11.02          9.71         9.38 o                         
   1   9   0          5.58          6.23         3.88 o                         
   2   9   0          4.95          6.92         4.13 o                         
   3   9   0          0.39          2.74         5.13 o                         
   4   9   0         14.13         17.30         6.59 o                         
   5   9   0          9.41          9.61         6.01 o                         
   6   9   0         25.97         18.31         8.44 o                         
   7   9   0          1.49         18.31        14.19 o                         
   1  10   0          2.01          2.63         4.63 o                         
   2  10   0         14.84          9.90         5.39 o                         
   3  10   0         54.85         66.47        26.83 o                         
   4  10   0         24.22         26.23         8.51 o                         
   5  10   0         10.19         16.98         8.70 o                         
   6  10   0          0.30         -6.10         8.27 o                         
  -6 -10   1         10.75         23.45        12.74 o                         
  -5 -10   1          5.02         -1.55        11.00 o                         
  -3 -10   1          0.07         -0.93         8.69 o                         
  -2 -10   1         39.18         44.47         7.14 o                         
  -1 -10   1         45.38         42.21         7.63 o                         
  -7  -9   1         10.54          7.06        10.11 o                         
  -6  -9   1          7.48          3.15        10.40 o                         
  -5  -9   1          0.37         -3.24         6.73 o                         
  -4  -9   1         69.21         80.83        12.01 o                         
  -3  -9   1          4.04          6.28         5.79 o                         
  -2  -9   1          0.81          0.67         3.64 o                         
  -1  -9   1         16.53          9.34         3.40 o                         
   0  -9   1          9.15          5.63         5.40 o                         
   1  -9   1         17.92         20.90         9.69 o                         
  -8  -8   1         11.78          7.94         7.56 o                         
  -7  -8   1          3.63          3.48         5.73 o                         
  -6  -8   1        155.91        156.23        28.52 o                         
  -5  -8   1          9.02         17.99         6.45 o                         
  -4  -8   1        896.16        924.01        28.28 o                         
  -3  -8   1          2.30          1.72         4.90 o                         
  -2  -8   1        183.34        158.98         6.46 o                         
  -1  -8   1          0.66          7.25         3.17 o                         
   0  -8   1         71.59         55.08         4.95 o                         
   1  -8   1         27.50         19.14         6.03 o                         
   2  -8   1         17.71         31.21         8.37 o                         
  -8  -7   1          0.29         -0.28         5.13 o                         
  -7  -7   1         28.25         32.29        12.70 o                         
  -6  -7   1         22.47         20.58         6.81 o                         
  -5  -7   1         85.73         78.04        13.28 o                         
  -4  -7   1          4.46          2.37         6.18 o                         
  -3  -7   1         41.65         43.97         6.14 o                         
  -2  -7   1        238.05        190.42        10.64 o                         
  -1  -7   1         42.52         71.67         5.23 o                         
   0  -7   1        218.11        200.42         7.56 o                         
   1  -7   1         10.92         11.20         2.83 o                         
   2  -7   1        501.87        474.40        22.98 o                         
   3  -7   1          0.59          7.11         9.56 o                         
  -8  -6   1          7.26          6.66         6.56 o                         
  -7  -6   1         16.43         13.14         6.56 o                         
  -6  -6   1         37.79         64.10        18.50 o                         
  -5  -6   1         25.03         39.51         6.87 o                         
  -4  -6   1        107.24         85.19         9.06 o                         
  -3  -6   1         81.61         74.31        11.26 o                         
  -2  -6   1          5.31         21.09         2.49 o                         
  -1  -6   1         76.20         92.96         5.10 o                         
   0  -6   1        179.22        180.25         5.79 o                         
   1  -6   1        133.61        117.90         4.21 o                         
   2  -6   1          1.42          5.74         4.85 o                         
   3  -6   1         69.38         72.24        12.56 o                         
   4  -6   1         36.12         50.87         8.70 o                         
  -8  -5   1          1.86         -3.00         5.37 o                         
  -7  -5   1         51.30         40.30         6.93 o                         
  -6  -5   1          4.30          4.33         7.15 o                         
  -5  -5   1          1.20          3.76         3.94 o                         
  -4  -5   1          0.28          0.12         4.83 o                         
  -3  -5   1        224.75        206.46         7.54 o                         
  -2  -5   1        107.54        122.93         7.21 o                         
  -1  -5   1        391.18        449.22        10.54 o                         
   0  -5   1         39.39         47.32         2.65 o                         
   1  -5   1        143.02        133.95         3.62 o                         
   2  -5   1          1.74          4.02         4.22 o                         
   3  -5   1          0.35          5.05         7.10 o                         
   4  -5   1          4.09          9.01         7.94 o                         
   5  -5   1          0.05          4.69         8.91 o                         
  -8  -4   1          2.08          1.67         5.20 o                         
  -7  -4   1          2.34         15.51         9.55 o                         
  -6  -4   1          0.00          2.81         3.12 o                         
  -5  -4   1          4.84          5.58         4.43 o                         
  -4  -4   1         51.07         74.83         8.38 o                         
  -3  -4   1         44.68         35.47         5.33 o                         
  -2  -4   1          0.16          1.78         0.80 o                         
  -1  -4   1         56.32         65.74         2.47 o                         
   0  -4   1        113.19        123.48         5.63 o                         
   1  -4   1        461.40        426.60         5.35 o                         
   2  -4   1         14.24         28.78         6.52 o                         
   3  -4   1          9.35         12.78         4.43 o                         
   4  -4   1        117.54        118.01         7.73 o                         
   5  -4   1          1.40         -1.51         4.19 o                         
   6  -4   1         26.38         35.95         9.29 o                         
  -8  -3   1         39.99         30.92         5.27 o                         
  -7  -3   1          6.48          3.91         3.34 o                         
  -6  -3   1         87.92         96.48         6.89 o                         
  -5  -3   1         70.38         59.28         5.84 o                         
  -4  -3   1        719.66        712.58        21.11 o                         
  -3  -3   1        498.39        602.35        21.66 o                         
  -2  -3   1         66.43        408.01        24.79 o                         
  -1  -3   1        764.07        597.02         5.85 o                         
   0  -3   1        330.30        310.65         8.41 o                         
   1  -3   1         99.13        106.67         6.14 o                         
   2  -3   1        151.36        125.87         2.94 o                         
   3  -3   1         26.13         19.47         4.90 o                         
   4  -3   1        253.20        217.41        22.80 o                         
   5  -3   1         12.61         14.12         5.67 o                         
   6  -3   1         13.34         19.51        10.43 o                         
  -8  -2   1         56.01         35.55         5.75 o                         
  -7  -2   1         15.32          8.79         6.65 o                         
  -6  -2   1        179.84        175.70        10.94 o                         
  -5  -2   1         36.50         38.98         4.45 o                         
  -4  -2   1        518.24        598.51         9.06 o                         
  -3  -2   1       1001.03       1029.01        34.59 o                         
  -1  -2   1        719.49        662.37        10.30 o                         
   0  -2   1        132.88        129.69         7.78 o                         
   1  -2   1          0.29         22.18         5.90 o                         
   2  -2   1         29.19         34.26        11.38 o                         
   3  -2   1        178.16        310.28        12.47 o                         
   4  -2   1        281.53        261.14         7.75 o                         
   5  -2   1         23.07         59.57        15.10 o                         
   6  -2   1        134.68        142.83         8.73 o                         
   7  -2   1          0.83          2.83         5.47 o                         
  -8  -1   1         89.68         78.42        18.37 o                         
  -7  -1   1        109.37         87.71         8.05 o                         
  -6  -1   1        297.91        266.28         9.55 o                         
  -5  -1   1          2.28          2.09         2.74 o                         
  -4  -1   1        985.17        986.34        22.70 o                         
  -3  -1   1        778.12        754.77        12.50 o                         
  -2  -1   1       5599.29       5792.23        48.58 o                         
  -1  -1   1       2565.16       2600.99        19.93 o                         
   1  -1   1        110.12        119.85         5.43 o                         
   2  -1   1        683.83        662.61         7.14 o                         
   3  -1   1         96.98         75.88         3.64 o                         
   4  -1   1         67.07         81.38         4.66 o                         
   5  -1   1          0.61          1.13         3.15 o                         
   6  -1   1         22.22         30.63         7.03 o                         
   7  -1   1          1.65         -5.22         9.11 o                         
  -8   0   1          1.20          3.41         5.42 o                         
  -7   0   1         11.11         18.66         9.00 o                         
  -6   0   1          2.21         85.11         9.16 o                         
  -5   0   1        154.56        139.04         9.17 o                         
  -4   0   1       1391.92       1312.65        13.47 o                         
  -3   0   1        482.56        432.52        18.93 o                         
  -2   0   1       8355.31       8156.26        40.65 o                         
  -1   0   1        253.36        210.49         5.83 o                         
   1   0   1       2853.23       2672.26        21.08 o                         
   2   0   1        900.02       1112.37        16.04 o                         
   3   0   1         62.80         56.86         5.43 o                         
   4   0   1         34.06         46.79        14.53 o                         
   5   0   1         22.15         24.33         4.57 o                         
   6   0   1         93.33         75.25        12.66 o                         
   7   0   1          1.79          3.27         6.57 o                         
   8   0   1          6.77         14.59         6.26 o                         
  -7   1   1          4.07          5.46         5.39 o                         
  -6   1   1         25.32         35.18         5.88 o                         
  -5   1   1         29.38         32.36         4.65 o                         
  -4   1   1         50.99         52.48         4.80 o                         
  -3   1   1         42.95         42.97         2.20 o                         
  -2   1   1          5.54          7.55         0.93 o                         
  -1   1   1        743.06        638.15        13.98 o                         
   1   1   1        870.49        911.72        10.48 o                         
   2   1   1       3476.68       3955.22        39.01 o                         
   3   1   1       2123.40       2102.27        19.78 o                         
   4   1   1       1228.37       1160.48        22.29 o                         
   5   1   1        247.40        235.37        11.38 o                         
   6   1   1          6.39         36.29         9.65 o                         
   7   1   1          0.74          1.12         2.81 o                         
   8   1   1          2.17         11.76         8.52 o                         
  -7   2   1         13.42         17.78         9.26 o                         
  -6   2   1          1.27          1.95         4.01 o                         
  -5   2   1         47.13         55.09         5.80 o                         
  -4   2   1          9.07          8.92         3.51 o                         
  -3   2   1        150.09        167.67        16.90 o                         
  -2   2   1        247.31        212.10         7.22 o                         
  -1   2   1        106.98        104.91         2.69 o                         
   0   2   1       1979.71       1732.77        10.37 o                         
   1   2   1        464.54        414.86         9.39 o                         
   2   2   1         29.79         55.72        22.72 o                         
   3   2   1         92.43        114.40         4.96 o                         
   4   2   1          3.18         14.78        10.36 o                         
   5   2   1          4.90          4.39         2.85 o                         
   6   2   1          9.56          7.84         3.18 o                         
   7   2   1        158.53        147.54         9.36 o                         
   8   2   1         11.46         10.47         4.50 o                         
  -6   3   1         31.29         30.87         6.71 o                         
  -5   3   1         14.23         12.34         5.20 o                         
  -4   3   1        179.13        184.27         9.03 o                         
  -3   3   1          6.57         38.27         6.14 o                         
  -2   3   1        554.89        533.39         8.87 o                         
  -1   3   1        123.97        121.01         6.85 o                         
   0   3   1        528.68        553.50         7.02 o                         
   1   3   1         63.87         59.02         4.99 o                         
   2   3   1        234.94        237.55        12.03 o                         
   3   3   1       1443.47       1492.37        17.31 o                         
   4   3   1          2.41         -1.91         1.91 o                         
   5   3   1         21.15         29.38         3.23 o                         
   6   3   1          0.55         -0.61         3.35 o                         
   7   3   1         41.35         44.72         9.65 o                         
   8   3   1          0.01          2.72         4.51 o                         
  -6   4   1          3.74          5.44         7.46 o                         
  -5   4   1          4.38          8.18         5.02 o                         
  -4   4   1         46.68         52.38         5.89 o                         
  -3   4   1         58.03         63.25         5.87 o                         
  -2   4   1         75.31         74.78         4.95 o                         
  -1   4   1         55.57         90.44        19.81 o                         
   0   4   1         76.54        212.53         5.92 o                         
   1   4   1        229.53        225.42         3.71 o                         
   2   4   1          0.01          2.93         2.18 o                         
   3   4   1        193.24        219.75         6.72 o                         
   4   4   1        155.83        178.10         7.13 o                         
   5   4   1          2.12          2.40         2.26 o                         
   6   4   1          3.50          4.75         2.64 o                         
   7   4   1          8.57         10.72         4.61 o                         
   8   4   1          0.15         25.21        31.01 o                         
   9   4   1          1.96         -4.61         8.38 o                         
  -5   5   1         10.36          8.38         6.03 o                         
  -4   5   1          0.21          5.54         4.81 o                         
  -3   5   1         20.00         23.51         5.26 o                         
  -2   5   1         12.42          6.78         6.13 o                         
  -1   5   1          0.27          3.11         2.75 o                         
   0   5   1          3.41         49.67         4.96 o                         
   1   5   1        696.53        656.41        29.31 o                         
   2   5   1        688.07        623.01        15.50 o                         
   3   5   1        126.63        128.86         6.18 o                         
   4   5   1        172.13        174.34         8.47 o                         
   5   5   1         61.44         45.61         5.96 o                         
   6   5   1        200.03        236.46        12.79 o                         
   7   5   1         27.66         30.42         8.57 o                         
   8   5   1         39.32         48.40         8.26 o                         
   9   5   1          0.19         -2.91         6.86 o                         
  -4   6   1         38.28         64.06         9.74 o                         
  -3   6   1          6.54          2.78         5.02 o                         
  -2   6   1        204.91        190.04        10.38 o                         
  -1   6   1          0.32          4.63         3.98 o                         
   0   6   1          3.21         25.53         5.99 o                         
   1   6   1        308.60        302.77        15.65 o                         
   2   6   1        122.33        128.51         9.00 o                         
   3   6   1        233.97        242.23         9.52 o                         
   4   6   1         68.83         64.80         6.40 o                         
   5   6   1          2.71          0.61         3.70 o                         
   6   6   1         82.85        126.89         9.16 o                         
   7   6   1        118.57        140.42        11.56 o                         
   8   6   1         42.00         52.36        10.24 o                         
  -3   7   1          0.00          5.34         6.18 o                         
  -2   7   1          1.89         -2.63         7.20 o                         
  -1   7   1         10.64         10.47         5.57 o                         
   0   7   1        219.79        194.00        14.49 o                         
   1   7   1         98.16        128.38         7.53 o                         
   2   7   1        164.73        177.86        11.12 o                         
   3   7   1         75.33         60.67        10.48 o                         
   4   7   1         38.50         45.12         6.75 o                         
   5   7   1         69.13         65.10         7.72 o                         
   6   7   1         24.59         40.19         7.80 o                         
   8   7   1          7.13         10.64         8.04 o                         
  -2   8   1        180.32        191.02        12.65 o                         
  -1   8   1          0.00          3.20         7.49 o                         
   0   8   1        150.45        123.90         9.87 o                         
   1   8   1         49.52         43.19         4.03 o                         
   2   8   1          9.88         23.52         5.72 o                         
   3   8   1        130.84        143.85        11.36 o                         
   4   8   1          5.59         38.82         6.77 o                         
   5   8   1          2.92          6.46         6.03 o                         
   6   8   1         76.08        122.55        35.14 o                         
   7   8   1         13.20         12.44         7.90 o                         
   8   8   1          8.88         11.72         8.63 o                         
  -1   9   1         10.39          9.68         7.44 o                         
   0   9   1          3.79         10.68         7.81 o                         
   1   9   1          3.04         -0.01         2.92 o                         
   2   9   1          1.55         34.93        31.44 o                         
   3   9   1         93.42         99.60        12.12 o                         
   4   9   1        297.69        336.32        17.17 o                         
   5   9   1         46.36         44.11        13.48 o                         
   6   9   1         55.72         62.97        12.75 o                         
   7   9   1         17.09         25.90        10.43 o                         
   1  10   1          0.08         -2.06         5.04 o                         
   3  10   1          9.06          4.67         5.74 o                         
   4  10   1         79.62         67.26        11.97 o                         
   5  10   1          0.61          2.77         5.69 o                         
   6  10   1          1.21          9.86         7.51 o                         
  -5 -10   2          0.66         13.97         9.82 o                         
  -4 -10   2          7.69          9.43         6.84 o                         
  -3 -10   2         29.93         42.89         8.20 o                         
  -2 -10   2          4.29          2.37         9.97 o                         
  -1 -10   2          7.83         10.14         6.99 o                         
  -7  -9   2          5.46          7.69         8.03 o                         
  -6  -9   2         11.57         12.75         7.70 o                         
  -5  -9   2          0.00          5.41         6.71 o                         
  -4  -9   2         58.82         90.90        14.37 o                         
  -3  -9   2         43.65         53.45         8.41 o                         
  -2  -9   2         57.23         65.98        12.46 o                         
  -1  -9   2         11.80          6.76         3.88 o                         
   0  -9   2          0.06          7.37         4.06 o                         
   1  -9   2          0.53          6.46         7.36 o                         
  -7  -8   2         29.25         40.60         8.48 o                         
  -6  -8   2         73.51         91.38        28.72 o                         
  -5  -8   2         96.93         89.36        11.32 o                         
  -4  -8   2         39.08         74.58         8.88 o                         
  -3  -8   2          4.28          5.69         5.62 o                         
  -2  -8   2          0.32          7.28         3.94 o                         
  -1  -8   2         10.09          6.53         2.99 o                         
   0  -8   2          0.15          0.62         2.09 o                         
   1  -8   2         17.45          8.16         8.52 o                         
   2  -8   2         17.57         22.65         7.53 o                         
  -8  -7   2         18.38         22.35        15.41 o                         
  -7  -7   2         78.71         63.86         9.62 o                         
  -6  -7   2         25.17         25.65         6.72 o                         
  -5  -7   2          7.77          6.71         6.21 o                         
  -4  -7   2          1.12         -3.38         4.59 o                         
  -3  -7   2        436.59        448.97        13.57 o                         
  -2  -7   2        128.11        112.07         4.73 o                         
  -1  -7   2        193.23        171.13        11.34 o                         
   0  -7   2        126.81        121.24         5.71 o                         
   1  -7   2        148.17        129.79        14.04 o                         
   2  -7   2          2.68         -0.85         6.18 o                         
   3  -7   2          0.02          4.04         5.83 o                         
  -8  -6   2         12.13         13.95        13.92 o                         
  -7  -6   2          2.43         -1.57         4.90 o                         
  -6  -6   2          3.50         -0.54         4.51 o                         
  -5  -6   2         10.35         12.32         5.18 o                         
  -4  -6   2          0.12         -3.42         3.42 o                         
  -3  -6   2         32.35         31.10         5.03 o                         
  -2  -6   2          4.80          5.32         2.33 o                         
  -1  -6   2        139.06        117.50         4.38 o                         
   0  -6   2         10.28         26.97         3.77 o                         
   1  -6   2         57.22         46.38         3.52 o                         
   2  -6   2          5.86         -1.31         4.21 o                         
   3  -6   2        245.97        229.14        13.09 o                         
   4  -6   2         19.06         30.62         8.81 o                         
  -8  -5   2          2.73          0.61         4.95 o                         
  -7  -5   2          0.90          1.99         4.59 o                         
  -6  -5   2          1.18         -6.28         6.99 o                         
  -5  -5   2          3.97          9.87         6.49 o                         
  -4  -5   2         20.24         15.16         5.02 o                         
  -3  -5   2          2.37          0.58         2.25 o                         
  -2  -5   2         11.36         25.78         5.29 o                         
  -1  -5   2        147.91        244.77         8.05 o                         
   0  -5   2         99.73        108.04         4.93 o                         
   1  -5   2        103.35        115.85         5.99 o                         
   2  -5   2         22.54         18.91         3.50 o                         
   3  -5   2          7.70          3.20         4.22 o                         
   4  -5   2          2.10          2.69         6.28 o                         
   5  -5   2         17.96         32.36        13.53 o                         
  -8  -4   2          0.52          1.99         4.54 o                         
  -7  -4   2          0.50          2.11         4.16 o                         
  -6  -4   2         24.98         19.99         6.09 o                         
  -5  -4   2         25.82         23.90         4.61 o                         
  -4  -4   2         15.21         14.50        10.24 o                         
  -3  -4   2        251.12        245.27         9.85 o                         
  -2  -4   2          0.27          0.80         1.95 o                         
  -1  -4   2        200.33        228.08         4.95 o                         
   0  -4   2          2.65          5.65         1.86 o                         
   1  -4   2        130.51        120.73         8.53 o                         
   2  -4   2          5.79          4.58         1.66 o                         
   3  -4   2        101.05        106.32         4.58 o                         
   5  -4   2          8.69          9.38         5.34 o                         
   6  -4   2          0.01          2.03         6.49 o                         
  -8  -3   2          0.05          3.08         4.05 o                         
  -7  -3   2          2.80          4.96         4.95 o                         
  -6  -3   2          1.10         19.70        14.44 o                         
  -5  -3   2          8.50         12.95         2.32 o                         
  -4  -3   2        169.48        116.41         5.81 o                         
  -3  -3   2        318.43        348.50         7.78 o                         
  -2  -3   2       1869.47       1703.78         9.29 o                         
  -1  -3   2        240.12        209.38         5.98 o                         
   0  -3   2       2314.07       2263.93        14.15 o                         
   1  -3   2          0.46         -0.21         1.00 o                         
   2  -3   2        301.11        300.85         5.38 o                         
   3  -3   2         24.82         32.43         3.69 o                         
   4  -3   2         50.88         75.07         9.77 o                         
   5  -3   2         23.14         14.47         5.07 o                         
   6  -3   2          5.08         11.92        10.99 o                         
  -8  -2   2         70.63         73.58         6.94 o                         
  -7  -2   2          9.94          4.00         3.16 o                         
  -6  -2   2        222.09        217.78        13.75 o                         
  -5  -2   2          0.00          0.05         1.77 o                         
  -4  -2   2        176.70        172.37         9.00 o                         
  -3  -2   2        368.15        316.54         7.10 o                         
  -1  -2   2       5191.66       4955.99        45.41 o                         
   0  -2   2          9.72         41.26         7.27 o                         
   1  -2   2        774.96        664.93         5.52 o                         
   2  -2   2        180.80        197.81         4.60 o                         
   3  -2   2        200.17        205.66         6.15 o                         
   4  -2   2        224.61        302.92        24.41 o                         
   5  -2   2         12.06         23.39        11.23 o                         
   6  -2   2         56.03         64.47        19.84 o                         
   7  -2   2          4.23          4.72         6.02 o                         
  -8  -1   2         55.12         53.04         8.91 o                         
  -7  -1   2          0.64          2.44         6.13 o                         
  -6  -1   2         14.51         15.39         4.83 o                         
  -5  -1   2         18.03         19.90         2.87 o                         
  -4  -1   2        740.43        769.00        16.82 o                         
  -3  -1   2        346.88        331.55         4.71 o                         
  -2  -1   2       1240.96       1183.31        15.50 o                         
  -1  -1   2       1116.83       1134.08        11.62 o                         
   0  -1   2       2622.34       2192.66        11.66 o                         
   1  -1   2        108.67        198.41         3.59 o                         
   2  -1   2       2807.28       2660.86        16.28 o                         
   3  -1   2         84.33         86.60         3.89 o                         
   4  -1   2        254.41        221.99         5.40 o                         
   5  -1   2         16.90         22.41         3.16 o                         
   6  -1   2          3.09          5.51         4.16 o                         
   7  -1   2          4.98         11.53         5.30 o                         
  -8   0   2         19.22         27.50         7.48 o                         
  -7   0   2          9.03         13.21         5.85 o                         
  -6   0   2       1013.08        889.17        69.88 o                         
  -5   0   2          3.23          3.95         2.64 o                         
  -4   0   2       1248.40       1174.39        17.45 o                         
  -3   0   2         51.14         47.40         2.05 o                         
  -2   0   2       1884.31       1692.64        19.52 o                         
  -1   0   2        278.32        268.75         5.11 o                         
   1   0   2        813.80        647.78         5.07 o                         
   2   0   2         82.75         61.31        10.44 o                         
   3   0   2        129.09        131.56        13.24 o                         
   4   0   2         51.16         39.87         5.54 o                         
   5   0   2         25.48         32.04         3.41 o                         
   7   0   2          0.05         -9.23         9.23 o                         
   8   0   2         20.65         28.17         7.59 o                         
  -7   1   2         13.23         12.62         6.68 o                         
  -6   1   2         15.29         27.95         5.80 o                         
  -5   1   2         20.67         19.00         4.50 o                         
  -4   1   2         11.82         12.34         5.66 o                         
  -3   1   2         87.48         92.16         5.91 o                         
  -2   1   2        957.32        829.86         9.58 o                         
  -1   1   2        487.50        489.16         8.31 o                         
   0   1   2      14500.97      19761.55        65.59 o                         
   1   1   2         11.59        100.27         4.01 o                         
   2   1   2       1077.52       1414.80        48.64 o                         
   3   1   2        133.27        104.37         7.77 o                         
   4   1   2          0.47         12.07         8.57 o                         
   5   1   2          0.50          0.95         4.05 o                         
   6   1   2        133.50        125.21         7.76 o                         
   7   1   2          4.10          2.26         3.81 o                         
   8   1   2          0.00         -0.22         3.88 o                         
  -7   2   2          2.12          1.13         6.60 o                         
  -6   2   2          0.32         70.59        49.82 o                         
  -5   2   2         58.53         70.58         7.20 o                         
  -4   2   2         34.61         33.22         5.20 o                         
  -3   2   2        100.60         92.58         4.82 o                         
  -2   2   2         22.92         26.32         3.82 o                         
  -1   2   2          6.87          6.09         4.10 o                         
   0   2   2       4892.00       5249.96        27.74 o                         
   1   2   2        171.96        251.66         6.08 o                         
   2   2   2        339.89        392.40        11.10 o                         
   3   2   2        231.98        250.88         5.95 o                         
   4   2   2         30.20         35.09         3.14 o                         
   5   2   2         87.25         78.37         6.45 o                         
   6   2   2        352.55        336.36        12.11 o                         
   7   2   2        100.30        103.43         6.71 o                         
   8   2   2          0.32          1.12         4.86 o                         
  -6   3   2          1.28         -0.91         4.42 o                         
  -5   3   2         63.72         70.27         7.22 o                         
  -4   3   2         67.76         84.31         5.90 o                         
  -3   3   2        378.14        411.25        14.85 o                         
  -2   3   2        409.92        384.43        10.86 o                         
  -1   3   2         69.16         86.63        20.01 o                         
   0   3   2        189.10        146.50         2.73 o                         
   1   3   2          9.11         13.76         7.52 o                         
   2   3   2         60.77         59.91         3.32 o                         
   3   3   2         15.68         22.38         4.66 o                         
   4   3   2          5.22          6.35         1.73 o                         
   5   3   2          9.86          8.30         4.72 o                         
   6   3   2        136.97        125.65         8.20 o                         
   7   3   2         28.62         29.38         8.74 o                         
   8   3   2          1.61         -5.52         5.52 o                         
  -6   4   2          5.82        -12.56        12.56 o                         
  -5   4   2         22.09         27.75         6.99 o                         
  -4   4   2         19.35         21.05         7.49 o                         
  -3   4   2        143.68        150.37         7.23 o                         
  -2   4   2        104.06        108.66         5.23 o                         
  -1   4   2        605.33        658.44        11.29 o                         
   0   4   2       1009.06       1066.41        18.97 o                         
   1   4   2         41.15         26.22         1.88 o                         
   2   4   2       1172.64        965.79        65.01 o                         
   3   4   2         11.50         13.97         2.46 o                         
   4   4   2       1082.81       1263.63        28.05 o                         
   5   4   2         22.32         21.43         2.28 o                         
   6   4   2          6.81          4.97         2.78 o                         
   7   4   2          2.40          7.92         3.87 o                         
   8   4   2          8.34          7.58         4.62 o                         
   9   4   2          6.61         17.00        10.08 o                         
  -5   5   2         13.15         27.93        12.04 o                         
  -4   5   2         16.76         19.44         9.69 o                         
  -3   5   2          2.70          5.43         7.70 o                         
  -2   5   2          6.74         11.28         5.71 o                         
  -1   5   2         48.90         46.17         3.05 o                         
   0   5   2        391.57        393.50        11.57 o                         
   1   5   2        128.14        238.52         8.63 o                         
   2   5   2        365.14        364.53        13.39 o                         
   3   5   2        230.79        275.74         8.31 o                         
   4   5   2        212.38        187.93         3.90 o                         
   5   5   2         17.75         14.47         6.10 o                         
   6   5   2         25.34         31.96         9.03 o                         
   7   5   2         53.28         67.50        10.84 o                         
   8   5   2         28.01         28.05         7.81 o                         
   9   5   2          9.27         11.11         8.59 o                         
  -4   6   2         52.49         57.62        14.37 o                         
  -3   6   2          5.81         11.36         6.17 o                         
  -2   6   2         35.44         45.26        10.77 o                         
  -1   6   2         42.36         51.01        10.77 o                         
   0   6   2        278.52        267.89         6.10 o                         
   1   6   2          4.77         57.46         8.61 o                         
   2   6   2          2.83          1.58         3.46 o                         
   3   6   2        100.57         94.05         6.60 o                         
   4   6   2        432.94        464.06        33.64 o                         
   5   6   2         54.39         50.93         5.99 o                         
   6   6   2         93.53        103.28         8.94 o                         
   7   6   2         10.79         15.82         7.07 o                         
   8   6   2         13.91         15.48        11.89 o                         
   9   6   2          0.53         -7.98         8.33 o                         
  -3   7   2         25.90         22.19         8.80 o                         
  -2   7   2         79.47        107.95        10.86 o                         
  -1   7   2         95.62         82.44        11.94 o                         
   0   7   2        124.04        123.03        15.06 o                         
   1   7   2        260.92        221.62        16.83 o                         
   2   7   2        183.86        180.87        11.27 o                         
   3   7   2         89.73         76.28        11.36 o                         
   4   7   2         98.58        101.75         8.60 o                         
   5   7   2          2.03          1.74         6.13 o                         
   6   7   2         99.38         90.74        10.06 o                         
   7   7   2         40.48         46.81         8.92 o                         
   8   7   2          0.72          5.28         6.69 o                         
  -2   8   2          0.00         -0.32         7.77 o                         
  -1   8   2         71.85         73.81         8.91 o                         
   0   8   2          6.26          6.29         6.47 o                         
   1   8   2          1.42         12.07         4.93 o                         
   2   8   2        106.27         97.27        11.05 o                         
   3   8   2         43.18         43.34         5.79 o                         
   4   8   2        174.89        213.80        12.27 o                         
   5   8   2         20.37         37.51         7.68 o                         
   6   8   2         17.96         28.93         7.97 o                         
   7   8   2         46.86         72.72        16.72 o                         
   8   8   2         14.37         93.26        17.49 o                         
  -1   9   2          6.41          8.32         6.96 o                         
   0   9   2          0.00         -5.44         5.44 o                         
   1   9   2          0.61          1.34         3.05 o                         
   2   9   2         92.64        108.51         8.94 o                         
   3   9   2         74.42        104.58        13.63 o                         
   4   9   2          4.94          4.92         5.46 o                         
   5   9   2        103.32        125.51        12.33 o                         
   6   9   2         15.66         38.02        10.77 o                         
   7   9   2         11.18         33.51         9.77 o                         
   0  10   2          0.21         22.67        20.88 o                         
   1  10   2          1.23         -0.21         3.59 o                         
   2  10   2          0.00          2.34         7.74 o                         
   3  10   2          0.47          6.13         6.33 o                         
   4  10   2          5.97         18.27         8.23 o                         
   5  10   2         10.96          6.43         7.31 o                         
   6  10   2          1.21          9.57         7.56 o                         
  -5 -10   3         14.34          8.67         6.82 o                         
  -4 -10   3          3.34          7.01         6.16 o                         
  -3 -10   3          2.70         -1.10         8.87 o                         
  -2 -10   3          0.51          2.03         3.90 o                         
  -6  -9   3          9.49          9.17         7.33 o                         
  -5  -9   3          0.00         -1.87         5.54 o                         
  -4  -9   3          6.62          8.20         5.42 o                         
  -3  -9   3          0.20         -0.71         7.91 o                         
  -2  -9   3         42.26         41.35         7.24 o                         
  -1  -9   3         16.36         14.82         5.81 o                         
   0  -9   3          0.18          3.57         3.01 o                         
   1  -9   3          3.25         12.04        12.74 o                         
  -7  -8   3          0.36          0.74         6.10 o                         
  -6  -8   3         30.32         43.11        11.53 o                         
  -5  -8   3         43.28         40.11         8.00 o                         
  -4  -8   3          8.94          4.01         4.82 o                         
  -3  -8   3         33.09         26.73         5.64 o                         
  -2  -8   3         41.95         63.04        10.94 o                         
  -1  -8   3          3.10          4.62         3.55 o                         
   0  -8   3          1.67          4.84         3.13 o                         
   1  -8   3          6.13          5.80         5.68 o                         
   2  -8   3          0.01         -4.11         5.98 o                         
  -8  -7   3          0.51          8.08         7.51 o                         
  -7  -7   3          0.29         19.02        12.53 o                         
  -6  -7   3         31.98         38.25        10.55 o                         
  -5  -7   3         10.33         15.29         8.87 o                         
  -4  -7   3        842.64        854.76        19.86 o                         
  -3  -7   3         25.03         23.63         4.93 o                         
  -2  -7   3        157.12        180.37        17.06 o                         
  -1  -7   3         28.93         42.41         4.62 o                         
   0  -7   3         21.48         19.34         3.03 o                         
   1  -7   3         16.05          8.06         6.13 o                         
   2  -7   3         29.86         32.20         7.93 o                         
   3  -7   3         22.32         28.04         8.02 o                         
  -8  -6   3         11.38         17.44         8.04 o                         
  -7  -6   3          9.71          7.26         8.35 o                         
  -6  -6   3         15.09         32.91         7.96 o                         
  -5  -6   3         54.88         32.98        11.92 o                         
  -4  -6   3         91.02         86.46         8.05 o                         
  -3  -6   3         10.04         14.26         4.24 o                         
  -2  -6   3          0.62         -0.46         1.75 o                         
  -1  -6   3         28.99         25.64         2.87 o                         
   0  -6   3        170.36        166.86         9.98 o                         
   1  -6   3          0.01         -2.49         2.49 o                         
   2  -6   3        252.97        245.36        12.78 o                         
   3  -6   3         11.55         18.52         9.33 o                         
   4  -6   3          0.02          9.23         6.52 o                         
  -8  -5   3          5.28          2.05        10.11 o                         
  -7  -5   3         97.88         99.77         9.02 o                         
  -6  -5   3         19.76         22.53         7.05 o                         
  -5  -5   3         73.12         68.38         6.14 o                         
  -4  -5   3          0.48         -3.42         3.42 o                         
  -3  -5   3         48.92         48.06         7.24 o                         
  -2  -5   3         41.59         66.29         5.54 o                         
  -1  -5   3         39.40         41.77         3.21 o                         
   0  -5   3         86.38         82.31         9.51 o                         
   1  -5   3         32.24         78.67        12.31 o                         
   2  -5   3        216.40        205.48         6.27 o                         
   3  -5   3         32.20         34.66         6.21 o                         
   4  -5   3          1.73         -1.81         6.74 o                         
   5  -5   3          0.70          5.19         6.33 o                         
  -8  -4   3          0.01          5.93        11.07 o                         
  -7  -4   3         12.06         15.10        10.18 o                         
  -6  -4   3         12.77         21.44         5.79 o                         
  -5  -4   3         21.19         26.73         4.18 o                         
  -4  -4   3        282.83        251.42         9.67 o                         
  -3  -4   3         13.61         25.56         3.98 o                         
  -2  -4   3        658.35        631.21        10.51 o                         
  -1  -4   3        374.23        366.17         9.53 o                         
   0  -4   3        665.86        595.08         7.17 o                         
   1  -4   3         16.68         27.04         2.29 o                         
   2  -4   3          3.24          2.74         2.00 o                         
   3  -4   3        188.27        175.26        13.50 o                         
   4  -4   3        143.44        128.81         9.75 o                         
   5  -4   3         27.19         18.77         6.57 o                         
   6  -4   3          2.27          3.33         6.45 o                         
  -8  -3   3         25.79         22.83         7.08 o                         
  -7  -3   3          1.32          0.39         3.26 o                         
  -6  -3   3         13.41         13.40         2.91 o                         
  -5  -3   3          1.64          2.47         2.04 o                         
  -4  -3   3        170.57        173.76         6.95 o                         
  -3  -3   3         16.43         18.96         3.81 o                         
  -2  -3   3        826.51        742.83        10.65 o                         
  -1  -3   3          5.77          4.79         1.66 o                         
   0  -3   3         34.11         83.38         3.02 o                         
   1  -3   3        165.59        150.44         3.38 o                         
   2  -3   3         75.37         99.87         7.60 o                         
   3  -3   3         13.52         15.20         2.28 o                         
   4  -3   3        163.63        131.49        14.88 o                         
   5  -3   3          0.01         -4.34         4.34 o                         
   6  -3   3         27.61         33.46        15.77 o                         
  -8  -2   3         45.57         54.90        23.05 o                         
  -7  -2   3          5.68          4.29         4.72 o                         
  -6  -2   3         32.96         42.33         5.79 o                         
  -5  -2   3          5.59          2.74         2.91 o                         
  -4  -2   3        342.93        377.62        46.25 o                         
  -3  -2   3        433.97        416.47        13.47 o                         
  -2  -2   3        716.95        698.25        17.01 o                         
  -1  -2   3       1767.52       1683.91        14.03 o                         
   0  -2   3       5797.06       6014.07        34.42 o                         
   1  -2   3       1155.35       1165.69         8.90 o                         
   2  -2   3       1834.82       1723.19        19.91 o                         
   3  -2   3        138.20        147.32         7.45 o                         
   4  -2   3        161.67        169.60         6.47 o                         
   5  -2   3         23.27         22.21         3.52 o                         
   6  -2   3          0.26         -0.28         3.35 o                         
   7  -2   3          4.73          3.70         4.80 o                         
  -8  -1   3         35.88         30.67         8.09 o                         
  -7  -1   3         21.62         28.32        10.36 o                         
  -6  -1   3        265.77        260.08        10.79 o                         
  -5  -1   3         11.10         15.86         2.97 o                         
  -4  -1   3        809.06        822.43        12.97 o                         
  -3  -1   3        347.47        321.67        12.46 o                         
  -2  -1   3        312.93        257.33         8.17 o                         
  -1  -1   3       4517.63       4544.13        21.72 o                         
   0  -1   3       1061.47       1058.61        10.50 o                         
   1  -1   3        162.84        146.53         6.32 o                         
   2  -1   3        747.47        731.33         7.99 o                         
   3  -1   3        188.40        178.16         4.00 o                         
   4  -1   3          4.92         19.22        11.28 o                         
   5  -1   3          4.21          9.12         3.38 o                         
   6  -1   3        115.16        119.14         8.23 o                         
   7  -1   3         14.02          7.34         9.94 o                         
  -8   0   3         29.05         58.76        13.41 o                         
  -7   0   3         31.39         32.48         7.15 o                         
  -6   0   3         10.96         16.66         5.62 o                         
  -5   0   3          9.21         11.73         2.32 o                         
  -4   0   3          8.48         11.64         2.01 o                         
  -3   0   3         11.32          6.56         1.92 o                         
  -2   0   3         29.65         26.87         1.47 o                         
  -1   0   3        462.08        416.32         3.93 o                         
   0   0   3        149.88        132.70         3.29 o                         
   1   0   3        109.94         97.76         5.05 o                         
   2   0   3       3169.53       2967.27        19.45 o                         
   3   0   3          1.45          7.46         3.21 o                         
   4   0   3        264.39        274.04        23.65 o                         
   5   0   3         26.47         30.75         4.94 o                         
   6   0   3         27.80         24.69         4.22 o                         
   7   0   3          0.80          0.47         3.50 o                         
   8   0   3          7.69         16.24        11.85 o                         
  -7   1   3          5.88          9.33         6.01 o                         
  -6   1   3         87.47         85.70        12.17 o                         
  -5   1   3          5.15          4.08         3.72 o                         
  -4   1   3          3.87          6.17         2.72 o                         
  -3   1   3         65.72         66.99         4.33 o                         
  -2   1   3          1.79          1.91         0.62 o                         
  -1   1   3       1208.70       1023.50        41.65 o                         
   0   1   3       1324.39       1207.13        12.17 o                         
   1   1   3        672.42        554.86         3.79 o                         
   2   1   3       2737.23       2300.06        13.56 o                         
   3   1   3          9.09         22.84         2.88 o                         
   4   1   3        179.48        174.28         4.40 o                         
   5   1   3        112.42        121.56         6.80 o                         
   6   1   3         51.97         47.66         8.31 o                         
   7   1   3          9.33          5.07         4.59 o                         
   8   1   3         14.33         10.17         6.54 o                         
  -7   2   3          0.07          5.40         5.76 o                         
  -6   2   3         16.97         20.51         7.94 o                         
  -5   2   3        162.29        171.51         8.85 o                         
  -4   2   3         46.04         48.95         5.77 o                         
  -3   2   3         75.28         86.15        13.23 o                         
  -2   2   3         52.10         44.56         4.44 o                         
  -1   2   3         15.21         26.32         3.92 o                         
   0   2   3        478.01        386.86         6.11 o                         
   1   2   3       2952.43       2736.65        30.30 o                         
   2   2   3        134.15        136.74         6.95 o                         
   3   2   3        338.38        296.82         7.70 o                         
   4   2   3         95.71        128.56         6.28 o                         
   5   2   3        413.72        420.30        14.74 o                         
   6   2   3         22.39         30.75         4.92 o                         
   7   2   3          0.32          0.16         2.78 o                         
   8   2   3          1.28         -1.43         6.51 o                         
  -6   3   3         20.13         27.07        11.52 o                         
  -5   3   3         45.57         51.98         6.60 o                         
  -4   3   3         59.77         65.82         6.10 o                         
  -3   3   3        362.08        362.59        15.69 o                         
  -2   3   3          8.75         21.64        14.23 o                         
  -1   3   3         13.65          5.68         2.05 o                         
   0   3   3        106.79         81.04         3.53 o                         
   1   3   3       1593.70       1578.44        28.71 o                         
   2   3   3         42.19         82.67         4.07 o                         
   3   3   3        165.27        183.39         4.87 o                         
   4   3   3        130.49        137.16         5.76 o                         
   5   3   3          0.14          3.32         3.19 o                         
   6   3   3         28.69         30.81         4.98 o                         
   7   3   3         62.61         65.63         5.62 o                         
   8   3   3          4.29          5.29         5.46 o                         
  -6   4   3         19.45         27.88         7.03 o                         
  -5   4   3          5.12          9.83         5.53 o                         
  -4   4   3         43.19         47.21         9.97 o                         
  -3   4   3          0.12          3.87         3.43 o                         
  -2   4   3         29.54         60.89         4.79 o                         
  -1   4   3         21.01         24.29         3.09 o                         
   0   4   3         62.19        116.07         8.41 o                         
   1   4   3         70.55         63.68         3.88 o                         
   2   4   3          4.46          1.32         1.95 o                         
   3   4   3        100.73         85.32         2.91 o                         
   4   4   3          8.18          7.23         3.20 o                         
   5   4   3         12.24         26.05         6.60 o                         
   6   4   3         24.83         23.47         3.63 o                         
   7   4   3         83.41         74.63         7.84 o                         
   8   4   3          2.26          3.93         8.09 o                         
   9   4   3          4.42         26.08        11.57 o                         
  -5   5   3         16.06         37.27         7.36 o                         
  -4   5   3          1.08          7.69         5.14 o                         
  -3   5   3         42.50         41.16         5.74 o                         
  -2   5   3         99.65         95.40         6.95 o                         
  -1   5   3         52.20         42.82         5.52 o                         
   0   5   3        240.45        251.37         7.15 o                         
   1   5   3         35.46         31.62         7.23 o                         
   2   5   3        389.58        437.20         7.62 o                         
   3   5   3        138.48        153.83         4.69 o                         
   4   5   3        121.13        103.97         6.62 o                         
   5   5   3         40.64         41.46         2.51 o                         
   6   5   3        270.37        300.72        12.61 o                         
   7   5   3          0.03          2.58         2.59 o                         
   8   5   3          7.83         -2.13         8.16 o                         
   9   5   3          0.51         -2.28         6.33 o                         
  -4   6   3         24.82         22.15         7.65 o                         
  -3   6   3          2.21          4.07         5.61 o                         
  -2   6   3        129.88        128.05         9.03 o                         
  -1   6   3          1.88          7.14         4.65 o                         
   0   6   3         56.59         50.90         4.99 o                         
   1   6   3        183.21        205.19         5.35 o                         
   2   6   3         25.58         28.09         3.93 o                         
   3   6   3         91.63         73.42         9.62 o                         
   4   6   3        121.38        127.45         8.49 o                         
   5   6   3          7.35         23.52        16.62 o                         
   6   6   3         65.32         80.10         8.14 o                         
   7   6   3          0.74          4.40         5.57 o                         
   8   6   3          8.65         14.93         7.23 o                         
   9   6   3          4.81          7.77         7.22 o                         
  -3   7   3         26.81         35.45         8.38 o                         
  -2   7   3         92.37         85.81        12.88 o                         
  -1   7   3         11.67         33.58        10.47 o                         
   0   7   3          4.19         -2.51         2.63 o                         
   1   7   3          6.04         17.66         7.35 o                         
   2   7   3         31.05         32.19         4.08 o                         
   3   7   3         37.22         41.84         8.52 o                         
   4   7   3         86.01         84.61        10.16 o                         
   5   7   3         24.06         30.28        13.06 o                         
   6   7   3          6.90         10.84         5.97 o                         
   7   7   3         32.53         40.74        13.17 o                         
   8   7   3          9.12         21.96        11.53 o                         
  -2   8   3         17.10         19.05        12.14 o                         
  -1   8   3          0.00          1.09         5.34 o                         
   0   8   3         44.96         52.69         9.28 o                         
   1   8   3        129.45        109.07         6.28 o                         
   2   8   3         43.38         45.59         4.40 o                         
   3   8   3        129.16         99.90        18.43 o                         
   4   8   3          0.04         -2.47         4.45 o                         
   5   8   3         45.23         53.65         8.66 o                         
   6   8   3         31.56         37.49         7.58 o                         
   7   8   3          2.39         -5.13         7.30 o                         
   8   8   3          4.16         -0.04         5.06 o                         
  -1   9   3          1.50         17.75         8.48 o                         
   0   9   3         24.92         27.38        10.63 o                         
   1   9   3          3.34          0.66         3.22 o                         
   2   9   3          3.31         -3.37         6.57 o                         
   3   9   3         48.52         33.60        12.05 o                         
   4   9   3         45.78         65.68         9.38 o                         
   5   9   3         25.41         31.85         9.32 o                         
   6   9   3          8.48         11.11         7.51 o                         
   7   9   3          0.16         -2.91         7.09 o                         
   0  10   3          0.75          0.10         6.81 o                         
   1  10   3         10.15          3.71         5.41 o                         
   2  10   3          0.46          4.97         4.52 o                         
   3  10   3         17.83         26.07         6.42 o                         
   4  10   3        127.67        128.53        12.65 o                         
   5  10   3          7.36          8.62         7.36 o                         
   6  10   3         19.05         11.67        11.65 o                         
   4  11   3         45.24         46.23        10.09 o                         
  -4 -10   4          5.38          5.24         6.39 o                         
  -3 -10   4          0.10         -0.75         4.58 o                         
  -6  -9   4         11.01         23.17         8.54 o                         
  -5  -9   4          2.48          3.66         6.74 o                         
  -4  -9   4          0.78          2.41         5.24 o                         
  -3  -9   4          7.36         12.59         5.77 o                         
  -2  -9   4          0.15          4.47         4.13 o                         
  -1  -9   4          0.03         92.01        15.65 o                         
   0  -9   4         33.17         30.96         7.55 o                         
  -7  -8   4         41.25         55.86        13.48 o                         
  -6  -8   4          1.61          4.70         6.30 o                         
  -5  -8   4          1.89         -3.93         5.46 o                         
  -4  -8   4         15.41         36.81         9.53 o                         
  -3  -8   4          8.08          9.14         4.49 o                         
  -2  -8   4         17.85         29.55        12.17 o                         
  -1  -8   4         14.40         13.48         3.32 o                         
   0  -8   4         10.67          8.41         3.27 o                         
   1  -8   4          4.11          4.26         3.19 o                         
   2  -8   4          0.01          6.53         6.26 o                         
  -7  -7   4         19.64         30.63         8.10 o                         
  -6  -7   4          0.97          2.97         4.86 o                         
  -5  -7   4         26.84         17.84         6.63 o                         
  -4  -7   4         13.65         14.71         5.20 o                         
  -3  -7   4          1.42          2.79         3.98 o                         
  -2  -7   4         26.50         24.54         3.41 o                         
  -1  -7   4          9.75          8.03         2.94 o                         
   0  -7   4         12.74         14.97         7.91 o                         
   1  -7   4          0.15         -2.84         2.84 o                         
   2  -7   4          4.57         -4.86         6.60 o                         
   3  -7   4          8.99          7.00         5.87 o                         
  -8  -6   4          1.37         -2.99         5.64 o                         
  -7  -6   4         17.60         20.69        11.11 o                         
  -6  -6   4          3.47          6.32         9.82 o                         
  -5  -6   4          0.58         -1.32         5.15 o                         
  -4  -6   4         67.58         58.27        12.78 o                         
  -3  -6   4        235.56        230.46         9.81 o                         
  -2  -6   4         23.06         18.78         5.08 o                         
  -1  -6   4         14.85         16.10         2.63 o                         
   0  -6   4         24.00         27.19         3.59 o                         
   1  -6   4         82.13        114.29        13.50 o                         
   2  -6   4          0.48         -0.63         4.80 o                         
   3  -6   4          5.99         20.58         8.59 o                         
   4  -6   4          1.21          5.07         7.02 o                         
  -8  -5   4          1.61          4.96         5.79 o                         
  -7  -5   4         16.73         20.39         7.87 o                         
  -6  -5   4         34.90         42.77         9.01 o                         
  -5  -5   4         57.58         56.76         6.70 o                         
  -4  -5   4          2.39          5.77         4.74 o                         
  -3  -5   4        461.49        406.24         9.98 o                         
  -2  -5   4        152.01        126.69         7.62 o                         
  -1  -5   4         75.57         50.43         2.88 o                         
   0  -5   4        266.48        253.41         8.00 o                         
   1  -5   4         75.69         69.21         4.60 o                         
   2  -5   4          1.00         -0.34         2.00 o                         
   3  -5   4        417.94        344.82         9.12 o                         
   4  -5   4          4.99          5.51         5.70 o                         
   5  -5   4          4.97         81.02        50.83 o                         
  -8  -4   4         16.04         12.83         7.54 o                         
  -7  -4   4          7.35          9.30         5.61 o                         
  -6  -4   4          9.37         30.21        18.06 o                         
  -5  -4   4          5.77          4.64         4.79 o                         
  -4  -4   4         51.19         66.54         9.76 o                         
  -3  -4   4         76.95         61.20         4.25 o                         
  -2  -4   4         13.78         14.96         2.27 o                         
  -1  -4   4         88.86        159.21        13.50 o                         
   0  -4   4         15.61         15.83         2.07 o                         
   1  -4   4         66.34         56.50         3.62 o                         
   2  -4   4         24.11         25.47         2.79 o                         
   3  -4   4         16.97         38.57         4.92 o                         
   4  -4   4         24.08         46.28         9.77 o                         
   5  -4   4          1.95          3.31         4.99 o                         
   6  -4   4         28.29         30.22         7.54 o                         
  -8  -3   4         15.13         21.38         6.49 o                         
  -7  -3   4         20.38         29.40        13.13 o                         
  -6  -3   4        145.28        135.48        10.37 o                         
  -5  -3   4         13.98         25.20         9.90 o                         
  -4  -3   4        466.46        491.71        32.51 o                         
  -3  -3   4          4.00          8.30         1.33 o                         
  -2  -3   4         15.50         40.58        11.78 o                         
  -1  -3   4         58.56         50.51         2.02 o                         
   0  -3   4         17.52         38.57         7.79 o                         
   1  -3   4         84.37         81.87         3.28 o                         
   2  -3   4        104.17         80.78        10.35 o                         
   3  -3   4          1.20         -2.47         2.47 o                         
   4  -3   4          8.59          9.02         3.34 o                         
   5  -3   4          0.86         -2.92         3.55 o                         
   6  -3   4          1.38          2.97         5.68 o                         
  -8  -2   4         10.32          7.44         6.13 o                         
  -7  -2   4          4.69          5.22         3.54 o                         
  -6  -2   4         15.55         16.22         3.27 o                         
  -5  -2   4          0.37          5.28         2.39 o                         
  -4  -2   4         33.16         30.54         2.57 o                         
  -2  -2   4        555.95        507.02        16.39 o                         
  -1  -2   4         71.85         85.06         3.66 o                         
   0  -2   4       1117.16       1002.32        13.35 o                         
   1  -2   4        351.27        317.53         4.25 o                         
   2  -2   4        232.45        274.92        14.76 o                         
   3  -2   4         13.38         18.30         7.06 o                         
   4  -2   4          3.68          2.32         2.84 o                         
   5  -2   4          6.98          3.76         2.80 o                         
   6  -2   4          0.39          9.17         5.03 o                         
   7  -2   4         19.01          9.72         6.06 o                         
  -8  -1   4         31.48         20.66         7.29 o                         
  -7  -1   4          0.64          0.58         4.45 o                         
  -6  -1   4        100.25         79.79         9.74 o                         
  -5  -1   4          2.29          2.27         2.11 o                         
  -4  -1   4         91.98         99.54         6.41 o                         
  -3  -1   4        188.18        195.26         8.54 o                         
  -2  -1   4        256.74        224.55         7.13 o                         
  -1  -1   4       4026.83       3832.90        21.80 o                         
   0  -1   4       3642.24       3529.72        20.77 o                         
   1  -1   4          5.40        119.68        44.92 o                         
   2  -1   4         32.37         22.43         1.85 o                         
   3  -1   4        547.79        536.36         7.83 o                         
   4  -1   4        108.19         94.13         5.80 o                         
   5  -1   4        133.31        151.77         6.88 o                         
   6  -1   4         38.76         26.07         7.49 o                         
   7  -1   4          1.03          9.00         5.66 o                         
  -7   0   4          0.22         -2.81         5.12 o                         
  -6   0   4         48.87         69.00         9.97 o                         
  -5   0   4          4.31          1.41         3.03 o                         
  -4   0   4          0.10          1.12         3.85 o                         
  -3   0   4         19.50         20.03         4.47 o                         
  -2   0   4         15.51          8.85         3.28 o                         
  -1   0   4         77.18         86.32        18.05 o                         
   0   0   4        428.42        499.13         7.33 o                         
   1   0   4         44.43        119.63         4.52 o                         
   2   0   4       1589.43       1512.48         9.87 o                         
   3   0   4         10.07         14.04         1.73 o                         
   4   0   4         11.27         23.53         3.74 o                         
   5   0   4         64.30         57.68         4.11 o                         
   6   0   4          0.92         -0.37         2.63 o                         
   7   0   4          7.63          7.83         3.97 o                         
   8   0   4          0.08         -2.73         9.33 o                         
  -7   1   4         19.86         14.35         7.25 o                         
  -6   1   4        364.15        380.60        14.39 o                         
  -5   1   4         49.86         52.18         7.67 o                         
  -4   1   4        194.80        201.29        10.23 o                         
  -3   1   4          0.76          0.51         0.95 o                         
  -2   1   4          0.00          6.22         2.46 o                         
  -1   1   4         27.37         81.67        28.93 o                         
   0   1   4       5274.05       5840.77        23.03 o                         
   1   1   4        212.80        162.56         3.69 o                         
   2   1   4        103.22         84.56         6.21 o                         
   3   1   4          0.51         -0.94         1.53 o                         
   4   1   4          0.07          2.08         1.98 o                         
   5   1   4        111.01        113.81         8.11 o                         
   6   1   4          1.79          0.65         2.43 o                         
   7   1   4          0.00         -3.46         3.46 o                         
   8   1   4         33.52         41.30         7.59 o                         
  -7   2   4          2.70          4.77         5.80 o                         
  -6   2   4         62.64         66.22         8.09 o                         
  -5   2   4         29.80         33.67         5.81 o                         
  -4   2   4          0.32          5.90         4.48 o                         
  -3   2   4        119.49        121.57         5.81 o                         
  -2   2   4        374.97        356.62         7.84 o                         
  -1   2   4        958.14        965.47        15.84 o                         
   1   2   4       1118.05       1098.02        13.40 o                         
   2   2   4        527.00        486.00        13.97 o                         
   3   2   4         52.00         43.49         9.43 o                         
   4   2   4         49.66         54.70         4.93 o                         
   5   2   4         97.77         98.03         9.29 o                         
   6   2   4        314.79        307.06        11.25 o                         
   8   2   4         29.85         28.14         5.81 o                         
  -6   3   4          1.44          6.31         5.60 o                         
  -5   3   4          7.57          3.04         4.36 o                         
  -4   3   4         13.17         21.08         5.87 o                         
  -3   3   4          0.12         -1.05         2.61 o                         
  -2   3   4        188.71        200.16         5.81 o                         
  -1   3   4         23.81         10.65         8.34 o                         
   0   3   4        628.84        638.95         9.09 o                         
   1   3   4       1411.48       1902.90        31.26 o                         
   2   3   4         46.92         31.69         6.69 o                         
   4   3   4        197.03        160.43         7.78 o                         
   5   3   4         20.06         20.06         4.84 o                         
   6   3   4        517.74        517.10        14.31 o                         
   7   3   4         59.03         66.41         6.34 o                         
   8   3   4          2.50          0.73         3.87 o                         
  -6   4   4          1.75          5.67         9.97 o                         
  -5   4   4          0.49          0.79         3.85 o                         
  -4   4   4         84.72         78.55         7.43 o                         
  -3   4   4         53.82         49.29         5.25 o                         
  -2   4   4        520.63        551.12        11.04 o                         
  -1   4   4         50.74         40.90         4.13 o                         
   0   4   4        466.77        493.71         6.78 o                         
   1   4   4         64.47         79.90         4.21 o                         
   2   4   4       1279.81       1406.21        13.41 o                         
   3   4   4        364.25        360.29         6.18 o                         
   4   4   4        161.62        121.12         8.70 o                         
   5   4   4         51.56         46.29         5.13 o                         
   6   4   4         31.44         21.99         9.00 o                         
   7   4   4         54.73         55.94        11.00 o                         
   8   4   4          1.64          3.14         5.36 o                         
   9   4   4          0.01          2.04         6.02 o                         
  -5   5   4         33.47         28.57         7.23 o                         
  -4   5   4          1.27          1.66         6.10 o                         
  -3   5   4         96.48         82.90         7.43 o                         
  -2   5   4          0.37          8.07         4.16 o                         
  -1   5   4          0.36          0.98         1.54 o                         
   0   5   4        287.01        283.11         5.88 o                         
   1   5   4          3.06          5.01         2.53 o                         
   2   5   4        940.98        927.24        16.78 o                         
   3   5   4        128.93        129.49         3.80 o                         
   4   5   4        779.16        787.62        11.09 o                         
   5   5   4        201.12        215.92        10.04 o                         
   6   5   4         42.57         31.18         7.29 o                         
   7   5   4         13.91         12.88         3.82 o                         
   8   5   4         13.67         12.63         9.58 o                         
   9   5   4          9.66          4.24         6.40 o                         
  -4   6   4         35.35         35.89         8.37 o                         
  -3   6   4          2.56          2.04         4.55 o                         
  -2   6   4          0.17         23.50        20.44 o                         
  -1   6   4         62.22         64.98         7.20 o                         
   0   6   4          1.79          3.40         2.16 o                         
   1   6   4         11.10         21.32         4.51 o                         
   2   6   4         31.04         41.69         4.23 o                         
   3   6   4         33.07         42.28         5.68 o                         
   4   6   4        173.77        139.73         4.29 o                         
   5   6   4         72.53         52.24         6.39 o                         
   6   6   4          2.28          1.10         3.83 o                         
   7   6   4         40.31         45.99        11.11 o                         
   8   6   4         11.47         41.10        12.60 o                         
  -3   7   4         22.16         15.79         7.25 o                         
  -2   7   4          0.00          8.09         5.96 o                         
  -1   7   4        142.06        122.58        28.41 o                         
   0   7   4         39.61         45.26         8.33 o                         
   1   7   4         59.62         66.03         5.52 o                         
   2   7   4         71.90         69.20         4.30 o                         
   3   7   4          1.55          1.82         2.68 o                         
   4   7   4         52.47         61.38        10.09 o                         
   5   7   4         54.71         57.51         7.60 o                         
   6   7   4         60.46         49.47         8.29 o                         
   7   7   4          4.68          7.18         7.07 o                         
   8   7   4          2.02          3.29         6.86 o                         
  -2   8   4          6.33         23.30        19.14 o                         
  -1   8   4          6.00          6.71         8.33 o                         
   0   8   4          1.19          2.80         4.91 o                         
   1   8   4         21.49         18.20         5.71 o                         
   2   8   4        101.99        125.27        23.20 o                         
   3   8   4          1.25          1.20         3.76 o                         
   4   8   4          6.11          9.21         5.25 o                         
   5   8   4         11.68         21.57         6.77 o                         
   6   8   4         16.05         30.35        11.12 o                         
   7   8   4         15.11         18.22         7.66 o                         
   8   8   4          1.41          0.05         5.70 o                         
  -1   9   4         13.53         14.24         7.13 o                         
   0   9   4          0.26         -1.25         4.85 o                         
   1   9   4          2.63         -0.89         2.45 o                         
   2   9   4          1.22          5.54         4.91 o                         
   3   9   4          0.04         -0.07         2.75 o                         
   4   9   4          6.10         10.26         9.29 o                         
   5   9   4          7.32          9.69         6.87 o                         
   6   9   4          5.51          6.75         6.79 o                         
   7   9   4         22.88         26.34        11.52 o                         
   1  10   4          1.61         -2.03         7.42 o                         
   2  10   4         15.77         19.49         9.62 o                         
   3  10   4         41.52         29.75        11.33 o                         
   4  10   4          0.06         -1.33         6.23 o                         
   5  10   4          6.05          7.94         7.65 o                         
   6  10   4          6.83         -7.45        12.28 o                         
   4  11   4          5.09          2.81        10.57 o                         
  -5  -9   5          7.85         18.27         8.40 o                         
  -4  -9   5          0.14          0.17         8.27 o                         
  -3  -9   5          0.28         -0.59         4.06 o                         
  -2  -9   5          1.53          8.11         4.80 o                         
  -1  -9   5         25.62         28.96        11.18 o                         
   0  -9   5          7.45          4.58         3.96 o                         
  -7  -8   5          0.22         -1.40         5.99 o                         
  -6  -8   5          2.12          7.36         6.13 o                         
  -5  -8   5         15.47         16.68         6.36 o                         
  -4  -8   5         10.72         11.36         5.05 o                         
  -3  -8   5         21.62         21.64         5.77 o                         
  -2  -8   5         33.96         30.09         6.64 o                         
  -1  -8   5         43.00         43.82         5.98 o                         
   0  -8   5         10.04          9.52         3.61 o                         
   1  -8   5          9.77          6.65         3.52 o                         
  -7  -7   5          0.08         -1.39         5.23 o                         
  -6  -7   5          7.44         11.64        11.25 o                         
  -5  -7   5         58.63         61.19         8.66 o                         
  -4  -7   5         25.41         32.68        10.21 o                         
  -3  -7   5         30.44         29.36         5.38 o                         
  -2  -7   5          4.66         10.12         7.59 o                         
  -1  -7   5         86.14         84.37         6.34 o                         
   0  -7   5          0.20          2.43         2.77 o                         
   1  -7   5         41.16         41.97         4.11 o                         
   2  -7   5          1.73          7.62         5.21 o                         
   3  -7   5         11.03         20.49         7.00 o                         
  -8  -6   5          8.16         11.01        11.98 o                         
  -7  -6   5          0.40          6.39         5.64 o                         
  -6  -6   5          0.49         -1.12         6.92 o                         
  -5  -6   5         71.06         77.35         8.86 o                         
  -4  -6   5        317.25        315.88        11.53 o                         
  -3  -6   5        108.12        114.12        13.74 o                         
  -2  -6   5          1.55          5.39         3.17 o                         
  -1  -6   5         12.79         18.38         3.00 o                         
   0  -6   5         16.63         22.49         3.46 o                         
   1  -6   5          3.13          1.40         3.68 o                         
   2  -6   5        250.15        253.72         8.91 o                         
   3  -6   5          2.23         -2.15         4.97 o                         
   4  -6   5          8.33          3.71         6.02 o                         
  -8  -5   5          4.55          7.72         6.35 o                         
  -7  -5   5          0.40         -4.41         7.38 o                         
  -6  -5   5          4.20          5.00         5.07 o                         
  -5  -5   5         20.19         12.37         5.23 o                         
  -4  -5   5        183.27        188.20         9.16 o                         
  -3  -5   5          0.80          4.58         7.13 o                         
  -2  -5   5         60.83         44.17         4.07 o                         
  -1  -5   5          7.00          8.51         2.99 o                         
   0  -5   5        229.48        196.27         6.17 o                         
   1  -5   5          1.05          4.69         2.27 o                         
   2  -5   5        196.39        185.30         8.19 o                         
   3  -5   5        220.63        188.56         7.17 o                         
   4  -5   5         14.24         26.50         9.10 o                         
   5  -5   5          4.15         -0.95         4.82 o                         
  -8  -4   5         23.35         18.94         7.28 o                         
  -7  -4   5         24.17         26.89        12.60 o                         
  -6  -4   5        101.53        102.67         9.41 o                         
  -5  -4   5         37.57         36.22         5.92 o                         
  -4  -4   5          2.39          2.42         3.03 o                         
  -3  -4   5         10.89         10.61         1.47 o                         
  -2  -4   5        106.96        152.06         8.43 o                         
  -1  -4   5         44.72         49.26         9.67 o                         
   0  -4   5         11.47         13.67         5.40 o                         
   1  -4   5          0.66          3.00         1.89 o                         
   2  -4   5        212.73        187.12        15.91 o                         
   3  -4   5         16.34         28.41         5.27 o                         
   4  -4   5          6.31          6.04         3.56 o                         
   5  -4   5          0.76         -0.07         4.39 o                         
  -8  -3   5          0.00          0.29         4.07 o                         
  -7  -3   5         22.35         19.14         4.33 o                         
  -6  -3   5          3.43          6.14         3.86 o                         
  -5  -3   5         10.46         16.32         6.97 o                         
  -4  -3   5         33.50         33.06         2.85 o                         
  -3  -3   5          0.36          1.65         2.77 o                         
  -2  -3   5       1493.65       1376.36        10.87 o                         
  -1  -3   5          9.74         16.59         6.05 o                         
   0  -3   5       1288.62       1226.60        10.91 o                         
   1  -3   5         16.32         21.37         4.63 o                         
   2  -3   5          0.18          0.49         2.48 o                         
   3  -3   5         11.35         16.69         6.04 o                         
   4  -3   5         45.43         46.31         5.72 o                         
   5  -3   5         16.05         23.00         8.98 o                         
   6  -3   5          2.49         -0.07         6.28 o                         
  -8  -2   5          8.68          5.89         6.43 o                         
  -7  -2   5          0.98         -2.02         3.03 o                         
  -6  -2   5          2.18          3.21         3.60 o                         
  -5  -2   5         19.96         14.80         3.73 o                         
  -4  -2   5         12.83         11.57         3.47 o                         
  -3  -2   5        131.68        124.43         5.24 o                         
  -2  -2   5        232.12        224.93         3.50 o                         
  -1  -2   5       1574.36       1442.95        10.49 o                         
   0  -2   5         98.26        134.70        11.26 o                         
   1  -2   5        307.75        290.30         6.52 o                         
   2  -2   5         16.05         18.15         4.65 o                         
   3  -2   5        123.47         94.28         5.54 o                         
   4  -2   5         15.55         25.79         7.42 o                         
   5  -2   5          7.64          9.77         3.19 o                         
   6  -2   5         78.49         62.89         6.77 o                         
   7  -2   5          3.02          8.73         6.76 o                         
  -8  -1   5          2.05         -1.44         5.53 o                         
  -7  -1   5         13.33          9.51         6.62 o                         
  -6  -1   5          2.15          3.22         2.91 o                         
  -5  -1   5          9.04          9.02         2.63 o                         
  -4  -1   5         89.35         55.67         4.25 o                         
  -3  -1   5         78.37         83.84         3.76 o                         
  -2  -1   5          8.27         12.00         4.49 o                         
  -1  -1   5        610.46        577.52         5.26 o                         
   0  -1   5        994.80        949.93        11.25 o                         
   1  -1   5        336.37        358.18        11.16 o                         
   2  -1   5         69.60         54.96         2.28 o                         
   3  -1   5        151.07        124.24         3.57 o                         
   4  -1   5         83.77         59.83         3.59 o                         
   5  -1   5          3.50         -0.97         4.31 o                         
   6  -1   5         17.85         10.03         3.74 o                         
   7  -1   5          0.63         -1.63         8.38 o                         
  -7   0   5          6.43          5.49         7.45 o                         
  -6   0   5          0.18          0.98         3.98 o                         
  -5   0   5         10.49          8.91         2.58 o                         
  -4   0   5        142.46        111.89         8.17 o                         
  -3   0   5         31.23         36.30         3.85 o                         
  -2   0   5        240.72        201.78         9.80 o                         
  -1   0   5          1.91         13.81         1.71 o                         
   0   0   5        230.93        352.13         7.33 o                         
   1   0   5         27.97         28.53         2.05 o                         
   2   0   5       1145.31       1052.70        17.77 o                         
   3   0   5        856.11        861.06        16.44 o                         
   4   0   5          1.44          2.01         1.76 o                         
   5   0   5         11.10         16.15         3.64 o                         
   6   0   5          8.48          7.96         3.21 o                         
   7   0   5          6.30          0.96         4.47 o                         
   8   0   5         12.58         11.97         6.81 o                         
  -7   1   5         14.27         17.02         6.69 o                         
  -6   1   5         44.69         50.19         8.25 o                         
  -5   1   5        151.17        146.79         8.11 o                         
  -4   1   5        302.30        298.27         9.35 o                         
  -3   1   5          8.27         12.45         4.24 o                         
  -2   1   5        482.10        388.25         9.99 o                         
  -1   1   5        556.34        615.34         9.97 o                         
   0   1   5         81.34         75.74         7.23 o                         
   1   1   5         61.13         55.51         2.92 o                         
   2   1   5          0.46          1.85         2.13 o                         
   3   1   5        187.56        163.97        14.38 o                         
   4   1   5         60.00         57.24         5.12 o                         
   5   1   5          4.89          5.56         2.92 o                         
   6   1   5          2.31          7.04         3.69 o                         
   7   1   5         26.94         31.70         6.07 o                         
   8   1   5          0.12         -0.85         3.82 o                         
  -7   2   5          1.16         39.60        39.54 o                         
  -6   2   5         60.70         55.21         8.23 o                         
  -5   2   5          9.43         13.70         5.38 o                         
  -4   2   5         38.16         49.14         9.09 o                         
  -3   2   5        152.83        146.63        12.56 o                         
  -2   2   5        573.40        560.11         9.44 o                         
  -1   2   5       1317.40       1240.46        10.22 o                         
   0   2   5         69.74         63.10         6.00 o                         
   1   2   5         43.06         33.47         1.79 o                         
   2   2   5          3.35          0.90         1.01 o                         
   3   2   5          1.45         -1.16         1.81 o                         
   4   2   5        167.38        220.92        17.50 o                         
   5   2   5         58.24         45.53         7.84 o                         
   6   2   5          0.59         -1.16         5.84 o                         
   7   2   5          2.43          3.88         5.11 o                         
   8   2   5          1.27         -0.61         3.66 o                         
  -6   3   5          3.08          9.01        10.99 o                         
  -5   3   5         25.50         36.70         9.33 o                         
  -4   3   5         82.50         69.94         6.45 o                         
  -3   3   5         46.87         45.48         4.61 o                         
  -2   3   5         16.68         20.04         4.93 o                         
   0   3   5        163.17        149.06         5.17 o                         
   1   3   5       1430.87       1443.52        14.93 o                         
   2   3   5        486.91        468.26         7.45 o                         
   3   3   5        432.35        317.28         5.44 o                         
   4   3   5         81.37         70.33         4.56 o                         
   5   3   5         20.08         24.86         3.29 o                         
   6   3   5         48.67         57.63         5.01 o                         
   7   3   5         27.61         30.69        14.02 o                         
   8   3   5         18.65         15.75        10.11 o                         
  -5   4   5          0.99          0.22         6.12 o                         
  -4   4   5         12.05         10.43         6.00 o                         
  -3   4   5          9.92         11.96         4.54 o                         
  -2   4   5        153.68        132.11         5.90 o                         
  -1   4   5          0.08          9.72         3.62 o                         
   0   4   5        147.73        140.82         5.21 o                         
   1   4   5        450.39        401.81         7.35 o                         
   2   4   5        209.65        220.00         4.33 o                         
   3   4   5        303.89        286.45         6.51 o                         
   4   4   5         53.00         59.42         3.21 o                         
   5   4   5         22.59         33.26         5.05 o                         
   6   4   5         89.04         74.80         5.01 o                         
   7   4   5         68.55         70.54         8.30 o                         
   8   4   5          9.40          7.45         4.79 o                         
  -5   5   5          0.60          5.81        11.33 o                         
  -4   5   5          0.05         -5.93         6.78 o                         
  -3   5   5         33.97         22.70         5.77 o                         
  -2   5   5         12.27         15.43         5.35 o                         
  -1   5   5          0.44         -0.73         1.67 o                         
   0   5   5          5.64          5.52         3.38 o                         
   1   5   5        302.28        313.68        18.54 o                         
   2   5   5         90.48        100.15         8.02 o                         
   3   5   5         19.71         26.83         4.14 o                         
   4   5   5         30.65         24.15         5.43 o                         
   5   5   5          6.45          7.92         2.34 o                         
   6   5   5         67.41         70.80         5.55 o                         
   7   5   5        157.65        146.65         9.32 o                         
   8   5   5          4.93          0.08         3.45 o                         
   9   5   5          2.93         10.04         8.16 o                         
  -4   6   5          0.14         -0.26         5.28 o                         
  -3   6   5         39.87         43.90        10.94 o                         
  -2   6   5          0.93          3.27         4.84 o                         
  -1   6   5          3.06          2.01         3.99 o                         
   0   6   5         11.83         14.30         3.62 o                         
   1   6   5          0.04          6.30         2.51 o                         
   2   6   5          3.49          4.23         2.74 o                         
   3   6   5          0.45         -2.12         2.12 o                         
   4   6   5          2.68          3.89         2.10 o                         
   5   6   5         66.96         53.54         3.59 o                         
   6   6   5         36.93         38.94         8.84 o                         
   7   6   5          4.64          0.79         5.00 o                         
   8   6   5          0.58          1.58         6.29 o                         
  -3   7   5          0.13         -1.78         5.51 o                         
  -2   7   5         19.79         36.17        12.17 o                         
  -1   7   5         26.17         33.45         6.67 o                         
   0   7   5         25.66         28.61         5.24 o                         
   1   7   5        231.99        218.23         7.11 o                         
   2   7   5        156.80        181.85        10.93 o                         
   3   7   5        103.79         95.79         5.06 o                         
   4   7   5         13.59         10.43         6.18 o                         
   5   7   5         13.40         18.76         6.21 o                         
   6   7   5         31.12         50.51         8.00 o                         
   7   7   5         11.75         12.51         6.49 o                         
   8   7   5         10.98         35.48        10.99 o                         
  -2   8   5          6.43         13.48         7.92 o                         
  -1   8   5         10.43          4.15         7.67 o                         
   0   8   5         64.75         77.78        24.38 o                         
   1   8   5         12.47         18.21         4.25 o                         
   2   8   5        197.26        204.37         9.51 o                         
   3   8   5          2.92          5.02         4.60 o                         
   4   8   5          0.54          2.50         2.80 o                         
   5   8   5         11.73          6.57         7.88 o                         
   6   8   5          0.42          1.07         6.91 o                         
   7   8   5         30.66         48.04        11.04 o                         
   8   8   5         15.13          9.19         7.84 o                         
  -1   9   5          2.58         -4.30         9.76 o                         
   0   9   5          2.37          2.04         5.62 o                         
   1   9   5          5.76          9.75         4.24 o                         
   2   9   5          4.47          5.97         4.14 o                         
   3   9   5         10.18          5.45         5.39 o                         
   4   9   5          0.02          3.07         5.58 o                         
   6   9   5         47.34         62.77        13.92 o                         
   1  10   5          0.07          0.17         6.32 o                         
   2  10   5          0.18          5.45         5.13 o                         
   3  10   5          1.72          0.36         6.18 o                         
   4  10   5         60.80         65.14        10.52 o                         
   5  10   5          2.31          4.51        10.43 o                         
   6  10   5          0.04         -1.32         9.06 o                         
  -5  -9   6          0.50         -4.42         6.30 o                         
  -4  -9   6         32.82         56.03        10.08 o                         
  -3  -9   6         18.52         25.45         6.90 o                         
  -2  -9   6         30.83         35.48         7.99 o                         
  -1  -9   6         20.35         32.68         9.32 o                         
  -6  -8   6          6.08         -3.95        10.86 o                         
  -5  -8   6          0.19          5.21         5.32 o                         
  -4  -8   6          0.30         -0.08         4.70 o                         
  -3  -8   6          7.73          8.50         4.91 o                         
  -2  -8   6          0.00          0.16         3.13 o                         
  -1  -8   6         23.78         24.57         4.52 o                         
   0  -8   6          8.43          8.51         4.35 o                         
   1  -8   6          0.14         -2.97         3.63 o                         
  -7  -7   6          5.35         -0.87         5.07 o                         
  -6  -7   6         19.81         21.64        12.53 o                         
  -5  -7   6         17.88         14.33         6.14 o                         
  -3  -7   6         18.90         19.12         5.28 o                         
  -2  -7   6          1.07          3.16         2.38 o                         
  -1  -7   6         22.85         34.06         5.22 o                         
   0  -7   6          0.30         -0.42         2.30 o                         
   1  -7   6         10.93          5.47         2.97 o                         
   2  -7   6          9.44         14.77         6.81 o                         
  -7  -6   6          0.06          0.55         3.96 o                         
  -6  -6   6          2.46          2.81         4.90 o                         
  -5  -6   6         16.57         19.81         5.67 o                         
  -4  -6   6          7.77          3.85         4.17 o                         
  -3  -6   6         24.12         20.16         4.49 o                         
  -2  -6   6         52.21         49.33         4.61 o                         
  -1  -6   6          0.00          2.44         3.04 o                         
   0  -6   6        122.65        107.39         5.08 o                         
   1  -6   6          3.02          4.42         2.62 o                         
   2  -6   6         40.73         44.69         4.93 o                         
   3  -6   6         33.51         36.71         7.97 o                         
   4  -6   6          5.96          9.82         7.15 o                         
  -7  -5   6          0.70          1.64         5.30 o                         
  -6  -5   6         18.21         31.79         7.56 o                         
  -5  -5   6          1.30          0.11         2.99 o                         
  -4  -5   6         14.30         30.63         8.40 o                         
  -3  -5   6        372.92        354.07         9.75 o                         
  -2  -5   6          1.67          1.54         1.54 o                         
  -1  -5   6         41.17         35.38         2.83 o                         
   0  -5   6         15.77         14.59         3.00 o                         
   1  -5   6         27.53         40.47         9.73 o                         
   2  -5   6          1.73         16.35         4.39 o                         
   3  -5   6          3.14          3.07         3.71 o                         
   4  -5   6          1.97         -3.98         4.90 o                         
  -8  -4   6          4.54         -3.34         9.76 o                         
  -7  -4   6         12.45         13.65         5.92 o                         
  -6  -4   6          8.64         25.08        10.89 o                         
  -5  -4   6         46.88         45.26         5.89 o                         
  -4  -4   6          1.42          0.32         1.12 o                         
  -3  -4   6        182.87        156.34         8.08 o                         
  -2  -4   6         24.23         27.93         2.65 o                         
  -1  -4   6         33.26         21.13         2.25 o                         
   0  -4   6         40.37         48.81         3.52 o                         
   1  -4   6         31.18         36.30         3.11 o                         
   2  -4   6         13.05         16.92         4.47 o                         
   3  -4   6        413.50        380.39         9.15 o                         
   4  -4   6          9.30          7.52         3.66 o                         
   5  -4   6          0.56          7.69         6.85 o                         
  -8  -3   6          0.15          2.00         4.57 o                         
  -7  -3   6          0.86         -5.71         5.71 o                         
  -6  -3   6          1.38         -0.02         2.13 o                         
  -5  -3   6         38.29         43.94         6.65 o                         
  -4  -3   6         88.81         81.45         3.54 o                         
  -3  -3   6          2.16          2.95         2.34 o                         
  -2  -3   6        375.00        394.95         8.19 o                         
  -1  -3   6         49.15        103.30         4.22 o                         
   0  -3   6        134.00        103.42         5.00 o                         
   1  -3   6          0.43          1.32         1.45 o                         
   2  -3   6         11.35         10.68         5.71 o                         
   3  -3   6        176.18        155.45        10.70 o                         
   4  -3   6          0.14         -0.17         3.14 o                         
   5  -3   6          8.42          5.88         3.45 o                         
   6  -3   6         10.94         12.05         5.67 o                         
  -7  -2   6         13.78         12.80         5.75 o                         
  -6  -2   6         77.97         73.42         5.59 o                         
  -5  -2   6         54.47         61.92         4.17 o                         
  -4  -2   6        106.63        101.58         4.98 o                         
  -3  -2   6          9.64          8.33         2.46 o                         
  -2  -2   6        284.19        261.68         5.84 o                         
  -1  -2   6        413.05        442.87         9.76 o                         
   0  -2   6        112.29        116.77         8.86 o                         
   1  -2   6        573.89        547.03        44.81 o                         
   2  -2   6        291.09        289.24        14.41 o                         
   3  -2   6         44.49         41.73         3.48 o                         
   4  -2   6         11.29         13.74         3.77 o                         
   5  -2   6         46.51         31.04         5.87 o                         
   6  -2   6          3.47         -1.99         9.44 o                         
   7  -2   6         11.21          4.01        11.11 o                         
  -7  -1   6         32.15         47.70         8.47 o                         
  -6  -1   6         35.27         32.01         4.25 o                         
  -5  -1   6         52.03         49.67         3.66 o                         
  -4  -1   6        108.83        104.82         6.33 o                         
  -3  -1   6          0.53          2.04         1.64 o                         
  -2  -1   6          0.46         12.61         7.63 o                         
  -1  -1   6         78.41        103.44         3.21 o                         
   0  -1   6         61.67        101.56         7.53 o                         
   1  -1   6          0.29          8.37         4.41 o                         
   2  -1   6        152.13        197.62         5.98 o                         
   3  -1   6          7.94         12.55         2.05 o                         
   4  -1   6         78.64         74.67         3.64 o                         
   5  -1   6          2.27          0.95         2.71 o                         
   6  -1   6          3.36          0.36         6.45 o                         
   7  -1   6         28.17         25.86         6.28 o                         
  -7   0   6          0.18          0.66         5.14 o                         
  -6   0   6         26.35         27.64         6.46 o                         
  -5   0   6          4.83          3.68         4.68 o                         
  -4   0   6        264.91        225.89        15.67 o                         
  -3   0   6         33.74         33.99         5.45 o                         
  -2   0   6        164.04        194.90         5.40 o                         
  -1   0   6        130.80        126.51         5.01 o                         
   0   0   6         25.34         35.01         3.26 o                         
   1   0   6        457.32        390.95         6.06 o                         
   2   0   6        132.08        178.93         5.17 o                         
   3   0   6        104.96        101.94         5.62 o                         
   4   0   6        177.74        181.49        10.30 o                         
   5   0   6         17.36         30.11         6.20 o                         
   6   0   6        122.07        121.25         7.11 o                         
   7   0   6          1.38         -2.45         4.93 o                         
  -7   1   6          3.40         -2.05         7.20 o                         
  -6   1   6         24.98         22.48         6.44 o                         
  -5   1   6         40.84         49.12         6.69 o                         
  -4   1   6          4.33          2.74         2.31 o                         
  -3   1   6        155.44        142.86        15.81 o                         
  -2   1   6         67.93         83.20         3.95 o                         
  -1   1   6         15.32         24.33         3.68 o                         
   0   1   6          0.51         -0.13         0.75 o                         
   1   1   6         11.90         22.33         2.22 o                         
   2   1   6       1005.24       1029.37        13.01 o                         
   3   1   6        290.32        273.80         4.13 o                         
   4   1   6        478.42        474.51         8.48 o                         
   5   1   6         54.79         55.71         4.61 o                         
   6   1   6         65.82         71.38        10.43 o                         
   7   1   6          5.19          2.61         4.12 o                         
   8   1   6          8.04         12.84         5.00 o                         
  -6   2   6         98.28        112.32        11.97 o                         
  -5   2   6         10.71         19.24        11.02 o                         
  -4   2   6         98.63        126.23         8.43 o                         
  -3   2   6          2.19          2.37         2.73 o                         
  -2   2   6          0.04         -0.87         1.38 o                         
  -1   2   6          4.77         32.67         5.35 o                         
   0   2   6        212.05        261.20         4.30 o                         
   1   2   6         80.28        108.75         3.90 o                         
   2   2   6        129.11        137.67         8.50 o                         
   3   2   6        330.40        271.24         5.26 o                         
   4   2   6        149.81        154.28         7.82 o                         
   5   2   6          0.06          6.17         4.14 o                         
   6   2   6         48.29         55.40        16.11 o                         
   7   2   6          2.53         -1.40         4.09 o                         
   8   2   6         74.72         79.17         8.60 o                         
  -6   3   6         88.16         94.19        19.59 o                         
  -5   3   6          7.51          5.66         4.92 o                         
  -4   3   6         49.13         53.87         6.45 o                         
  -3   3   6         16.15         12.00         3.75 o                         
  -2   3   6         47.25         65.47         4.95 o                         
  -1   3   6        284.07        322.04         8.36 o                         
   0   3   6       1485.19       1549.70        25.28 o                         
   1   3   6        672.56        593.62        14.19 o                         
   2   3   6         43.23         63.02         2.59 o                         
   3   3   6        458.26        396.95         9.07 o                         
   4   3   6          2.20          2.89         2.83 o                         
   5   3   6          2.74         -0.81         2.19 o                         
   6   3   6        110.15        124.52        22.49 o                         
   7   3   6         17.37         12.74         5.88 o                         
   8   3   6         20.15         12.06        10.33 o                         
  -5   4   6          8.75         10.54         9.60 o                         
  -4   4   6         28.16         43.26         6.73 o                         
  -3   4   6          0.24         -3.90         3.90 o                         
  -2   4   6         30.49         27.71         4.20 o                         
  -1   4   6         93.23         84.51         7.21 o                         
   0   4   6       1116.77       1128.89        21.06 o                         
   1   4   6        159.41        272.88        21.93 o                         
   2   4   6         21.19         24.55         3.79 o                         
   3   4   6          7.46          5.71         2.07 o                         
   4   4   6         68.48         66.84         5.58 o                         
   5   4   6         62.79         64.54         3.70 o                         
   6   4   6        493.45        519.27        11.20 o                         
   7   4   6         40.52         40.96         8.23 o                         
   8   4   6          2.04         -0.87         3.36 o                         
  -5   5   6          0.81         14.24        11.12 o                         
  -4   5   6          1.23          0.53         3.79 o                         
  -3   5   6          4.78          4.02         4.62 o                         
  -2   5   6        165.68        169.44         8.31 o                         
  -1   5   6         16.02         23.31         4.77 o                         
   0   5   6         10.86         13.15         6.83 o                         
   1   5   6         13.00         19.98         3.71 o                         
   2   5   6        119.72        118.94         4.02 o                         
   3   5   6        140.24        131.36         4.36 o                         
   4   5   6        117.26        111.51         4.60 o                         
   5   5   6         21.01         21.33         3.22 o                         
   6   5   6        128.21        109.74         5.32 o                         
   7   5   6         20.16         22.85         4.39 o                         
   8   5   6          6.05          6.20         4.86 o                         
  -4   6   6          3.38          2.50         5.11 o                         
  -3   6   6         12.10          2.03         6.81 o                         
  -2   6   6         15.07         18.41        10.81 o                         
  -1   6   6          0.88         -1.39         5.67 o                         
   0   6   6         55.48         45.51         5.90 o                         
   1   6   6        131.77        132.27        13.98 o                         
   2   6   6          3.88          2.41         2.91 o                         
   3   6   6         89.85         94.58         4.19 o                         
   4   6   6         36.23         38.72         5.54 o                         
   5   6   6         33.73         27.34         6.28 o                         
   6   6   6         76.77         61.66         5.11 o                         
   7   6   6         17.10         18.60         4.18 o                         
   8   6   6          3.85         11.11         7.20 o                         
  -3   7   6          4.95          8.58         6.69 o                         
  -2   7   6         45.13         60.37        18.10 o                         
  -1   7   6         73.32         65.43         8.53 o                         
   0   7   6         97.67        101.71        15.22 o                         
   1   7   6          3.17          8.78        11.55 o                         
   2   7   6          9.81         10.57         2.93 o                         
   3   7   6          8.92          8.84         5.35 o                         
   4   7   6         31.11         36.89         3.91 o                         
   5   7   6          2.10          0.87         2.12 o                         
   6   7   6          0.57          1.00         3.75 o                         
   7   7   6          6.22          9.84         7.10 o                         
   8   7   6          0.03         -2.30         7.49 o                         
  -2   8   6         12.40         21.90         8.95 o                         
  -1   8   6         11.49         14.51        10.89 o                         
   0   8   6          0.76         -1.56         6.34 o                         
   1   8   6         36.15         49.40         7.09 o                         
   2   8   6          3.11          1.91         3.14 o                         
   4   8   6        193.39        219.83        13.91 o                         
   5   8   6         73.25         70.24         8.87 o                         
   6   8   6        119.32        134.46        10.87 o                         
   7   8   6         13.95         24.21         8.20 o                         
   8   8   6          7.10         21.86        11.75 o                         
  -1   9   6          0.09         -2.59         9.69 o                         
   0   9   6          2.79          7.46         6.09 o                         
   1   9   6         20.40         17.58         4.93 o                         
   2   9   6          6.00          6.18         7.63 o                         
   3   9   6          5.21          3.23         3.42 o                         
   4   9   6          9.87          5.49         5.50 o                         
   5   9   6         28.20         30.13         9.06 o                         
   6   9   6          1.68         13.93        10.16 o                         
   1  10   6          0.02          1.78         5.53 o                         
   2  10   6         22.97         12.23        17.48 o                         
   3  10   6         17.80         30.89         8.74 o                         
   4  10   6          1.40          1.73         6.59 o                         
   5  10   6          0.51          2.52         6.25 o                         
   6  10   6          1.46          4.51         9.81 o                         
  -4  -9   7         12.74          9.54        13.84 o                         
  -3  -9   7          0.99          9.12        12.93 o                         
  -2  -9   7          0.06          4.20         4.97 o                         
  -6  -8   7          0.81          4.83         9.53 o                         
  -5  -8   7         52.03         43.52         8.29 o                         
  -4  -8   7          0.44         -1.55         4.18 o                         
  -3  -8   7          8.80          8.52         4.86 o                         
  -2  -8   7          0.00          2.33         5.48 o                         
  -1  -8   7          1.53          6.19         3.46 o                         
   0  -8   7         11.91         19.45         6.41 o                         
   1  -8   7         12.21         12.17         5.96 o                         
  -6  -7   7          1.12          1.71         7.33 o                         
  -5  -7   7          8.85         11.82         5.98 o                         
  -4  -7   7          0.84         -4.49         4.70 o                         
  -3  -7   7         22.02         18.65         8.23 o                         
  -2  -7   7         43.79         30.77         6.42 o                         
  -1  -7   7        168.24        145.65         9.81 o                         
   0  -7   7          0.01         -2.03         4.29 o                         
   1  -7   7          9.22          5.57         3.47 o                         
   2  -7   7         16.71          6.63         4.14 o                         
  -7  -6   7          0.74         13.80        13.63 o                         
  -6  -6   7          0.94          5.02         5.32 o                         
  -5  -6   7          3.78          4.54         4.26 o                         
  -4  -6   7         96.66         98.91        16.77 o                         
  -3  -6   7          5.15          5.09         3.81 o                         
  -2  -6   7          0.16          2.67         2.04 o                         
  -1  -6   7          8.56         10.41         2.73 o                         
   0  -6   7          0.61          1.75         3.17 o                         
   1  -6   7          0.19         -1.20         2.74 o                         
   2  -6   7         69.51         66.44         5.62 o                         
   3  -6   7         17.66         26.23         9.14 o                         
  -7  -5   7          1.27          2.93         5.27 o                         
  -6  -5   7          4.09         11.49         5.50 o                         
  -5  -5   7         14.92         16.19         6.71 o                         
  -4  -5   7        216.12        204.04        10.99 o                         
  -3  -5   7         70.96         60.73        12.89 o                         
  -2  -5   7          1.24         -0.49         1.68 o                         
  -1  -5   7         48.28         44.58         4.85 o                         
   0  -5   7          1.23          4.15         4.93 o                         
   1  -5   7         17.77         23.41         3.95 o                         
   2  -5   7        249.96        225.57         8.98 o                         
   3  -5   7         48.21         49.11         5.67 o                         
   4  -5   7         20.72         10.20         6.05 o                         
  -7  -4   7          0.68          5.66         4.80 o                         
  -6  -4   7          0.48         -1.78         4.72 o                         
  -5  -4   7         57.74         60.17         6.21 o                         
  -4  -4   7        102.57         87.87         7.19 o                         
  -3  -4   7          2.01          0.87         3.04 o                         
  -2  -4   7          0.69          1.64         2.44 o                         
  -1  -4   7         39.34         49.55         2.92 o                         
   0  -4   7        115.55        123.35         5.00 o                         
   1  -4   7          0.20         -0.67         2.17 o                         
   2  -4   7        504.70        472.46        11.52 o                         
   3  -4   7        120.41         99.16         5.62 o                         
   4  -4   7          2.75          6.18         3.98 o                         
   5  -4   7         32.59         30.79         7.13 o                         
  -7  -3   7          0.58          2.64         3.85 o                         
  -6  -3   7         71.54         70.63         8.61 o                         
  -5  -3   7          0.63         -0.68         5.89 o                         
  -4  -3   7          0.15         -1.37         1.92 o                         
  -3  -3   7          8.83         18.09         5.21 o                         
  -2  -3   7        603.41        578.85        10.70 o                         
  -1  -3   7        546.91        510.74        12.05 o                         
   0  -3   7         55.61         59.21         3.16 o                         
   1  -3   7          4.09          5.83         2.86 o                         
   2  -3   7        146.13        140.82         4.88 o                         
   3  -3   7          0.00         -0.05         2.33 o                         
   4  -3   7         18.42         12.76         5.36 o                         
   5  -3   7          8.32          5.28         6.93 o                         
   6  -3   7         18.57         19.72         6.83 o                         
  -7  -2   7          6.02         10.11         9.76 o                         
  -6  -2   7         35.57         36.47         5.37 o                         
  -5  -2   7         62.67         61.16        14.73 o                         
  -4  -2   7         29.21         32.50         2.88 o                         
  -3  -2   7         70.88         55.06         3.53 o                         
  -2  -2   7        306.80        327.72        17.31 o                         
  -1  -2   7          0.35          8.12         4.97 o                         
   0  -2   7        717.18        778.80         8.40 o                         
   1  -2   7        146.50        160.88         9.56 o                         
   2  -2   7         97.79        111.15         5.71 o                         
   3  -2   7          0.40         -4.47         5.85 o                         
   4  -2   7          0.70          5.06         3.29 o                         
   5  -2   7         37.31         37.18         4.41 o                         
   6  -2   7         12.34          3.30         5.59 o                         
  -7  -1   7          0.55          3.23         7.52 o                         
  -6  -1   7         22.30         22.40         6.81 o                         
  -5  -1   7         12.94         12.21         4.76 o                         
  -4  -1   7        100.28         95.05         4.43 o                         
  -3  -1   7        148.64        120.48         4.81 o                         
  -2  -1   7        253.53        204.59         7.12 o                         
  -1  -1   7         81.47         76.40         2.54 o                         
   0  -1   7         10.99         10.34         2.27 o                         
   1  -1   7        482.32        447.48         9.33 o                         
   2  -1   7         24.97         26.33         1.80 o                         
   3  -1   7         98.08         96.05         5.46 o                         
   4  -1   7         17.69         15.74         2.93 o                         
   5  -1   7         12.69          9.69         2.94 o                         
   6  -1   7          2.08         -2.21         2.95 o                         
   7  -1   7          0.59         -0.68         7.55 o                         
  -7   0   7          6.93          5.58         6.10 o                         
  -5   0   7         58.61         33.34        31.27 o                         
  -4   0   7          2.72          4.90         2.14 o                         
  -3   0   7        105.74         99.77         5.37 o                         
  -2   0   7         68.74         55.89         2.69 o                         
  -1   0   7         94.93         88.83         4.55 o                         
   0   0   7       1039.50       1213.72        13.62 o                         
   1   0   7         53.24         58.04         5.82 o                         
   2   0   7        999.75       1009.18        14.37 o                         
   3   0   7          0.01          0.66         4.64 o                         
   4   0   7        114.66        105.80         8.58 o                         
   5   0   7          8.14          8.86         3.25 o                         
   6   0   7         71.96        111.14        13.95 o                         
   7   0   7         29.22         31.62         5.33 o                         
  -7   1   7          5.85          5.50        10.79 o                         
  -6   1   7          6.91          6.84         8.30 o                         
  -5   1   7         23.23         37.88         6.01 o                         
  -4   1   7         11.69         13.67        15.58 o                         
  -3   1   7          8.38          2.58         5.64 o                         
  -2   1   7        300.16        274.92         6.64 o                         
  -1   1   7         59.54         67.69         3.58 o                         
   0   1   7         48.20        114.32         4.76 o                         
   1   1   7         65.59         90.66         4.20 o                         
   2   1   7        240.00        273.60        10.67 o                         
   3   1   7         90.74        103.85         6.85 o                         
   4   1   7        172.61        179.50        11.49 o                         
   5   1   7          9.70          9.31         3.14 o                         
   6   1   7        119.39        133.00         6.98 o                         
   7   1   7          0.81         -6.00         6.00 o                         
   8   1   7         15.68         15.83         7.20 o                         
  -6   2   7         17.26         14.06         6.46 o                         
  -5   2   7         24.13         36.81         7.19 o                         
  -4   2   7         75.18         64.47         6.69 o                         
  -3   2   7          9.46         10.53         1.96 o                         
  -2   2   7         16.25         25.67         3.69 o                         
  -1   2   7        431.18        411.01        22.12 o                         
   0   2   7        290.39        313.97         5.15 o                         
   1   2   7        142.98        142.15         7.36 o                         
   2   2   7          0.63          1.27         0.80 o                         
   3   2   7        326.80        283.14         9.59 o                         
   4   2   7         14.71         15.61         6.45 o                         
   5   2   7         62.11         69.05         7.84 o                         
   6   2   7         48.31         43.85         7.84 o                         
   7   2   7          7.54         15.05         9.53 o                         
   8   2   7          1.32          1.24         3.41 o                         
  -6   3   7         29.48         37.27        14.73 o                         
  -5   3   7         72.84         87.02         8.93 o                         
  -4   3   7          0.97         -1.50         7.06 o                         
  -3   3   7         33.52         35.20         5.93 o                         
  -2   3   7          4.63          6.00         3.03 o                         
  -1   3   7        401.76        415.22         8.30 o                         
   0   3   7         11.43          9.25         2.14 o                         
   1   3   7         10.62         11.23         1.97 o                         
   2   3   7         18.17         31.12         4.39 o                         
   3   3   7        446.95        395.90         8.71 o                         
   4   3   7        213.61        203.82        10.87 o                         
   5   3   7        165.96        177.23        15.74 o                         
   6   3   7         30.41         33.83         7.44 o                         
   7   3   7         12.03         18.18         5.44 o                         
   8   3   7          0.04         -2.10         4.02 o                         
  -5   4   7         28.35         38.45        10.10 o                         
  -4   4   7         23.54         26.97        11.65 o                         
  -3   4   7          1.06          7.70         4.17 o                         
  -2   4   7        131.40        140.70         6.63 o                         
  -1   4   7         15.82         12.70         3.71 o                         
   0   4   7        113.72        112.02         7.63 o                         
   1   4   7        608.29        574.11        12.77 o                         
   2   4   7        101.95         88.46         4.26 o                         
   3   4   7          7.41         14.28         3.24 o                         
   4   4   7        165.55        140.36        12.33 o                         
   5   4   7         31.59         44.46        13.81 o                         
   6   4   7        323.70        301.28         9.23 o                         
   7   4   7         21.30         24.71         4.54 o                         
   8   4   7          3.21          4.72         5.83 o                         
  -4   5   7          5.27          4.16         5.46 o                         
  -3   5   7          0.38         -2.59         7.56 o                         
  -2   5   7        107.63         96.80         9.77 o                         
  -1   5   7          1.93         -0.29         2.30 o                         
   0   5   7         38.06         33.29         3.81 o                         
   1   5   7        348.82        378.65        13.05 o                         
   2   5   7         16.93         17.15         3.03 o                         
   3   5   7         13.02         14.37         2.33 o                         
   4   5   7         48.88         45.97         7.33 o                         
   5   5   7          0.01          0.06         1.89 o                         
   6   5   7         18.76         24.59         5.67 o                         
   7   5   7         95.39         95.73         7.77 o                         
   8   5   7          0.15         -4.30         4.30 o                         
  -4   6   7          0.08         -5.04         8.53 o                         
  -3   6   7          4.85          6.52         6.11 o                         
  -2   6   7         19.80         33.38         7.95 o                         
  -1   6   7          0.01         -7.23         7.23 o                         
   0   6   7         35.79         30.72         4.20 o                         
   1   6   7         39.73         43.89         5.00 o                         
   2   6   7          4.26         10.17         2.79 o                         
   3   6   7          0.13         -0.29         1.92 o                         
   5   6   7         26.68         34.10         5.61 o                         
   6   6   7         41.85         74.32        14.70 o                         
   7   6   7         73.15         55.83         5.16 o                         
   8   6   7          3.00          5.18         8.55 o                         
  -3   7   7          7.14         -7.08         7.08 o                         
  -2   7   7         42.87         58.96        12.09 o                         
  -1   7   7          0.25         -2.20         7.30 o                         
   0   7   7         72.04         66.24         5.45 o                         
   1   7   7         34.11         47.94         8.57 o                         
   2   7   7         92.68         98.43         5.57 o                         
   3   7   7         33.47         40.00         3.76 o                         
   4   7   7          6.14          2.01         2.66 o                         
   5   7   7          0.11         -1.75         4.37 o                         
   6   7   7          6.40          9.62         2.94 o                         
   7   7   7         10.84         -3.83         8.27 o                         
   8   7   7          0.90         -1.02         5.43 o                         
  -2   8   7          0.14         -3.58         6.77 o                         
  -1   8   7          0.62         -3.49         6.58 o                         
   0   8   7          0.60         -1.68         5.18 o                         
   1   8   7         69.86         72.74         7.46 o                         
   2   8   7        153.91        161.36         7.77 o                         
   3   8   7         78.45         83.52        13.99 o                         
   4   8   7         80.14         68.89         7.56 o                         
   5   8   7          7.65          3.93         3.90 o                         
   6   8   7         13.76         21.35         7.34 o                         
   7   8   7         15.27          4.18         9.62 o                         
   8   8   7          2.61         -0.95         8.77 o                         
  -1   9   7          6.67         23.28         9.41 o                         
   0   9   7         30.30         28.83         7.74 o                         
   1   9   7          1.76          1.70         4.77 o                         
   2   9   7         13.01         11.47         4.26 o                         
   3   9   7          5.91          2.75         4.75 o                         
   4   9   7          2.83         -1.25         4.20 o                         
   5   9   7          1.67          1.69         5.62 o                         
   6   9   7          0.02         -7.20         7.20 o                         
   7   9   7          3.47         -0.86         7.33 o                         
   1  10   7          0.49          1.86         4.73 o                         
   2  10   7          1.59          4.00         4.60 o                         
   3  10   7          0.01          4.98         5.34 o                         
   4  10   7          0.58         -1.48         5.75 o                         
   5  10   7          1.23          4.68         7.65 o                         
   6  10   7          3.26         11.05         8.64 o                         
  -5  -8   8          0.11         -3.40         5.79 o                         
  -4  -8   8         21.70         35.03         7.53 o                         
  -3  -8   8          1.47          5.68         4.84 o                         
  -2  -8   8         26.62         30.16         6.84 o                         
  -1  -8   8         16.62         12.62         7.25 o                         
   0  -8   8          1.02          0.38         3.02 o                         
  -6  -7   8          0.58          3.35         5.57 o                         
  -5  -7   8          0.90          0.47         4.27 o                         
  -4  -7   8          0.05         -4.61         5.02 o                         
  -3  -7   8          0.01         -2.51         4.23 o                         
  -2  -7   8          0.40         -2.06         3.86 o                         
  -1  -7   8          1.78          1.71         2.77 o                         
   0  -7   8         35.58         27.06         5.53 o                         
   1  -7   8          1.06         -0.59         2.67 o                         
   2  -7   8          1.64         -0.64         3.41 o                         
  -6  -6   8         32.04         30.09         7.30 o                         
  -5  -6   8         15.22         10.54         5.27 o                         
  -4  -6   8          8.40         15.88         8.72 o                         
  -3  -6   8         10.72          5.92         3.95 o                         
  -2  -6   8          5.82          3.51         2.46 o                         
  -1  -6   8        183.40        163.81         8.99 o                         
   0  -6   8          1.37          2.46         3.71 o                         
   1  -6   8         25.46         20.51         4.30 o                         
   2  -6   8         35.48         46.29         5.57 o                         
   3  -6   8          2.48         -1.94         5.04 o                         
  -7  -5   8          3.25         14.95         7.34 o                         
  -6  -5   8          0.93          1.77         3.79 o                         
  -5  -5   8         17.88         15.68         5.67 o                         
  -4  -5   8          0.46          0.29         8.16 o                         
  -3  -5   8          0.84         -2.56         2.56 o                         
  -2  -5   8         15.64         13.21         2.86 o                         
  -1  -5   8         10.46          7.68         3.46 o                         
   0  -5   8         20.27         17.67         3.37 o                         
   1  -5   8         51.94         53.59         7.42 o                         
   2  -5   8         12.10         19.81         4.69 o                         
   3  -5   8          0.01          0.79         3.59 o                         
   4  -5   8          4.83         24.58         8.89 o                         
  -7  -4   8          3.83          4.78         5.20 o                         
  -6  -4   8         34.05         44.73        14.45 o                         
  -5  -4   8         20.57         14.82         5.02 o                         
  -4  -4   8         99.64        110.85        10.85 o                         
  -3  -4   8        351.22        367.19        12.92 o                         
  -2  -4   8         53.96         52.45         3.24 o                         
  -1  -4   8         54.95         45.71         4.52 o                         
   0  -4   8          1.13          1.00         1.94 o                         
   1  -4   8          0.06         30.56         9.38 o                         
   2  -4   8         48.18         52.00        11.45 o                         
   3  -4   8         82.94         69.33        11.07 o                         
   4  -4   8          2.01         -1.27         5.22 o                         
   5  -4   8          0.90          6.24         6.07 o                         
  -7  -3   8          3.43          4.31         4.46 o                         
  -6  -3   8          0.95         -0.31         3.21 o                         
  -5  -3   8         12.90         11.49         3.11 o                         
  -4  -3   8         20.76         26.92         6.35 o                         
  -3  -3   8        150.41        134.77        10.94 o                         
  -2  -3   8         82.21         93.40        13.51 o                         
  -1  -3   8         21.61         29.82         2.71 o                         
   0  -3   8         22.36         25.30         2.66 o                         
   1  -3   8         89.47         73.00         6.13 o                         
   2  -3   8          9.29         11.80         8.30 o                         
   3  -3   8        113.31        107.34         8.82 o                         
   4  -3   8          6.14          9.14         4.40 o                         
   5  -3   8          0.13          1.59         3.72 o                         
   6  -3   8          1.03          0.81         8.01 o                         
  -7  -2   8         10.05          5.82         3.53 o                         
  -6  -2   8          1.36          0.95         2.67 o                         
  -5  -2   8          5.14          8.19         3.85 o                         
  -4  -2   8         34.30         30.97         7.00 o                         
  -3  -2   8          4.58          2.55         1.88 o                         
  -2  -2   8         55.35         56.36         3.86 o                         
  -1  -2   8          5.47         20.27        14.34 o                         
   0  -2   8         61.48         78.90         3.25 o                         
   1  -2   8        293.56        303.41        22.75 o                         
   2  -2   8         21.35         18.94         2.36 o                         
   3  -2   8        463.53        439.37         9.75 o                         
   4  -2   8         23.52         25.98         5.48 o                         
   5  -2   8         26.13         32.04         8.43 o                         
   6  -2   8          0.37         -2.58         3.77 o                         
  -7  -1   8          0.31         -1.07         5.67 o                         
  -6  -1   8         32.43         56.40         8.12 o                         
  -5  -1   8          0.93         -0.74         2.20 o                         
  -4  -1   8        114.14        111.24         4.55 o                         
  -3  -1   8         53.16         50.70         4.14 o                         
  -2  -1   8          8.15          3.52         2.57 o                         
  -1  -1   8        220.03        231.02         5.64 o                         
   0  -1   8         34.08         25.40         2.56 o                         
   1  -1   8         21.01         29.40         1.90 o                         
   2  -1   8         85.96         72.24         4.80 o                         
   3  -1   8          2.23          3.21         3.48 o                         
   4  -1   8         41.00         45.41         4.20 o                         
   5  -1   8         60.39         38.65         4.21 o                         
   6  -1   8         12.25         16.38         4.03 o                         
   7  -1   8          7.82          8.13         9.87 o                         
  -7   0   8          4.48          7.37         6.52 o                         
  -6   0   8          9.49         12.50         6.09 o                         
  -5   0   8         35.79         43.94         9.16 o                         
  -4   0   8          4.48          4.73         2.34 o                         
  -3   0   8         37.20         34.19         5.80 o                         
  -2   0   8        475.15        460.51        12.11 o                         
  -1   0   8         38.43         84.14        16.03 o                         
   0   0   8       1471.59       1512.01        16.27 o                         
   1   0   8         59.27         63.49         5.88 o                         
   2   0   8        138.19        132.37         5.82 o                         
   3   0   8         28.89         26.78         3.26 o                         
   4   0   8         22.63         19.53         5.56 o                         
   5   0   8         27.91         18.27         3.62 o                         
   6   0   8         18.08         15.30         4.33 o                         
   7   0   8         11.69         11.74         7.16 o                         
  -6   1   8          3.88          8.30         5.88 o                         
  -5   1   8          0.07          7.34         4.59 o                         
  -4   1   8        138.43        139.00        10.66 o                         
  -3   1   8         78.53         77.58         3.76 o                         
  -2   1   8        647.90        578.87        14.74 o                         
  -1   1   8         19.86         18.70         2.06 o                         
   0   1   8        661.30        674.08        12.43 o                         
   1   1   8        156.73        224.14        11.50 o                         
   2   1   8        573.49        570.08        15.05 o                         
   3   1   8        226.47        236.86        12.80 o                         
   4   1   8        351.30        348.04        10.14 o                         
   5   1   8         57.33         72.43         6.99 o                         
   6   1   8         46.93         42.68         4.80 o                         
   7   1   8          0.51          1.68         4.02 o                         
  -6   2   8         28.17         42.31         9.26 o                         
  -5   2   8         11.60         25.71        16.23 o                         
  -4   2   8          3.79          5.82         4.47 o                         
  -3   2   8         16.66         15.61         8.85 o                         
  -2   2   8         87.21         81.69         7.14 o                         
  -1   2   8          0.03          2.05         1.87 o                         
   0   2   8         23.87         13.10         2.97 o                         
   1   2   8         12.47        105.50        12.32 o                         
   2   2   8        829.22        855.66        21.92 o                         
   3   2   8        116.02        117.81         7.32 o                         
   4   2   8         18.15         17.75         4.76 o                         
   5   2   8         46.58         44.21         4.30 o                         
   6   2   8          0.00         -4.83         7.45 o                         
   7   2   8          5.17          3.68         4.71 o                         
   8   2   8          0.87          2.13         7.03 o                         
  -5   3   8         13.67         19.69        11.25 o                         
  -4   3   8         19.80         18.88         7.18 o                         
  -3   3   8         15.10         27.79         7.06 o                         
  -2   3   8         12.43         17.46         3.97 o                         
  -1   3   8          7.17         11.91         6.37 o                         
   0   3   8        918.69        883.43        13.28 o                         
   1   3   8          0.16          2.34         1.76 o                         
   2   3   8        459.14        439.21        10.51 o                         
   3   3   8        183.59        179.20         7.82 o                         
   4   3   8         34.60         33.61         4.37 o                         
   5   3   8         90.97         67.68        10.73 o                         
   6   3   8          4.61          3.59         3.02 o                         
   7   3   8          1.10          3.12         9.47 o                         
   8   3   8         16.30         12.33         7.57 o                         
  -5   4   8          3.27         -0.29         4.73 o                         
  -4   4   8          0.07          1.26         4.79 o                         
  -3   4   8          0.06         -3.85         3.93 o                         
  -2   4   8          5.93          5.40         3.68 o                         
  -1   4   8          8.52          6.25         2.23 o                         
   1   4   8        367.59        355.95         8.60 o                         
   2   4   8         13.60         18.80         3.05 o                         
   3   4   8         44.63         42.93         4.15 o                         
   4   4   8          0.40          2.25         2.18 o                         
   5   4   8         60.16         48.41         8.87 o                         
   6   4   8          1.71          2.55         3.04 o                         
   7   4   8         27.16         19.03         6.56 o                         
   8   4   8          0.90          3.21         4.44 o                         
  -4   5   8          3.38          5.08        10.04 o                         
  -3   5   8          6.15          5.75         4.88 o                         
  -2   5   8          2.40         10.11         7.23 o                         
  -1   5   8          0.04          0.69         5.87 o                         
   0   5   8         65.33         64.58         5.16 o                         
   1   5   8         77.42         81.35         8.56 o                         
   2   5   8        122.14        128.59        16.30 o                         
   3   5   8         72.36         76.52         3.88 o                         
   4   5   8        175.94        149.41         8.60 o                         
   5   5   8          2.88          1.40         2.31 o                         
   6   5   8        412.37        410.89        14.95 o                         
   7   5   8         45.69         39.45         5.80 o                         
   8   5   8          7.06          9.24         4.88 o                         
  -4   6   8         12.09         11.14         6.39 o                         
  -3   6   8          1.55          0.81         4.52 o                         
  -2   6   8         98.11        103.62         8.65 o                         
  -1   6   8          0.13         -0.28         3.73 o                         
   0   6   8        107.97        107.30        18.22 o                         
   1   6   8        275.45        262.13         9.10 o                         
   2   6   8         83.23         74.26         6.86 o                         
   3   6   8          7.82          3.30         7.19 o                         
   4   6   8         10.86          8.64         3.08 o                         
   5   6   8          0.80          0.08         2.50 o                         
   6   6   8         21.73         20.90         6.29 o                         
   7   6   8         27.29         22.14         4.72 o                         
   8   6   8         46.95         54.93        23.11 o                         
  -3   7   8         19.23         15.44        12.04 o                         
  -2   7   8          0.00          3.66         6.21 o                         
  -1   7   8          1.34          2.65         5.64 o                         
   0   7   8          0.64         -4.87         4.93 o                         
   1   7   8        170.04        166.20        11.08 o                         
   2   7   8          0.00         10.17         7.60 o                         
   3   7   8         63.73         55.49        14.27 o                         
   4   7   8        191.16        173.57         8.83 o                         
   5   7   8         52.09         53.92         4.87 o                         
   6   7   8         46.51         50.98         8.50 o                         
   7   7   8         48.44         50.19         5.84 o                         
   8   7   8         30.88         14.55        10.68 o                         
  -2   8   8         20.42         24.64         8.63 o                         
  -1   8   8          9.27         10.55         6.84 o                         
   0   8   8         37.57         42.23         7.82 o                         
   1   8   8         33.22         38.13         5.71 o                         
   2   8   8         12.64          4.96         6.74 o                         
   3   8   8          4.84          1.35         5.18 o                         
   4   8   8          1.71          1.45         4.63 o                         
   5   8   8          6.83          5.46         4.14 o                         
   6   8   8          2.30          1.97         3.04 o                         
   0   9   8          0.77          4.56         6.29 o                         
   1   9   8         10.10         -0.26         5.23 o                         
   2   9   8          0.00          8.27         4.26 o                         
   3   9   8         20.32         13.47         5.63 o                         
   4   9   8          2.16          1.67         3.80 o                         
   5   9   8          1.01         -2.94         6.00 o                         
   6   9   8         23.55         21.32         8.30 o                         
   7   9   8          0.08          7.09         8.47 o                         
   2  10   8          0.00          4.52         4.82 o                         
   3  10   8          1.65          7.53         5.48 o                         
   4  10   8          1.63          5.81        11.46 o                         
   5  10   8          0.49          0.08         6.30 o                         
   6  10   8          1.12          9.32         9.29 o                         
  -4  -8   9         12.88         28.25        16.32 o                         
  -3  -8   9          0.92         -1.99         4.61 o                         
  -2  -8   9          1.89         15.95        13.82 o                         
  -1  -8   9          8.53         15.56         7.88 o                         
  -5  -7   9          0.00          1.63         5.14 o                         
  -4  -7   9          9.50          6.64         4.94 o                         
  -3  -7   9         12.54          3.66         8.80 o                         
  -2  -7   9          3.72          1.68         4.22 o                         
  -1  -7   9         14.35         13.73         7.79 o                         
   0  -7   9         10.06          3.28         3.55 o                         
   1  -7   9         42.07         36.66        13.34 o                         
  -6  -6   9          0.24          2.75         4.93 o                         
  -5  -6   9          2.86          9.09         8.43 o                         
  -4  -6   9          0.65         -4.20         4.94 o                         
  -3  -6   9          1.88          5.00         5.74 o                         
  -2  -6   9         43.81         29.98         3.57 o                         
  -1  -6   9          8.34          8.05         4.66 o                         
   0  -6   9          3.47          0.87         2.83 o                         
   1  -6   9          5.64          1.96         2.95 o                         
   2  -6   9         57.13         60.92        21.99 o                         
   3  -6   9         59.67         63.39        16.61 o                         
  -6  -5   9          0.25          2.99         4.99 o                         
  -5  -5   9          0.26          6.63         6.23 o                         
  -4  -5   9         80.32         78.88         7.53 o                         
  -3  -5   9         24.69         24.31         4.61 o                         
  -2  -5   9          3.71          0.28         1.71 o                         
  -1  -5   9         47.51         46.19         7.91 o                         
   0  -5   9         24.80         30.74         4.02 o                         
   1  -5   9         11.01          6.88         3.01 o                         
   2  -5   9         17.29          7.52         6.42 o                         
   3  -5   9         16.01          9.73         6.05 o                         
  -7  -4   9          1.03          4.48         4.76 o                         
  -6  -4   9         13.95          9.26         5.57 o                         
  -5  -4   9          4.48         -0.56         4.57 o                         
  -4  -4   9        338.84        368.30        14.42 o                         
  -3  -4   9        227.21        219.56        13.90 o                         
  -2  -4   9          8.90          8.24         5.34 o                         
  -1  -4   9        288.82        252.73         5.91 o                         
   0  -4   9         28.71         34.02         4.98 o                         
   1  -4   9         27.92         30.21         4.91 o                         
   2  -4   9         17.70         14.80         6.67 o                         
   3  -4   9          0.72         -0.29         3.44 o                         
   4  -4   9          0.28          1.65         3.20 o                         
  -7  -3   9          1.49          2.69         5.89 o                         
  -6  -3   9          0.10          4.96         9.82 o                         
  -5  -3   9          3.67          7.10         5.54 o                         
  -4  -3   9         84.60         80.44         4.28 o                         
  -3  -3   9         62.26         63.31         5.46 o                         
  -2  -3   9         15.95         16.51         3.83 o                         
  -1  -3   9        173.55        173.96         5.08 o                         
   0  -3   9        323.81        316.95        19.13 o                         
   1  -3   9         20.40         37.03         4.88 o                         
   2  -3   9        954.71        894.60        42.78 o                         
   3  -3   9        142.90        174.50        14.88 o                         
   4  -3   9         42.53         41.44         7.70 o                         
   5  -3   9         38.08         32.34        10.89 o                         
  -7  -2   9          3.16          3.51         3.92 o                         
  -6  -2   9         58.38         54.40        10.35 o                         
  -5  -2   9          2.38         -0.38         2.46 o                         
  -4  -2   9          2.55          5.08         2.74 o                         
  -3  -2   9          6.03          3.92         4.13 o                         
  -2  -2   9         45.11         46.49         3.34 o                         
  -1  -2   9        158.29        180.53         9.83 o                         
   0  -2   9         28.52         31.18         2.48 o                         
   1  -2   9          1.64          5.25         2.09 o                         
   2  -2   9          1.45         -0.98         1.67 o                         
   3  -2   9         21.97          4.07         5.56 o                         
   5  -2   9          0.62         -1.73         4.87 o                         
   6  -2   9         97.81         77.98        10.98 o                         
  -6  -1   9          9.23          5.47         5.52 o                         
  -5  -1   9         31.81         34.27         4.52 o                         
  -4  -1   9          0.06          1.95         6.00 o                         
  -3  -1   9        177.04        206.87        12.89 o                         
  -2  -1   9         23.13         33.09         5.59 o                         
  -1  -1   9        411.61        424.99         8.67 o                         
   0  -1   9        218.81        205.81        18.57 o                         
   1  -1   9        114.31        102.25         3.45 o                         
   2  -1   9        239.78        262.83         8.11 o                         
   3  -1   9         40.86         41.92         7.10 o                         
   4  -1   9         35.74         61.94        10.43 o                         
   5  -1   9          3.16         -4.18         6.52 o                         
   6  -1   9        152.31        128.10        11.39 o                         
  -6   0   9        102.14         63.23        12.21 o                         
  -5   0   9         75.71         45.07        35.02 o                         
  -4   0   9        154.29        146.54        13.64 o                         
  -3   0   9         40.72         41.81         3.20 o                         
  -2   0   9        277.34        256.65         6.01 o                         
   0   0   9          5.89         73.72         5.97 o                         
   1   0   9         21.51         27.58         3.64 o                         
   2   0   9          0.30          4.05         4.33 o                         
   3   0   9        140.92        112.78         6.00 o                         
   4   0   9         25.13         24.61         5.17 o                         
   5   0   9         69.12         79.67         7.90 o                         
   6   0   9          1.90          8.58         5.48 o                         
   7   0   9         42.74         50.77        16.38 o                         
  -6   1   9         10.47         12.28         6.34 o                         
  -5   1   9         11.02         16.92         6.36 o                         
  -4   1   9          2.95          0.46         1.86 o                         
  -3   1   9        119.97        114.93        11.93 o                         
  -2   1   9          1.54          4.63         6.14 o                         
  -1   1   9          0.92          3.45         1.64 o                         
   0   1   9        189.14        219.55         7.61 o                         
   1   1   9          0.00          0.62         4.44 o                         
   2   1   9         50.54         83.67         6.96 o                         
   3   1   9         45.85         42.44         7.37 o                         
   4   1   9          5.62          5.60         4.75 o                         
   5   1   9          0.56          3.40         5.96 o                         
   6   1   9         34.87         40.13        12.36 o                         
   7   1   9          9.05         14.71         7.12 o                         
  -6   2   9          7.34         12.20         6.97 o                         
  -5   2   9          0.01         -1.44         4.83 o                         
  -4   2   9          6.55         -0.02         3.56 o                         
  -3   2   9         59.51         61.80         5.88 o                         
  -2   2   9         20.38         23.38         3.45 o                         
  -1   2   9          1.19          0.88         2.02 o                         
   0   2   9         10.21         11.78         1.78 o                         
   1   2   9         15.76         14.88         2.93 o                         
   2   2   9        149.44        148.56         6.21 o                         
   3   2   9          8.29          8.96         3.45 o                         
   4   2   9        131.12        120.60         8.93 o                         
   5   2   9        104.89        106.64         7.93 o                         
   6   2   9         62.45         82.01        19.79 o                         
   7   2   9         11.83         11.29         9.61 o                         
   8   2   9          2.28         -4.29         5.84 o                         
  -5   3   9          3.86          7.36         6.69 o                         
  -4   3   9          5.70          9.36         4.97 o                         
  -3   3   9         28.97         32.78         6.09 o                         
  -2   3   9         85.47         95.74         6.34 o                         
  -1   3   9          2.30          4.35         1.84 o                         
   0   3   9          1.72          3.50         1.74 o                         
   1   3   9         16.43         26.56         4.06 o                         
   2   3   9         57.94         63.23         4.81 o                         
   3   3   9         27.14         28.90         5.75 o                         
   4   3   9         30.46         38.99         4.66 o                         
   5   3   9         95.44         86.22         4.89 o                         
   6   3   9          2.53          2.03         9.16 o                         
   7   3   9          1.15          4.37         7.52 o                         
   8   3   9         17.03         25.01        13.22 o                         
  -5   4   9         27.14         36.90         8.62 o                         
  -4   4   9          6.51          3.87         5.09 o                         
  -3   4   9         12.98         38.40        21.41 o                         
  -2   4   9         13.85          9.66         4.03 o                         
  -1   4   9         11.81         30.55         7.67 o                         
   0   4   9          0.01         -1.31         1.78 o                         
   1   4   9         12.14         11.75         3.49 o                         
   2   4   9          2.12          4.69         3.69 o                         
   3   4   9         61.73         66.30         4.71 o                         
   4   4   9          1.67          0.84         2.29 o                         
   5   4   9         57.38         44.95         4.56 o                         
   6   4   9          2.66          3.12         6.84 o                         
   7   4   9          8.58         16.30        11.59 o                         
   8   4   9         19.55         23.02         8.36 o                         
  -4   5   9          0.28          7.32         5.65 o                         
  -3   5   9         11.60         19.41         9.69 o                         
  -2   5   9         27.02         22.58         5.27 o                         
  -1   5   9          4.30          5.25         4.20 o                         
   0   5   9          2.08          6.80         4.58 o                         
   1   5   9        287.55        284.04        27.27 o                         
   2   5   9         91.36         70.06         5.09 o                         
   3   5   9         11.57         10.00         3.82 o                         
   4   5   9        106.34         90.30        23.31 o                         
   5   5   9          0.03          3.62         4.75 o                         
   6   5   9          0.09          0.72         4.26 o                         
   7   5   9         61.24         80.65         6.68 o                         
   8   5   9         16.77         30.27        19.22 o                         
  -3   6   9          8.39          4.25         9.87 o                         
  -2   6   9         35.57         42.23         8.77 o                         
  -1   6   9        108.37        114.75        14.77 o                         
   0   6   9         23.45         32.14         5.18 o                         
   1   6   9        102.98        113.65        13.95 o                         
   2   6   9          7.28          2.02         3.23 o                         
   3   6   9        119.26        119.45         6.43 o                         
   4   6   9        101.75         74.14         6.46 o                         
   5   6   9         65.04         59.82         9.65 o                         
   6   6   9        144.34        129.85         9.71 o                         
   7   6   9        121.67        114.36        11.22 o                         
   8   6   9         52.15         57.56         8.29 o                         
  -2   7   9          5.19          6.50         8.66 o                         
  -1   7   9          1.79          4.40         7.42 o                         
   0   7   9         90.89         67.24        14.86 o                         
   1   7   9          0.77          5.84         3.94 o                         
   2   7   9         87.32         81.23         5.78 o                         
   3   7   9         25.38         31.19         7.42 o                         
   4   7   9         76.89         63.44         5.21 o                         
   5   7   9        108.21        101.27         6.42 o                         
   6   7   9         56.45         50.18         6.99 o                         
   7   7   9          7.42          5.45         4.05 o                         
   8   7   9         35.47         25.87        13.77 o                         
  -1   8   9          0.35          4.87         7.03 o                         
   0   8   9          9.08          7.53         7.75 o                         
   1   8   9         14.71         29.95         6.25 o                         
   2   8   9          0.66          0.38         3.23 o                         
   3   8   9         61.28         32.22         9.12 o                         
   4   8   9          5.76          3.79         4.15 o                         
   5   8   9         17.52          4.86         5.02 o                         
   6   8   9          5.53          5.97         3.02 o                         
   7   8   9         17.60          8.63         6.73 o                         
   0   9   9          6.51          7.02        10.63 o                         
   1   9   9          1.69          6.08         6.10 o                         
   2   9   9          1.00         17.24         9.08 o                         
   3   9   9          2.81          0.93         4.12 o                         
   4   9   9         26.88         10.41        15.33 o                         
   5   9   9          6.77          6.06         9.50 o                         
   6   9   9          0.40          0.68         7.67 o                         
   7   9   9          8.76         13.03         8.72 o                         
   2  10   9          6.84         12.04         7.02 o                         
   3  10   9          3.19         13.24        11.30 o                         
   4  10   9          0.96         -0.27         4.12 o                         
   5  10   9          3.54          6.88         8.06 o                         
  -4  -7  10         14.83         12.82        12.28 o                         
  -3  -7  10         23.48         10.38         6.96 o                         
  -2  -7  10         22.94         33.26         6.58 o                         
  -1  -7  10         29.55         19.20         7.35 o                         
   0  -7  10          2.72          3.43         3.77 o                         
  -5  -6  10         20.68         25.10         6.47 o                         
  -4  -6  10          1.94         -0.39         3.70 o                         
  -3  -6  10         18.57         25.66         6.89 o                         
  -2  -6  10          0.08         -1.77         4.06 o                         
  -1  -6  10          5.27          4.51         2.94 o                         
   0  -6  10         33.62         32.94         7.99 o                         
   1  -6  10          3.78          1.08         3.44 o                         
   2  -6  10          5.82          5.90         5.31 o                         
  -6  -5  10          3.54          8.12         5.64 o                         
  -5  -5  10         25.71         26.86         6.05 o                         
  -4  -5  10          8.16         13.63         5.44 o                         
  -3  -5  10          1.46          3.57         4.38 o                         
  -2  -5  10         54.32         60.38         6.60 o                         
  -1  -5  10         72.45         50.64         4.00 o                         
   0  -5  10         31.75         34.41        11.77 o                         
   1  -5  10         17.76         11.94         5.71 o                         
   2  -5  10          5.45         12.50         6.73 o                         
   3  -5  10          1.18          7.88         7.30 o                         
  -6  -4  10          1.26         -0.13         3.96 o                         
  -5  -4  10          5.06          4.94         4.82 o                         
  -4  -4  10          5.31          2.56         3.23 o                         
  -3  -4  10         18.86         17.46         4.22 o                         
  -2  -4  10        102.46         89.21         4.55 o                         
  -1  -4  10          4.44          4.15         3.07 o                         
   0  -4  10          0.48         -2.25         3.08 o                         
   1  -4  10         56.00         72.65         8.52 o                         
   2  -4  10         12.33          9.39         4.57 o                         
   3  -4  10          1.37          3.27         4.73 o                         
   4  -4  10         16.88         14.44         8.09 o                         
  -6  -3  10          3.33          4.88         4.25 o                         
  -5  -3  10         12.39          6.17         3.53 o                         
  -4  -3  10          1.51          4.84         4.74 o                         
  -3  -3  10        144.04        142.03         6.79 o                         
  -2  -3  10        267.31        262.38         8.69 o                         
  -1  -3  10         10.75         20.00         4.47 o                         
   0  -3  10         39.60         36.86         3.61 o                         
   1  -3  10         48.78        101.74         7.37 o                         
   2  -3  10          0.23          2.16         3.49 o                         
   3  -3  10         66.57         79.62         8.23 o                         
   4  -3  10          1.09         -0.37         3.63 o                         
   5  -3  10          1.01          6.06        10.11 o                         
  -6  -2  10         13.04          7.00         4.35 o                         
  -5  -2  10         12.45         15.38         3.85 o                         
  -4  -2  10        143.57        151.23        10.12 o                         
  -3  -2  10         21.79         27.26         3.42 o                         
  -2  -2  10        144.86        168.84         5.63 o                         
   0  -2  10        139.72        146.37         8.43 o                         
   1  -2  10          4.72          2.97         1.98 o                         
   2  -2  10         54.81         66.95         8.13 o                         
   3  -2  10        303.49        328.87        11.79 o                         
   4  -2  10         63.45         64.71         9.09 o                         
   5  -2  10          0.02         -2.98         8.48 o                         
   6  -2  10          4.20          4.37         8.27 o                         
  -6  -1  10          1.81          0.20         4.87 o                         
  -5  -1  10          0.61          4.04         3.53 o                         
  -4  -1  10         77.31         80.81         4.85 o                         
  -3  -1  10          1.03          2.52         2.27 o                         
  -2  -1  10          2.50          0.89         1.88 o                         
  -1  -1  10         27.11         26.22         3.18 o                         
   0  -1  10        161.92        169.15         6.18 o                         
   1  -1  10          7.63          5.42         4.93 o                         
   2  -1  10        258.32        240.21         8.25 o                         
   3  -1  10         98.60         99.17         7.46 o                         
   4  -1  10        115.12         89.47         7.31 o                         
   5  -1  10          6.10         11.81         6.82 o                         
   6  -1  10          1.66          0.93         7.49 o                         
  -6   0  10          6.24         -1.24         6.84 o                         
  -5   0  10         12.66          2.69         5.28 o                         
  -4   0  10         65.72         84.81        10.33 o                         
  -3   0  10          4.47          5.84         2.67 o                         
  -2   0  10          0.81          1.66         2.34 o                         
  -1   0  10         58.72         64.65         3.91 o                         
   0   0  10        136.58        116.58         6.65 o                         
   1   0  10          1.08          4.67         2.66 o                         
   2   0  10         54.97         46.72         8.00 o                         
   3   0  10         56.86         63.91         6.35 o                         
   4   0  10         48.25         56.39         9.55 o                         
   5   0  10          4.30          1.07         5.32 o                         
   6   0  10         40.52         42.52         7.70 o                         
   7   0  10          7.49          8.11         7.40 o                         
  -6   1  10          1.43          2.28         5.80 o                         
  -5   1  10          0.50          4.39         5.59 o                         
  -4   1  10          3.32          2.77         4.40 o                         
  -3   1  10         93.58         90.97         9.14 o                         
  -2   1  10        156.68        137.17        14.47 o                         
  -1   1  10         10.08         15.54         2.46 o                         
   0   1  10        157.96        156.04         7.60 o                         
   1   1  10         75.14         66.43         4.93 o                         
   2   1  10         25.53         31.91         4.27 o                         
   3   1  10          0.07          2.30         4.72 o                         
   4   1  10         82.65         77.09         7.11 o                         
   5   1  10         22.86         35.01         6.08 o                         
   6   1  10         50.88         68.54        12.85 o                         
   7   1  10          0.46          0.95         5.56 o                         
  -5   2  10          0.02          2.71         5.22 o                         
  -4   2  10         29.74         32.51         6.68 o                         
  -3   2  10         46.48         37.67         5.33 o                         
  -2   2  10         10.04         21.26         3.82 o                         
  -1   2  10         15.30          9.59         3.04 o                         
   0   2  10          0.62          0.58         2.29 o                         
   1   2  10         66.04         60.07         6.14 o                         
   2   2  10         45.99         52.76         8.89 o                         
   3   2  10         95.70         96.98         6.15 o                         
   4   2  10         31.38         38.41         5.86 o                         
   5   2  10          3.65         -4.56         4.85 o                         
   7   2  10          5.58          7.52         7.41 o                         
  -5   3  10          6.14          2.33         5.77 o                         
  -4   3  10          1.10          2.27         6.57 o                         
  -3   3  10          0.91          3.22         4.87 o                         
  -2   3  10          0.01          0.32         2.91 o                         
  -1   3  10          0.26          3.84         2.07 o                         
   0   3  10          5.81          5.10         2.06 o                         
   1   3  10          2.12          3.09         2.72 o                         
   2   3  10          3.08          0.22         2.36 o                         
   3   3  10        151.12        140.79        13.80 o                         
   4   3  10        141.74        135.64         7.39 o                         
   5   3  10        168.62        160.46         8.62 o                         
   6   3  10         37.93         35.96         8.11 o                         
   7   3  10          9.72         16.64        10.26 o                         
   8   3  10          2.86         20.34         8.30 o                         
  -4   4  10          5.38         11.98         5.89 o                         
  -3   4  10         27.97         27.79        11.43 o                         
  -2   4  10         10.62          7.71         3.90 o                         
  -1   4  10          4.43         10.06         6.49 o                         
   0   4  10          1.60         -5.71         5.71 o                         
   1   4  10          5.12          3.20         2.23 o                         
   2   4  10        153.11        127.38         5.86 o                         
   3   4  10         71.51         56.86        13.79 o                         
   4   4  10         12.48          9.58         5.28 o                         
   5   4  10          5.33          6.39         4.87 o                         
   6   4  10         29.27         33.38         9.92 o                         
   7   4  10          5.32          4.58         5.42 o                         
   8   4  10          9.28          3.76        12.35 o                         
  -4   5  10         12.07         18.09         7.42 o                         
  -3   5  10         30.66         38.96        12.49 o                         
  -2   5  10         39.06         46.56        12.43 o                         
  -1   5  10         53.67         47.06         6.06 o                         
   0   5  10       1446.17       1422.07        31.51 o                         
   1   5  10         19.60         17.64         4.63 o                         
   2   5  10        356.92        312.91         7.10 o                         
   3   5  10         31.15         33.98         3.33 o                         
   4   5  10        184.11        167.56        19.75 o                         
   5   5  10         28.99         20.58         8.64 o                         
   6   5  10         33.45         33.30         6.31 o                         
   7   5  10          5.08         12.94         6.17 o                         
   8   5  10         23.62         18.41        22.73 o                         
  -3   6  10          2.19          3.51         9.99 o                         
  -2   6  10          0.24          6.11         6.01 o                         
  -1   6  10         37.46         51.39         9.71 o                         
   0   6  10         17.76         19.41         6.85 o                         
   1   6  10        319.58        303.62         8.73 o                         
   2   6  10        121.16        112.85         5.71 o                         
   3   6  10         31.52         31.40         3.79 o                         
   4   6  10        170.10        165.20         8.80 o                         
   5   6  10          8.80         15.48         3.86 o                         
   6   6  10        512.16        467.96       110.51 o                         
   7   6  10         30.72         44.72        14.94 o                         
   8   6  10         56.96         62.14         9.51 o                         
  -2   7  10         25.55         30.45        10.82 o                         
  -1   7  10         27.91         33.06         8.30 o                         
   0   7  10         13.01         15.75         6.32 o                         
   1   7  10        141.10        163.49         9.93 o                         
   2   7  10         26.39         37.71         9.73 o                         
   3   7  10         41.66         42.73         6.79 o                         
   4   7  10          5.34          6.13         3.54 o                         
   5   7  10          7.87          8.72         3.73 o                         
   6   7  10          3.61          3.42         3.47 o                         
   7   7  10         10.64          4.77         4.91 o                         
  -1   8  10          2.27          7.65         7.06 o                         
   0   8  10          0.22          1.30         4.78 o                         
   1   8  10         19.49         14.77         5.94 o                         
   2   8  10          0.81          3.66         3.86 o                         
   3   8  10         36.93         36.70         6.93 o                         
   4   8  10         56.28         44.43         6.31 o                         
   5   8  10          0.98         -1.20         8.01 o                         
   6   8  10          3.91          3.85         5.73 o                         
   7   8  10          0.05         11.60        12.74 o                         
   0   9  10         12.67          2.24         6.27 o                         
   1   9  10          1.65         -0.66         4.96 o                         
   2   9  10          1.31          2.25         4.35 o                         
   3   9  10          0.27         -3.05         4.98 o                         
   4   9  10         16.72          7.97         5.78 o                         
   5   9  10          2.47          2.42         6.17 o                         
   6   9  10          0.01         -0.67         7.72 o                         
   3  10  10          5.79         12.80         5.98 o                         
  -3  -7  11          0.32          1.70         5.19 o                         
  -2  -7  11          0.01          0.44         4.82 o                         
  -1  -7  11         10.58         -2.92         9.99 o                         
  -5  -6  11          0.02         -4.09         5.18 o                         
  -4  -6  11          2.71         -5.57         9.06 o                         
  -3  -6  11         14.89          5.58         4.83 o                         
  -2  -6  11          7.99          6.19         4.51 o                         
  -1  -6  11         24.45         14.33         8.55 o                         
   0  -6  11         25.03         28.88         8.12 o                         
   1  -6  11          7.86          4.29         3.89 o                         
  -5  -5  11          0.39         -4.03         4.99 o                         
  -4  -5  11          8.87          8.82         5.38 o                         
  -3  -5  11         18.81         17.18         5.85 o                         
  -2  -5  11         33.85         28.52         3.92 o                         
  -1  -5  11         26.05         26.05         3.94 o                         
   0  -5  11          0.47          1.87         3.06 o                         
   1  -5  11         27.36         23.90         8.21 o                         
   2  -5  11          0.69          0.51         4.21 o                         
   3  -5  11          4.15         -0.32         4.88 o                         
  -6  -4  11         16.20         10.94         6.31 o                         
  -5  -4  11          5.97          8.28         7.08 o                         
  -4  -4  11          2.69          0.81         4.15 o                         
  -3  -4  11         66.46         66.63         4.71 o                         
  -2  -4  11          0.15         -2.03         2.57 o                         
  -1  -4  11         30.83         39.64        10.08 o                         
   0  -4  11         25.48         25.42         3.77 o                         
   1  -4  11         26.79         22.55        10.06 o                         
   2  -4  11         10.67          7.70         4.87 o                         
   3  -4  11         17.04         14.49         6.19 o                         
   4  -4  11         12.75          6.84         8.33 o                         
  -6  -3  11         43.28         41.00         7.37 o                         
  -5  -3  11          1.73         -1.71         3.03 o                         
  -4  -3  11        431.15        425.76        81.45 o                         
  -3  -3  11         65.30         70.35        11.97 o                         
  -2  -3  11         75.75         72.55         5.26 o                         
  -1  -3  11        123.62        146.90         9.83 o                         
   0  -3  11        227.11        188.84         7.62 o                         
   1  -3  11          3.70          5.78         3.55 o                         
   2  -3  11          2.70         -1.43         3.81 o                         
   3  -3  11          7.41          8.46         8.19 o                         
   4  -3  11         19.05         25.97         7.44 o                         
   5  -3  11          4.58          0.12         5.66 o                         
  -6  -2  11          0.00          3.33         3.81 o                         
  -5  -2  11         14.18         20.79         6.54 o                         
  -4  -2  11         13.41         14.10         5.61 o                         
  -3  -2  11          3.36          6.32         4.30 o                         
  -2  -2  11        132.17        112.29         6.90 o                         
  -1  -2  11         13.59         35.10         5.98 o                         
   0  -2  11        332.68        306.27        46.01 o                         
   1  -2  11         20.96         31.86         8.23 o                         
   2  -2  11        920.81        888.24        18.83 o                         
   3  -2  11         30.50         32.94         6.81 o                         
   4  -2  11         64.64         52.82         7.48 o                         
   5  -2  11          0.07          0.37         5.43 o                         
  -6  -1  11         36.36         16.00        21.66 o                         
  -5  -1  11          5.08          7.48         3.42 o                         
  -4  -1  11         38.75         43.18         6.59 o                         
  -3  -1  11        108.19         86.86         4.95 o                         
  -2  -1  11         42.59         39.82         5.74 o                         
  -1  -1  11         50.98         67.55         7.06 o                         
   0  -1  11        188.18        197.10        14.28 o                         
   1  -1  11         93.39        103.49         5.76 o                         
   2  -1  11         12.62         25.18         9.22 o                         
   3  -1  11        152.88        162.47        11.60 o                         
   4  -1  11        177.88        186.69        10.85 o                         
   5  -1  11         80.06         69.53        13.02 o                         
   6  -1  11        102.60        104.37        19.95 o                         
  -6   0  11          4.38          1.67         4.98 o                         
  -5   0  11          0.72         -1.00         5.54 o                         
  -4   0  11          3.15         -1.30         2.83 o                         
  -3   0  11         60.44         63.07         8.66 o                         
  -2   0  11          4.24          2.83         2.90 o                         
  -1   0  11         79.13         87.21         5.23 o                         
   0   0  11         13.52         32.58         6.35 o                         
   1   0  11         92.42        128.89         6.62 o                         
   2   0  11         68.31         58.47         5.83 o                         
   3   0  11         68.43         82.33         8.45 o                         
   4   0  11          2.25          1.34         4.30 o                         
   5   0  11         11.43         10.60         9.82 o                         
   6   0  11         24.12         23.57         7.34 o                         
  -5   1  11          2.19          7.42         7.77 o                         
  -4   1  11          5.27          6.28         5.92 o                         
  -3   1  11          3.45          1.10         2.39 o                         
  -2   1  11          7.53          2.88         3.13 o                         
  -1   1  11         66.87         81.22         5.96 o                         
   0   1  11         85.19         71.04         7.40 o                         
   1   1  11         80.00         80.19         6.21 o                         
   2   1  11         42.03         50.15         4.75 o                         
   3   1  11          3.68          7.39         4.52 o                         
   4   1  11         12.72         13.35         5.07 o                         
   5   1  11          5.59          8.20         5.81 o                         
   6   1  11         40.95         44.24        10.97 o                         
   7   1  11         18.97         30.88         9.19 o                         
  -5   2  11          2.31         -2.98         6.91 o                         
  -4   2  11          7.79         11.41         5.90 o                         
  -3   2  11         23.89         23.67         5.51 o                         
  -2   2  11          0.48          3.92         2.83 o                         
  -1   2  11         10.47         11.71         3.62 o                         
   0   2  11          0.01          1.83         1.71 o                         
   1   2  11          6.16          9.02         3.21 o                         
   2   2  11         34.91         40.62         5.52 o                         
   3   2  11          7.15          7.65         7.91 o                         
   4   2  11         65.21         63.11        11.35 o                         
   5   2  11         31.38         27.97         8.87 o                         
   7   2  11          7.67         14.40         9.44 o                         
  -5   3  11          0.53          8.08         6.31 o                         
  -4   3  11         10.04         62.11        27.09 o                         
  -3   3  11         52.94         63.08        14.43 o                         
  -2   3  11         30.05         30.07         3.90 o                         
  -1   3  11         25.37         37.74         8.91 o                         
   0   3  11        129.46        116.31         8.73 o                         
   1   3  11         15.00         12.23         2.57 o                         
   2   3  11         64.99         72.24         5.79 o                         
   3   3  11          0.76          0.15         2.94 o                         
   4   3  11         75.12         84.86        15.35 o                         
   5   3  11         97.36         91.40         8.50 o                         
   6   3  11         91.41        116.11         9.31 o                         
   7   3  11          0.04          6.71        12.24 o                         
  -4   4  11         30.05         42.77         7.76 o                         
  -3   4  11         77.88         85.31        13.14 o                         
  -2   4  11        113.11        110.43         7.39 o                         
  -1   4  11         15.20         13.55         3.11 o                         
   0   4  11        118.04        106.89         7.33 o                         
   1   4  11         50.93         47.31         7.83 o                         
   2   4  11        101.32         73.79         6.41 o                         
   3   4  11        317.36        287.43        13.41 o                         
   4   4  11        142.36        154.88        14.35 o                         
   5   4  11         70.46         65.82        11.89 o                         
   6   4  11          5.16         10.95         6.12 o                         
   7   4  11          2.20          0.13         4.26 o                         
  -3   5  11         28.93         31.68        11.98 o                         
  -2   5  11         98.75        106.29        14.73 o                         
  -1   5  11         15.53          8.16         3.60 o                         
   0   5  11          0.03          3.86         5.03 o                         
   1   5  11        228.20        193.90         7.87 o                         
   2   5  11        105.55         98.85        11.88 o                         
   3   5  11          5.97          0.31         2.60 o                         
   4   5  11        122.84        102.05        13.42 o                         
   5   5  11         29.23         43.09         6.79 o                         
   7   5  11         42.70         66.83        11.80 o                         
  -3   6  11         29.38         39.62        16.38 o                         
  -2   6  11          0.30         -2.86         5.43 o                         
   0   6  11          0.80          3.89         3.95 o                         
   1   6  11        139.80        135.74         8.55 o                         
   2   6  11         80.79         87.52        36.00 o                         
   3   6  11        107.45        102.15        14.27 o                         
   4   6  11        257.86        218.03        13.57 o                         
   5   6  11          5.68          0.94         3.83 o                         
   6   6  11         15.77          6.90         5.68 o                         
   7   6  11         27.27         32.49         7.16 o                         
  -2   7  11          0.67          6.58        14.54 o                         
  -1   7  11         12.26          8.55         9.16 o                         
   0   7  11         10.71         11.37         5.87 o                         
   1   7  11         28.15         38.94        16.77 o                         
   2   7  11          0.01         -4.15         5.57 o                         
   3   7  11          3.64          8.00         3.60 o                         
   4   7  11          2.50          3.98         4.69 o                         
   5   7  11          0.06          2.05         3.25 o                         
   6   7  11          6.31          8.86         7.68 o                         
   7   7  11         61.83         58.43         8.28 o                         
   0   8  11          4.35         -5.99         7.12 o                         
   1   8  11          9.04          8.35         4.88 o                         
   2   8  11          3.39          2.71         4.05 o                         
   3   8  11         11.81          8.47         4.72 o                         
   4   8  11          3.31          0.90         3.62 o                         
   5   8  11          2.39         -0.03         2.55 o                         
   6   8  11         18.43         24.87        12.65 o                         
   7   8  11         23.86         13.09        12.35 o                         
   1   9  11          4.10          1.39         5.02 o                         
   2   9  11          0.01          2.39         4.76 o                         
   3   9  11         14.75         13.53         8.84 o                         
   4   9  11          2.25          1.22         3.35 o                         
   5   9  11          0.09          3.30         3.42 o                         
   6   9  11          0.96         -6.21        11.57 o                         
  -4  -6  12          0.93          2.06         5.45 o                         
  -3  -6  12          0.06         -3.30         9.30 o                         
  -2  -6  12          3.44         19.34         7.28 o                         
  -1  -6  12          0.05         -1.03         6.42 o                         
   0  -6  12          1.96          3.81         4.08 o                         
  -5  -5  12         15.74         11.74         5.95 o                         
  -3  -5  12         13.94         13.20         5.86 o                         
  -2  -5  12         41.90         30.04         7.84 o                         
  -1  -5  12         12.11         15.42        10.27 o                         
   0  -5  12         22.29         19.47         4.95 o                         
   1  -5  12          2.96         -0.71         5.11 o                         
   2  -5  12         45.35         46.76         7.66 o                         
  -5  -4  12          4.15          2.22         4.83 o                         
  -4  -4  12         57.19         43.44         7.74 o                         
  -3  -4  12         20.39         19.21         9.24 o                         
  -2  -4  12        178.13        165.94        14.98 o                         
  -1  -4  12         17.74         17.31         3.58 o                         
   0  -4  12         24.48         32.86         8.22 o                         
   1  -4  12         16.20         16.69         5.15 o                         
   2  -4  12          8.14         -5.89         7.52 o                         
   3  -4  12          0.03          2.41         5.65 o                         
  -5  -3  12          1.51          4.92         4.42 o                         
  -4  -3  12         37.35         27.66         4.49 o                         
  -3  -3  12         16.25         26.65         5.21 o                         
  -2  -3  12         44.21         50.83         7.23 o                         
  -1  -3  12         22.96         28.82         3.87 o                         
   0  -3  12          0.00         -1.25         3.43 o                         
   1  -3  12         38.73         39.81         5.06 o                         
   2  -3  12         12.05          5.53         4.53 o                         
   3  -3  12          0.64          0.55         4.37 o                         
   4  -3  12          3.28         65.69        14.12 o                         
  -5  -2  12         10.14          0.16         2.46 o                         
  -4  -2  12          6.19          4.23         4.35 o                         
  -3  -2  12        246.83        226.87        12.23 o                         
  -2  -2  12         93.69         95.85         8.13 o                         
  -1  -2  12        105.53        103.05         5.17 o                         
   0  -2  12         99.55        119.51        10.33 o                         
   1  -2  12         67.07         94.06         7.08 o                         
   2  -2  12          0.10         -2.49         6.74 o                         
   3  -2  12          6.69          5.50         8.77 o                         
   4  -2  12          0.22          0.03         5.47 o                         
   5  -2  12          0.18          3.44         8.01 o                         
  -5  -1  12          2.93          0.08         3.39 o                         
  -4  -1  12         34.94         46.72         7.38 o                         
  -3  -1  12         53.67         58.84         4.48 o                         
  -2  -1  12         41.22         45.01         6.11 o                         
  -1  -1  12         33.03         30.74         3.66 o                         
   0  -1  12         27.97         57.53         5.61 o                         
   1  -1  12         93.42         90.00         9.45 o                         
   2  -1  12          9.20         33.59        18.63 o                         
   3  -1  12        397.39        425.21        32.76 o                         
   4  -1  12          5.09          2.60         5.12 o                         
   5  -1  12         24.44         32.41         9.08 o                         
  -5   0  12          0.01          2.81         3.79 o                         
  -4   0  12         12.10          4.79         3.40 o                         
  -3   0  12          4.53          3.48         5.57 o                         
  -2   0  12          0.50         -1.24         2.48 o                         
  -1   0  12          5.76          9.88         3.75 o                         
   0   0  12          0.02         -0.57         2.81 o                         
   1   0  12          8.62          7.60         3.79 o                         
   2   0  12         27.61         38.13         8.71 o                         
   3   0  12         49.95         28.29         8.45 o                         
   4   0  12         18.56         17.04         6.45 o                         
   5   0  12         32.46         51.20        10.32 o                         
   6   0  12          0.81          6.51         5.93 o                         
  -5   1  12          2.46          3.34         5.57 o                         
  -4   1  12          0.22          0.80         4.56 o                         
  -3   1  12          0.79         -0.64         2.29 o                         
  -2   1  12          2.77          4.67         2.70 o                         
  -1   1  12         16.46         22.12         3.61 o                         
   0   1  12         17.57         14.22         3.78 o                         
   1   1  12         49.89         56.83         5.30 o                         
   2   1  12         45.92         64.50        10.04 o                         
   3   1  12         84.81         92.45         7.91 o                         
   4   1  12         14.84         19.90         5.53 o                         
   5   1  12          7.23          8.80         5.99 o                         
   6   1  12          1.31          5.57         7.22 o                         
  -5   2  12          8.93          6.93         9.66 o                         
  -3   2  12         34.03         35.78         6.57 o                         
  -1   2  12         51.54         45.00         6.36 o                         
   0   2  12        104.30        125.31        11.02 o                         
   1   2  12          7.33          4.70         6.21 o                         
   2   2  12         83.67         90.64        10.28 o                         
   3   2  12          7.80         15.33         7.72 o                         
   4   2  12         23.87         38.11         6.31 o                         
   5   2  12         71.46         71.32         7.39 o                         
   6   2  12          0.80          0.63         5.22 o                         
   7   2  12         10.08         15.32         9.75 o                         
  -4   3  12          2.15          1.57         5.26 o                         
  -3   3  12          0.38          7.13         5.86 o                         
  -2   3  12         77.79         92.30        10.40 o                         
  -1   3  12          1.11         -0.59         5.57 o                         
   0   3  12         31.64         38.77         5.96 o                         
   1   3  12         71.14         60.18        12.97 o                         
   2   3  12          0.01          1.77         3.53 o                         
   3   3  12         84.47         72.29        11.61 o                         
   4   3  12         14.59         15.46         5.40 o                         
   5   3  12          3.39          4.63         4.90 o                         
   6   3  12         23.82         25.96         9.12 o                         
   7   3  12          2.78          1.80         8.40 o                         
  -4   4  12         32.14         51.76         9.74 o                         
  -3   4  12         27.58         37.66        10.08 o                         
  -2   4  12         13.06         13.91         7.79 o                         
  -1   4  12         23.27         21.09         3.81 o                         
   0   4  12        189.18        155.87        10.79 o                         
   1   4  12         68.36         77.87         4.51 o                         
   2   4  12          2.52          0.19         3.05 o                         
   3   4  12          8.04          8.98         4.59 o                         
   4   4  12          1.28          3.34         4.82 o                         
   5   4  12          6.92          7.13         5.23 o                         
   6   4  12          0.11          2.36         6.78 o                         
   7   4  12         20.74         12.83        10.68 o                         
  -3   5  12          0.01         -5.57         5.57 o                         
  -2   5  12         34.20         25.08        12.03 o                         
  -1   5  12          9.27         10.31         4.78 o                         
   0   5  12        135.85        133.94         6.03 o                         
   1   5  12         78.85         57.97         7.77 o                         
   2   5  12        188.53        169.30        16.16 o                         
   3   5  12         80.15         54.14         9.15 o                         
   4   5  12          7.92          7.28         8.66 o                         
   5   5  12         36.48         42.12        22.34 o                         
   6   5  12          3.37          4.49         7.04 o                         
   7   5  12          5.36          6.03         6.46 o                         
  -2   6  12          8.16         29.81         8.72 o                         
  -1   6  12         12.51         12.65         5.84 o                         
   0   6  12        357.37        398.60        16.49 o                         
   1   6  12          4.85          2.88         4.93 o                         
   2   6  12         60.25         91.16        22.91 o                         
   3   6  12         51.17         45.03         9.48 o                         
   4   6  12          8.75          9.74         4.94 o                         
   5   6  12          6.66          2.15         4.53 o                         
   6   6  12          0.14         -2.19         4.38 o                         
   7   6  12          6.98         11.40         7.02 o                         
  -1   7  12          3.35         -1.35         8.27 o                         
   0   7  12         46.71         36.30        10.16 o                         
   1   7  12          0.96          2.39         4.52 o                         
   2   7  12          3.53         -1.03         4.12 o                         
   3   7  12          0.98         -0.44         2.92 o                         
   4   7  12          1.36         -3.07         3.95 o                         
   5   7  12          0.86         -4.82         4.82 o                         
   6   7  12        100.50         92.83         7.68 o                         
   7   7  12         25.66         27.24        21.17 o                         
   0   8  12          3.25          3.22         9.15 o                         
   1   8  12          0.21          2.97         4.00 o                         
   2   8  12          0.41          3.00         3.60 o                         
   3   8  12          0.99          1.93         3.47 o                         
   4   8  12         12.85         28.69         5.23 o                         
   5   8  12          3.71         10.57         5.20 o                         
   6   8  12         31.13         28.11        15.05 o                         
   2   9  12          2.52          5.20         4.66 o                         
   3   9  12          0.62         -3.12         4.46 o                         
   4   9  12         26.13         16.61        16.30 o                         
   5   9  12          0.53          4.36         9.92 o                         
  -2  -6  13          9.89         -0.57         4.93 o                         
  -4  -5  13          0.05         -5.29         5.29 o                         
  -3  -5  13         22.26         30.26        13.50 o                         
  -2  -5  13         16.60         14.87         7.03 o                         
  -1  -5  13          8.85          3.43         4.19 o                         
   0  -5  13          4.74          6.51         5.00 o                         
   1  -5  13          0.03          1.07         4.17 o                         
  -4  -4  13          4.85         -0.35         4.50 o                         
  -3  -4  13         15.31         18.87         4.43 o                         
  -2  -4  13         39.51         31.78         5.80 o                         
  -1  -4  13          8.62          8.93         4.50 o                         
   0  -4  13          9.52          7.98         5.15 o                         
   1  -4  13         12.70         22.23         8.78 o                         
   2  -4  13          0.43          3.90         5.21 o                         
  -5  -3  13          2.61          0.12         3.84 o                         
  -4  -3  13          0.00          1.02         2.82 o                         
  -3  -3  13          3.63          2.31         2.97 o                         
  -2  -3  13         22.30         27.58         8.58 o                         
  -1  -3  13          0.75         -2.10         3.39 o                         
   0  -3  13          1.53          2.20         3.92 o                         
   1  -3  13          9.57         12.48         5.27 o                         
   2  -3  13          0.19          0.17         3.87 o                         
   3  -3  13          0.01          3.43         5.68 o                         
  -5  -2  13          4.06          4.72         4.02 o                         
  -4  -2  13        251.78        182.34        11.10 o                         
  -3  -2  13          4.90          5.02         3.20 o                         
  -2  -2  13         63.34         62.40         4.90 o                         
  -1  -2  13          0.81          6.35         3.33 o                         
   0  -2  13         30.96         31.72         6.02 o                         
   1  -2  13          2.21          4.22         4.01 o                         
   2  -2  13          4.80          1.64         4.26 o                         
   3  -2  13         14.30         12.57         6.42 o                         
   4  -2  13          5.59          4.79         7.67 o                         
  -5  -1  13          7.33         18.30        14.24 o                         
  -4  -1  13          2.26          9.26        10.01 o                         
  -3  -1  13         32.35         30.21         6.08 o                         
  -2  -1  13         20.44         24.41         4.09 o                         
  -1  -1  13         43.87         46.06         4.19 o                         
   0  -1  13         50.68         65.92         9.30 o                         
   1  -1  13         15.29         12.99         4.88 o                         
   2  -1  13        288.58        322.73        33.18 o                         
   3  -1  13          3.51         -1.32         4.21 o                         
   4  -1  13         11.68          9.78         8.94 o                         
   5  -1  13          1.68          2.35         6.35 o                         
  -5   0  13          0.62         -0.15         3.22 o                         
  -4   0  13         10.91          6.66         4.21 o                         
  -3   0  13         39.51         30.63         4.65 o                         
  -2   0  13          2.73          3.79         5.15 o                         
  -1   0  13          0.49          2.49         4.08 o                         
   0   0  13         10.76          7.33         3.85 o                         
   1   0  13         71.33         84.82         6.85 o                         
   2   0  13         55.89         65.67         7.21 o                         
   3   0  13          6.98          6.90         4.70 o                         
   4   0  13          5.89         12.53         6.85 o                         
   5   0  13          2.29         11.28        11.36 o                         
   6   0  13          9.62          9.48         7.07 o                         
  -4   1  13          2.14          6.42         3.94 o                         
  -3   1  13          0.26         -1.29         2.96 o                         
  -2   1  13          7.06          6.23         3.19 o                         
  -1   1  13         30.97         32.82         3.46 o                         
   0   1  13        104.93        120.06         6.46 o                         
   1   1  13         83.38         85.24         6.76 o                         
   2   1  13          2.98         -1.42         4.86 o                         
   3   1  13          5.11          4.03         4.50 o                         
   4   1  13        221.32        217.22        12.79 o                         
   5   1  13         21.01         32.85         8.17 o                         
   6   1  13          0.98          0.26         5.89 o                         
  -4   2  13          4.37          4.87         5.25 o                         
  -3   2  13         16.16         23.81        13.48 o                         
  -2   2  13          1.31          4.86         4.11 o                         
  -1   2  13          5.65          8.65         2.90 o                         
   0   2  13         15.83         35.65         9.88 o                         
   1   2  13         13.71         21.61         7.52 o                         
   2   2  13         20.71         21.30         6.18 o                         
   3   2  13          2.03          1.69         4.52 o                         
   4   2  13        133.83        132.21        13.35 o                         
   5   2  13          0.33          2.41         4.73 o                         
   6   2  13         53.74         62.24        10.62 o                         
  -4   3  13         23.06         41.08         9.19 o                         
  -3   3  13          0.65          2.91         4.32 o                         
  -2   3  13          0.97          1.04         2.56 o                         
  -1   3  13        110.72        108.43         6.14 o                         
   0   3  13         56.99         57.58         6.57 o                         
   1   3  13        119.65        122.33        10.80 o                         
   2   3  13         76.86         77.86        13.56 o                         
   3   3  13         33.63         35.67         6.94 o                         
   4   3  13         47.27         39.65         7.62 o                         
   6   3  13          1.74         -1.58         5.66 o                         
   7   3  13          2.75          8.37         8.71 o                         
  -3   4  13         22.21         17.34         6.37 o                         
  -2   4  13         94.23         96.31        15.12 o                         
  -1   4  13        122.93        132.30        12.25 o                         
   0   4  13          1.88          0.16         2.48 o                         
   1   4  13         94.15         86.49         7.05 o                         
   2   4  13         25.60         38.64         9.69 o                         
   3   4  13          4.54          1.18         3.64 o                         
   4   4  13         13.26         12.38         5.34 o                         
   5   4  13         31.34         39.49        13.22 o                         
   6   4  13         71.16         80.82        11.79 o                         
   7   4  13         18.09         28.67        12.12 o                         
  -2   5  13         23.48         12.56         5.17 o                         
  -1   5  13          7.26          1.95         4.05 o                         
   0   5  13          3.38          3.83         3.27 o                         
   1   5  13         39.48         38.12         4.35 o                         
   2   5  13         47.75         62.34         6.40 o                         
   3   5  13         33.23         35.03         6.04 o                         
   4   5  13         64.66         70.29         7.55 o                         
   5   5  13         12.25         17.81        10.60 o                         
   6   5  13          4.22          3.37         5.71 o                         
   7   5  13          1.13          4.47         5.64 o                         
  -2   6  13          2.13          5.00         5.95 o                         
  -1   6  13          0.00          2.39         5.05 o                         
   0   6  13          1.75          1.89         3.42 o                         
   1   6  13         98.85         84.48         5.55 o                         
   2   6  13          0.02          1.34         3.96 o                         
   3   6  13         23.88         25.01         6.81 o                         
   4   6  13          4.93          7.99         5.45 o                         
   5   6  13          0.04          1.23         4.53 o                         
   6   6  13         11.16         21.19         9.92 o                         
  -1   7  13          1.24          7.51         9.26 o                         
   0   7  13          0.35         -0.12         3.83 o                         
   1   7  13         47.76         26.56         6.72 o                         
   2   7  13          0.13          0.34         2.91 o                         
   3   7  13          0.01         -0.64         7.91 o                         
   4   7  13         15.49         14.16         5.82 o                         
   5   7  13          5.73          7.91         4.74 o                         
   6   7  13          1.72          8.52         6.28 o                         
   1   8  13         27.91         30.26         7.36 o                         
   2   8  13          1.32          1.97         3.91 o                         
   3   8  13          1.69          4.19         4.12 o                         
   4   8  13          5.46          4.83         6.71 o                         
   5   8  13          0.54          6.49         6.39 o                         
  -2  -5  14          0.00          1.63         7.10 o                         
  -1  -5  14         11.41         10.05         5.53 o                         
   0  -5  14         16.07         10.36         5.78 o                         
  -3  -4  14          0.28          2.66         3.49 o                         
  -2  -4  14         11.51         20.08         5.12 o                         
  -1  -4  14          0.48         -2.34         5.48 o                         
   0  -4  14         43.94         55.26         9.28 o                         
   1  -4  14         38.85         47.91         7.62 o                         
   2  -4  14         33.47         45.23         8.26 o                         
  -4  -3  14          6.78          3.91         3.48 o                         
  -3  -3  14          3.59          4.58         3.74 o                         
  -2  -3  14         10.00          7.03         4.59 o                         
  -1  -3  14         27.78         33.37         5.49 o                         
   0  -3  14         11.31         10.15         7.31 o                         
   1  -3  14         30.21         45.89         7.21 o                         
   2  -3  14          0.93         -3.19         5.02 o                         
   3  -3  14          6.74          5.92         6.98 o                         
  -4  -2  14          0.03          2.38         3.28 o                         
  -3  -2  14          7.46          9.59         3.85 o                         
  -2  -2  14          1.17          1.41         3.69 o                         
  -1  -2  14         18.89         23.33         6.47 o                         
   0  -2  14          1.36         -2.30         3.89 o                         
   1  -2  14          0.91         -0.78         5.50 o                         
   2  -2  14          0.83         -2.15         4.44 o                         
   3  -2  14          1.57          1.55         6.10 o                         
   4  -2  14          0.98          5.56         6.78 o                         
  -4  -1  14         15.59         11.39         4.39 o                         
  -3  -1  14         88.47        128.87        10.68 o                         
  -2  -1  14          1.23          4.69         3.14 o                         
  -1  -1  14         24.62         24.82         4.48 o                         
   0  -1  14          0.01          2.26         3.88 o                         
   1  -1  14         21.30         12.09         6.62 o                         
   2  -1  14          0.19          1.13         4.82 o                         
   3  -1  14          5.60          6.92         5.40 o                         
   4  -1  14          0.77          2.69         5.64 o                         
  -4   0  14          0.19          0.34         4.60 o                         
  -3   0  14         67.95         79.07         6.15 o                         
  -2   0  14          9.32          8.15         3.41 o                         
  -1   0  14          0.83         -5.28         5.67 o                         
   0   0  14         53.25         69.74         7.18 o                         
   1   0  14         12.22         21.85         5.04 o                         
   2   0  14         12.42         16.07         6.96 o                         
   3   0  14        231.76        240.14        23.73 o                         
   4   0  14          5.95         12.24        10.57 o                         
   5   0  14         12.56         14.66         8.40 o                         
  -4   1  14          6.38         12.78         6.58 o                         
  -3   1  14         16.59         10.47         3.74 o                         
  -2   1  14         11.93         16.44         4.19 o                         
  -1   1  14          0.73          3.30         3.51 o                         
   0   1  14         35.97         27.29         9.62 o                         
   1   1  14          6.31          7.06         6.28 o                         
   2   1  14          2.11         -1.28         3.85 o                         
   3   1  14         17.55         34.56         7.39 o                         
   4   1  14         47.55         47.24        10.61 o                         
   5   1  14         14.29         23.32        11.68 o                         
  -4   2  14          4.60          4.88         7.08 o                         
  -3   2  14          6.10          2.54         3.63 o                         
  -2   2  14          4.91          2.70         3.16 o                         
  -1   2  14          1.54          5.22         2.88 o                         
   0   2  14         17.16         16.58         4.71 o                         
   1   2  14          4.46         -4.47         4.79 o                         
   2   2  14         40.52         54.40         9.69 o                         
   3   2  14         65.56         72.29         8.52 o                         
   4   2  14          3.18          3.76         5.56 o                         
   5   2  14         12.26          8.73         6.36 o                         
   6   2  14          0.56          9.50         7.41 o                         
  -3   3  14         94.40        111.68        14.20 o                         
  -2   3  14          1.24         -4.05         4.05 o                         
  -1   3  14         12.65          9.69         3.10 o                         
   0   3  14         14.74         18.14         7.30 o                         
   1   3  14          0.15          1.51         3.63 o                         
   2   3  14          9.97          8.21         5.24 o                         
   3   3  14          1.08         -0.10         4.06 o                         
   4   3  14          2.01          2.80         5.41 o                         
   5   3  14          5.16          5.53         5.80 o                         
   6   3  14          0.19          2.58         6.45 o                         
  -3   4  14          3.08          2.84         6.60 o                         
  -2   4  14         23.38         34.75        10.60 o                         
  -1   4  14          4.60          0.55         2.44 o                         
   0   4  14        120.68        115.55        10.94 o                         
   1   4  14         10.16          7.03         6.74 o                         
   2   4  14          1.61          2.52        12.03 o                         
   3   4  14        113.86         91.31         8.18 o                         
   4   4  14         29.97         24.45         6.46 o                         
   5   4  14         23.77         44.78         8.26 o                         
   6   4  14          4.47          8.00         6.47 o                         
  -2   5  14          1.67          1.87         4.68 o                         
  -1   5  14          0.00         -2.73         3.26 o                         
   0   5  14         51.61         46.66        11.55 o                         
   1   5  14          1.76          5.17         5.18 o                         
   2   5  14         11.88         20.30         8.16 o                         
   3   5  14          0.10          2.05         5.71 o                         
   4   5  14          0.68          2.25         4.46 o                         
   5   5  14          3.05          1.64         5.23 o                         
   6   5  14          3.70         -1.88         7.13 o                         
  -1   6  14          0.52         -0.47         4.35 o                         
   0   6  14          2.72          3.56         3.67 o                         
   1   6  14         27.93         21.53         4.45 o                         
   2   6  14         23.88         28.24         8.33 o                         
   3   6  14          0.00         -1.17         3.97 o                         
   4   6  14          0.64          6.50         5.29 o                         
   5   6  14          7.18          5.97         5.11 o                         
   6   6  14          0.41         -5.03         6.74 o                         
   0   7  14         39.10         34.26         7.43 o                         
   1   7  14         15.72         16.83         5.30 o                         
   2   7  14          0.25         -3.21         4.90 o                         
   3   7  14          1.97          7.49         6.21 o                         
   4   7  14          0.59         -3.80         4.47 o                         
   5   7  14          6.86          9.28         5.56 o                         
   2   8  14          0.06          3.31         6.89 o                         
   3   8  14          3.39         -0.37         3.73 o                         
   4   8  14          0.23         -2.88         5.04 o                         
  -2  -4  15          6.31          3.58         4.23 o                         
  -1  -4  15         25.44         22.11         6.06 o                         
   0  -4  15          2.82          1.71         6.00 o                         
  -3  -3  15          0.16         -0.12         3.04 o                         
  -2  -3  15          7.34          3.52         7.10 o                         
  -1  -3  15          3.85         -2.27         4.36 o                         
   0  -3  15          0.20          1.85         5.54 o                         
   1  -3  15          0.48          4.22         7.35 o                         
   2  -3  15          0.75          5.96        10.15 o                         
  -3  -2  15         20.96         17.91         5.43 o                         
  -2  -2  15         15.78         16.05         4.84 o                         
  -1  -2  15          4.63          1.39         3.22 o                         
   0  -2  15          0.18          3.86         6.21 o                         
   1  -2  15          7.88         -3.02         6.81 o                         
   2  -2  15          2.38         -0.31         4.09 o                         
   3  -2  15         11.30         11.99         6.76 o                         
  -3  -1  15          0.08          4.57         4.46 o                         
  -2  -1  15          0.00          0.51         3.36 o                         
  -1  -1  15          2.36         10.86         7.01 o                         
   0  -1  15         31.26         36.54         6.51 o                         
   1  -1  15          0.89          3.27         6.13 o                         
   2  -1  15          7.20         12.45         7.67 o                         
   3  -1  15          3.65          3.22         5.55 o                         
   4  -1  15          0.45          1.09         5.90 o                         
  -3   0  15         12.09         12.07         4.52 o                         
  -2   0  15          0.58         -1.69         3.64 o                         
  -1   0  15         16.47         22.27         5.07 o                         
   1   0  15         13.12         12.24         9.77 o                         
   2   0  15        105.30        149.29        10.93 o                         
   3   0  15         86.41        103.18        10.18 o                         
   4   0  15          5.99         13.08         7.61 o                         
  -3   1  15          3.98          2.76         3.64 o                         
  -2   1  15         27.55         35.40         5.04 o                         
  -1   1  15          4.87         13.85         5.27 o                         
   0   1  15          0.20         -4.74         7.13 o                         
   1   1  15         25.40         18.53         5.72 o                         
   2   1  15         48.18         49.55         7.08 o                         
   3   1  15          0.86          7.78         5.96 o                         
   4   1  15          6.60          9.02         6.62 o                         
   5   1  15          0.11          5.03         6.92 o                         
  -3   2  15          3.36         21.18        15.16 o                         
  -2   2  15         16.95          3.76        11.67 o                         
  -1   2  15          3.67          2.25         4.69 o                         
   0   2  15         54.14         63.54        17.46 o                         
   1   2  15          7.20         15.14         5.50 o                         
   2   2  15          0.29         -4.54        10.57 o                         
   3   2  15          2.48         -0.10         4.76 o                         
   4   2  15         59.91         54.65         9.03 o                         
   5   2  15          4.41          7.39         6.46 o                         
  -2   3  15          0.40          1.82         3.19 o                         
  -1   3  15         67.66         62.78        11.53 o                         
   0   3  15          0.02         -1.96         4.23 o                         
   1   3  15          6.18          3.30         5.28 o                         
   2   3  15          2.63         -1.85         3.91 o                         
   3   3  15          0.37         -0.51         7.59 o                         
   4   3  15          0.06          6.60         8.40 o                         
   5   3  15          0.01         -1.72         5.88 o                         
  -2   4  15          1.07         -2.30         4.93 o                         
  -1   4  15         35.82         30.00         4.34 o                         
   0   4  15         90.42         95.53         9.09 o                         
   1   4  15         42.49         60.87         7.70 o                         
   2   4  15          0.00          3.20         4.84 o                         
   3   4  15          1.48         -4.72         4.72 o                         
   4   4  15          1.49          3.28         6.13 o                         
   5   4  15          3.44          3.90         6.47 o                         
   6   4  15          4.28          4.41         7.07 o                         
  -1   5  15          1.74          2.76         4.68 o                         
   0   5  15          0.00          5.26         5.31 o                         
   1   5  15          0.03          0.47         5.45 o                         
   2   5  15         27.96         29.77         8.69 o                         
   3   5  15         61.77         58.89        16.76 o                         
   4   5  15          0.30         -1.52         4.30 o                         
   5   5  15          0.03          2.02         6.08 o                         
   0   6  15          0.71         -1.42         4.70 o                         
   1   6  15          0.50         -0.75         4.55 o                         
   2   6  15          0.15         19.00         9.60 o                         
   3   6  15          8.36          4.95         5.58 o                         
   4   6  15         13.11         10.45         6.67 o                         
   5   6  15          0.19          7.74        15.49 o                         
   1   7  15          8.83          4.86         6.03 o                         
   2   7  15          1.54          6.47        12.19 o                         
   3   7  15          1.15          6.69         6.46 o                         
   4   7  15          3.40          7.34        11.94 o                         
  -1  -3  16          2.41         -1.19         4.94 o                         
   0  -3  16          8.83         12.69         6.10 o                         
  -2  -2  16          3.35          7.12         4.73 o                         
  -1  -2  16         13.99          6.10         8.06 o                         
   0  -2  16         12.36          9.23         6.52 o                         
   1  -2  16          0.01         12.70         9.40 o                         
   2  -2  16          3.25          4.64         8.33 o                         
  -2  -1  16          0.05          0.64         6.28 o                         
  -1  -1  16          4.79          8.03         7.69 o                         
   0  -1  16         11.73         20.05        12.30 o                         
   1  -1  16          3.47          6.00         5.27 o                         
   2  -1  16         10.01         13.13         8.23 o                         
   3  -1  16         13.08         16.00         9.45 o                         
  -3   0  16         47.49         39.15        10.55 o                         
  -2   0  16          6.26          1.38         4.13 o                         
  -1   0  16          0.15          3.56         4.24 o                         
   0   0  16          8.46          6.39         4.74 o                         
   1   0  16          0.01         -1.81         9.69 o                         
   2   0  16          0.16         -1.39         4.94 o                         
   3   0  16          2.93         -1.50         5.25 o                         
   4   0  16          8.14          7.67         8.02 o                         
  -2   1  16          1.14         -0.85         6.18 o                         
  -1   1  16          0.68          6.98         5.28 o                         
   0   1  16          4.43          0.56         5.85 o                         
   1   1  16          1.17          4.68         5.30 o                         
   2   1  16          1.42          0.12         3.71 o                         
   3   1  16        192.58        248.91        15.13 o                         
   4   1  16          4.17          3.04         9.30 o                         
  -2   2  16          1.15          2.69         5.67 o                         
  -1   2  16          1.68          3.87         5.17 o                         
   0   2  16          0.99          5.49         5.10 o                         
   1   2  16          2.48          1.63         4.31 o                         
   2   2  16         10.10         11.62         5.91 o                         
   3   2  16         36.54         50.71         8.47 o                         
   4   2  16         11.96         11.93         7.65 o                         
  -2   3  16          0.15          9.31         9.32 o                         
  -1   3  16          5.51          1.98         6.06 o                         
   0   3  16         13.46         28.18        13.14 o                         
   1   3  16         18.42         34.00        16.12 o                         
   2   3  16         11.70         11.11        12.67 o                         
   3   3  16          0.07          2.52         5.28 o                         
   4   3  16          3.23          4.00         5.80 o                         
   5   3  16          1.50          2.49         7.77 o                         
  -1   4  16          7.21         -5.16         5.27 o                         
   0   4  16          9.33         27.21        12.09 o                         
   1   4  16         12.03         10.41         5.83 o                         
   2   4  16          3.46          0.34         9.47 o                         
   3   4  16          6.80          7.90         5.47 o                         
   4   4  16          0.04         -0.01         4.54 o                         
   5   4  16          0.03         50.14        33.27 o                         
   0   5  16         13.72         11.60         6.21 o                         
   1   5  16          0.61         -1.87         4.79 o                         
   2   5  16          0.00          7.47         5.37 o                         
   3   5  16         25.19         31.02         7.43 o                         
   4   5  16          4.88          6.22         5.68 o                         
   5   5  16          0.79         -4.83         7.24 o                         
   1   6  16          0.47         -0.73         4.48 o                         
   2   6  16          3.36          4.03         5.19 o                         
   3   6  16          1.86          0.80         6.18 o                         
   4   6  16          0.16         -4.17         6.00 o                         
  -1  -1  17          2.23          3.67         5.05 o                         
   0  -1  17          1.10         -0.04         4.38 o                         
   1  -1  17         10.43         11.69         7.27 o                         
  -1   0  17          0.14          7.53         8.72 o                         
   0   0  17          6.00          3.36         5.25 o                         
   1   0  17          0.25          0.96         4.64 o                         
   2   0  17         43.82         50.97        14.09 o                         
  -1   1  17          9.50         16.38         7.19 o                         
   0   1  17          0.34         -5.35         7.59 o                         
   1   1  17          0.57         -2.63         5.18 o                         
   2   1  17         21.88         19.53         9.05 o                         
   3   1  17         36.04         52.93        10.89 o                         
  -1   2  17         19.56         37.27        16.85 o                         
   0   2  17          3.78          0.51         5.02 o                         
   1   2  17          0.39          1.40         4.48 o                         
   2   2  17         33.89         41.03         9.57 o                         
   3   2  17          3.19          1.75         7.85 o                         
  -1   3  17         14.04          7.07         6.55 o                         
   0   3  17         40.55         49.60         8.03 o                         
   1   3  17          0.01          1.06         4.30 o                         
   2   3  17          6.60          3.35         5.24 o                         
   3   3  17          1.86          1.05         6.05 o                         
   4   3  17         16.06         10.00         7.23 o                         
   0   4  17          0.35          4.66         5.80 o                         
   1   4  17          0.81         -1.11         5.15 o                         
   2   4  17          1.18         -2.77         5.79 o                         
   3   4  17          0.54          5.85         6.47 o                         
   4   4  17          0.74          9.69        11.50 o                         
   1   5  17          5.05          8.20         9.50 o                         
   2   5  17          1.58         -1.27         4.63 o                         
   3   5  17          0.41          2.11         6.08 o                         
   1   2  18          0.32          7.50         7.02 o                         
                                                                                
