# Supplementary material for: Quaternary and quinary molecular solids based on structural inequivalence and combinatorial approaches: 2-nitro­resorcinol and 4,6-di­chloro­resorcinol
Source: IUCrJ. 2021 Jan 11;8(Pt 2):178–85. doi: 10.1107/S2052252520016589 (PMC7924232; doi:10.1107/S2052252520016589)
Supplement: Supplementary file 5 [file m-08-00178-3NRES-ACRsup5.hkl]

data_3NRES-ACR                                                                  
_shelx_title ' 22 in P-1 New: P-1'                                              
_shelx_refln_list_code          4                                               
_shelx_F_calc_maximum      239.65                                               
_exptl_crystal_F_000      1071.60                                               
_reflns_d_resolution_high  0.7700                                               
                                                                                
loop_                                                                           
 _space_group_symop_operation_xyz                                               
 'x, y, z'                                                                      
 '-x, -y, -z'                                                                   
                                                                                
_cell_length_a     9.2447                                                       
_cell_length_b    14.4694                                                       
_cell_length_c    19.3202                                                       
_cell_angle_alpha  93.232                                                       
_cell_angle_beta  102.634                                                       
_cell_angle_gamma  97.795                                                       
                                                                                
_shelx_F_squared_multiplier     1.000                                           
                                                                                
loop_                                                                           
 _refln_index_h                                                                 
 _refln_index_k                                                                 
 _refln_index_l                                                                 
 _refln_F_squared_calc                                                          
 _refln_F_squared_meas                                                          
 _refln_F_squared_sigma                                                         
 _refln_observed_status                                                         
   2   0   0      29046.46      27128.65       359.54 o                         
   3   0   0          0.11          1.88         1.51 o                         
   4   0   0       2256.76       2217.51        43.14 o                         
   5   0   0          2.70          1.80         2.23 o                         
   6   0   0          4.59         24.47         6.55 o                         
   7   0   0         34.25         29.81         5.02 o                         
   8   0   0          2.77          4.41         6.92 o                         
   9   0   0         67.62         47.66        13.32 o                         
  10   0   0          2.23         10.17        11.69 o                         
  11   0   0        172.34        179.88        24.40 o                         
 -11   1   0          0.19          0.28         8.14 o                         
 -10   1   0          5.04         14.63        18.53 o                         
  -9   1   0          9.97          0.28         6.52 o                         
  -8   1   0        433.35        376.47        26.81 o                         
  -7   1   0        411.66        446.49        15.72 o                         
  -6   1   0        182.18        169.35         8.70 o                         
  -5   1   0       1185.50       1441.23        40.35 o                         
  -4   1   0        187.06        221.08        12.58 o                         
  -3   1   0       1418.85       1421.11        28.51 o                         
  -2   1   0       1291.88       2076.44       179.16 o                         
   2   1   0       7383.18       7717.50       277.74 o                         
   3   1   0        811.43        701.29        17.27 o                         
   4   1   0       8918.73      11010.25       505.42 o                         
   5   1   0        129.66        152.34         9.38 o                         
   6   1   0        452.54        438.91        21.08 o                         
   7   1   0         38.98         47.89         5.05 o                         
   8   1   0         52.27         66.34        19.10 o                         
   9   1   0        121.14        100.67        17.30 o                         
  10   1   0          0.02         14.82        11.24 o                         
  11   1   0          0.02          1.86        10.84 o                         
 -11   2   0         21.86         29.49        12.77 o                         
 -10   2   0        160.71        145.71        22.01 o                         
  -9   2   0          1.21         -6.28         8.31 o                         
  -8   2   0       1023.43        937.94        58.55 o                         
  -7   2   0          0.17         -1.15         4.92 o                         
  -6   2   0          1.09          6.94         3.06 o                         
  -5   2   0         53.05         46.27         4.18 o                         
  -4   2   0        765.70        876.01        21.17 o                         
  -3   2   0        476.07        477.19        17.30 o                         
  -2   2   0       6709.54       6667.16       211.67 o                         
  -1   2   0         30.29         29.48         1.06 o                         
   1   2   0         30.15         31.92         2.00 o                         
   2   2   0          3.65        122.70        14.58 o                         
   3   2   0        108.00        125.90         4.44 o                         
   4   2   0         31.37         85.18        15.68 o                         
   5   2   0        235.87        217.99         8.52 o                         
   6   2   0        193.20        185.94         8.78 o                         
   7   2   0          0.21          2.37         3.37 o                         
   8   2   0        522.06        457.36        20.05 o                         
   9   2   0          3.89          1.47         8.06 o                         
  10   2   0          0.06          0.82         7.14 o                         
  11   2   0          0.41          5.78        16.95 o                         
 -11   3   0          2.16         -1.93        10.08 o                         
 -10   3   0          2.70          3.45         9.79 o                         
  -9   3   0        100.74         63.21        16.43 o                         
  -8   3   0        115.49         98.44        15.45 o                         
  -7   3   0         75.69         87.14        12.71 o                         
  -6   3   0        598.01        598.35        44.85 o                         
  -5   3   0         25.71         32.69         6.64 o                         
  -4   3   0      10207.88      11151.16       163.79 o                         
  -3   3   0       1584.78       1436.96        29.04 o                         
  -2   3   0       3643.28       3372.23        51.94 o                         
  -1   3   0          8.43         10.39         1.01 o                         
   0   3   0          0.00          1.40         0.63 o                         
   1   3   0         87.71         74.96         2.77 o                         
   2   3   0       1727.45       1602.62        20.49 o                         
   3   3   0        178.66        175.85         5.31 o                         
   4   3   0        907.55        966.28        23.08 o                         
   5   3   0        537.29        600.56        15.78 o                         
   6   3   0        108.34        126.95         7.63 o                         
   7   3   0         76.75         79.64         7.50 o                         
   8   3   0         13.58         19.79        21.67 o                         
   9   3   0         16.60          5.89         9.30 o                         
  10   3   0        144.99        171.64        34.96 o                         
  11   3   0          4.90         -2.01        18.70 o                         
 -11   4   0        235.91        282.11        50.69 o                         
 -10   4   0         52.77         78.65        19.39 o                         
  -9   4   0         87.97         55.39        14.13 o                         
  -8   4   0         23.60         25.62         8.89 o                         
  -7   4   0          8.56          4.04         3.20 o                         
  -6   4   0        203.19        196.44        10.55 o                         
  -5   4   0         19.51         17.63         3.64 o                         
  -4   4   0        320.97        395.06        25.34 o                         
  -3   4   0        212.85        177.42         5.03 o                         
  -2   4   0       1215.21       1169.39        16.49 o                         
  -1   4   0       1404.94       1404.79        28.79 o                         
   1   4   0       3047.89       3017.35        52.96 o                         
   2   4   0          0.35          9.59         4.89 o                         
   3   4   0        135.40        136.31         5.36 o                         
   4   4   0        160.24        171.83         7.06 o                         
   5   4   0         12.52         18.82         3.96 o                         
   6   4   0        158.46        188.06         9.84 o                         
   7   4   0        141.46        126.30        10.98 o                         
   8   4   0        579.10        542.55        23.01 o                         
   9   4   0         12.62         14.36        10.65 o                         
  10   4   0        174.35        169.03        23.77 o                         
 -11   5   0          3.81         -2.38         8.99 o                         
 -10   5   0          3.70          4.18         9.96 o                         
  -9   5   0         32.18         30.03        10.65 o                         
  -8   5   0          9.63          8.79         8.15 o                         
  -7   5   0         23.83         27.82         5.43 o                         
  -6   5   0         11.40         12.83         3.60 o                         
  -5   5   0        890.85        946.30        23.15 o                         
  -4   5   0       1422.85       1523.41        28.98 o                         
  -3   5   0        388.79        359.12         8.57 o                         
  -2   5   0         68.61         61.21         4.70 o                         
  -1   5   0        587.90        553.51        19.31 o                         
   0   5   0          6.79          7.79         2.80 o                         
   1   5   0        757.59        715.19        46.14 o                         
   2   5   0        201.59        227.52         5.43 o                         
   3   5   0       3779.67       3729.30        77.94 o                         
   4   5   0       3974.35       4426.93        76.89 o                         
   5   5   0         13.50         11.91         3.56 o                         
   6   5   0          0.04         -0.28         2.92 o                         
   7   5   0          6.80          5.84         4.29 o                         
   8   5   0        576.76        632.37        26.75 o                         
   9   5   0        130.81        131.60        19.65 o                         
  10   5   0        181.37        178.52        25.69 o                         
 -11   6   0         26.58         23.06        13.07 o                         
 -10   6   0          2.90         -1.54         7.62 o                         
  -9   6   0         15.77         20.55        10.66 o                         
  -8   6   0         32.32         22.79        10.83 o                         
  -7   6   0         98.58         90.56         7.63 o                         
  -6   6   0        290.99        291.12        11.61 o                         
  -5   6   0         32.65         35.00         4.25 o                         
  -4   6   0         19.70         21.18         5.64 o                         
  -3   6   0        123.19        124.45         5.68 o                         
  -2   6   0        583.72        641.81        15.65 o                         
  -1   6   0       1364.46       1332.45        18.94 o                         
   0   6   0       6590.61       6811.33       208.99 o                         
   1   6   0        257.52        270.00        10.31 o                         
   2   6   0       2249.65       2426.54        95.78 o                         
   3   6   0         56.95         76.27        22.90 o                         
   4   6   0        205.22        242.52        10.24 o                         
   5   6   0          4.74          7.76         3.34 o                         
   6   6   0         14.23         21.75         6.12 o                         
   7   6   0         37.77         58.66        13.46 o                         
   8   6   0        493.92        497.51        27.83 o                         
   9   6   0         45.56         37.74        12.16 o                         
  10   6   0         67.31         53.49        18.88 o                         
 -11   7   0          0.17          1.23         8.11 o                         
 -10   7   0         35.11         30.66        12.35 o                         
  -9   7   0         59.88         52.66        18.88 o                         
  -8   7   0         75.44         65.71        14.22 o                         
  -7   7   0        101.79        101.86        12.57 o                         
  -6   7   0        446.71        423.75        22.18 o                         
  -5   7   0          0.32         -2.19         2.97 o                         
  -4   7   0       2744.98       3261.92        96.08 o                         
  -3   7   0       1607.65       1629.38        33.79 o                         
  -2   7   0        725.93        848.47        35.52 o                         
  -1   7   0         49.66         41.22         2.61 o                         
   0   7   0         12.80         10.42         1.33 o                         
   1   7   0        226.16        207.02         9.25 o                         
   2   7   0        178.78        179.81        15.56 o                         
   3   7   0         70.54         56.48         4.58 o                         
   4   7   0        157.15        186.40         7.44 o                         
   5   7   0         61.27         55.63         5.44 o                         
   6   7   0        132.95        130.60         8.74 o                         
   7   7   0          0.23          2.71         5.17 o                         
   8   7   0        165.75        153.29        13.68 o                         
   9   7   0        182.16        164.65        48.59 o                         
  10   7   0          2.10          2.10        15.03 o                         
 -11   8   0         29.51         30.28        14.42 o                         
 -10   8   0         63.89         64.28        15.45 o                         
  -9   8   0         40.76         46.21        13.68 o                         
  -8   8   0        985.67        873.66        42.15 o                         
  -7   8   0        151.03        148.88        11.53 o                         
  -6   8   0         44.00         40.65         5.92 o                         
  -5   8   0          0.17          1.37         3.01 o                         
  -4   8   0        874.69        898.00        22.07 o                         
  -3   8   0        775.63        810.29        18.70 o                         
  -2   8   0        229.88        243.46         7.58 o                         
  -1   8   0          3.69          0.03         2.46 o                         
   0   8   0      10864.37      10453.12       452.00 o                         
   1   8   0        151.32        141.53         8.71 o                         
   2   8   0         43.71         49.83         6.29 o                         
   3   8   0        627.51        666.92        40.03 o                         
   4   8   0        419.98        478.22        23.31 o                         
   5   8   0         41.86         51.80         8.86 o                         
   6   8   0          0.15          1.26         5.96 o                         
   7   8   0        179.22        184.22        33.03 o                         
   8   8   0        250.36        283.27        27.20 o                         
   9   8   0        113.96        113.96        36.71 o                         
 -10   9   0        155.41        174.00        21.78 o                         
  -9   9   0        127.09        111.72        14.61 o                         
  -8   9   0        362.60        384.76        26.39 o                         
  -7   9   0         25.35         22.63         6.47 o                         
  -6   9   0        107.72        104.04         8.85 o                         
  -5   9   0          3.29          6.88         3.76 o                         
  -4   9   0       1142.53       1178.01        27.99 o                         
  -3   9   0        882.74        845.66        26.95 o                         
  -2   9   0        139.63        151.94         6.52 o                         
  -1   9   0        416.84        452.17        15.02 o                         
   0   9   0         10.53         12.18         1.66 o                         
   1   9   0        282.99        274.51        12.47 o                         
   2   9   0         20.54         17.30         6.18 o                         
   3   9   0       1317.00       1345.17        47.28 o                         
   4   9   0        129.42        204.82        17.92 o                         
   5   9   0         24.90         16.77         9.09 o                         
   6   9   0         12.49         11.54         8.79 o                         
   7   9   0         35.04         24.96         8.97 o                         
   8   9   0        224.01        260.42        26.20 o                         
   9   9   0        100.25         81.80        40.20 o                         
 -10  10   0         84.21         71.12        15.68 o                         
  -9  10   0        101.32        101.73        22.02 o                         
  -8  10   0          1.27         59.17        31.64 o                         
  -7  10   0         59.47         58.40         8.45 o                         
  -6  10   0         26.87         41.42         6.44 o                         
  -5  10   0          2.29          4.68         3.70 o                         
  -4  10   0        590.66        622.08        18.97 o                         
  -3  10   0        395.20        391.87        17.47 o                         
  -2  10   0        141.97        141.41         8.53 o                         
  -1  10   0         30.31         31.91         5.96 o                         
   0  10   0        176.49        161.21        10.09 o                         
   1  10   0         63.51         74.54         9.26 o                         
   2  10   0          4.09         -4.89         5.44 o                         
   3  10   0          9.88         19.66         6.46 o                         
   4  10   0         39.49         51.09         9.74 o                         
   5  10   0         10.52          4.69         7.18 o                         
   6  10   0          6.15         34.92        11.86 o                         
   7  10   0         46.10         47.09        13.60 o                         
   8  10   0         58.30         74.96        23.25 o                         
 -10  11   0          9.32         10.63        10.28 o                         
  -9  11   0        225.27        191.70        23.77 o                         
  -8  11   0        106.74         85.38        13.64 o                         
  -7  11   0          2.44          9.05         5.31 o                         
  -6  11   0         65.33         56.86         7.24 o                         
  -5  11   0         41.34         45.31         5.98 o                         
  -4  11   0        509.91        551.66        19.11 o                         
  -3  11   0        400.59        386.39        13.65 o                         
  -2  11   0         33.78         37.13         7.34 o                         
  -1  11   0         15.81         15.33         2.38 o                         
   0  11   0          0.07         -3.82         4.57 o                         
   1  11   0        106.84        117.71        21.50 o                         
   2  11   0         70.78         65.40         9.99 o                         
   3  11   0          2.78         10.66         6.72 o                         
   4  11   0         13.73         15.17         7.30 o                         
   5  11   0         39.98         48.73        10.61 o                         
   6  11   0         17.18         30.91        15.91 o                         
   7  11   0          1.02         -7.76         9.08 o                         
   8  11   0         30.39         32.55        15.12 o                         
 -10  12   0          3.87         11.19        12.24 o                         
  -9  12   0        214.56        190.19        22.24 o                         
  -8  12   0        372.42        352.91        27.10 o                         
  -7  12   0          8.53         10.18         5.95 o                         
  -6  12   0         15.00         33.21        11.87 o                         
  -5  12   0         32.95         40.46         6.19 o                         
  -4  12   0          1.06          2.46         3.36 o                         
  -3  12   0         31.80         39.62         5.03 o                         
  -2  12   0         17.95         28.94         4.80 o                         
  -1  12   0         33.71         34.32         6.27 o                         
   0  12   0       2008.44       2219.04        87.39 o                         
   1  12   0        109.52         78.45        12.22 o                         
   2  12   0        186.00        177.78        16.12 o                         
   3  12   0        170.18        152.79        16.30 o                         
   4  12   0         99.66         96.76        24.65 o                         
   5  12   0         83.47         94.87        15.20 o                         
   6  12   0          3.62         25.92        19.93 o                         
   7  12   0          4.41          2.32         8.91 o                         
  -9  13   0         78.33         62.57        17.13 o                         
  -8  13   0        529.98        518.15        33.91 o                         
  -7  13   0         30.68         43.44        10.30 o                         
  -6  13   0        309.98        303.10        16.67 o                         
  -5  13   0          0.35         -0.58         5.00 o                         
  -4  13   0        173.28        194.38        11.70 o                         
  -3  13   0         22.13         37.61         7.89 o                         
  -2  13   0         10.24         33.55         8.64 o                         
  -1  13   0         32.00         44.50         9.80 o                         
   0  13   0          3.40          5.45         6.29 o                         
   1  13   0         67.37         74.91        13.46 o                         
   2  13   0         36.39         41.61        10.50 o                         
   3  13   0         42.21         39.36        10.24 o                         
   4  13   0         53.80         64.43        21.85 o                         
   5  13   0        157.18        129.49        20.97 o                         
   6  13   0          2.46         10.58        10.85 o                         
   7  13   0          0.12         -3.98        10.64 o                         
  -9  14   0        333.37        251.89        23.89 o                         
  -8  14   0        792.73        723.55        60.83 o                         
  -7  14   0        106.13         80.42        19.03 o                         
  -6  14   0         57.81         72.24        12.68 o                         
  -5  14   0         89.52         77.93        20.45 o                         
  -4  14   0        267.42        260.99        26.66 o                         
  -3  14   0         39.77         40.92         7.83 o                         
  -2  14   0         30.20         37.74        11.19 o                         
  -1  14   0        543.56        508.32        28.66 o                         
   0  14   0          0.45          5.93         7.29 o                         
   1  14   0        386.14        336.75        24.91 o                         
   2  14   0         47.26         58.89        15.16 o                         
   3  14   0         19.53         28.81        12.06 o                         
   4  14   0         39.00         39.24        14.20 o                         
   5  14   0        178.76        194.58        41.25 o                         
   6  14   0         14.12         34.87        16.49 o                         
  -8  15   0        124.59         76.21        18.18 o                         
  -7  15   0         40.78          7.54        18.53 o                         
  -6  15   0        134.53        114.68        15.94 o                         
  -5  15   0        185.36        130.71        16.17 o                         
  -4  15   0         95.90         75.77         9.12 o                         
  -3  15   0          1.86          0.57         6.12 o                         
  -2  15   0         35.69         49.49        10.90 o                         
  -1  15   0          0.86         -5.16         6.55 o                         
   0  15   0          7.92          4.03         6.66 o                         
   1  15   0          1.82          1.84        13.46 o                         
   2  15   0         26.05         37.46        12.18 o                         
   3  15   0         59.98         90.11        29.71 o                         
   4  15   0        120.76        149.13        26.70 o                         
   5  15   0         13.66          6.46        12.22 o                         
  -7  16   0          1.67         -3.81         5.46 o                         
  -6  16   0         24.10         70.35        65.37 o                         
  -5  16   0        201.05        108.33        90.02 o                         
  -4  16   0          0.30         -9.79        12.93 o                         
  -3  16   0          0.03          2.54         5.52 o                         
  -2  16   0          4.16          8.97         7.44 o                         
  -1  16   0         33.88         45.50        13.32 o                         
   0  16   0       1137.10       1203.68        63.02 o                         
   1  16   0         43.70         60.52        13.58 o                         
   2  16   0          9.20          3.45         8.64 o                         
   3  16   0         50.42         61.71        16.42 o                         
   4  16   0         65.83         96.80        25.67 o                         
  -6  17   0          0.05          2.04         5.11 o                         
  -5  17   0          8.08          1.30         5.37 o                         
  -4  17   0        107.50         45.15        49.99 o                         
  -3  17   0         44.75         67.56        16.08 o                         
  -2  17   0          1.77         -3.94         7.26 o                         
  -1  17   0          1.23         -1.63         7.12 o                         
   0  17   0          0.50          0.55         7.90 o                         
   1  17   0         28.90         32.19        14.94 o                         
   2  17   0          1.83          5.39        11.00 o                         
   3  17   0         21.86         37.75        20.28 o                         
  -4  18   0        353.68        233.68       165.17 o                         
  -3  18   0          0.38         -0.02         5.11 o                         
  -2  18   0          6.90         13.78        11.00 o                         
  -1  18   0         33.06         15.27        11.00 o                         
   0  18   0        167.68        152.43        20.97 o                         
   1  18   0         83.99        128.31        21.50 o                         
  -1 -18   1         19.50         12.76        10.63 o                         
   0 -18   1          2.33          0.66         7.87 o                         
   1 -18   1          0.05         -0.35         7.42 o                         
   2 -18   1         19.92         18.35        11.55 o                         
   3 -18   1         55.18         67.05        15.52 o                         
   4 -18   1        286.57        231.77        39.85 o                         
  -3 -17   1         35.32         20.93        15.08 o                         
  -2 -17   1         33.87         41.92        16.80 o                         
  -1 -17   1        121.54        108.25        19.36 o                         
   0 -17   1         12.09         12.16        11.36 o                         
   1 -17   1          0.42         -0.05         6.37 o                         
   2 -17   1         19.49         19.01         9.56 o                         
   3 -17   1          0.16         10.22         8.15 o                         
   4 -17   1          4.97         -1.16         6.08 o                         
   5 -17   1        138.64         62.86        61.35 o                         
   6 -17   1         12.31         -0.02         5.13 o                         
  -4 -16   1        596.73        617.39        53.66 o                         
  -3 -16   1         78.49        108.86        20.89 o                         
  -2 -16   1          8.08          2.79         9.50 o                         
  -1 -16   1        109.01        111.89        18.05 o                         
   0 -16   1          3.61         16.33        11.49 o                         
   1 -16   1         86.57         77.58        14.73 o                         
   2 -16   1         27.35         26.02         9.23 o                         
   3 -16   1         65.74         64.84        14.33 o                         
   4 -16   1        306.87        321.92        22.93 o                         
   5 -16   1         25.15          4.69        19.05 o                         
   6 -16   1          8.98         -0.43         8.04 o                         
   7 -16   1          3.31          1.40         8.04 o                         
  -5 -15   1          0.20          1.49         7.33 o                         
  -4 -15   1        233.65        207.99        26.57 o                         
  -3 -15   1         22.22         47.25        18.35 o                         
  -2 -15   1         44.15         45.06        12.77 o                         
  -1 -15   1        414.35        384.98        31.43 o                         
   0 -15   1        385.90        359.62        24.10 o                         
   1 -15   1          2.89         16.78        10.49 o                         
   2 -15   1        283.70        288.09        21.75 o                         
   3 -15   1          1.64          0.22         4.32 o                         
   4 -15   1         81.31         64.58        10.93 o                         
   5 -15   1          3.23         28.72        14.93 o                         
   6 -15   1          3.10         33.26        19.38 o                         
   7 -15   1          9.96         32.16        11.54 o                         
   8 -15   1        564.71        576.80        44.40 o                         
  -6 -14   1          3.12          0.87         8.89 o                         
  -5 -14   1          1.32         -2.36         9.81 o                         
  -4 -14   1         75.07         89.69        25.52 o                         
  -3 -14   1         31.95         25.43        11.74 o                         
  -2 -14   1          5.71         31.01        11.48 o                         
  -1 -14   1         93.04        101.96        16.04 o                         
   0 -14   1          2.44          1.08         4.82 o                         
   1 -14   1         38.26         39.54         9.05 o                         
   2 -14   1          4.93         23.40        26.04 o                         
   3 -14   1        701.16        625.67        26.39 o                         
   4 -14   1        137.51        118.74        10.74 o                         
   5 -14   1         59.76         67.98         8.03 o                         
   6 -14   1          2.85         15.19        12.97 o                         
   7 -14   1          6.04          8.64         9.44 o                         
   8 -14   1          1.98          5.08         9.79 o                         
  -7 -13   1         19.48         38.19        22.72 o                         
  -6 -13   1         14.05         23.68        11.19 o                         
  -5 -13   1        219.65        220.16        41.60 o                         
  -4 -13   1         38.13         49.85        14.52 o                         
  -3 -13   1         17.63         24.79         9.60 o                         
  -2 -13   1        204.96        181.46        19.13 o                         
  -1 -13   1          6.10         12.89         7.12 o                         
   0 -13   1         31.78         37.57         9.79 o                         
   1 -13   1        237.54        227.37        29.19 o                         
   2 -13   1         22.18          9.83         6.52 o                         
   3 -13   1         25.28         30.82         5.10 o                         
   4 -13   1         12.46         10.67         5.24 o                         
   5 -13   1          6.13          3.35         4.49 o                         
   6 -13   1          0.13          3.68         4.33 o                         
   7 -13   1        133.11        126.16        14.42 o                         
   8 -13   1         44.44         57.78        12.98 o                         
   9 -13   1          4.96          1.75         9.44 o                         
  -7 -12   1         21.25         21.02        12.81 o                         
  -6 -12   1          6.55          4.97         8.74 o                         
  -5 -12   1        397.20        404.53        34.58 o                         
  -4 -12   1        231.15        236.22        23.89 o                         
  -3 -12   1          4.83         12.51         7.62 o                         
  -2 -12   1          0.77          3.47         6.02 o                         
  -1 -12   1         34.25         60.76        10.49 o                         
   0 -12   1         31.49         39.33         8.90 o                         
   1 -12   1          9.51          8.02         7.87 o                         
   2 -12   1         41.30         35.76         4.62 o                         
   3 -12   1          0.04          0.27         4.39 o                         
   4 -12   1         15.33         25.60         5.48 o                         
   5 -12   1          6.71          5.36         4.43 o                         
   6 -12   1        116.40        110.40        10.70 o                         
   7 -12   1         89.25         91.82         9.87 o                         
   8 -12   1        416.17        392.00        30.97 o                         
   9 -12   1        114.38         79.41        14.92 o                         
  -8 -11   1         69.30         61.10        16.94 o                         
  -7 -11   1         11.64         34.88        20.45 o                         
  -6 -11   1         57.69         74.26        22.02 o                         
  -5 -11   1         10.05         10.50         7.44 o                         
  -4 -11   1          0.11          5.00         5.96 o                         
  -3 -11   1         38.34         37.65         8.64 o                         
  -2 -11   1         52.94         58.94         9.60 o                         
  -1 -11   1         89.47        103.16        17.83 o                         
   0 -11   1        146.07        150.60         9.88 o                         
   1 -11   1        261.47        268.97         7.68 o                         
   2 -11   1          2.05          9.42         3.21 o                         
   3 -11   1         12.02         16.99         5.82 o                         
   4 -11   1         28.22         41.95         6.09 o                         
   5 -11   1          0.25          3.32         3.34 o                         
   6 -11   1          0.35         11.89         5.05 o                         
   7 -11   1        245.61        246.07        15.25 o                         
   8 -11   1        596.74        618.82        36.77 o                         
   9 -11   1          1.82          5.56        11.36 o                         
  10 -11   1          9.17         15.73        14.33 o                         
  -8 -10   1        276.70        310.26        38.63 o                         
  -7 -10   1          8.37          2.57         7.71 o                         
  -6 -10   1          5.88         -0.05         7.69 o                         
  -5 -10   1        104.22        109.64        35.13 o                         
  -4 -10   1          5.48          0.00         4.94 o                         
  -3 -10   1        125.39        126.69        14.20 o                         
  -2 -10   1         46.63         54.24         7.66 o                         
  -1 -10   1          0.06          6.21         5.31 o                         
   0 -10   1         14.04         13.14         4.07 o                         
   1 -10   1         17.57         18.26         5.28 o                         
   2 -10   1        442.58        431.32        12.02 o                         
   3 -10   1        594.33        623.80        50.46 o                         
   4 -10   1        803.87        849.54        23.79 o                         
   5 -10   1        169.21        171.42        10.22 o                         
   6 -10   1          5.31         15.98        10.11 o                         
   7 -10   1         33.61         35.42         7.78 o                         
   8 -10   1         13.26          6.03         8.04 o                         
   9 -10   1         32.88         23.77        15.03 o                         
  10 -10   1        142.03        153.81        29.71 o                         
  -9  -9   1         18.71         18.57        19.75 o                         
  -8  -9   1         13.84         24.50        12.77 o                         
  -7  -9   1         16.25         20.18         9.95 o                         
  -6  -9   1         12.76          8.95         9.96 o                         
  -5  -9   1         56.90         62.49        11.43 o                         
  -4  -9   1        173.85        179.95        23.60 o                         
  -3  -9   1        112.58        136.95        12.26 o                         
  -2  -9   1          0.64          7.87         5.44 o                         
  -1  -9   1        132.53        156.39        10.65 o                         
   0  -9   1        340.72        329.13        15.21 o                         
   1  -9   1        101.02         82.83         4.15 o                         
   2  -9   1        124.72        163.38         9.94 o                         
   3  -9   1        132.85        131.23         8.60 o                         
   4  -9   1         70.19         75.94        11.64 o                         
   5  -9   1          8.45         11.20         4.32 o                         
   6  -9   1          9.23          9.41         4.75 o                         
   7  -9   1         79.32         84.76        15.56 o                         
   8  -9   1        438.77        427.39        37.75 o                         
   9  -9   1         34.91         37.64        13.89 o                         
  10  -9   1         19.97         14.37        11.24 o                         
  -9  -8   1        116.75        109.35        20.76 o                         
  -8  -8   1         57.11         66.16        18.70 o                         
  -7  -8   1         83.86         70.98        11.74 o                         
  -6  -8   1         33.24         55.57        10.42 o                         
  -5  -8   1        166.88        190.04        24.30 o                         
  -4  -8   1         33.73         34.65         7.40 o                         
  -3  -8   1         17.98         21.82         5.69 o                         
  -2  -8   1         70.16         78.60        12.24 o                         
  -1  -8   1         81.05        102.63         8.53 o                         
   0  -8   1        173.83        135.72        11.68 o                         
   1  -8   1        160.27        181.02        16.38 o                         
   2  -8   1         35.17         71.26         7.43 o                         
   3  -8   1         40.03         45.54         4.09 o                         
   4  -8   1        312.37        357.02        12.17 o                         
   5  -8   1          9.66         11.79         3.72 o                         
   6  -8   1        332.00        315.86        20.39 o                         
   7  -8   1         43.81         41.49        10.26 o                         
   8  -8   1        836.84        852.16        46.94 o                         
   9  -8   1        181.01        167.81        22.43 o                         
  10  -8   1         16.90         15.53        10.80 o                         
  11  -8   1         27.78         20.62        20.62 o                         
 -10  -7   1          8.23          5.59        16.78 o                         
  -9  -7   1         78.53         60.40        14.98 o                         
  -8  -7   1         31.28         32.41        10.97 o                         
  -7  -7   1        276.53        251.83        29.20 o                         
  -6  -7   1         85.48         71.27         6.67 o                         
  -5  -7   1          0.19         -2.45         5.29 o                         
  -4  -7   1        168.98        147.51         6.20 o                         
  -3  -7   1        207.34        205.93        11.45 o                         
  -2  -7   1         64.79         41.60         5.59 o                         
  -1  -7   1        165.47        188.65        10.15 o                         
   0  -7   1         56.20         75.70        10.01 o                         
   1  -7   1       2880.82       2983.35        77.47 o                         
   2  -7   1        656.78        827.15        43.41 o                         
   3  -7   1        397.33        409.84        10.89 o                         
   4  -7   1        434.85        415.59        12.27 o                         
   5  -7   1        505.72        489.27        14.80 o                         
   6  -7   1         81.17         81.34         6.30 o                         
   7  -7   1        289.36        309.26        20.72 o                         
   8  -7   1         19.57         48.13        13.11 o                         
   9  -7   1          1.38         -2.14        10.84 o                         
  10  -7   1         88.38         65.37        20.62 o                         
  11  -7   1         61.71         47.89        24.82 o                         
 -10  -6   1         45.77         41.25        29.71 o                         
  -9  -6   1        240.23        230.72        16.91 o                         
  -8  -6   1          5.80         23.95         8.61 o                         
  -7  -6   1        339.09        370.74        18.39 o                         
  -6  -6   1          9.36         15.34         4.53 o                         
  -5  -6   1        556.03        553.13        16.59 o                         
  -4  -6   1        111.57         97.19         5.60 o                         
  -3  -6   1        312.45        302.30        12.48 o                         
  -2  -6   1         64.60         92.78         6.12 o                         
  -1  -6   1        142.96        134.26         6.66 o                         
   0  -6   1          4.84          5.73         1.84 o                         
   1  -6   1         18.95         31.46         4.02 o                         
   2  -6   1       2036.38       2026.94        30.20 o                         
   3  -6   1        867.98        893.83        17.17 o                         
   4  -6   1       2944.28       3497.42       115.36 o                         
   5  -6   1         93.40         90.53         5.81 o                         
   6  -6   1          1.78          2.01         2.80 o                         
   7  -6   1         24.14         28.16         9.25 o                         
   8  -6   1        463.41        428.44        28.29 o                         
   9  -6   1          3.95          4.71        13.11 o                         
  10  -6   1          0.29         11.90        12.18 o                         
  11  -6   1         18.97          8.60        11.05 o                         
 -10  -5   1         11.77         16.83        11.19 o                         
  -9  -5   1         25.78         46.80         8.51 o                         
  -8  -5   1         16.17         20.49         6.22 o                         
  -7  -5   1         57.37         60.26         7.95 o                         
  -6  -5   1          4.71          7.99         4.01 o                         
  -5  -5   1        209.39        216.51        13.50 o                         
  -4  -5   1         17.14         20.11         3.26 o                         
  -3  -5   1         39.16         24.63         2.39 o                         
  -2  -5   1       1739.37       1609.13        31.88 o                         
  -1  -5   1      12701.40      13353.81       290.15 o                         
   0  -5   1       3326.25       3350.43       249.60 o                         
   1  -5   1       5304.34       5080.13        58.13 o                         
   2  -5   1         21.61         72.38        12.12 o                         
   3  -5   1        115.69        115.15         4.41 o                         
   4  -5   1          5.81         14.48         3.17 o                         
   5  -5   1        344.49        315.22        10.58 o                         
   6  -5   1          9.76         18.32         4.81 o                         
   7  -5   1          1.31          4.46        10.31 o                         
   8  -5   1        297.02        275.28        21.75 o                         
   9  -5   1         35.82         51.31        13.60 o                         
  10  -5   1        138.20        147.52        33.56 o                         
  11  -5   1         14.09          1.63         8.53 o                         
 -11  -4   1         85.52        103.12        40.20 o                         
 -10  -4   1         67.81         96.96        38.10 o                         
  -9  -4   1        255.98        233.39        17.30 o                         
  -8  -4   1         41.93         45.37         7.25 o                         
  -7  -4   1         60.44         63.18         7.66 o                         
  -6  -4   1        246.08        234.15        10.75 o                         
  -5  -4   1        549.15        535.35        18.41 o                         
  -4  -4   1        536.04        619.83        14.45 o                         
  -3  -4   1         44.43         58.74         8.41 o                         
  -2  -4   1        338.12        379.39        11.18 o                         
  -1  -4   1        584.75        575.54        13.28 o                         
   0  -4   1         88.29         99.49         2.92 o                         
   1  -4   1        637.14        623.66        10.54 o                         
   2  -4   1         50.66         70.87         3.83 o                         
   3  -4   1        216.54        202.27         8.60 o                         
   4  -4   1       1128.13       1170.72        22.10 o                         
   5  -4   1          5.78          4.01         2.39 o                         
   6  -4   1        276.68        253.37         9.82 o                         
   7  -4   1         96.00        103.31        15.21 o                         
   8  -4   1         61.32         92.25        15.21 o                         
   9  -4   1         11.22         18.76        11.49 o                         
  10  -4   1          1.45          8.25        10.30 o                         
  11  -4   1          0.12         -4.89        17.13 o                         
 -11  -3   1         84.08         77.57        17.36 o                         
 -10  -3   1         28.54          8.08         9.49 o                         
  -9  -3   1        272.08        307.08        30.06 o                         
  -8  -3   1          6.54          0.52         3.83 o                         
  -7  -3   1          9.56         10.60         4.34 o                         
  -6  -3   1          4.84         14.04         8.58 o                         
  -5  -3   1        502.62        499.19        15.30 o                         
  -4  -3   1       1317.92       1297.71        24.79 o                         
  -3  -3   1       2551.46       2288.64        33.56 o                         
  -2  -3   1       1160.20       1133.93        48.42 o                         
  -1  -3   1      18245.22      17207.24       210.60 o                         
   0  -3   1       1234.86       1262.98        10.82 o                         
   1  -3   1       3367.50       2972.00        41.75 o                         
   2  -3   1         29.23         62.53         7.26 o                         
   3  -3   1        913.67        845.13        21.38 o                         
   4  -3   1        872.10        982.08        30.38 o                         
   5  -3   1         17.23         23.30         2.92 o                         
   6  -3   1        382.84        378.80        19.90 o                         
   7  -3   1         37.81         41.51        11.05 o                         
   8  -3   1         84.27         83.55        13.74 o                         
   9  -3   1        130.30        131.71        18.88 o                         
  10  -3   1        113.93        156.96        38.10 o                         
  11  -3   1         12.71         46.37        16.31 o                         
 -11  -2   1         11.40         23.50        13.90 o                         
 -10  -2   1         27.47         26.59        11.92 o                         
  -9  -2   1         64.48         94.19        18.22 o                         
  -8  -2   1          1.38          9.75         4.52 o                         
  -7  -2   1          0.81          1.76         4.45 o                         
  -6  -2   1         46.82         48.81         5.49 o                         
  -5  -2   1       1724.11       1968.73        53.83 o                         
  -4  -2   1        537.66        634.33        15.14 o                         
  -3  -2   1       3714.67       3248.90       131.76 o                         
  -2  -2   1        116.79        111.22         8.50 o                         
  -1  -2   1        222.65        192.19         1.89 o                         
   1  -2   1        685.86        637.79        11.74 o                         
   2  -2   1         15.88         47.35        14.33 o                         
   3  -2   1        660.02        528.23        35.75 o                         
   4  -2   1        118.17        169.36        13.46 o                         
   5  -2   1          3.88          6.76         4.45 o                         
   6  -2   1         50.45         47.80         4.00 o                         
   7  -2   1        107.22        116.37        13.43 o                         
   8  -2   1       1464.43       1406.63        62.62 o                         
   9  -2   1         11.30         12.42         9.25 o                         
  10  -2   1         21.25         16.76        12.08 o                         
  11  -2   1          0.11         -8.88        13.78 o                         
 -11  -1   1          5.67         24.96        31.11 o                         
 -10  -1   1          2.75          5.68        10.70 o                         
  -9  -1   1        468.88        434.07        35.28 o                         
  -8  -1   1         85.28         63.44         7.60 o                         
  -7  -1   1        151.34        147.92        10.23 o                         
  -6  -1   1        128.08        134.31        12.18 o                         
  -5  -1   1         38.90         30.08         6.01 o                         
  -4  -1   1        181.11        249.87         7.55 o                         
  -3  -1   1        142.75         93.69         8.91 o                         
  -2  -1   1        630.29        586.18         8.35 o                         
   2  -1   1        206.49        234.62        20.45 o                         
   3  -1   1       2926.48       2825.78        79.70 o                         
   4  -1   1        148.68        117.41        11.22 o                         
   5  -1   1          2.91         -1.59         1.79 o                         
   6  -1   1         56.43         64.55         7.06 o                         
   7  -1   1         78.31         96.17        18.70 o                         
   8  -1   1         59.42         68.27        13.46 o                         
   9  -1   1         65.41         63.86        16.43 o                         
  10  -1   1        211.45        240.38        30.40 o                         
  11  -1   1         20.27         21.55        14.42 o                         
 -11   0   1          2.82          8.08        11.76 o                         
 -10   0   1          7.47         11.39        17.13 o                         
  -9   0   1         82.13         71.65        18.35 o                         
  -8   0   1         36.82         53.76         8.10 o                         
  -7   0   1        171.82        192.65        10.32 o                         
  -6   0   1        179.33        171.17        10.08 o                         
  -5   0   1       2677.75       2812.38       104.71 o                         
  -4   0   1       1620.45       1828.26        47.04 o                         
  -3   0   1       1017.85        971.75        18.64 o                         
  -2   0   1         31.95         23.14         1.67 o                         
   2   0   1       1647.16        409.35        12.58 o                         
   3   0   1       1292.94       1334.85        77.66 o                         
   4   0   1        156.79        219.58        11.55 o                         
   5   0   1        119.15         78.96         4.31 o                         
   6   0   1        196.80        208.99         9.82 o                         
   7   0   1         57.79         55.11         5.50 o                         
   8   0   1        584.48        574.18        33.69 o                         
   9   0   1          0.19        -10.08        10.08 o                         
  10   0   1          0.07         -1.75        14.68 o                         
  11   0   1          0.00         -6.48        11.44 o                         
 -11   1   1          1.48          6.99        14.33 o                         
 -10   1   1         10.05         12.54         9.44 o                         
  -9   1   1         49.55         33.45        13.84 o                         
  -8   1   1          2.44          7.69         5.19 o                         
  -7   1   1        150.61        149.09         9.31 o                         
  -6   1   1          2.18          5.37         3.27 o                         
  -5   1   1          0.03          6.01         5.83 o                         
  -4   1   1        135.90        116.17         6.98 o                         
  -3   1   1       2200.65       2053.51        29.31 o                         
  -2   1   1         15.96         12.46         1.84 o                         
   1   1   1      17713.52      16007.64       206.85 o                         
   2   1   1        372.09        372.72        18.77 o                         
   3   1   1       1454.79       1356.33        28.14 o                         
   4   1   1        878.00        919.53        30.62 o                         
   5   1   1          6.42         12.41         5.40 o                         
   6   1   1        191.46        200.08         8.17 o                         
   7   1   1        258.03        252.19        10.11 o                         
   8   1   1        313.63        318.78        25.43 o                         
   9   1   1          0.85         14.72        10.10 o                         
  10   1   1         36.52         33.67        12.51 o                         
  11   1   1         21.31         12.47        11.83 o                         
 -11   2   1          8.78         14.33        19.58 o                         
 -10   2   1         58.27         56.23        13.97 o                         
  -9   2   1         82.72        103.54        17.27 o                         
  -8   2   1         17.91          8.83         4.94 o                         
  -7   2   1         24.35         23.02         4.54 o                         
  -6   2   1         77.43         69.63         6.00 o                         
  -5   2   1       2515.51       2725.05        70.55 o                         
  -4   2   1        798.38        907.32        27.89 o                         
  -3   2   1       3100.50       2790.60        66.75 o                         
  -2   2   1         51.84         52.43         8.24 o                         
  -1   2   1        312.31        282.56         4.72 o                         
   0   2   1         15.02         23.53         1.04 o                         
   1   2   1        941.75        981.57        20.84 o                         
   2   2   1        973.41        914.85        14.91 o                         
   3   2   1        629.02        584.02        10.49 o                         
   4   2   1       1281.92       1387.58        24.65 o                         
   5   2   1        347.70        313.96        10.24 o                         
   6   2   1        122.27        109.57        11.55 o                         
   7   2   1         87.52         85.40        12.22 o                         
   8   2   1        271.66        245.82        23.42 o                         
   9   2   1          8.60          7.48         9.56 o                         
  10   2   1          5.87         -1.38         8.39 o                         
  11   2   1         63.73         75.29        25.69 o                         
 -11   3   1         15.59         17.64        13.89 o                         
 -10   3   1          9.02         11.59        11.20 o                         
  -9   3   1        115.67        122.67        20.59 o                         
  -8   3   1        329.15        329.49        27.77 o                         
  -7   3   1         25.58         29.61         5.58 o                         
  -6   3   1        353.95        346.27        18.25 o                         
  -5   3   1        195.44        190.54        12.86 o                         
  -4   3   1        194.49        257.24        21.58 o                         
  -3   3   1       1069.36       1001.86        58.91 o                         
  -2   3   1         83.15         74.20         2.66 o                         
  -1   3   1      10876.25      10195.69        89.67 o                         
   0   3   1        268.32        329.07         6.37 o                         
   1   3   1       2307.58       2049.93       156.61 o                         
   2   3   1         45.78         47.22         5.61 o                         
   3   3   1        516.54        499.27         9.97 o                         
   4   3   1         76.19         61.81        11.52 o                         
   5   3   1        262.10        246.86         9.34 o                         
   6   3   1         51.46         46.88         5.52 o                         
   7   3   1         70.69         73.79         8.81 o                         
   8   3   1         90.90        106.04        13.24 o                         
   9   3   1         12.81         15.49        10.93 o                         
  10   3   1         23.81         17.13        12.29 o                         
  11   3   1         40.40         19.23        26.57 o                         
 -11   4   1         21.71         14.18        11.83 o                         
 -10   4   1          6.90         -3.23         8.15 o                         
  -9   4   1         58.76         53.15        15.73 o                         
  -8   4   1         26.69         29.65         9.11 o                         
  -7   4   1         48.51         71.74        15.26 o                         
  -6   4   1        275.43        276.80        11.28 o                         
  -5   4   1       1562.72       1719.77        48.33 o                         
  -4   4   1       1730.04       1841.27        73.76 o                         
  -3   4   1        468.83        466.61        38.21 o                         
  -2   4   1        190.49        192.75         8.68 o                         
  -1   4   1       1943.03       1746.57        35.70 o                         
   0   4   1         45.40         57.28         4.62 o                         
   1   4   1        515.96        562.81        12.73 o                         
   2   4   1       1072.49       1055.46        24.65 o                         
   3   4   1        357.94        372.53        12.47 o                         
   4   4   1       3548.21       3936.83        82.70 o                         
   5   4   1         90.15         96.73         6.46 o                         
   6   4   1        185.68        163.56         9.23 o                         
   7   4   1        247.98        248.43        12.75 o                         
   8   4   1       1183.16       1132.20        39.79 o                         
   9   4   1        561.59        569.00        47.54 o                         
  10   4   1         44.93         52.82        17.53 o                         
 -11   5   1          0.04          2.80        14.33 o                         
 -10   5   1         28.22         21.85        12.61 o                         
  -9   5   1        338.84        328.24        28.78 o                         
  -8   5   1          9.54         14.44         8.75 o                         
  -7   5   1          3.38          4.22         3.94 o                         
  -6   5   1         10.62          8.68         3.59 o                         
  -5   5   1        594.94        575.83        26.80 o                         
  -4   5   1        264.62        340.96        25.16 o                         
  -3   5   1       2129.28       1843.76        28.97 o                         
  -2   5   1       2562.61       2439.33        78.11 o                         
  -1   5   1      10891.74      11100.74       118.06 o                         
   0   5   1       4394.48       4170.19        86.17 o                         
   1   5   1       4654.43       4539.69        75.50 o                         
   2   5   1        143.83        192.34         7.85 o                         
   3   5   1        824.48        814.31        26.40 o                         
   4   5   1         90.00        106.29        12.61 o                         
   5   5   1        277.72        275.39        11.20 o                         
   6   5   1          7.56         16.58         4.51 o                         
   7   5   1        136.90        123.78        10.77 o                         
   8   5   1        131.38        136.86        14.71 o                         
   9   5   1        102.11         87.01        15.06 o                         
  10   5   1          9.62         17.11        13.44 o                         
 -11   6   1          0.45          6.60         9.60 o                         
 -10   6   1          0.45          6.81         9.60 o                         
  -9   6   1         27.71          5.93         9.26 o                         
  -8   6   1         34.10         33.94         9.18 o                         
  -7   6   1         37.69         43.42         8.80 o                         
  -6   6   1         69.17         68.60         6.67 o                         
  -5   6   1          3.91         18.32         7.28 o                         
  -4   6   1        789.63        875.89        19.86 o                         
  -3   6   1        214.33        184.42         6.31 o                         
  -2   6   1          4.74         80.05        23.60 o                         
  -1   6   1          5.11          3.72         2.10 o                         
   0   6   1         14.25         13.48         3.85 o                         
   1   6   1         91.83        132.24         4.06 o                         
   2   6   1       1959.03       1933.56        47.12 o                         
   3   6   1          2.10          4.49         1.98 o                         
   4   6   1        622.24        699.62        31.01 o                         
   5   6   1          3.01          4.33         3.86 o                         
   6   6   1         17.35         21.54         5.27 o                         
   7   6   1        171.54        167.91        12.39 o                         
   8   6   1         44.46         46.27         8.69 o                         
   9   6   1         83.51         59.89        15.20 o                         
  10   6   1         37.24         22.02        21.32 o                         
 -11   7   1         95.18         87.46        16.72 o                         
 -10   7   1         23.72         17.36        11.49 o                         
  -9   7   1        365.62        377.91        28.54 o                         
  -8   7   1         30.07         27.40         9.14 o                         
  -7   7   1         69.54         68.63         7.71 o                         
  -6   7   1          0.61         13.44         7.86 o                         
  -5   7   1         40.83         37.16         5.96 o                         
  -4   7   1         90.55         98.73        10.34 o                         
  -3   7   1        333.77        290.15         8.52 o                         
  -2   7   1        223.84        225.52        10.06 o                         
  -1   7   1          0.30         55.74        34.08 o                         
   0   7   1        125.84        129.20         9.51 o                         
   1   7   1       1675.56       1604.73        51.46 o                         
   2   7   1        411.72        437.65        15.99 o                         
   3   7   1        346.93        369.96        10.08 o                         
   4   7   1          4.86         16.96         3.65 o                         
   5   7   1          0.95          1.11         3.04 o                         
   6   7   1         31.46         41.63         8.82 o                         
   7   7   1        127.97        125.03        10.90 o                         
   8   7   1        259.55        285.45        19.16 o                         
   9   7   1          9.37         34.26        24.12 o                         
 -11   8   1         38.73         57.82        15.20 o                         
 -10   8   1          2.33          9.12         9.58 o                         
  -9   8   1        126.85        112.45        16.60 o                         
  -8   8   1          0.19          7.63         7.73 o                         
  -7   8   1         25.69         38.56         6.84 o                         
  -6   8   1        431.54        413.03        15.74 o                         
  -5   8   1         36.12         43.69         5.36 o                         
  -4   8   1         43.71         68.52         5.30 o                         
  -3   8   1        495.95        499.50        12.70 o                         
  -2   8   1         60.99         47.57         4.78 o                         
  -1   8   1         98.22        113.69         5.05 o                         
   0   8   1         42.43         40.63         3.52 o                         
   1   8   1         69.80         60.63         3.18 o                         
   2   8   1        230.64        231.50        12.35 o                         
   3   8   1        772.08        792.13        30.41 o                         
   4   8   1        827.13        863.47        41.52 o                         
   5   8   1          3.71         11.46         7.81 o                         
   6   8   1        146.16        161.14        19.23 o                         
   7   8   1         79.15         84.11        20.45 o                         
   8   8   1        687.65        728.20        44.02 o                         
   9   8   1        182.19        129.34        46.14 o                         
 -11   9   1         77.06        102.80        22.20 o                         
 -10   9   1         30.75         50.36        13.59 o                         
  -9   9   1         87.00        110.64        14.66 o                         
  -8   9   1         51.18         54.78         9.96 o                         
  -7   9   1        612.91        594.73        22.01 o                         
  -6   9   1          3.27          4.65         3.31 o                         
  -5   9   1         40.31         51.99         5.91 o                         
  -4   9   1        182.43        189.19         8.90 o                         
  -3   9   1        444.93        455.36        12.96 o                         
  -2   9   1        219.04        195.76         6.71 o                         
  -1   9   1        490.48        521.03        25.09 o                         
   0   9   1        158.45        129.96         4.88 o                         
   1   9   1        139.44        108.46         8.23 o                         
   2   9   1         17.37         30.72         6.27 o                         
   3   9   1         52.92         71.13         9.76 o                         
   4   9   1        122.76        105.85        12.68 o                         
   5   9   1         26.01         32.02         8.34 o                         
   6   9   1         48.14         53.26        12.07 o                         
   7   9   1          1.96          8.04        20.28 o                         
   8   9   1         64.49         93.93        18.00 o                         
   9   9   1          8.89         32.86        25.17 o                         
 -10  10   1        147.42        131.09        24.47 o                         
  -9  10   1         91.40        125.41        16.94 o                         
  -8  10   1         63.52         53.12        10.80 o                         
  -7  10   1        271.05        248.92        13.43 o                         
  -6  10   1         10.88         15.41         5.18 o                         
  -5  10   1        440.99        428.43        16.39 o                         
  -4  10   1         33.88         40.35         5.40 o                         
  -3  10   1          4.08         14.55         5.90 o                         
  -2  10   1         47.95         45.50         5.45 o                         
  -1  10   1          7.18          9.37         2.39 o                         
   0  10   1          0.48          0.32         3.43 o                         
   1  10   1         25.39         34.79        13.63 o                         
   2  10   1        293.55        281.45        16.21 o                         
   3  10   1        148.33        145.39        14.78 o                         
   4  10   1          0.34          0.66         4.87 o                         
   5  10   1          9.05          9.60         7.47 o                         
   6  10   1         36.13         44.73        11.56 o                         
   7  10   1         44.65         46.22        13.83 o                         
   8  10   1         89.35         86.00        31.11 o                         
 -10  11   1         75.79         99.92        16.27 o                         
  -9  11   1        136.72        111.60        15.61 o                         
  -8  11   1          3.60         -6.48         6.71 o                         
  -7  11   1         83.41         91.23         9.66 o                         
  -6  11   1         14.89         21.28         6.83 o                         
  -5  11   1         87.11         73.25         8.37 o                         
  -4  11   1         94.35        111.18        10.30 o                         
  -3  11   1          6.26          5.96         3.47 o                         
  -2  11   1        132.51        129.38         9.96 o                         
  -1  11   1         99.34         76.73         8.94 o                         
   0  11   1         46.05         46.03         7.90 o                         
   1  11   1        372.30        365.53        19.24 o                         
   2  11   1         19.34         32.34        11.19 o                         
   3  11   1         17.70         25.54         7.39 o                         
   4  11   1          7.64          5.28         6.71 o                         
   5  11   1         14.12          3.92         9.26 o                         
   6  11   1         14.26         30.96        11.91 o                         
   7  11   1         44.10         53.62        15.87 o                         
   8  11   1        411.25        476.00        36.46 o                         
 -10  12   1          1.16         11.89        11.54 o                         
  -9  12   1        163.20        147.37        17.61 o                         
  -8  12   1        301.45        237.71        29.01 o                         
  -7  12   1         32.59         37.77         7.20 o                         
  -6  12   1          0.87          3.57         5.29 o                         
  -5  12   1        113.42        123.56        12.74 o                         
  -4  12   1          1.36          4.39         3.87 o                         
  -3  12   1        284.08        295.72        10.88 o                         
  -2  12   1          0.06          2.35         2.82 o                         
  -1  12   1         66.76         65.02         8.91 o                         
   0  12   1          1.33          3.72         5.29 o                         
   1  12   1         31.30         36.06         8.65 o                         
   2  12   1          2.60          7.56         7.62 o                         
   3  12   1        381.65        347.89        22.58 o                         
   4  12   1        173.31        155.91        18.21 o                         
   5  12   1          0.12          3.97         6.74 o                         
   6  12   1          2.33         -5.72         9.48 o                         
   7  12   1          0.28         -2.24        13.46 o                         
  -9  13   1          7.14          8.33         8.06 o                         
  -8  13   1         71.36         75.25        12.39 o                         
  -7  13   1          1.36         -4.83         4.83 o                         
  -6  13   1         49.34         33.78        18.65 o                         
  -5  13   1          0.50         -2.14         3.52 o                         
  -4  13   1         17.75          9.90         4.77 o                         
  -3  13   1         17.16         23.83         5.01 o                         
  -2  13   1         18.75         20.16        11.71 o                         
  -1  13   1         46.31         46.75        15.91 o                         
   0  13   1        188.90        176.55        16.72 o                         
   1  13   1         80.06         84.34        11.74 o                         
   2  13   1        237.59        218.67        18.77 o                         
   3  13   1          9.95          6.42         7.17 o                         
   4  13   1        187.81        210.53        22.51 o                         
   5  13   1         46.95         38.24        12.40 o                         
   6  13   1          0.21         -3.14         9.18 o                         
  -9  14   1         13.55         16.45         9.95 o                         
  -8  14   1        323.41        166.50       134.06 o                         
  -7  14   1        239.66        226.74        20.23 o                         
  -6  14   1          1.01          5.27         4.36 o                         
  -5  14   1        924.78        862.79        40.96 o                         
  -4  14   1        109.10        105.73        12.28 o                         
  -3  14   1          0.35         -1.26         3.13 o                         
  -2  14   1          2.79         10.49         6.43 o                         
  -1  14   1         93.67        113.89        30.41 o                         
   0  14   1          0.29          2.96         5.67 o                         
   1  14   1         14.47         11.35         9.79 o                         
   2  14   1         84.21        106.97        14.92 o                         
   3  14   1        139.36        136.20        20.48 o                         
   4  14   1        143.17        149.05        23.95 o                         
   5  14   1         57.04         55.36        14.69 o                         
   6  14   1         13.19          6.45        10.99 o                         
  -8  15   1         55.52         25.89        23.42 o                         
  -7  15   1        149.50        151.09        18.96 o                         
  -6  15   1         12.09          3.28         5.14 o                         
  -5  15   1         66.31         40.22        23.57 o                         
  -4  15   1          0.16         -0.39         3.72 o                         
  -3  15   1         55.96         75.01        11.24 o                         
  -2  15   1        123.19        102.10        13.00 o                         
  -1  15   1        268.92        227.54        21.96 o                         
   0  15   1        239.25        197.25        21.98 o                         
   1  15   1          8.40         11.56         8.03 o                         
   2  15   1        132.73        162.52        22.32 o                         
   3  15   1          0.68          9.49        10.01 o                         
   4  15   1        108.44         98.80        18.98 o                         
   5  15   1         82.45         70.18        19.31 o                         
  -7  16   1         63.93         37.95        27.44 o                         
  -6  16   1         16.53          8.49         9.20 o                         
  -5  16   1         21.50          8.86         9.09 o                         
  -4  16   1         13.73          1.15         5.28 o                         
  -3  16   1          7.78         16.52         7.51 o                         
  -2  16   1         16.91         25.68        10.15 o                         
  -1  16   1        263.80        281.35        25.62 o                         
   0  16   1         48.72         63.95        13.63 o                         
   1  16   1         95.77         80.99        15.61 o                         
   2  16   1          5.96         27.81        18.35 o                         
   3  16   1         23.02         22.93        13.17 o                         
   4  16   1        697.56        724.18        60.64 o                         
  -6  17   1         25.36          5.59         6.28 o                         
  -5  17   1         52.10         14.54        16.26 o                         
  -4  17   1        138.41         59.87        63.27 o                         
  -3  17   1         15.78          2.95        11.01 o                         
  -2  17   1         42.09         61.63        13.99 o                         
  -1  17   1        136.38        116.87        20.02 o                         
   0  17   1         74.45         73.84        17.91 o                         
   1  17   1         40.13         48.80        16.90 o                         
   2  17   1          2.22          1.79         8.21 o                         
   3  17   1         65.45         88.09        32.16 o                         
  -4  18   1        471.15        259.15       193.66 o                         
  -3  18   1         28.37          9.90        20.10 o                         
  -2  18   1         34.84         60.94        14.78 o                         
  -1  18   1         28.51         23.20        12.29 o                         
   0  18   1          0.08         -2.26         7.78 o                         
   1  18   1         47.32         29.70        14.86 o                         
  -1 -18   2          4.36         12.30        11.83 o                         
   0 -18   2          5.92          5.32         9.46 o                         
   1 -18   2          4.33          9.81        10.73 o                         
   2 -18   2          0.60         -1.78         7.11 o                         
   3 -18   2          4.40         -4.59         8.75 o                         
   4 -18   2         26.86         53.08        12.89 o                         
  -3 -17   2          5.30         -7.11        11.09 o                         
  -2 -17   2          1.91         -2.01         8.06 o                         
  -1 -17   2          5.86          0.52         8.40 o                         
   0 -17   2         22.01         22.82        12.10 o                         
   1 -17   2         12.49         19.54         9.99 o                         
   2 -17   2         92.33         80.78        18.70 o                         
   3 -17   2         42.83         39.65        12.22 o                         
   4 -17   2        135.97        132.07        18.52 o                         
   5 -17   2          8.35          7.84         7.98 o                         
   6 -17   2          0.13         -6.64        10.84 o                         
  -4 -16   2        299.34        368.41        36.47 o                         
  -3 -16   2         65.43         76.34        19.40 o                         
  -2 -16   2          0.02          7.59        10.37 o                         
  -1 -16   2        233.53        263.99        25.95 o                         
   0 -16   2        957.02        918.21        52.65 o                         
   1 -16   2        112.71        103.69        16.02 o                         
   2 -16   2          1.14         -0.95         5.03 o                         
   3 -16   2        253.39        259.93        19.90 o                         
   4 -16   2          4.05          1.91        21.15 o                         
   5 -16   2          0.24          2.12         5.52 o                         
   6 -16   2         14.28         18.21         9.46 o                         
   7 -16   2        247.60        240.51        26.57 o                         
  -5 -15   2        185.39        237.59        29.85 o                         
  -4 -15   2         87.04        102.79        21.42 o                         
  -3 -15   2          9.05         14.09        10.26 o                         
  -2 -15   2        101.62         80.10        16.82 o                         
  -1 -15   2         69.97         63.74        15.68 o                         
   0 -15   2        144.41        155.50        18.11 o                         
   1 -15   2         12.66          7.49        10.31 o                         
   2 -15   2        178.79        173.46        18.54 o                         
   3 -15   2        108.43        109.65        12.96 o                         
   4 -15   2        794.14        749.68        47.72 o                         
   5 -15   2          4.26         -1.84         4.58 o                         
   6 -15   2         75.67         62.97        17.48 o                         
   7 -15   2          6.55          4.54        11.19 o                         
   8 -15   2         45.63         54.53        19.23 o                         
  -6 -14   2          0.45          1.22         8.46 o                         
  -5 -14   2         61.96         66.99        19.14 o                         
  -4 -14   2        126.42        124.93        19.40 o                         
  -3 -14   2          3.37         22.58        17.83 o                         
  -2 -14   2          5.52          5.81         8.26 o                         
  -1 -14   2         82.25         76.53        13.02 o                         
   0 -14   2         19.88         32.88         8.01 o                         
   1 -14   2        590.33        529.70        29.71 o                         
   2 -14   2        414.37        374.09        30.41 o                         
   3 -14   2        311.82        265.51        16.72 o                         
   4 -14   2         63.95         54.68         7.05 o                         
   5 -14   2          0.01          2.24         4.31 o                         
   6 -14   2          0.25         -1.86         4.77 o                         
   7 -14   2        190.88        190.48        17.07 o                         
   8 -14   2        327.02        324.72        35.48 o                         
  -7 -13   2         26.50         50.38        20.28 o                         
  -6 -13   2          0.26         10.82        15.56 o                         
  -5 -13   2       1361.21       1454.21        73.70 o                         
  -4 -13   2        360.76        388.90        28.41 o                         
  -3 -13   2          0.02         -1.85         6.53 o                         
  -2 -13   2          0.80          1.75         5.87 o                         
  -1 -13   2         20.67         26.92         8.16 o                         
   0 -13   2         12.29         19.63         6.66 o                         
   1 -13   2         69.60         90.41        11.24 o                         
   2 -13   2        138.65        143.52        15.73 o                         
   3 -13   2        394.20        346.97        13.61 o                         
   4 -13   2         41.04         50.34         7.08 o                         
   5 -13   2        166.15        154.22        11.62 o                         
   6 -13   2         13.39          7.16         6.80 o                         
   7 -13   2        172.71        159.46        16.78 o                         
   8 -13   2        149.53        135.91        18.98 o                         
   9 -13   2          2.09          4.24         7.86 o                         
  -7 -12   2         73.45         74.12        16.80 o                         
  -6 -12   2        272.14        276.91        28.56 o                         
  -5 -12   2         48.69         50.27        15.50 o                         
  -4 -12   2        263.54        308.92        26.68 o                         
  -3 -12   2          2.36         -5.03         7.29 o                         
  -2 -12   2         87.58         97.68        12.85 o                         
  -1 -12   2       5275.25       5481.71       156.47 o                         
   0 -12   2        332.02        364.49        30.59 o                         
   1 -12   2         29.23         29.47         6.53 o                         
   2 -12   2        161.68        159.89        10.93 o                         
   3 -12   2        387.33        404.65        15.33 o                         
   4 -12   2        101.57        103.47         8.79 o                         
   5 -12   2          6.55         11.42         9.45 o                         
   6 -12   2         74.96         88.52         9.77 o                         
   7 -12   2        155.90        134.99        14.86 o                         
   8 -12   2        673.36        604.13        38.39 o                         
   9 -12   2          0.08         -1.75         9.79 o                         
  -8 -11   2          8.33         -6.29        20.97 o                         
  -7 -11   2         38.48         61.99        20.62 o                         
  -6 -11   2          1.39          2.68         8.03 o                         
  -5 -11   2         48.13         63.62        17.48 o                         
  -4 -11   2        207.08        252.17        21.33 o                         
  -3 -11   2         15.60         30.66        12.93 o                         
  -2 -11   2        402.73        392.73        21.98 o                         
  -1 -11   2        257.32        262.99        17.02 o                         
   0 -11   2         53.11         55.11         7.12 o                         
   1 -11   2         66.46         66.58         7.86 o                         
   2 -11   2        214.93        207.65        13.63 o                         
   3 -11   2        204.07        209.41         9.99 o                         
   4 -11   2        768.77        829.90        44.99 o                         
   5 -11   2        203.25        192.62        10.91 o                         
   6 -11   2        164.45        164.79        16.92 o                         
   7 -11   2          5.70         -5.41         7.56 o                         
   8 -11   2          6.22          8.34        15.56 o                         
   9 -11   2          1.71          1.75         8.04 o                         
  10 -11   2         14.65         16.10         9.48 o                         
  -9 -10   2         12.87          9.82        11.32 o                         
  -8 -10   2          4.61          4.81        10.11 o                         
  -7 -10   2         62.01         85.81        24.82 o                         
  -6 -10   2         35.53         37.92        14.33 o                         
  -5 -10   2        341.77        342.51        28.70 o                         
  -4 -10   2         14.08         23.96         8.75 o                         
  -3 -10   2         61.63         71.47        13.81 o                         
  -2 -10   2         58.39         72.90         8.50 o                         
  -1 -10   2        169.29        180.11        10.95 o                         
   0 -10   2         87.33         92.78         8.89 o                         
   1 -10   2         49.38         58.15         4.05 o                         
   2 -10   2          5.73          3.35         2.71 o                         
   3 -10   2        161.43        174.88        13.95 o                         
   4 -10   2        106.31        116.75         8.47 o                         
   5 -10   2          0.01         -2.93         3.58 o                         
   6 -10   2         15.40         20.78         7.95 o                         
   7 -10   2        461.03        479.56        33.03 o                         
   8 -10   2        458.25        492.75        58.55 o                         
   9 -10   2          1.41          7.01         9.79 o                         
  10 -10   2          8.58          8.39        11.19 o                         
  -9  -9   2          2.06         -1.44         8.08 o                         
  -8  -9   2         20.36          9.46         9.37 o                         
  -7  -9   2        102.66         92.70        16.14 o                         
  -6  -9   2          7.81         16.44         7.24 o                         
  -5  -9   2       1691.55       1739.67        65.68 o                         
  -4  -9   2        145.89        136.81        14.02 o                         
  -3  -9   2        176.64        170.22        12.98 o                         
  -2  -9   2          4.85          5.09         4.32 o                         
  -1  -9   2         11.30         21.32        17.65 o                         
   0  -9   2         72.29         78.10         7.14 o                         
   1  -9   2        482.80        446.22        10.29 o                         
   2  -9   2         28.03         39.27         4.35 o                         
   3  -9   2        459.45        484.79        14.93 o                         
   4  -9   2          0.23          0.14         2.41 o                         
   5  -9   2        136.13        142.78         9.68 o                         
   6  -9   2          4.95         11.35         4.93 o                         
   7  -9   2        207.77        183.30        23.42 o                         
   8  -9   2        275.29        240.25        38.63 o                         
   9  -9   2         55.75         72.99        16.29 o                         
  10  -9   2         14.37         25.65        12.68 o                         
  -9  -8   2          1.40         30.32        18.88 o                         
  -8  -8   2        139.08        126.55        17.38 o                         
  -7  -8   2        146.08        147.86        16.09 o                         
  -6  -8   2         35.97         36.49         9.15 o                         
  -5  -8   2         45.89         46.87        10.40 o                         
  -4  -8   2        341.77        331.62        19.20 o                         
  -3  -8   2         23.97         33.23         7.12 o                         
  -2  -8   2         61.32         41.70         5.96 o                         
  -1  -8   2      29804.51      31078.57       591.66 o                         
   0  -8   2        169.61        167.64        10.75 o                         
   1  -8   2        454.23        517.92        14.29 o                         
   2  -8   2       2108.22       2101.21        36.64 o                         
   3  -8   2        417.72        395.19        11.81 o                         
   4  -8   2        558.17        554.02        15.99 o                         
   5  -8   2        160.71        165.77         9.03 o                         
   6  -8   2          0.07          7.02         4.07 o                         
   7  -8   2          0.05          3.87         6.37 o                         
   8  -8   2        794.85        808.91        48.74 o                         
   9  -8   2        146.23        179.68        32.86 o                         
  10  -8   2        129.78        154.21        25.69 o                         
 -10  -7   2         35.48         30.06        27.27 o                         
  -9  -7   2         10.40         31.30        20.28 o                         
  -8  -7   2        218.66        207.18        20.17 o                         
  -7  -7   2          5.48          5.91         4.37 o                         
  -6  -7   2         66.68         77.99        10.72 o                         
  -5  -7   2         78.50         76.62         8.91 o                         
  -4  -7   2          9.30         10.77         2.17 o                         
  -3  -7   2          2.87          3.43         3.85 o                         
  -2  -7   2        402.60        412.61        14.83 o                         
  -1  -7   2        432.86        419.27        15.32 o                         
   0  -7   2        346.76        376.76        30.41 o                         
   1  -7   2        579.78        636.31        20.97 o                         
   2  -7   2       1076.32       1151.49        33.53 o                         
   3  -7   2        172.42        210.54         7.47 o                         
   4  -7   2        795.73        885.37        21.00 o                         
   5  -7   2        223.43        218.77        11.47 o                         
   6  -7   2        293.51        297.69        18.49 o                         
   7  -7   2         51.83         42.60        10.80 o                         
   8  -7   2         23.31         14.20         9.35 o                         
   9  -7   2          3.69          4.73         7.96 o                         
  10  -7   2          3.17          0.00        10.84 o                         
  11  -7   2          0.29         -1.40        12.24 o                         
 -10  -6   2         76.47         43.35        30.41 o                         
  -9  -6   2         10.00          6.46         5.48 o                         
  -8  -6   2        364.77        341.66        18.60 o                         
  -7  -6   2          1.59         10.82         7.91 o                         
  -6  -6   2        235.54        228.77        11.78 o                         
  -5  -6   2        199.48        171.23         9.33 o                         
  -4  -6   2         41.35         47.73         6.13 o                         
  -3  -6   2         52.50         61.56         6.50 o                         
  -2  -6   2         56.88         40.85         4.72 o                         
  -1  -6   2       2844.54       2750.89        50.66 o                         
   0  -6   2       1869.47       2086.51       109.89 o                         
   1  -6   2        393.09        441.70         8.54 o                         
   2  -6   2       2132.68       2198.69        33.40 o                         
   3  -6   2         97.90        108.51         6.05 o                         
   4  -6   2        635.63        683.27        21.98 o                         
   5  -6   2        288.34        272.33        10.19 o                         
   6  -6   2        293.27        300.26        18.31 o                         
   7  -6   2        264.27        265.50        20.48 o                         
   8  -6   2         21.10         55.66        12.51 o                         
   9  -6   2          1.17         16.86        10.42 o                         
  10  -6   2         63.71         72.01        25.52 o                         
  11  -6   2          1.89          8.14        12.33 o                         
 -10  -5   2         34.93         34.21        13.11 o                         
  -9  -5   2         11.92          9.00         6.05 o                         
  -8  -5   2        709.53        719.14        28.33 o                         
  -7  -5   2          7.08          9.04         4.63 o                         
  -6  -5   2         12.39          9.38         5.75 o                         
  -5  -5   2        499.51        452.47        14.09 o                         
  -4  -5   2        255.95        253.14         8.13 o                         
  -3  -5   2        739.99        708.77        19.77 o                         
  -2  -5   2         13.93         30.19        12.06 o                         
  -1  -5   2        232.95        234.70        33.56 o                         
   0  -5   2         48.39         36.87         3.85 o                         
   1  -5   2       1650.67       1583.04        56.40 o                         
   2  -5   2        463.70        430.45         8.54 o                         
   3  -5   2        314.02        342.21        11.28 o                         
   4  -5   2        304.25        336.37        16.95 o                         
   5  -5   2        429.58        379.82        16.78 o                         
   6  -5   2         41.23         40.82         9.14 o                         
   7  -5   2         33.27         27.05         9.61 o                         
   8  -5   2        149.77        113.26        16.46 o                         
   9  -5   2          5.26         -3.96         7.29 o                         
  10  -5   2          2.45         12.93        17.48 o                         
  11  -5   2          9.69         13.89        13.21 o                         
 -11  -4   2          1.07         13.12        11.11 o                         
 -10  -4   2          0.21          7.04         9.04 o                         
  -9  -4   2        425.68        379.85        20.47 o                         
  -8  -4   2         12.21         23.00        10.45 o                         
  -7  -4   2        281.20        264.08        13.09 o                         
  -6  -4   2         20.57         21.29        10.46 o                         
  -5  -4   2         99.06        110.62         6.94 o                         
  -4  -4   2        402.69        424.96        11.25 o                         
  -3  -4   2        175.92        172.52         9.35 o                         
  -2  -4   2        494.72        465.47        21.85 o                         
  -1  -4   2      49999.91      48967.04       313.54 o                         
   0  -4   2      18646.38      18379.90       227.38 o                         
   1  -4   2        168.81        151.34         5.03 o                         
   2  -4   2          9.19         19.55         3.13 o                         
   3  -4   2       1336.13       1366.65        43.87 o                         
   4  -4   2        105.62         90.31        10.99 o                         
   5  -4   2         25.69         25.55         4.77 o                         
   6  -4   2         73.41         73.74         9.63 o                         
   7  -4   2         69.77         76.20        13.07 o                         
   8  -4   2         66.97         75.40        13.22 o                         
   9  -4   2        244.99        218.21        22.84 o                         
  10  -4   2          1.23         -2.10        13.28 o                         
  11  -4   2         67.55        101.30        22.84 o                         
 -11  -3   2          1.62         13.42        18.35 o                         
 -10  -3   2         82.41         69.03        16.03 o                         
  -9  -3   2        489.65        434.27        21.49 o                         
  -8  -3   2          7.06          6.74         4.62 o                         
  -7  -3   2        303.73        310.95        21.63 o                         
  -6  -3   2        209.98        210.46        10.72 o                         
  -5  -3   2       1785.55       2076.60        45.74 o                         
  -4  -3   2         70.78         89.58         5.28 o                         
  -3  -3   2          2.69         17.27         4.89 o                         
  -2  -3   2        344.05        357.24        24.82 o                         
  -1  -3   2         94.44         87.75         8.39 o                         
   0  -3   2       1248.82       1147.74        20.74 o                         
   1  -3   2        345.69        318.76         4.77 o                         
   2  -3   2       9323.77       8759.86        89.27 o                         
   3  -3   2        211.30        203.30        27.62 o                         
   4  -3   2        816.48       1027.81        30.05 o                         
   5  -3   2          0.00          0.79         1.46 o                         
   6  -3   2        267.36        230.28        16.92 o                         
   7  -3   2          4.41         10.03         7.51 o                         
   8  -3   2         21.96         30.52        10.73 o                         
   9  -3   2         61.16         66.00        14.99 o                         
  10  -3   2          6.66          9.41        10.21 o                         
  11  -3   2         42.83         78.68        20.58 o                         
 -11  -2   2          8.66         11.32        10.65 o                         
 -10  -2   2          4.18         11.67        10.65 o                         
  -9  -2   2          1.21          5.40         5.69 o                         
  -8  -2   2         71.46         58.81         7.40 o                         
  -7  -2   2         40.83         54.57         7.30 o                         
  -6  -2   2          6.01          7.51         5.31 o                         
  -5  -2   2         14.59         66.28         8.04 o                         
  -4  -2   2       2129.43       2027.94        68.73 o                         
  -3  -2   2         15.56          9.30         1.99 o                         
  -2  -2   2       1729.15       1631.58        19.25 o                         
  -1  -2   2         68.19         78.11         2.27 o                         
   0  -2   2        854.35        672.43        26.04 o                         
   1  -2   2          9.21         12.46         0.86 o                         
   2  -2   2      16613.76      15552.91       234.22 o                         
   3  -2   2         71.08        100.30         6.20 o                         
   4  -2   2        342.89        342.92        43.17 o                         
   5  -2   2         66.91         94.92         8.75 o                         
   6  -2   2          0.09          3.27         4.68 o                         
   7  -2   2         26.18         43.77        11.20 o                         
   8  -2   2        193.33        193.19        22.78 o                         
   9  -2   2          7.53         21.68        12.39 o                         
  10  -2   2          0.69         -6.14         9.88 o                         
  11  -2   2          2.85         -6.58        11.94 o                         
 -11  -1   2         13.03         23.65        12.69 o                         
 -10  -1   2          0.55         -0.85         7.81 o                         
  -9  -1   2        189.90        191.08        13.16 o                         
  -8  -1   2        167.10        181.56        17.52 o                         
  -7  -1   2          0.79          3.58         4.02 o                         
  -6  -1   2        608.78        609.19        28.81 o                         
  -5  -1   2         64.11         68.25         5.55 o                         
  -4  -1   2       2452.01       2359.43        92.83 o                         
  -3  -1   2       1551.35       1382.69        64.95 o                         
  -2  -1   2        410.15        369.83         5.95 o                         
  -1  -1   2        285.00        239.53         6.99 o                         
   1  -1   2        524.34        549.97        20.80 o                         
   2  -1   2       1828.24       2191.95       381.04 o                         
   3  -1   2       5662.08       5698.47       108.05 o                         
   4  -1   2        180.37        179.12        10.27 o                         
   5  -1   2        949.37        820.64        37.12 o                         
   6  -1   2         17.17         11.62         5.62 o                         
   7  -1   2         26.19         36.42        11.24 o                         
   8  -1   2        134.54        154.00        18.62 o                         
   9  -1   2         91.21        114.71        18.04 o                         
  10  -1   2         15.08         13.18        13.63 o                         
  11  -1   2          2.82          5.08        12.54 o                         
 -11   0   2          7.36          4.36         8.14 o                         
 -10   0   2         29.58         34.17        14.16 o                         
  -9   0   2        803.11        717.78        43.67 o                         
  -8   0   2        227.28        226.82        12.86 o                         
  -7   0   2          5.65         13.32         4.69 o                         
  -6   0   2        126.45        119.52         7.71 o                         
  -5   0   2       1290.38       1356.39        65.10 o                         
  -4   0   2         20.53         34.57         3.60 o                         
  -3   0   2        509.37        458.72        27.21 o                         
  -2   0   2          3.31          5.17         2.04 o                         
   1   0   2        162.96        147.46         7.69 o                         
   2   0   2      35560.10      32541.58       256.88 o                         
   3   0   2          0.06          0.14         0.94 o                         
   4   0   2        827.56        836.53        24.38 o                         
   5   0   2        346.21        324.93        13.39 o                         
   6   0   2         65.16         63.58         4.19 o                         
   7   0   2         59.85         40.17         9.40 o                         
   8   0   2        372.53        329.11        26.69 o                         
   9   0   2        228.41        208.67        24.30 o                         
  10   0   2          0.78          9.79        15.38 o                         
  11   0   2         17.75          9.01        13.74 o                         
 -11   1   2          8.35          9.44        17.48 o                         
 -10   1   2          7.02         11.03        10.40 o                         
  -9   1   2        846.55        805.85        44.37 o                         
  -8   1   2          4.74          9.17         5.15 o                         
  -7   1   2        434.16        402.73        28.92 o                         
  -6   1   2         89.26         92.75         7.46 o                         
  -5   1   2       5112.79       5513.47       218.50 o                         
  -4   1   2        603.42        536.78        21.67 o                         
  -3   1   2        180.05        137.09         8.01 o                         
  -2   1   2        222.14        175.17         4.04 o                         
  -1   1   2        222.52        199.53         3.94 o                         
   1   1   2         34.00         37.04         1.23 o                         
   2   1   2      13850.68      13049.03       131.95 o                         
   3   1   2        993.36       1015.01        14.67 o                         
   4   1   2       2833.29       2916.55        42.57 o                         
   5   1   2         44.29         38.60         6.05 o                         
   6   1   2          1.83          1.05         2.44 o                         
   7   1   2         24.29         19.93         9.23 o                         
   8   1   2         15.78         21.57        10.35 o                         
   9   1   2          3.09          8.25         8.31 o                         
  10   1   2          1.67         15.00        11.55 o                         
  11   1   2          7.37         19.74        14.02 o                         
 -11   2   2          1.75         18.88        20.28 o                         
 -10   2   2         50.15         41.73        14.83 o                         
  -9   2   2        110.56        114.06        16.13 o                         
  -8   2   2         86.07        110.63        12.32 o                         
  -7   2   2         27.68         45.46         6.47 o                         
  -6   2   2        305.98        307.11        11.71 o                         
  -5   2   2        262.82        357.30        43.51 o                         
  -4   2   2        286.82        281.39        10.13 o                         
  -3   2   2        156.55        134.65        17.90 o                         
  -2   2   2        202.66        184.44        17.13 o                         
  -1   2   2         76.06         62.01         1.85 o                         
   0   2   2       5354.58       4992.11        59.04 o                         
   1   2   2         39.86         38.40         3.12 o                         
   2   2   2       1525.01       1692.61       112.15 o                         
   3   2   2        947.06       1079.65        20.88 o                         
   4   2   2        625.31        631.82        13.97 o                         
   5   2   2          1.09          7.61         8.72 o                         
   6   2   2         21.90         21.28         3.99 o                         
   7   2   2         98.36         90.40         8.01 o                         
   8   2   2         93.87         94.74        17.46 o                         
   9   2   2          0.00          1.81         7.95 o                         
  10   2   2        105.53        119.03        18.49 o                         
  11   2   2         23.30         61.10        19.98 o                         
 -11   3   2         10.71         12.51        10.47 o                         
 -10   3   2         10.88         21.45        10.83 o                         
  -9   3   2        292.98        277.39        24.35 o                         
  -8   3   2        103.18         89.93         8.58 o                         
  -7   3   2          3.87          4.99         4.97 o                         
  -6   3   2        254.87        275.77        11.53 o                         
  -5   3   2         68.45         82.87         8.08 o                         
  -4   3   2       1311.58       1237.75        24.25 o                         
  -3   3   2         46.24         53.83         2.97 o                         
  -2   3   2         35.96         34.76         2.15 o                         
  -1   3   2         33.60         41.61         5.03 o                         
   0   3   2       2562.32       2411.36        21.17 o                         
   1   3   2         25.14         33.52         2.63 o                         
   2   3   2        267.11        252.42         5.63 o                         
   3   3   2        326.94        370.37        15.36 o                         
   4   3   2         42.63         72.03         4.95 o                         
   5   3   2        107.38        132.12        11.17 o                         
   6   3   2        290.28        341.44        13.56 o                         
   7   3   2         24.88         18.13         4.92 o                         
   8   3   2          1.75         46.40        27.09 o                         
   9   3   2         32.18         31.19        12.91 o                         
  10   3   2         87.92        137.96        35.83 o                         
 -11   4   2         13.43          8.58        11.15 o                         
 -10   4   2         88.32         76.03        17.67 o                         
  -9   4   2       1046.78        960.49        90.02 o                         
  -8   4   2        168.92        154.08        12.25 o                         
  -7   4   2          0.80         -1.54         5.03 o                         
  -6   4   2         88.34        107.30        11.53 o                         
  -5   4   2        700.77        715.16        19.59 o                         
  -4   4   2       1514.05       1483.00        35.32 o                         
  -3   4   2        820.29        683.95        13.64 o                         
  -2   4   2       1707.78       1506.96        19.67 o                         
  -1   4   2      49643.12      46659.65       426.68 o                         
   0   4   2      15434.00      15864.29       140.17 o                         
   1   4   2          3.18         29.68         4.54 o                         
   2   4   2        306.28        325.58        10.49 o                         
   3   4   2        564.43        556.90        42.36 o                         
   4   4   2        724.08        767.86        26.16 o                         
   5   4   2        133.37        135.99         8.07 o                         
   6   4   2        174.37        186.53        10.20 o                         
   7   4   2         15.99         20.13         5.66 o                         
   8   4   2        866.20        804.51        46.26 o                         
   9   4   2          8.75          0.48         6.89 o                         
  10   4   2        156.36        195.32        28.32 o                         
 -11   5   2          7.60         11.19        16.78 o                         
 -10   5   2         11.24         10.83         8.28 o                         
  -9   5   2        438.29        417.83        30.93 o                         
  -8   5   2          7.67         17.69         8.54 o                         
  -7   5   2        130.17        130.52         9.92 o                         
  -6   5   2         54.73         87.64        26.74 o                         
  -5   5   2       1656.05       1718.71        46.67 o                         
  -4   5   2        462.84        479.76        12.90 o                         
  -3   5   2        131.20        135.93         5.24 o                         
  -2   5   2          2.49         -1.15         4.54 o                         
  -1   5   2         86.98         91.36         4.34 o                         
   0   5   2          3.21         -1.79         2.27 o                         
   1   5   2       1828.08       1752.00        33.94 o                         
   2   5   2       1392.59       1406.44        31.57 o                         
   3   5   2          0.01         16.25         8.69 o                         
   4   5   2        628.83        732.24        31.03 o                         
   5   5   2        338.18        393.77        14.31 o                         
   6   5   2        177.44        178.03        10.51 o                         
   7   5   2        226.31        230.42        13.53 o                         
   8   5   2         77.06         66.31        14.86 o                         
   9   5   2         38.11         38.61        12.66 o                         
  10   5   2         71.06         80.19        20.27 o                         
 -11   6   2          1.61          5.62        10.10 o                         
 -10   6   2          4.46          9.23         8.75 o                         
  -9   6   2        163.20        161.27        19.40 o                         
  -8   6   2         16.76         16.68         5.94 o                         
  -7   6   2         35.77         49.89         6.67 o                         
  -6   6   2          0.89          3.54         3.68 o                         
  -5   6   2         54.85         58.82         6.49 o                         
  -4   6   2        665.24        618.59        18.58 o                         
  -3   6   2        174.32        186.74         5.97 o                         
  -2   6   2        630.37        540.14        15.89 o                         
  -1   6   2       1342.42       1333.67        43.84 o                         
   0   6   2        429.18        495.16         7.64 o                         
   1   6   2       1016.77       1011.43        18.76 o                         
   2   6   2       3012.82       2866.11        42.78 o                         
   3   6   2        252.78        226.38        11.67 o                         
   4   6   2        595.14        606.31        16.93 o                         
   5   6   2         32.82         40.76         7.88 o                         
   6   6   2         21.45         30.64         5.96 o                         
   7   6   2        631.66        586.40        25.92 o                         
   8   6   2         91.26        108.06        10.96 o                         
   9   6   2         10.13          8.61         9.75 o                         
  10   6   2          0.91          9.09        21.67 o                         
 -11   7   2          8.67         29.71        18.88 o                         
 -10   7   2         55.43         58.38        13.47 o                         
  -9   7   2        127.29        136.37        18.73 o                         
  -8   7   2        213.86        180.43        12.87 o                         
  -7   7   2         56.24         73.85         8.29 o                         
  -6   7   2        209.47        211.84        10.46 o                         
  -5   7   2        124.10        135.71        13.12 o                         
  -4   7   2        124.72        109.44         5.33 o                         
  -3   7   2         84.39        114.45         5.23 o                         
  -2   7   2        113.58        134.41         5.06 o                         
  -1   7   2        368.11        392.82        10.77 o                         
   0   7   2        464.94        497.23        10.91 o                         
   1   7   2         27.43         49.69         3.39 o                         
   2   7   2         67.18         99.85         8.19 o                         
   3   7   2        409.51        409.89        13.39 o                         
   4   7   2        210.05        200.32         9.90 o                         
   5   7   2          9.13         11.27         4.35 o                         
   6   7   2          1.25         18.07        14.48 o                         
   7   7   2          9.37         16.28         6.02 o                         
   8   7   2          1.86         11.81         6.46 o                         
   9   7   2         20.36         17.48        24.82 o                         
 -11   8   2          4.31         25.52        17.13 o                         
 -10   8   2          6.65         15.28         9.76 o                         
  -9   8   2        531.06        489.85        31.04 o                         
  -8   8   2        121.32        127.06        11.47 o                         
  -7   8   2        194.38        200.92        15.50 o                         
  -6   8   2        391.79        343.19        14.36 o                         
  -5   8   2         71.61         65.86         6.42 o                         
  -4   8   2          7.46          7.63         3.13 o                         
  -3   8   2         68.40         71.89         5.16 o                         
  -2   8   2        145.25        120.41         6.22 o                         
  -1   8   2      24135.09      25298.53       318.09 o                         
   0   8   2          1.53          8.21         1.66 o                         
   1   8   2        163.08        173.09        11.03 o                         
   2   8   2        352.86        313.34        19.09 o                         
   3   8   2          2.13          3.42         2.49 o                         
   4   8   2          0.02          3.43         2.92 o                         
   5   8   2          3.03          0.33         3.04 o                         
   6   8   2          9.30          8.23         4.76 o                         
   7   8   2          9.13          2.95         8.04 o                         
   8   8   2        476.42        406.91        42.30 o                         
   9   8   2          8.04          0.70        16.78 o                         
 -11   9   2          3.36          1.05         9.44 o                         
 -10   9   2         85.82        212.19        27.97 o                         
  -9   9   2          0.69          3.55         7.44 o                         
  -8   9   2        366.88        360.39        19.07 o                         
  -7   9   2         61.23         44.70         9.63 o                         
  -6   9   2         43.74         40.90         8.07 o                         
  -5   9   2          2.55         15.37         5.19 o                         
  -4   9   2          4.01          2.87         3.28 o                         
  -3   9   2          2.67          4.62         2.75 o                         
  -2   9   2         93.40         94.52         4.89 o                         
  -1   9   2         21.80         21.94         7.02 o                         
   0   9   2         47.87         49.75         3.35 o                         
   1   9   2        408.44        421.04        16.67 o                         
   2   9   2         97.49        102.45         8.89 o                         
   3   9   2          2.81         32.69         6.97 o                         
   4   9   2       1327.24       1334.60        51.48 o                         
   5   9   2        175.09        183.52        14.51 o                         
   6   9   2          0.04         -6.45         7.51 o                         
   7   9   2        111.18        101.85        16.57 o                         
   8   9   2        267.04        271.62        54.88 o                         
   9   9   2          8.80         34.26        32.16 o                         
 -10  10   2         48.67         52.44        16.43 o                         
  -9  10   2         42.02         43.13        14.68 o                         
  -8  10   2        594.02        544.04        24.88 o                         
  -7  10   2         10.86         13.23         5.93 o                         
  -6  10   2        206.63        202.01        18.35 o                         
  -5  10   2         65.94         75.22         9.14 o                         
  -4  10   2          5.93         18.37        10.10 o                         
  -3  10   2         18.98         19.41         3.59 o                         
  -2  10   2        186.50        170.16         6.97 o                         
  -1  10   2         55.28         53.23         6.24 o                         
   0  10   2        264.59        241.56        12.93 o                         
   1  10   2         16.83         20.11         5.31 o                         
   2  10   2         20.52         25.67        12.41 o                         
   3  10   2        233.62        270.83        21.67 o                         
   4  10   2          6.72         10.26         6.50 o                         
   5  10   2         11.03         24.63        15.38 o                         
   6  10   2         26.00         36.12         9.48 o                         
   7  10   2        440.65        435.09        35.50 o                         
   8  10   2        281.05        354.29        35.21 o                         
 -10  11   2          4.35         12.93        11.89 o                         
  -9  11   2          0.45         -1.72         5.94 o                         
  -8  11   2         32.85         32.23         7.91 o                         
  -7  11   2         48.78         46.25        10.80 o                         
  -6  11   2         63.98         61.82        17.48 o                         
  -5  11   2        732.58        813.60        33.73 o                         
  -4  11   2         62.53         56.20         7.23 o                         
  -3  11   2         28.24         39.21         6.44 o                         
  -2  11   2        117.67        114.61         6.20 o                         
  -1  11   2        287.60        290.37        14.18 o                         
   0  11   2         72.07         59.53        14.68 o                         
   1  11   2          7.85          9.74         5.87 o                         
   2  11   2        165.11        171.15        14.08 o                         
   3  11   2         86.59         81.91        37.23 o                         
   4  11   2          0.36          4.57         7.88 o                         
   5  11   2         39.91         46.89        11.99 o                         
   6  11   2          4.39          5.62         8.40 o                         
   7  11   2         27.03         37.60        19.58 o                         
   8  11   2          3.67         16.78        30.41 o                         
 -10  12   2         14.24          8.72         8.74 o                         
  -9  12   2         12.86          9.25         7.73 o                         
  -8  12   2         31.22         22.41         9.24 o                         
  -7  12   2          5.75         11.29         6.65 o                         
  -6  12   2         71.36         67.19        18.53 o                         
  -5  12   2        164.74        181.77        24.47 o                         
  -4  12   2        322.59        328.38        18.71 o                         
  -3  12   2        115.39        120.70         8.43 o                         
  -2  12   2         68.98         71.76         5.29 o                         
  -1  12   2       2177.42       2210.82        64.31 o                         
   0  12   2        800.34        819.43        33.00 o                         
   1  12   2         30.27         28.09         8.06 o                         
   2  12   2        388.58        372.19        26.30 o                         
   3  12   2        230.88        201.19        19.40 o                         
   4  12   2         49.86         39.85        12.11 o                         
   5  12   2         24.38          8.43         8.41 o                         
   6  12   2          1.01         -4.90         9.83 o                         
   7  12   2        181.40        184.25        26.94 o                         
  -9  13   2          7.87         16.68        11.36 o                         
  -8  13   2         10.16          0.21         3.54 o                         
  -7  13   2         15.98          5.88         4.49 o                         
  -6  13   2        218.39        223.35        20.70 o                         
  -5  13   2         99.54         84.82        12.43 o                         
  -4  13   2        806.24        840.74        34.47 o                         
  -3  13   2         23.75         25.47         5.23 o                         
  -2  13   2         46.98         45.14         7.49 o                         
  -1  13   2         69.94         70.34        11.99 o                         
   0  13   2          8.57         31.60        17.48 o                         
   1  13   2         29.91         65.67        20.28 o                         
   2  13   2         81.74         91.02        14.08 o                         
   3  13   2         45.94         58.78        14.95 o                         
   4  13   2        749.37        732.58        42.19 o                         
   5  13   2          1.42         12.96         9.44 o                         
   6  13   2          1.34          6.12         9.80 o                         
  -9  14   2         48.38         11.84        17.13 o                         
  -8  14   2          0.34          3.23         5.52 o                         
  -7  14   2         64.57         29.08        14.73 o                         
  -6  14   2        544.87        537.41        33.38 o                         
  -5  14   2        168.67        190.27        14.74 o                         
  -4  14   2        145.43        120.10        12.10 o                         
  -3  14   2         10.70         23.12        11.30 o                         
  -2  14   2         21.62         34.43        13.46 o                         
  -1  14   2          1.29         -7.31         9.61 o                         
   0  14   2        241.78        233.62        21.96 o                         
   1  14   2        430.03        386.00        26.47 o                         
   2  14   2        105.92        119.54        17.36 o                         
   3  14   2        239.91        252.35        32.69 o                         
   4  14   2          4.29         12.54        11.09 o                         
   5  14   2         10.50         10.24        10.84 o                         
   6  14   2          0.93         -1.59         8.40 o                         
  -8  15   2          0.71         -0.70         4.54 o                         
  -7  15   2         62.85         79.35        15.27 o                         
  -6  15   2         23.45          8.61         4.72 o                         
  -5  15   2        582.29        587.54        32.72 o                         
  -4  15   2         30.28         28.57        16.75 o                         
  -3  15   2          0.11          1.96        15.03 o                         
  -2  15   2         50.09         48.91        10.38 o                         
  -1  15   2         88.35         89.84        13.77 o                         
   0  15   2        245.74        205.35        26.39 o                         
   1  15   2          5.34          2.73         8.03 o                         
   2  15   2        149.53         99.08        17.00 o                         
   3  15   2         10.03         -1.80         7.39 o                         
   4  15   2         36.32         57.78        17.11 o                         
   5  15   2         22.68         20.04        14.08 o                         
  -7  16   2          2.13          3.82         4.53 o                         
  -6  16   2         86.44         90.96        14.56 o                         
  -5  16   2         86.01         37.11        43.70 o                         
  -4  16   2        311.96        207.51       143.15 o                         
  -3  16   2          0.11         -7.36         7.36 o                         
  -2  16   2         50.70         48.83        11.97 o                         
  -1  16   2         29.71         40.39        27.44 o                         
   0  16   2        670.41        612.82        36.58 o                         
   1  16   2         14.62          4.11         8.15 o                         
   2  16   2          4.39          1.62         9.11 o                         
   3  16   2          9.11          5.44        11.58 o                         
   4  16   2        155.95        155.94        31.81 o                         
  -6  17   2          0.90          2.96         4.91 o                         
  -5  17   2        270.62        188.17       140.35 o                         
  -4  17   2        289.79        164.01       131.96 o                         
  -3  17   2          0.13          0.19         5.71 o                         
  -2  17   2          0.05         -4.87        11.01 o                         
  -1  17   2          9.77         11.85        10.35 o                         
   0  17   2          2.86          8.62        11.12 o                         
   1  17   2          0.49          3.50         9.89 o                         
   2  17   2          0.06         -0.96         8.08 o                         
  -4  18   2         16.31          6.86         8.22 o                         
  -3  18   2        152.38        125.36        99.98 o                         
  -2  18   2         35.89         40.07        12.83 o                         
  -1  18   2         24.92         35.86        13.07 o                         
   0  18   2        125.01         96.92        38.10 o                         
   1  18   2         22.49          6.43        13.46 o                         
  -1 -18   3          2.26         14.16        13.10 o                         
   0 -18   3          1.57         -3.77         9.74 o                         
   1 -18   3          5.37         -2.59         6.79 o                         
   2 -18   3        105.76        137.56        18.55 o                         
   3 -18   3         76.10         71.51        13.81 o                         
   4 -18   3         28.61         25.71        11.74 o                         
  -3 -17   3          0.77        -13.32        14.06 o                         
  -2 -17   3         76.43         63.05        17.13 o                         
  -1 -17   3          9.49          3.57         8.74 o                         
   0 -17   3        139.69        188.67        23.99 o                         
   1 -17   3          2.87          1.86         6.77 o                         
   2 -17   3         25.15         33.51        11.86 o                         
   3 -17   3         29.78         32.47        10.42 o                         
   4 -17   3          2.82         -3.49         7.12 o                         
   5 -17   3          0.72          2.00         6.99 o                         
   6 -17   3         25.25         19.23        13.98 o                         
  -4 -16   3        355.94        372.03        57.68 o                         
  -3 -16   3         19.84         14.26        12.79 o                         
  -2 -16   3         49.44         73.58        23.77 o                         
  -1 -16   3         18.52         14.68        11.62 o                         
   0 -16   3         76.79         76.48        15.77 o                         
   1 -16   3          1.73         -8.61         8.61 o                         
   2 -16   3          0.44         -7.37         7.37 o                         
   3 -16   3         75.15         76.27        14.08 o                         
   4 -16   3        303.74        298.47        22.34 o                         
   5 -16   3         13.97          4.68         7.16 o                         
   6 -16   3         46.93         37.40        12.93 o                         
   7 -16   3         15.95          1.40         8.39 o                         
  -5 -15   3         69.79         86.82        21.52 o                         
  -4 -15   3         12.52          1.73         8.77 o                         
  -3 -15   3          7.73          3.37         8.21 o                         
  -2 -15   3        125.63        108.19        21.85 o                         
  -1 -15   3         76.17        104.24        14.16 o                         
   0 -15   3          4.32          4.14        17.65 o                         
   1 -15   3          5.56          2.22         6.55 o                         
   2 -15   3        203.19        191.91        19.16 o                         
   3 -15   3         88.10         86.46        11.97 o                         
   4 -15   3         12.77         18.88         8.40 o                         
   5 -15   3         11.38          4.43         5.36 o                         
   6 -15   3         34.97         29.31         8.11 o                         
   7 -15   3        384.69        343.72        29.36 o                         
   8 -15   3        493.86        455.85        46.14 o                         
  -6 -14   3         17.33         18.33        13.19 o                         
  -5 -14   3        163.65        214.51        24.99 o                         
  -4 -14   3          0.00          1.78         7.44 o                         
  -3 -14   3         41.47         61.79        15.48 o                         
  -2 -14   3         59.96         72.26        13.94 o                         
  -1 -14   3          0.34          2.41         6.21 o                         
   0 -14   3         57.34         66.04        10.91 o                         
   1 -14   3          0.73          6.55         5.95 o                         
   2 -14   3        158.42        167.18        13.43 o                         
   3 -14   3        809.59        872.23        50.51 o                         
   4 -14   3          0.23          1.43         6.10 o                         
   5 -14   3          0.53          2.62         4.33 o                         
   6 -14   3         23.37         32.24         9.21 o                         
   7 -14   3        722.59        710.10        41.91 o                         
   8 -14   3          1.18         -8.40         8.40 o                         
  -7 -13   3        162.88        136.33        29.01 o                         
  -6 -13   3        220.51        226.68        29.33 o                         
  -5 -13   3        325.83        405.11        35.15 o                         
  -4 -13   3         55.72         86.79        16.29 o                         
  -3 -13   3         96.76        104.96        14.86 o                         
  -2 -13   3         36.57         41.43        15.56 o                         
  -1 -13   3        115.73        125.57        22.20 o                         
   0 -13   3        631.98        578.24        28.17 o                         
   1 -13   3        328.38        353.98        29.01 o                         
   2 -13   3        409.67        355.68        25.69 o                         
   3 -13   3        961.79        914.53        33.55 o                         
   4 -13   3        134.91        116.19        15.03 o                         
   5 -13   3          2.19          2.28         4.11 o                         
   6 -13   3          4.09         -0.78         6.49 o                         
   7 -13   3          0.35          7.91        11.71 o                         
   8 -13   3         12.43          2.80        10.14 o                         
   9 -13   3          8.08          3.67        10.14 o                         
  -8 -12   3          2.59          9.13        11.17 o                         
  -7 -12   3         19.15         30.32        13.44 o                         
  -6 -12   3        181.00        181.89        24.44 o                         
  -5 -12   3        579.19        713.58        43.65 o                         
  -4 -12   3         79.49        111.59        29.36 o                         
  -3 -12   3         32.16         35.66        10.24 o                         
  -2 -12   3        540.56        556.50        30.13 o                         
  -1 -12   3         66.08        113.96        29.01 o                         
   0 -12   3        246.02        231.90        13.78 o                         
   1 -12   3        146.65        163.88        11.36 o                         
   2 -12   3          1.56          2.02         3.31 o                         
   3 -12   3        848.64        894.05        55.00 o                         
   4 -12   3        759.29        697.55        23.24 o                         
   5 -12   3         13.98         23.34         5.64 o                         
   6 -12   3        254.69        243.08        14.65 o                         
   7 -12   3        101.83        144.59        37.93 o                         
   8 -12   3          6.26         -9.83         9.83 o                         
   9 -12   3          4.24          2.45        10.14 o                         
  -8 -11   3        141.41        146.59        22.02 o                         
  -7 -11   3        220.99        267.44        27.66 o                         
  -6 -11   3          9.88         14.19        10.99 o                         
  -5 -11   3          0.46         22.38        18.00 o                         
  -4 -11   3         55.55         68.87        14.78 o                         
  -3 -11   3         18.65         32.95         8.64 o                         
  -2 -11   3       1557.98       1658.56        86.35 o                         
  -1 -11   3        213.47        251.76        16.74 o                         
   0 -11   3        219.93        235.46        13.07 o                         
   1 -11   3         25.02         31.33         8.39 o                         
   2 -11   3         29.70         32.10         4.39 o                         
   3 -11   3         98.96        107.03         8.66 o                         
   4 -11   3         58.07         57.70         7.42 o                         
   5 -11   3         70.44         64.24         7.39 o                         
   6 -11   3         72.20        139.12        58.75 o                         
   7 -11   3       1047.14       1111.24        71.49 o                         
   8 -11   3       1031.46       1057.52        84.42 o                         
   9 -11   3         44.22         62.22        20.28 o                         
  10 -11   3          0.31         -1.31         8.03 o                         
  -9 -10   3         10.88         23.71        14.21 o                         
  -8 -10   3         79.68         73.91        18.32 o                         
  -7 -10   3          2.90          5.35         8.04 o                         
  -6 -10   3        113.46        111.09        16.90 o                         
  -5 -10   3        154.95        177.87        19.70 o                         
  -4 -10   3          7.46          1.57         5.44 o                         
  -3 -10   3        174.26        206.77        15.02 o                         
  -2 -10   3         95.51        106.35        18.70 o                         
  -1 -10   3          1.00         -4.28         4.57 o                         
   0 -10   3        216.38        223.84        12.33 o                         
   1 -10   3          9.55         22.52         5.88 o                         
   2 -10   3        453.62        491.16        14.13 o                         
   3 -10   3       3240.14       3525.18        68.32 o                         
   4 -10   3         26.91         30.85         4.95 o                         
   5 -10   3        143.10        161.97        10.57 o                         
   6 -10   3         94.75        104.72        13.68 o                         
   7 -10   3       1386.93       1407.49       126.02 o                         
   8 -10   3         35.49         37.21        11.92 o                         
   9 -10   3         13.70         10.33        11.05 o                         
  10 -10   3         76.91         79.35        25.17 o                         
  -9  -9   3         95.31        107.55        17.29 o                         
  -8  -9   3         39.27         78.00        18.88 o                         
  -7  -9   3         39.02         63.33        11.05 o                         
  -6  -9   3        143.83        152.66        15.86 o                         
  -5  -9   3         25.02         32.86        10.16 o                         
  -4  -9   3         10.72          8.26         6.37 o                         
  -3  -9   3          0.92         -4.33         4.78 o                         
  -2  -9   3        230.02        272.25        30.59 o                         
  -1  -9   3        693.43        747.29        30.41 o                         
   0  -9   3        885.96        975.28        60.65 o                         
   1  -9   3         29.02         25.29         3.74 o                         
   2  -9   3         98.75        130.21         7.62 o                         
   3  -9   3        128.56        170.28        11.05 o                         
   4  -9   3        120.48        117.99         9.19 o                         
   5  -9   3         32.96         28.60         5.07 o                         
   6  -9   3          0.34          0.76         3.19 o                         
   7  -9   3          3.96         21.04        10.30 o                         
   8  -9   3         15.25         25.97        11.23 o                         
   9  -9   3         32.15         23.12        12.23 o                         
  10  -9   3         49.91         62.45        41.95 o                         
  -9  -8   3          5.06         10.10        12.06 o                         
  -8  -8   3        179.30        171.05        17.13 o                         
  -7  -8   3        114.11        119.42        14.10 o                         
  -6  -8   3        176.57        178.10        18.68 o                         
  -5  -8   3         21.28         28.70         7.82 o                         
  -4  -8   3        130.20        121.27        20.62 o                         
  -3  -8   3        144.59        146.84        15.21 o                         
  -2  -8   3       1517.27       1554.38        42.87 o                         
  -1  -8   3         41.46         69.59         8.48 o                         
   0  -8   3        305.58        286.88         6.51 o                         
   1  -8   3        126.22        140.72         8.61 o                         
   2  -8   3        161.39        173.35         6.52 o                         
   3  -8   3       1738.03       2048.14        38.80 o                         
   4  -8   3        917.82        950.94        23.34 o                         
   5  -8   3          3.57         12.69         4.64 o                         
   6  -8   3        128.43        128.87        15.13 o                         
   7  -8   3        583.70        604.18        32.49 o                         
   8  -8   3         53.57         58.81        12.54 o                         
   9  -8   3          7.83         -1.05         9.09 o                         
  10  -8   3         15.48         12.24        17.83 o                         
 -10  -7   3         72.08         75.51        35.31 o                         
  -9  -7   3        144.80        142.62        18.94 o                         
  -8  -7   3         89.16         96.17        12.99 o                         
  -7  -7   3        434.21        412.13        16.65 o                         
  -6  -7   3         22.78         18.70         4.35 o                         
  -5  -7   3        182.13        157.52         9.43 o                         
  -4  -7   3          8.35          9.02         4.78 o                         
  -3  -7   3         78.42         74.79         8.03 o                         
  -2  -7   3       1233.82       1287.69        35.01 o                         
  -1  -7   3       3015.94       3527.48        81.98 o                         
   0  -7   3       2577.82       2578.80        33.34 o                         
   1  -7   3       2680.98       2920.38        43.88 o                         
   2  -7   3          3.58          8.01         3.87 o                         
   3  -7   3        583.88        584.43        13.42 o                         
   4  -7   3          1.53         -0.98         2.35 o                         
   5  -7   3         77.89         83.87        10.72 o                         
   6  -7   3         93.75         87.01        11.94 o                         
   7  -7   3        644.43        656.25        33.55 o                         
   8  -7   3        626.62        655.39        42.51 o                         
   9  -7   3         42.14         41.94        13.18 o                         
  10  -7   3          3.35          1.40        13.98 o                         
  11  -7   3          0.67          0.00        10.49 o                         
 -10  -6   3        226.12        172.69        45.79 o                         
  -9  -6   3          0.00          1.96         5.32 o                         
  -8  -6   3         11.99         18.44         6.78 o                         
  -7  -6   3        200.36        221.99        12.46 o                         
  -6  -6   3         48.53         58.76         6.52 o                         
  -5  -6   3         68.57        110.43         6.57 o                         
  -4  -6   3         86.52         92.43         8.45 o                         
  -3  -6   3        226.75        217.46        10.73 o                         
  -2  -6   3         14.10         17.10         3.83 o                         
  -1  -6   3          0.02         -0.87         1.98 o                         
   0  -6   3        738.55        705.92        10.63 o                         
   1  -6   3        107.19        143.43         5.08 o                         
   2  -6   3       1258.65       1217.02        34.07 o                         
   3  -6   3       2360.07       2660.93        43.33 o                         
   4  -6   3          9.56          6.16         3.02 o                         
   5  -6   3        112.61        102.61        11.33 o                         
   6  -6   3         15.93         21.06         6.79 o                         
   7  -6   3        769.19        766.86        72.01 o                         
   8  -6   3         73.88         59.48        15.21 o                         
   9  -6   3          3.48          8.64        12.58 o                         
  10  -6   3         12.64          9.05        10.45 o                         
  11  -6   3         11.50          9.56        12.85 o                         
 -10  -5   3          8.87          7.58         8.20 o                         
  -9  -5   3        243.20        226.10        24.62 o                         
  -8  -5   3        113.71         92.95        10.27 o                         
  -7  -5   3        329.58        308.42        14.53 o                         
  -6  -5   3        134.81        127.21         8.14 o                         
  -5  -5   3       1314.09       1321.78        29.97 o                         
  -4  -5   3         10.47         17.78         5.20 o                         
  -3  -5   3        117.94        111.70         7.69 o                         
  -2  -5   3       2251.14       2526.52        50.76 o                         
  -1  -5   3      20006.88      19687.80       524.11 o                         
   0  -5   3         99.65         85.80         2.53 o                         
   1  -5   3        212.23        220.76         4.91 o                         
   2  -5   3        234.14        210.01         5.37 o                         
   3  -5   3       3962.51       4192.88        74.97 o                         
   4  -5   3        105.81         97.96         4.49 o                         
   5  -5   3        158.81        171.52        11.72 o                         
   6  -5   3         41.74         47.93         8.91 o                         
   7  -5   3          8.65         18.93         9.56 o                         
   8  -5   3         33.71         28.29        11.15 o                         
   9  -5   3          3.47         -1.26        11.89 o                         
  10  -5   3         74.00         91.40        20.28 o                         
  11  -5   3         26.97         32.36        16.92 o                         
 -11  -4   3         13.66         11.58        10.48 o                         
 -10  -4   3        105.29        120.90        24.30 o                         
  -9  -4   3          6.31          0.88         6.30 o                         
  -8  -4   3         46.99         38.39         7.03 o                         
  -7  -4   3         49.08         66.41         7.79 o                         
  -6  -4   3        993.73        947.96        29.97 o                         
  -5  -4   3         55.18        176.12        14.19 o                         
  -4  -4   3       1604.33       1603.49        79.51 o                         
  -3  -4   3        145.35        163.80        10.17 o                         
  -2  -4   3        950.65        979.76        59.60 o                         
  -1  -4   3         15.94          3.10         2.46 o                         
   0  -4   3          4.10         12.35         2.58 o                         
   1  -4   3       1466.49       1375.05        42.89 o                         
   2  -4   3        553.02        545.48         9.44 o                         
   3  -4   3        106.35        106.48         4.98 o                         
   4  -4   3        142.26        147.70        10.40 o                         
   5  -4   3          0.05         39.67         7.39 o                         
   6  -4   3          2.28          7.33         6.79 o                         
   7  -4   3        932.74        924.93        48.65 o                         
   8  -4   3          6.38          1.26         7.54 o                         
   9  -4   3          2.46          3.61         8.21 o                         
  10  -4   3          9.36         23.42        17.13 o                         
  11  -4   3          2.40          0.87         9.32 o                         
 -11  -3   3         13.07         17.71        10.31 o                         
 -10  -3   3         45.49         53.56        14.48 o                         
  -9  -3   3         79.28         74.12         8.78 o                         
  -8  -3   3        256.49        257.46        14.92 o                         
  -7  -3   3         35.77         40.08         6.55 o                         
  -6  -3   3         87.89        103.00         7.91 o                         
  -5  -3   3       1272.21       1470.70        33.87 o                         
  -4  -3   3        101.36        133.69         8.62 o                         
  -3  -3   3        562.49        498.05        17.16 o                         
  -2  -3   3        695.26        741.42        19.11 o                         
  -1  -3   3      46502.33      49372.05       622.80 o                         
   0  -3   3       1054.70       1045.01        50.46 o                         
   1  -3   3        283.09        468.49        29.51 o                         
   2  -3   3        902.21        852.10        18.25 o                         
   3  -3   3       5186.61       5264.80       105.27 o                         
   4  -3   3          4.57         -3.68         3.68 o                         
   5  -3   3        781.45        762.30        29.14 o                         
   6  -3   3        263.45        255.41        35.31 o                         
   7  -3   3        140.08        139.85        23.77 o                         
   8  -3   3         53.41        104.11        38.80 o                         
   9  -3   3          2.13          1.36         7.54 o                         
  10  -3   3         12.67          1.91         7.96 o                         
  11  -3   3         84.74        117.57        24.18 o                         
 -11  -2   3          8.55          4.94        11.89 o                         
 -10  -2   3         42.86         17.96        11.19 o                         
  -9  -2   3         39.13         35.66         7.43 o                         
  -8  -2   3        106.53        129.83        13.07 o                         
  -7  -2   3         47.93         47.45         6.58 o                         
  -6  -2   3         30.51         47.36         8.11 o                         
  -5  -2   3       5876.78       6465.71       123.11 o                         
  -4  -2   3        168.66        182.64         6.67 o                         
  -3  -2   3         11.40         10.58         1.99 o                         
  -2  -2   3        198.11        168.65         3.33 o                         
  -1  -2   3         14.07         15.19         2.85 o                         
   0  -2   3        621.61        556.90        14.66 o                         
   1  -2   3       8995.95       8507.21       385.41 o                         
   2  -2   3        769.24        709.08        16.34 o                         
   3  -2   3        174.25        170.05         7.56 o                         
   4  -2   3       3145.68       3368.29        80.22 o                         
   5  -2   3         46.19         66.19        14.86 o                         
   6  -2   3         56.71         55.97        11.71 o                         
   7  -2   3         26.87         27.73         9.56 o                         
   8  -2   3          1.32         -3.32         8.39 o                         
   9  -2   3         22.33         21.34        10.15 o                         
  10  -2   3          2.14          2.07         9.90 o                         
  11  -2   3          1.34        -14.04        14.61 o                         
 -11  -1   3          1.28         -2.09         9.15 o                         
 -10  -1   3          0.86          6.70         8.50 o                         
  -9  -1   3          0.11          1.32         4.84 o                         
  -8  -1   3         20.06         16.69         5.72 o                         
  -7  -1   3        343.92        330.45        13.84 o                         
  -6  -1   3         15.52         21.03         4.41 o                         
  -5  -1   3        203.54        191.18         8.24 o                         
  -4  -1   3        563.60        533.41        12.57 o                         
  -3  -1   3       3009.37       2731.06        38.09 o                         
  -2  -1   3       1008.69        915.91        12.44 o                         
  -1  -1   3      50528.68      46180.71       872.54 o                         
   0  -1   3          0.82          4.76         1.27 o                         
   1  -1   3      30659.40      31587.51       596.38 o                         
   2  -1   3         55.91         50.62         5.42 o                         
   3  -1   3       4216.06       4491.51       107.67 o                         
   4  -1   3         31.56         30.93         6.37 o                         
   5  -1   3        371.47        405.05        19.90 o                         
   6  -1   3        221.72        215.55        17.77 o                         
   7  -1   3        177.11        234.07        24.82 o                         
   8  -1   3          0.25          4.31         7.52 o                         
   9  -1   3          7.39          6.52         9.27 o                         
  10  -1   3         60.87         84.98        17.13 o                         
  11  -1   3         89.33        121.28        27.07 o                         
 -11   0   3         10.99         35.80        16.08 o                         
 -10   0   3         40.94         39.98        12.48 o                         
  -9   0   3        298.44        255.20        16.32 o                         
  -8   0   3         91.52         87.27         9.09 o                         
  -7   0   3         78.80         83.43         7.55 o                         
  -6   0   3        104.34        109.96         8.28 o                         
  -5   0   3       3547.05       3876.39        70.41 o                         
  -4   0   3       2620.50       2356.35        39.58 o                         
  -3   0   3         90.28        110.48         7.50 o                         
  -2   0   3        148.78        113.75         2.71 o                         
  -1   0   3          5.00         10.70         0.96 o                         
   0   0   3         54.12         48.01         5.24 o                         
   1   0   3       1323.58       1188.77        29.19 o                         
   2   0   3       5321.63       5179.52        84.03 o                         
   3   0   3        168.52        161.84         7.46 o                         
   4   0   3       2617.87       2731.10        58.62 o                         
   5   0   3         68.12         55.31         5.09 o                         
   6   0   3         12.58         25.27         8.56 o                         
   7   0   3       1016.89       1012.11        44.69 o                         
   8   0   3         18.46         30.99        11.49 o                         
   9   0   3          5.00          7.67        15.56 o                         
  10   0   3          6.30         16.25        11.36 o                         
  11   0   3          5.31          9.27        13.69 o                         
 -11   1   3          2.00          2.43         8.90 o                         
 -10   1   3         12.15         17.85        10.13 o                         
  -9   1   3        188.46        136.97        12.40 o                         
  -8   1   3         18.28         25.95         6.82 o                         
  -7   1   3        324.78        324.67        14.69 o                         
  -6   1   3          8.47          7.12         3.52 o                         
  -5   1   3       1368.87       1612.14        34.50 o                         
  -4   1   3        258.52        238.22        12.08 o                         
  -3   1   3       1160.64       1116.74        17.34 o                         
  -2   1   3        171.50        175.67        29.36 o                         
  -1   1   3      54747.05      49712.12       906.45 o                         
   0   1   3         45.16         30.50         1.34 o                         
   1   1   3       9617.98       8981.53       144.22 o                         
   2   1   3        911.84        879.76        78.30 o                         
   3   1   3       5655.73       5510.26        66.40 o                         
   4   1   3         33.32         32.67         4.73 o                         
   5   1   3       1054.45       1051.52        20.01 o                         
   6   1   3        153.34        148.97         6.63 o                         
   7   1   3         38.73         51.61        13.09 o                         
   8   1   3         54.53         41.51        14.11 o                         
   9   1   3         11.29          3.31         8.71 o                         
  10   1   3         40.15         41.05        15.62 o                         
  11   1   3         16.13         17.66        15.83 o                         
 -11   2   3          9.48         -0.65         9.09 o                         
 -10   2   3          0.16          9.48        18.18 o                         
  -9   2   3         11.36         12.57         6.06 o                         
  -8   2   3        188.44        197.53        12.33 o                         
  -7   2   3         17.33         29.90         5.63 o                         
  -6   2   3         64.85         74.87         6.72 o                         
  -5   2   3       5028.16       5740.66       144.09 o                         
  -4   2   3        696.71        689.88        14.80 o                         
  -3   2   3         36.13         89.26         6.29 o                         
  -2   2   3         17.46         16.21         1.59 o                         
  -1   2   3          6.06          4.19         3.15 o                         
   0   2   3        164.72        151.46         2.42 o                         
   1   2   3       5126.63       4696.19        47.32 o                         
   2   2   3        380.00        366.94         6.79 o                         
   3   2   3         78.74         85.53         3.52 o                         
   4   2   3        310.84        328.63         9.10 o                         
   5   2   3        373.86        338.25        10.13 o                         
   6   2   3          0.61          0.79         2.67 o                         
   7   2   3       2175.40       2198.82        84.00 o                         
   8   2   3         16.18          5.42         8.46 o                         
   9   2   3          8.12         -1.49         8.56 o                         
  10   2   3          4.66         -6.63        10.24 o                         
 -11   3   3          4.56          4.35        10.08 o                         
 -10   3   3         20.72          8.67        15.91 o                         
  -9   3   3         98.03        107.66        12.02 o                         
  -8   3   3         55.91         57.08         8.17 o                         
  -7   3   3        140.94        164.41        14.61 o                         
  -6   3   3        105.50        105.81         8.10 o                         
  -5   3   3        323.38        305.04        11.41 o                         
  -4   3   3       1526.36       1448.61        44.75 o                         
  -3   3   3        121.81        103.89         5.87 o                         
  -2   3   3        534.43        426.55         9.74 o                         
  -1   3   3      57433.86      57174.70       688.54 o                         
   0   3   3       3562.45       3439.52        41.13 o                         
   1   3   3       2061.27       2011.01        23.11 o                         
   2   3   3        173.51        183.64         9.26 o                         
   3   3   3       4345.90       4354.11        84.92 o                         
   4   3   3        161.65        137.93         9.58 o                         
   5   3   3         45.05         49.27         7.82 o                         
   6   3   3        104.83        100.95         7.48 o                         
   7   3   3        275.13        281.53        13.27 o                         
   8   3   3        269.00        325.75        28.39 o                         
   9   3   3        134.10        136.66        20.33 o                         
  10   3   3          0.05         -7.22        11.69 o                         
 -11   4   3          1.26         -1.05        12.58 o                         
 -10   4   3          0.01         -1.43         7.87 o                         
  -9   4   3        679.35        613.52        34.73 o                         
  -8   4   3         38.76         47.80         7.41 o                         
  -7   4   3        219.66        245.65        12.88 o                         
  -6   4   3        410.80        433.24        15.86 o                         
  -5   4   3       3790.97       4350.97        89.61 o                         
  -4   4   3        309.53        262.68        10.51 o                         
  -3   4   3          0.25         39.08         5.34 o                         
  -2   4   3       1443.06       1432.68        22.71 o                         
  -1   4   3         43.14         40.61         9.82 o                         
   0   4   3          0.01          0.52         0.86 o                         
   1   4   3         92.63         97.58         4.79 o                         
   2   4   3        205.37        198.25         5.30 o                         
   3   4   3       2290.26       2356.35        38.75 o                         
   4   4   3         13.19          9.89         4.97 o                         
   5   4   3        528.14        535.44        23.70 o                         
   6   4   3        122.85        130.60         8.53 o                         
   7   4   3        118.91        122.05        12.43 o                         
   8   4   3        149.32        156.93        19.81 o                         
   9   4   3        105.64        152.07        40.55 o                         
  10   4   3         25.69          8.25         9.10 o                         
 -11   5   3         11.37         24.05        12.18 o                         
 -10   5   3          0.89         15.15        10.80 o                         
  -9   5   3          6.73         26.36        19.93 o                         
  -8   5   3         10.59          6.08         4.91 o                         
  -7   5   3         16.79         16.31         5.15 o                         
  -6   5   3         27.81         34.60         5.02 o                         
  -5   5   3       1522.51       1668.65        35.78 o                         
  -4   5   3       1355.47       1351.17        27.29 o                         
  -3   5   3        508.88        447.17        12.84 o                         
  -2   5   3       2104.39       2150.78       120.08 o                         
  -1   5   3      33996.12      33604.62       479.57 o                         
   0   5   3        366.25        328.23         8.99 o                         
   1   5   3        579.19        603.13        14.56 o                         
   2   5   3         33.86         45.89         5.91 o                         
   3   5   3        672.15        655.04        15.08 o                         
   4   5   3         24.04         30.30         3.90 o                         
   5   5   3         18.80         30.32         5.62 o                         
   6   5   3          4.70          9.09         3.99 o                         
   7   5   3        100.95         91.70         9.31 o                         
   8   5   3        117.69         87.62        16.62 o                         
   9   5   3         51.60         50.09        16.43 o                         
  10   5   3          2.35          2.62         9.89 o                         
 -11   6   3         26.42         19.27        11.09 o                         
 -10   6   3         53.68         62.03        16.60 o                         
  -9   6   3        131.84        108.85        15.96 o                         
  -8   6   3         42.81         43.19         7.30 o                         
  -7   6   3          1.18         -1.61         3.42 o                         
  -6   6   3        537.20        555.87        31.16 o                         
  -5   6   3       2029.03       2060.71        51.49 o                         
  -4   6   3        928.37        940.34        23.41 o                         
  -3   6   3         23.17         38.47         3.08 o                         
  -2   6   3          9.31         29.46         8.26 o                         
  -1   6   3          5.90          8.50         2.36 o                         
   0   6   3        558.98        564.50         9.19 o                         
   1   6   3        362.52        411.33         7.30 o                         
   2   6   3       1002.74       1148.41        37.67 o                         
   3   6   3       2611.57       2803.87        52.72 o                         
   4   6   3       1023.97       1015.32        24.96 o                         
   5   6   3         37.03         34.91         6.97 o                         
   6   6   3          7.63          9.51         4.56 o                         
   7   6   3       1276.34       1209.19        72.84 o                         
   8   6   3          0.06          0.66         6.14 o                         
   9   6   3         13.33          5.31         7.54 o                         
 -11   7   3          1.80          5.94        12.58 o                         
 -10   7   3         69.75         61.61        14.69 o                         
  -9   7   3         10.72         18.50         9.63 o                         
  -8   7   3        180.86        164.52        12.12 o                         
  -7   7   3        339.33        327.73        16.59 o                         
  -6   7   3         23.49         26.54         6.26 o                         
  -5   7   3        979.52       1072.64        25.99 o                         
  -4   7   3        133.60        115.38         6.07 o                         
  -3   7   3        117.20        118.53         6.09 o                         
  -2   7   3         37.65        122.10         4.93 o                         
  -1   7   3       3078.30       3305.64        44.97 o                         
   0   7   3       3966.90       4157.89        52.16 o                         
   1   7   3        363.06        421.73         8.29 o                         
   2   7   3        136.02        155.09        11.34 o                         
   3   7   3         94.13        110.67         6.01 o                         
   4   7   3         84.64         90.90         6.58 o                         
   5   7   3        214.08        221.72        16.38 o                         
   6   7   3         12.92         11.99         7.85 o                         
   7   7   3        192.14        198.19        14.78 o                         
   8   7   3        711.86        648.40        57.33 o                         
   9   7   3         38.00         30.06        23.77 o                         
 -11   8   3          4.15         -8.39        12.58 o                         
 -10   8   3          7.14          7.85         8.56 o                         
  -9   8   3         13.01         24.56        19.58 o                         
  -8   8   3          1.36          5.24         5.77 o                         
  -7   8   3          0.23         30.03         7.57 o                         
  -6   8   3        694.06        730.87        22.58 o                         
  -5   8   3        643.56        690.13        39.85 o                         
  -4   8   3         26.86         40.28        10.48 o                         
  -3   8   3         65.24         73.64         4.92 o                         
  -2   8   3       2110.11       2077.65        34.91 o                         
  -1   8   3         57.74         68.19        16.57 o                         
   0   8   3        101.83        100.49         5.23 o                         
   1   8   3         65.31         57.35         3.03 o                         
   2   8   3        253.07        267.29        10.43 o                         
   3   8   3       3039.90       3251.96        88.74 o                         
   4   8   3         29.32         23.00         4.49 o                         
   5   8   3         12.46         18.46         6.00 o                         
   6   8   3        174.25        182.17        16.65 o                         
   7   8   3         79.90         94.83        15.16 o                         
   8   8   3         40.82         55.25        30.41 o                         
   9   8   3         24.65         46.49        34.61 o                         
 -11   9   3          0.07         -8.74        11.54 o                         
 -10   9   3          2.37         37.40        14.33 o                         
  -9   9   3        228.47        209.20        18.21 o                         
  -8   9   3          1.46          2.62         4.31 o                         
  -7   9   3        883.72        868.48        29.89 o                         
  -6   9   3        140.19        132.85        13.18 o                         
  -5   9   3        311.76        306.81        18.04 o                         
  -4   9   3         13.87         15.21         3.22 o                         
  -3   9   3        108.54         99.52         5.24 o                         
  -2   9   3       1509.87       1489.17        29.21 o                         
  -1   9   3       1859.70       2006.31        33.15 o                         
   0   9   3         14.02         14.48         3.67 o                         
   1   9   3        199.45        193.99        16.98 o                         
   2   9   3        129.15        133.35         5.64 o                         
   3   9   3         23.33         26.43         7.87 o                         
   4   9   3          1.54          9.37         9.09 o                         
   5   9   3        113.00        112.27        14.66 o                         
   6   9   3         16.03         13.65         8.72 o                         
   7   9   3          8.48          9.95         9.48 o                         
   8   9   3         52.00        101.38        42.65 o                         
 -10  10   3        141.62        132.12        16.54 o                         
  -9  10   3         15.95          7.93         7.69 o                         
  -8  10   3         46.43         55.46         8.16 o                         
  -7  10   3        584.23        563.60        31.38 o                         
  -6  10   3         61.74         61.52        11.37 o                         
  -5  10   3        121.42        116.33        21.15 o                         
  -4  10   3         22.82         36.14         7.56 o                         
  -3  10   3          8.34         10.63         3.39 o                         
  -2  10   3         20.23         21.68         4.78 o                         
  -1  10   3          0.45          3.20         1.96 o                         
   0  10   3        375.98        373.36         8.30 o                         
   1  10   3         60.85         48.57         8.75 o                         
   2  10   3        224.07        247.37        16.71 o                         
   3  10   3       1178.40       1197.70        48.47 o                         
   4  10   3        497.32        479.18        31.06 o                         
   5  10   3          0.15         -1.75         6.13 o                         
   6  10   3         45.35         36.95        23.25 o                         
   7  10   3        591.53        629.07        43.77 o                         
   8  10   3          8.89        -32.51        32.51 o                         
 -10  11   3          5.00          5.24         9.09 o                         
  -9  11   3         37.28         44.77        11.89 o                         
  -8  11   3         63.16         25.35        16.77 o                         
  -7  11   3         67.50         81.28        16.60 o                         
  -6  11   3        548.10        543.26        31.46 o                         
  -5  11   3          0.13         -2.59         2.83 o                         
  -4  11   3          5.60          2.54         3.77 o                         
  -3  11   3         50.89         60.63         5.40 o                         
  -2  11   3        657.92        595.01        15.92 o                         
  -1  11   3        247.31        227.83         7.90 o                         
   0  11   3        337.49        374.12        20.30 o                         
   1  11   3         23.92         39.54        13.11 o                         
   2  11   3         49.38         48.30         8.65 o                         
   3  11   3        968.55       1011.55        46.62 o                         
   4  11   3        141.63        115.86        28.49 o                         
   5  11   3         17.42         11.67         8.99 o                         
   6  11   3         37.98         44.97        12.06 o                         
   7  11   3         67.82         63.13        17.31 o                         
 -10  12   3          8.09         20.28        18.88 o                         
  -9  12   3         17.35         12.25        13.63 o                         
  -8  12   3         52.70         31.82        17.22 o                         
  -7  12   3         36.25         23.03        13.85 o                         
  -6  12   3          1.59          5.50         4.76 o                         
  -5  12   3         17.33          9.43         7.25 o                         
  -4  12   3         61.07         72.98        11.71 o                         
  -3  12   3        260.40        299.37        18.53 o                         
  -2  12   3        855.95        805.01        19.87 o                         
  -1  12   3         78.92         78.62        18.71 o                         
   0  12   3        105.60         93.76        10.55 o                         
   1  12   3         64.21         85.51        13.63 o                         
   2  12   3         84.20         79.01        13.04 o                         
   3  12   3        823.04        864.44        42.22 o                         
   4  12   3         93.49        102.83        18.31 o                         
   5  12   3         14.76          8.82        10.02 o                         
   6  12   3         60.10         45.17        15.71 o                         
   7  12   3          6.10         -6.57        16.95 o                         
  -9  13   3         10.28          7.83        15.21 o                         
  -8  13   3         23.47         20.54        10.73 o                         
  -7  13   3         77.24         87.57        18.53 o                         
  -6  13   3         22.19         17.89        10.53 o                         
  -5  13   3        248.74        263.59        20.10 o                         
  -4  13   3        168.50        153.41        13.81 o                         
  -3  13   3          0.34          5.38         3.53 o                         
  -2  13   3        649.54        601.78        26.91 o                         
  -1  13   3        381.42        394.26        23.47 o                         
   0  13   3         16.36         16.98         7.02 o                         
   1  13   3         57.31         55.87        12.85 o                         
   2  13   3        214.79        214.96        20.30 o                         
   3  13   3        309.48        302.78        26.94 o                         
   4  13   3          1.14         -0.88         6.29 o                         
   5  13   3         19.18         15.04        10.95 o                         
   6  13   3          0.63          1.40         7.11 o                         
  -9  14   3         18.77         11.54        14.68 o                         
  -8  14   3          0.35         -1.29         4.54 o                         
  -7  14   3        220.06        194.77        19.19 o                         
  -6  14   3        188.84        173.87        15.61 o                         
  -5  14   3         19.27         24.13        11.12 o                         
  -4  14   3         56.55         35.30        15.74 o                         
  -3  14   3          7.28          8.97         8.38 o                         
  -2  14   3         17.11          6.82         6.47 o                         
  -1  14   3          6.45         -3.49         9.96 o                         
   0  14   3        118.69        123.92        14.21 o                         
   1  14   3         78.72         77.98        12.73 o                         
   2  14   3        111.37         99.67        15.86 o                         
   3  14   3         75.80         88.44        15.36 o                         
   4  14   3        259.94        241.33        27.81 o                         
   5  14   3          6.33          1.21         8.36 o                         
  -8  15   3          0.92          5.24         6.64 o                         
  -7  15   3        334.33        287.71        22.38 o                         
  -6  15   3        342.57        328.94        25.67 o                         
  -5  15   3        957.86        968.77        45.49 o                         
  -4  15   3         20.39         14.47         7.14 o                         
  -3  15   3          0.27         -2.18         8.56 o                         
  -2  15   3        139.06        141.69        14.68 o                         
  -1  15   3        305.66        323.70        31.46 o                         
   0  15   3         48.38         45.92        11.99 o                         
   1  15   3         11.23         24.17        10.49 o                         
   2  15   3          2.19         11.74         9.74 o                         
   3  15   3         25.32         59.14        17.61 o                         
   4  15   3         32.90         47.34        14.36 o                         
  -7  16   3          0.47         -2.91         4.15 o                         
  -6  16   3         64.06         39.14        19.38 o                         
  -5  16   3          0.77         -1.69         5.48 o                         
  -4  16   3        417.45        305.20       224.60 o                         
  -3  16   3         24.29          5.91         7.17 o                         
  -2  16   3         60.31         54.70        11.42 o                         
  -1  16   3         22.06         18.98        10.10 o                         
   0  16   3          9.31          5.12         9.14 o                         
   1  16   3          0.16         -6.47         9.89 o                         
   2  16   3         21.56         15.31        10.86 o                         
   3  16   3         78.83         92.73        20.36 o                         
  -6  17   3          6.94          1.66         6.15 o                         
  -5  17   3         14.10         17.35         8.38 o                         
  -4  17   3        162.33         54.22        42.47 o                         
  -3  17   3          4.55         -5.22         7.14 o                         
  -2  17   3         35.53         63.57        16.60 o                         
  -1  17   3        101.42         98.38        15.91 o                         
   0  17   3         55.67         59.14        15.20 o                         
   1  17   3          7.36          5.72        10.62 o                         
   2  17   3          0.52          2.21        10.13 o                         
  -4  18   3        194.17         82.64        78.48 o                         
  -3  18   3          7.91          4.46         7.81 o                         
  -2  18   3          0.01         -0.55         7.87 o                         
  -1  18   3         23.27         20.70        12.23 o                         
   0  18   3         24.58         18.48        12.68 o                         
  -1 -18   4        100.21        101.32        20.57 o                         
   0 -18   4         12.47         33.33        18.70 o                         
   1 -18   4          4.18         -1.58        11.89 o                         
   2 -18   4         26.65         37.40        14.09 o                         
   3 -18   4         29.22         49.85        14.46 o                         
   4 -18   4         57.72         71.49        15.94 o                         
  -3 -17   4          0.18         -2.29         9.14 o                         
  -2 -17   4          0.11         -1.05        14.33 o                         
  -1 -17   4          6.69          0.70        11.89 o                         
   0 -17   4         32.99         35.66        17.13 o                         
   1 -17   4          1.67          3.85         9.09 o                         
   2 -17   4        238.52        225.23        47.19 o                         
   3 -17   4         10.25          1.37         8.04 o                         
   4 -17   4         10.59          1.37         6.30 o                         
   5 -17   4          0.03         -5.03         6.80 o                         
  -4 -16   4        121.96        127.41        23.48 o                         
  -3 -16   4        167.13        178.09        27.82 o                         
  -2 -16   4        830.56        842.88        54.71 o                         
  -1 -16   4         63.28         92.60        15.87 o                         
   0 -16   4         75.40         67.82        13.42 o                         
   1 -16   4         22.04         20.00         8.72 o                         
   2 -16   4        146.66        139.89        18.04 o                         
   3 -16   4         33.15         45.50        10.73 o                         
   4 -16   4         29.30         38.10         8.66 o                         
   5 -16   4          1.76         10.46         7.90 o                         
   6 -16   4         24.35         32.51        15.73 o                         
   7 -16   4          0.30        -12.24        13.98 o                         
  -5 -15   4        115.91         89.40        18.98 o                         
  -4 -15   4         90.17         85.22        20.70 o                         
  -3 -15   4         23.68         42.50        13.77 o                         
  -2 -15   4          7.29          2.94         7.04 o                         
  -1 -15   4        112.82        106.15        20.10 o                         
   0 -15   4          6.58          1.64         6.05 o                         
   1 -15   4         61.77         71.45        13.46 o                         
   2 -15   4        478.58        475.45        33.73 o                         
   3 -15   4         17.18         20.86         7.47 o                         
   4 -15   4          0.06          0.07         4.53 o                         
   5 -15   4          0.44          0.47         3.90 o                         
   6 -15   4        137.16        117.74        15.93 o                         
   7 -15   4        104.75         95.95        35.31 o                         
  -6 -14   4          8.38         13.63        10.91 o                         
  -5 -14   4         60.92         57.82        18.23 o                         
  -4 -14   4         22.12         17.41        11.86 o                         
  -3 -14   4          0.04          0.92         6.77 o                         
  -2 -14   4        420.35        410.31        32.86 o                         
  -1 -14   4         94.35         61.53        14.34 o                         
   0 -14   4        125.93        116.19        12.58 o                         
   1 -14   4        289.03        262.41        19.73 o                         
   2 -14   4          0.24         -4.61         5.36 o                         
   3 -14   4         18.94         23.68         7.73 o                         
   4 -14   4          3.96          2.32         3.79 o                         
   5 -14   4          1.21          2.20         5.22 o                         
   6 -14   4          0.00          4.88         7.16 o                         
   7 -14   4        498.92        505.21        52.96 o                         
   8 -14   4          4.72         10.94         8.64 o                         
  -7 -13   4          3.82          7.43        13.81 o                         
  -6 -13   4         34.29         58.50        17.43 o                         
  -5 -13   4        544.92        625.82        45.02 o                         
  -4 -13   4         16.02         14.51        12.41 o                         
  -3 -13   4          8.97          9.26         7.66 o                         
  -2 -13   4         24.48         35.20        11.00 o                         
  -1 -13   4         52.66         44.27         9.35 o                         
   0 -13   4          1.48         -1.57         4.32 o                         
   1 -13   4        129.33        152.55        14.28 o                         
   2 -13   4        213.51        201.77        14.53 o                         
   3 -13   4        246.64        243.76        12.89 o                         
   4 -13   4         41.11         49.32         7.65 o                         
   5 -13   4         37.13         33.88         6.70 o                         
   6 -13   4          2.79          3.38         5.98 o                         
   7 -13   4        154.44        174.79        23.42 o                         
   8 -13   4        112.26        124.45        23.77 o                         
   9 -13   4          2.24         10.98        10.50 o                         
  -8 -12   4        116.88        122.33        20.87 o                         
  -7 -12   4         38.52         45.95        26.57 o                         
  -6 -12   4          1.06         -8.05        11.33 o                         
  -5 -12   4        320.96        387.39        36.08 o                         
  -4 -12   4         12.22         29.49        18.53 o                         
  -3 -12   4         58.31         63.60        12.69 o                         
  -2 -12   4       2532.16       2752.11       111.51 o                         
  -1 -12   4       5060.60       5663.92       390.13 o                         
   0 -12   4        238.05        241.95        15.36 o                         
   1 -12   4          3.21          5.98         4.52 o                         
   2 -12   4          1.34          1.01         2.69 o                         
   3 -12   4         25.82         20.18         5.11 o                         
   4 -12   4        445.98        450.47        18.37 o                         
   5 -12   4         13.58         29.59         7.03 o                         
   6 -12   4         11.15         27.97        12.93 o                         
   7 -12   4         53.50         65.22        12.76 o                         
   8 -12   4        196.06        165.65        34.61 o                         
   9 -12   4          5.00          6.27        12.06 o                         
  -8 -11   4         12.51          0.89        14.86 o                         
  -7 -11   4        147.10        151.92        19.74 o                         
  -6 -11   4        657.75        642.59        39.32 o                         
  -5 -11   4       1075.78       1170.72        60.06 o                         
  -4 -11   4         12.29         12.25        12.41 o                         
  -3 -11   4         77.66         98.33        16.78 o                         
  -2 -11   4          6.85         36.12        23.77 o                         
  -1 -11   4        562.83        579.53        26.55 o                         
   0 -11   4         10.61          8.19         5.12 o                         
   1 -11   4         62.63         60.48         4.91 o                         
   2 -11   4       1025.36       1006.55        24.86 o                         
   3 -11   4          1.53         14.37         7.34 o                         
   4 -11   4        102.78        100.48        14.79 o                         
   5 -11   4        174.51        159.33        10.43 o                         
   6 -11   4         32.31         24.24         8.53 o                         
   7 -11   4        524.93        530.51        38.76 o                         
   8 -11   4         15.20         13.92        10.98 o                         
   9 -11   4          4.92          6.27         8.72 o                         
  -9 -10   4          7.66          6.77        10.66 o                         
  -8 -10   4         28.05         51.11        22.02 o                         
  -7 -10   4         85.06         63.75        13.31 o                         
  -6 -10   4        705.00        704.35        41.12 o                         
  -5 -10   4        124.13        136.25        17.91 o                         
  -4 -10   4        663.23        656.35        31.61 o                         
  -3 -10   4        116.57        107.29        11.83 o                         
  -2 -10   4        137.43        115.33        12.23 o                         
  -1 -10   4         89.66         79.24         9.44 o                         
   0 -10   4         11.91          7.19         5.17 o                         
   1 -10   4        209.06        212.00         7.76 o                         
   2 -10   4        156.15        174.60         7.76 o                         
   3 -10   4         57.43         47.73         6.02 o                         
   4 -10   4        428.37        402.29        14.69 o                         
   5 -10   4         23.21         25.58         5.84 o                         
   6 -10   4        115.37        114.47        20.45 o                         
   7 -10   4       2006.27       2114.04        85.33 o                         
   8 -10   4         31.66         48.60        19.05 o                         
   9 -10   4         59.45         60.18        20.62 o                         
  10 -10   4         14.58         10.79        11.01 o                         
  -9  -9   4          2.72          1.75        16.08 o                         
  -8  -9   4         35.17         42.50        12.58 o                         
  -7  -9   4         96.84         88.05        16.95 o                         
  -6  -9   4        157.04        156.57        17.20 o                         
  -5  -9   4        797.61        815.43        42.13 o                         
  -4  -9   4         34.44         52.14        11.19 o                         
  -3  -9   4          0.67          6.79         8.04 o                         
  -2  -9   4         48.93         39.95         9.44 o                         
  -1  -9   4         33.81         24.37         7.52 o                         
   0  -9   4         26.72         21.66         2.78 o                         
   1  -9   4        921.26        876.66        37.14 o                         
   2  -9   4        283.03        287.69         9.44 o                         
   3  -9   4        386.07        422.78        13.29 o                         
   4  -9   4          3.28          5.33         4.55 o                         
   5  -9   4        150.94        115.54         7.78 o                         
   6  -9   4          2.42          4.64         6.20 o                         
   7  -9   4        316.31        358.21        26.77 o                         
   8  -9   4        257.23        275.47        32.51 o                         
   9  -9   4         10.48          4.60         8.48 o                         
  10  -9   4         32.21         19.30        13.70 o                         
 -10  -8   4         47.93         49.29        27.27 o                         
  -9  -8   4         13.80         24.43        11.70 o                         
  -8  -8   4        112.71        129.88        22.02 o                         
  -7  -8   4         25.30         25.11         8.46 o                         
  -6  -8   4       2236.93       2175.67        83.29 o                         
  -5  -8   4        196.03        198.31        18.21 o                         
  -4  -8   4        168.59        166.06        22.37 o                         
  -3  -8   4        439.60        436.80        23.25 o                         
  -2  -8   4       5437.08       5668.17       160.63 o                         
  -1  -8   4      18182.15      20136.69       388.56 o                         
   0  -8   4       1579.47       1342.56        21.18 o                         
   1  -8   4         86.84        113.05         5.19 o                         
   2  -8   4        255.58        258.83         8.20 o                         
   3  -8   4          0.01         -1.98         2.45 o                         
   4  -8   4         41.83         35.83         4.44 o                         
   5  -8   4        134.62        145.79        17.63 o                         
   6  -8   4         28.00         31.53         9.40 o                         
   7  -8   4        862.42        878.65        51.21 o                         
   8  -8   4        136.84        122.94        29.19 o                         
   9  -8   4         31.84         59.91        13.47 o                         
  10  -8   4         69.41        115.50        23.83 o                         
 -10  -7   4          0.68         -4.89        19.58 o                         
  -9  -7   4          2.95          0.90         7.01 o                         
  -8  -7   4         41.22         32.12        11.47 o                         
  -7  -7   4         25.16         17.94         5.20 o                         
  -6  -7   4       2542.44       2515.71        85.91 o                         
  -5  -7   4        343.01        275.58        24.53 o                         
  -4  -7   4        355.84        345.92        17.03 o                         
  -3  -7   4        274.40        263.40        11.83 o                         
  -2  -7   4        144.77        155.49        11.12 o                         
  -1  -7   4       1071.75       1105.05        26.47 o                         
   0  -7   4          0.90          0.16         1.86 o                         
   1  -7   4        233.66        265.53         9.76 o                         
   2  -7   4        213.57        238.90         8.19 o                         
   3  -7   4        175.06        187.09        11.00 o                         
   4  -7   4         17.21         25.52         3.29 o                         
   5  -7   4        561.00        581.74        39.95 o                         
   6  -7   4          0.94          0.52         4.94 o                         
   7  -7   4        349.97        375.09        33.21 o                         
   8  -7   4          0.34          2.03         9.79 o                         
   9  -7   4         12.61         11.93        11.24 o                         
  10  -7   4         17.65         27.97        22.02 o                         
 -10  -6   4         53.11         76.21        33.21 o                         
  -9  -6   4         30.34         29.44         7.65 o                         
  -8  -6   4        124.29        117.11        14.59 o                         
  -7  -6   4         29.39         38.98         6.10 o                         
  -6  -6   4        156.68        138.61        10.67 o                         
  -5  -6   4         44.02         44.33         5.78 o                         
  -4  -6   4        135.98        135.09         6.80 o                         
  -3  -6   4         18.25         25.62         1.66 o                         
  -2  -6   4        108.73         81.87         6.20 o                         
  -1  -6   4       1018.52       1138.79        67.29 o                         
   0  -6   4        122.37         78.89         4.70 o                         
   1  -6   4        148.84        174.73         7.68 o                         
   2  -6   4        698.72        719.28        22.30 o                         
   3  -6   4        532.46        553.88        18.00 o                         
   4  -6   4        387.14        372.13        13.72 o                         
   5  -6   4        740.52        709.29        29.09 o                         
   6  -6   4          2.64          9.84         6.87 o                         
   7  -6   4       3017.27       3061.06       114.68 o                         
   8  -6   4        115.21        109.04        16.45 o                         
   9  -6   4         62.32         79.39        22.20 o                         
  10  -6   4         46.93         42.75        13.72 o                         
 -10  -5   4        153.08        106.44        23.42 o                         
  -9  -5   4        141.89        126.45        12.43 o                         
  -8  -5   4        261.16        221.97        13.84 o                         
  -7  -5   4        179.35        172.07        11.37 o                         
  -6  -5   4        154.89        168.29        13.63 o                         
  -5  -5   4       2677.22       2699.60        52.74 o                         
  -4  -5   4          6.43          9.63         4.03 o                         
  -3  -5   4        376.84        354.77        28.00 o                         
  -2  -5   4         38.78         39.99         4.17 o                         
  -1  -5   4         80.04         89.15         3.29 o                         
   0  -5   4        273.25        264.38        10.19 o                         
   1  -5   4       1093.57        984.22        14.92 o                         
   2  -5   4         83.72         72.40         3.38 o                         
   3  -5   4         62.07         77.33         3.89 o                         
   4  -5   4        317.45        361.92        16.60 o                         
   5  -5   4        195.52        180.46        20.45 o                         
   6  -5   4          4.52          8.82         6.05 o                         
   7  -5   4         62.32        113.86        20.45 o                         
   8  -5   4        147.57        133.11        18.71 o                         
   9  -5   4          0.00         16.55        11.17 o                         
  10  -5   4          0.00          2.40         8.50 o                         
  11  -5   4        156.89        223.01        29.75 o                         
 -11  -4   4          0.98          6.60         8.64 o                         
 -10  -4   4         86.68         66.94        13.64 o                         
  -9  -4   4         11.82          5.21         5.10 o                         
  -8  -4   4          7.50          0.53         3.84 o                         
  -7  -4   4        215.91        217.37        35.50 o                         
  -6  -4   4         79.26         98.50         7.81 o                         
  -5  -4   4       1020.79       1124.37        32.43 o                         
  -4  -4   4        487.75        481.69        12.08 o                         
  -3  -4   4        604.67        584.28        10.39 o                         
  -2  -4   4        343.25        324.75        10.08 o                         
  -1  -4   4      32364.50      31324.20       939.45 o                         
   0  -4   4        204.85        217.04        14.10 o                         
   1  -4   4        215.48        243.06        17.33 o                         
   2  -4   4       1197.47       1106.32        17.08 o                         
   3  -4   4        371.28        359.61         6.56 o                         
   4  -4   4       2408.61       2382.25        62.64 o                         
   5  -4   4        301.27        341.37        20.50 o                         
   6  -4   4        143.58        159.13        15.54 o                         
   7  -4   4       1921.28       1942.64        80.47 o                         
   8  -4   4         17.57         10.48         8.15 o                         
   9  -4   4        183.94        225.85        25.06 o                         
  10  -4   4         12.64          9.98        12.29 o                         
  11  -4   4        359.46        407.90        48.93 o                         
 -11  -3   4          1.07          5.23         8.78 o                         
 -10  -3   4          6.26          8.86         7.50 o                         
  -9  -3   4         88.44         81.58        11.36 o                         
  -8  -3   4          0.29          5.17         5.33 o                         
  -7  -3   4        298.14        284.64        32.16 o                         
  -6  -3   4        571.84        588.10        19.86 o                         
  -5  -3   4         18.46         32.65         4.08 o                         
  -4  -3   4          7.16          4.48         2.29 o                         
  -3  -3   4        228.00        216.30         8.01 o                         
  -2  -3   4        604.37        566.00         8.36 o                         
  -1  -3   4        185.61        178.94         9.96 o                         
   0  -3   4         96.28         80.00         3.61 o                         
   1  -3   4        593.06        511.44        29.09 o                         
   2  -3   4       1172.61       1151.22        13.95 o                         
   3  -3   4        169.73        183.14         9.32 o                         
   4  -3   4       1257.10       1163.91        36.96 o                         
   5  -3   4        384.73        399.81        21.62 o                         
   6  -3   4         71.58         49.97        10.87 o                         
   7  -3   4         28.09         25.52        11.12 o                         
   8  -3   4          5.17          5.18         8.28 o                         
   9  -3   4         55.05         81.42        31.81 o                         
  10  -3   4          0.12        -13.22        13.44 o                         
  11  -3   4        162.86        255.69        34.44 o                         
 -11  -2   4          4.62          7.97        10.47 o                         
 -10  -2   4         59.88         37.60        10.21 o                         
  -9  -2   4          0.41         17.69         7.31 o                         
  -8  -2   4         48.44         34.69         7.39 o                         
  -7  -2   4        132.46        172.56        10.71 o                         
  -6  -2   4        352.17        330.87        13.84 o                         
  -5  -2   4        230.95        292.53        24.07 o                         
  -4  -2   4          3.48          3.82         2.20 o                         
  -3  -2   4       1058.54        992.62        16.26 o                         
  -2  -2   4       4906.77       4548.52        88.28 o                         
  -1  -2   4       2225.36       2125.30        32.99 o                         
   0  -2   4        974.47        928.89        10.38 o                         
   1  -2   4         67.19         71.84         5.48 o                         
   2  -2   4       1742.95       1678.95        32.57 o                         
   3  -2   4        144.01        130.78        19.58 o                         
   4  -2   4       1765.99       1780.68        49.85 o                         
   5  -2   4        386.17        447.79        22.24 o                         
   6  -2   4         63.33         56.47         9.85 o                         
   7  -2   4        155.25        174.81        30.24 o                         
   8  -2   4        202.94        224.03        22.98 o                         
   9  -2   4          0.88         -4.09         9.56 o                         
  10  -2   4          0.20         -2.46        10.67 o                         
  11  -2   4        208.88        253.78        58.90 o                         
 -11  -1   4         10.34         16.24         9.81 o                         
 -10  -1   4        295.77        275.66        26.11 o                         
  -9  -1   4         54.39         48.41         7.95 o                         
  -8  -1   4         86.67         92.87        12.64 o                         
  -7  -1   4         86.73         78.42         9.25 o                         
  -6  -1   4        110.80        113.38         7.72 o                         
  -5  -1   4        536.67        578.60        16.74 o                         
  -4  -1   4         18.19         29.38         4.29 o                         
  -3  -1   4        926.97        874.50        21.97 o                         
  -2  -1   4        103.45        102.98         2.69 o                         
  -1  -1   4         45.43         49.91         1.28 o                         
   0  -1   4         28.99         31.98         1.36 o                         
   1  -1   4        137.22        177.42        41.95 o                         
   2  -1   4        156.27        147.06         7.69 o                         
   3  -1   4       5640.82       5696.32       113.34 o                         
   4  -1   4         52.44         63.38        13.98 o                         
   5  -1   4       2680.40       2561.98        72.22 o                         
   6  -1   4          1.98          9.06         6.60 o                         
   7  -1   4          3.46         17.77        11.65 o                         
   8  -1   4         34.33         56.32        17.13 o                         
   9  -1   4         17.98         39.38        19.75 o                         
  10  -1   4         32.65         30.18        17.48 o                         
  11  -1   4          4.43          7.42        13.32 o                         
 -11   0   4          3.62         -4.71         9.40 o                         
 -10   0   4         34.76         33.74        13.53 o                         
  -9   0   4        160.97        139.43        12.75 o                         
  -8   0   4         75.01         81.02         9.18 o                         
  -7   0   4        117.01        121.30         8.96 o                         
  -6   0   4        776.79        763.95        22.29 o                         
  -5   0   4        124.86         94.55         5.72 o                         
  -4   0   4          3.55          6.38         2.35 o                         
  -3   0   4       1110.31       1025.92        17.19 o                         
  -2   0   4       2097.59       1881.46        29.22 o                         
  -1   0   4          6.95         14.88         1.56 o                         
   0   0   4        153.83        186.16         3.92 o                         
   1   0   4        194.23        166.73         3.48 o                         
   2   0   4       2631.78       2456.71        46.49 o                         
   3   0   4         17.69         29.95         4.19 o                         
   4   0   4       2278.89       2234.58        58.38 o                         
   5   0   4       1034.55       1013.13        34.48 o                         
   6   0   4        288.34        290.15        19.88 o                         
   7   0   4       2343.58       2430.51        94.07 o                         
   8   0   4         39.28         59.73        13.96 o                         
   9   0   4         98.94        115.98        19.22 o                         
  10   0   4         75.90         86.17        18.95 o                         
 -11   1   4          2.36          0.16         6.34 o                         
 -10   1   4         15.10          6.54         9.31 o                         
  -9   1   4        122.01        133.95        14.27 o                         
  -8   1   4          2.89         11.15         5.39 o                         
  -7   1   4         99.26        119.85         8.73 o                         
  -6   1   4          1.87          2.78         3.36 o                         
  -5   1   4        775.03        852.68        25.36 o                         
  -4   1   4        161.78        128.40         6.12 o                         
  -3   1   4        218.76        216.98        17.08 o                         
  -2   1   4        487.89        407.61        10.49 o                         
  -1   1   4         57.59         53.16         2.88 o                         
   0   1   4         28.35         24.47         1.11 o                         
   1   1   4         55.05         54.24         2.07 o                         
   2   1   4        131.42        147.19         4.00 o                         
   3   1   4        395.62        433.33        41.64 o                         
   4   1   4       1283.41       1136.46        35.31 o                         
   5   1   4          4.99          3.19         3.95 o                         
   6   1   4        166.11        165.15        15.45 o                         
   7   1   4        323.95        339.61        27.88 o                         
   8   1   4        562.26        528.45        36.51 o                         
   9   1   4          8.73         -0.78         7.22 o                         
  10   1   4         18.59         22.72        20.28 o                         
 -11   2   4          2.07         -3.26         7.76 o                         
 -10   2   4        226.11        206.34        24.23 o                         
  -9   2   4        166.24        158.84        30.59 o                         
  -8   2   4          0.70         -1.79         5.02 o                         
  -7   2   4         67.97         69.04         7.70 o                         
  -6   2   4       1302.92       1319.02        32.81 o                         
  -5   2   4         19.90         29.15         5.82 o                         
  -4   2   4        856.33        728.42        15.13 o                         
  -3   2   4       1807.95       1763.66        55.06 o                         
  -2   2   4       1242.13       1138.54        53.83 o                         
  -1   2   4       1843.95       1793.98        25.29 o                         
   0   2   4        654.04        630.57         7.99 o                         
   1   2   4         47.77         59.16         2.41 o                         
   2   2   4       1807.71       1682.44        60.22 o                         
   3   2   4        434.51        448.78         9.58 o                         
   4   2   4       2383.15       2231.11        58.03 o                         
   5   2   4          7.84         16.83         5.77 o                         
   6   2   4        194.49        183.26        18.30 o                         
   7   2   4        841.06        899.59        49.45 o                         
   8   2   4        198.41        186.50        27.44 o                         
   9   2   4         16.38          4.27         9.06 o                         
  10   2   4          8.63         17.56        17.48 o                         
 -11   3   4          0.00         -3.68         7.94 o                         
 -10   3   4         26.12         13.39        12.41 o                         
  -9   3   4          1.34         -3.65         5.30 o                         
  -8   3   4          4.37          4.13         4.77 o                         
  -7   3   4         57.60         79.25         7.69 o                         
  -6   3   4         68.69         86.09         8.05 o                         
  -5   3   4       1837.26       1897.52        48.77 o                         
  -4   3   4          3.66          0.35         1.69 o                         
  -3   3   4        163.00        171.27         6.42 o                         
  -2   3   4        288.38        270.63         7.55 o                         
  -1   3   4        240.96        236.95         6.85 o                         
   0   3   4         23.78         17.90         3.15 o                         
   1   3   4          0.04          7.52         1.54 o                         
   2   3   4         33.14         32.20         2.66 o                         
   3   3   4          0.11          5.87         2.12 o                         
   4   3   4        254.39        265.41        18.70 o                         
   5   3   4          4.90         36.84         6.48 o                         
   6   3   4        216.11        217.59        11.17 o                         
   7   3   4        409.31        406.99        30.06 o                         
   8   3   4          5.87          6.82         8.81 o                         
   9   3   4          6.47         -0.56         8.66 o                         
  10   3   4          0.85         -1.25         8.66 o                         
 -11   4   4         14.64          9.15        10.59 o                         
 -10   4   4         17.47         35.35        19.75 o                         
  -9   4   4        113.32         85.06        10.26 o                         
  -8   4   4         55.07         55.09         8.15 o                         
  -7   4   4         36.87         38.01         6.26 o                         
  -6   4   4        679.37        620.41        19.56 o                         
  -5   4   4        883.92        835.86        47.47 o                         
  -4   4   4        684.64        716.67        15.82 o                         
  -3   4   4        629.24        579.55        10.27 o                         
  -2   4   4       1447.18       1161.50        40.74 o                         
  -1   4   4      32246.83      33788.04       343.06 o                         
   0   4   4       1095.58       1080.45        16.54 o                         
   1   4   4        102.74        156.25         6.18 o                         
   2   4   4         65.55         75.65         3.91 o                         
   3   4   4        533.31        556.18        13.79 o                         
   4   4   4         87.07         81.76         5.78 o                         
   5   4   4        386.55        363.37        13.40 o                         
   6   4   4          4.90          8.63         4.57 o                         
   7   4   4        470.45        457.73        20.31 o                         
   8   4   4        245.79        251.08        50.34 o                         
   9   4   4          8.78         14.41        11.86 o                         
  10   4   4         24.91         13.20        12.00 o                         
 -11   5   4         11.34         -2.28         8.39 o                         
 -10   5   4         75.10         69.41        15.07 o                         
  -9   5   4          3.27          4.37         7.34 o                         
  -8   5   4         32.36         42.18         9.91 o                         
  -7   5   4          0.03          9.67         6.15 o                         
  -6   5   4        613.44        571.27        18.35 o                         
  -5   5   4          2.10         10.93         6.94 o                         
  -4   5   4         40.70         34.46         3.74 o                         
  -3   5   4        318.50        341.89         7.42 o                         
  -2   5   4          1.22          7.42         2.00 o                         
  -1   5   4        158.36        167.66         8.02 o                         
   0   5   4        127.06        134.03         4.89 o                         
   1   5   4        340.55        338.02         7.09 o                         
   2   5   4        108.09        138.35         5.41 o                         
   3   5   4        449.51        449.90        11.96 o                         
   4   5   4         81.46         95.72         6.34 o                         
   5   5   4        844.45        876.52        25.23 o                         
   6   5   4          0.59          5.96         4.11 o                         
   7   5   4       1113.50       1102.71        40.26 o                         
   8   5   4        392.19        333.12       181.08 o                         
   9   5   4          1.74         -2.54         8.94 o                         
  10   5   4         38.13         38.80        26.92 o                         
 -11   6   4          1.23          3.15        11.54 o                         
 -10   6   4        328.54        274.23        23.73 o                         
  -9   6   4        400.98        364.44        21.38 o                         
  -8   6   4          1.19         -0.69         3.88 o                         
  -7   6   4          8.93         26.69         9.83 o                         
  -6   6   4        201.34        188.32         9.99 o                         
  -5   6   4        812.95        906.21        21.94 o                         
  -4   6   4         89.01         98.42        14.54 o                         
  -3   6   4        371.99        353.42        22.02 o                         
  -2   6   4         89.84        111.78         3.95 o                         
  -1   6   4        246.31        297.42         6.67 o                         
   0   6   4       1068.01        920.60        15.28 o                         
   1   6   4        351.74        368.42         7.44 o                         
   2   6   4          1.76          5.38         1.96 o                         
   3   6   4          3.60          4.33         2.64 o                         
   4   6   4         11.47         15.40         4.86 o                         
   5   6   4          4.15          8.34         5.04 o                         
   6   6   4         79.97         77.65         8.70 o                         
   7   6   4       1905.80       1984.07        61.27 o                         
   8   6   4         41.23         27.54        19.58 o                         
   9   6   4         33.18         24.74        12.72 o                         
 -11   7   4          9.65         14.98         9.76 o                         
 -10   7   4          0.03         -6.28         7.78 o                         
  -9   7   4         11.60         13.98         6.59 o                         
  -8   7   4         77.38         67.48         9.00 o                         
  -7   7   4        227.22        250.10        14.14 o                         
  -6   7   4          0.20         15.97        10.52 o                         
  -5   7   4       2551.75       2665.63        73.17 o                         
  -4   7   4         28.57         17.32         6.55 o                         
  -3   7   4        211.43        168.53         6.58 o                         
  -2   7   4         20.98         23.46         3.14 o                         
  -1   7   4       1123.84       1175.95        20.01 o                         
   0   7   4          4.26         14.19         6.23 o                         
   1   7   4        162.87        130.65         4.52 o                         
   2   7   4         42.53         48.24         3.52 o                         
   3   7   4         70.86         71.56         5.59 o                         
   4   7   4         31.87         35.68        10.06 o                         
   5   7   4          0.49          0.41         5.20 o                         
   6   7   4         47.13         47.79         7.65 o                         
   7   7   4        284.69        264.16        17.77 o                         
   8   7   4         73.91         75.93        16.37 o                         
 -11   8   4          3.67          3.15        11.19 o                         
 -10   8   4        159.26        143.32        17.61 o                         
  -9   8   4          5.97          8.02         5.81 o                         
  -8   8   4         66.83         58.49         8.88 o                         
  -7   8   4         66.17         55.88         6.88 o                         
  -6   8   4        195.40        192.34        15.12 o                         
  -5   8   4         87.92         88.50        11.00 o                         
  -4   8   4        266.64        280.73        15.58 o                         
  -3   8   4        339.18        362.75         9.83 o                         
  -2   8   4       2409.39       2559.85        42.78 o                         
  -1   8   4      22610.55      24782.43       372.11 o                         
   0   8   4        745.88        678.43        16.09 o                         
   1   8   4         76.56        109.86         4.95 o                         
   2   8   4        174.40        170.72        11.67 o                         
   3   8   4         16.30         28.25         4.88 o                         
   4   8   4        749.16        714.37        20.73 o                         
   5   8   4          3.49          8.11         7.23 o                         
   6   8   4        109.60        117.02        12.85 o                         
   7   8   4          4.62          1.26         8.39 o                         
   8   8   4        123.54        116.41        45.44 o                         
   9   8   4          0.33        -26.22        29.71 o                         
 -11   9   4          0.39          4.89        11.54 o                         
 -10   9   4         73.59         45.07        32.16 o                         
  -9   9   4         57.61         49.21         8.47 o                         
  -8   9   4        166.83        166.40        12.32 o                         
  -7   9   4         35.02         20.01        12.83 o                         
  -6   9   4       2787.83       2780.11        92.06 o                         
  -5   9   4        310.28        291.71        17.05 o                         
  -4   9   4         95.07         50.44        48.94 o                         
  -3   9   4         29.37         44.45         4.15 o                         
  -2   9   4          6.54          5.92         2.96 o                         
  -1   9   4          0.04         -3.79         3.79 o                         
   0   9   4         84.36         88.69         5.13 o                         
   1   9   4        390.28        415.98        10.22 o                         
   2   9   4        621.30        690.10        24.23 o                         
   3   9   4        151.74        144.79         8.75 o                         
   4   9   4        191.61        169.96         9.39 o                         
   5   9   4        196.29        209.04        19.46 o                         
   6   9   4        115.34        124.75        17.20 o                         
   7   9   4        677.66        610.72        45.10 o                         
   8   9   4        282.95        347.48        71.66 o                         
 -10  10   4        181.79        181.25        28.49 o                         
  -9  10   4        129.48        124.80        14.21 o                         
  -8  10   4        251.64        243.64        25.17 o                         
  -7  10   4          3.17          3.43         3.47 o                         
  -6  10   4       2849.48       2944.41       100.38 o                         
  -5  10   4          8.90         14.18        11.67 o                         
  -4  10   4       1345.26       1384.39        69.74 o                         
  -3  10   4        235.17        227.59         9.67 o                         
  -2  10   4         59.33         70.42         5.21 o                         
  -1  10   4        101.73        115.83         7.11 o                         
   0  10   4         11.39         10.05         2.49 o                         
   1  10   4         55.08         51.22         8.36 o                         
   2  10   4          3.79          0.68        12.93 o                         
   3  10   4          0.00         17.14         7.46 o                         
   4  10   4        497.26        487.80        28.47 o                         
   5  10   4          6.69          1.15         5.98 o                         
   6  10   4         45.80         48.11        13.00 o                         
   7  10   4        912.75        891.32        56.70 o                         
   8  10   4         30.10         24.12        24.82 o                         
 -10  11   4          6.52         29.36        17.13 o                         
  -9  11   4          5.07          1.22         4.15 o                         
  -8  11   4         85.02         98.03        16.31 o                         
  -7  11   4          1.60         -0.17         2.94 o                         
  -6  11   4        630.22        610.71        35.74 o                         
  -5  11   4        122.57         67.75        62.75 o                         
  -4  11   4          4.39         11.81         6.53 o                         
  -3  11   4        179.11        182.88         9.53 o                         
  -2  11   4         19.07         20.84         4.13 o                         
  -1  11   4        444.46        409.15        11.45 o                         
   0  11   4          1.44          1.69         2.24 o                         
   1  11   4         11.14         40.82         9.02 o                         
   2  11   4         31.47         33.22         8.50 o                         
   3  11   4         16.25         26.28         8.57 o                         
   4  11   4          5.76         -3.08         7.50 o                         
   5  11   4          0.16          6.71         7.05 o                         
   6  11   4         19.44         16.94        10.93 o                         
   7  11   4         37.92         24.20        13.83 o                         
 -10  12   4         77.04         66.77        22.37 o                         
  -9  12   4          6.55          7.42         5.94 o                         
  -8  12   4          2.18          1.03         3.60 o                         
  -7  12   4          1.32          0.44         3.50 o                         
  -6  12   4        555.16        554.12        33.52 o                         
  -5  12   4        272.52        289.97        21.19 o                         
  -4  12   4        662.95        654.39        28.26 o                         
  -3  12   4        352.32        363.40        13.55 o                         
  -2  12   4       2373.46       2180.85        62.57 o                         
  -1  12   4       6392.27       6323.81       374.24 o                         
   0  12   4          7.44          6.29         5.93 o                         
   1  12   4          4.60         11.97         7.78 o                         
   2  12   4         93.05         99.91        14.92 o                         
   3  12   4          0.09         11.19         9.58 o                         
   4  12   4          3.11          5.48         8.86 o                         
   5  12   4          1.03          0.68         6.72 o                         
   6  12   4         12.11         22.94        13.52 o                         
   7  12   4          9.35         -0.84        15.56 o                         
  -9  13   4         39.61         28.32        14.68 o                         
  -8  13   4          0.80          7.82         5.14 o                         
  -7  13   4          3.19         -0.43         7.56 o                         
  -6  13   4        998.75        999.70        48.04 o                         
  -5  13   4       1075.13       1134.34        48.89 o                         
  -4  13   4          8.25         -1.29         3.83 o                         
  -3  13   4          0.23         11.45         8.05 o                         
  -2  13   4          0.86          2.71         4.59 o                         
  -1  13   4          0.28         -5.24         8.91 o                         
   0  13   4         18.13         14.24         6.77 o                         
   1  13   4         33.28         42.58        10.49 o                         
   2  13   4        901.74        845.01        43.04 o                         
   3  13   4         27.09         39.70        13.77 o                         
   4  13   4          9.32         15.68        11.24 o                         
   5  13   4         28.75         29.41        13.71 o                         
   6  13   4         94.25        106.33        21.15 o                         
  -9  14   4         20.00        -10.14        11.54 o                         
  -8  14   4          4.22          5.98         5.49 o                         
  -7  14   4          0.74          5.62         4.30 o                         
  -6  14   4         21.28         12.49         6.45 o                         
  -5  14   4          6.92         11.78         6.04 o                         
  -4  14   4         18.66         11.57         6.50 o                         
  -3  14   4         21.09         17.98         4.56 o                         
  -2  14   4         13.67         10.61         6.82 o                         
  -1  14   4         52.29         41.66        10.02 o                         
   0  14   4        308.08        294.37        22.43 o                         
   1  14   4         41.48         53.19        13.35 o                         
   2  14   4          0.30          2.62         8.56 o                         
   3  14   4         17.52         30.86        13.61 o                         
   4  14   4         38.49         27.28        12.70 o                         
   5  14   4          3.76          0.87         7.11 o                         
  -8  15   4         10.68         20.97        13.28 o                         
  -7  15   4          2.39          1.94         5.48 o                         
  -6  15   4        183.15        180.32        19.59 o                         
  -5  15   4         50.09         51.59        19.58 o                         
  -4  15   4         45.06         29.10        12.09 o                         
  -3  15   4          7.94         -3.85         6.29 o                         
  -2  15   4          0.54         -1.56        16.43 o                         
  -1  15   4         46.40         58.95        12.73 o                         
   0  15   4         40.12         34.90        19.58 o                         
   1  15   4          5.26         -3.84         8.39 o                         
   2  15   4         18.30          6.92         9.25 o                         
   3  15   4          5.80          8.09         9.95 o                         
   4  15   4          0.03         17.38        13.31 o                         
  -7  16   4         20.01         36.36        12.12 o                         
  -6  16   4         72.45         40.00        15.54 o                         
  -5  16   4         96.87         63.51        58.55 o                         
  -4  16   4        228.51        166.21       134.41 o                         
  -3  16   4         19.32          4.91         7.17 o                         
  -2  16   4        333.71        300.06        53.14 o                         
  -1  16   4         88.68         85.43        13.99 o                         
   0  16   4         94.71         80.63        16.04 o                         
   1  16   4         13.84         16.68        11.08 o                         
   2  16   4         17.36         15.03        11.86 o                         
   3  16   4         17.79          9.93        11.36 o                         
  -6  17   4        156.33         92.55        72.89 o                         
  -5  17   4        218.44        121.36        99.45 o                         
  -4  17   4        232.96        140.13       121.30 o                         
  -3  17   4          2.47         -1.34         6.20 o                         
  -2  17   4         17.71         15.00        10.75 o                         
  -1  17   4          0.24          1.17         7.26 o                         
   0  17   4         18.80         17.53        12.48 o                         
   1  17   4         16.86         28.55        12.23 o                         
   2  17   4        152.61        156.89        31.46 o                         
  -4  18   4        143.48        131.64        94.21 o                         
  -3  18   4         91.19         70.84        64.50 o                         
  -2  18   4          1.04          2.80         8.26 o                         
  -1  18   4        146.14        157.20        26.39 o                         
   0  18   4          9.78          9.09        16.08 o                         
  -1 -18   5          1.55          1.02         8.15 o                         
   0 -18   5          0.00          2.80         8.15 o                         
   1 -18   5          0.11         33.34        30.24 o                         
   2 -18   5        545.65        496.50        36.07 o                         
   3 -18   5         45.23         33.17        11.54 o                         
   4 -18   5          9.91          3.85         9.09 o                         
  -3 -17   5         79.78         85.49        20.11 o                         
  -2 -17   5        843.94        866.22        54.14 o                         
  -1 -17   5          0.36          5.72         8.65 o                         
   0 -17   5        123.78        141.81        19.24 o                         
   1 -17   5         41.78         71.04        15.93 o                         
   2 -17   5        101.22        111.27        16.38 o                         
   3 -17   5         11.29         12.89         9.74 o                         
   4 -17   5         40.77         34.88         9.83 o                         
   5 -17   5          9.76         53.49        18.18 o                         
  -4 -16   5         15.73         15.79        12.73 o                         
  -3 -16   5        234.98        248.68        28.91 o                         
  -2 -16   5         65.22         98.20        22.18 o                         
  -1 -16   5         19.81         16.03        10.24 o                         
   0 -16   5         12.35          5.77        12.06 o                         
   1 -16   5         30.44         23.21        10.90 o                         
   2 -16   5         14.22         18.71         9.21 o                         
   3 -16   5         97.54         80.19        12.58 o                         
   4 -16   5         23.91         18.42         7.96 o                         
   5 -16   5         29.18         31.83         9.25 o                         
   6 -16   5          6.97         -6.99        11.19 o                         
  -5 -15   5         38.81         39.27        22.02 o                         
  -4 -15   5         47.35         61.53        16.31 o                         
  -3 -15   5        116.30        134.40        18.91 o                         
  -2 -15   5       1605.75       1506.10        72.14 o                         
  -1 -15   5        246.59        248.55        23.51 o                         
   0 -15   5          0.12          2.79         6.91 o                         
   1 -15   5          1.19          9.52        14.86 o                         
   2 -15   5        239.97        222.61        19.36 o                         
   3 -15   5        207.61        183.94        24.65 o                         
   4 -15   5         84.37         75.56        11.05 o                         
   5 -15   5         54.26         38.45        10.13 o                         
   6 -15   5        105.72         97.93        15.91 o                         
   7 -15   5          4.82          0.27         6.47 o                         
  -6 -14   5        162.94        140.76        26.79 o                         
  -5 -14   5          4.23         16.20        12.58 o                         
  -4 -14   5         11.48         13.36        15.38 o                         
  -3 -14   5         56.09         89.83        35.66 o                         
  -2 -14   5          7.68         11.89         8.82 o                         
  -1 -14   5          2.52          4.33         7.51 o                         
   0 -14   5         33.26         35.43         8.96 o                         
   1 -14   5          0.00          4.54         6.41 o                         
   2 -14   5        133.03        124.46        14.58 o                         
   3 -14   5        481.42        502.90        39.15 o                         
   4 -14   5          9.49         14.27         8.01 o                         
   5 -14   5         44.08         46.25         7.96 o                         
   6 -14   5         30.74         30.03        11.42 o                         
   7 -14   5        193.98        157.44        19.15 o                         
   8 -14   5         14.03         17.08        11.15 o                         
  -7 -13   5        113.01        121.60        22.28 o                         
  -6 -13   5         30.91         28.97        13.71 o                         
  -5 -13   5        349.63        446.00        40.10 o                         
  -4 -13   5          8.32         14.08         9.99 o                         
  -3 -13   5         24.09         34.09        11.42 o                         
  -2 -13   5       1789.11       1856.26       110.29 o                         
  -1 -13   5         41.58         78.71        11.33 o                         
   0 -13   5         55.85         67.04        11.09 o                         
   1 -13   5          0.02          8.34         5.21 o                         
   2 -13   5          0.75         -0.95         4.62 o                         
   3 -13   5         84.46         91.33         8.53 o                         
   4 -13   5         14.17          7.78         5.42 o                         
   5 -13   5          5.16         14.00         8.33 o                         
   6 -13   5        214.98        225.56        19.98 o                         
   7 -13   5        127.92        113.61        24.82 o                         
   8 -13   5          7.84          8.74        10.41 o                         
  -8 -12   5          8.65         17.08        12.47 o                         
  -7 -12   5         33.86         42.31        15.18 o                         
  -6 -12   5        938.47        974.67        58.96 o                         
  -5 -12   5       1281.41       1297.96        62.32 o                         
  -4 -12   5          8.60         13.20         7.86 o                         
  -3 -12   5        638.75        697.19        39.51 o                         
  -2 -12   5         97.14         61.62        12.83 o                         
  -1 -12   5         14.25         13.87        10.84 o                         
   0 -12   5         17.83         20.94         6.05 o                         
   1 -12   5        289.80        256.86        14.13 o                         
   2 -12   5        101.34        107.73         7.98 o                         
   3 -12   5       1100.86       1127.50        54.16 o                         
   4 -12   5        108.52         93.47         8.59 o                         
   5 -12   5          0.02          5.83         4.33 o                         
   6 -12   5        183.66        148.24        15.87 o                         
   7 -12   5          0.22         -8.28         8.28 o                         
   8 -12   5        112.14        123.73        35.13 o                         
   9 -12   5         17.73         16.45        12.66 o                         
  -8 -11   5         74.50         91.51        17.00 o                         
  -7 -11   5        212.37        222.71        24.35 o                         
  -6 -11   5          4.15          2.13        10.31 o                         
  -5 -11   5       1912.63       2027.05        82.27 o                         
  -4 -11   5          1.57          4.31         7.17 o                         
  -3 -11   5        324.95        333.36        24.46 o                         
  -2 -11   5       4147.16       4359.91       171.99 o                         
  -1 -11   5        378.24        354.42        18.78 o                         
   0 -11   5          4.04         -3.42         9.96 o                         
   1 -11   5        120.32        115.89         9.35 o                         
   2 -11   5        560.24        555.13        16.23 o                         
   3 -11   5        160.66        169.64         9.48 o                         
   4 -11   5         47.46         53.44         6.52 o                         
   5 -11   5        188.57        178.37        11.81 o                         
   6 -11   5         37.18         51.60        10.86 o                         
   7 -11   5       1097.31       1162.51        56.26 o                         
   8 -11   5          0.64          2.03         7.50 o                         
   9 -11   5          4.82          1.92         8.66 o                         
  -9 -10   5         36.31         29.83        11.74 o                         
  -8 -10   5         70.87         75.38        14.61 o                         
  -7 -10   5          8.14          6.83         8.46 o                         
  -6 -10   5       2997.27       3077.21       122.43 o                         
  -5 -10   5         10.82         47.28        11.44 o                         
  -4 -10   5        347.22        361.46        23.09 o                         
  -3 -10   5         20.03         75.50        11.61 o                         
  -2 -10   5         16.02         12.46         5.94 o                         
  -1 -10   5          4.88         -0.32         3.43 o                         
   0 -10   5        536.54        510.31        31.11 o                         
   1 -10   5        107.96        111.24         7.23 o                         
   2 -10   5        610.83        639.89        18.62 o                         
   3 -10   5       1058.48       1127.49        27.89 o                         
   4 -10   5          0.00          2.26         3.24 o                         
   5 -10   5          0.40         18.43         9.50 o                         
   6 -10   5        147.60        149.04        17.22 o                         
   7 -10   5        215.76        206.62        22.82 o                         
   8 -10   5         56.01         34.52        11.83 o                         
   9 -10   5          4.43          2.30         8.57 o                         
  10 -10   5         16.11         -8.04        12.93 o                         
  -9  -9   5          1.63          3.76         9.26 o                         
  -8  -9   5          5.73          6.71         7.56 o                         
  -7  -9   5          2.73         -1.80         6.66 o                         
  -6  -9   5         51.25         50.76        12.49 o                         
  -5  -9   5        509.36        522.87        32.74 o                         
  -4  -9   5        177.95        160.70        16.08 o                         
  -3  -9   5        541.44        532.66        21.79 o                         
  -2  -9   5       5398.34       5872.37       143.66 o                         
  -1  -9   5        105.23        118.00        15.91 o                         
   0  -9   5        676.89        653.65        20.42 o                         
   1  -9   5         63.10         54.43         4.50 o                         
   2  -9   5        103.53        106.68        10.23 o                         
   3  -9   5         93.89        105.05         6.91 o                         
   4  -9   5          1.72         13.76         9.92 o                         
   5  -9   5        379.31        358.57        13.72 o                         
   6  -9   5        271.35        270.63        33.21 o                         
   7  -9   5          3.20          1.75         8.04 o                         
   8  -9   5         11.59         11.89        11.89 o                         
   9  -9   5         18.86         20.11        13.46 o                         
  10  -9   5         18.23         17.02        13.33 o                         
 -10  -8   5          0.04          6.11         9.91 o                         
  -9  -8   5         31.51         36.54        13.17 o                         
  -8  -8   5         10.77         17.37         8.69 o                         
  -7  -8   5         37.86         25.47         9.10 o                         
  -6  -8   5       2989.92       3029.44       105.87 o                         
  -5  -8   5       2208.79       2310.94        81.45 o                         
  -4  -8   5         40.52         51.51        14.68 o                         
  -3  -8   5        398.04        406.74        17.32 o                         
  -2  -8   5         91.85         96.65        20.97 o                         
  -1  -8   5         34.46         52.03         6.71 o                         
   0  -8   5        140.06        151.82         9.25 o                         
   1  -8   5        308.02        259.06         8.00 o                         
   2  -8   5        937.69       1005.03        21.65 o                         
   3  -8   5        971.81       1121.73        24.35 o                         
   4  -8   5        786.78        754.48        19.30 o                         
   5  -8   5        103.62         94.94         8.44 o                         
   6  -8   5        216.17        222.70        21.22 o                         
   7  -8   5        199.08        214.30        24.12 o                         
   8  -8   5         54.25         85.15        17.67 o                         
   9  -8   5         13.25         28.21        24.30 o                         
  10  -8   5          5.50         11.07        14.51 o                         
 -10  -7   5         68.24         55.57        15.74 o                         
  -9  -7   5          6.39          7.63         8.74 o                         
  -8  -7   5         79.41         67.00        16.26 o                         
  -7  -7   5         69.14         73.65        20.97 o                         
  -6  -7   5        926.79        818.67        57.85 o                         
  -5  -7   5         86.06         68.22         8.14 o                         
  -4  -7   5       1031.61        944.48        32.17 o                         
  -3  -7   5         23.08         26.95         5.17 o                         
  -2  -7   5      10690.80      11221.56       226.19 o                         
  -1  -7   5        659.20        545.19        26.32 o                         
   0  -7   5        658.91        699.98        13.98 o                         
   1  -7   5         22.46         53.06         7.43 o                         
   2  -7   5        280.90        286.18         9.17 o                         
   3  -7   5       1154.62       1158.70        38.53 o                         
   4  -7   5         30.41         26.90         4.86 o                         
   5  -7   5          0.03         13.28         6.18 o                         
   6  -7   5        406.91        398.53        26.37 o                         
   7  -7   5       1787.22       1905.69        81.43 o                         
   8  -7   5         11.23          6.59         9.76 o                         
   9  -7   5         40.44         49.46        17.03 o                         
  10  -7   5          4.04          0.24         9.27 o                         
 -10  -6   5        292.14        287.00        29.11 o                         
  -9  -6   5         89.16         81.75        10.44 o                         
  -8  -6   5         20.85         35.76         6.59 o                         
  -7  -6   5          7.24          5.97         5.53 o                         
  -6  -6   5       3473.68       3516.73       112.78 o                         
  -5  -6   5        248.84        224.33        28.86 o                         
  -4  -6   5         99.35         84.05         6.71 o                         
  -3  -6   5         32.98         39.77         5.11 o                         
  -2  -6   5        136.92        137.97        20.62 o                         
  -1  -6   5          8.59          4.43         1.38 o                         
   0  -6   5       1491.29       1369.09        20.32 o                         
   1  -6   5        289.71        322.69        15.99 o                         
   2  -6   5       3205.33       3283.80        63.39 o                         
   3  -6   5         80.12        116.76        14.75 o                         
   4  -6   5         20.46         24.30         3.42 o                         
   5  -6   5        199.60        196.40        22.20 o                         
   6  -6   5       1310.87       1314.83        55.59 o                         
   7  -6   5         55.45         49.99        13.10 o                         
   8  -6   5        120.02         80.09        14.83 o                         
   9  -6   5          3.71         13.63         9.99 o                         
  10  -6   5          1.85          3.76         9.48 o                         
 -11  -5   5          5.12          0.70        12.24 o                         
 -10  -5   5        118.25        137.69        14.31 o                         
  -9  -5   5         22.42         17.24         6.73 o                         
  -8  -5   5        169.15        146.86        17.62 o                         
  -7  -5   5        251.14        242.90        17.37 o                         
  -6  -5   5        827.26        796.03        58.82 o                         
  -5  -5   5        679.06        696.36        80.58 o                         
  -4  -5   5          0.21          0.50         1.61 o                         
  -3  -5   5        755.00        703.85        36.71 o                         
  -2  -5   5       5080.50       5350.86       648.99 o                         
  -1  -5   5        871.71        814.85       109.94 o                         
   0  -5   5        238.09        193.86         5.04 o                         
   1  -5   5       1515.15       1393.25        21.22 o                         
   2  -5   5          8.13         15.35         2.89 o                         
   3  -5   5        522.26        540.71        18.31 o                         
   4  -5   5        105.56         93.73         6.09 o                         
   5  -5   5        387.23        421.43        21.93 o                         
   6  -5   5          2.18         -4.34         7.05 o                         
   7  -5   5          3.39         -7.18         9.56 o                         
   8  -5   5        218.15        271.30        40.20 o                         
   9  -5   5         67.86         75.95        15.68 o                         
  10  -5   5         16.80         19.59        15.20 o                         
 -11  -4   5          0.42         -6.20         9.42 o                         
 -10  -4   5         19.75         19.72         6.79 o                         
  -9  -4   5          0.43         -3.52         5.16 o                         
  -8  -4   5         68.19         70.21         9.11 o                         
  -7  -4   5         17.46         11.17         4.99 o                         
  -6  -4   5        750.30        729.08        22.82 o                         
  -5  -4   5        232.87        217.32         8.75 o                         
  -4  -4   5        642.20        648.25        22.60 o                         
  -3  -4   5         18.55         29.33         2.39 o                         
  -2  -4   5         22.67         16.42         3.50 o                         
  -1  -4   5        100.18         81.76         7.34 o                         
   0  -4   5          8.27          8.38         1.57 o                         
   1  -4   5       2178.05       2040.74        27.94 o                         
   2  -4   5       3523.60       3573.89        75.68 o                         
   3  -4   5       2236.45       2366.41        30.10 o                         
   4  -4   5        154.99        154.52        12.24 o                         
   5  -4   5         93.63        100.23        10.49 o                         
   6  -4   5        198.53        194.26        18.02 o                         
   7  -4   5       1025.84       1025.63        53.99 o                         
   8  -4   5          3.87         -6.70         9.60 o                         
   9  -4   5         10.01         14.49        10.49 o                         
  10  -4   5          2.35         12.05        12.04 o                         
 -11  -3   5          0.76          4.26         8.73 o                         
 -10  -3   5         23.98         24.69         9.86 o                         
  -9  -3   5         67.10         54.24        10.02 o                         
  -8  -3   5         93.13         78.74        12.16 o                         
  -7  -3   5         76.64         76.75         8.63 o                         
  -6  -3   5        149.88        167.47         9.47 o                         
  -5  -3   5        287.82        291.07        10.37 o                         
  -4  -3   5         27.62          8.80         4.28 o                         
  -3  -3   5         96.90        108.79         3.78 o                         
  -2  -3   5      15238.01      14534.08       150.78 o                         
  -1  -3   5       5537.85       5453.63        72.94 o                         
   0  -3   5        549.97        527.86        15.00 o                         
   1  -3   5       2460.65       2388.92        54.28 o                         
   2  -3   5        119.78        107.85         5.56 o                         
   3  -3   5        716.97        733.66        22.59 o                         
   4  -3   5        597.90        565.70        27.97 o                         
   5  -3   5       1532.13       1526.02        68.87 o                         
   6  -3   5        718.62        726.17        40.29 o                         
   7  -3   5       1565.09       1691.42        95.26 o                         
   8  -3   5        178.34        225.61        32.51 o                         
   9  -3   5         97.03        119.94        21.63 o                         
  10  -3   5          0.43         -5.12         9.70 o                         
 -11  -2   5         15.13         33.45        13.71 o                         
 -10  -2   5        216.97        256.75        20.01 o                         
  -9  -2   5        219.33        219.50        20.06 o                         
  -8  -2   5         63.98         71.13         8.90 o                         
  -7  -2   5         55.57         47.74         6.71 o                         
  -6  -2   5       1833.83       1774.97        47.83 o                         
  -5  -2   5        153.40        142.68         7.29 o                         
  -4  -2   5          1.05          2.62         5.42 o                         
  -3  -2   5         15.62         12.85         2.77 o                         
  -2  -2   5        213.55        206.49         6.07 o                         
  -1  -2   5         61.35         49.30         1.90 o                         
   0  -2   5       2161.79       1866.49        20.95 o                         
   1  -2   5       5314.85       5063.23        59.62 o                         
   2  -2   5          0.22          1.69         1.34 o                         
   3  -2   5        992.88       1096.37        38.45 o                         
   4  -2   5       3354.73       3379.81        87.38 o                         
   5  -2   5         90.03         98.40        11.12 o                         
   6  -2   5        133.03         79.95        14.52 o                         
   7  -2   5         29.64         36.70        12.69 o                         
   8  -2   5         13.96         19.93        10.88 o                         
   9  -2   5          9.61         17.00        13.02 o                         
  10  -2   5         14.18         26.66        14.46 o                         
 -11  -1   5          5.86          6.15         9.91 o                         
 -10  -1   5        161.62        165.82        33.03 o                         
  -9  -1   5         31.89         53.42         9.17 o                         
  -8  -1   5         29.19         26.17         6.23 o                         
  -7  -1   5         53.68         51.67         6.51 o                         
  -6  -1   5          1.03         -3.24         3.54 o                         
  -5  -1   5        271.96        353.33        27.42 o                         
  -4  -1   5       1570.36       1525.33        27.70 o                         
  -3  -1   5         71.20         88.65         4.50 o                         
  -2  -1   5       1160.15       1033.76        12.59 o                         
  -1  -1   5        216.52        234.23        10.22 o                         
   0  -1   5        149.27        149.39         3.15 o                         
   1  -1   5       1781.58       1809.37        58.33 o                         
   2  -1   5        515.26        450.52        16.50 o                         
   3  -1   5        841.18        869.90        25.35 o                         
   4  -1   5         10.13         82.88        27.27 o                         
   5  -1   5       1024.98        959.36        34.96 o                         
   6  -1   5         26.76         21.27         9.12 o                         
   7  -1   5       1475.73       1591.56        68.78 o                         
   8  -1   5         80.50         69.76        13.60 o                         
   9  -1   5         28.84         45.53        20.80 o                         
  10  -1   5         21.04         22.27        12.93 o                         
 -11   0   5         14.76          9.38         8.84 o                         
 -10   0   5          2.35          9.01         6.66 o                         
  -9   0   5         25.29         24.37         6.93 o                         
  -8   0   5        128.33        119.44        10.15 o                         
  -7   0   5          7.65          4.25         4.29 o                         
  -6   0   5         11.33          9.21         3.70 o                         
  -5   0   5          4.54          8.76         3.15 o                         
  -4   0   5        442.93        393.52        12.99 o                         
  -3   0   5        305.32        279.23        15.88 o                         
  -2   0   5         98.53         83.42         2.03 o                         
  -1   0   5         30.14         24.05         0.88 o                         
   0   0   5        111.47        107.57         3.68 o                         
   1   0   5       1904.29       1787.81        30.51 o                         
   2   0   5       1195.43       1210.21        59.95 o                         
   3   0   5        195.92        257.90        11.17 o                         
   4   0   5       1748.94       1546.37       107.97 o                         
   5   0   5        274.62        262.31        18.14 o                         
   6   0   5        210.46        207.98        18.60 o                         
   7   0   5        661.42        642.17        39.94 o                         
   8   0   5         31.17         44.00        18.70 o                         
   9   0   5          5.62          2.81         9.16 o                         
  10   0   5         30.30         22.71        13.70 o                         
 -11   1   5          6.55          0.20         7.26 o                         
 -10   1   5         22.23         12.33         7.06 o                         
  -9   1   5          0.82          1.50         4.72 o                         
  -8   1   5         26.47         34.57        11.03 o                         
  -7   1   5          6.71          8.97         4.84 o                         
  -6   1   5        121.40        121.83         8.32 o                         
  -5   1   5       1990.17       2002.82        39.57 o                         
  -4   1   5        130.88        127.90         5.90 o                         
  -3   1   5        889.93        776.56        17.18 o                         
  -2   1   5        531.67        475.53        44.40 o                         
  -1   1   5        193.85        210.33         4.50 o                         
   0   1   5        117.46        132.33         3.28 o                         
   1   1   5        102.55        114.06         7.87 o                         
   2   1   5        122.47        121.52         9.61 o                         
   3   1   5        576.08        532.19        10.52 o                         
   4   1   5        169.63        150.25        19.58 o                         
   5   1   5        975.20        949.78        37.35 o                         
   6   1   5         37.62         19.58         9.89 o                         
   7   1   5          8.52         13.33        14.16 o                         
   8   1   5         22.70         18.01        11.20 o                         
   9   1   5        144.72        163.08        23.47 o                         
  10   1   5         51.81         74.47        17.18 o                         
 -11   2   5          0.10         -6.07        10.33 o                         
 -10   2   5        115.98        130.62        13.93 o                         
  -9   2   5          8.34         -0.37         4.40 o                         
  -8   2   5        100.60         96.42         9.24 o                         
  -7   2   5         34.48         43.18         6.86 o                         
  -6   2   5          0.84         -0.55         3.01 o                         
  -5   2   5        159.13        162.57        14.67 o                         
  -4   2   5          2.82          3.48         2.38 o                         
  -3   2   5        161.23        140.90         3.74 o                         
  -2   2   5          6.61          5.11         2.38 o                         
  -1   2   5         31.86         27.15         1.28 o                         
   0   2   5        462.10        434.76        10.36 o                         
   1   2   5       2307.48       2282.32        30.31 o                         
   2   2   5       3384.12       3179.66        44.53 o                         
   3   2   5        487.17        578.95        29.82 o                         
   4   2   5        473.38        439.91        18.64 o                         
   5   2   5         13.79         33.12        10.49 o                         
   6   2   5        930.74        925.53        46.01 o                         
   7   2   5          0.01         32.53        21.15 o                         
   8   2   5        101.99         96.92        18.86 o                         
   9   2   5        133.53        141.45        21.54 o                         
  10   2   5          4.31         20.59        13.53 o                         
 -12   3   5         46.95         86.00        22.72 o                         
 -11   3   5          9.83         11.30        10.87 o                         
 -10   3   5         89.18         44.47        13.98 o                         
  -9   3   5          0.00         -2.01         4.73 o                         
  -8   3   5          5.27          3.70         4.87 o                         
  -7   3   5          4.27          1.89         3.59 o                         
  -6   3   5         55.86         46.20         6.99 o                         
  -5   3   5       1597.16       1512.76        41.61 o                         
  -4   3   5       1035.22       1019.48        18.46 o                         
  -3   3   5        632.61        591.50        26.03 o                         
  -2   3   5      22963.31      23276.50       358.24 o                         
  -1   3   5       4537.74       4184.46        44.38 o                         
   0   3   5       3607.25       3356.96        50.92 o                         
   1   3   5       4193.57       4203.43        64.98 o                         
   2   3   5        216.87        185.47         6.06 o                         
   3   3   5        110.66        116.75         5.25 o                         
   4   3   5        209.08        201.79        18.35 o                         
   5   3   5         26.14         40.38         7.96 o                         
   6   3   5         98.88        106.84        13.86 o                         
   7   3   5       1141.48       1259.40        65.64 o                         
   8   3   5         19.26         28.88        13.19 o                         
   9   3   5         34.98         35.25        15.78 o                         
  10   3   5          8.16          5.87        11.69 o                         
 -11   4   5         25.56         29.43        12.08 o                         
 -10   4   5         85.08         67.85        13.43 o                         
  -9   4   5         29.83         32.17         7.72 o                         
  -8   4   5          9.47          9.80         5.17 o                         
  -7   4   5        224.00        217.24        12.08 o                         
  -6   4   5        822.80        784.54        21.73 o                         
  -5   4   5        117.85         82.71        11.89 o                         
  -4   4   5        180.99        155.60         5.62 o                         
  -3   4   5        276.73        269.93         6.69 o                         
  -2   4   5         14.01         11.05         1.71 o                         
  -1   4   5          0.49          4.46         3.77 o                         
   0   4   5        377.39        377.45         6.80 o                         
   1   4   5        308.62        322.70        10.29 o                         
   2   4   5        826.05        896.89        28.98 o                         
   3   4   5        420.45        497.43        12.57 o                         
   4   4   5         88.24         84.53         5.96 o                         
   5   4   5        502.42        400.29        42.34 o                         
   6   4   5        146.33        161.40        16.45 o                         
   7   4   5        661.04        648.26        40.37 o                         
   8   4   5         34.22         40.67        28.32 o                         
   9   4   5          6.33         -2.16         8.65 o                         
  10   4   5          1.76          8.51        12.81 o                         
 -11   5   5         23.98         34.15        12.33 o                         
 -10   5   5         15.78         21.69        10.99 o                         
  -9   5   5          6.20          8.55         5.94 o                         
  -8   5   5         28.99         29.01         6.67 o                         
  -7   5   5         73.70         74.07         7.71 o                         
  -6   5   5          2.29         -2.57         3.29 o                         
  -5   5   5        200.91        207.30        12.11 o                         
  -4   5   5         38.53         80.25        10.49 o                         
  -3   5   5        486.82        596.69        10.47 o                         
  -2   5   5       4927.57       5167.63        63.53 o                         
  -1   5   5        243.29        239.16        10.80 o                         
   0   5   5         50.28         94.25         8.21 o                         
   1   5   5        873.69        755.16        13.47 o                         
   2   5   5         68.14         68.54         7.01 o                         
   3   5   5        422.19        466.54        13.47 o                         
   4   5   5         50.61         50.20         5.47 o                         
   5   5   5        111.59         93.85         7.52 o                         
   6   5   5        246.94        228.19        12.64 o                         
   7   5   5          0.91          3.90         4.59 o                         
   8   5   5          0.60         -6.74         9.94 o                         
   9   5   5          2.12         -1.98         8.97 o                         
 -11   6   5        113.93        153.81        26.22 o                         
 -10   6   5         65.68         64.67        12.48 o                         
  -9   6   5         17.61         13.99         6.89 o                         
  -8   6   5          3.73          5.18         4.82 o                         
  -7   6   5         66.24         57.62         7.09 o                         
  -6   6   5       1020.04        868.21       102.94 o                         
  -5   6   5        132.30        109.51        11.54 o                         
  -4   6   5          0.25         -1.59         1.59 o                         
  -3   6   5         51.23         88.25         4.16 o                         
  -2   6   5         25.68         32.42         2.91 o                         
  -1   6   5          0.54          9.08         5.68 o                         
   0   6   5        157.19        173.53        12.47 o                         
   1   6   5        418.80        403.57         9.93 o                         
   2   6   5       1207.63       1204.50        24.36 o                         
   3   6   5        686.56        735.47        19.02 o                         
   4   6   5        608.44        599.19        18.48 o                         
   5   6   5         42.67         53.35         6.64 o                         
   6   6   5          5.60          1.67         4.51 o                         
   7   6   5        473.61        424.78        45.55 o                         
   8   6   5         28.07         41.40        25.17 o                         
   9   6   5          0.84          6.04         9.83 o                         
 -11   7   5         11.34          9.44        16.43 o                         
 -10   7   5        181.39        132.04        17.03 o                         
  -9   7   5          0.48          7.12         5.53 o                         
  -8   7   5         97.91         92.43         9.79 o                         
  -7   7   5        256.64        211.30        34.49 o                         
  -6   7   5        839.83        902.54        38.52 o                         
  -5   7   5         45.16         72.11         9.88 o                         
  -4   7   5          2.73         -0.81         2.50 o                         
  -3   7   5        288.85        280.55         7.64 o                         
  -2   7   5      12758.06      13144.48       472.36 o                         
  -1   7   5         42.28         52.78         4.86 o                         
   0   7   5        977.01       1003.61        22.75 o                         
   1   7   5         11.08         14.40         2.28 o                         
   2   7   5        218.80        195.76         7.79 o                         
   3   7   5         46.87         45.79         8.65 o                         
   4   7   5         17.50         14.99         4.01 o                         
   5   7   5        463.54        435.70        22.96 o                         
   6   7   5         67.93         70.03        11.56 o                         
   7   7   5       1058.63        985.88        37.56 o                         
   8   7   5         28.51         47.48        19.93 o                         
   9   7   5          0.02         -3.50        15.73 o                         
 -11   8   5         24.16         24.82        20.62 o                         
 -10   8   5        195.94        191.52        17.95 o                         
  -9   8   5         79.99         81.40        10.08 o                         
  -8   8   5         10.73         31.26         6.35 o                         
  -7   8   5          0.09         -0.79         3.07 o                         
  -6   8   5       1330.12       1493.37        53.64 o                         
  -5   8   5       1042.14       1003.07        39.47 o                         
  -4   8   5         72.87         90.26         8.52 o                         
  -3   8   5         21.39         30.34        11.11 o                         
  -2   8   5        299.83        318.86        10.18 o                         
  -1   8   5          1.44          8.82         3.65 o                         
   0   8   5        581.82        602.33        12.63 o                         
   1   8   5          8.27          8.48         2.41 o                         
   2   8   5        385.28        414.73        12.82 o                         
   3   8   5        956.56       1063.61        41.32 o                         
   4   8   5          6.42          6.46         3.83 o                         
   5   8   5          5.49          9.90         5.25 o                         
   6   8   5         20.01         19.00         7.12 o                         
   7   8   5          1.31          6.23         8.39 o                         
   8   8   5         65.68        107.32        40.90 o                         
 -11   9   5          0.30         13.98        18.88 o                         
 -10   9   5         19.35         29.31         9.05 o                         
  -9   9   5          6.69         -0.29         4.23 o                         
  -8   9   5          0.18         -2.42         3.55 o                         
  -7   9   5         52.25         60.06        12.48 o                         
  -6   9   5        173.71        229.05        41.77 o                         
  -5   9   5        178.51        120.72        89.32 o                         
  -4   9   5        439.55        444.77        19.70 o                         
  -3   9   5        794.44        797.26        18.95 o                         
  -2   9   5       3493.34       3858.33        64.61 o                         
  -1   9   5         88.74        101.35         6.26 o                         
   0   9   5          0.02          6.40         3.98 o                         
   1   9   5        216.04        221.52         7.67 o                         
   2   9   5        461.33        420.45        12.66 o                         
   3   9   5        149.12        162.95         9.02 o                         
   4   9   5         56.44         51.00         6.29 o                         
   5   9   5         39.65         49.43        11.19 o                         
   6   9   5        493.80        496.33        33.51 o                         
   7   9   5        147.66        139.18        18.34 o                         
   8   9   5         13.90         29.36        25.17 o                         
 -10  10   5        145.78        203.10        39.85 o                         
  -9  10   5         53.19         25.03        15.36 o                         
  -8  10   5          4.00          6.56         4.30 o                         
  -7  10   5        208.07        196.01        20.45 o                         
  -6  10   5       2127.04       2191.71        85.65 o                         
  -5  10   5       2049.18       2153.52       109.07 o                         
  -4  10   5         82.97         97.30         9.81 o                         
  -3  10   5         35.64         42.56         6.57 o                         
  -2  10   5         52.74         59.04         7.90 o                         
  -1  10   5          3.70         15.20        13.31 o                         
   0  10   5         13.90         11.56         2.53 o                         
   1  10   5        237.25        229.16        11.16 o                         
   2  10   5        106.10         80.84         9.21 o                         
   3  10   5        569.50        664.68        38.10 o                         
   4  10   5        133.86        110.60        15.71 o                         
   5  10   5         23.32         14.75         9.35 o                         
   6  10   5         15.03         14.68         8.68 o                         
   7  10   5        212.83        199.88        41.60 o                         
 -10  11   5        282.29        278.61        46.49 o                         
  -9  11   5          5.29          4.56         4.34 o                         
  -8  11   5        136.39        110.83        15.58 o                         
  -7  11   5          0.29         -2.85         3.34 o                         
  -6  11   5        374.98        108.46        69.92 o                         
  -5  11   5       2001.83       2130.49        76.13 o                         
  -4  11   5         59.35         52.05        12.29 o                         
  -3  11   5       1271.56       1312.30        31.01 o                         
  -2  11   5       3473.61       3539.91        85.25 o                         
  -1  11   5        182.36        171.66         7.32 o                         
   0  11   5         24.70         21.57         3.98 o                         
   1  11   5         53.93         62.12        15.56 o                         
   2  11   5         33.38         44.80         9.11 o                         
   3  11   5         20.68         28.16        15.03 o                         
   4  11   5         17.77          5.24         7.31 o                         
   5  11   5         25.33         14.24        10.00 o                         
   6  11   5          0.01         -3.85         7.33 o                         
   7  11   5         18.32          5.49         8.44 o                         
 -10  12   5         23.80         10.49        15.73 o                         
  -9  12   5         26.60         38.80        18.88 o                         
  -8  12   5          0.01         -2.51         3.63 o                         
  -7  12   5         47.78         63.97        21.67 o                         
  -6  12   5        806.49        921.36        46.77 o                         
  -5  12   5        639.46        691.58        35.31 o                         
  -4  12   5        127.54        133.16        12.86 o                         
  -3  12   5        650.87        655.26        30.86 o                         
  -2  12   5        364.11        335.86        11.93 o                         
  -1  12   5          3.36          4.02         2.87 o                         
   0  12   5        102.77        100.64        13.46 o                         
   1  12   5        112.11        113.97        15.20 o                         
   2  12   5        128.69        101.61        26.39 o                         
   3  12   5        788.37        756.00        41.24 o                         
   4  12   5          8.29         12.02         9.06 o                         
   5  12   5         49.25         36.29        12.51 o                         
   6  12   5          0.58          4.97         8.27 o                         
  -9  13   5          9.20         -0.70        10.49 o                         
  -8  13   5          0.20         -3.64         5.13 o                         
  -7  13   5         46.89          8.43        11.77 o                         
  -6  13   5          0.01         -2.20         3.49 o                         
  -5  13   5       1986.73       2146.08        78.62 o                         
  -4  13   5          5.43          4.89         3.51 o                         
  -3  13   5        255.83        275.89        12.39 o                         
  -2  13   5       1168.06       1069.13        44.96 o                         
  -1  13   5         64.35         56.34        10.47 o                         
   0  13   5          8.64          7.05        14.86 o                         
   1  13   5          8.20         10.29        10.84 o                         
   2  13   5         54.19         66.64        15.11 o                         
   3  13   5         59.65         56.75        14.78 o                         
   4  13   5         17.42         13.97        10.98 o                         
   5  13   5         19.69         16.12        12.17 o                         
   6  13   5        174.03        172.21        24.77 o                         
  -9  14   5          0.01         16.43        11.19 o                         
  -8  14   5          0.40          1.55         6.61 o                         
  -7  14   5         24.55         12.08         8.77 o                         
  -6  14   5        763.01        797.99        67.47 o                         
  -5  14   5       1082.84       1103.72        49.53 o                         
  -4  14   5         30.82         17.23        12.42 o                         
  -3  14   5         24.68         18.20         8.24 o                         
  -2  14   5          8.22          4.53         6.66 o                         
  -1  14   5          2.66          0.03         6.12 o                         
   0  14   5          3.93         14.84         9.61 o                         
   1  14   5         98.86        113.31        16.38 o                         
   2  14   5         23.04         22.54        12.24 o                         
   3  14   5        216.58        193.86        24.78 o                         
   4  14   5         21.02         11.31         9.94 o                         
   5  14   5          6.52          2.02         7.82 o                         
  -8  15   5          0.07         10.03         9.51 o                         
  -7  15   5         44.87         25.31        13.97 o                         
  -6  15   5         90.22         94.03        13.83 o                         
  -5  15   5          0.09          0.38         3.36 o                         
  -4  15   5          5.69          7.03         4.62 o                         
  -3  15   5        116.79         73.02        64.32 o                         
  -2  15   5        456.55        436.03        29.64 o                         
  -1  15   5          1.29          1.35         7.39 o                         
   0  15   5         10.59          1.47         7.02 o                         
   1  15   5         63.29         58.06        13.34 o                         
   2  15   5         53.94         34.18        13.57 o                         
   3  15   5         33.72         42.08        16.79 o                         
   4  15   5         10.39         18.29        12.12 o                         
  -7  16   5          4.16         14.00         8.97 o                         
  -6  16   5         11.84          1.26         5.40 o                         
  -5  16   5        402.86        262.81       201.71 o                         
  -4  16   5         23.13         22.17        24.65 o                         
  -3  16   5        338.69        216.81       169.37 o                         
  -2  16   5         99.19        116.19        18.61 o                         
  -1  16   5          4.22         -0.46         6.87 o                         
   0  16   5          0.38          2.00         7.78 o                         
   1  16   5          2.34          4.77         8.99 o                         
   2  16   5        243.55        197.93        53.66 o                         
   3  16   5         45.26         52.98        17.66 o                         
  -6  17   5         25.21         24.47        21.67 o                         
  -5  17   5         85.61         31.24        39.85 o                         
  -4  17   5         82.10         39.02        47.54 o                         
  -3  17   5        120.25         50.61        52.09 o                         
  -2  17   5        524.29        355.89       221.11 o                         
  -1  17   5          5.37          3.95         7.90 o                         
   0  17   5         79.54         67.10        16.80 o                         
   1  17   5         95.08         99.54        21.75 o                         
  -3  18   5          2.78         -2.84         7.95 o                         
  -2  18   5          1.58         -0.67         6.11 o                         
  -1  18   5         14.16         10.49        16.78 o                         
  -1 -18   6         71.71         83.18        21.30 o                         
   0 -18   6          2.91          5.44        10.75 o                         
   1 -18   6        286.12        318.51        37.58 o                         
   2 -18   6         51.35         52.81        14.52 o                         
   3 -18   6         15.76          4.35        16.08 o                         
  -3 -17   6          0.27          9.29        10.05 o                         
  -2 -17   6         16.49         73.04        57.68 o                         
  -1 -17   6         27.58         50.92        20.80 o                         
   0 -17   6          2.81          1.56         8.39 o                         
   1 -17   6         59.60         77.96        15.08 o                         
   2 -17   6          7.80         10.91        10.24 o                         
   3 -17   6         38.60         29.47         9.02 o                         
   4 -17   6          0.37         -4.25         7.02 o                         
   5 -17   6          6.19         15.38        13.63 o                         
  -4 -16   6        167.22        192.78        26.44 o                         
  -3 -16   6        447.67        359.58        33.85 o                         
  -2 -16   6       1561.65       1574.67        82.12 o                         
  -1 -16   6        140.05        159.04        22.24 o                         
   0 -16   6         86.03         89.76        12.98 o                         
   1 -16   6          0.07          1.14         8.74 o                         
   2 -16   6        177.48        176.24        34.08 o                         
   3 -16   6        149.46        129.62        14.93 o                         
   4 -16   6          0.53         -3.95         6.05 o                         
   5 -16   6          0.44         -2.10         8.04 o                         
   6 -16   6          3.66          5.59         9.79 o                         
  -5 -15   6        220.17        243.32        28.02 o                         
  -4 -15   6         32.22         34.86        16.44 o                         
  -3 -15   6         97.14         88.83        19.16 o                         
  -2 -15   6         90.93         99.39        22.37 o                         
  -1 -15   6         90.35         78.45        12.93 o                         
   0 -15   6         35.53         40.56        10.08 o                         
   1 -15   6         12.82         15.10         8.64 o                         
   2 -15   6         18.58         35.62        18.35 o                         
   3 -15   6          4.89          0.40         4.62 o                         
   4 -15   6         21.46         14.06         7.96 o                         
   5 -15   6         86.70         81.79         9.80 o                         
   6 -15   6         17.16         30.90        16.26 o                         
   7 -15   6         16.75         15.83        13.81 o                         
  -6 -14   6        116.08        149.26        27.87 o                         
  -5 -14   6          1.80         -2.59        10.13 o                         
  -4 -14   6         47.23         76.53        19.16 o                         
  -3 -14   6         61.38         54.60        14.27 o                         
  -2 -14   6         89.06         94.10        20.97 o                         
  -1 -14   6          6.00          3.78         6.34 o                         
   0 -14   6        107.60        120.63        12.89 o                         
   1 -14   6         70.52         74.50        14.16 o                         
   2 -14   6         11.44         16.34         8.03 o                         
   3 -14   6        177.70        138.06        13.59 o                         
   4 -14   6          0.53          1.50         4.59 o                         
   5 -14   6         12.80          4.63         5.08 o                         
   6 -14   6         29.44         25.80         9.31 o                         
   7 -14   6          9.58         -4.68         7.88 o                         
   8 -14   6         31.21         27.91        13.31 o                         
  -7 -13   6         73.29         72.27        18.14 o                         
  -6 -13   6          6.51         14.54        10.90 o                         
  -5 -13   6        195.81        218.96        26.63 o                         
  -4 -13   6          1.31         13.53         9.63 o                         
  -3 -13   6         10.30         11.08         9.27 o                         
  -2 -13   6          0.20         -9.89         9.89 o                         
  -1 -13   6        104.55        121.24        16.17 o                         
   0 -13   6         56.86         52.60        10.75 o                         
   1 -13   6         34.00         35.85         7.62 o                         
   2 -13   6        136.62        150.76        13.70 o                         
   3 -13   6         96.02         93.74         8.15 o                         
   4 -13   6          0.87          1.14         6.04 o                         
   5 -13   6         22.90         17.01         6.01 o                         
   6 -13   6        108.00        113.62        16.08 o                         
   7 -13   6        163.17        150.05        20.75 o                         
   8 -13   6          0.22          1.21         7.51 o                         
  -8 -12   6         39.78         14.81        11.69 o                         
  -7 -12   6          4.47         11.47         9.35 o                         
  -6 -12   6        337.77        317.26        34.26 o                         
  -5 -12   6         72.59         67.75        14.69 o                         
  -4 -12   6        159.33        198.14        20.97 o                         
  -3 -12   6        548.19        518.89        33.49 o                         
  -2 -12   6       1067.22       1095.25        50.40 o                         
  -1 -12   6         68.41         63.59        11.33 o                         
   0 -12   6         80.42        105.76        16.08 o                         
   1 -12   6        223.16        194.74        14.42 o                         
   2 -12   6         39.45         46.35         5.65 o                         
   3 -12   6         12.35         20.09         7.70 o                         
   4 -12   6         83.62         71.17         7.46 o                         
   5 -12   6         74.57         80.94        10.43 o                         
   6 -12   6        341.21        335.07        26.03 o                         
   7 -12   6          3.82         -3.31         7.29 o                         
   8 -12   6          0.60         -5.37         9.40 o                         
   9 -12   6          0.21          5.76         9.69 o                         
  -8 -11   6         34.24         27.86        13.58 o                         
  -7 -11   6          2.46          3.18         7.11 o                         
  -6 -11   6        169.08        161.19        20.53 o                         
  -5 -11   6         15.24         -3.17         7.65 o                         
  -4 -11   6        122.22        148.45        17.28 o                         
  -3 -11   6        277.74        286.19        19.87 o                         
  -2 -11   6         35.70         51.47        12.23 o                         
  -1 -11   6        225.94        245.73        17.75 o                         
   0 -11   6         91.37         95.34         8.92 o                         
   1 -11   6         22.62         23.19         5.22 o                         
   2 -11   6        476.01        580.23        50.58 o                         
   3 -11   6        658.29        689.64        22.22 o                         
   4 -11   6         26.56         40.81        15.22 o                         
   5 -11   6        167.60        153.19         9.63 o                         
   6 -11   6          0.02         32.88        17.83 o                         
   7 -11   6         37.58         43.59        13.89 o                         
   8 -11   6         17.95         24.01        12.76 o                         
   9 -11   6          0.20         -9.83        11.17 o                         
  -9 -10   6          7.29          7.11         9.96 o                         
  -8 -10   6          0.00         -3.36         8.79 o                         
  -7 -10   6        114.48        117.63        17.13 o                         
  -6 -10   6          1.68          2.39         7.34 o                         
  -5 -10   6         52.33         66.78        20.62 o                         
  -4 -10   6       1579.43       1625.74        58.57 o                         
  -3 -10   6         62.07         71.87        18.88 o                         
  -2 -10   6       1871.01       1891.87        56.04 o                         
  -1 -10   6          7.63         46.09        21.67 o                         
   0 -10   6          3.14          6.75         4.53 o                         
   1 -10   6         71.42         76.57         5.37 o                         
   2 -10   6        289.24        305.07        11.61 o                         
   3 -10   6         98.65         86.86         7.79 o                         
   4 -10   6        401.37        396.40        13.86 o                         
   5 -10   6         12.82         11.32         4.99 o                         
   6 -10   6          0.22         13.92         8.46 o                         
   7 -10   6        124.85        126.47        17.92 o                         
   8 -10   6         26.28         24.12        11.62 o                         
   9 -10   6         19.21         21.17        14.27 o                         
  -9  -9   6         18.98         38.96        14.72 o                         
  -8  -9   6          0.29         -2.64         8.46 o                         
  -7  -9   6         82.97         99.03        16.67 o                         
  -6  -9   6        196.65        234.84        21.38 o                         
  -5  -9   6        565.54        550.99        29.20 o                         
  -4  -9   6         87.89        137.06        21.32 o                         
  -3  -9   6         88.62         83.60         9.38 o                         
  -2  -9   6          5.04          3.27         4.43 o                         
  -1  -9   6         21.29         42.04        17.48 o                         
   0  -9   6        242.92        217.28         7.62 o                         
   1  -9   6        182.33        170.70         7.24 o                         
   2  -9   6          0.11          4.45         2.99 o                         
   3  -9   6         93.24        106.37         6.53 o                         
   4  -9   6        144.41        152.04         8.44 o                         
   5  -9   6         32.81         37.45         8.90 o                         
   6  -9   6       1013.70       1011.56        44.54 o                         
   7  -9   6         14.98          6.18         8.90 o                         
   8  -9   6         15.97         10.75        10.20 o                         
   9  -9   6          0.74          7.62        13.28 o                         
  10  -9   6          4.32          2.80        17.83 o                         
 -10  -8   6          0.87         16.77        11.67 o                         
  -9  -8   6         34.20         56.06        15.65 o                         
  -8  -8   6          4.02         14.93         9.11 o                         
  -7  -8   6         20.50         36.91        10.59 o                         
  -6  -8   6         55.05         78.20        15.20 o                         
  -5  -8   6        856.97        848.68        33.59 o                         
  -4  -8   6        777.60        771.71        40.38 o                         
  -3  -8   6        571.85        588.61        49.64 o                         
  -2  -8   6        611.78        833.00        76.56 o                         
  -1  -8   6        805.35        831.91        42.78 o                         
   0  -8   6        502.59        461.25        11.19 o                         
   1  -8   6        173.97        147.18         6.03 o                         
   2  -8   6        197.80        207.22         8.94 o                         
   3  -8   6         21.57         24.43         4.69 o                         
   4  -8   6          7.72          6.41         3.27 o                         
   5  -8   6         89.45         92.38        12.49 o                         
   6  -8   6        227.40        225.92        23.53 o                         
   7  -8   6        311.18        353.05        28.81 o                         
   8  -8   6         63.08         77.27        17.66 o                         
   9  -8   6         10.03          3.93         8.64 o                         
  10  -8   6         67.29         80.41        20.85 o                         
 -10  -7   6         12.04          5.48         9.62 o                         
  -9  -7   6          3.09          2.76         7.78 o                         
  -8  -7   6          8.53          9.05         7.98 o                         
  -7  -7   6         97.82         86.55         7.18 o                         
  -6  -7   6       1021.76        940.36        48.86 o                         
  -5  -7   6          4.93          7.80         6.57 o                         
  -4  -7   6        149.68        140.30         7.06 o                         
  -3  -7   6        179.10        180.93        26.39 o                         
  -2  -7   6          9.54         11.12         4.65 o                         
  -1  -7   6        250.28        259.83        10.16 o                         
   0  -7   6        192.09        185.85         5.62 o                         
   1  -7   6        123.92        115.41         5.31 o                         
   2  -7   6       4320.19       4772.74       120.54 o                         
   3  -7   6       2874.47       3062.47        92.82 o                         
   4  -7   6        106.42        134.60        12.58 o                         
   5  -7   6        412.77        458.72        25.26 o                         
   6  -7   6        203.79        186.07        40.38 o                         
   7  -7   6        234.84        194.90        24.63 o                         
   8  -7   6         63.99         90.29        18.52 o                         
   9  -7   6          9.26         39.07        19.93 o                         
  10  -7   6          1.49          2.19         7.98 o                         
 -10  -6   6         33.89         44.63        13.24 o                         
  -9  -6   6          6.75          2.33         6.25 o                         
  -8  -6   6          1.10          0.02         5.11 o                         
  -7  -6   6         37.02         32.80         5.58 o                         
  -6  -6   6        970.15        899.28        80.95 o                         
  -5  -6   6        222.09        201.59        23.84 o                         
  -4  -6   6        388.65        470.56        90.37 o                         
  -3  -6   6        116.08        111.97        13.98 o                         
  -2  -6   6          1.78          0.42         1.01 o                         
  -1  -6   6        269.77        407.03        26.22 o                         
   0  -6   6         66.57         60.76         3.35 o                         
   1  -6   6        147.75        158.42         5.83 o                         
   2  -6   6        392.03        414.96        10.18 o                         
   3  -6   6         73.82         77.91         4.11 o                         
   4  -6   6          3.01          3.00         4.07 o                         
   5  -6   6        153.37        141.78        15.45 o                         
   6  -6   6       3936.58       4396.31       150.68 o                         
   7  -6   6        117.65        101.55        16.80 o                         
   8  -6   6        419.11        430.37        33.79 o                         
   9  -6   6          4.33         -0.95         7.88 o                         
  10  -6   6          4.32         15.20        14.45 o                         
 -11  -5   6         92.43        115.36        37.06 o                         
 -10  -5   6         73.67        100.25        14.89 o                         
  -9  -5   6          0.25         -4.34         5.29 o                         
  -8  -5   6         34.03         42.83         7.69 o                         
  -7  -5   6        483.42        486.03        29.94 o                         
  -6  -5   6       1248.55       1122.00        28.96 o                         
  -5  -5   6         11.12         20.28         3.55 o                         
  -4  -5   6          2.78         19.15         5.42 o                         
  -3  -5   6        806.43        733.99        12.00 o                         
  -2  -5   6         15.14         11.76         4.91 o                         
  -1  -5   6         52.80         41.43         2.36 o                         
   0  -5   6        145.57        186.73         8.04 o                         
   1  -5   6          9.02          8.89         3.17 o                         
   2  -5   6        151.25        147.94         8.88 o                         
   3  -5   6        208.50        204.50         7.00 o                         
   4  -5   6        182.00        181.49        12.60 o                         
   5  -5   6        139.92        136.76        11.99 o                         
   6  -5   6       3360.04       3659.92       128.66 o                         
   7  -5   6        473.59        460.42        34.98 o                         
   8  -5   6         22.21         29.70        12.49 o                         
   9  -5   6         84.87         72.69        18.18 o                         
  10  -5   6         10.65         59.71        53.31 o                         
 -11  -4   6         93.55         83.98        17.15 o                         
 -10  -4   6         40.83         36.67        20.97 o                         
  -9  -4   6          0.14          5.07         5.92 o                         
  -8  -4   6         50.08         49.66         8.15 o                         
  -7  -4   6         53.24         53.34         7.55 o                         
  -6  -4   6        213.52        234.97        11.74 o                         
  -5  -4   6          9.43         12.34         3.49 o                         
  -4  -4   6       2284.00       2369.69        40.06 o                         
  -3  -4   6        897.59        876.28        14.81 o                         
  -2  -4   6       9989.48      10391.38       464.24 o                         
  -1  -4   6       2438.07       2217.75        44.42 o                         
   0  -4   6        488.28        489.25         8.94 o                         
   1  -4   6        741.95        793.63        17.28 o                         
   2  -4   6          0.09         12.50         6.04 o                         
   3  -4   6         28.30         31.09         2.47 o                         
   4  -4   6       1412.03       1435.88        43.44 o                         
   5  -4   6        319.18        322.04        19.40 o                         
   6  -4   6       1428.43       1466.80        68.80 o                         
   7  -4   6        850.31        883.01        48.76 o                         
   8  -4   6          0.01         -8.30         9.31 o                         
   9  -4   6          2.35          5.94         9.99 o                         
  10  -4   6          0.41          8.94        14.17 o                         
 -11  -3   6          0.12         -0.91         7.56 o                         
 -10  -3   6         56.31         63.86        11.82 o                         
  -9  -3   6          1.13          1.31         4.82 o                         
  -8  -3   6         20.59         20.13         6.62 o                         
  -7  -3   6       1120.60       1084.00        32.70 o                         
  -6  -3   6       1678.73       1753.78        43.40 o                         
  -5  -3   6        438.81        400.19        11.27 o                         
  -4  -3   6         16.93         97.48         7.98 o                         
  -3  -3   6        197.23        227.00        21.29 o                         
  -2  -3   6        163.59        162.00         6.14 o                         
  -1  -3   6        300.84        302.53        17.34 o                         
   0  -3   6          0.69          4.57         1.45 o                         
   1  -3   6        577.02        525.46        10.03 o                         
   2  -3   6       6011.06       6491.32       122.28 o                         
   3  -3   6        720.07        796.57        24.60 o                         
   4  -3   6        410.82        325.85        17.17 o                         
   5  -3   6        259.70        255.03        20.10 o                         
   6  -3   6       2531.54       2523.05        99.08 o                         
   7  -3   6         26.57         24.78        13.99 o                         
   8  -3   6          4.48         16.99        10.87 o                         
   9  -3   6          4.39         10.08        11.48 o                         
  10  -3   6          8.04          8.39        10.74 o                         
 -11  -2   6         43.06         22.34        11.69 o                         
 -10  -2   6         16.26         12.33         6.83 o                         
  -9  -2   6          2.29          2.14         5.47 o                         
  -8  -2   6          1.83          0.11         5.79 o                         
  -7  -2   6        256.35        244.70        13.96 o                         
  -6  -2   6         85.84         93.30         7.78 o                         
  -5  -2   6        316.35        325.77        11.49 o                         
  -4  -2   6        389.87        421.79        10.77 o                         
  -3  -2   6        741.22        824.79        53.14 o                         
  -2  -2   6         12.67         90.07        32.86 o                         
  -1  -2   6       3889.69       3881.25        40.85 o                         
   0  -2   6       2540.29       2292.83        28.52 o                         
   1  -2   6        198.07        171.69         5.18 o                         
   2  -2   6       2466.34       2365.63        48.36 o                         
   3  -2   6        777.27        809.06        31.64 o                         
   4  -2   6        200.58        177.35        12.74 o                         
   5  -2   6        134.91        147.49        24.65 o                         
   6  -2   6       4465.47       4533.42       154.94 o                         
   7  -2   6         40.51         45.78        13.47 o                         
   8  -2   6        289.20        300.88        28.92 o                         
   9  -2   6         22.14         32.04        15.70 o                         
  10  -2   6          0.12          7.89        12.47 o                         
 -11  -1   6          4.88         11.34        10.75 o                         
 -10  -1   6          1.11          4.30         5.91 o                         
  -9  -1   6          2.14          5.76         5.44 o                         
  -8  -1   6        487.55        494.84        22.37 o                         
  -7  -1   6        110.70         96.99         9.29 o                         
  -6  -1   6       1778.69       1532.35        38.43 o                         
  -5  -1   6        273.72        264.20         9.36 o                         
  -4  -1   6         16.42         54.04        13.11 o                         
  -3  -1   6       1580.95       1502.62        22.74 o                         
  -2  -1   6        156.26        162.96         6.44 o                         
  -1  -1   6        205.47        193.55         5.90 o                         
   0  -1   6        150.93        117.32         3.11 o                         
   1  -1   6         23.94         10.51         2.11 o                         
   2  -1   6          3.58          8.10         2.65 o                         
   3  -1   6        994.96       1022.56        38.98 o                         
   4  -1   6          0.99          8.25         4.82 o                         
   5  -1   6        536.89        592.02        27.21 o                         
   6  -1   6       1224.75       1267.26        57.71 o                         
   7  -1   6         21.26         22.47        11.99 o                         
   8  -1   6          2.58          3.69         8.08 o                         
   9  -1   6          7.79         12.77        11.49 o                         
  10  -1   6         60.63         96.44        25.28 o                         
 -11   0   6         15.52         12.74         9.63 o                         
 -10   0   6         27.07         30.31         8.25 o                         
  -9   0   6          0.02         -3.13         5.27 o                         
  -8   0   6          1.97         38.85        24.57 o                         
  -7   0   6        370.95        335.47        15.05 o                         
  -6   0   6         20.26         26.29         4.43 o                         
  -5   0   6        937.04        918.01        21.17 o                         
  -4   0   6         27.70         39.51        10.14 o                         
  -3   0   6        438.26        404.17         8.08 o                         
  -2   0   6      15164.55      15091.31       132.52 o                         
  -1   0   6          2.30          1.10         1.33 o                         
   0   0   6        547.28        444.62        14.35 o                         
   1   0   6        129.79        127.00         4.20 o                         
   2   0   6       1136.31       1250.68       129.34 o                         
   3   0   6         73.58         65.59         3.66 o                         
   4   0   6        540.76        526.66        20.88 o                         
   5   0   6        350.57        318.13        19.49 o                         
   6   0   6        410.39        454.45        34.61 o                         
   7   0   6        429.30        464.85        31.41 o                         
   8   0   6         28.10         15.33        12.25 o                         
   9   0   6         31.74         56.70        16.29 o                         
  10   0   6         25.42         35.87        15.82 o                         
 -11   1   6         19.81         51.65        29.89 o                         
 -10   1   6         22.92         19.48         9.62 o                         
  -9   1   6          0.48         -1.11         5.10 o                         
  -8   1   6         63.02         79.44         9.66 o                         
  -7   1   6       1377.01       1439.15        67.63 o                         
  -6   1   6         23.85         31.16         5.29 o                         
  -5   1   6        366.36        368.68        11.81 o                         
  -4   1   6        119.06        111.19         4.91 o                         
  -3   1   6        605.13        567.61        18.35 o                         
  -2   1   6        518.86        470.68        11.17 o                         
  -1   1   6         17.03         16.45         1.97 o                         
   0   1   6          9.72         17.50         2.52 o                         
   1   1   6         41.09         39.15         2.41 o                         
   2   1   6       8457.07       9005.78       162.26 o                         
   3   1   6       1115.46       1149.65        20.50 o                         
   4   1   6          0.01         38.28         7.55 o                         
   5   1   6        161.81        145.31        11.45 o                         
   6   1   6       4289.76       4273.47       140.45 o                         
   7   1   6       1176.87       1197.07        61.21 o                         
   8   1   6        278.24        275.88        30.20 o                         
   9   1   6         95.45        106.11        19.80 o                         
  10   1   6          7.39          9.21        12.35 o                         
 -11   2   6          1.83          0.78         8.11 o                         
 -10   2   6         67.80         61.50        11.75 o                         
  -9   2   6         67.53         72.58         9.97 o                         
  -8   2   6        143.03        127.86        10.70 o                         
  -7   2   6        710.00        659.12        24.35 o                         
  -6   2   6         83.91         88.90         7.22 o                         
  -5   2   6        165.65        169.57        14.51 o                         
  -4   2   6       2019.33       1990.06        43.32 o                         
  -3   2   6        265.26        299.26        17.06 o                         
  -2   2   6       1466.42       1277.26        36.18 o                         
  -1   2   6       8852.90       8536.74        88.87 o                         
   0   2   6        543.42        516.53        12.90 o                         
   1   2   6        221.77        194.66         5.54 o                         
   2   2   6         90.44         93.63         7.90 o                         
   3   2   6        180.62        190.00        14.51 o                         
   4   2   6        704.29        689.68        26.95 o                         
   5   2   6         82.03         75.56        10.86 o                         
   6   2   6       6255.39       6479.95       210.43 o                         
   7   2   6         67.25         78.03        17.84 o                         
   8   2   6        485.12        473.51        35.93 o                         
   9   2   6          1.41          2.20         8.36 o                         
  10   2   6         60.50         38.16        18.62 o                         
 -11   3   6         12.45         20.28        11.97 o                         
 -10   3   6          0.30          0.35         5.25 o                         
  -9   3   6          6.38          8.32         5.97 o                         
  -8   3   6        261.21        284.74        15.72 o                         
  -7   3   6        512.24        523.36        25.13 o                         
  -6   3   6        114.70        131.31        14.29 o                         
  -5   3   6          4.13          6.14         2.70 o                         
  -4   3   6        321.31        383.18        14.28 o                         
  -3   3   6        496.93        436.69        24.21 o                         
  -2   3   6         31.26         30.60         2.93 o                         
  -1   3   6        161.91        152.62         5.13 o                         
   0   3   6         48.88         53.16         7.92 o                         
   1   3   6        103.19         96.98         5.49 o                         
   2   3   6         47.95         46.80         3.84 o                         
   3   3   6        240.78        240.52        11.45 o                         
   4   3   6         13.02          7.15         4.31 o                         
   5   3   6        138.70         78.42        59.95 o                         
   6   3   6         88.29        141.87        19.14 o                         
   7   3   6        143.82        145.78        21.89 o                         
   8   3   6        193.90        181.96        22.84 o                         
   9   3   6          0.07          2.61         9.21 o                         
  10   3   6          5.57         23.89        13.76 o                         
 -11   4   6         24.03         28.18        12.39 o                         
 -10   4   6         25.73         22.47         8.29 o                         
  -9   4   6          0.13         -2.44         5.08 o                         
  -8   4   6          9.22         16.20         6.02 o                         
  -7   4   6        260.04        242.13        12.97 o                         
  -6   4   6         50.27         43.71        13.27 o                         
  -5   4   6        662.78        680.89        24.24 o                         
  -4   4   6       2319.18       2445.83        61.35 o                         
  -3   4   6       2491.50       2510.08        52.97 o                         
  -2   4   6       5682.95       6349.38       107.80 o                         
  -1   4   6       2161.36       2133.16        37.48 o                         
   0   4   6        604.28        599.29        10.78 o                         
   1   4   6         23.81         33.44         2.94 o                         
   2   4   6          5.91         30.61         3.39 o                         
   3   4   6        135.19        139.59         6.94 o                         
   4   4   6        127.32        138.31        13.81 o                         
   5   4   6        370.46        365.71        21.58 o                         
   6   4   6         69.21         92.36        14.27 o                         
   7   4   6         67.94        114.47        33.73 o                         
   8   4   6         31.09         34.70        12.13 o                         
   9   4   6          2.74          7.25        10.38 o                         
 -11   5   6          1.02          4.54        11.54 o                         
 -10   5   6          4.59          9.32         6.36 o                         
  -9   5   6          3.14          5.45         5.18 o                         
  -8   5   6          0.32         -1.44         4.01 o                         
  -7   5   6        201.81        192.95        11.38 o                         
  -6   5   6       2240.97       2097.21        45.50 o                         
  -5   5   6         11.19         29.37         9.96 o                         
  -4   5   6        115.56        201.69        18.88 o                         
  -3   5   6        460.50        455.43        23.25 o                         
  -2   5   6        196.62        178.84         9.44 o                         
  -1   5   6         63.94         65.07         3.45 o                         
   0   5   6          7.71         11.12         2.54 o                         
   1   5   6        409.91        335.05        10.09 o                         
   2   5   6       5072.82       5145.37        81.94 o                         
   3   5   6       2773.15       3008.27        58.08 o                         
   4   5   6        193.13        189.81         9.27 o                         
   5   5   6        315.08        317.70        19.97 o                         
   6   5   6        990.60        969.83        46.44 o                         
   7   5   6         18.40         15.03        12.58 o                         
   8   5   6          8.78         13.51        10.42 o                         
   9   5   6          3.71         15.48        13.44 o                         
 -11   6   6          6.09          9.79        16.78 o                         
 -10   6   6          9.07          3.50         6.55 o                         
  -9   6   6         65.08         61.93         9.80 o                         
  -8   6   6          0.44         -0.70         3.42 o                         
  -7   6   6        613.29        576.80        20.86 o                         
  -6   6   6        188.72        230.40        20.28 o                         
  -5   6   6         20.99          6.92         5.37 o                         
  -4   6   6        322.02        379.07        16.23 o                         
  -3   6   6         70.17         76.38         7.54 o                         
  -2   6   6          5.00         17.61         3.51 o                         
  -1   6   6       3463.11       3510.74        50.85 o                         
   0   6   6         44.59         41.46         3.36 o                         
   1   6   6          2.16          8.38         2.64 o                         
   2   6   6        522.91        475.01        12.92 o                         
   3   6   6        279.71        267.92        12.23 o                         
   4   6   6          6.25         17.79         9.80 o                         
   5   6   6          5.59          8.23         4.44 o                         
   6   6   6        168.70        181.86        19.74 o                         
   7   6   6        169.40        176.47        21.59 o                         
   8   6   6          9.44          3.89         8.79 o                         
   9   6   6         31.86         19.93        27.27 o                         
 -11   7   6          0.00        -16.08        16.08 o                         
 -10   7   6        103.00        110.44        20.62 o                         
  -9   7   6         31.13         43.10         8.24 o                         
  -8   7   6          8.00         10.82         5.07 o                         
  -7   7   6        936.26        975.47        45.28 o                         
  -6   7   6         33.82        108.87        30.76 o                         
  -5   7   6         31.70         32.36        13.81 o                         
  -4   7   6        105.22        138.17        11.19 o                         
  -3   7   6        460.07        461.08        11.13 o                         
  -2   7   6        112.30        103.42         5.43 o                         
  -1   7   6        746.66        773.20        15.69 o                         
   0   7   6        133.31        151.91         7.63 o                         
   1   7   6         37.74         38.38         3.55 o                         
   2   7   6         98.87         91.19         5.61 o                         
   3   7   6         73.93         59.13         5.50 o                         
   4   7   6         44.66         55.69         6.72 o                         
   5   7   6         26.86         25.38         7.87 o                         
   6   7   6        189.22        192.04        13.55 o                         
   7   7   6         32.41         18.57         6.71 o                         
   8   7   6          0.07          0.04         6.85 o                         
 -11   8   6         68.07         60.13        20.62 o                         
 -10   8   6         27.80         26.57        18.18 o                         
  -9   8   6          7.81          3.91         4.77 o                         
  -8   8   6          0.88         -0.63         3.04 o                         
  -7   8   6         67.98         76.51        16.26 o                         
  -6   8   6        807.03        839.06        35.29 o                         
  -5   8   6        122.10        115.51        14.68 o                         
  -4   8   6        442.47        453.78        16.93 o                         
  -3   8   6        214.81        215.63         7.98 o                         
  -2   8   6       4732.39       4814.91        77.54 o                         
  -1   8   6        248.63        315.84        18.25 o                         
   0   8   6         11.99         25.23         3.86 o                         
   1   8   6         46.25         50.33         7.00 o                         
   2   8   6        595.27        591.28        16.15 o                         
   3   8   6        128.04        121.91        12.22 o                         
   4   8   6        151.48        137.46         9.66 o                         
   5   8   6         20.22         31.07         6.47 o                         
   6   8   6        401.25        364.47        19.86 o                         
   7   8   6         23.24         12.49        10.49 o                         
   8   8   6         21.03         19.58        20.97 o                         
 -11   9   6        112.13        113.26        27.27 o                         
 -10   9   6        125.73        138.43        33.21 o                         
  -9   9   6          0.13         -3.59         3.97 o                         
  -8   9   6          4.12          0.32         3.05 o                         
  -7   9   6          1.48         -0.27         2.69 o                         
  -6   9   6        734.87        763.47        58.38 o                         
  -5   9   6        416.42        418.85        40.38 o                         
  -4   9   6        121.63        167.62        18.53 o                         
  -3   9   6        250.66        265.82         9.89 o                         
  -2   9   6        136.24        122.57         7.94 o                         
  -1   9   6         21.37         23.57         3.40 o                         
   0   9   6          8.87         11.69         2.75 o                         
   1   9   6         56.06         46.23         4.96 o                         
   2   9   6       1926.40       1946.90        43.42 o                         
   3   9   6        902.06        907.99        32.84 o                         
   4   9   6         61.94         61.90         6.90 o                         
   5   9   6        308.29        290.75        15.72 o                         
   6   9   6         91.75         98.43        38.10 o                         
   7   9   6         54.81         46.78        16.26 o                         
   8   9   6         14.03        -17.83        27.62 o                         
 -10  10   6         70.95         72.71        20.28 o                         
  -9  10   6         15.22         22.02        27.27 o                         
  -8  10   6         16.05         10.47         4.18 o                         
  -7  10   6        283.54        270.51        20.70 o                         
  -6  10   6         17.95         24.27        12.57 o                         
  -5  10   6        441.07        494.40        28.05 o                         
  -4  10   6       1786.44       1760.08        52.83 o                         
  -3  10   6        809.01        770.36        20.71 o                         
  -2  10   6       2727.10       2893.26        55.13 o                         
  -1  10   6       1028.89       1029.70        23.14 o                         
   0  10   6         29.83         27.36         3.39 o                         
   1  10   6        132.47        133.41        12.06 o                         
   2  10   6          2.05          1.82         2.96 o                         
   3  10   6          2.49          4.30         3.82 o                         
   4  10   6          0.01         -0.65         6.27 o                         
   5  10   6         11.57          7.34         7.76 o                         
   6  10   6          2.77         -7.81         9.07 o                         
   7  10   6         55.07         86.00        39.50 o                         
 -10  11   6          0.20         70.26        25.52 o                         
  -9  11   6          7.94         22.90        12.33 o                         
  -8  11   6         89.66        114.16        15.97 o                         
  -7  11   6        521.23        524.21        29.64 o                         
  -6  11   6        591.02        609.42        53.14 o                         
  -5  11   6         13.29          5.42         2.86 o                         
  -4  11   6         10.41          8.30        14.51 o                         
  -3  11   6        244.95        233.15        11.14 o                         
  -2  11   6         89.42         74.28         8.53 o                         
  -1  11   6        290.47        293.14        10.91 o                         
   0  11   6        301.39        276.10        15.01 o                         
   1  11   6         15.11         12.25         3.62 o                         
   2  11   6        326.97        309.84        20.20 o                         
   3  11   6        215.32        215.57        21.63 o                         
   4  11   6         10.98          9.09         9.61 o                         
   5  11   6          6.77         10.72         7.87 o                         
   6  11   6         97.47         80.06        25.69 o                         
   7  11   6         46.87         68.87        39.15 o                         
 -10  12   6          6.93          7.69        12.58 o                         
  -9  12   6         21.69         11.54        16.08 o                         
  -8  12   6         74.53         87.47        13.85 o                         
  -7  12   6         15.10         15.39         7.99 o                         
  -6  12   6         48.27         52.98        12.42 o                         
  -5  12   6        277.14        264.92        19.80 o                         
  -4  12   6        887.93        880.92        35.62 o                         
  -3  12   6        918.38        868.37        32.21 o                         
  -2  12   6       1203.25       1130.73        27.79 o                         
  -1  12   6          0.49         -1.55         3.09 o                         
   0  12   6         13.72         10.95         6.41 o                         
   1  12   6         12.37         29.07        22.90 o                         
   2  12   6         31.53         44.64        12.74 o                         
   3  12   6        110.94         97.28        17.21 o                         
   4  12   6          4.98          7.71         7.95 o                         
   5  12   6         10.37          5.39         9.23 o                         
   6  12   6          5.06        -11.91        11.91 o                         
  -9  13   6         22.56         47.19        18.18 o                         
  -8  13   6          6.22          2.74         7.26 o                         
  -7  13   6        142.43        144.43        17.62 o                         
  -6  13   6        263.11        276.59        28.32 o                         
  -5  13   6        678.58        705.59        34.86 o                         
  -4  13   6         76.43         70.72        10.25 o                         
  -3  13   6         68.79         62.69         8.35 o                         
  -2  13   6         10.22          8.81         4.46 o                         
  -1  13   6         10.75         22.32         8.39 o                         
   0  13   6          4.59         -2.62         8.56 o                         
   1  13   6          0.40         -3.84         5.92 o                         
   2  13   6        516.50        475.76        34.93 o                         
   3  13   6          0.34         -3.66        10.14 o                         
   4  13   6          2.07         -0.04         8.91 o                         
   5  13   6         91.18         62.42        17.45 o                         
  -8  14   6          0.24         -2.96         7.69 o                         
  -7  14   6         92.58        107.96        15.95 o                         
  -6  14   6        259.18        262.74        27.44 o                         
  -5  14   6        101.69         84.26        16.60 o                         
  -4  14   6         92.97         91.03        11.11 o                         
  -3  14   6         92.63         87.45         7.87 o                         
  -2  14   6          1.97         -2.59         6.66 o                         
  -1  14   6         96.00        108.73        19.23 o                         
   0  14   6          1.10          0.03         4.87 o                         
   1  14   6         28.38         27.03        10.98 o                         
   2  14   6        148.91        148.20        21.95 o                         
   3  14   6         33.46         29.44        12.96 o                         
   4  14   6          0.00         -1.35         8.64 o                         
   5  14   6          0.70         -4.57        10.24 o                         
  -8  15   6         34.09         37.75        24.82 o                         
  -7  15   6         85.30         74.15        14.45 o                         
  -6  15   6         33.48         21.56        13.73 o                         
  -5  15   6         85.20        105.98        27.44 o                         
  -4  15   6         69.14         75.63        16.08 o                         
  -3  15   6        134.70         74.67        67.99 o                         
  -2  15   6        103.41        119.33        18.82 o                         
  -1  15   6        171.19        172.91        19.90 o                         
   0  15   6         46.80         55.74        14.83 o                         
   1  15   6         10.21         11.28        11.00 o                         
   2  15   6         13.51          5.01        10.30 o                         
   3  15   6         63.45         79.30        20.21 o                         
   4  15   6         26.86         24.58        14.74 o                         
  -7  16   6         41.04         13.90        10.79 o                         
  -6  16   6         57.00         58.01        12.09 o                         
  -5  16   6        219.87        114.46        99.98 o                         
  -4  16   6         69.02         26.52        24.65 o                         
  -3  16   6        806.62        518.84       365.66 o                         
  -2  16   6       2215.89       2176.58        96.00 o                         
  -1  16   6          8.21         13.68        11.76 o                         
   0  16   6          4.95         -0.05         6.96 o                         
   1  16   6        194.40        213.61        44.22 o                         
   2  16   6         16.29         54.17        27.09 o                         
  -5  17   6        374.83        388.73        60.83 o                         
  -4  17   6         13.25          3.35         7.52 o                         
  -3  17   6         51.95          7.86        11.19 o                         
  -2  17   6          1.96        -10.06        10.06 o                         
  -1  17   6         18.32         36.95        14.17 o                         
   0  17   6         32.55         61.46        15.83 o                         
   1  17   6        111.20        122.24        22.14 o                         
  -1 -18   7          0.38         -0.44         7.56 o                         
   0 -18   7         12.23         12.73         9.76 o                         
   1 -18   7          0.39          8.66        10.75 o                         
   2 -18   7        471.33        484.99        36.73 o                         
   3 -18   7         98.56        143.33        27.97 o                         
  -3 -17   7         52.27         12.89        13.68 o                         
  -2 -17   7         67.77         55.13        18.60 o                         
  -1 -17   7         38.35         69.33        16.52 o                         
   0 -17   7        171.03        205.73        21.83 o                         
   1 -17   7          3.14          2.18         7.73 o                         
   2 -17   7         44.77         59.98        15.08 o                         
   3 -17   7          1.03          3.88         6.71 o                         
   4 -17   7          0.76          0.82         8.74 o                         
   5 -17   7         43.36         54.18        20.28 o                         
  -4 -16   7         90.17        102.36        19.10 o                         
  -3 -16   7          1.74        445.96       281.76 o                         
  -2 -16   7        170.10        182.00        23.35 o                         
  -1 -16   7         44.20         56.46        16.07 o                         
   0 -16   7          0.65          5.59         6.92 o                         
   1 -16   7          0.13         -1.56         7.16 o                         
   2 -16   7        573.76        538.29        32.58 o                         
   3 -16   7          7.41         -0.41         5.03 o                         
   4 -16   7          1.43          6.29         6.66 o                         
   5 -16   7         19.30         17.83        14.33 o                         
   6 -16   7          2.57          1.05         8.39 o                         
  -5 -15   7        134.24        130.89        24.26 o                         
  -4 -15   7          0.87          0.03         7.39 o                         
  -3 -15   7        560.68        517.44        41.39 o                         
  -2 -15   7        791.00        846.57        53.83 o                         
  -1 -15   7        117.20        123.17        16.90 o                         
   0 -15   7          3.61         -0.72         8.22 o                         
   1 -15   7          4.74          5.91         6.52 o                         
   2 -15   7         50.93         45.35        14.86 o                         
   3 -15   7          2.75         14.42         7.29 o                         
   4 -15   7          0.64          2.25         5.79 o                         
   5 -15   7         49.99         32.19        13.98 o                         
   6 -15   7         41.17         55.45        14.92 o                         
   7 -15   7          2.08          7.46        11.36 o                         
  -6 -14   7         36.52         36.55        16.26 o                         
  -5 -14   7          0.64         14.00        12.24 o                         
  -4 -14   7          4.98          7.23        10.24 o                         
  -3 -14   7         11.53         12.28         9.32 o                         
  -2 -14   7         29.94         14.81         9.48 o                         
  -1 -14   7          1.04          0.04         6.12 o                         
   0 -14   7         43.38         39.29         9.56 o                         
   1 -14   7         55.14         55.41        10.87 o                         
   2 -14   7        272.26        251.61        17.89 o                         
   3 -14   7          4.03          1.92         5.19 o                         
   4 -14   7          0.34         -0.07         3.81 o                         
   5 -14   7         30.13         36.47        11.09 o                         
   6 -14   7        118.25        107.96        17.13 o                         
   7 -14   7         30.54         48.84        20.62 o                         
  -7 -13   7          0.01         13.03        11.61 o                         
  -6 -13   7         39.22         39.39        12.43 o                         
  -5 -13   7          3.00         19.08        29.01 o                         
  -4 -13   7          9.50         42.85        24.30 o                         
  -3 -13   7       1082.09       1090.21        52.05 o                         
  -2 -13   7        732.89        819.85        42.89 o                         
  -1 -13   7         46.08         43.07        11.25 o                         
   0 -13   7         15.82         35.36         9.48 o                         
   1 -13   7          1.22         -4.14         4.82 o                         
   2 -13   7          0.57          2.48         5.42 o                         
   3 -13   7          4.93          7.37         4.81 o                         
   4 -13   7         72.13         69.37         8.17 o                         
   5 -13   7         44.19         35.86        12.41 o                         
   6 -13   7         14.31         16.18        11.36 o                         
   7 -13   7          0.09         -2.17         6.98 o                         
   8 -13   7         38.24         33.80        15.03 o                         
  -8 -12   7          0.78         -3.05         9.06 o                         
  -7 -12   7          1.58          5.49         8.31 o                         
  -6 -12   7        355.71        344.79        28.70 o                         
  -5 -12   7          1.07         -1.30         9.09 o                         
  -4 -12   7         36.03         41.80        11.58 o                         
  -3 -12   7         58.82         74.12        12.61 o                         
  -2 -12   7        173.06        181.81        17.29 o                         
  -1 -12   7         36.58         35.49         8.72 o                         
   0 -12   7        106.39         96.38        20.97 o                         
   1 -12   7         79.49         84.79        13.46 o                         
   2 -12   7          3.58          3.73         3.50 o                         
   3 -12   7         10.73         11.13         4.43 o                         
   4 -12   7          0.50          2.43         3.98 o                         
   5 -12   7         26.60         35.25        13.81 o                         
   6 -12   7          1.29         10.02         7.51 o                         
   7 -12   7         19.80         34.45        21.85 o                         
   8 -12   7         40.02         37.28        12.65 o                         
  -8 -11   7          1.24          2.29         8.72 o                         
  -7 -11   7         66.33         75.30        15.50 o                         
  -6 -11   7        435.64        419.96        31.62 o                         
  -5 -11   7         91.58         74.99        15.62 o                         
  -4 -11   7          3.93         -3.34        10.66 o                         
  -3 -11   7       5103.51       5336.88       159.35 o                         
  -2 -11   7        852.43        997.31        40.26 o                         
  -1 -11   7       2234.12       2257.88        72.01 o                         
   0 -11   7        125.17        123.81        10.28 o                         
   1 -11   7          4.60          4.25         2.93 o                         
   2 -11   7         27.41         29.79         5.23 o                         
   3 -11   7         15.78         15.01         4.65 o                         
   4 -11   7          0.38          2.98         3.78 o                         
   5 -11   7         18.90         22.33         8.11 o                         
   6 -11   7        174.57        157.43        27.97 o                         
   7 -11   7          1.53          1.75         6.91 o                         
   8 -11   7         47.23         20.98        12.43 o                         
   9 -11   7         37.73         52.25        15.50 o                         
  -9 -10   7          3.94         11.73        10.92 o                         
  -8 -10   7          2.23          9.22        10.32 o                         
  -7 -10   7        449.78        443.46        35.09 o                         
  -6 -10   7         56.90         77.32        26.22 o                         
  -5 -10   7          2.36         -1.99         5.77 o                         
  -4 -10   7        152.14        141.72        22.20 o                         
  -3 -10   7          5.27         -3.58        12.24 o                         
  -2 -10   7         73.66         86.68        17.48 o                         
  -1 -10   7        107.36        101.78        10.07 o                         
   0 -10   7        308.63        288.92        10.34 o                         
   1 -10   7         51.49         53.61         5.50 o                         
   2 -10   7         90.55        104.21         7.84 o                         
   3 -10   7         32.04         28.19         5.05 o                         
   4 -10   7          0.67          1.18         3.42 o                         
   5 -10   7         39.66         41.64         9.40 o                         
   6 -10   7          9.33         33.67        10.73 o                         
   7 -10   7         58.45         52.84        14.98 o                         
   8 -10   7         19.10          7.15         9.38 o                         
   9 -10   7         40.26         52.23        21.85 o                         
  -9  -9   7         12.74          6.21        11.19 o                         
  -8  -9   7          1.25          6.29         8.09 o                         
  -7  -9   7        149.99        113.25        24.12 o                         
  -6  -9   7         55.67         52.40        11.83 o                         
  -5  -9   7        848.99        833.65        37.85 o                         
  -4  -9   7        324.09        304.15        22.20 o                         
  -3  -9   7        821.72        786.24        31.81 o                         
  -2  -9   7       3104.03       3483.55        89.77 o                         
  -1  -9   7        134.20        166.74        23.42 o                         
   0  -9   7         53.41         53.98         4.56 o                         
   1  -9   7         90.28         81.89         5.98 o                         
   2  -9   7          0.05         -0.48         3.49 o                         
   3  -9   7         23.78         28.99         8.98 o                         
   4  -9   7         26.32         28.83         4.41 o                         
   5  -9   7        231.18        244.26        20.05 o                         
   6  -9   7        149.58        149.37        20.02 o                         
   7  -9   7         88.08         78.13        16.57 o                         
   8  -9   7         50.73         38.31        13.83 o                         
   9  -9   7         67.88         71.68        18.99 o                         
 -10  -8   7         12.12          3.15        17.48 o                         
  -9  -8   7         47.68         64.91        13.66 o                         
  -8  -8   7         23.73         22.92         9.99 o                         
  -7  -8   7        201.10        191.54        36.36 o                         
  -6  -8   7       1832.96       1899.52        73.65 o                         
  -5  -8   7          1.12          1.36         5.46 o                         
  -4  -8   7        296.51        291.40        17.43 o                         
  -3  -8   7        407.41        407.52        19.59 o                         
  -2  -8   7         86.05         79.36         9.09 o                         
  -1  -8   7         65.15         46.63         4.83 o                         
   0  -8   7        291.89        273.09        10.73 o                         
   1  -8   7        337.87        338.53        14.70 o                         
   2  -8   7       1125.63       1160.76        34.40 o                         
   3  -8   7        121.53        111.60        12.79 o                         
   4  -8   7          0.04          2.56         2.39 o                         
   5  -8   7         75.20         59.98        10.10 o                         
   6  -8   7          3.15         -2.81         6.77 o                         
   7  -8   7         19.37         20.62        10.58 o                         
   8  -8   7         43.98         63.51        17.78 o                         
   9  -8   7         22.58         38.50        15.03 o                         
  10  -8   7          5.23        -19.93        23.77 o                         
 -10  -7   7         28.12          7.93        16.95 o                         
  -9  -7   7          8.97         32.26        13.11 o                         
  -8  -7   7         23.15         30.35        14.86 o                         
  -7  -7   7        104.29         90.42        14.51 o                         
  -6  -7   7       1039.90       1098.49        50.00 o                         
  -5  -7   7        262.07        218.47         9.15 o                         
  -4  -7   7        319.89        349.10        55.58 o                         
  -3  -7   7        232.95        325.42        17.31 o                         
  -2  -7   7       2063.71       2346.15        56.35 o                         
  -1  -7   7        226.10        209.86         7.47 o                         
   0  -7   7          2.99          3.24         2.58 o                         
   1  -7   7        348.52        337.58        10.57 o                         
   2  -7   7         21.67         19.89         3.37 o                         
   3  -7   7        277.41        258.21        11.75 o                         
   4  -7   7         32.02         30.13         4.38 o                         
   5  -7   7        161.61        132.62        16.79 o                         
   6  -7   7       2054.54       2187.05        91.63 o                         
   7  -7   7        703.69        678.62        41.60 o                         
   8  -7   7         66.69         59.81        17.39 o                         
   9  -7   7          0.05         12.18        11.83 o                         
  10  -7   7          0.42         -3.38        13.98 o                         
 -10  -6   7         25.06         30.25        13.32 o                         
  -9  -6   7          0.10          1.77         8.22 o                         
  -8  -6   7         18.12         35.63        10.04 o                         
  -7  -6   7          4.16          9.27         4.42 o                         
  -6  -6   7        469.24        486.44        29.95 o                         
  -5  -6   7         17.73         16.43         5.87 o                         
  -4  -6   7          0.02          6.88         2.28 o                         
  -3  -6   7         63.55         56.98         5.24 o                         
  -2  -6   7         56.58         67.49        37.93 o                         
  -1  -6   7          0.66          2.65         1.51 o                         
   0  -6   7       1215.47       1250.58        72.05 o                         
   1  -6   7        520.26        566.55        12.50 o                         
   2  -6   7         61.98         99.39        12.88 o                         
   3  -6   7         67.34         63.39         7.11 o                         
   4  -6   7         68.52         79.46         9.74 o                         
   5  -6   7        745.12        730.05        36.21 o                         
   6  -6   7        210.31        194.42        44.92 o                         
   7  -6   7        267.43        286.51        27.92 o                         
   8  -6   7        318.75        297.21        28.27 o                         
   9  -6   7         50.78         34.56        16.19 o                         
  10  -6   7         13.69         31.47        30.76 o                         
 -11  -5   7         10.79         10.14        15.73 o                         
 -10  -5   7        129.63        144.63        13.57 o                         
  -9  -5   7         46.18         41.63         7.10 o                         
  -8  -5   7          1.30         -2.58         4.80 o                         
  -7  -5   7        481.05        419.36        25.17 o                         
  -6  -5   7         43.72         68.77         9.12 o                         
  -5  -5   7        234.25        213.91         8.37 o                         
  -4  -5   7        151.15        148.10         6.04 o                         
  -3  -5   7        116.38        126.77         9.59 o                         
  -2  -5   7        310.28        429.01        29.07 o                         
  -1  -5   7        827.13        884.29        20.96 o                         
   0  -5   7         51.86         99.45        15.04 o                         
   1  -5   7        733.87        775.93        45.95 o                         
   2  -5   7        339.86        317.09         8.56 o                         
   3  -5   7          7.54          3.98         1.57 o                         
   4  -5   7          0.00          8.54         6.02 o                         
   5  -5   7          0.24         -2.57        13.28 o                         
   6  -5   7       1139.76       1264.55        60.75 o                         
   7  -5   7        413.05        425.51        31.00 o                         
   8  -5   7          2.66         -6.37        11.01 o                         
   9  -5   7         54.60         34.59        15.70 o                         
  10  -5   7        560.77        681.02        56.02 o                         
 -11  -4   7          5.46         42.30        24.82 o                         
 -10  -4   7          4.78          2.85         5.83 o                         
  -9  -4   7         64.14         82.14        11.20 o                         
  -8  -4   7         87.73         84.05        13.18 o                         
  -7  -4   7       1158.43       1022.41        51.44 o                         
  -6  -4   7       3706.98       3642.48        77.78 o                         
  -5  -4   7         58.95         55.99         5.05 o                         
  -4  -4   7        649.89        634.33        14.29 o                         
  -3  -4   7        337.97        344.76         7.90 o                         
  -2  -4   7         90.52         88.81         8.39 o                         
  -1  -4   7         76.15         98.70         8.46 o                         
   0  -4   7        149.73        199.12         6.51 o                         
   1  -4   7        645.63        715.15        36.89 o                         
   2  -4   7        628.62        810.66        33.53 o                         
   3  -4   7        149.80        120.81         5.98 o                         
   4  -4   7          0.01         -2.58         4.45 o                         
   5  -4   7         58.77         66.83        10.87 o                         
   6  -4   7        570.18        596.56        47.02 o                         
   7  -4   7        201.63        192.65        29.89 o                         
   8  -4   7        101.78         90.11        19.81 o                         
   9  -4   7         47.64         67.85        20.80 o                         
  10  -4   7         65.26         78.85        31.11 o                         
 -11  -3   7         93.54        101.28        33.21 o                         
 -10  -3   7         71.76         88.07        13.75 o                         
  -9  -3   7          0.77          8.20         5.90 o                         
  -8  -3   7         17.06         18.51         6.47 o                         
  -7  -3   7        112.14        111.38        10.74 o                         
  -6  -3   7       1030.35       1041.76        27.19 o                         
  -5  -3   7        349.83        335.51        11.06 o                         
  -4  -3   7        459.31        451.45        11.04 o                         
  -3  -3   7        194.96        251.37        11.05 o                         
  -2  -3   7        179.53        181.65         5.66 o                         
  -1  -3   7        235.15        190.05         4.47 o                         
   0  -3   7        844.54        854.29        19.10 o                         
   1  -3   7        975.30        889.10        15.49 o                         
   2  -3   7        187.24        163.24        10.08 o                         
   3  -3   7          1.94          2.53         1.42 o                         
   4  -3   7        443.60        422.30        21.64 o                         
   5  -3   7        573.09        551.14        30.21 o                         
   6  -3   7       4675.72       4977.82       220.76 o                         
   7  -3   7        249.99        283.63        26.74 o                         
   8  -3   7          3.84         -1.05         8.16 o                         
   9  -3   7          2.46          3.88        10.98 o                         
  10  -3   7         25.44         29.80        19.23 o                         
 -11  -2   7          4.33         -1.27         8.31 o                         
 -10  -2   7         40.25         57.28        10.78 o                         
  -9  -2   7         70.57         52.50        11.35 o                         
  -8  -2   7          0.85         -2.58         4.03 o                         
  -7  -2   7        217.67        220.47        13.43 o                         
  -6  -2   7        122.03        122.82        19.75 o                         
  -5  -2   7         73.96         85.75         6.37 o                         
  -4  -2   7        155.02        218.51         8.91 o                         
  -3  -2   7        413.96        350.37         7.61 o                         
  -2  -2   7         51.46         58.99         2.58 o                         
  -1  -2   7        174.12        165.75         3.61 o                         
   0  -2   7       2145.87       1977.17        26.73 o                         
   1  -2   7       2171.89       2216.43        32.55 o                         
   2  -2   7        402.74        370.66        13.84 o                         
   3  -2   7         67.81         33.07         6.02 o                         
   4  -2   7        925.22        842.63        32.58 o                         
   5  -2   7          3.85         -1.22         8.74 o                         
   6  -2   7       3080.69       3152.83       126.28 o                         
   7  -2   7          1.24         -3.70         8.02 o                         
   8  -2   7          1.23          1.92         8.16 o                         
   9  -2   7          0.04         -4.12         9.25 o                         
  10  -2   7        141.90        187.89        45.44 o                         
 -11  -1   7        230.74        264.64        27.04 o                         
 -10  -1   7         38.98         39.01         9.86 o                         
  -9  -1   7         61.52         82.49        10.97 o                         
  -8  -1   7         11.42         20.16         6.14 o                         
  -7  -1   7         12.62         14.50         5.81 o                         
  -6  -1   7        274.89        307.21        20.67 o                         
  -5  -1   7        267.32        251.93         9.86 o                         
  -4  -1   7        624.49        608.35        13.17 o                         
  -3  -1   7       6219.35       6395.65        82.38 o                         
  -2  -1   7        861.03        952.98        17.51 o                         
  -1  -1   7          7.30         12.34         2.97 o                         
   0  -1   7        650.11        642.30        19.31 o                         
   1  -1   7          1.49          4.70         1.88 o                         
   2  -1   7        117.69        107.15        12.65 o                         
   3  -1   7        188.75        142.51        18.81 o                         
   4  -1   7          0.13         24.68         6.34 o                         
   5  -1   7        463.77        440.32        23.99 o                         
   6  -1   7       1617.88       1635.27        73.49 o                         
   7  -1   7        219.36        216.52        22.99 o                         
   8  -1   7         29.44         32.09        13.00 o                         
   9  -1   7          5.66          4.37        10.13 o                         
  10  -1   7        385.95        494.14        55.24 o                         
 -11   0   7          3.46          1.23         6.79 o                         
 -10   0   7          0.00         -0.56         5.22 o                         
  -9   0   7        223.52        221.66        15.48 o                         
  -8   0   7         55.05         51.89         8.74 o                         
  -7   0   7        746.19        676.83        24.47 o                         
  -6   0   7       1711.46       1622.87        49.02 o                         
  -5   0   7          9.61         11.87         3.37 o                         
  -4   0   7        402.28        334.15        13.42 o                         
  -3   0   7          0.34         57.03        31.46 o                         
  -2   0   7          0.12         10.01        16.95 o                         
  -1   0   7        269.02        247.27         5.06 o                         
   0   0   7        556.53        551.24         9.48 o                         
   1   0   7       3073.46       3158.16        48.43 o                         
   2   0   7         51.06         48.67         3.52 o                         
   3   0   7          6.50         17.60         2.61 o                         
   4   0   7        391.95        416.31        20.75 o                         
   5   0   7        161.78        149.53        14.38 o                         
   6   0   7        285.77        304.07        26.67 o                         
   7   0   7        262.73        228.14        27.62 o                         
   8   0   7        198.29        161.66        27.79 o                         
   9   0   7          8.48          2.40         8.56 o                         
  10   0   7          1.49         -1.11         9.88 o                         
 -11   1   7          4.51          8.10         9.95 o                         
 -10   1   7          6.65          4.23         6.49 o                         
  -9   1   7         27.73         46.76         9.21 o                         
  -8   1   7          3.09         -3.18         5.03 o                         
  -7   1   7         75.44         69.31         8.34 o                         
  -6   1   7         20.99         19.02         4.63 o                         
  -5   1   7         66.55         65.15         6.38 o                         
  -4   1   7        246.63        252.52         6.77 o                         
  -3   1   7      11804.37      11742.48       210.36 o                         
  -2   1   7          8.04         90.82        25.34 o                         
  -1   1   7        760.40        766.43        10.52 o                         
   0   1   7        866.56        952.14        14.17 o                         
   1   1   7        195.27        207.21         6.18 o                         
   2   1   7         23.09         20.57         2.94 o                         
   3   1   7        144.46        148.28         9.56 o                         
   4   1   7         83.86         84.60        13.63 o                         
   5   1   7         50.31         40.01         9.06 o                         
   6   1   7       1536.23       1562.17        70.13 o                         
   7   1   7        572.64        553.91        40.31 o                         
   8   1   7         14.23         28.78        14.95 o                         
   9   1   7         45.23         79.27        20.62 o                         
  10   1   7          0.00         -5.28        12.08 o                         
 -11   2   7         14.40         35.34        19.40 o                         
 -10   2   7          3.12          4.85         6.66 o                         
  -9   2   7        118.84        116.67        12.88 o                         
  -8   2   7          1.71         -4.09         4.71 o                         
  -7   2   7        965.30        907.94        28.84 o                         
  -6   2   7       1003.92       1042.30        26.75 o                         
  -5   2   7         57.75         45.82         4.87 o                         
  -4   2   7         34.59         58.48         7.93 o                         
  -3   2   7        545.44        520.92        18.70 o                         
  -2   2   7         79.71         80.55         4.66 o                         
  -1   2   7        369.30        386.19         9.98 o                         
   0   2   7         22.91         40.37         2.74 o                         
   1   2   7        317.95        342.63        15.73 o                         
   2   2   7        206.03        256.79         8.52 o                         
   3   2   7         94.63        115.43         9.09 o                         
   4   2   7        280.32        245.54        16.26 o                         
   5   2   7         53.87         49.20         9.58 o                         
   6   2   7        337.81        317.62        29.80 o                         
   7   2   7        347.46        302.06        24.81 o                         
   8   2   7        165.85        156.96        24.81 o                         
   9   2   7        187.34        208.65        28.47 o                         
  10   2   7         26.94         66.06        23.15 o                         
 -11   3   7         13.94         22.72        15.38 o                         
 -10   3   7        103.82        101.57        13.42 o                         
  -9   3   7          1.80          6.89         6.52 o                         
  -8   3   7         10.80          9.73         5.32 o                         
  -7   3   7        318.53        352.24        16.68 o                         
  -6   3   7        708.83        711.99        32.41 o                         
  -5   3   7        662.02        658.79        15.29 o                         
  -4   3   7       1247.85       1225.88        34.01 o                         
  -3   3   7         63.38         72.94         6.46 o                         
  -2   3   7        213.07        242.82        25.52 o                         
  -1   3   7       1011.88       1015.13        15.46 o                         
   0   3   7       2084.24       2067.93        30.69 o                         
   1   3   7        779.20        820.26        22.13 o                         
   2   3   7          0.48         16.68         4.51 o                         
   3   3   7        128.42        125.10        17.13 o                         
   4   3   7         95.96         87.30         9.30 o                         
   5   3   7          5.97         -4.37         5.32 o                         
   6   3   7       1069.62       1087.06        54.68 o                         
   7   3   7        804.80        789.40        45.33 o                         
   8   3   7          7.09         -5.58         9.81 o                         
   9   3   7          1.01          7.11        11.96 o                         
 -11   4   7         29.35         28.32        15.73 o                         
 -10   4   7         93.76         98.04        12.59 o                         
  -9   4   7        364.00        385.38        20.94 o                         
  -8   4   7          0.02          5.25         4.31 o                         
  -7   4   7        258.83        194.28        11.79 o                         
  -6   4   7         15.28         22.12         7.03 o                         
  -5   4   7        743.83        704.22        25.79 o                         
  -4   4   7        278.15        267.20        11.45 o                         
  -3   4   7        211.70        242.46        14.70 o                         
  -2   4   7        133.40        129.28         4.88 o                         
  -1   4   7        371.81        368.91         7.78 o                         
   0   4   7        867.36        890.54        21.38 o                         
   1   4   7        428.49        462.24        10.99 o                         
   2   4   7        819.54        823.53        18.96 o                         
   3   4   7        256.64        256.95        15.10 o                         
   4   4   7         71.76         82.21         9.44 o                         
   5   4   7        246.76        230.93        17.64 o                         
   6   4   7         14.25          9.00         6.49 o                         
   7   4   7          7.41          9.16         8.90 o                         
   8   4   7          4.19          5.48         8.79 o                         
   9   4   7          2.34          6.65         9.95 o                         
 -11   5   7        304.45        288.05        48.24 o                         
 -10   5   7         10.37         20.26         9.31 o                         
  -9   5   7         53.04         54.72         8.87 o                         
  -8   5   7         30.43         31.19         6.72 o                         
  -7   5   7        254.06        240.57        12.47 o                         
  -6   5   7       1599.05       1645.50        58.92 o                         
  -5   5   7         19.14         29.36         7.17 o                         
  -4   5   7        896.11        859.18        31.25 o                         
  -3   5   7          0.14         31.80        13.81 o                         
  -2   5   7        537.21        577.78        18.03 o                         
  -1   5   7        225.91        268.52         8.99 o                         
   0   5   7          1.02         44.16         3.19 o                         
   1   5   7       1261.59       1123.23        21.12 o                         
   2   5   7          0.98         -1.45         2.56 o                         
   3   5   7        905.01        993.35        69.57 o                         
   4   5   7        145.66        132.76        11.63 o                         
   5   5   7        283.24        245.06        18.62 o                         
   6   5   7        124.20        128.07        16.85 o                         
   7   5   7         33.25         52.44        15.12 o                         
   8   5   7        121.95        134.86        22.50 o                         
   9   5   7          0.68          5.02        10.67 o                         
 -11   6   7         35.20          4.54        11.89 o                         
 -10   6   7          0.32         -1.08         9.44 o                         
  -9   6   7          0.83         -4.09         4.98 o                         
  -8   6   7          5.56         11.12         6.85 o                         
  -7   6   7        973.74        878.40        61.35 o                         
  -6   6   7       2917.10       3004.60       149.62 o                         
  -5   6   7          1.07          2.04         3.14 o                         
  -4   6   7         30.19         44.23         3.13 o                         
  -3   6   7        116.47        104.71         9.77 o                         
  -2   6   7         43.55         57.34         3.94 o                         
  -1   6   7        319.41        351.26        11.11 o                         
   0   6   7          7.16          8.69         2.48 o                         
   1   6   7         24.74         23.76         3.79 o                         
   2   6   7        334.78        391.25        12.28 o                         
   3   6   7         92.35        102.16        13.95 o                         
   4   6   7         53.86         38.32        14.86 o                         
   5   6   7         32.21         22.74        14.42 o                         
   6   6   7        105.02         91.49        15.47 o                         
   7   6   7         68.47         75.19        15.20 o                         
   8   6   7          0.60         -6.80        11.36 o                         
   9   6   7          2.06         -2.80        16.43 o                         
 -11   7   7        202.21        255.19        38.80 o                         
 -10   7   7        187.21        197.16        23.23 o                         
  -9   7   7         18.62          7.60         5.32 o                         
  -8   7   7         10.28         10.47        14.17 o                         
  -7   7   7       1329.94       1401.69        94.39 o                         
  -6   7   7        216.36        242.23        16.63 o                         
  -5   7   7          1.76          1.73         2.06 o                         
  -4   7   7         52.95         47.42         3.51 o                         
  -3   7   7        883.92        934.46        39.95 o                         
  -2   7   7       2362.54       2730.08        62.84 o                         
  -1   7   7         86.56         90.91         4.99 o                         
   0   7   7         12.22         22.40         3.16 o                         
   1   7   7         13.10          7.09         6.16 o                         
   2   7   7          1.34         -0.92         2.40 o                         
   3   7   7         26.63         36.25         6.37 o                         
   4   7   7         41.33         51.42         8.16 o                         
   5   7   7          5.79         -1.31         3.62 o                         
   6   7   7         48.09         72.36        14.22 o                         
   7   7   7          0.40         -3.19         7.88 o                         
   8   7   7          9.80         13.98        18.88 o                         
 -11   8   7         49.21        112.21        31.46 o                         
 -10   8   7          2.12         -7.42        10.49 o                         
  -9   8   7          0.05          7.31         8.64 o                         
  -8   8   7          0.07          5.94         6.51 o                         
  -7   8   7         48.90         12.89        25.17 o                         
  -6   8   7          7.66         33.42        17.13 o                         
  -5   8   7        174.15        184.45        16.26 o                         
  -4   8   7        434.31        428.87        12.19 o                         
  -3   8   7        140.44        153.06         6.64 o                         
  -2   8   7         35.12         29.20         6.39 o                         
  -1   8   7         30.36         27.65         3.54 o                         
   0   8   7        203.19        197.56         7.40 o                         
   1   8   7         93.07         72.96         5.23 o                         
   2   8   7         12.60         13.30         3.75 o                         
   3   8   7        267.92        271.61        12.90 o                         
   4   8   7         17.21         29.35        13.27 o                         
   5   8   7         35.02         51.54        14.04 o                         
   6   8   7         32.48         33.22         8.06 o                         
   7   8   7         10.72         19.23        23.42 o                         
   8   8   7          2.94          7.69        18.53 o                         
 -11   9   7         36.65         33.91        20.97 o                         
 -10   9   7          4.59         16.43        17.48 o                         
  -9   9   7          5.11          1.23         6.13 o                         
  -8   9   7          1.78         -3.01         4.50 o                         
  -7   9   7        177.25        192.88        17.57 o                         
  -6   9   7       1477.81       1564.74       124.10 o                         
  -5   9   7        680.92        708.62        33.21 o                         
  -4   9   7         73.73        105.56        11.04 o                         
  -3   9   7        595.37        515.92        31.24 o                         
  -2   9   7       4454.41       4526.89        77.79 o                         
  -1   9   7       1425.22       1399.21        29.08 o                         
   0   9   7          0.48         16.87         6.98 o                         
   1   9   7         94.16         89.86         6.27 o                         
   2   9   7          5.43          9.53         4.10 o                         
   3   9   7         12.07         10.02         4.69 o                         
   4   9   7         34.98         35.03         6.22 o                         
   5   9   7          6.54          2.90         4.67 o                         
   6   9   7         27.81         29.73        10.74 o                         
   7   9   7          5.77         -0.70        17.13 o                         
 -10  10   7        102.41        113.26        30.06 o                         
  -9  10   7         56.43         52.86        14.19 o                         
  -8  10   7          9.97          3.12         6.56 o                         
  -7  10   7        584.95        513.55        33.93 o                         
  -6  10   7       2001.46       2241.37        80.87 o                         
  -5  10   7        219.47        232.93        18.02 o                         
  -4  10   7          2.46         28.39         4.44 o                         
  -3  10   7          0.00         -3.52         3.52 o                         
  -2  10   7        326.04        307.53        11.95 o                         
  -1  10   7        169.18        166.50         8.27 o                         
   0  10   7        265.08        262.53         9.81 o                         
   1  10   7         13.27         22.61         4.23 o                         
   2  10   7          9.33         14.11         4.20 o                         
   3  10   7          3.51          3.26         5.16 o                         
   4  10   7         74.22         77.51        12.93 o                         
   5  10   7         20.77         42.95        31.81 o                         
   6  10   7          9.46         18.51        11.09 o                         
   7  10   7         41.86         60.13        37.06 o                         
  -9  11   7          8.39         11.99         8.57 o                         
  -8  11   7          7.50          7.88         7.47 o                         
  -7  11   7        108.15        119.70        15.93 o                         
  -6  11   7          8.71          4.74         4.17 o                         
  -5  11   7        125.64        138.30        15.21 o                         
  -4  11   7         14.65         16.78        11.37 o                         
  -3  11   7       3600.02       3577.29        74.36 o                         
  -2  11   7       2094.07       2188.76        47.47 o                         
  -1  11   7       1531.05       1509.60        34.26 o                         
   0  11   7         56.89         59.55         5.16 o                         
   1  11   7         49.71         45.24         5.25 o                         
   2  11   7          5.05         12.52         8.89 o                         
   3  11   7          5.71          9.72         7.78 o                         
   4  11   7         11.41          5.21         7.56 o                         
   5  11   7         38.34         16.54        11.89 o                         
   6  11   7          0.18         24.35        12.26 o                         
 -10  12   7        128.70        128.29        29.36 o                         
  -9  12   7         22.35         55.67        33.91 o                         
  -8  12   7         65.19         67.21        15.32 o                         
  -7  12   7        300.41        317.78        24.13 o                         
  -6  12   7         15.36         15.40         7.66 o                         
  -5  12   7        290.82        364.58        34.26 o                         
  -4  12   7        101.96        130.21        13.20 o                         
  -3  12   7         12.35          3.04         4.84 o                         
  -2  12   7        310.57        272.17        12.51 o                         
  -1  12   7        158.51        163.69         8.47 o                         
   0  12   7        207.85        189.89        12.92 o                         
   1  12   7        255.20        259.42        23.23 o                         
   2  12   7        223.12        221.48        20.54 o                         
   3  12   7         60.74         59.55        14.87 o                         
   4  12   7          1.58         -8.13         8.81 o                         
   5  12   7         17.10         10.17        10.97 o                         
   6  12   7         12.79        -12.41        12.41 o                         
  -9  13   7          0.01          0.82         7.56 o                         
  -8  13   7         35.45         33.81        16.43 o                         
  -7  13   7        309.08        305.23        24.88 o                         
  -6  13   7        284.16        281.18        47.54 o                         
  -5  13   7        111.84        125.84        15.02 o                         
  -4  13   7         80.92         73.75        11.89 o                         
  -3  13   7       2326.13       2088.29        73.93 o                         
  -2  13   7       2010.68       1929.06        47.42 o                         
  -1  13   7        106.13        104.95         8.08 o                         
   0  13   7          6.96          1.75         8.74 o                         
   1  13   7         45.78         50.14        11.36 o                         
   2  13   7         58.62         67.05        15.93 o                         
   3  13   7          1.29         -0.87         7.17 o                         
   4  13   7         86.22         87.01        16.37 o                         
   5  13   7         64.04         79.56        17.69 o                         
  -8  14   7          7.63          6.96         8.78 o                         
  -7  14   7         38.96         61.67        14.40 o                         
  -6  14   7        276.67        286.99        25.94 o                         
  -5  14   7          0.79          7.09        10.19 o                         
  -4  14   7         37.17         30.81        10.53 o                         
  -3  14   7          0.22         -3.03         4.67 o                         
  -2  14   7         30.40         24.33        10.32 o                         
  -1  14   7          1.08        142.75        90.71 o                         
   0  14   7          9.31          3.10         6.71 o                         
   1  14   7         21.14         36.88        13.84 o                         
   2  14   7        226.19        215.53        22.46 o                         
   3  14   7          1.26          0.10         7.82 o                         
   4  14   7          1.63         -5.45        10.84 o                         
  -7  15   7          5.34          1.34         6.93 o                         
  -6  15   7          1.18          6.11         7.82 o                         
  -5  15   7         38.26         28.55        16.75 o                         
  -4  15   7         28.03         24.79        10.97 o                         
  -3  15   7        110.13         43.43        50.86 o
[truncated: 522,210 more chars]
