# Supplementary material for: Quaternary and quinary molecular solids based on structural inequivalence and combinatorial approaches: 2-nitro­resorcinol and 4,6-di­chloro­resorcinol
Source: IUCrJ. 2021 Jan 11;8(Pt 2):178–85. doi: 10.1107/S2052252520016589 (PMC7924232; doi:10.1107/S2052252520016589)
Supplement: Supplementary file 6 [file m-08-00178-4NRES-DMPsup6.hkl]

data_4NRES-DMP                                                                  
_shelx_title ' 22 in C2/c'                                                      
_shelx_refln_list_code          4                                               
_shelx_F_calc_maximum      247.13                                               
_exptl_crystal_F_000       552.00                                               
_reflns_d_resolution_high  0.7700                                               
                                                                                
loop_                                                                           
 _space_group_symop_operation_xyz                                               
 'x, y, z'                                                                      
 '-x, y, -z+1/2'                                                                
 'x+1/2, y+1/2, z'                                                              
 '-x+1/2, y+1/2, -z+1/2'                                                        
 '-x, -y, -z'                                                                   
 'x, -y, z-1/2'                                                                 
 '-x+1/2, -y+1/2, -z'                                                           
 'x+1/2, -y+1/2, z-1/2'                                                         
                                                                                
_cell_length_a     8.7482                                                       
_cell_length_b    14.9258                                                       
_cell_length_c    10.2464                                                       
_cell_angle_alpha  90.000                                                       
_cell_angle_beta  110.165                                                       
_cell_angle_gamma  90.000                                                       
                                                                                
_shelx_F_squared_multiplier     1.000                                           
                                                                                
loop_                                                                           
 _refln_index_h                                                                 
 _refln_index_k                                                                 
 _refln_index_l                                                                 
 _refln_F_squared_calc                                                          
 _refln_F_squared_meas                                                          
 _refln_F_squared_sigma                                                         
 _refln_observed_status                                                         
   2   0   0          0.07         -0.60         1.63 o                         
   4   0   0         45.56         33.35         4.27 o                         
   6   0   0        649.31        669.60       172.47 o                         
   8   0   0        168.56        158.84        89.33 o                         
  10   0   0         20.40         28.00        17.76 o                         
   3   1   0       6970.14       7206.48       119.22 o                         
   5   1   0        112.39        232.66        10.99 o                         
   7   1   0        300.19        256.06        42.40 o                         
   9   1   0          1.26          6.73         7.54 o                         
   2   2   0       3562.35       3045.72        40.29 o                         
   4   2   0       2177.55       2479.76        51.81 o                         
   6   2   0         12.17          9.98         3.14 o                         
   8   2   0         35.93         65.02        21.97 o                         
  10   2   0          0.30          2.85         7.19 o                         
   1   3   0       3575.98       3503.41        40.06 o                         
   3   3   0         69.48         78.12         7.47 o                         
   5   3   0       1288.77       1024.14        96.45 o                         
   7   3   0       1336.92       1295.26       258.42 o                         
   9   3   0        167.15        106.46        40.95 o                         
   0   4   0        344.37        385.45         8.04 o                         
   2   4   0       3555.24       3389.97        50.64 o                         
   4   4   0       2004.72       2346.92        47.29 o                         
   6   4   0         78.97         92.45        12.10 o                         
   8   4   0          5.29          2.66         3.48 o                         
  10   4   0         64.40         35.30        23.11 o                         
   1   5   0        731.16        671.53        12.88 o                         
   3   5   0         80.61         79.58         3.49 o                         
   5   5   0          0.26          0.94         1.90 o                         
   7   5   0        221.70        203.41        16.65 o                         
   9   5   0         31.08         20.19        12.02 o                         
   0   6   0       7926.68       8471.95       172.64 o                         
   2   6   0        419.87        430.57         9.62 o                         
   4   6   0        984.79       1046.75        25.00 o                         
   6   6   0         10.00          7.14         2.88 o                         
   8   6   0         13.68          9.57         5.42 o                         
  10   6   0         19.90         11.92        11.87 o                         
   1   7   0       1023.05       1222.47        20.88 o                         
   3   7   0        118.31        154.54         6.21 o                         
   5   7   0       1086.41       1083.77        30.31 o                         
   7   7   0         46.78         40.55         5.97 o                         
   9   7   0        166.83        154.33        49.12 o                         
   0   8   0       2577.86       3018.04        73.66 o                         
   2   8   0        137.59        149.58         5.98 o                         
   4   8   0        605.49        569.47        20.00 o                         
   6   8   0        750.18        795.73        31.12 o                         
   8   8   0        203.35        174.17        31.35 o                         
   1   9   0         40.25         48.05         3.53 o                         
   3   9   0        419.39        444.75        16.13 o                         
   5   9   0        368.57        377.42        18.19 o                         
   7   9   0        126.24         50.30        26.57 o                         
   9   9   0          1.14          2.55        14.15 o                         
   0  10   0        195.64        206.45        10.74 o                         
   2  10   0         25.40         34.35         4.32 o                         
   4  10   0       1859.14       1900.47        65.63 o                         
   6  10   0          0.27         -2.71         3.18 o                         
   8  10   0         19.02         18.80        10.15 o                         
   1  11   0        266.18        247.27        10.71 o                         
   3  11   0        448.40        480.81        21.31 o                         
   5  11   0        112.63         90.71        23.91 o                         
   7  11   0         32.27         39.66        18.07 o                         
   0  12   0          4.10          5.76         4.07 o                         
   2  12   0          3.98          4.29         3.55 o                         
   4  12   0        360.97        358.95        20.98 o                         
   6  12   0          7.67         11.26         5.29 o                         
   8  12   0          8.31          0.65        14.15 o                         
   1  13   0        353.37        345.66        16.73 o                         
   3  13   0        476.24        451.42        23.70 o                         
   5  13   0          7.71          8.30         5.03 o                         
   7  13   0         11.31          6.27         7.28 o                         
   0  14   0        391.84        340.96        28.18 o                         
   2  14   0         28.56         25.92         6.09 o                         
   4  14   0         11.68          9.99         5.59 o                         
   6  14   0          4.81          7.51         6.29 o                         
   1  15   0         52.13         46.91         8.50 o                         
   3  15   0          0.66          1.16         5.39 o                         
   5  15   0          0.12         -2.77         5.68 o                         
   0  16   0         59.27         44.12        13.18 o                         
   2  16   0          0.49          3.86         5.63 o                         
   4  16   0        121.19        118.31        20.32 o                         
   6  16   0         27.27         45.19        12.73 o                         
   1  17   0         10.02          7.27         6.72 o                         
   3  17   0          1.30          0.64         5.70 o                         
   5  17   0          3.58         -2.03         7.21 o                         
   0  18   0         10.52         10.58        13.94 o                         
   2  18   0          6.49          2.51         7.30 o                         
   1  19   0          6.39         12.94         9.30 o                         
  -9   1   1          1.32          2.69         3.35 o                         
  -7   1   1       1830.97       1829.58       220.82 o                         
  -5   1   1        120.89        107.62        11.22 o                         
  -3   1   1       1219.90       1231.90        24.27 o                         
   1   1   1      10806.34       9011.13       397.39 o                         
   3   1   1       3437.40       3227.97        43.56 o                         
   5   1   1         15.13          9.53         2.64 o                         
   7   1   1        781.37        822.04        47.61 o                         
   9   1   1        111.20        158.93        46.72 o                         
 -10   2   1          0.17          3.37         3.42 o                         
  -8   2   1          2.16          3.55         3.65 o                         
  -6   2   1         25.61         37.50         6.88 o                         
  -4   2   1        294.21        240.36        27.62 o                         
  -2   2   1         25.30         22.82         1.67 o                         
   0   2   1       6853.89       6796.82        63.60 o                         
   2   2   1        669.10        651.66        12.16 o                         
   4   2   1        718.37        853.02        34.41 o                         
   6   2   1          3.64          0.41         1.83 o                         
   8   2   1          0.59          2.69         7.56 o                         
  10   2   1        145.78        131.86        58.28 o                         
  -9   3   1          1.64          3.13         3.71 o                         
  -7   3   1        251.90        363.79        50.97 o                         
  -5   3   1        274.56        245.37        27.62 o                         
  -3   3   1       5925.99       5521.71       517.43 o                         
  -1   3   1         44.28         43.33         1.72 o                         
   1   3   1       1057.80        964.77        12.76 o                         
   3   3   1       2009.66       1785.06        28.80 o                         
   5   3   1        192.96        188.94         9.11 o                         
   7   3   1         88.38        119.45        22.80 o                         
   9   3   1        164.18        189.71        68.13 o                         
 -10   4   1         17.45          4.62         5.93 o                         
  -8   4   1        357.83        376.86        18.58 o                         
  -6   4   1         27.50          9.98         3.41 o                         
  -4   4   1        275.54        298.76         9.24 o                         
  -2   4   1       5848.64       5612.92        89.14 o                         
   0   4   1        531.26        521.43         8.37 o                         
   2   4   1        170.30        136.00         3.61 o                         
   4   4   1        490.23        593.52        13.84 o                         
   6   4   1        692.85        549.37        66.66 o                         
   8   4   1         27.93         29.86        11.62 o                         
  10   4   1         25.71         48.34        16.22 o                         
  -9   5   1         44.16         37.53        10.59 o                         
  -7   5   1         85.16         73.83        11.10 o                         
  -5   5   1        136.02        113.83        16.76 o                         
  -3   5   1       1150.38       1260.14        24.95 o                         
  -1   5   1        478.28        531.36        10.08 o                         
   1   5   1       1777.82       1778.70        28.52 o                         
   3   5   1          3.50          4.90         1.71 o                         
   5   5   1        527.43        437.60        39.66 o                         
   7   5   1        140.44        120.84        17.78 o                         
   9   5   1          9.68          4.72         7.58 o                         
 -10   6   1         32.08         61.79        17.80 o                         
  -8   6   1         54.64         44.63        11.16 o                         
  -6   6   1         77.19         85.92        14.81 o                         
  -4   6   1          0.22          0.82         1.68 o                         
  -2   6   1       3439.92       3627.02        65.16 o                         
   0   6   1        461.57        457.43        10.12 o                         
   2   6   1        678.59        649.55        13.95 o                         
   4   6   1          0.31          0.70         1.55 o                         
   6   6   1          7.16         11.13         3.34 o                         
   8   6   1         63.23         48.08        20.99 o                         
  -9   7   1          3.85          7.48         6.09 o                         
  -7   7   1         36.74         22.85         5.05 o                         
  -5   7   1        119.76         78.39        20.50 o                         
  -3   7   1        475.26        565.98        13.34 o                         
  -1   7   1        508.21        429.67        10.44 o                         
   1   7   1       3741.28       3993.85        72.60 o                         
   3   7   1        289.15        264.98        24.98 o                         
   5   7   1          0.23          1.22         2.44 o                         
   7   7   1        229.25        170.00        20.51 o                         
   9   7   1          5.82          0.90         4.11 o                         
  -8   8   1         21.97         10.91         4.51 o                         
  -6   8   1         21.24         16.12         5.16 o                         
  -4   8   1          0.16          1.75         2.25 o                         
  -2   8   1        615.99        598.88        15.91 o                         
   0   8   1       1468.27       1566.07        29.16 o                         
   2   8   1        142.39        133.38         6.20 o                         
   4   8   1       1037.32       1098.20        30.17 o                         
   6   8   1          8.85         15.04         7.98 o                         
   8   8   1          7.24          8.54         6.17 o                         
  -9   9   1          6.45          4.43        12.56 o                         
  -7   9   1          3.81          1.59         3.59 o                         
  -5   9   1        244.49        239.43        14.04 o                         
  -3   9   1        613.08        600.49        18.96 o                         
  -1   9   1        277.45        249.59         9.17 o                         
   1   9   1         57.64         52.77         3.97 o                         
   3   9   1       1145.68       1103.81        29.97 o                         
   5   9   1         40.40         48.41         7.91 o                         
   7   9   1         12.47         11.52         4.33 o                         
   9   9   1         11.60         -1.21         7.42 o                         
  -8  10   1         61.41         74.51        21.16 o                         
  -6  10   1        332.26        361.15        22.07 o                         
  -4  10   1        332.53        314.81        26.43 o                         
  -2  10   1        151.21        153.68         7.87 o                         
   0  10   1        147.03        137.87         7.11 o                         
   2  10   1        146.78        133.58         7.74 o                         
   4  10   1        165.33        170.49        11.18 o                         
   6  10   1          5.86          0.31         2.69 o                         
   8  10   1          5.23          5.80         9.11 o                         
  -9  11   1         45.75         59.89        61.98 o                         
  -7  11   1          4.40          4.75         5.95 o                         
  -5  11   1        169.12        176.94        14.39 o                         
  -3  11   1       1031.81        967.83        31.77 o                         
  -1  11   1        313.05        310.70        13.53 o                         
   1  11   1          0.43         -2.42         2.49 o                         
   3  11   1        463.29        444.73        40.07 o                         
   5  11   1         40.34         35.65         9.62 o                         
   7  11   1         93.65         66.14        30.57 o                         
  -8  12   1         40.78        105.00        42.84 o                         
  -6  12   1         54.89         40.83        12.27 o                         
  -4  12   1        163.07        176.89        13.54 o                         
  -2  12   1        263.62        270.51        13.66 o                         
   0  12   1        133.51        128.89         8.44 o                         
   2  12   1        756.56        761.59        27.19 o                         
   4  12   1          1.12          0.45         2.97 o                         
   6  12   1         50.51         34.74        15.68 o                         
   8  12   1          2.91          3.47        12.30 o                         
  -7  13   1        119.11        150.41        18.07 o                         
  -5  13   1          2.30          5.67         4.86 o                         
  -3  13   1        159.48        191.67        14.66 o                         
  -1  13   1          5.12          3.13         3.55 o                         
   1  13   1         65.32         74.38         7.89 o                         
   3  13   1         12.96          7.96         4.61 o                         
   5  13   1          3.51          4.66         4.48 o                         
   7  13   1         30.27         22.22        17.25 o                         
  -6  14   1         78.00         80.32        12.81 o                         
  -4  14   1          0.00         -0.96         4.06 o                         
  -2  14   1         59.57         44.31         6.79 o                         
   0  14   1         49.06         58.74         8.79 o                         
   2  14   1         68.57         62.32         8.95 o                         
   4  14   1          0.10          0.00         3.77 o                         
   6  14   1         23.01         29.27         8.69 o                         
  -7  15   1         46.22         33.01        17.93 o                         
  -5  15   1         39.86         68.07        13.76 o                         
  -3  15   1          2.49         -0.84         4.07 o                         
  -1  15   1         71.05         73.72        10.58 o                         
   1  15   1          6.60          3.47         4.80 o                         
   3  15   1         50.31         48.13         8.94 o                         
   5  15   1         11.16          5.24         5.81 o                         
  -6  16   1         15.60         27.32        10.70 o                         
  -4  16   1          5.84          3.57         5.59 o                         
  -2  16   1         27.96         28.44         8.51 o                         
   0  16   1         38.09         34.71         8.52 o                         
   2  16   1         24.15         21.47        10.51 o                         
   4  16   1          6.63          7.59         6.82 o                         
  -5  17   1          1.58          4.36         8.08 o                         
  -3  17   1         31.52         28.71         9.59 o                         
  -1  17   1          0.01         -1.53         5.91 o                         
   1  17   1          0.24          2.35         5.74 o                         
   3  17   1          0.76          4.94         7.53 o                         
  -4  18   1         18.19         17.34        11.45 o                         
  -2  18   1         24.83         29.42        12.29 o                         
   0  18   1          0.16          3.12         6.28 o                         
   2  18   1          1.92          4.46         6.51 o                         
  -1  19   1         41.69         61.92        14.40 o                         
   1  19   1         43.12         38.57        12.11 o                         
 -10   0   2         58.74         50.73        44.82 o                         
  -8   0   2        849.05        936.55        55.54 o                         
  -6   0   2        195.36        207.24        15.17 o                         
  -4   0   2       2184.50       2172.82       111.17 o                         
  -2   0   2      18904.00      19358.45       355.65 o                         
   0   0   2        477.41        462.14         8.63 o                         
   2   0   2         52.45         62.70         7.22 o                         
   4   0   2       1404.10       1343.08        70.77 o                         
   6   0   2       3015.82       3000.26       179.00 o                         
   8   0   2          0.15          3.45        12.84 o                         
 -11   1   2         63.84         13.27        14.89 o                         
  -9   1   2          2.37          0.15         2.63 o                         
  -7   1   2          6.03          4.49         2.02 o                         
  -5   1   2         79.68         99.47         6.81 o                         
  -3   1   2       1339.35       1294.60        31.46 o                         
  -1   1   2       3978.20       3810.78        33.17 o                         
   1   1   2       2881.60       2831.75        25.67 o                         
   3   1   2       1254.01       1109.54        36.38 o                         
   5   1   2        213.84        288.58        21.23 o                         
   7   1   2         76.57         80.84        14.93 o                         
   9   1   2          1.53          4.49         9.18 o                         
 -10   2   2        144.58        156.10        62.59 o                         
  -8   2   2         82.64         60.35        10.53 o                         
  -6   2   2        313.29        316.53        18.17 o                         
  -4   2   2        345.36        343.11        10.41 o                         
  -2   2   2        456.19        553.84        10.94 o                         
   0   2   2        164.33        171.63         3.84 o                         
   2   2   2       8527.70       8531.27        99.22 o                         
   4   2   2        813.66        740.01        30.19 o                         
   6   2   2        623.34        800.96        42.93 o                         
   8   2   2          3.98          7.12         8.80 o                         
 -11   3   2         52.66         40.77        27.36 o                         
  -9   3   2         34.55         25.86         9.42 o                         
  -7   3   2         52.20         33.98         8.07 o                         
  -5   3   2        228.65        240.23        10.29 o                         
  -3   3   2         60.98         53.48         2.73 o                         
  -1   3   2        236.59        234.23         4.32 o                         
   1   3   2       7312.47       7071.77        90.25 o                         
   3   3   2         10.77          9.68         1.46 o                         
   5   3   2          9.56         13.42         2.38 o                         
   7   3   2        164.44        127.37        17.88 o                         
   9   3   2         11.53         15.54        13.26 o                         
 -10   4   2         19.52         10.91         9.74 o                         
  -8   4   2        238.15        267.69        14.73 o                         
  -6   4   2         60.79         40.03         6.72 o                         
  -4   4   2       1402.54       1425.72        32.21 o                         
  -2   4   2         70.46         64.01         3.16 o                         
   0   4   2          4.73          5.48         1.15 o                         
   2   4   2       1154.54       1220.80        20.38 o                         
   4   4   2         87.00         79.62         4.00 o                         
   6   4   2         18.58         41.48         9.53 o                         
   8   4   2         33.72         42.13        13.42 o                         
  -9   5   2         44.18         46.21         8.89 o                         
  -7   5   2        401.30        382.41        16.37 o                         
  -5   5   2        535.44         -0.65         1.54 o                         
  -3   5   2          0.04          0.92         1.19 o                         
  -1   5   2         15.54         14.95         2.03 o                         
   1   5   2        147.97        183.90         5.33 o                         
   3   5   2        540.57        556.84        12.84 o                         
   5   5   2        232.61        227.22        10.08 o                         
   7   5   2        198.31        220.33        58.20 o                         
   9   5   2         42.86         79.72        19.23 o                         
 -10   6   2          8.10         -0.64         8.30 o                         
  -8   6   2         90.70         64.86        11.46 o                         
  -6   6   2        199.91        222.48        13.66 o                         
  -4   6   2         27.49         17.20         4.15 o                         
  -2   6   2         25.40         40.67         3.51 o                         
   0   6   2       1204.66       1189.07        21.16 o                         
   2   6   2       1938.08       2158.60        41.62 o                         
   4   6   2          3.38          2.58         1.93 o                         
   6   6   2        148.95        119.44        21.10 o                         
   8   6   2         25.90         26.03        17.55 o                         
  -9   7   2         25.14         20.46         6.80 o                         
  -7   7   2         36.28         30.12        10.24 o                         
  -5   7   2         12.99         10.60         3.36 o                         
  -3   7   2         45.51         53.13         3.98 o                         
  -1   7   2        314.45        286.25        10.06 o                         
   1   7   2       1752.70       1765.96        36.16 o                         
   3   7   2        119.01        125.33         6.17 o                         
   5   7   2          4.08          7.64         3.48 o                         
   7   7   2          3.58          3.29         7.42 o                         
   9   7   2         25.01         27.06        13.15 o                         
 -10   8   2         31.25         25.18        21.13 o                         
  -8   8   2        106.13         99.12        28.23 o                         
  -6   8   2          0.58         -2.69         2.69 o                         
  -4   8   2          4.07          1.46         2.19 o                         
  -2   8   2       1978.27       2045.54        46.21 o                         
   0   8   2        102.86        105.93         5.29 o                         
   2   8   2        151.39        130.36        13.02 o                         
   4   8   2        361.07        310.08        25.38 o                         
   6   8   2         19.08         66.57        45.28 o                         
   8   8   2          0.27          0.80         6.78 o                         
  -9   9   2          1.91         10.39         6.19 o                         
  -7   9   2          6.54         10.41         5.16 o                         
  -5   9   2        991.31       1032.32        38.06 o                         
  -3   9   2          0.58         -0.50         2.10 o                         
  -1   9   2        160.76        187.28         8.05 o                         
   1   9   2        206.05        197.68         8.46 o                         
   3   9   2        234.65        234.41        22.93 o                         
   5   9   2        156.83        162.06        10.41 o                         
   7   9   2        106.28        101.46        25.34 o                         
  -8  10   2        119.30        141.29        14.34 o                         
  -6  10   2         10.41         10.02         4.65 o                         
  -4  10   2       1033.66       1159.66        41.60 o                         
  -2  10   2          2.81          0.31         2.49 o                         
   0  10   2         48.75         50.26         4.14 o                         
   2  10   2        931.59        924.22        27.65 o                         
   4  10   2          7.57          2.14         2.77 o                         
   6  10   2          0.06          4.64         4.15 o                         
   8  10   2         45.13         20.51        23.91 o                         
  -9  11   2          6.80         13.76         7.78 o                         
  -7  11   2         54.92         55.78         9.43 o                         
  -5  11   2          0.01          2.26         3.55 o                         
  -3  11   2         93.56         89.16         7.62 o                         
  -1  11   2        113.55        121.48         7.80 o                         
   1  11   2        160.61        175.36        10.37 o                         
   3  11   2        307.76        295.90        14.07 o                         
   5  11   2        121.22        133.03        11.35 o                         
   7  11   2          4.96          2.42         5.70 o                         
  -8  12   2          1.12         -7.02        12.69 o                         
  -6  12   2          3.46          1.51         4.65 o                         
  -4  12   2        124.73        125.95        11.50 o                         
  -2  12   2         37.73         41.39         6.30 o                         
   0  12   2         73.71         70.87         6.80 o                         
   2  12   2        618.10        609.72        23.21 o                         
   4  12   2         42.79         27.17         7.90 o                         
   6  12   2         80.24         78.81        20.60 o                         
  -7  13   2          3.14          5.02         6.39 o                         
  -5  13   2         12.93          7.72         6.61 o                         
  -3  13   2        355.44        354.91        18.34 o                         
  -1  13   2        112.31        109.18         9.46 o                         
   1  13   2        230.82        205.74        11.26 o                         
   3  13   2         32.49         30.24        11.67 o                         
   5  13   2         96.87         69.24        20.10 o                         
   7  13   2          0.01         -2.14         9.18 o                         
  -6  14   2          1.40          8.13         6.86 o                         
  -4  14   2         26.21         21.67         6.64 o                         
  -2  14   2         10.57          8.82         4.78 o                         
   0  14   2         43.00         37.55         6.36 o                         
   2  14   2         40.37         46.25         7.38 o                         
   4  14   2          4.51          4.94         5.22 o                         
   6  14   2         68.38         37.28        17.30 o                         
  -7  15   2         48.74         62.10        16.19 o                         
  -5  15   2         14.09         16.58         7.59 o                         
  -3  15   2         40.45         31.54         8.64 o                         
  -1  15   2         18.87         21.68         5.99 o                         
   1  15   2          9.24          6.81         5.15 o                         
   3  15   2          0.04         -0.38         4.14 o                         
   5  15   2          0.55          1.21         5.75 o                         
  -6  16   2         38.50         51.02        13.84 o                         
  -4  16   2          2.24          4.30         6.29 o                         
  -2  16   2          2.15          4.31         5.70 o                         
   0  16   2         19.42         14.60         7.24 o                         
   2  16   2          8.41          6.34         6.51 o                         
   4  16   2         26.63         46.96        10.67 o                         
  -5  17   2          0.95          4.44         7.66 o                         
  -3  17   2          0.02          2.48         7.59 o                         
  -1  17   2          2.46         10.24         7.77 o                         
   1  17   2         58.51         67.94        11.66 o                         
   3  17   2         21.60         15.43         8.49 o                         
  -4  18   2         17.14         17.51        11.63 o                         
  -2  18   2         54.71         61.90        19.48 o                         
   0  18   2          7.54         11.99         9.79 o                         
   2  18   2         22.96         35.16        14.87 o                         
  -1  19   2          1.50         -4.95         7.90 o                         
 -11   1   3          7.08          8.05        16.52 o                         
  -9   1   3        112.83        105.67        23.62 o                         
  -7   1   3        153.37        156.24        11.79 o                         
  -5   1   3        419.16        437.45        12.29 o                         
  -3   1   3       1232.48       1113.45        19.92 o                         
  -1   1   3      61073.79      66877.98       877.93 o                         
   1   1   3        428.47        355.68        11.97 o                         
   3   1   3        283.69        326.98        17.04 o                         
   5   1   3        267.62        295.01        22.43 o                         
   7   1   3         87.95        111.35        18.31 o                         
   9   1   3          8.81         13.67        12.70 o                         
 -10   2   3         25.10         14.30         7.18 o                         
  -8   2   3        628.26        642.83        31.12 o                         
  -6   2   3        573.44        564.85        20.63 o                         
  -4   2   3       1195.59       1098.98        21.12 o                         
  -2   2   3        100.81        115.54         4.50 o                         
   0   2   3        261.76        310.26         6.49 o                         
   2   2   3       2189.14       2219.55        55.81 o                         
   4   2   3        433.16        510.92        26.38 o                         
   6   2   3        896.61        944.06        53.31 o                         
   8   2   3         19.42         18.22        12.51 o                         
 -11   3   3         16.88         -3.35        10.31 o                         
  -9   3   3          2.21          0.78         3.61 o                         
  -7   3   3         85.04         68.61        14.82 o                         
  -5   3   3       1318.18       1426.63        30.98 o                         
  -3   3   3        189.13        155.18         6.51 o                         
  -1   3   3        458.69        453.84         8.09 o                         
   1   3   3          4.17          3.07         1.03 o                         
   3   3   3       1772.50       2071.87        67.73 o                         
   5   3   3        219.54        255.46        20.12 o                         
   7   3   3          5.91          0.21         6.07 o                         
   9   3   3         36.56         19.03        15.74 o                         
 -10   4   3        166.74        117.59        51.04 o                         
  -8   4   3        594.99        565.40        35.10 o                         
  -6   4   3        107.07        104.63         7.18 o                         
  -4   4   3         57.11         63.80         5.25 o                         
  -2   4   3          1.65          0.81         1.25 o                         
   0   4   3         30.98         22.54         2.08 o                         
   2   4   3        504.47        485.22        14.45 o                         
   4   4   3        732.39        630.79        30.85 o                         
   6   4   3        579.62        600.96        38.68 o                         
   8   4   3        160.51        139.48        27.05 o                         
  -9   5   3          5.59          3.97         4.71 o                         
  -7   5   3          1.29          2.80         2.54 o                         
  -5   5   3       1776.38       1847.41        47.39 o                         
  -3   5   3        324.38        387.93         9.76 o                         
  -1   5   3       1387.12       1403.11        24.67 o                         
   1   5   3       1436.71       1529.51        27.74 o                         
   3   5   3        835.98        939.51        27.62 o                         
   5   5   3          3.05          1.38         5.21 o                         
   7   5   3          0.92          6.01         7.52 o                         
   9   5   3         46.41         82.23        24.42 o                         
 -10   6   3         30.41         25.79         9.63 o                         
  -8   6   3          1.19          2.49         4.36 o                         
  -6   6   3        114.76        123.63         9.18 o                         
  -4   6   3        161.49        191.05         7.07 o                         
  -2   6   3        204.81        269.60         6.81 o                         
   0   6   3         39.99         63.33         3.55 o                         
   2   6   3          8.84         25.35         2.80 o                         
   4   6   3        539.85        524.49        20.99 o                         
   6   6   3         37.46         40.11        10.68 o                         
   8   6   3         70.72         78.61        20.71 o                         
  -9   7   3         63.23         65.28        10.86 o                         
  -7   7   3        174.67        179.39        18.37 o                         
  -5   7   3         23.69         26.90         4.56 o                         
  -3   7   3        731.27        683.45        18.24 o                         
  -1   7   3       3069.23       3289.92        62.17 o                         
   1   7   3        147.57        132.06         5.67 o                         
   3   7   3         44.52         60.69         5.91 o                         
   5   7   3        471.32        440.36        31.71 o                         
   7   7   3        145.23        141.09        23.03 o                         
 -10   8   3         22.47         17.87         7.97 o                         
  -8   8   3        100.22         97.75        12.58 o                         
  -6   8   3        865.39        867.88        37.25 o                         
  -4   8   3          4.49          6.46         2.76 o                         
  -2   8   3         27.37         37.96         4.12 o                         
   0   8   3        101.80        117.91         5.81 o                         
   2   8   3        542.87        584.55        16.98 o                         
   4   8   3        363.43        359.70        18.26 o                         
   6   8   3        179.92        132.09        54.95 o                         
   8   8   3         30.29         19.22        13.77 o                         
  -9   9   3         72.84         69.25        13.35 o                         
  -7   9   3        314.07        346.38        23.05 o                         
  -5   9   3        697.38        734.87        31.83 o                         
  -3   9   3        108.61        103.75         6.76 o                         
  -1   9   3        388.90        436.83        14.20 o                         
   1   9   3          1.42          0.60         2.32 o                         
   3   9   3       1548.81       1552.39       150.41 o                         
   5   9   3         95.09         92.47        13.77 o                         
   7   9   3         69.06         81.31        17.88 o                         
  -8  10   3         15.02         12.50         6.76 o                         
  -6  10   3         76.00         85.71        11.07 o                         
  -4  10   3        117.47        123.02         8.67 o                         
  -2  10   3        341.66        319.59        12.86 o                         
   0  10   3        155.77        154.50         8.40 o                         
   2  10   3          0.01          0.30         2.74 o                         
   4  10   3        246.97        257.86        26.07 o                         
   6  10   3          1.10          1.23         8.77 o                         
  -9  11   3          4.56          8.98         9.20 o                         
  -7  11   3         20.60         25.62         8.21 o                         
  -5  11   3       1260.78       1305.96        53.55 o                         
  -3  11   3         26.93         35.79         5.88 o                         
  -1  11   3        403.89        442.78        17.05 o                         
   1  11   3          7.80          4.62         2.07 o                         
   3  11   3        578.84        557.33        22.18 o                         
   5  11   3          0.00          0.28         3.38 o                         
   7  11   3          9.64          4.70         9.27 o                         
  -8  12   3         31.27         49.45        10.75 o                         
  -6  12   3         45.09         53.13         9.45 o                         
  -4  12   3       1074.96       1084.56        40.17 o                         
  -2  12   3         39.90         46.68         6.58 o                         
   0  12   3        272.42        247.97        13.39 o                         
   2  12   3        542.75        546.31        23.80 o                         
   4  12   3          0.14          2.31         2.74 o                         
   6  12   3         14.11         12.29        10.40 o                         
  -7  13   3         48.00         61.97        12.17 o                         
  -5  13   3         16.48         13.90         6.40 o                         
  -3  13   3          7.81         14.68         5.21 o                         
  -1  13   3        264.73        254.38        15.43 o                         
   1  13   3          1.13         -0.97         3.76 o                         
   3  13   3        148.79        142.99        19.28 o                         
   5  13   3          7.48          8.52         4.50 o                         
  -6  14   3         21.86         35.22        10.90 o                         
  -4  14   3         12.22         13.17         7.57 o                         
  -2  14   3        244.40        243.40        15.45 o                         
   0  14   3        183.24        165.20        13.58 o                         
   2  14   3         95.78         89.57        11.38 o                         
   4  14   3          0.35         -0.69         4.10 o                         
   6  14   3         17.47         -8.30        10.77 o                         
  -7  15   3         17.72         16.68         9.17 o                         
  -5  15   3          0.60          3.58         6.11 o                         
  -3  15   3         44.87         47.78         9.21 o                         
  -1  15   3        107.89         90.67        12.14 o                         
   1  15   3          1.32         -5.46         5.46 o                         
   3  15   3         51.07         52.06        11.66 o                         
   5  15   3          0.45          3.88         7.54 o                         
  -6  16   3          4.79         -8.31         8.31 o                         
  -4  16   3          7.03          7.81         6.92 o                         
  -2  16   3          2.18          1.07         5.36 o                         
   0  16   3         17.88         12.16         7.13 o                         
   2  16   3          9.07         19.54         8.33 o                         
   4  16   3          0.03         -2.53         6.09 o                         
  -5  17   3        113.58        144.75        19.65 o                         
  -3  17   3         14.22         23.50        10.59 o                         
  -1  17   3         20.17          9.22         7.50 o                         
   1  17   3          1.52          4.07         5.77 o                         
   3  17   3         67.67         65.99        19.83 o                         
  -4  18   3         11.23          8.42        11.70 o                         
  -2  18   3          1.98          2.01         6.63 o                         
   0  18   3          0.03          2.14         7.70 o                         
   2  18   3          2.29          0.85         6.46 o                         
 -10   0   4          4.25         12.70        12.20 o                         
  -8   0   4       1102.36       1200.53        54.77 o                         
  -6   0   4         61.41         75.88         9.67 o                         
  -4   0   4        758.73        961.76        31.39 o                         
  -2   0   4        758.65        756.49        18.83 o                         
   0   0   4       2970.93       2716.05        63.42 o                         
   2   0   4       2761.66       2933.08       125.17 o                         
   4   0   4         83.96         94.91        16.92 o                         
   6   0   4       1106.56       1208.01        97.78 o                         
   8   0   4         35.85         80.73        27.41 o                         
 -11   1   4          1.67          2.18         8.00 o                         
  -9   1   4         24.70         38.80         7.63 o                         
  -7   1   4          8.56         13.34         4.31 o                         
  -5   1   4        118.15         88.10         5.99 o                         
  -3   1   4        676.69        537.25        11.31 o                         
  -1   1   4        222.22        234.91         5.96 o                         
   1   1   4        263.81        255.92         6.19 o                         
   3   1   4        462.76        516.08        25.26 o                         
   5   1   4         93.35         97.57        13.94 o                         
   7   1   4          3.58          0.17         8.16 o                         
 -10   2   4          4.42          7.94         6.39 o                         
  -8   2   4        580.86        571.24        24.65 o                         
  -6   2   4          9.94         11.46         3.29 o                         
  -4   2   4        403.02        272.49         9.51 o                         
  -2   2   4        698.80        619.57        14.74 o                         
   0   2   4        334.22        458.09        10.80 o                         
   2   2   4          3.03          6.11         2.00 o                         
   4   2   4         22.64         18.04         7.28 o                         
   6   2   4         24.54         15.51         8.97 o                         
   8   2   4        191.71        261.03        33.81 o                         
 -11   3   4          3.66         22.76        20.05 o                         
  -9   3   4         91.22        113.27        14.00 o                         
  -7   3   4         41.25         53.15         7.84 o                         
  -5   3   4        677.74        604.60        21.02 o                         
  -3   3   4         64.02         59.93         5.41 o                         
  -1   3   4       1493.24       1508.41        27.24 o                         
   1   3   4        100.44        113.61         4.60 o                         
   3   3   4         17.16         19.41         6.10 o                         
   5   3   4        255.52        280.64        23.89 o                         
   7   3   4          0.05         -2.61         8.12 o                         
 -10   4   4         14.53          9.79         5.13 o                         
  -8   4   4          1.23         11.26         6.48 o                         
  -6   4   4         68.73         76.25         8.95 o                         
  -4   4   4       2731.44       3074.67        75.68 o                         
  -2   4   4       1232.12       1164.61        26.14 o                         
   0   4   4         34.51         53.33         3.01 o                         
   2   4   4        332.94        334.23        11.21 o                         
   4   4   4        463.51        479.62        30.80 o                         
   6   4   4         63.29         93.14        17.77 o                         
   8   4   4         12.83         31.49        17.32 o                         
  -9   5   4        146.53        135.38        14.62 o                         
  -7   5   4          7.26          7.10         5.02 o                         
  -5   5   4         28.46         38.32         5.43 o                         
  -3   5   4        463.54        434.48        28.85 o                         
  -1   5   4        155.04        169.39         5.71 o                         
   1   5   4         38.73         38.87         2.96 o                         
   3   5   4         29.57         31.05         3.86 o                         
   5   5   4        144.54        127.11        17.36 o                         
   7   5   4         46.86         67.76        17.37 o                         
 -10   6   4          7.27          3.58         6.09 o                         
  -8   6   4         47.62         68.05         9.34 o                         
  -6   6   4         84.21         84.78         7.66 o                         
  -4   6   4         21.80         41.99         4.60 o                         
  -2   6   4          8.95         15.79         2.56 o                         
   0   6   4         12.93         18.43         2.67 o                         
   2   6   4         49.91         57.46         4.82 o                         
   4   6   4         24.03         18.68         7.17 o                         
   6   6   4        175.09        176.17        21.53 o                         
   8   6   4          3.28         -2.29         8.95 o                         
  -9   7   4          4.08          4.76         6.92 o                         
  -7   7   4         20.48         21.77         5.73 o                         
  -5   7   4          9.22         12.45         3.44 o                         
  -3   7   4       2054.52       2108.75        49.07 o                         
  -1   7   4         11.45         16.62         2.75 o                         
   1   7   4         19.71         26.40         3.36 o                         
   3   7   4        195.70        211.08        33.12 o                         
   5   7   4          5.78         13.61         8.61 o                         
   7   7   4         14.61         14.10        11.49 o                         
 -10   8   4          0.21          5.93         6.38 o                         
  -8   8   4          6.25          3.68         4.72 o                         
  -6   8   4        348.63        352.39        19.37 o                         
  -4   8   4        101.51         95.28         8.21 o                         
  -2   8   4         39.46         39.26         4.72 o                         
   0   8   4        979.43        985.34        26.25 o                         
   2   8   4         64.18         67.40         6.00 o                         
   4   8   4         25.30         20.77         4.36 o                         
   6   8   4         31.23         36.86        11.93 o                         
  -9   9   4         50.39         41.81        11.44 o                         
  -7   9   4        248.05        263.86        19.24 o                         
  -5   9   4         15.70         18.04         5.51 o                         
  -3   9   4          9.47         13.98         3.71 o                         
  -1   9   4        198.59        223.47        10.12 o                         
   1   9   4         32.75         33.71         4.80 o                         
   3   9   4        390.12        363.64        17.34 o                         
   5   9   4          4.34         10.04        11.11 o                         
   7   9   4          2.15         26.66        17.83 o                         
  -8  10   4          0.08          2.51         6.18 o                         
  -6  10   4         19.08         21.72         6.74 o                         
  -4  10   4        946.63        895.85        37.65 o                         
  -2  10   4          1.96          5.11         3.24 o                         
   0  10   4          1.13         -2.82         2.90 o                         
   2  10   4        584.88        591.19        25.23 o                         
   4  10   4         10.95          6.39         4.05 o                         
   6  10   4         67.66         66.18        18.06 o                         
  -9  11   4          1.20          2.81         7.09 o                         
  -7  11   4         73.13        106.68        16.93 o                         
  -5  11   4        220.87        219.51        16.77 o                         
  -3  11   4        176.26        181.19        11.99 o                         
  -1  11   4        156.33        163.00        10.08 o                         
   1  11   4         78.18         69.81         8.45 o                         
   3  11   4         34.90         28.18         9.31 o                         
   5  11   4         21.69          6.02         5.68 o                         
  -8  12   4         37.20         34.99        10.42 o                         
  -6  12   4         13.83         10.19         6.39 o                         
  -4  12   4        255.35        288.23        18.76 o                         
  -2  12   4         72.82         81.60         8.73 o                         
   0  12   4         98.55         89.96         9.20 o                         
   2  12   4        176.49        168.94        12.61 o                         
   4  12   4          2.70          5.54         4.24 o                         
   6  12   4          2.40          0.20         8.07 o                         
  -7  13   4         49.74         44.74        11.26 o                         
  -5  13   4          6.20         10.97         6.13 o                         
  -3  13   4        128.05        125.06        11.40 o                         
  -1  13   4        147.77        145.99        12.03 o                         
   1  13   4        146.72        158.02        12.12 o                         
   3  13   4         12.50          5.39         4.91 o                         
   5  13   4          2.79          2.93         9.54 o                         
  -6  14   4          0.17         -0.65         5.51 o                         
  -4  14   4         10.13         12.08         7.00 o                         
  -2  14   4         34.68         52.65         8.71 o                         
   0  14   4          1.06          1.55         4.37 o                         
   2  14   4         44.47         52.94         9.13 o                         
   4  14   4          2.26         -1.25         4.53 o                         
  -7  15   4          2.75          7.18         7.36 o                         
  -5  15   4          2.09          9.47         8.15 o                         
  -3  15   4          4.79          0.58         5.31 o                         
  -1  15   4         19.12         18.85         6.75 o                         
   1  15   4         54.09         56.57        10.19 o                         
   3  15   4         12.59         19.88         8.77 o                         
  -6  16   4         19.93         24.18        10.47 o                         
  -4  16   4          0.76          2.29         8.21 o                         
  -2  16   4          2.77          7.75         6.71 o                         
   0  16   4          9.59         14.30         7.84 o                         
   2  16   4          0.00         -3.75         7.23 o                         
  -5  17   4         10.01          4.80        15.10 o                         
  -3  17   4         54.66         87.39        18.39 o                         
  -1  17   4          1.96          4.89         6.86 o                         
   1  17   4          0.81          4.10         6.64 o                         
  -2  18   4          2.15          1.49         7.78 o                         
   0  18   4         44.57         53.33        14.11 o                         
 -11   1   5         39.28         53.33        16.43 o                         
  -9   1   5        260.64        263.51        19.87 o                         
  -7   1   5          0.49         -0.70         2.80 o                         
  -5   1   5        340.70        340.40        11.88 o                         
  -3   1   5       2559.70       2587.35        46.69 o                         
  -1   1   5          4.28          3.55         1.73 o                         
   1   1   5        620.28        629.95        18.81 o                         
   3   1   5         16.26         17.85         6.35 o                         
   5   1   5       1076.30       1189.43        65.65 o                         
   7   1   5          0.01          0.36         8.00 o                         
 -10   2   5         12.06          4.80         8.24 o                         
  -8   2   5          2.64          0.20         4.68 o                         
  -6   2   5        243.43        226.88        13.44 o                         
  -4   2   5        233.72        262.59        11.51 o                         
  -2   2   5        411.53        433.51        10.09 o                         
   0   2   5        106.38         78.07         3.94 o                         
   2   2   5         50.21         57.71         5.58 o                         
   4   2   5         52.83         69.34        11.66 o                         
   6   2   5          1.39         -6.47         9.13 o                         
   8   2   5          0.01         -0.96        10.25 o                         
 -11   3   5         61.29         82.39        17.54 o                         
  -9   3   5         45.46         59.18        12.38 o                         
  -7   3   5         39.73         45.61         7.69 o                         
  -5   3   5         64.04         94.16         7.74 o                         
  -3   3   5         54.41         65.71         5.06 o                         
  -1   3   5         18.40         20.70         2.79 o                         
   1   3   5       1592.01       1502.83        27.80 o                         
   3   3   5        137.07        149.50        14.93 o                         
   5   3   5        100.25        156.51        20.58 o                         
   7   3   5          0.24          2.36        10.12 o                         
 -10   4   5         28.95         20.74         9.73 o                         
  -8   4   5        181.25        183.59        18.57 o                         
  -6   4   5         64.97         67.92         7.87 o                         
  -4   4   5          2.78          0.42         2.53 o                         
  -2   4   5        139.18        137.73         5.03 o                         
   0   4   5        303.36        356.54         9.97 o                         
   2   4   5        104.62         83.57         3.94 o                         
   4   4   5         46.33         47.58         9.88 o                         
   6   4   5        205.43        232.91        27.97 o                         
   8   4   5         37.00         60.88        19.10 o                         
  -9   5   5         33.25         39.09        10.40 o                         
  -7   5   5         39.41         49.59         8.84 o                         
  -5   5   5         97.83         72.99         6.91 o                         
  -3   5   5          3.97         14.27         3.75 o                         
  -1   5   5        331.69        304.41         9.15 o                         
   1   5   5        968.29       1115.47        24.43 o                         
   3   5   5         17.55         10.84         4.61 o                         
   5   5   5         14.90         18.60         9.15 o                         
   7   5   5         27.16         36.05        21.75 o                         
 -10   6   5         30.05         37.20        11.05 o                         
  -8   6   5          0.51          0.50         4.28 o                         
  -6   6   5         22.72         51.95         8.20 o                         
  -4   6   5          5.43          9.58         2.99 o                         
  -2   6   5        220.62        209.76         6.97 o                         
   0   6   5        159.10        158.05         6.20 o                         
   2   6   5          1.76         -0.87         1.86 o                         
   4   6   5         64.08         98.97        14.11 o                         
   6   6   5          8.00          6.91         8.94 o                         
  -9   7   5        117.57        116.66        16.34 o                         
  -7   7   5          5.46          8.37         5.56 o                         
  -5   7   5         33.13         29.13         6.20 o                         
  -3   7   5        232.71        209.60        11.45 o                         
  -1   7   5         18.34         11.73         3.06 o                         
   1   7   5         15.46          8.87         3.93 o                         
   3   7   5         78.34         71.58        13.74 o                         
   5   7   5         70.54         68.82        14.55 o                         
   7   7   5          0.57          3.22         9.43 o                         
 -10   8   5          0.04          4.30         7.26 o                         
  -8   8   5          3.05          4.34         6.00 o                         
  -6   8   5        219.12        211.83        15.40 o                         
  -4   8   5         16.43         23.88         5.50 o                         
  -2   8   5          3.03          1.55         2.47 o                         
   0   8   5        630.86        656.22        19.82 o                         
   2   8   5         45.36         34.31         8.51 o                         
   4   8   5         21.88         44.41        10.62 o                         
   6   8   5         25.53         27.21        13.96 o                         
  -9   9   5          1.53          3.64         6.23 o                         
  -7   9   5         24.43         18.07         7.39 o                         
  -5   9   5        111.95        135.69        15.73 o                         
  -3   9   5        501.09        550.06        23.57 o                         
  -1   9   5         81.58         75.96         6.23 o                         
   1   9   5        166.76        181.58        11.10 o                         
   3   9   5         78.66         85.49        10.31 o                         
   5   9   5          3.65          4.86         8.42 o                         
   7   9   5         16.35         42.00        16.68 o                         
  -8  10   5         11.71          9.24         7.31 o                         
  -6  10   5        182.85        194.07        18.60 o                         
  -4  10   5         69.96         80.26        10.49 o                         
  -2  10   5         99.98        100.01         8.44 o                         
   0  10   5          5.19          9.44         3.78 o                         
   2  10   5        114.92        121.83        10.66 o                         
   4  10   5         99.18         82.05        15.26 o                         
   6  10   5         13.49          3.96        11.06 o                         
  -9  11   5         25.90         28.75        12.00 o                         
  -7  11   5          1.66         -0.24         5.84 o                         
  -5  11   5        357.94        398.06        24.48 o                         
  -3  11   5        198.89        204.43        13.94 o                         
  -1  11   5          0.85         -1.25         3.41 o                         
   1  11   5        870.57        899.10        37.56 o                         
   3  11   5         89.88         90.81        11.85 o                         
   5  11   5         18.17         15.65        11.92 o                         
  -8  12   5         15.46         14.37         8.60 o                         
  -6  12   5         42.28         40.50         9.74 o                         
  -4  12   5         50.17         56.14         9.22 o                         
  -2  12   5        212.69        220.93        14.06 o                         
   0  12   5        423.24        422.10        20.54 o                         
   2  12   5        146.00        135.24        19.83 o                         
   4  12   5         49.29         36.72        17.40 o                         
  -7  13   5          0.65          5.60         7.58 o                         
  -5  13   5          1.41          7.59         5.99 o                         
  -3  13   5         54.71         58.40         8.97 o                         
  -1  13   5        170.59        182.83        14.43 o                         
   1  13   5         68.23         73.89        10.48 o                         
   3  13   5          1.10          2.37         4.96 o                         
   5  13   5         58.16         34.39        19.43 o                         
  -6  14   5          2.86          3.44         6.76 o                         
  -4  14   5        168.48        178.32        16.88 o                         
  -2  14   5         25.21         32.28         7.73 o                         
   0  14   5          3.77          5.75         4.77 o                         
   2  14   5          0.01         -2.97         4.84 o                         
   4  14   5         15.60         12.55        17.15 o                         
  -5  15   5          0.21          2.81         7.13 o                         
  -3  15   5          6.39          5.18         6.37 o                         
  -1  15   5          0.04          7.93         7.71 o                         
   1  15   5          9.14          5.21         5.84 o                         
   3  15   5         16.38          2.29         9.00 o                         
  -4  16   5          0.88         -5.54         7.95 o                         
  -2  16   5          0.06          0.14         5.30 o                         
   0  16   5         46.07         50.52        11.61 o                         
   2  16   5          0.87          3.53         5.44 o                         
  -3  17   5         31.62         24.02        10.31 o                         
  -1  17   5         11.82          2.74         7.76 o                         
   1  17   5         26.24         41.55        12.65 o                         
 -10   0   6        134.24        155.55        33.61 o                         
  -8   0   6        310.82        312.45        33.15 o                         
  -6   0   6         25.69         51.02         8.70 o                         
  -4   0   6        606.30        494.09        20.34 o                         
  -2   0   6      12834.22      14039.41       393.21 o                         
   0   0   6        360.99        270.47        17.34 o                         
   2   0   6        154.77        220.48        24.94 o                         
   4   0   6        319.63        358.29        41.51 o                         
   6   0   6         74.96         82.81        25.45 o                         
 -11   1   6          1.47          0.93         7.60 o                         
  -9   1   6        169.19        188.70        20.80 o                         
  -7   1   6         10.44          5.97         4.99 o                         
  -5   1   6        227.13        220.09        11.77 o                         
  -3   1   6         25.37         39.45         3.43 o                         
  -1   1   6        223.89        279.57         9.39 o                         
   1   1   6        143.59        116.64         6.75 o                         
   3   1   6         68.36         77.29        11.30 o                         
   5   1   6        145.46        172.09        21.55 o                         
   7   1   6          0.55         -6.37        11.06 o                         
 -10   2   6          7.17          3.58         7.78 o                         
  -8   2   6         18.50         28.59         8.46 o                         
  -6   2   6        498.32        532.44        22.94 o                         
  -4   2   6          6.40         14.86         3.99 o                         
  -2   2   6       4773.76       4741.69        92.96 o                         
   0   2   6         47.28         29.89         3.42 o                         
   2   2   6        168.07        215.72        15.08 o                         
   4   2   6          0.05          0.94         5.78 o                         
   6   2   6          0.06         -1.69         8.60 o                         
 -11   3   6         78.22        106.32        22.70 o                         
  -9   3   6        220.55        227.10        19.64 o                         
  -7   3   6        190.29        208.64        15.54 o                         
  -5   3   6         30.23         32.15         5.61 o                         
  -3   3   6         35.60         40.49         3.21 o                         
  -1   3   6         26.26         23.93         3.07 o                         
   1   3   6        142.15        164.40         7.39 o                         
   3   3   6        264.69        290.75        21.60 o                         
   5   3   6        447.24        469.37        38.94 o                         
   7   3   6         51.64         56.50        20.76 o                         
 -10   4   6          1.72          4.66         7.92 o                         
  -8   4   6          0.00          2.59         5.55 o                         
  -6   4   6        548.26        566.35        26.46 o                         
  -4   4   6         12.35         21.96         4.47 o                         
  -2   4   6        349.95        355.56        10.82 o                         
   0   4   6          4.57         12.82         4.99 o                         
   2   4   6        613.69        649.86        30.41 o                         
   4   4   6         36.02         57.75        11.76 o                         
   6   4   6          0.12         -0.75         8.33 o                         
  -9   5   6        120.26        144.85        17.23 o                         
  -7   5   6          7.45         10.17         6.53 o                         
  -5   5   6         84.65         97.46         9.13 o                         
  -3   5   6        122.19        119.06         9.69 o                         
  -1   5   6        128.40        133.74         6.19 o                         
   1   5   6        279.95        294.08         9.79 o                         
   3   5   6         15.04         13.58         7.22 o                         
   5   5   6        149.81        152.28        24.74 o                         
   7   5   6          1.33          5.72         9.63 o                         
 -10   6   6         22.44         12.18         9.51 o                         
  -8   6   6         23.61         37.51        10.08 o                         
  -6   6   6        148.72        144.54        11.40 o                         
  -4   6   6        298.66        302.01        20.98 o                         
  -2   6   6        320.85        275.57         9.84 o                         
   0   6   6        478.40        508.47        14.91 o                         
   2   6   6         69.45         67.51         5.64 o                         
   4   6   6         49.48         60.60        13.10 o                         
   6   6   6         15.09         18.35        12.13 o                         
  -9   7   6         26.74         25.20         9.90 o                         
  -7   7   6        162.29        144.61        15.16 o                         
  -5   7   6          2.67         -4.08         4.08 o                         
  -3   7   6          4.81          4.33         3.45 o                         
  -1   7   6         18.02         16.25         3.33 o                         
   1   7   6         22.72         22.45         4.08 o                         
   3   7   6        252.68        273.73        23.80 o                         
   5   7   6         12.16         23.88        11.45 o                         
 -10   8   6         27.58         17.39        10.71 o                         
  -8   8   6        183.04        187.00        18.28 o                         
  -6   8   6         94.72        114.63        12.29 o                         
  -4   8   6          0.04         -2.89         3.77 o                         
  -2   8   6       1059.56       1088.80        29.30 o                         
   0   8   6          4.67         10.50         3.10 o                         
   2   8   6        140.80        155.31        10.19 o                         
   4   8   6        192.49        192.93        24.13 o                         
   6   8   6         82.94        102.32        21.36 o                         
  -9   9   6         39.11         19.15        10.18 o                         
  -7   9   6        162.70        192.78        17.83 o                         
  -5   9   6         99.63         90.92        10.85 o                         
  -3   9   6        228.56        205.56        13.98 o                         
  -1   9   6        145.78        125.27         8.84 o                         
   1   9   6        203.75        197.04        12.72 o                         
   3   9   6        107.84        129.45        18.32 o                         
   5   9   6         19.71         13.54        11.66 o                         
  -8  10   6          8.16         12.88         8.02 o                         
  -6  10   6        682.00        693.55        39.64 o                         
  -4  10   6          9.94         21.06        15.26 o                         
  -2  10   6         75.06         77.19         8.55 o                         
   0  10   6         15.33         13.96         5.62 o                         
   2  10   6        542.96        539.44        25.64 o                         
   4  10   6          1.90          5.35         8.14 o                         
   6  10   6         13.66         11.40        14.38 o                         
  -9  11   6          1.20         -4.22         6.52 o                         
  -7  11   6         45.76         61.01        12.32 o                         
  -5  11   6        168.37        159.39        16.67 o                         
  -3  11   6          2.52          2.60         4.69 o                         
  -1  11   6         51.70         58.37         7.66 o                         
   1  11   6        114.34        107.73        11.22 o                         
   3  11   6         26.50         17.40         6.71 o                         
   5  11   6          4.13          3.08        10.28 o                         
  -8  12   6          2.73          9.07         7.45 o                         
  -6  12   6        132.23        141.71        16.10 o                         
  -4  12   6          4.16          4.03         5.40 o                         
  -2  12   6          2.25          3.75         3.95 o                         
   0  12   6          2.43          3.50         4.88 o                         
   2  12   6        172.12        138.00        22.82 o                         
   4  12   6          0.00          5.75         9.83 o                         
  -7  13   6          0.40          5.07         6.44 o                         
  -5  13   6        141.60        155.20        16.19 o                         
  -3  13   6         90.31         87.46        12.06 o                         
  -1  13   6        171.62        174.47        15.99 o                         
   1  13   6        190.23        170.91        30.29 o                         
   3  13   6          0.91          7.14         8.23 o                         
  -6  14   6          5.28          5.41         7.09 o                         
  -4  14   6         18.74         26.93         8.73 o                         
  -2  14   6         92.28        104.02        13.25 o                         
   0  14   6          0.46          0.29         4.53 o                         
   2  14   6          0.02          5.54         5.43 o                         
  -5  15   6          8.51          9.05         7.71 o                         
  -3  15   6         20.78         21.55        11.61 o                         
  -1  15   6         41.05         31.93         9.41 o                         
   1  15   6          0.15         -3.44         5.57 o                         
  -4  16   6          0.16         10.56         8.32 o                         
  -2  16   6         17.78         13.73         7.83 o                         
   0  16   6          0.81         -2.20         6.99 o                         
  -3  17   6          1.23          0.82         7.38 o                         
  -1  17   6          0.58         -1.73         6.30 o                         
 -11   1   7          1.02          0.08         8.02 o                         
  -9   1   7        344.24        390.78        32.70 o                         
  -7   1   7         36.47         54.29         9.41 o                         
  -5   1   7         38.32         39.84         6.19 o                         
  -3   1   7          1.68          3.85         3.16 o                         
  -1   1   7        326.75        298.07        10.67 o                         
   1   1   7        161.85        162.72         7.46 o                         
   3   1   7         39.39         58.12        11.01 o                         
   5   1   7        230.81        248.89        29.33 o                         
 -10   2   7          0.03          3.29         7.76 o                         
  -8   2   7         53.10         68.73        11.86 o                         
  -6   2   7         26.03         41.44         6.82 o                         
  -4   2   7          8.03         18.64         6.82 o                         
  -2   2   7        318.33        339.74        11.79 o                         
   0   2   7         49.26         44.89         4.76 o                         
   2   2   7         55.09         60.40         9.56 o                         
   4   2   7          0.37          6.68         8.85 o                         
   6   2   7          1.49         -2.85         9.81 o                         
  -9   3   7         45.93         59.92        13.21 o                         
  -7   3   7         36.20         46.69         9.25 o                         
  -5   3   7        604.58        556.86        23.21 o                         
  -3   3   7         27.83         32.56         3.67 o                         
  -1   3   7          6.93          3.98         2.76 o                         
   1   3   7         83.32         77.66         8.15 o                         
   3   3   7         96.92         98.42        14.01 o                         
   5   3   7          2.40          3.87         7.77 o                         
 -10   4   7         93.42         76.62        17.12 o                         
  -8   4   7          0.12          1.36         4.90 o                         
  -6   4   7          0.54          2.20         3.98 o                         
  -4   4   7        162.49        188.36        13.47 o                         
  -2   4   7         10.17         14.31         7.85 o                         
   0   4   7          0.09          3.19         2.60 o                         
   2   4   7          8.43          5.94         6.17 o                         
   4   4   7        127.13        128.25        19.55 o                         
   6   4   7          4.43          9.65        11.04 o                         
  -9   5   7          0.71          1.32         5.96 o                         
  -7   5   7         30.10         31.68         7.82 o                         
  -5   5   7         71.16         67.44        12.65 o                         
  -3   5   7         38.20         36.80         8.34 o                         
  -1   5   7         11.36         14.96         3.33 o                         
   1   5   7         52.29         45.46         4.16 o                         
   3   5   7         42.57         61.98        12.13 o                         
   5   5   7         49.96         72.08        16.99 o                         
 -10   6   7          5.72          4.67         7.63 o                         
  -8   6   7         32.94         48.35        13.03 o                         
  -6   6   7          6.26          6.02         5.08 o                         
  -4   6   7        147.20        144.91        13.25 o                         
  -2   6   7          3.65          0.16         2.23 o                         
   0   6   7          3.81          2.17         2.29 o                         
   2   6   7         41.96         50.74        11.30 o                         
   4   6   7         18.58         22.34        11.01 o                         
   6   6   7         12.54         22.01        14.30 o                         
  -9   7   7         24.61         21.75         9.64 o                         
  -7   7   7         53.64         50.11         9.73 o                         
  -5   7   7        121.54         91.81         9.94 o                         
  -3   7   7         25.99         24.17         5.77 o                         
  -1   7   7        167.39        140.45         7.76 o                         
   1   7   7          5.62          3.64         2.54 o                         
   3   7   7         12.46         10.56         8.83 o                         
   5   7   7         50.09         62.55        17.06 o                         
  -8   8   7         76.51         95.59        14.24 o                         
  -6   8   7          7.24          6.35         5.16 o                         
  -4   8   7         65.52         73.57         9.29 o                         
  -2   8   7         13.92         10.26         3.53 o                         
   0   8   7         30.24         24.37         4.10 o                         
   2   8   7        103.81        104.68        15.64 o                         
   4   8   7          0.84         -2.41         7.97 o                         
  -9   9   7          1.84          3.95         7.53 o                         
  -7   9   7          1.84          3.91         5.65 o                         
  -5   9   7        128.48        118.51        13.94 o                         
  -3   9   7          0.45          1.28         3.52 o                         
  -1   9   7         89.46         98.49         7.64 o                         
   1   9   7         68.00         70.15        10.95 o                         
   3   9   7          1.63         -7.84         9.91 o                         
   5   9   7          0.39          9.42        13.06 o                         
  -8  10   7         52.78         66.24        14.12 o                         
  -6  10   7         96.31        107.72        13.16 o                         
  -4  10   7         26.24         28.25         7.27 o                         
  -2  10   7          1.50          3.55         4.31 o                         
   0  10   7          5.15          6.94         4.10 o                         
   2  10   7        140.30        140.12        16.24 o                         
   4  10   7          1.14         -3.48         9.09 o                         
  -7  11   7          3.29          0.56         6.39 o                         
  -5  11   7        212.11        251.93        21.03 o                         
  -3  11   7         15.51         14.14         5.91 o                         
  -1  11   7         94.44         91.64         8.70 o                         
   1  11   7        299.40        293.13        20.03 o                         
   3  11   7          0.11          5.40         8.75 o                         
  -8  12   7         29.61         43.64        13.18 o                         
  -6  12   7          6.72         14.13         7.92 o                         
  -4  12   7         70.95         61.30        12.33 o                         
  -2  12   7        139.75        159.40        15.88 o                         
   0  12   7         11.63          9.35         6.20 o                         
   2  12   7          8.86         -0.25         5.78 o                         
   4  12   7         17.65         18.65        13.98 o                         
  -7  13   7          3.25         -0.02         6.14 o                         
  -5  13   7         32.89         50.13        11.36 o                         
  -3  13   7         34.88         52.57         9.66 o                         
  -1  13   7          0.79         -0.18         4.54 o                         
   1  13   7          4.29          8.45         5.74 o                         
   3  13   7         10.06          9.61        12.85 o                         
  -6  14   7          0.78         -3.46         7.33 o                         
  -4  14   7         16.94         17.47        10.69 o                         
  -2  14   7          0.02         -1.78         4.56 o                         
   0  14   7         78.23         70.51        18.60 o                         
   2  14   7          4.30          4.28         8.66 o                         
  -5  15   7          0.04          8.32         7.43 o                         
  -3  15   7          1.39          3.68         6.39 o                         
  -1  15   7         11.86          9.33         7.82 o                         
   1  15   7          0.09          1.71         8.16 o                         
  -4  16   7         13.49         20.28        11.49 o                         
  -2  16   7          1.02         -8.27         8.27 o                         
   0  16   7          0.28          3.95         7.19 o                         
 -10   0   8        152.88        202.84        40.70 o                         
  -8   0   8         20.97         15.94        11.91 o                         
  -6   0   8        170.56        170.48        21.79 o                         
  -4   0   8       1449.28       1350.82        53.94 o                         
  -2   0   8         19.32         31.36         6.13 o                         
   0   0   8        131.87        135.55        11.42 o                         
   2   0   8         16.35         18.70        11.11 o                         
   4   0   8        460.10        548.46        70.67 o                         
   6   0   8          2.15         -1.93        13.67 o                         
  -9   1   8          4.63         10.19         9.10 o                         
  -7   1   8        141.27        151.04        15.90 o                         
  -5   1   8          7.57          4.68         4.28 o                         
  -3   1   8         86.66         86.56         7.21 o                         
  -1   1   8          3.80          1.43         2.99 o                         
   1   1   8          0.00          3.75         5.53 o                         
   3   1   8         11.10          8.57         7.75 o                         
   5   1   8          3.11         13.33        12.50 o                         
 -10   2   8          0.72          5.52         8.77 o                         
  -8   2   8          3.12         -2.75         6.39 o                         
  -6   2   8         26.05         20.87         6.70 o                         
  -4   2   8         85.83         78.77         7.93 o                         
  -2   2   8          1.31          0.09         2.25 o                         
   0   2   8        268.91        231.96        11.37 o                         
   2   2   8          8.17          9.50         6.70 o                         
   4   2   8        184.46        207.89        26.15 o                         
   6   2   8          0.01         -0.61        11.35 o                         
  -9   3   8         44.28         46.63        12.71 o                         
  -7   3   8          2.42          9.10         6.33 o                         
  -5   3   8         87.43         99.73        10.61 o                         
  -3   3   8         20.80         21.44         4.00 o                         
  -1   3   8         24.11         32.27         5.03 o                         
   1   3   8         18.49         33.59         8.64 o                         
   3   3   8         59.25         62.65        13.30 o                         
   5   3   8         19.50         12.95        10.86 o                         
 -10   4   8          7.88          9.62        12.60 o                         
  -8   4   8         19.70         20.59         8.17 o                         
  -6   4   8          0.22         -0.34         3.81 o                         
  -4   4   8         10.80          4.84         4.39 o                         
  -2   4   8          3.81          1.17         3.41 o                         
   0   4   8        451.06        430.40        15.83 o                         
   2   4   8         24.19         26.11         9.18 o                         
   4   4   8          1.41         -6.76        11.12 o                         
  -9   5   8          5.45          5.30        11.54 o                         
  -7   5   8          0.43         -4.95         6.07 o                         
  -5   5   8          3.14          0.11         3.49 o                         
  -3   5   8          0.05         -1.68         3.76 o                         
  -1   5   8         11.56         13.49         3.41 o                         
   1   5   8          0.64          1.73         3.79 o                         
   3   5   8         23.94         26.86        10.40 o                         
   5   5   8         31.78         36.41        16.05 o                         
 -10   6   8         28.21          6.50         8.25 o                         
  -8   6   8          1.89          4.52         7.65 o                         
  -6   6   8          3.18          5.36         5.15 o                         
  -4   6   8         57.57         36.79         9.83 o                         
  -2   6   8          1.22          0.44         2.57 o                         
   0   6   8         55.53         53.50         6.49 o                         
   2   6   8          0.06         -4.00         7.11 o                         
   4   6   8         12.98         19.44        11.56 o                         
  -9   7   8          0.96          5.30         7.59 o                         
  -7   7   8         45.66         43.64         9.96 o                         
  -5   7   8          6.24         12.69         5.21 o                         
  -3   7   8          7.64          5.20         3.91 o                         
  -1   7   8        153.75        158.26        17.94 o                         
   1   7   8         19.53         18.32         4.14 o                         
   3   7   8          3.38          2.29         7.66 o                         
   5   7   8          0.29         -1.76        10.02 o                         
  -8   8   8         13.99         11.44         8.03 o                         
  -6   8   8         36.66         38.80         8.77 o                         
  -4   8   8        191.22        189.54        14.78 o                         
  -2   8   8         17.35         16.34         4.91 o                         
   0   8   8          1.05          3.40         4.18 o                         
   2   8   8         75.09        107.06        18.09 o                         
   4   8   8         26.49         23.53        13.97 o                         
  -9   9   8          8.14          6.55         9.47 o                         
  -7   9   8         90.97         83.91        12.99 o                         
  -5   9   8          5.92          1.13         4.68 o                         
  -3   9   8         35.51         49.27         8.03 o                         
  -1   9   8          0.54         -1.42         3.55 o                         
   1   9   8         12.12          8.48         4.09 o                         
   3   9   8         43.64         50.42        15.60 o                         
  -8  10   8          9.61         12.09        13.51 o                         
  -6  10   8         81.33         85.05        12.99 o                         
  -4  10   8          4.24          2.43         5.01 o                         
  -2  10   8          0.08         -1.15         4.19 o                         
   0  10   8        326.46        309.03        19.45 o                         
   2  10   8         16.61         16.04        11.29 o                         
   4  10   8          3.31         43.26        36.66 o                         
  -7  11   8          0.79          5.17         6.13 o                         
  -5  11   8          8.69         15.25         7.73 o                         
  -3  11   8         12.16         13.77         6.95 o                         
  -1  11   8         91.42         84.36        20.59 o                         
   1  11   8         92.68         81.19        15.55 o                         
   3  11   8         17.26         17.62        14.57 o                         
  -6  12   8         20.81         25.52        10.03 o                         
  -4  12   8          0.05          4.80         5.60 o                         
  -2  12   8         64.06         77.59        12.28 o                         
   0  12   8        107.49         94.56        17.79 o                         
   2  12   8          9.27          7.79        10.64 o                         
  -5  13   8         54.64         77.28        13.12 o                         
  -3  13   8          0.80          4.24         5.38 o                         
  -1  13   8         36.40         28.75         8.10 o                         
   1  13   8          6.25          4.04         8.16 o                         
  -6  14   8          0.06         -2.17         8.92 o                         
  -4  14   8          1.17          4.04         7.20 o                         
  -2  14   8          4.77          7.47         6.40 o                         
   0  14   8         23.61         17.47         8.33 o                         
  -3  15   8          0.14          7.01         8.38 o                         
  -1  15   8         15.70         17.05         9.17 o                         
  -9   1   9         26.03         29.82        12.11 o                         
  -7   1   9         42.98         52.82        11.37 o                         
  -5   1   9         36.44         42.57         7.79 o                         
  -3   1   9       1831.51       1644.48        49.94 o                         
  -1   1   9          0.28          0.45         2.80 o                         
   1   1   9         36.36         41.44         9.77 o                         
   3   1   9         61.23         78.01        16.90 o                         
   5   1   9          7.59          6.36        11.60 o                         
 -10   2   9         75.29         76.54        18.90 o                         
  -8   2   9         13.31         23.93         9.82 o                         
  -6   2   9         49.46         48.85         9.66 o                         
  -4   2   9         17.99         35.48         7.27 o                         
  -2   2   9          0.05         10.12         4.79 o                         
   0   2   9         66.31         68.83         7.41 o                         
   2   2   9         32.13         42.79        12.06 o                         
   4   2   9        119.53        131.43        24.19 o                         
  -9   3   9          3.67          4.39         8.10 o                         
  -7   3   9        189.90        194.28        19.59 o                         
  -5   3   9          5.88          5.37         5.55 o                         
  -3   3   9         40.08         26.61         5.34 o                         
  -1   3   9          1.00         10.78         4.39 o                         
   1   3   9        107.96        100.58        13.41 o                         
   3   3   9          7.08         11.42         9.44 o                         
   5   3   9          1.44          2.15        11.47 o                         
 -10   4   9         55.90         62.70        19.98 o                         
  -8   4   9         10.67         11.33         8.67 o                         
  -6   4   9         21.71         23.02         7.12 o                         
  -4   4   9         10.52         12.99         5.50 o                         
  -2   4   9          8.27         14.48         4.54 o                         
   0   4   9         24.49         21.84         4.31 o                         
   2   4   9         56.98         58.00        12.31 o                         
   4   4   9        108.74        141.86        22.74 o                         
  -9   5   9          0.13         -1.84         9.20 o                         
  -7   5   9         69.65         69.73        12.56 o                         
  -5   5   9         47.36         53.98        10.80 o                         
  -3   5   9         25.71         26.72         7.09 o                         
  -1   5   9         68.67         70.56        12.97 o                         
   1   5   9         51.97         55.52        12.88 o                         
   3   5   9         14.38         11.30        14.31 o                         
  -8   6   9         22.83         24.10        11.87 o                         
  -6   6   9          1.16          4.14         6.13 o                         
  -4   6   9          5.00          5.14         5.54 o                         
  -2   6   9          5.40          6.67         3.32 o                         
   0   6   9         21.03         10.72         3.88 o                         
   2   6   9         14.14         13.18         9.81 o                         
   4   6   9         10.89          5.37        12.32 o                         
  -9   7   9         39.05         48.05        13.96 o                         
  -7   7   9          5.69         13.66         6.11 o                         
  -5   7   9          1.11         -1.72         5.10 o                         
  -3   7   9        331.45        301.58        20.14 o                         
  -1   7   9          3.66          3.41         3.42 o                         
   1   7   9          0.67         -0.62         6.59 o                         
   3   7   9         57.44         63.05        17.96 o                         
  -8   8   9         37.21         25.91        10.69 o                         
  -6   8   9         22.89         26.18         9.81 o                         
  -4   8   9         57.31         56.68         9.96 o                         
  -2   8   9         21.75         19.56         6.38 o                         
   0   8   9         68.88         45.46        13.30 o                         
   2   8   9         41.22         51.30        15.10 o                         
  -7   9   9        158.53        181.04        23.42 o                         
  -5   9   9         17.90         12.39         7.87 o                         
  -3   9   9         13.78         14.03         6.29 o                         
  -1   9   9          8.83          4.54         4.18 o                         
   1   9   9        125.32        111.43        21.96 o                         
   3   9   9         20.55         24.24        14.14 o                         
  -8  10   9         42.19         42.31        12.53 o                         
  -6  10   9          6.12          9.89         7.30 o                         
  -4  10   9          2.14          1.26         5.82 o                         
  -2  10   9          8.22          4.71         5.42 o                         
   0  10   9          1.47          0.01         3.99 o                         
   2  10   9         13.33         18.40        12.64 o                         
  -7  11   9        106.68        110.21        16.78 o                         
  -5  11   9          2.82          6.70         7.15 o                         
  -3  11   9          0.81          3.07         5.22 o                         
  -1  11   9          0.66          2.41         4.38 o                         
   1  11   9        115.86        112.67        23.86 o                         
  -6  12   9         46.14         32.96        11.88 o                         
  -4  12   9         16.30         15.16         7.34 o                         
  -2  12   9         58.41         39.34         9.43 o                         
   0  12   9         68.22         57.01        20.96 o                         
  -5  13   9          6.84         16.94        10.26 o                         
  -3  13   9          4.93          6.13         6.86 o                         
  -1  13   9          1.32          0.08         5.38 o                         
  -4  14   9          6.02          3.53         6.24 o                         
  -2  14   9         28.40         23.60        13.10 o                         
  -8   0  10         20.32         19.66        15.06 o                         
  -6   0  10          4.04          0.60         8.24 o                         
  -4   0  10         12.71          8.60         6.44 o                         
  -2   0  10        165.31        146.17        15.44 o                         
   0   0  10         45.88         62.73        16.32 o                         
   2   0  10         33.04         24.28        20.65 o                         
   4   0  10        105.24         93.49        31.71 o                         
  -9   1  10         10.54         15.50        11.05 o                         
  -7   1  10          3.61          0.00         5.66 o                         
  -5   1  10         12.86          3.58         6.60 o                         
  -3   1  10         75.22         79.08         8.19 o                         
  -1   1  10          0.07         -0.71         3.37 o                         
   1   1  10         13.04         14.29         9.56 o                         
   3   1  10          0.83         -1.23         8.40 o                         
  -8   2  10          0.69          7.40         8.15 o                         
  -6   2  10         77.57         83.13        14.49 o                         
  -4   2  10          8.84         16.23         7.00 o                         
  -2   2  10          0.76         -1.58         4.01 o                         
   0   2  10          6.09          7.87         7.10 o                         
   2   2  10         22.37         34.85        11.48 o                         
   4   2  10         17.40          0.29         9.82 o                         
  -9   3  10          9.26          6.25         8.50 o                         
  -7   3  10          0.58          2.25         7.02 o                         
  -5   3  10         25.07         20.97         8.03 o                         
  -3   3  10          8.13          6.83         5.70 o                         
  -1   3  10          8.14         15.33         5.15 o                         
   1   3  10          2.25         -3.52         7.00 o                         
   3   3  10         11.89         10.67        12.04 o                         
  -8   4  10          0.09          7.17        10.18 o                         
  -6   4  10         42.56         53.82        10.88 o                         
  -4   4  10          0.05          2.74         5.26 o                         
  -2   4  10          2.80          3.39         3.67 o                         
   0   4  10         16.30         12.28         8.16 o                         
   2   4  10         16.85         12.16        10.06 o                         
  -9   5  10          3.80         11.22        12.81 o                         
  -7   5  10          1.14          1.36         5.89 o                         
  -5   5  10          2.87          8.85         6.26 o                         
  -3   5  10         12.19          3.14         5.20 o                         
  -1   5  10          1.71          1.84         3.64 o                         
   1   5  10          5.65          3.32         8.15 o                         
   3   5  10         20.06         27.97        13.48 o                         
  -8   6  10          0.42         -2.15         9.44 o                         
  -6   6  10         45.62         48.85        13.74 o                         
  -4   6  10         18.41         16.65         5.03 o                         
  -2   6  10         46.99         35.06         7.89 o                         
   0   6  10          0.08         -5.99         8.27 o                         
   2   6  10          5.49          5.52        10.26 o                         
  -7   7  10          2.94         11.01         6.74 o                         
  -5   7  10          8.31         14.58         7.16 o                         
  -3   7  10          0.18         -5.72         5.72 o                         
  -1   7  10          2.89         -2.64         3.68 o                         
   1   7  10         20.21         19.97        11.86 o                         
  -8   8  10          3.30         10.60         9.01 o                         
  -6   8  10          0.92          7.68         7.23 o                         
  -4   8  10          0.01         -0.37         4.86 o                         
  -2   8  10         36.52         21.82         8.15 o                         
   0   8  10          4.59          0.45         6.74 o                         
   2   8  10          0.27          3.82         9.65 o                         
  -7   9  10          7.41          4.56         7.78 o                         
  -5   9  10          8.36         11.34         7.41 o                         
  -3   9  10          2.67         -3.15         6.38 o                         
  -1   9  10          0.38          0.15         4.61 o                         
   1   9  10         60.70        133.90        47.85 o                         
  -6  10  10         52.69         63.00        12.69 o                         
  -4  10  10          3.92          7.31         6.04 o                         
  -2  10  10          5.09          2.43         5.49 o                         
   0  10  10         81.97         97.18        31.03 o                         
  -5  11  10          8.96          8.69         7.80 o                         
  -3  11  10         13.59          8.11         6.70 o                         
  -1  11  10          0.00         -1.38         5.09 o                         
  -4  12  10         10.48          6.83         6.49 o                         
  -2  12  10         11.27         18.29         7.99 o                         
  -9   1  11          1.00          8.70        10.79 o                         
  -7   1  11          0.15         -1.06         7.53 o                         
  -5   1  11        181.74        153.27        18.92 o                         
  -3   1  11          5.45          3.58         4.69 o                         
  -1   1  11         38.69         38.19        10.39 o                         
   1   1  11          1.00         -1.96         8.08 o                         
  -8   2  11         10.71          6.27         8.97 o                         
  -6   2  11          1.46          1.74         7.34 o                         
  -4   2  11         11.83         11.93         7.21 o                         
  -2   2  11          3.96          2.47         4.28 o                         
   0   2  11          0.54         -3.37         5.76 o                         
   2   2  11         21.99         22.69        13.12 o                         
  -9   3  11          0.05          6.14        18.06 o                         
  -7   3  11          2.72         -2.66         7.77 o                         
  -5   3  11          4.98          6.66         7.32 o                         
  -3   3  11          0.01         -1.96         5.57 o                         
  -1   3  11         99.85         68.84        13.26 o                         
   1   3  11         11.97         15.62         9.05 o                         
  -8   4  11          0.04         -7.75        11.75 o                         
  -6   4  11          2.78         10.55        10.31 o                         
  -4   4  11          0.67          2.50         5.81 o                         
  -2   4  11          6.35          1.72         3.13 o                         
   0   4  11          1.69         -3.04         6.97 o                         
   2   4  11         16.04         27.40        12.78 o                         
  -7   5  11          0.04         -1.69         9.03 o                         
  -5   5  11          2.95          8.50         7.91 o                         
  -3   5  11          0.44          2.81         4.09 o                         
  -1   5  11         41.95         24.56        14.62 o                         
   1   5  11          0.96         13.13        10.55 o                         
  -8   6  11          4.59         20.64        14.28 o                         
  -6   6  11          1.18         12.10        10.03 o                         
  -4   6  11          0.12         -3.14         5.28 o                         
  -2   6  11          7.63         -4.94         4.94 o                         
   0   6  11          2.55         11.15        10.16 o                         
  -7   7  11          4.17          6.57         8.73 o                         
  -5   7  11         46.02         34.08        10.59 o                         
  -3   7  11          4.85         -1.21         6.08 o                         
  -1   7  11          5.78         -2.16         8.86 o                         
   1   7  11         11.11         20.16        12.57 o                         
  -6   8  11          4.15         -2.90         8.52 o                         
  -4   8  11          6.56          6.62         6.70 o                         
  -2   8  11          0.01          4.76         5.18 o                         
   0   8  11          1.62         13.91        14.51 o                         
  -5   9  11          5.47          6.16         7.77 o                         
  -3   9  11          0.09          7.21         7.17 o                         
  -1   9  11         45.98         27.29        22.75 o                         
  -4  10  11          0.07          8.40         7.86 o                         
  -2  10  11          5.89         -7.10         7.10 o                         
  -8   0  12          9.54         -0.06        10.04 o                         
  -6   0  12          8.40         11.78        14.38 o                         
  -4   0  12        399.03        355.64        50.45 o                         
  -2   0  12          1.80         11.79        12.55 o                         
   0   0  12          4.25         35.71        20.23 o                         
  -7   1  12          2.58         17.19        11.09 o                         
  -5   1  12          3.71         -5.57         8.63 o                         
  -3   1  12          0.54          1.95         5.83 o                         
  -1   1  12          8.20         10.10         7.54 o                         
   1   1  12          0.23         32.62        15.10 o                         
  -8   2  12         19.58         12.86        12.90 o                         
  -6   2  12          3.97          2.32         8.45 o                         
  -4   2  12        103.77         93.69        18.75 o                         
  -2   2  12          1.36          5.59         9.49 o                         
   0   2  12         18.08          7.98         9.10 o                         
  -7   3  12          0.46          1.37         7.43 o                         
  -5   3  12          0.97          2.04         8.24 o                         
  -3   3  12          0.39          5.89         6.91 o                         
  -1   3  12          0.00          0.50         7.87 o                         
  -6   4  12          0.27         14.67        11.72 o                         
  -4   4  12          0.10          1.50         6.34 o                         
  -2   4  12          2.92          6.02        11.60 o                         
   0   4  12         12.64         -2.07         8.20 o                         
  -7   5  12          1.48          6.01        11.97 o                         
  -5   5  12          0.28          4.48         9.05 o                         
  -3   5  12          0.89          3.60         5.85 o                         
  -1   5  12          5.87          5.29        10.87 o                         
  -6   6  12          2.04         -9.56        13.96 o                         
  -4   6  12         39.11         28.27         9.07 o                         
  -2   6  12          2.92         14.77        18.83 o                         
  -5   7  12          2.48         16.32        10.51 o                         
  -3   7  12          0.68          2.52         7.05 o                         
  -1   7  12         16.89         34.55        42.12 o                         
  -4   8  12         27.09         19.21         9.68 o                         
  -5   1  13          0.14         13.74        11.54 o                         
  -3   1  13         11.74         10.49        19.69 o                         
  -4   2  13         10.65         20.33        12.61 o                         
  -2   2  13          0.21         -7.21        19.47 o                         
  -5   3  13          0.04          2.74         8.79 o                         
  -3   3  13          0.46         -1.86        15.52 o                         
  -4   4  13          4.01         19.82        12.40 o                         
                                                                                
