# Supplementary material for: Quaternary and quinary molecular solids based on structural inequivalence and combinatorial approaches: 2-nitro­resorcinol and 4,6-di­chloro­resorcinol
Source: IUCrJ. 2021 Jan 11;8(Pt 2):178–85. doi: 10.1107/S2052252520016589 (PMC7924232; doi:10.1107/S2052252520016589)
Supplement: Supplementary file 7 [file m-08-00178-5NRES-9AACRsup7.hkl]

data_5NRES-9AACR                                                                
_shelx_title ' shelx_a.res in P-1'                                              
_shelx_refln_list_code          4                                               
_shelx_F_calc_maximum      144.12                                               
_exptl_crystal_F_000       364.00                                               
_reflns_d_resolution_high  0.7701                                               
                                                                                
loop_                                                                           
 _space_group_symop_operation_xyz                                               
 'x, y, z'                                                                      
 '-x, -y, -z'                                                                   
                                                                                
_cell_length_a     7.7638                                                       
_cell_length_b     8.5897                                                       
_cell_length_c    12.7227                                                       
_cell_angle_alpha 105.585                                                       
_cell_angle_beta  102.978                                                       
_cell_angle_gamma  95.062                                                       
                                                                                
_shelx_F_squared_multiplier     1.000                                           
                                                                                
loop_                                                                           
 _refln_index_h                                                                 
 _refln_index_k                                                                 
 _refln_index_l                                                                 
 _refln_F_squared_calc                                                          
 _refln_F_squared_meas                                                          
 _refln_F_squared_sigma                                                         
 _refln_observed_status                                                         
   2   0   0        655.82        571.89        11.14 o                         
   3   0   0        184.01        181.80         3.59 o                         
   4   0   0         82.96         91.81         6.38 o                         
   5   0   0          6.27          4.30         2.72 o                         
   6   0   0         47.40         49.25         3.41 o                         
   7   0   0          0.02          2.67         4.51 o                         
   8   0   0          0.03          2.46         3.17 o                         
   9   0   0          6.66          4.26         6.32 o                         
  -9   1   0          5.67          3.29         4.60 o                         
  -8   1   0          4.92          3.48         3.48 o                         
  -7   1   0         67.00         65.34         5.14 o                         
  -6   1   0         35.08         33.31         3.14 o                         
  -5   1   0         47.91         54.59         3.76 o                         
  -4   1   0         27.66         31.22         4.59 o                         
  -3   1   0       1079.52       1039.45        11.74 o                         
  -1   1   0          7.21          2.85         0.43 o                         
   1   1   0        231.40        213.23        11.51 o                         
   2   1   0      11031.22      10232.96        42.50 o                         
   3   1   0        648.90        646.11         7.73 o                         
   4   1   0        171.63        174.51         3.49 o                         
   5   1   0         21.20         20.21         3.15 o                         
   6   1   0          5.36          4.65         3.11 o                         
   7   1   0         26.08         20.01         3.25 o                         
   8   1   0          4.67          6.54         3.49 o                         
   9   1   0         82.30         80.94         9.32 o                         
  -9   2   0          3.45          5.30         4.50 o                         
  -8   2   0        298.83        292.07        11.07 o                         
  -7   2   0         84.46         96.03        10.40 o                         
  -6   2   0        208.96        209.17        10.24 o                         
  -5   2   0        247.80        306.43        11.66 o                         
  -4   2   0          0.95          0.38         1.03 o                         
  -3   2   0        524.52        532.83         8.30 o                         
  -2   2   0        139.07        126.98         3.23 o                         
  -1   2   0         17.55         24.13         1.83 o                         
   0   2   0        898.57        837.02         6.01 o                         
   1   2   0        510.14        529.15         3.65 o                         
   2   2   0         14.29         13.70         1.55 o                         
   3   2   0         72.82         61.10         2.91 o                         
   4   2   0         90.33         84.77         7.17 o                         
   5   2   0         10.70         12.45         1.96 o                         
   6   2   0         20.22         20.54         6.60 o                         
   7   2   0          5.58          2.70         2.12 o                         
   8   2   0         10.91          5.33         5.72 o                         
   9   2   0          1.17          8.62         8.94 o                         
  -9   3   0         10.60          7.31         5.91 o                         
  -8   3   0         19.51         21.34         5.72 o                         
  -7   3   0          7.00          8.87         3.19 o                         
  -6   3   0         47.51         50.48         4.97 o                         
  -5   3   0          0.01          0.20         1.80 o                         
  -4   3   0       2545.21       2784.72        27.48 o                         
  -3   3   0        114.31        128.45         4.21 o                         
  -2   3   0          3.67          1.84         1.29 o                         
  -1   3   0       1203.41       1160.65        10.76 o                         
   0   3   0         12.07         15.54         1.06 o                         
   1   3   0        309.81        279.41         6.00 o                         
   2   3   0         60.64         62.09         1.83 o                         
   3   3   0         12.80         17.16         2.42 o                         
   4   3   0        123.09        121.34         3.12 o                         
   5   3   0         43.08         43.61         2.72 o                         
   6   3   0         29.46         26.25         4.88 o                         
   7   3   0          0.16         -0.81         2.20 o                         
   8   3   0          0.10         -1.48         4.60 o                         
  -9   4   0         21.68         18.83         9.66 o                         
  -8   4   0          8.17         10.46         5.54 o                         
  -7   4   0         92.20        121.70         8.98 o                         
  -6   4   0         28.33         27.99         5.31 o                         
  -5   4   0         92.95         89.84         5.94 o                         
  -4   4   0         76.57         73.30         4.94 o                         
  -3   4   0        136.27        150.10         5.54 o                         
  -2   4   0        146.66        188.78         5.42 o                         
  -1   4   0         20.52         15.99         1.44 o                         
   0   4   0        206.22        207.36         6.04 o                         
   1   4   0         41.62         37.80         1.64 o                         
   2   4   0        119.37        112.30         3.81 o                         
   3   4   0         28.44         32.28         2.99 o                         
   4   4   0         97.35        105.75         4.93 o                         
   5   4   0          8.87         10.20         1.89 o                         
   6   4   0        383.40        298.74        15.88 o                         
   7   4   0          4.36          0.22         3.37 o                         
   8   4   0          3.27         -1.91         7.28 o                         
  -9   5   0         67.01         56.66         8.96 o                         
  -8   5   0          0.03         -1.66         6.91 o                         
  -7   5   0         30.34         32.35         6.42 o                         
  -6   5   0         12.79         28.34         8.39 o                         
  -5   5   0         24.18         24.03         4.92 o                         
  -4   5   0         74.95         63.33         6.67 o                         
  -3   5   0        139.23        132.89         5.70 o                         
  -2   5   0         75.50         91.61         6.37 o                         
  -1   5   0        387.79        393.78        15.33 o                         
   0   5   0          7.10          8.13         1.94 o                         
   1   5   0          7.94          8.35         1.54 o                         
   2   5   0          0.35          1.10         1.08 o                         
   3   5   0         37.37         30.21         6.43 o                         
   4   5   0          3.67          0.43         1.31 o                         
   5   5   0          0.27          3.18         3.31 o                         
   6   5   0         44.78         55.47         6.65 o                         
   7   5   0         21.17         16.22         8.01 o                         
  -8   6   0         30.77         32.39         9.93 o                         
  -7   6   0         11.90          8.15         5.89 o                         
  -6   6   0         44.00         44.49         6.44 o                         
  -5   6   0         21.28         21.23         6.74 o                         
  -4   6   0         18.25         20.89         4.60 o                         
  -3   6   0         67.47         77.66         5.40 o                         
  -2   6   0        332.87        400.01         9.69 o                         
  -1   6   0        227.46        221.57         9.24 o                         
   0   6   0        108.22        100.99         7.94 o                         
   1   6   0          9.08         11.75         2.47 o                         
   2   6   0        459.03        477.64        13.86 o                         
   4   6   0          0.42         -1.08         1.47 o                         
   5   6   0          1.64          0.49         3.43 o                         
   6   6   0          1.66         -0.10         2.94 o                         
   7   6   0         13.30          4.50         8.78 o                         
  -8   7   0         27.01         34.37        13.17 o                         
  -7   7   0          0.16         -2.72         4.95 o                         
  -6   7   0         12.16          9.46         5.46 o                         
  -5   7   0        117.82        123.89        13.11 o                         
  -4   7   0         34.72         45.25         6.16 o                         
  -3   7   0          2.38          2.55         4.76 o                         
  -2   7   0        120.92        121.84         6.64 o                         
  -1   7   0         18.53         17.98         3.32 o                         
   0   7   0        413.13        443.39        10.70 o                         
   1   7   0          4.91          4.26         2.68 o                         
   2   7   0       1466.92       1642.52       104.83 o                         
   3   7   0          8.39          4.21         2.14 o                         
   4   7   0         38.44         21.17        18.47 o                         
   5   7   0          0.19          5.60         4.34 o                         
  -7   8   0          6.78          8.84         8.51 o                         
  -6   8   0        180.67        219.18        12.82 o                         
  -5   8   0         20.94         17.71         6.30 o                         
  -4   8   0         10.04          7.10         5.95 o                         
  -3   8   0          4.66          8.49         4.67 o                         
  -2   8   0          8.65          9.19         6.50 o                         
  -1   8   0         79.39         88.77         6.35 o                         
   0   8   0          0.21          0.21         2.02 o                         
   1   8   0        154.80        143.29         6.25 o                         
   2   8   0        343.88        360.09        11.15 o                         
   3   8   0         47.06         58.19         6.70 o                         
   4   8   0        139.33        156.19         9.52 o                         
   5   8   0          1.57         -0.73         5.70 o                         
  -6   9   0        118.47        131.69        12.72 o                         
  -5   9   0        169.69        216.69        13.47 o                         
  -4   9   0         10.26         15.80         6.34 o                         
  -3   9   0          3.83          2.81         4.46 o                         
  -2   9   0         70.26         64.93         9.59 o                         
  -1   9   0         12.39         13.54         4.88 o                         
   0   9   0          1.63          0.13         2.35 o                         
   1   9   0         12.73          4.29         3.63 o                         
   2   9   0         54.50         30.83        18.65 o                         
   3   9   0         45.33         54.33         6.89 o                         
  -4  10   0         28.86         33.52         9.38 o                         
  -3  10   0         18.94         37.25         7.28 o                         
  -2  10   0        109.36        121.00         9.38 o                         
  -1  10   0          8.39          4.55         4.90 o                         
   0  10   0         11.38          4.74         4.03 o                         
   1  10   0         30.20         16.51        12.79 o                         
   2  10   0          1.38          1.24         4.66 o                         
  -2 -10   1          4.00          6.80         4.20 o                         
  -1 -10   1          1.26          1.09         3.23 o                         
   0 -10   1         45.27         27.93         8.31 o                         
   1 -10   1          1.06          1.23         3.59 o                         
   2 -10   1          5.06          6.36         5.27 o                         
   3 -10   1         12.01         18.06         6.85 o                         
   4 -10   1          4.64          6.14         6.14 o                         
   5 -10   1         18.83         19.14        11.29 o                         
  -4  -9   1        506.92        518.94        51.67 o                         
  -3  -9   1         56.48         63.25         6.99 o                         
  -2  -9   1          2.49          1.90         2.83 o                         
  -1  -9   1        102.19         72.56        44.15 o                         
   0  -9   1         63.71         45.62        31.97 o                         
   1  -9   1         34.10         27.18         6.71 o                         
   2  -9   1          8.26         11.20         4.66 o                         
   3  -9   1          1.45          5.06         4.61 o                         
   4  -9   1          1.98          7.05         5.95 o                         
   5  -9   1        133.23        138.04        12.26 o                         
   6  -9   1         71.17         57.59        11.06 o                         
  -5  -8   1          0.69          7.25         4.86 o                         
  -4  -8   1        249.72        280.22        15.49 o                         
  -3  -8   1         30.88         24.67         5.62 o                         
  -2  -8   1        124.45        126.03         9.16 o                         
  -1  -8   1        155.17        129.19        79.22 o                         
   0  -8   1          1.73          1.88         4.04 o                         
   1  -8   1          0.82          3.14         3.21 o                         
   2  -8   1         57.51         58.43         6.14 o                         
   3  -8   1         45.29         60.00         6.56 o                         
   4  -8   1          0.18          1.09         5.23 o                         
   5  -8   1        109.16        111.83        10.13 o                         
   6  -8   1         39.28         47.09         8.31 o                         
   7  -8   1          3.28          1.48         5.64 o                         
  -5  -7   1          5.33          3.00         3.57 o                         
  -4  -7   1         22.22         18.51         8.72 o                         
  -3  -7   1          0.00          0.61         1.64 o                         
  -2  -7   1          7.63          7.62         3.02 o                         
  -1  -7   1          0.48          1.36         1.61 o                         
   0  -7   1          2.35          5.79         2.68 o                         
   1  -7   1         32.75         23.02         2.76 o                         
   2  -7   1          5.73          7.64         4.68 o                         
   3  -7   1          0.02          2.53         3.52 o                         
   4  -7   1         13.14          9.95         4.33 o                         
   5  -7   1         59.01         51.50         6.84 o                         
   6  -7   1          0.95          0.81         3.73 o                         
   7  -7   1         20.39          3.47         7.48 o                         
   8  -7   1          0.15         -0.96         5.17 o                         
  -7  -6   1          2.15          1.56         6.75 o                         
  -6  -6   1          0.65          3.62         4.26 o                         
  -5  -6   1         24.02         23.96         9.12 o                         
  -4  -6   1         29.59         29.08         4.05 o                         
  -3  -6   1          7.52          8.50         4.16 o                         
  -2  -6   1        122.73        115.53         4.86 o                         
  -1  -6   1          3.44          7.16         2.07 o                         
   0  -6   1         49.40         41.64         2.50 o                         
   1  -6   1        492.02        510.66        20.56 o                         
   2  -6   1          1.03          0.04         2.27 o                         
   3  -6   1         42.38         39.43         7.40 o                         
   4  -6   1          0.15          4.12         3.76 o                         
   5  -6   1          0.21         -0.10         2.14 o                         
   6  -6   1          0.29          3.82         4.11 o                         
   7  -6   1        122.79        115.74        10.08 o                         
   8  -6   1         33.11         31.73         8.01 o                         
  -7  -5   1         16.20          6.29         5.47 o                         
  -6  -5   1         45.98         44.46         3.47 o                         
  -5  -5   1         81.65         75.04         3.77 o                         
  -4  -5   1         13.96         20.61         3.40 o                         
  -3  -5   1         65.22         46.97        32.32 o                         
  -2  -5   1          2.99          1.98         2.36 o                         
  -1  -5   1         22.71         21.91         1.99 o                         
   0  -5   1         42.22         57.78         2.25 o                         
   1  -5   1          7.10          6.73         2.05 o                         
   2  -5   1          5.40          2.87         2.89 o                         
   3  -5   1          3.65          5.71         2.59 o                         
   4  -5   1         27.71         31.65         4.57 o                         
   5  -5   1         59.82         74.04         6.15 o                         
   6  -5   1          0.68          1.74         3.73 o                         
   7  -5   1          7.70          3.74         4.54 o                         
   8  -5   1          6.60          7.55         5.77 o                         
   9  -5   1         60.60         66.45        10.22 o                         
  -8  -4   1         13.39          3.69         8.19 o                         
  -7  -4   1          7.47          4.14         2.86 o                         
  -6  -4   1          8.06         12.27         3.01 o                         
  -5  -4   1          6.54          4.20         1.79 o                         
  -4  -4   1         86.03         80.70         3.34 o                         
  -3  -4   1          0.46          1.04         0.93 o                         
  -2  -4   1        146.32        156.69         2.89 o                         
  -1  -4   1        165.88        153.57         4.36 o                         
   0  -4   1       1221.47       1167.35        13.36 o                         
   1  -4   1          1.91          4.98         1.66 o                         
   2  -4   1        864.01        908.81        11.65 o                         
   3  -4   1        348.49        404.46         8.25 o                         
   4  -4   1        331.87        382.03        13.68 o                         
   5  -4   1          7.86         13.33         5.30 o                         
   6  -4   1         12.20          9.95         4.39 o                         
   7  -4   1          4.36          2.39         5.21 o                         
   8  -4   1         43.28         35.34         7.21 o                         
   9  -4   1          5.64         11.28         6.63 o                         
  -8  -3   1          1.99          1.90         4.00 o                         
  -7  -3   1          0.81         -1.03         3.01 o                         
  -6  -3   1         69.62         74.85         4.62 o                         
  -5  -3   1         26.08         24.25         3.56 o                         
  -4  -3   1        135.86        142.45         4.65 o                         
  -3  -3   1        370.07        445.69        14.77 o                         
  -2  -3   1       2806.70       2838.97        18.25 o                         
  -1  -3   1        102.26        108.34         2.55 o                         
   0  -3   1        298.89        332.62         4.12 o                         
   1  -3   1         56.64         54.69         2.93 o                         
   2  -3   1        937.21       1025.86        11.22 o                         
   3  -3   1        294.66        368.13         7.21 o                         
   4  -3   1          6.74          7.71         1.63 o                         
   5  -3   1          8.79         13.83         2.76 o                         
   6  -3   1         28.76         30.02         4.74 o                         
   7  -3   1         42.78         46.53         6.75 o                         
   8  -3   1         53.08         48.13         6.78 o                         
   9  -3   1          0.83         -1.09         3.98 o                         
  -9  -2   1          4.34          3.10         7.91 o                         
  -8  -2   1          4.24          2.95         3.28 o                         
  -7  -2   1         16.42         14.94         3.74 o                         
  -6  -2   1         59.56         56.86         3.57 o                         
  -5  -2   1         65.29         63.15         2.82 o                         
  -4  -2   1       2675.79       2600.17        17.55 o                         
  -3  -2   1         52.99         47.52         4.09 o                         
  -2  -2   1       4774.73       4836.15        19.20 o                         
  -1  -2   1          5.97          8.29         0.87 o                         
   0  -2   1        278.55        302.26         3.07 o                         
   1  -2   1       2622.34       2612.69        19.17 o                         
   2  -2   1        189.53        177.39         3.11 o                         
   3  -2   1        497.09        516.23        18.45 o                         
   4  -2   1         34.15         43.02         3.22 o                         
   5  -2   1        348.56        397.28         9.35 o                         
   6  -2   1        129.12        135.17         6.21 o                         
   7  -2   1        462.29        440.56         9.59 o                         
   8  -2   1         47.16         40.54        14.88 o                         
   9  -2   1          0.02          1.12         2.83 o                         
  -9  -1   1          3.33          1.95         4.04 o                         
  -8  -1   1          0.03         -2.86         2.86 o                         
  -7  -1   1          0.15         -2.69         2.69 o                         
  -6  -1   1        162.00        161.22         6.84 o                         
  -5  -1   1        550.87        548.03        15.33 o                         
  -4  -1   1       1208.72       1167.97        10.16 o                         
  -3  -1   1        208.59        209.94         3.02 o                         
  -2  -1   1      20771.21      20237.00        52.08 o                         
  -1  -1   1       1090.00        944.54         7.75 o                         
   1  -1   1        791.42        754.93         5.07 o                         
   2  -1   1        114.23        123.89         3.90 o                         
   3  -1   1         72.50         73.95         2.42 o                         
   5  -1   1          0.20          0.69         1.74 o                         
   6  -1   1         17.28         20.66         4.59 o                         
   7  -1   1        267.89        281.16         9.63 o                         
   8  -1   1         33.48         28.59         5.74 o                         
   9  -1   1          1.87          1.14         4.64 o                         
  -9   0   1         15.23          4.24         3.51 o                         
  -8   0   1          6.77          2.47         5.01 o                         
  -7   0   1        350.80        348.94        10.68 o                         
  -6   0   1        383.22        371.85        14.03 o                         
  -5   0   1         30.29         34.73         2.48 o                         
  -4   0   1        699.39        619.25         9.39 o                         
  -3   0   1        679.94        642.17         8.41 o                         
  -2   0   1       3545.53       3565.27        14.78 o                         
   1   0   1         17.91         10.32         0.84 o                         
   2   0   1          0.00          1.51         0.65 o                         
   3   0   1        499.36        457.10        13.02 o                         
   4   0   1        309.96        281.02         6.11 o                         
   5   0   1          5.81          9.92         4.73 o                         
   6   0   1          3.53          0.53         3.39 o                         
   7   0   1         34.69         33.77         7.74 o                         
   8   0   1          3.12          6.62         3.47 o                         
   9   0   1         11.74         18.73        12.54 o                         
  -9   1   1         71.47         62.84         7.67 o                         
  -8   1   1        113.97        103.37         6.78 o                         
  -7   1   1        124.08        113.13         6.39 o                         
  -6   1   1        366.44        388.27         9.69 o                         
  -5   1   1         67.92         65.09         3.08 o                         
  -4   1   1         12.73         17.08         1.97 o                         
  -3   1   1          0.12          5.82         3.40 o                         
  -2   1   1        170.40        141.82         2.27 o                         
  -1   1   1        254.84        249.23         4.67 o                         
   0   1   1       5164.55       5034.45        13.92 o                         
   1   1   1        858.09        834.30        17.29 o                         
   2   1   1        238.81        233.98         6.86 o                         
   3   1   1       2958.46       2978.43        39.48 o                         
   4   1   1         40.21         46.35         2.14 o                         
   5   1   1        120.71        109.88         4.34 o                         
   6   1   1          2.67          0.24         2.05 o                         
   7   1   1          1.21         -0.48         1.96 o                         
   8   1   1          0.76         -1.34         5.35 o                         
   9   1   1          4.44          1.75         4.41 o                         
  -9   2   1         41.49         40.99         4.88 o                         
  -8   2   1          0.04          0.97         2.63 o                         
  -7   2   1        251.57        280.00        10.14 o                         
  -6   2   1        277.25        302.46         6.89 o                         
  -5   2   1         95.21        109.64         4.94 o                         
  -4   2   1         13.75         14.19         1.92 o                         
  -3   2   1        840.85        866.90        10.42 o                         
  -2   2   1         65.71         56.71         2.28 o                         
  -1   2   1        204.43        145.84         8.93 o                         
   0   2   1        279.07        281.86         6.92 o                         
   1   2   1        456.42        404.11         4.25 o                         
   2   2   1         23.28         27.79         3.02 o                         
   3   2   1        297.52        329.84         4.47 o                         
   4   2   1         24.17         16.85         1.80 o                         
   6   2   1          0.02         -1.56         1.56 o                         
   7   2   1         81.79         79.14         7.07 o                         
   8   2   1         21.42         28.09         6.90 o                         
   9   2   1         11.01          8.88         8.70 o                         
  -9   3   1          2.16          0.57         5.07 o                         
  -8   3   1          1.09         -0.77         3.71 o                         
  -7   3   1          0.16         -0.82         2.70 o                         
  -6   3   1          6.49          8.11         2.15 o                         
  -5   3   1        726.28        803.59        13.52 o                         
  -4   3   1         18.30         18.15         2.43 o                         
  -3   3   1         11.46          9.59         2.16 o                         
  -2   3   1         97.89         98.65         4.78 o                         
  -1   3   1         25.61         25.48         2.01 o                         
   0   3   1         79.46         83.22         1.85 o                         
   1   3   1          6.75          6.93         1.01 o                         
   2   3   1        643.97        642.84         5.69 o                         
   3   3   1        133.27        155.45         7.84 o                         
   4   3   1         49.68         40.10         2.31 o                         
   5   3   1         34.44         25.72         3.83 o                         
   6   3   1        143.05        136.94         9.53 o                         
   7   3   1          0.38         -2.21         3.65 o                         
   8   3   1          0.72         -1.68         6.75 o                         
  -9   4   1          0.38         -0.64         4.11 o                         
  -8   4   1         13.71         10.09         5.39 o                         
  -7   4   1         70.91         90.37         7.73 o                         
  -6   4   1         10.72         13.30         4.30 o                         
  -5   4   1         25.70         27.95         6.60 o                         
  -4   4   1          1.70          2.89         2.27 o                         
  -3   4   1         51.80         56.12         3.55 o                         
  -2   4   1        230.67        221.37         5.38 o                         
  -1   4   1         35.65         39.38         1.61 o                         
   0   4   1         98.49        111.59         2.53 o                         
   1   4   1         34.67         37.16         3.60 o                         
   3   4   1          6.81         13.96         2.67 o                         
   4   4   1        365.89        362.47        20.64 o                         
   5   4   1         14.49         26.41         6.14 o                         
   6   4   1         27.23         26.99         5.13 o                         
   7   4   1          0.00          1.43         4.25 o                         
   8   4   1          5.20          0.36         5.19 o                         
  -9   5   1          3.17          1.56         6.59 o                         
  -8   5   1         89.13         97.24        10.64 o                         
  -7   5   1          0.86          0.53         3.59 o                         
  -6   5   1          2.41          2.68         5.21 o                         
  -5   5   1          4.85          4.93         4.62 o                         
  -4   5   1          1.69          0.06         2.59 o                         
  -3   5   1         86.29         84.26         4.90 o                         
  -2   5   1        377.59        381.57         8.03 o                         
  -1   5   1         36.46         43.24         2.08 o                         
   0   5   1         21.51         22.75         2.80 o                         
   1   5   1         23.98         27.54         2.08 o                         
   2   5   1          0.24         -1.11         2.27 o                         
   3   5   1         26.01         21.94         3.58 o                         
   4   5   1          0.12          1.31         1.26 o                         
   5   5   1        171.69        154.01        10.64 o                         
   6   5   1         76.20         66.33         7.68 o                         
   7   5   1         15.35         22.74         7.48 o                         
  -8   6   1         32.41         42.23        10.62 o                         
  -7   6   1         59.59         63.72         7.98 o                         
  -6   6   1          0.28          2.72         3.91 o                         
  -5   6   1         14.27         16.68         5.10 o                         
  -4   6   1          0.11          1.02         2.66 o                         
  -3   6   1          9.62         22.36         4.38 o                         
  -2   6   1        393.86        414.68        23.77 o                         
  -1   6   1        282.27        293.78         9.93 o                         
   0   6   1        369.50        404.59         8.51 o                         
   1   6   1        280.30        248.92        20.92 o                         
   2   6   1         72.51         68.08         5.34 o                         
   3   6   1          6.74          3.35         1.77 o                         
   4   6   1         43.89         48.68         5.78 o                         
   5   6   1          2.81          5.70         5.13 o                         
   6   6   1         56.17         55.13        12.32 o                         
  -8   7   1          0.31          5.45         6.46 o                         
  -7   7   1          3.67          1.83         4.71 o                         
  -6   7   1          7.46         13.61         5.82 o                         
  -5   7   1        125.01        141.34         9.35 o                         
  -4   7   1        121.51        153.80        16.81 o                         
  -3   7   1         59.52         61.36         6.35 o                         
  -2   7   1         71.18         76.47         8.62 o                         
  -1   7   1         30.77         28.74         2.61 o                         
   0   7   1       1025.77       1041.12        12.80 o                         
   1   7   1        663.50        664.37        27.10 o                         
   2   7   1         87.99         92.20         6.61 o                         
   3   7   1          0.06          1.33         2.14 o                         
   4   7   1          8.46         40.18        13.20 o                         
   5   7   1         21.82         30.96         6.28 o                         
   6   7   1          1.46         31.79        11.88 o                         
  -7   8   1         27.74         44.29        12.08 o                         
  -6   8   1         12.03         20.94         7.34 o                         
  -5   8   1         38.36         48.95         8.03 o                         
  -4   8   1          2.42          8.07         5.08 o                         
  -3   8   1         12.73         18.25         5.35 o                         
  -2   8   1          3.47          2.92         4.50 o                         
  -1   8   1          0.40          0.50         2.73 o                         
   0   8   1        214.59        189.38        19.03 o                         
   1   8   1          5.51         12.31         5.57 o                         
   2   8   1        502.25        502.89        18.75 o                         
   3   8   1         10.16         12.08         4.97 o                         
   4   8   1          9.11          7.30         4.87 o                         
  -6   9   1          1.97          2.76         6.10 o                         
  -5   9   1         59.91        102.80        20.32 o                         
  -4   9   1          6.58         14.29         5.94 o                         
  -3   9   1         53.55         58.62         8.89 o                         
  -2   9   1         17.55         14.92         5.39 o                         
  -1   9   1          7.72          9.38         4.52 o                         
   0   9   1         11.82         18.95         6.14 o                         
   1   9   1          8.32          3.91         2.70 o                         
   2   9   1        279.13        250.55        10.71 o                         
   3   9   1          0.61          5.04         4.48 o                         
  -4  10   1         53.01         60.14        11.75 o                         
  -3  10   1        164.81        206.51        12.97 o                         
  -2  10   1          6.56          4.08         5.43 o                         
  -1  10   1          7.04          6.48         5.17 o                         
   0  10   1          6.28          7.68         4.37 o                         
   1  10   1         22.23         10.56         7.56 o                         
   1 -11   2         13.89         13.90         7.90 o                         
  -3 -10   2          7.27         62.51        35.53 o                         
  -2 -10   2          0.19          3.96         3.80 o                         
  -1 -10   2          0.37          0.30         2.57 o                         
   0 -10   2         15.82          8.63         7.60 o                         
   1 -10   2          1.24          3.59         3.93 o                         
   2 -10   2          2.87         -0.01         2.87 o                         
   3 -10   2          3.47          3.95         5.15 o                         
   4 -10   2          1.44         -1.66         4.93 o                         
   5 -10   2          3.25          3.33         6.50 o                         
  -3  -9   2         16.66         21.52        17.41 o                         
  -2  -9   2        132.22         93.27        57.71 o                         
  -1  -9   2        249.33        263.14         9.11 o                         
   0  -9   2         10.60         10.40         5.17 o                         
   1  -9   2          5.65          6.11         4.03 o                         
   2  -9   2          8.06          6.65         4.24 o                         
   3  -9   2         41.51         42.19         6.96 o                         
   4  -9   2          0.22         -1.62         6.22 o                         
   5  -9   2         14.02         15.04         7.75 o                         
   6  -9   2          6.58          3.63         5.74 o                         
  -5  -8   2          6.69          0.18         4.54 o                         
  -4  -8   2         67.49         66.08         6.77 o                         
  -3  -8   2         33.96         29.96         5.02 o                         
  -2  -8   2         57.97         57.85         5.32 o                         
  -1  -8   2        591.12        579.48        21.22 o                         
   0  -8   2          6.00          8.69         3.41 o                         
   1  -8   2          4.69          2.05         2.81 o                         
   2  -8   2         28.83         28.06         7.24 o                         
   3  -8   2          9.18          1.33         4.83 o                         
   4  -8   2          0.57         -2.94         5.78 o                         
   5  -8   2          0.07          9.41         5.74 o                         
   6  -8   2          6.19          3.55         5.46 o                         
   7  -8   2         13.55         10.87         8.30 o                         
  -6  -7   2          0.45         -2.64         6.91 o                         
  -5  -7   2          8.92          4.55         2.86 o                         
  -4  -7   2         75.06         83.81         6.48 o                         
  -3  -7   2         10.28          6.72         3.78 o                         
  -2  -7   2         84.24         88.45         4.99 o                         
  -1  -7   2          1.12          0.92         1.58 o                         
   0  -7   2          0.48          1.79         1.54 o                         
   1  -7   2          2.55          2.53         2.56 o                         
   2  -7   2         77.88         82.50         6.11 o                         
   3  -7   2         38.23         33.43         5.59 o                         
   4  -7   2          0.20         13.16        11.26 o                         
   5  -7   2        126.17        120.60         8.31 o                         
   6  -7   2         13.43          7.78         5.07 o                         
   7  -7   2         14.93         22.65         9.65 o                         
   8  -7   2          8.82         10.61         7.59 o                         
  -7  -6   2          0.08         -2.41         7.05 o                         
  -6  -6   2         33.30         15.67         5.30 o                         
  -5  -6   2         70.68         61.76         6.52 o                         
  -4  -6   2         14.30         10.86         2.37 o                         
  -3  -6   2          6.29          9.82         3.58 o                         
  -2  -6   2        181.04        175.64         4.59 o                         
  -1  -6   2          0.02         -0.81         1.25 o                         
   0  -6   2          6.20          4.27         1.82 o                         
   1  -6   2        124.24        131.00         5.16 o                         
   2  -6   2          0.00          3.47         4.05 o                         
   3  -6   2         21.05          9.30         4.80 o                         
   4  -6   2          0.88          4.34         3.74 o                         
   5  -6   2         25.73         29.20         5.60 o                         
   6  -6   2         15.69         15.55         5.13 o                         
   7  -6   2        147.21        150.74        13.47 o                         
   8  -6   2          2.81          0.13         3.67 o                         
  -8  -5   2          2.60         -0.59         6.20 o                         
  -7  -5   2          7.27          5.58         3.14 o                         
  -6  -5   2         43.79         38.22         3.15 o                         
  -5  -5   2         22.19         18.62         2.32 o                         
  -4  -5   2          3.20          5.25         2.29 o                         
  -3  -5   2         21.05         19.73         1.98 o                         
  -2  -5   2        173.19        181.64         3.66 o                         
  -1  -5   2        161.01        181.70         3.68 o                         
   0  -5   2       1046.93       1089.95         9.81 o                         
   1  -5   2        524.46        584.75        13.31 o                         
   2  -5   2         90.77         95.28         7.51 o                         
   3  -5   2         95.54        107.18         7.28 o                         
   4  -5   2         11.66         13.64         3.88 o                         
   5  -5   2        228.90        247.69        21.97 o                         
   6  -5   2          1.65          0.32         3.63 o                         
   7  -5   2         24.50         28.19         6.08 o                         
   8  -5   2         25.42         10.18         9.87 o                         
   9  -5   2         20.89         29.28         7.77 o                         
  -8  -4   2         31.04         27.06        10.03 o                         
  -7  -4   2         99.74         73.13        11.27 o                         
  -6  -4   2         11.97         13.75         2.59 o                         
  -5  -4   2         12.39         11.70         2.71 o                         
  -4  -4   2          0.81          2.55         1.68 o                         
  -3  -4   2        134.48        137.80         3.97 o                         
  -1  -4   2        488.46        507.77         5.44 o                         
   0  -4   2         42.71         53.38         2.51 o                         
   1  -4   2       1223.62       1351.50         9.31 o                         
   2  -4   2        148.61        183.82         4.91 o                         
   3  -4   2         37.15         50.25         3.53 o                         
   4  -4   2        136.64        144.28        13.52 o                         
   5  -4   2        257.59        257.54        21.84 o                         
   6  -4   2          2.07         -0.70         2.63 o                         
   7  -4   2          0.52         -0.36         3.39 o                         
   8  -4   2         21.70         23.48         6.52 o                         
   9  -4   2          0.58          2.12         5.12 o                         
  -9  -3   2          0.42          2.47         7.07 o                         
  -7  -3   2         15.41         14.36         4.21 o                         
  -6  -3   2       1014.08        962.09        38.23 o                         
  -5  -3   2         47.09         48.80         2.90 o                         
  -4  -3   2        182.83        179.30         3.66 o                         
  -3  -3   2        600.37        634.25         6.00 o                         
  -2  -3   2        722.22        760.63        14.76 o                         
  -1  -3   2        116.13        109.15         1.91 o                         
   0  -3   2         19.48         17.74         1.06 o                         
   1  -3   2       2409.31       2576.59        22.94 o                         
   2  -3   2        327.91        369.26         6.29 o                         
   3  -3   2        170.77        208.33         7.83 o                         
   4  -3   2         19.81         16.79         1.62 o                         
   5  -3   2          0.61          0.42         0.91 o                         
   6  -3   2         49.56         49.04         3.36 o                         
   7  -3   2         57.34         46.40         5.31 o                         
   8  -3   2          9.31          4.37         4.19 o                         
   9  -3   2         56.61         52.28        11.88 o                         
  -9  -2   2        149.78        135.05         9.66 o                         
  -8  -2   2          3.11          4.38         2.81 o                         
  -7  -2   2        114.45         96.01        12.85 o                         
  -6  -2   2        519.95        519.65        10.89 o                         
  -5  -2   2         24.23         18.56         2.66 o                         
  -4  -2   2       3763.27       3884.74        29.49 o                         
  -3  -2   2          5.09          5.48         0.92 o                         
  -2  -2   2         36.16         49.02         1.96 o                         
  -1  -2   2        103.64        109.37         2.64 o                         
   0  -2   2       1038.04       1073.64        17.23 o                         
   1  -2   2      11488.98      11645.17        32.13 o                         
   2  -2   2         67.98         64.75         3.48 o                         
   3  -2   2        374.65        394.18         7.26 o                         
   4  -2   2         38.25         30.79         3.36 o                         
   5  -2   2          5.84          8.72         3.45 o                         
   6  -2   2         27.32         25.85         3.44 o                         
   7  -2   2        330.59        331.71         8.14 o                         
   8  -2   2          0.91          3.28         3.12 o                         
   9  -2   2          1.32          5.03         8.60 o                         
  -9  -1   2         26.13         34.52         6.54 o                         
  -8  -1   2          2.45          4.49         4.00 o                         
  -7  -1   2        302.44        287.25         8.89 o                         
  -6  -1   2         34.31         32.41         3.95 o                         
  -5  -1   2         41.57         48.87         3.11 o                         
  -4  -1   2       1582.94       1721.19        13.24 o                         
  -3  -1   2        593.83        557.91         7.16 o                         
  -1  -1   2        130.13        116.55         7.82 o                         
   0  -1   2          9.36         13.15         0.51 o                         
   1  -1   2       4356.33       4406.44        18.66 o                         
   2  -1   2        811.09        697.94        17.92 o                         
   3  -1   2        569.81        508.54        11.15 o                         
   4  -1   2         13.69         12.93         1.79 o                         
   5  -1   2         54.01         57.40         4.02 o                         
   6  -1   2          1.06          0.11         1.59 o                         
   7  -1   2         62.74         60.97         5.56 o                         
   8  -1   2          6.39          1.48         5.80 o                         
   9  -1   2          0.19          1.79         4.01 o                         
  -9   0   2         15.22          5.15         6.12 o                         
  -8   0   2          5.18          9.32         4.53 o                         
  -7   0   2        866.42        882.09        64.04 o                         
  -6   0   2        123.47        127.92         5.37 o                         
  -5   0   2         12.54         11.06         2.02 o                         
  -4   0   2          2.59          3.86         1.31 o                         
  -3   0   2         19.76         30.61         1.97 o                         
  -2   0   2       8591.22       8579.46        27.37 o                         
  -1   0   2       1319.89       1206.13         7.18 o                         
   0   0   2         13.07         13.74         1.16 o                         
   1   0   2         60.99         57.78         1.95 o                         
   2   0   2         79.44         62.37         1.42 o                         
   3   0   2         78.22         80.49         2.43 o                         
   4   0   2        102.64         91.43         5.29 o                         
   5   0   2         11.87         12.73         2.81 o                         
   6   0   2          0.16          3.79         3.01 o                         
   7   0   2          0.54          0.66         3.09 o                         
   8   0   2         45.12         50.56         6.86 o                         
   9   0   2          9.54          8.91         5.14 o                         
  -9   1   2         45.85         47.06         7.05 o                         
  -8   1   2         49.28         47.94        11.28 o                         
  -7   1   2        245.67        236.27         8.19 o                         
  -6   1   2          3.58          0.49         2.76 o                         
  -5   1   2        118.17        115.52         3.85 o                         
  -4   1   2        632.18        682.19         7.62 o                         
  -3   1   2       1898.18       1860.20        23.52 o                         
  -2   1   2        201.65        206.25         6.53 o                         
  -1   1   2         60.78         32.33         1.23 o                         
   0   1   2        321.54        303.09         2.54 o                         
   1   1   2         40.83         33.43         1.58 o                         
   2   1   2        415.70        390.91         8.99 o                         
   3   1   2        634.89        748.81        31.29 o                         
   4   1   2        111.52         99.68         5.08 o                         
   5   1   2          0.02          3.33         1.54 o                         
   6   1   2         19.79         15.45         2.42 o                         
   7   1   2         44.87         40.42         6.20 o                         
   8   1   2         17.04         21.88         6.09 o                         
   9   1   2          9.25         10.43         6.38 o                         
  -9   2   2         13.44         18.60         4.53 o                         
  -8   2   2         41.20         34.15         4.59 o                         
  -7   2   2         37.63         35.72         3.60 o                         
  -6   2   2          4.29          5.92         2.34 o                         
  -5   2   2         40.36         40.31         3.66 o                         
  -4   2   2        151.22        164.61         5.25 o                         
  -3   2   2        195.55        219.99         3.68 o                         
  -2   2   2         51.85         46.51         1.38 o                         
  -1   2   2        294.30        297.25         4.01 o                         
   0   2   2       2250.83       2171.19        19.54 o                         
   1   2   2        531.80        512.87        12.98 o                         
   2   2   2        193.39        181.12         2.13 o                         
   3   2   2        213.65        234.66         7.62 o                         
   4   2   2          5.39          3.93         1.02 o                         
   5   2   2          0.83          0.14         0.95 o                         
   6   2   2         31.28         40.01         5.55 o                         
   7   2   2        198.00        168.63         9.86 o                         
   8   2   2          0.27          1.21         4.09 o                         
  -9   3   2          2.02          2.09         6.49 o                         
  -8   3   2          7.78          8.86         5.22 o                         
  -7   3   2         24.43         26.06         4.19 o                         
  -6   3   2        292.00        314.03         9.68 o                         
  -5   3   2         47.75         51.19         8.43 o                         
  -4   3   2          6.07          4.85         3.41 o                         
  -3   3   2         37.40         38.25         2.86 o                         
  -2   3   2          6.45          6.74         0.94 o                         
  -1   3   2        361.10        371.29         6.02 o                         
   0   3   2        134.54        175.14         2.80 o                         
   1   3   2         73.88         90.63         2.03 o                         
   2   3   2        143.11        154.91        11.09 o                         
   3   3   2        319.09        347.94        25.78 o                         
   4   3   2         11.48         19.16         3.34 o                         
   5   3   2         17.87         20.35         6.41 o                         
   6   3   2          9.98         14.15         7.12 o                         
   7   3   2          3.88         -0.97         3.38 o                         
   8   3   2          2.05          3.02         6.04 o                         
  -9   4   2          1.96          5.13         5.32 o                         
  -8   4   2         17.23          9.87         7.82 o                         
  -7   4   2          3.28          4.90         5.04 o                         
  -6   4   2         83.40         89.16         6.24 o                         
  -5   4   2         51.56         44.01         4.75 o                         
  -4   4   2          0.22          2.54         2.26 o                         
  -3   4   2         42.10         53.37        11.45 o                         
  -2   4   2         29.62         32.38         2.36 o                         
  -1   4   2       1309.63       1416.02        14.64 o                         
   0   4   2        262.50        299.02         5.14 o                         
   1   4   2         13.87         10.55         1.41 o                         
   2   4   2         80.07         88.79         5.96 o                         
   3   4   2        302.90        334.03        21.25 o                         
   4   4   2         63.62         68.05         5.29 o                         
   5   4   2         11.17         14.95         4.56 o                         
   6   4   2          1.71          3.42         3.98 o                         
   7   4   2         10.64         19.69         6.50 o                         
  -9   5   2          0.09          2.35         4.93 o                         
  -8   5   2          4.87         13.50         5.59 o                         
  -7   5   2         55.47         59.19         7.38 o                         
  -6   5   2         59.24         61.20         7.61 o                         
  -5   5   2         12.81         18.20         4.31 o                         
  -4   5   2        805.50        889.13        22.50 o                         
  -3   5   2         49.73         50.22         4.18 o                         
  -2   5   2        185.91        177.93         9.19 o                         
  -1   5   2        199.63        217.60         5.88 o                         
   0   5   2         57.12         56.75         3.02 o                         
   1   5   2         48.48         48.62         3.14 o                         
   2   5   2        185.33        187.05         7.89 o                         
   3   5   2        248.05        273.10        11.76 o                         
   4   5   2        204.02        226.31        10.42 o                         
   5   5   2         29.38         31.56         7.20 o                         
   6   5   2         43.52         44.83         6.99 o                         
   7   5   2          8.75          5.44         5.86 o                         
  -8   6   2          1.13          0.56         6.30 o                         
  -7   6   2          2.88          5.98         5.68 o                         
  -6   6   2          4.37          3.53         4.39 o                         
  -5   6   2        460.44        523.77        19.04 o                         
  -4   6   2        400.60        438.57        12.01 o                         
  -3   6   2        221.45        223.89         9.10 o                         
  -2   6   2        832.00        855.14        22.50 o                         
  -1   6   2          1.09          3.17         1.64 o                         
   0   6   2         24.76         27.93         4.93 o                         
   1   6   2        265.48        234.69        12.22 o                         
   2   6   2          0.16          1.57         2.06 o                         
   3   6   2         55.51         60.61         5.60 o                         
   4   6   2          7.54          8.94         6.30 o                         
   5   6   2          1.45          4.01         7.32 o                         
   6   6   2          3.44          5.26         5.42 o                         
  -8   7   2          1.45          0.13         4.00 o                         
  -7   7   2          1.17          2.02         4.83 o                         
  -6   7   2         51.57         48.91         7.99 o                         
  -5   7   2        192.82        206.76        15.45 o                         
  -4   7   2         66.59         70.45         6.86 o                         
  -3   7   2         13.07         28.52         7.16 o                         
  -2   7   2        754.59        802.63        15.93 o                         
  -1   7   2         18.68         18.53         2.71 o                         
   0   7   2        805.23        827.09        11.16 o                         
   1   7   2        103.17        102.94         5.91 o                         
   2   7   2          0.73         -1.26         2.46 o                         
   3   7   2         39.23         39.71         5.38 o                         
   4   7   2         40.09         57.56         7.29 o                         
   5   7   2         80.13         86.87        12.77 o                         
  -7   8   2         24.32         41.98         9.33 o                         
  -6   8   2         32.69         38.04         8.02 o                         
  -5   8   2         58.30         65.74        16.69 o                         
  -4   8   2          5.50          5.74         6.59 o                         
  -3   8   2          5.75          6.13         4.46 o                         
  -2   8   2         30.74         35.98         5.61 o                         
  -1   8   2         37.81         34.76         4.97 o                         
   0   8   2        365.11        303.01        16.36 o                         
   1   8   2          3.14          4.09         2.61 o                         
   2   8   2        224.63        250.97        14.58 o                         
   3   8   2          0.04          3.58         4.13 o                         
   4   8   2         51.48         53.54         8.96 o                         
  -6   9   2          6.94         18.38        17.30 o                         
  -5   9   2          5.91          8.96         6.78 o                         
  -4   9   2          2.10         -1.05         6.22 o                         
  -3   9   2          3.90          5.53         4.99 o                         
  -2   9   2         22.25         26.09         9.47 o                         
  -1   9   2         16.97          9.02         9.08 o                         
   0   9   2          9.44         10.70         5.90 o                         
   1   9   2          0.57          5.46         3.66 o                         
   2   9   2         12.90         13.16         5.38 o                         
  -3  10   2         16.49         17.03        11.17 o                         
  -2  10   2          0.04         -0.59         4.14 o                         
  -1  10   2         14.60         17.72        10.10 o                         
   0  10   2          0.00          0.02         3.43 o                         
   0 -11   3          1.10          0.66         3.69 o                         
   1 -11   3          0.01          0.35         3.36 o                         
   2 -11   3          0.88          2.45         7.38 o                         
  -3 -10   3          0.54          1.11         3.99 o                         
  -2 -10   3          0.00         -2.23         3.22 o                         
  -1 -10   3          0.14          1.85         3.21 o                         
   0 -10   3         51.60         50.50         7.53 o                         
   1 -10   3          1.57          0.81         3.57 o                         
   2 -10   3          3.92          3.07         4.99 o                         
   3 -10   3          0.07         -0.61         4.19 o                         
   4 -10   3          2.55          1.15         5.06 o                         
   5 -10   3         12.23         23.84        12.82 o                         
  -4  -9   3          0.10         -0.79         5.09 o                         
  -3  -9   3         26.27         19.72         8.59 o                         
  -2  -9   3         49.96         27.83        10.15 o                         
  -1  -9   3         78.85         74.07         7.33 o                         
   0  -9   3          7.61          4.26         3.28 o                         
   1  -9   3         73.88         61.48         7.43 o                         
   2  -9   3          1.42          3.25         4.11 o                         
   3  -9   3          1.47          9.66         5.69 o                         
   4  -9   3          5.23         11.62         7.72 o                         
   5  -9   3         17.36         20.19         7.52 o                         
   6  -9   3          0.58          4.54         8.55 o                         
  -6  -8   3         28.79          2.47         8.27 o                         
  -5  -8   3         11.96         26.90        10.70 o                         
  -4  -8   3          2.49          3.41         2.55 o                         
  -3  -8   3          2.57          2.62         2.31 o                         
  -2  -8   3         32.96         30.92         3.58 o                         
  -1  -8   3        111.19        114.95         4.77 o                         
   0  -8   3          0.00          0.81         1.70 o                         
   1  -8   3          1.38          4.16         3.33 o                         
   2  -8   3        128.81        150.31         8.10 o                         
   3  -8   3        261.38        273.96        11.48 o                         
   4  -8   3         22.67         34.02         8.94 o                         
   5  -8   3         30.15         27.25         8.68 o                         
   6  -8   3         20.80         20.33        11.33 o                         
   7  -8   3          0.16          4.76         6.24 o                         
  -7  -7   3          2.51         -0.45         6.87 o                         
  -6  -7   3         18.10         22.88        11.88 o                         
  -5  -7   3         12.14         13.91         4.12 o                         
  -4  -7   3          1.85          4.05         2.59 o                         
  -3  -7   3         22.90         23.75         2.72 o                         
  -2  -7   3         15.17         18.31         2.46 o                         
  -1  -7   3          3.84          1.78         2.76 o                         
   0  -7   3         18.69         17.42         2.51 o                         
   1  -7   3          0.06          0.12         1.73 o                         
   2  -7   3         79.68         87.62         6.14 o                         
   3  -7   3         85.36         76.76         8.29 o                         
   4  -7   3         39.22         36.90        10.47 o                         
   5  -7   3        129.01        113.75         8.71 o                         
   6  -7   3          2.84          2.61         4.77 o                         
   7  -7   3          5.67         -2.78         6.95 o                         
   8  -7   3          1.67          3.32         9.10 o                         
  -7  -6   3          0.10          0.23         2.60 o                         
  -6  -6   3         10.19          8.03         3.78 o                         
  -5  -6   3         12.70         14.52         2.79 o                         
  -4  -6   3        163.46        163.13         4.77 o                         
  -3  -6   3        195.80        202.22         6.38 o                         
  -2  -6   3        106.43        116.54         3.71 o                         
   0  -6   3          5.76          9.13         1.94 o                         
   2  -6   3          1.55          2.69         2.82 o                         
   3  -6   3          0.06          0.68         2.57 o                         
   4  -6   3         73.33         68.05         6.37 o                         
   5  -6   3        161.14        176.39         9.37 o                         
   6  -6   3         48.46         48.84         6.83 o                         
   7  -6   3         12.95          4.59         5.49 o                         
   8  -6   3          0.00          1.63         4.70 o                         
  -7  -5   3         32.76          8.09         9.79 o                         
  -6  -5   3         71.81         65.22         4.64 o                         
  -5  -5   3          2.82          0.09         1.17 o                         
  -4  -5   3          3.23          6.50         1.61 o                         
  -3  -5   3         74.18         71.08         3.97 o                         
  -2  -5   3         47.45         45.88         2.18 o                         
  -1  -5   3       1706.74       1851.30        26.19 o                         
   0  -5   3         42.65         60.94         2.49 o                         
   1  -5   3        221.49        199.52        11.66 o                         
   2  -5   3          1.14          4.06         3.37 o                         
   3  -5   3          2.12          4.92         2.80 o                         
   4  -5   3        138.07        159.65         9.65 o                         
   5  -5   3        118.93        124.20         7.67 o                         
   6  -5   3          0.54          0.86         3.04 o                         
   7  -5   3          0.29         -0.41         4.87 o                         
   8  -5   3          3.54          1.73         4.58 o                         
  -8  -4   3        259.15        206.97        10.13 o                         
  -7  -4   3         25.90         24.99         7.73 o                         
  -6  -4   3         51.41         46.79         3.44 o                         
  -5  -4   3          2.92          2.58         1.58 o                         
  -4  -4   3        123.29        128.58         3.43 o                         
  -3  -4   3         85.82         73.97         4.42 o                         
  -2  -4   3        165.26        176.26         9.83 o                         
  -1  -4   3          0.08          1.98         0.91 o                         
   0  -4   3        681.95        704.04         6.48 o                         
   1  -4   3        706.95        811.57        13.85 o                         
   2  -4   3          9.53          8.92         1.07 o                         
   3  -4   3        139.05        149.75         8.70 o                         
   4  -4   3         22.21         34.86         6.05 o                         
   5  -4   3         85.53         72.70         3.34 o                         
   6  -4   3         36.31         32.04         5.06 o                         
   7  -4   3          1.20          1.94         4.73 o                         
   8  -4   3        347.38        349.24        15.41 o                         
   9  -4   3         16.13         14.86        10.54 o                         
  -9  -3   3        222.21        211.70        18.63 o                         
  -8  -3   3        255.53        241.59        11.09 o                         
  -7  -3   3          0.18          2.03         2.86 o                         
  -6  -3   3        716.56        678.50        25.91 o                         
  -5  -3   3         37.16         39.60         4.65 o                         
  -4  -3   3        232.94        218.53         8.20 o                         
  -3  -3   3         16.35         18.56         1.19 o                         
  -2  -3   3        431.48        384.41         5.55 o                         
  -1  -3   3        167.38        145.83         3.31 o                         
   0  -3   3        183.08        188.91         4.81 o                         
   1  -3   3        206.91        206.31         8.13 o                         
   2  -3   3        157.43        158.88         3.28 o                         
   3  -3   3        182.07        188.09         9.15 o                         
   4  -3   3          0.04          0.70         1.23 o                         
   5  -3   3        116.96        115.13         4.32 o                         
   6  -3   3         26.04         28.68         3.20 o                         
   7  -3   3          2.60          0.72         2.03 o                         
   8  -3   3         91.08         99.18        13.36 o                         
   9  -3   3         51.50         44.01        10.64 o                         
  -9  -2   3          7.40          5.70         4.57 o                         
  -8  -2   3          4.03          3.08         6.06 o                         
  -7  -2   3          0.04          2.23         2.16 o                         
  -6  -2   3        187.26        197.35        12.43 o                         
  -5  -2   3        561.11        562.19         7.60 o                         
  -4  -2   3        316.48        359.95         9.61 o                         
  -3  -2   3         33.29         34.29         3.15 o                         
  -2  -2   3       1564.84       1576.44        26.84 o                         
  -1  -2   3         40.71         37.28         3.40 o                         
   0  -2   3       8191.67       8018.20        41.92 o                         
   1  -2   3       1938.27       2100.32        13.80 o                         
   2  -2   3        295.08        245.57         6.99 o                         
   3  -2   3         83.14         73.12         3.05 o                         
   4  -2   3         24.28         27.77         2.04 o                         
   5  -2   3        157.07        161.43         7.40 o                         
   6  -2   3         14.05         12.87         2.72 o                         
   7  -2   3          8.41          7.26         3.96 o                         
   8  -2   3         23.54         22.78         4.17 o                         
   9  -2   3         54.36         49.69        12.47 o                         
  -9  -1   3          4.56          2.25         3.82 o                         
  -8  -1   3         61.65         47.35         5.86 o                         
  -7  -1   3         29.28         29.89         3.55 o                         
  -6  -1   3        770.39        758.46        16.55 o                         
  -5  -1   3        159.12        149.65         8.25 o                         
  -4  -1   3       1692.05       1782.82        26.73 o                         
  -3  -1   3        517.12        533.14         7.09 o                         
  -2  -1   3          0.98          3.17         1.05 o                         
  -1  -1   3         37.61         41.63         2.17 o                         
   0  -1   3       4147.04       3832.25        17.50 o                         
   1  -1   3       2050.75       1923.99        13.63 o                         
   2  -1   3        234.07        210.28         3.64 o                         
   3  -1   3         19.73         15.02         1.40 o                         
   4  -1   3        539.90        521.22        10.30 o                         
   5  -1   3          0.71          1.11         1.56 o                         
   6  -1   3          0.00         -2.23         2.80 o                         
   7  -1   3         23.84         25.82         3.78 o                         
   8  -1   3         13.42         11.27         7.62 o                         
   9  -1   3          2.63          7.14         5.25 o                         
 -10   0   3          9.29          5.03         7.68 o                         
  -9   0   3         26.31         26.67         6.55 o                         
  -8   0   3         14.74         17.63         4.66 o                         
  -7   0   3         53.76         55.63         5.27 o                         
  -6   0   3        142.21        142.63         5.56 o                         
  -5   0   3        118.64        104.22         4.71 o                         
  -4   0   3        459.03        488.26        13.47 o                         
  -3   0   3        240.88        195.30         3.00 o                         
  -2   0   3          8.32         10.98         3.74 o                         
  -1   0   3        291.27        273.15         3.32 o                         
   0   0   3        151.26        154.44         4.39 o                         
   1   0   3        428.64        386.12        16.51 o                         
   2   0   3         12.62         12.42         0.86 o                         
   3   0   3         64.14         64.40         2.11 o                         
   4   0   3        842.66        792.89        13.06 o                         
   5   0   3        395.03        368.44         6.87 o                         
   6   0   3          2.88          5.45         2.18 o                         
   7   0   3          9.03          9.23         4.44 o                         
   8   0   3         33.12         31.95         6.42 o                         
   9   0   3          5.31          4.34         5.40 o                         
 -10   1   3         17.59        128.24        14.60 o                         
  -9   1   3          5.92          6.14         3.86 o                         
  -8   1   3         27.00         29.77         5.30 o                         
  -7   1   3         27.13         25.74         3.88 o                         
  -6   1   3        148.32        154.17         4.98 o                         
  -5   1   3          6.15          4.10         1.64 o                         
  -4   1   3       1262.07       1424.83        16.52 o                         
  -3   1   3          9.94         11.01         1.69 o                         
  -2   1   3        274.73        301.13         6.83 o                         
  -1   1   3        893.83        803.36         6.27 o                         
   0   1   3         95.85         97.20         1.74 o                         
   1   1   3       1037.79        989.95        11.29 o                         
   2   1   3        132.15        107.45         3.28 o                         
   3   1   3         32.56         37.70         3.10 o                         
   4   1   3          1.39          1.55         0.86 o                         
   5   1   3        140.96        144.57        14.33 o                         
   6   1   3          0.10          0.81         3.33 o                         
   7   1   3        356.84        349.20        22.71 o                         
   8   1   3          0.66         -4.02         5.04 o                         
  -9   2   3         35.97         39.14         6.40 o                         
  -8   2   3         87.42         90.71        10.95 o                         
  -7   2   3         44.15         37.74         3.95 o                         
  -6   2   3         82.31         91.50         7.56 o                         
  -5   2   3         49.42         52.82         4.00 o                         
  -4   2   3        689.64        773.30        11.01 o                         
  -3   2   3         17.48         12.38         3.19 o                         
  -2   2   3        234.18        236.85         3.77 o                         
  -1   2   3        322.15        355.93         3.54 o                         
   0   2   3        133.38        144.51         2.54 o                         
   1   2   3         77.04         82.65         5.32 o                         
   2   2   3        171.52        170.47         4.73 o                         
   3   2   3         34.27         36.87         4.03 o                         
   4   2   3         35.77         35.91         4.26 o                         
   5   2   3         14.46         15.88         3.48 o                         
   6   2   3         19.46         21.91         4.91 o                         
   7   2   3          1.41          1.14         3.83 o                         
   8   2   3          0.61          2.36         4.34 o                         
  -9   3   3          0.56          3.13         4.51 o                         
  -8   3   3         73.29         65.03         9.83 o                         
  -7   3   3         27.12         25.35         3.56 o                         
  -6   3   3          0.04          0.46         1.54 o                         
  -5   3   3         26.76         32.99         4.69 o                         
  -4   3   3          3.10          4.50         2.81 o                         
  -3   3   3         36.96         34.34         2.04 o                         
  -2   3   3         42.27         48.46         1.78 o                         
  -1   3   3        791.27        736.54        13.75 o                         
   0   3   3       1337.27       1343.59        18.20 o                         
   1   3   3        261.76        279.96         9.36 o                         
   2   3   3        451.25        488.03         8.62 o                         
   3   3   3         17.44         17.83         2.88 o                         
   4   3   3          1.13          4.08         2.66 o                         
   5   3   3         84.45         68.70         6.12 o                         
   6   3   3         53.90         42.61         6.71 o                         
   7   3   3         10.52         13.18         7.42 o                         
   8   3   3         10.72         18.56         7.04 o                         
  -9   4   3         24.47         32.27        10.99 o                         
  -8   4   3         13.84         23.65         7.06 o                         
  -7   4   3         10.25         14.40        10.83 o                         
  -6   4   3        394.72        457.03        19.15 o                         
  -5   4   3         45.39         52.18         5.10 o                         
  -4   4   3         14.24         12.17         1.77 o                         
  -3   4   3         14.45         16.47         3.91 o                         
  -2   4   3         42.60         29.38         1.74 o                         
  -1   4   3        495.32        547.97        13.69 o                         
   0   4   3          0.89         -0.80         1.27 o                         
   1   4   3          6.95         12.98         1.73 o                         
   2   4   3       1571.14       1530.96        56.38 o                         
   3   4   3          4.53          4.94         2.94 o                         
   4   4   3         57.57         59.63         5.60 o                         
   5   4   3          6.59          2.45         4.68 o                         
   6   4   3         11.52          9.89         5.21 o                         
   7   4   3         12.40          7.16         5.62 o                         
  -9   5   3         13.33         10.84         7.37 o                         
  -8   5   3         56.58         55.94         8.02 o                         
  -7   5   3          3.58          3.45         6.04 o                         
  -6   5   3        267.08        316.68        11.37 o                         
  -5   5   3        155.59        172.90        15.25 o                         
  -4   5   3        436.03        454.40        10.96 o                         
  -3   5   3          0.63          2.60         1.11 o                         
  -2   5   3         63.72         63.55         2.42 o                         
  -1   5   3          4.63          3.06         2.15 o                         
   0   5   3         46.34         48.95         3.34 o                         
   1   5   3         14.24         18.87         2.20 o                         
   2   5   3       1030.63       1050.10        15.91 o                         
   3   5   3        514.41        495.26        21.30 o                         
   4   5   3         26.22         38.68         7.26 o                         
   6   5   3         18.12         27.65         6.92 o                         
  -8   6   3         15.92         34.50        11.35 o                         
  -7   6   3         44.59         54.46         8.33 o                         
  -6   6   3         59.50         71.86         7.44 o                         
  -5   6   3         41.23         48.91         6.96 o                         
  -4   6   3       1446.31       1503.20        23.44 o                         
  -3   6   3         17.93         20.54         6.37 o                         
  -2   6   3        922.59        894.22        25.84 o                         
  -1   6   3        137.19        143.32         6.91 o                         
   0   6   3         13.20         17.59         2.44 o                         
   1   6   3          4.60          3.02         1.94 o                         
   2   6   3        102.02         76.41        50.30 o                         
   3   6   3          0.00          3.25         3.15 o                         
   4   6   3         14.27         26.41         7.50 o                         
   5   6   3          8.38         12.15         5.50 o                         
   6   6   3         25.42         36.00         8.43 o                         
  -8   7   3          0.33         -2.12         5.47 o                         
  -7   7   3          5.70          6.76         5.78 o                         
  -6   7   3         88.15         77.99        11.43 o                         
  -5   7   3        245.81        271.54        11.88 o                         
  -4   7   3          2.01         -2.57         3.59 o                         
  -3   7   3          0.13          0.59         2.88 o                         
  -2   7   3        898.27        866.82        16.36 o                         
  -1   7   3          4.08          3.03         2.16 o                         
   0   7   3         21.84         20.15         3.57 o                         
   1   7   3         34.74         32.24        10.23 o                         
   2   7   3          4.49          6.81         4.86 o                         
   3   7   3         63.01         69.63         7.12 o                         
   4   7   3         10.07          3.68         7.54 o                         
   5   7   3          1.71          2.28         5.18 o                         
  -7   8   3          6.14          6.99         6.71 o                         
  -6   8   3          5.98          2.41         6.20 o                         
  -5   8   3          8.53          7.41         5.81 o                         
  -4   8   3          6.69          4.70         4.82 o                         
  -3   8   3         10.93         12.17         5.08 o                         
  -2   8   3        232.70        262.37        10.65 o                         
  -1   8   3         34.36         26.66         6.83 o                         
   0   8   3         18.29          3.63         4.51 o                         
   1   8   3         18.45         15.00        10.64 o                         
   2   8   3         26.72         30.88         5.17 o                         
   3   8   3          1.18         -1.61         4.05 o                         
  -5   9   3         72.29         87.62        15.29 o                         
  -4   9   3          0.19         -6.12         9.02 o                         
  -3   9   3         19.36         27.52         6.80 o                         
  -2   9   3         22.74         26.77         6.31 o                         
  -1   9   3         26.34         14.10        11.83 o                         
   0   9   3         57.61          0.97         4.34 o                         
   1   9   3          0.66          0.73         4.80 o                         
   2   9   3          2.21         10.29         6.94 o                         
  -2  10   3         13.55         16.19         7.76 o                         
   0 -11   4        104.33        104.68        12.84 o                         
   1 -11   4         12.08          8.61         5.53 o                         
   2 -11   4          0.05         -3.04         7.64 o                         
  -3 -10   4          5.05          0.39         2.69 o                         
  -2 -10   4          6.18          3.63         3.69 o                         
  -1 -10   4          0.81          4.64         3.65 o                         
   0 -10   4        133.22        119.40        21.31 o                         
   1 -10   4          5.31          9.20         8.47 o                         
   2 -10   4          3.30          3.95         4.71 o                         
   3 -10   4          0.04         -1.33         4.46 o                         
   4 -10   4          0.03         -3.48         5.91 o                         
   5 -10   4          6.70          3.53         7.16 o                         
  -5  -9   4          0.22          0.16         2.92 o                         
  -4  -9   4         16.11          2.00         3.52 o                         
  -3  -9   4         19.51         19.00         4.69 o                         
  -2  -9   4          3.70          4.52         2.83 o                         
  -1  -9   4          6.60          2.98         2.34 o                         
   0  -9   4          1.66          0.83         2.71 o                         
   1  -9   4        132.92        125.04         7.47 o                         
   2  -9   4         18.79         13.51         7.22 o                         
   3  -9   4          0.14          5.94         7.60 o                         
   4  -9   4          0.01         -0.46         3.79 o                         
   5  -9   4          9.31         15.00         6.73 o                         
   6  -9   4          2.09          3.94         5.94 o                         
  -6  -8   4         15.82         12.48         4.56 o                         
  -5  -8   4          5.60          3.35         3.60 o                         
  -4  -8   4         20.47         25.75         4.41 o                         
  -3  -8   4          0.63         -0.95         2.09 o                         
  -2  -8   4         37.73         36.16         4.35 o                         
  -1  -8   4         13.88         16.23         2.78 o                         
   0  -8   4          1.26          1.66         1.99 o                         
   1  -8   4        167.94        157.27        10.32 o                         
   2  -8   4          4.69          1.53         3.62 o                         
   3  -8   4        105.00         93.58         7.82 o                         
   4  -8   4          5.35         10.93         8.11 o                         
   5  -8   4          3.34          5.26         5.05 o                         
   6  -8   4          0.45         -2.34         5.03 o                         
   7  -8   4          5.37         13.84         8.13 o                         
  -7  -7   4          6.44          3.20        10.03 o                         
  -6  -7   4         22.46         21.84         9.88 o                         
  -5  -7   4        239.30        226.22         9.42 o                         
  -4  -7   4        103.35        113.50         7.52 o                         
  -3  -7   4         18.79         16.96         2.49 o                         
  -2  -7   4          1.98          1.95         2.14 o                         
  -1  -7   4         30.36         32.96         2.92 o                         
   0  -7   4          0.03          2.28         2.17 o                         
   1  -7   4          4.62          0.65         1.95 o                         
   2  -7   4        119.83        119.99        11.48 o                         
   3  -7   4         91.91        100.62         7.04 o                         
   4  -7   4         20.20         27.68         5.49 o                         
   5  -7   4          0.03          3.87         7.42 o                         
   6  -7   4         13.02         13.01         8.47 o                         
   7  -7   4          4.87          0.89         6.49 o                         
  -7  -6   4          7.11          6.67         3.65 o                         
  -6  -6   4         40.08         32.19         4.15 o                         
  -5  -6   4         40.34         48.44         5.22 o                         
  -4  -6   4        117.06        104.28         4.95 o                         
  -2  -6   4          3.53          4.45         1.76 o                         
  -1  -6   4          1.78          1.06         1.28 o                         
   0  -6   4         10.22         13.88         5.95 o                         
   1  -6   4        128.80        112.69        11.35 o                         
   2  -6   4         15.01         25.22         4.70 o                         
   3  -6   4          8.36         21.43         5.92 o                         
   4  -6   4          3.45          7.17         3.98 o                         
   5  -6   4         51.05         59.36         9.79 o                         
   6  -6   4         84.18         87.60        12.82 o                         
   7  -6   4         13.80          9.85         6.41 o                         
   8  -6   4          2.79          4.69         6.02 o                         
  -8  -5   4         24.33         33.71        18.18 o                         
  -7  -5   4          9.49          3.68         3.44 o                         
  -6  -5   4          1.13          3.34         4.55 o                         
  -5  -5   4         19.52         22.78         3.65 o                         
  -4  -5   4         24.53         27.79         3.33 o                         
  -3  -5   4        301.57        340.17         6.44 o                         
  -2  -5   4       1194.31       1256.74        13.95 o                         
  -1  -5   4         10.78         15.46         1.78 o                         
   0  -5   4          9.60         11.05         2.36 o                         
   1  -5   4         35.27         29.58         3.57 o                         
   2  -5   4         37.27         29.96         4.83 o                         
   3  -5   4         38.92         39.07         4.34 o                         
   4  -5   4         35.96         36.33         4.48 o                         
   5  -5   4         14.49         18.10         5.64 o                         
   6  -5   4         21.34         22.48         5.15 o                         
   7  -5   4         46.95         46.51         7.13 o                         
   8  -5   4         84.24         71.88        10.28 o                         
  -9  -4   4          5.57          5.92         9.81 o                         
  -8  -4   4         36.39         21.86         5.50 o                         
  -7  -4   4         17.46         17.13         3.95 o                         
  -6  -4   4         25.35         26.21         4.44 o                         
  -5  -4   4          1.70          0.82         2.13 o                         
  -4  -4   4          1.36          1.29         1.15 o                         
  -3  -4   4        136.80        119.86         9.44 o                         
  -2  -4   4        652.52        675.66        11.08 o                         
  -1  -4   4        115.73        148.59         9.09 o                         
   0  -4   4         67.52         69.65         2.30 o                         
   1  -4   4        283.02        302.33        19.62 o                         
   2  -4   4        550.40        609.10         9.41 o                         
   3  -4   4        107.61         94.86        15.90 o                         
   4  -4   4        160.16        159.48         6.56 o                         
   5  -4   4          0.96          2.33         1.40 o                         
   6  -4   4         27.25         25.85         3.20 o                         
   7  -4   4        441.70        435.91        18.02 o                         
   8  -4   4         10.76          9.44         5.82 o                         
  -9  -3   4          1.26          1.74         3.95 o                         
  -8  -3   4        639.46        556.39        15.16 o                         
  -7  -3   4         64.10         63.67         6.22 o                         
  -6  -3   4         56.33         51.04         6.00 o                         
  -5  -3   4        104.24         92.44         3.12 o                         
  -4  -3   4         46.62         49.68         7.39 o                         
  -3  -3   4          1.77          3.08         1.71 o                         
  -2  -3   4          0.67          1.20         0.58 o                         
  -1  -3   4         33.55         27.46         1.53 o                         
   0  -3   4        138.81        134.31         2.83 o                         
   1  -3   4       1133.26       1136.63         8.42 o                         
   2  -3   4        886.71        933.31        12.91 o                         
   3  -3   4        386.22        374.79         4.94 o                         
   4  -3   4         23.46         20.57         2.03 o                         
   5  -3   4         11.65         13.75         3.03 o                         
   6  -3   4         89.98         91.21         4.49 o                         
   7  -3   4         38.42         27.77         9.06 o                         
   8  -3   4        317.29        319.73        21.04 o                         
  -9  -2   4          0.03          7.38         5.57 o                         
  -8  -2   4         26.90         30.29         5.16 o                         
  -7  -2   4         42.38         36.93         5.34 o                         
  -6  -2   4       2681.46       2553.65       142.09 o                         
  -5  -2   4         13.56         19.44         2.42 o                         
  -4  -2   4        338.44        325.31        12.53 o                         
  -3  -2   4          1.80          0.69         1.31 o                         
  -2  -2   4        217.85        215.56         4.13 o                         
  -1  -2   4        956.01        898.03        12.77 o                         
   0  -2   4       2849.44       2849.13        13.74 o                         
   1  -2   4         46.97         45.82         3.47 o                         
   2  -2   4        146.59        152.95         4.83 o                         
   3  -2   4         70.12         59.02         2.42 o                         
   4  -2   4        177.36        160.58         4.78 o                         
   5  -2   4         34.49         34.82         2.80 o                         
   6  -2   4          0.03          1.79         2.76 o                         
   7  -2   4          2.54          4.16         2.93 o                         
   8  -2   4         18.86         16.92         5.92 o                         
  -9  -1   4         16.93         20.67         7.01 o                         
  -8  -1   4          0.53          0.40         2.86 o                         
  -7  -1   4        128.40        120.58         6.36 o                         
  -6  -1   4        256.02        233.47         9.94 o                         
  -5  -1   4         13.70          9.67         1.69 o                         
  -4  -1   4         66.74         55.02         3.60 o                         
  -3  -1   4         60.20         76.88         2.89 o                         
  -2  -1   4         99.76         95.51         2.48 o                         
  -1  -1   4        328.65        307.66         9.25 o                         
   0  -1   4        468.77        419.42         5.05 o                         
   1  -1   4         47.72         54.61         4.96 o                         
   2  -1   4        127.00        113.87         4.22 o                         
   3  -1   4       2594.60       2616.97        35.94 o                         
   4  -1   4        290.20        309.50         5.92 o                         
   5  -1   4          8.00          9.72         2.85 o                         
   6  -1   4          0.05         -0.49         1.67 o                         
   7  -1   4         11.38         13.53         4.89 o                         
   8  -1   4          2.16          5.18         7.32 o                         
 -10   0   4          1.23          0.69         5.98 o                         
  -9   0   4        100.82         97.16         8.80 o                         
  -8   0   4         30.19         30.96         4.56 o                         
  -7   0   4          0.82          0.73         2.56 o                         
  -6   0   4          3.18          4.51         2.23 o                         
  -5   0   4          4.30          3.21         1.55 o                         
  -4   0   4        203.55        212.18         8.01 o                         
  -3   0   4       1569.28       1632.39        13.73 o                         
  -2   0   4         32.76         36.10         2.55 o                         
  -1   0   4          7.86          6.11         0.99 o                         
   0   0   4       1043.58        955.20         5.61 o                         
   1   0   4        550.47        545.46         9.55 o                         
   2   0   4         98.36         85.86         5.68 o                         
   3   0   4        202.30        198.07        12.66 o                         
   4   0   4         66.57         70.51         4.80 o                         
   5   0   4        301.53        313.93        11.31 o                         
   6   0   4          0.02          1.92         2.90 o                         
   7   0   4          0.71          0.64         4.87 o                         
   8   0   4          0.03         -0.13         3.02 o                         
 -10   1   4        120.18        114.92        13.95 o                         
  -9   1   4          4.92          7.61         4.98 o                         
  -8   1   4          2.95          9.60         6.11 o                         
  -7   1   4         44.65         43.84         4.54 o                         
  -6   1   4        108.30        110.78         4.38 o                         
  -5   1   4         61.43         65.54         4.10 o                         
  -4   1   4          8.11         15.26         1.68 o                         
  -3   1   4         28.17         24.15         1.54 o                         
  -2   1   4        868.71        907.62        13.89 o                         
  -1   1   4         42.70         45.28         1.63 o                         
   0   1   4        526.87        539.28         8.15 o                         
   1   1   4        481.11        439.53        11.29 o                         
   2   1   4          0.15          0.03         0.96 o                         
   3   1   4         11.63         10.28         2.85 o                         
   4   1   4         65.18         63.21         4.63 o                         
   5   1   4        272.90        298.81         9.28 o                         
   6   1   4         11.76         14.25         4.55 o                         
   7   1   4         41.95         51.74         8.01 o                         
   8   1   4         16.50          9.80         5.96 o                         
  -9   2   4         28.13         33.21         7.58 o                         
  -8   2   4          0.99         -0.09         1.92 o                         
  -7   2   4         10.26          8.94         2.92 o                         
  -6   2   4         15.13         17.14         2.58 o                         
  -5   2   4         13.38         14.53         2.93 o                         
  -4   2   4         15.66         25.22         2.75 o                         
  -3   2   4         82.08         90.66         2.50 o                         
  -2   2   4       1150.71       1184.47         9.01 o                         
  -1   2   4        320.65        341.58         4.60 o                         
   0   2   4       3616.03       3832.34        18.86 o                         
   1   2   4         37.80         35.81         2.74 o                         
   2   2   4          2.58          1.81         1.79 o                         
   3   2   4         30.83         36.41         5.09 o                         
   4   2   4          0.00          4.20         2.89 o                         
   5   2   4          1.79         -1.00         2.57 o                         
   6   2   4         86.23         81.88         7.00 o                         
   7   2   4         26.41         26.70         6.48 o                         
   8   2   4          2.06          9.28         9.12 o                         
  -9   3   4          8.85         13.83         6.18 o                         
  -8   3   4         50.11         58.31         7.33 o                         
  -7   3   4         15.00         13.74         3.28 o                         
  -6   3   4          0.14          4.04         3.26 o                         
  -5   3   4         13.73         15.92         3.26 o                         
  -4   3   4         86.58         79.35         3.03 o                         
  -3   3   4         37.92         39.50         2.12 o                         
  -2   3   4         81.20         81.36         2.43 o                         
  -1   3   4        277.88        308.00         5.82 o                         
   0   3   4         20.68         25.68         1.98 o                         
   1   3   4        104.33        135.62         4.41 o                         
   2   3   4        138.70        142.68         5.28 o                         
   3   3   4         58.33         64.23         4.86 o                         
   4   3   4         63.63         54.92         8.37 o                         
   5   3   4         86.32         86.60         7.11 o                         
   6   3   4          0.70         -0.50         3.02 o                         
   7   3   4          7.88          5.92         7.89 o                         
  -9   4   4         22.24         25.07        11.57 o                         
  -8   4   4        634.82        672.44        23.64 o                         
  -7   4   4        123.01        146.77         8.89 o                         
  -6   4   4        588.42        675.26        15.46 o                         
  -5   4   4         12.43         13.23         2.18 o                         
  -4   4   4        120.75        119.74         6.08 o                         
  -3   4   4         14.43         17.75         1.91 o                         
  -2   4   4        122.85        122.56         3.15 o                         
  -1   4   4         98.26         96.30         3.82 o                         
   0   4   4          8.27         10.26         2.04 o                         
   1   4   4        226.86        226.98         9.33 o                         
   2   4   4        289.92        287.88         8.11 o                         
   3   4   4         10.15         11.70         4.97 o                         
   4   4   4          0.03         -1.71         3.16 o                         
   5   4   4          7.22          6.18         4.23 o                         
   6   4   4          5.57         14.06         5.22 o                         
   7   4   4          9.22          7.01         6.14 o                         
  -9   5   4         54.00         62.72         9.56 o                         
  -8   5   4          5.23          9.09         5.96 o                         
  -7   5   4          0.19          3.29         4.25 o                         
  -6   5   4        827.99        904.65        20.02 o                         
  -5   5   4        209.62        200.96         8.71 o                         
  -4   5   4       1942.35       2030.97        34.97 o                         
  -3   5   4         25.40         30.00         5.72 o                         
  -2   5   4         25.13         24.58         2.60 o                         
  -1   5   4        132.26        147.21         6.06 o                         
   0   5   4         59.13         62.99         6.13 o                         
   1   5   4         18.59         13.38         2.25 o                         
   2   5   4        434.68        445.07        15.83 o                         
   3   5   4          8.34          8.93         3.77 o                         
   4   5   4         23.83         46.36         5.91 o                         
   5   5   4         40.27         65.28         7.70 o                         
   6   5   4         53.90         73.28        13.83 o                         
  -8   6   4          2.07         -1.30         6.62 o                         
  -7   6   4        112.38        120.93         9.86 o                         
  -6   6   4          0.00          1.28         3.77 o                         
  -5   6   4         92.38        105.22        13.32 o                         
  -4   6   4         50.30         39.22         5.44 o                         
  -3   6   4        100.09         85.91         5.66 o                         
  -2   6   4          6.48          6.47         3.08 o                         
  -1   6   4         21.19         15.34         6.03 o                         
   0   6   4          0.02          2.98         1.76 o                         
   1   6   4         92.42         86.52         3.98 o                         
   2   6   4         45.77         50.96         5.04 o                         
   3   6   4         15.10         20.33         5.28 o                         
   4   6   4          0.24          0.46         3.89 o                         
   5   6   4        137.33        177.70        16.28 o                         
  -7   7   4         76.57         96.11        11.90 o                         
  -6   7   4          2.09          5.22         4.83 o                         
  -5   7   4          0.26          2.96         4.44 o                         
  -4   7   4          1.44         -2.16         4.07 o                         
  -3   7   4         23.38         29.10         5.21 o                         
  -2   7   4         13.69         19.98         4.60 o                         
  -1   7   4          2.84          7.43         4.94 o                         
   0   7   4         22.39         23.06         3.24 o                         
   1   7   4          4.69          4.83         3.42 o                         
   2   7   4         29.89         32.96         5.35 o                         
   3   7   4         24.66         28.02         5.73 o                         
   4   7   4          4.46          6.04         5.09 o                         
  -6   8   4         17.30         25.14        10.54 o                         
  -5   8   4        160.94        167.87        15.12 o                         
  -4   8   4          0.06          3.34         4.28 o                         
  -3   8   4          0.17          1.00         3.87 o                         
  -2   8   4          9.20          4.18         7.93 o                         
  -1   8   4         10.67         10.77         4.77 o                         
   0   8   4         23.73         22.51         8.24 o                         
   1   8   4          0.52          0.71         3.41 o                         
   2   8   4          0.71          1.27         3.40 o                         
   3   8   4          3.18          7.03         5.57 o                         
  -5   9   4          6.61          6.73         6.68 o                         
  -4   9   4         23.94         32.85         9.37 o                         
  -3   9   4         26.23         30.98         7.27 o                         
  -2   9   4         18.36         13.01         5.71 o                         
  -1   9   4         14.23          0.46         3.34 o                         
   0   9   4         86.95         93.62        11.66 o                         
   1   9   4         16.68         39.21        10.48 o                         
   0 -11   5         22.19         14.27         8.74 o                         
   1 -11   5          0.87          0.64         3.83 o                         
   2 -11   5          2.67          5.26         7.29 o                         
  -3 -10   5          8.21          7.78         4.57 o                         
  -2 -10   5         24.03         20.92         6.79 o                         
  -1 -10   5        291.97        253.24        48.62 o                         
   0 -10   5         21.00         28.22         5.80 o                         
   1 -10   5          2.30          1.30         5.29 o                         
   2 -10   5          6.32          6.52         4.62 o                         
   3 -10   5          0.75          6.41         7.16 o                         
   4 -10   5          7.00          4.21         6.53 o                         
  -5  -9   5          0.20         50.20        42.82 o                         
  -4  -9   5         12.80          9.89         4.74 o                         
  -3  -9   5          0.46          0.78         2.92 o                         
  -2  -9   5         19.61         24.86         3.55 o                         
  -1  -9   5         68.74         60.87         4.33 o                         
   0  -9   5         60.87         48.15         5.48 o                         
   1  -9   5          6.50         -1.21         3.07 o                         
   2  -9   5         25.89         26.47         5.76 o                         
   3  -9   5          2.78         -0.11         3.30 o                         
   4  -9   5          0.06          2.56         5.49 o                         
   5  -9   5          4.53          5.92         9.48 o                         
   6  -9   5          1.64          1.62         5.28 o                         
  -6  -8   5          6.35          6.36         5.33 o                         
  -5  -8   5         47.00         34.66         5.72 o                         
  -4  -8   5          0.33          1.29         3.03 o                         
  -3  -8   5          3.73          4.36         3.01 o                         
  -2  -8   5         10.56          8.95         2.57 o                         
  -1  -8   5          0.24          1.20         1.94 o                         
   0  -8   5         25.01         22.19         2.98 o                         
   1  -8   5         65.16         63.53         5.54 o                         
   2  -8   5         54.11         61.89         6.58 o                         
   3  -8   5          0.11         -0.05         2.93 o                         
   4  -8   5         16.44         15.06         5.87 o                         
   5  -8   5         28.71         25.69         7.35 o                         
   6  -8   5          0.12         56.46        41.74 o                         
   7  -8   5          2.47         -0.43         7.72 o                         
  -7  -7   5         51.80         44.33         7.21 o                         
  -6  -7   5         24.26         11.94         7.46 o                         
  -5  -7   5         16.27         17.23         8.43 o                         
  -4  -7   5          0.11          1.70         2.55 o                         
  -3  -7   5          0.01          0.24         1.23 o                         
  -2  -7   5          0.20          0.47         1.71 o                         
  -1  -7   5          7.92          6.34         1.96 o                         
   0  -7   5          0.66         -0.99         1.57 o                         
   1  -7   5         81.82         87.93         7.48 o                         
   2  -7   5         69.56         73.67         5.94 o                         
   3  -7   5         30.10         26.44         5.30 o                         
   5  -7   5        130.44        143.91        12.63 o                         
   6  -7   5         87.74        110.85        21.00 o                         
   7  -7   5          0.12          1.59         4.81 o                         
  -7  -6   5          0.11         19.72        21.08 o                         
  -6  -6   5         39.78         37.63         5.02 o                         
  -5  -6   5        104.49         98.72         5.83 o                         
  -4  -6   5          8.67          6.63         3.67 o                         
  -3  -6   5         38.00         37.87         4.44 o                         
  -2  -6   5          3.53          3.06         1.57 o                         
  -1  -6   5         80.05         76.63         6.87 o                         
   0  -6   5          0.37          0.51         1.27 o                         
   1  -6   5        102.55         94.86         3.41 o                         
   2  -6   5        107.19         99.52         7.68 o                         
   3  -6   5          0.05          5.67         3.66 o                         
   4  -6   5        131.43        136.43        15.19 o                         
   5  -6   5          1.79          1.93         5.33 o                         
   6  -6   5          5.25          8.97         5.17 o                         
   7  -6   5          2.58          6.65         5.27 o                         
   8  -6   5          0.24          9.57         7.29 o                         
  -8  -5   5         85.93         92.67         7.83 o                         
  -7  -5   5         19.45         23.45         6.72 o                         
  -6  -5   5         50.61         51.24         7.12 o                         
  -5  -5   5          3.04          4.32         3.07 o                         
  -4  -5   5          8.41          7.68         2.80 o                         
  -3  -5   5         14.41         12.68         1.54 o                         
  -2  -5   5        265.67        287.76         8.03 o                         
  -1  -5   5        188.46        192.39         5.05 o                         
   0  -5   5         20.25         21.08         2.27 o                         
   1  -5   5        182.47        183.58        13.76 o                         
   2  -5   5          0.72          0.03         0.81 o                         
   3  -5   5         60.50         70.71         4.86 o                         
   4  -5   5          0.00          0.95         1.32 o                         
   5  -5   5        144.45        145.98        13.66 o                         
   6  -5   5         68.88         66.07         7.18 o                         
   7  -5   5          3.07          2.26         4.23 o                         
   8  -5   5          3.84          3.45         8.62 o                         
  -9  -4   5        115.25         94.44         9.15 o                         
  -8  -4   5         34.84         40.41         6.02 o                         
  -7  -4   5         44.44         38.61         5.33 o                         
  -6  -4   5         35.08         36.06         4.98 o                         
  -5  -4   5         10.22         20.19         7.03 o                         
  -4  -4   5         10.47         15.70         2.86 o                         
  -3  -4   5          7.18          4.67         1.36 o                         
  -2  -4   5        148.47        146.51         4.93 o                         
  -1  -4   5          5.19          9.11         1.87 o                         
   0  -4   5        142.95        157.69         5.72 o                         
   1  -4   5       3320.66       3567.08        21.85 o                         
   2  -4   5        481.70         -0.67         1.38 o                         
   3  -4   5          5.97          2.30         3.71 o                         
   5  -4   5        251.72        234.15        15.88 o                         
   6  -4   5        292.65        251.20        21.91 o                         
   7  -4   5         14.20         36.39        11.53 o                         
  -9  -3   5          5.60          7.28         8.66 o                         
  -8  -3   5        144.09        135.57         8.76 o                         
  -7  -3   5         29.22         27.24         8.10 o                         
  -6  -3   5         40.42         35.08         4.52 o                         
  -5  -3   5        139.28        131.24         5.49 o                         
  -4  -3   5          0.40          1.22         3.26 o                         
  -3  -3   5         20.23         19.07         2.45 o                         
  -2  -3   5        506.27        518.15        12.43 o                         
  -1  -3   5         37.35         31.90         1.56 o                         
   0  -3   5          3.46          3.89         1.09 o                         
   1  -3   5       1678.64       1742.25        14.87 o                         
   2  -3   5        195.28        240.63         6.75 o                         
   3  -3   5         12.36         13.95         2.70 o                         
   4  -3   5          0.03         -1.98         1.98 o                         
   5  -3   5        100.36         88.43         4.81 o                         
   6  -3   5         99.78         91.17         6.43 o                         
   7  -3   5        291.12        258.45         7.56 o                         
   8  -3   5        100.61        106.27        14.82 o                         
  -9  -2   5          0.01          1.49         3.96 o                         
  -8  -2   5         17.10         21.47         5.62 o                         
  -7  -2   5         26.77         26.10         4.57 o                         
  -6  -2   5        116.53        118.23         6.60 o                         
  -5  -2   5        198.02        184.96         6.31 o                         
  -4  -2   5          5.40          2.25         2.01 o                         
  -3  -2   5         17.14         24.86         2.65 o                         
  -2  -2   5        721.86        743.86        31.19 o                         
  -1  -2   5       1001.49       1056.13        15.77 o                         
   0  -2   5         30.13         32.71         1.70 o                         
   1  -2   5        742.94        818.87        14.15 o                         
   2  -2   5         40.73         38.60         1.77 o                         
   3  -2   5          2.06          3.03         1.25 o                         
   4  -2   5         11.08         11.82         1.96 o                         
   5  -2   5         53.45         52.48         4.78 o                         
   6  -2   5          1.47         -0.93         2.46 o                         
   7  -2   5         18.90         26.56         5.52 o                         
   8  -2   5         66.45         86.64        15.73 o                         
  -9  -1   5         14.13         12.70         5.74 o                         
  -8  -1   5         28.67         31.91         5.52 o                         
  -7  -1   5         27.94         35.79         5.16 o                         
  -6  -1   5         45.95         49.60         4.99 o                         
  -5  -1   5         40.73         31.31         3.25 o                         
  -4  -1   5         46.23         52.12         3.60 o                         
  -3  -1   5       1312.92       1451.68        23.67 o                         
  -2  -1   5        144.50        129.63         3.31 o                         
  -1  -1   5        112.98         97.64         4.92 o                         
   0  -1   5         95.98         98.25         4.27 o                         
   1  -1   5       1378.73       1483.65        17.10 o                         
   2  -1   5        303.75        303.28        12.32 o                         
   3  -1   5         85.89         85.99         2.48 o                         
   4  -1   5          7.36         14.20         3.23 o                         
   5  -1   5         17.73         14.74         2.83 o                         
   6  -1   5         13.67         12.49         3.89 o                         
   7  -1   5          1.18         -0.53         5.68 o                         
   8  -1   5         12.35         13.50         5.77 o                         
 -10   0   5          2.90          2.13         6.22 o                         
  -9   0   5         16.46         21.65         7.44 o                         
  -8   0   5          9.56         18.08         5.07 o                         
  -7   0   5         56.21         48.45         3.95 o                         
  -6   0   5          5.38          6.23         1.93 o                         
  -5   0   5         88.35         89.18         6.75 o                         
  -4   0   5        376.13        372.27         5.34 o                         
  -3   0   5        963.07        837.82        78.99 o                         
  -2   0   5          2.80          1.57         0.76 o                         
  -1   0   5        121.50        102.64         4.14 o                         
   0   0   5         10.66         10.96         1.17 o                         
   1   0   5         52.54         49.37         3.15 o                         
   2   0   5         29.41         23.59         2.46 o                         
   3   0   5        744.37        784.42        17.11 o                         
   4   0   5         10.35          8.25         3.69 o                         
   5   0   5         63.64         62.46         7.44 o                         
   6   0   5          0.76         -0.48         2.44 o                         
   7   0   5         37.24         32.79         6.90 o                         
   8   0   5         26.46         30.91        11.03 o                         
 -10   1   5          0.64          1.34         6.08 o                         
  -9   1   5          2.57          6.86         5.17 o                         
  -8   1   5          9.93          7.38         3.67 o                         
  -7   1   5          0.78         -0.36         1.80 o                         
  -6   1   5        147.81        157.21         9.08 o                         
  -5   1   5        143.83        161.22         4.82 o                         
  -4   1   5       1370.11       1468.44        23.03 o                         
  -3   1   5        483.37        494.50        14.23 o                         
  -2   1   5        103.00        104.48         2.24 o                         
  -1   1   5          0.68          0.68         0.88 o                         
   0   1   5        735.36        788.90         9.37 o                         
   1   1   5         34.97         36.80         2.44 o                         
   2   1   5        101.89        106.09        10.13 o                         
   3   1   5         73.89         80.57         4.57 o                         
   4   1   5          0.56          4.41         2.64 o                         
   5   1   5         43.02         47.41         9.97 o                         
   6   1   5          3.61          4.76         5.64 o                         
   7   1   5          1.36          0.46         3.22 o                         
   8   1   5          0.01          2.40         5.06 o                         
  -9   2   5          4.74          0.93         3.56 o                         
  -8   2   5          0.81          1.09         2.37 o                         
  -7   2   5         66.92         58.37         9.37 o                         
  -6   2   5          4.92         12.37         5.41 o                         
  -5   2   5         33.36         35.14         3.54 o                         
  -4   2   5         20.58         21.10         3.20 o                         
  -3   2   5        756.49        833.58        10.62 o                         
  -2   2   5        716.57        819.58        28.47 o                         
  -1   2   5         24.53         24.01         1.57 o                         
   0   2   5        878.75        910.86        11.50 o                         
   1   2   5         54.24         54.86         6.40 o                         
   2   2   5         53.97         59.09         5.65 o                         
   3   2   5        342.73        351.01        13.24 o                         
   4   2   5          0.87          0.34         3.57 o                         
   5   2   5         34.05         38.72         5.68 o                         
   6   2   5          2.51          3.61         4.20 o                         
   7   2   5          1.07          4.26         4.77 o                         
  -9   3   5         27.54         26.31        10.48 o                         
  -8   3   5        310.37        339.47        16.32 o                         
  -7   3   5        135.01        114.17        14.25 o                         
  -6   3   5         14.15         17.37         5.05 o                         
  -5   3   5          2.54          2.44         1.76 o                         
  -4   3   5        230.37        223.90        31.40 o                         
  -3   3   5          4.68          2.38         1.60 o                         
  -2   3   5          2.50          0.80         1.30 o                         
  -1   3   5        744.56        801.97        10.14 o                         
   0   3   5         78.18         98.83         2.72 o                         
   1   3   5         38.94         44.82         4.56 o                         
   2   3   5          8.70         12.59         3.20 o                         
   3   3   5        694.17        742.52        14.08 o                         
   4   3   5         31.83         41.71         5.49 o                         
   5   3   5          1.99         -0.90         6.35 o                         
   6   3   5         11.50         20.58         6.42 o                         
   7   3   5        117.81        124.25        19.20 o                         
  -9   4   5          8.93         11.22         6.23 o                         
  -8   4   5        319.11        341.90        14.12 o                         
  -7   4   5          0.09          0.12         4.97 o                         
  -6   4   5         80.96         96.59         6.49 o                         
  -5   4   5        575.58        525.75        38.94 o                         
  -4   4   5         11.51         10.20         2.16 o                         
  -3   4   5        101.87         96.95         4.22 o                         
  -2   4   5          4.63          5.44         2.28 o                         
  -1   4   5        111.90        121.32         4.14 o                         
   0   4   5        145.42        140.19         4.98 o                         
   1   4   5          0.05          1.12         1.20 o                         
   2   4   5          9.12         13.50         3.43 o                         
   3   4   5        241.77        257.90        13.08 o                         
   4   4   5          7.06          8.90         4.16 o                         
   5   4   5          6.94         19.12         5.93 o                         
   6   4   5          5.96          5.10         4.91 o                         
  -9   5   5          5.60          1.27         4.92 o                         
  -8   5   5         26.26         25.47         7.95 o                         
  -7   5   5          5.30          3.49         5.51 o                         
  -6   5   5        224.51        223.81        14.66 o                         
  -5   5   5        133.52        137.53         7.28 o                         
  -4   5   5        464.25        386.51        10.26 o                         
  -3   5   5         13.23         13.20         2.50 o                         
  -2   5   5          0.77          2.28         1.66 o                         
  -1   5   5         62.24         49.86         3.38 o                         
   0   5   5        117.49        110.59         9.34 o                         
   1   5   5          4.14         10.69         3.41 o                         
   2   5   5          1.77          0.90         2.59 o                         
   3   5   5         11.27         16.18         5.94 o                         
   4   5   5          0.05          1.60         4.14 o                         
   5   5   5         41.68         52.20        13.34 o                         
   6   5   5          7.59         11.96         8.92 o                         
  -8   6   5          0.60          1.60         5.02 o                         
  -7   6   5         51.95         54.73         8.50 o                         
  -6   6   5         49.82         49.00         6.56 o                         
  -5   6   5        100.45        112.93        11.00 o                         
  -4   6   5         53.92         61.31         5.82 o                         
  -3   6   5          3.53          1.31         1.61 o                         
  -2   6   5          0.01         -1.23         2.00 o                         
  -1   6   5        204.09        179.46         5.49 o                         
   0   6   5         14.25         18.42         2.83 o                         
   1   6   5          0.01          0.66         3.28 o                         
   2   6   5          8.64          8.98         3.76 o                         
   3   6   5         46.79         60.55         9.22 o                         
   4   6   5          4.41          3.46         4.36 o                         
   5   6   5        105.34        132.93        12.54 o                         
  -7   7   5         19.95         21.10         6.73 o                         
  -6   7   5          0.71         33.82        22.50 o                         
  -5   7   5         75.62         78.53         7.76 o                         
  -4   7   5         42.15         42.00         7.43 o                         
  -3   7   5          1.07         -5.29         6.67 o                         
  -2   7   5         38.94         32.59         3.46 o                         
  -1   7   5         67.80         64.46         7.66 o                         
   0   7   5          6.57          8.46         2.89 o                         
   1   7   5          1.99          3.53         3.14 o                         
   2   7   5         57.99         65.97         7.13 o                         
   4   7   5          7.88          7.45         5.57 o                         
  -6   8   5          0.22         -1.07         5.57 o                         
  -5   8   5          0.01          4.72         5.06 o                         
  -4   8   5        110.59        114.52         9.34 o                         
  -3   8   5         36.30         35.95         6.66 o                         
  -2   8   5         48.26         54.56         7.55 o                         
  -1   8   5         24.05         23.66         5.23 o                         
   0   8   5          0.65         -5.19         5.74 o                         
   1   8   5          5.69          6.75         4.03 o                         
   2   8   5          1.43          2.69         3.85 o                         
  -4   9   5          0.13          4.72         5.16 o                         
  -3   9   5          4.28          7.13         5.69 o                         
  -2   9   5        182.50        197.09        10.91 o                         
  -1   9   5         16.46         10.54         7.36 o                         
   0   9   5         21.24         24.16         9.61 o                         
   0 -11   6          3.21         10.50         5.64 o                         
   1 -11   6         33.21         45.43         8.60 o                         
  -3 -10   6         24.69         27.59         8.35 o                         
  -2 -10   6          8.77          6.24         5.74 o                         
  -1 -10   6         33.22         41.20        17.92 o                         
   0 -10   6         12.57          9.18         4.47 o                         
   1 -10   6         25.07         28.53        18.36 o                         
   2 -10   6         21.74         28.18         8.64 o                         
   3 -10   6         21.25         19.38         6.89 o                         
   4 -10   6          0.92         -0.20         6.08 o                         
  -5  -9   6          7.42          8.13         4.24 o                         
  -4  -9   6         14.02          6.24         5.47 o                         
  -3  -9   6         52.26         52.96         5.80 o                         
  -2  -9   6          3.56          4.06         3.33 o                         
  -1  -9   6        117.28        108.13         8.41 o                         
   0  -9   6          3.97          5.04         3.24 o                         
   1  -9   6          0.34          0.71         4.68 o                         
   2  -9   6         56.35         56.10         7.45 o                         
   3  -9   6         41.41         36.32         6.66 o                         
   4  -9   6          0.13          2.89         5.30 o                         
   5  -9   6          5.37          6.56         6.06 o                         
  -6  -8   6          4.23          1.46         3.23 o                         
  -5  -8   6         11.94         10.07         4.43 o                         
  -4  -8   6          0.25          4.06         3.48 o                         
  -3  -8   6          2.89          1.46         3.02 o                         
  -2  -8   6          3.04          2.57         3.16 o                         
  -1  -8   6         40.04         43.84         5.25 o                         
   0  -8   6          5.89          7.25         2.57 o                         
   2  -8   6         16.60         24.59         5.24 o                         
   3  -8   6         14.70          9.94         4.59 o                         
   4  -8   6         11.67         10.03         7.82 o                         
   5  -8   6          2.26          2.82         4.92 o                         
   6  -8   6         16.78         26.69         9.82 o                         
  -7  -7   6         41.88         33.17         8.85 o                         
  -6  -7   6          0.04          0.41         3.13 o                         
  -5  -7   6         57.83         54.30         5.79 o                         
  -4  -7   6         10.09         13.13         4.04 o                         
  -3  -7   6         24.74         24.23         3.91 o                         
  -2  -7   6         71.56         71.96         6.33 o                         
  -1  -7   6        264.43        261.78        16.23 o                         
   0  -7   6          3.15          5.52         2.16 o                         
   1  -7   6         28.22         26.23         4.75 o                         
   2  -7   6          6.89          9.30         3.94 o                         
   3  -7   6         37.36         39.08         5.52 o                         
   4  -7   6         15.68         19.32         5.03 o                         
   5  -7   6          6.84          1.52         4.33 o                         
   6  -7   6          6.77          3.70         4.97 o                         
   7  -7   6          1.75          3.50         5.50 o                         
  -7  -6   6          1.14          4.56         3.81 o                         
  -6  -6   6          3.04          3.47         6.93 o                         
  -5  -6   6          1.94         11.94         3.67 o                         
  -4  -6   6         25.87         32.01         3.99 o                         
  -3  -6   6          2.13          0.53         1.13 o                         
  -2  -6   6         26.42         21.82         3.74 o                         
  -1  -6   6        269.21        281.13         5.81 o                         
   0  -6   6          9.21         15.32         2.60 o                         
   1  -6   6        164.68        154.55         7.89 o                         
   2  -6   6         13.39         12.08         2.54 o                         
   3  -6   6         55.47         53.63        11.44 o                         
   4  -6   6          7.65          9.43         5.03 o                         
   5  -6   6         49.49         46.10         8.31 o                         
   6  -6   6         15.75         17.98         6.20 o                         
   7  -6   6         22.81         33.86         8.38 o                         
  -8  -5   6          1.95          2.95         4.19 o                         
  -7  -5   6         18.44         18.11         9.18 o                         
  -6  -5   6         10.32          9.99         4.09 o                         
  -5  -5   6         52.58         56.32         5.17 o                         
  -3  -5   6         46.36         52.16         4.68 o                         
  -2  -5   6          0.95          2.58         3.25 o                         
  -1  -5   6          5.79         13.14         3.47 o                         
   0  -5   6          1.49          4.38         1.86 o                         
   1  -5   6         51.57         56.79         3.16 o                         
   2  -5   6        234.90        234.30         6.64 o                         
   3  -5   6        847.95        888.73        22.22 o                         
   4  -5   6        620.79        691.76        20.35 o                         
   5  -5   6         16.02         13.54         6.18 o                         
   6  -5   6         11.44          7.38         6.08 o                         
   7  -5   6          8.47         13.28         5.99 o                         
   8  -5   6         94.19         95.18        16.24 o                         
  -9  -4   6          3.00          4.69         4.73 o                         
  -8  -4   6         40.33         46.30        11.53 o                         
  -7  -4   6         44.64         50.52         8.23 o                         
  -6  -4   6         87.43         86.41         7.48 o                         
  -5  -4   6        395.22        420.75        18.47 o                         
  -4  -4   6          2.67          3.87         2.28 o                         
  -3  -4   6        180.74        189.97         7.14 o                         
  -2  -4   6         89.72         82.58         7.60 o                         
  -1  -4   6          2.12          2.53         1.26 o                         
   0  -4   6          9.60          9.50         1.52 o                         
   1  -4   6       1489.55       1597.74        21.12 o                         
   2  -4   6         10.00          8.77         2.13 o                         
   3  -4   6          7.19         10.45         3.08 o                         
   4  -4   6        405.86        407.16        19.23 o                         
   5  -4   6        719.46        695.26        28.45 o                         
   6  -4   6        215.90        200.86         9.52 o                         
   7  -4   6         73.63         82.67         8.81 o                         
   8  -4   6         12.95         16.85        12.63 o                         
  -9  -3   6         50.95         37.55         7.02 o                         
  -8  -3   6         42.21         49.40         6.28 o                         
  -7  -3   6          1.24          0.39         4.68 o                         
  -6  -3   6        202.52        202.15         8.12 o                         
  -5  -3   6        685.18        693.58        13.28 o                         
  -4  -3   6        135.44        143.79         9.06 o                         
  -3  -3   6        141.86        148.07         7.97 o                         
  -2  -3   6          0.00          0.19         1.82 o                         
  -1  -3   6        363.55        377.30        27.55 o                         
   0  -3   6          0.42          4.20         1.98 o                         
   1  -3   6        877.66        873.20        17.09 o                         
   2  -3   6         29.75         22.53         1.71 o                         
   3  -3   6          0.52          0.74         1.26 o                         
   4  -3   6        102.03         92.02         3.63 o                         
   5  -3   6          7.59          6.60         2.17 o                         
   6  -3   6        273.25        260.98         8.14 o                         
   7  -3   6         65.30         56.46         6.14 o                         
   8  -3   6         47.80         33.37        12.22 o                         
  -9  -2   6          1.04          0.78         3.44 o                         
  -8  -2   6        110.38        108.19         9.18 o                         
  -7  -2   6         89.39         84.79         7.28 o                         
  -6  -2   6         31.92         36.74         9.52 o                         
  -5  -2   6         75.02         79.41         5.05 o                         
  -4  -2   6         77.89         99.94        16.36 o                         
  -3  -2   6         10.77         16.22         4.05 o                         
  -2  -2   6        378.41        406.04        11.22 o                         
  -1  -2   6       1431.03       1577.98        13.26 o                         
   0  -2   6          1.86          6.31         1.43 o                         
   1  -2   6        139.08        163.08         2.99 o                         
   2  -2   6        282.39        256.34         5.60 o                         
   3  -2   6         14.02         16.16         1.92 o                         
   4  -2   6        219.83        205.58         5.80 o                         
   5  -2   6          0.76         -0.22         1.80 o                         
   6  -2   6         26.08         24.10         4.41 o                         
   7  -2   6          9.13          8.71         4.39 o                         
   8  -2   6         63.85         54.92         6.77 o                         
  -9  -1   6        109.93        102.29         9.47 o                         
  -8  -1   6        202.05        225.42        10.68 o                         
  -7  -1   6        110.75        112.82         7.18 o                         
  -6  -1   6         18.37         16.01         3.66 o                         
  -5  -1   6         44.36         41.33         5.11 o                         
  -4  -1   6         20.42         33.78         6.66 o                         
  -3  -1   6        749.97        780.38        50.74 o                         
  -2  -1   6         69.12         70.40         3.61 o                         
  -1  -1   6        146.10        148.09         4.75 o                         
   0  -1   6         48.69         66.60         4.70 o                         
   1  -1   6       1343.81       1380.62         9.43 o                         
   2  -1   6          2.57          2.14         0.93 o                         
   3  -1   6        240.16        211.68        13.19 o                         
   4  -1   6          0.42          0.61         3.20 o                         
   5  -1   6          4.47          5.93         3.12 o                         
   6  -1   6          3.96          2.39         3.30 o                         
   7  -1   6         85.14         93.86         8.81 o                         
   8  -1   6          5.68         -1.13         4.03 o                         
  -9   0   6          0.13         -1.27         4.00 o                         
  -8   0   6          0.43          2.52         3.93 o                         
  -7   0   6         79.61         83.39         6.57 o                         
  -6   0   6        686.68        768.13        31.49 o                         
  -5   0   6        634.32        712.22        21.00 o                         
  -4   0   6          0.48          0.34         1.80 o                         
  -3   0   6         69.18         88.66         5.33 o                         
  -2   0   6         18.20         18.40         5.16 o                         
  -1   0   6          3.14          6.96         2.09 o                         
   0   0   6         25.49         29.62         1.39 o                         
   1   0   6        718.11        727.64        17.71 o                         
   2   0   6        128.45        140.63         4.51 o                         
   3   0   6         23.87         36.90         6.39 o                         
   4   0   6          2.11          3.77         2.98 o                         
   5   0   6         16.84         18.84         4.03 o                         
   6   0   6         23.38         32.50         5.34 o                         
   7   0   6         57.29         61.92        12.19 o                         
   8   0   6          9.03          2.29         6.04 o                         
  -9   1   6          0.07         -0.77         3.97 o                         
  -8   1   6         38.51         39.74         6.04 o                         
  -7   1   6        111.82        103.71         8.32 o                         
  -6   1   6          2.16          2.98         1.95 o                         
  -5   1   6         79.77         63.57        11.30 o                         
  -4   1   6         66.71         71.10         3.54 o                         
  -3   1   6        551.36        546.92        17.61 o                         
  -2   1   6         74.47         81.36         3.28 o                         
  -1   1   6         28.24         35.04         2.12 o                         
   0   1   6         24.96         24.81         1.70 o                         
   1   1   6        108.51        128.96         4.32 o                         
   2   1   6         61.94         64.41         4.44 o                         
   3   1   6         15.61         23.50         5.68 o                         
   4   1   6          0.26          2.25         2.86 o                         
   5   1   6          5.90          5.82         3.75 o                         
   6   1   6          3.53          4.63         4.37 o                         
   7   1   6         14.01         10.91         7.50 o                         
  -9   2   6          8.28          7.90         5.39 o                         
  -8   2   6          1.55          0.96         2.50 o                         
  -7   2   6        276.44        252.12        14.41 o                         
  -6   2   6        103.15        112.79         5.91 o                         
  -5   2   6          0.17          1.68         2.00 o                         
  -4   2   6          8.72         10.77         1.72 o                         
  -3   2   6         94.96        100.01         7.57 o                         
  -2   2   6         35.44         39.05         1.94 o                         
  -1   2   6         24.11         32.14         2.54 o                         
   0   2   6          4.59          5.89         1.15 o                         
   1   2   6        126.09        120.87         9.64 o                         
   2   2   6         33.86         35.68         3.68 o                         
   3   2   6        378.58        409.97        13.80 o                         
   4   2   6         83.26        101.86         7.07 o                         
   5   2   6         77.02         82.70         7.03 o                         
   6   2   6        126.99        126.59         9.68 o                         
   7   2   6         13.41         15.78         6.82 o                         
  -9   3   6         48.77         70.38        13.52 o                         
  -8   3   6          9.56          0.00         3.57 o                         
  -7   3   6          2.42         -0.17         1.71 o                         
  -6   3   6         17.49         20.81         3.09 o                         
  -5   3   6         30.87         31.29         3.14 o                         
  -4   3   6        196.62        185.97         6.24 o                         
  -3   3   6        373.61        383.83        10.16 o                         
  -2   3   6         15.24         12.65         1.88 o                         
  -1   3   6          1.90          3.07         1.63 o                         
   0   3   6         26.32         29.20         2.77 o                         
   1   3   6         14.14         13.60         2.78 o                         
   2   3   6        344.54        366.07         9.16 o                         
   3   3   6       1044.78       1164.36        19.46 o                         
   4   3   6          4.64          7.56         4.07 o                         
   5   3   6        208.86        254.18        11.41 o                         
   6   3   6        142.44        166.71        10.74 o                         
  -9   4   6          5.28          1.97         8.60 o                         
  -8   4   6         88.64         79.96         7.64 o                         
  -7   4   6        119.22        123.48         8.19 o                         
  -6   4   6        189.08        187.40        19.16 o                         
  -5   4   6         38.26         38.77         3.55 o                         
  -3   4   6        121.93        121.11         4.32 o                         
  -2   4   6          1.77          2.95         1.75 o                         
  -1   4   6         16.37         21.29         2.34 o                         
   0   4   6         77.25         79.77         5.19 o                         
   1   4   6         25.64         29.50         6.06 o                         
   2   4   6         64.58         64.19         9.41 o                         
   3   4   6        111.78        118.08         7.14 o                         
   4   4   6          0.00          1.66         5.94 o                         
   5   4   6          5.97          7.54         5.84 o                         
   6   4   6         23.59         50.79         9.02 o                         
  -8   5   6         91.55         79.76         8.41 o                         
  -7   5   6          7.28          6.36         4.70 o                         
  -6   5   6         73.95         71.15         7.30 o                         
  -5   5   6        220.62        236.03         9.55 o                         
  -4   5   6         89.14         85.98         5.99 o                         
  -3   5   6          0.03          0.58         1.37 o                         
  -2   5   6         46.98         41.30         3.21 o                         
  -1   5   6        103.01         89.93         3.87 o                         
   0   5   6         37.41         39.02         4.46 o                         
   1   5   6         15.51         13.84         4.20 o                         
   2   5   6          5.85          5.09         5.11 o                         
   3   5   6        100.23        119.04         8.80 o                         
   5   5   6         10.03         12.22         6.37 o                         
  -8   6   6          1.08          4.04         5.80 o                         
  -7   6   6        102.39         96.11        12.16 o                         
  -6   6   6          0.22          5.52         5.16 o                         
  -5   6   6          6.81          4.22         3.86 o                         
  -4   6   6         29.35         37.35         5.28 o                         
  -3   6   6          0.94         -0.06         2.33 o                         
  -2   6   6        103.76         85.69         6.42 o                         
  -1   6   6         68.33         57.51         4.97 o                         
   0   6   6          4.44          6.73         4.14 o                         
   1   6   6        172.21        179.54         9.18 o                         
   2   6   6         75.19         94.32         7.03 o                         
   3   6   6        104.22        109.40        13.30 o                         
   4   6   6          0.75         -1.93         4.62 o                         
  -7   7   6          3.16          2.86         5.54 o                         
  -6   7   6         44.71         46.35         8.40 o                         
  -5   7   6         57.95         56.66        12.15 o                         
  -4   7   6        197.41        239.83        11.34 o                         
  -3   7   6         30.80         35.59         6.11 o                         
  -2   7   6        106.80         94.24         6.70 o                         
  -1   7   6         12.63          9.19         3.36 o                         
   0   7   6         12.21         13.78         6.77 o                         
   1   7   6         23.37         28.13         5.21 o                         
   2   7   6          0.73          4.05         4.85 o                         
   3   7   6        195.47        187.58        23.04 o                         
  -5   8   6          5.78          4.88         5.93 o                         
  -4   8   6         73.72         73.87         8.79 o                         
  -3   8   6         12.51         13.40         5.32 o                         
  -2   8   6         18.36         19.50         9.70 o                         
  -1   8   6         23.78         25.16         8.11 o                         
   0   8   6         10.62         11.65         4.58 o                         
   1   8   6         27.88         20.15         5.40 o                         
  -3 -10   7         81.02         74.63         9.63 o                         
  -2 -10   7         10.87         11.66         6.14 o                         
  -1 -10   7         11.90         16.46         6.93 o                         
   0 -10   7         23.50         20.25         8.81 o                         
   1 -10   7          0.11         -0.03         2.58 o                         
   2 -10   7          0.53         -2.56         4.91 o                         
   3 -10   7          0.47         -0.48         4.15 o                         
   4 -10   7          0.95         -1.32         5.38 o                         
  -5  -9   7          9.79          9.26         4.82 o                         
  -4  -9   7          3.00          1.80         4.58 o                         
  -3  -9   7         36.14         37.88         6.14 o                         
  -2  -9   7         17.52         26.06        10.34 o                         
  -1  -9   7         24.61         20.64         8.40 o                         
   0  -9   7          1.61         -1.32         2.90 o                         
   1  -9   7          0.10         -2.08         3.32 o                         
   2  -9   7          0.49          3.36         4.47 o                         
   3  -9   7         27.90         34.98         7.36 o                         
   4  -9   7          6.98          8.29         6.34 o                         
   5  -9   7          1.53          1.75         6.11 o                         
  -6  -8   7         20.22         13.70         5.40 o                         
  -5  -8   7          0.00          1.23         2.84 o                         
  -4  -8   7         10.23         10.60         4.56 o                         
  -3  -8   7          0.07         -0.64         2.93 o                         
  -2  -8   7         17.06         15.81         2.87 o                         
  -1  -8   7          0.57          4.12         3.71 o                         
   0  -8   7         13.98         16.30         3.53 o                         
   1  -8   7          7.09         12.63         6.18 o                         
   2  -8   7          1.11          3.12         3.58 o                         
   3  -8   7          9.49         11.75         5.02 o                         
   4  -8   7          1.29         -3.85         4.66 o                         
   5  -8   7         30.20         26.52         9.67 o                         
   6  -8   7          0.12         14.78        10.74 o                         
  -7  -7   7         26.71         37.89         6.85 o                         
  -6  -7   7          2.40          5.60         4.14 o                         
  -5  -7   7         68.70         79.24         7.24 o                         
  -4  -7   7          1.43          3.16         3.01 o                         
  -3  -7   7          6.40          5.84         3.01 o                         
  -2  -7   7         61.87         58.28        10.16 o                         
  -1  -7   7        382.24        383.09        10.33 o                         
   0  -7   7        161.82        152.98        12.20 o                         
   1  -7   7         43.54         37.94         3.62 o                         
   2  -7   7          0.06         -1.84         2.93 o                         
   3  -7   7         76.30         76.47        15.22 o                         
   4  -7   7          9.20         11.04         4.82 o                         
   5  -7   7          0.44          2.03         4.49 o                         
   6  -7   7          1.30         -0.09         3.20 o                         
  -7  -6   7          0.25          0.65         2.84 o                         
  -6  -6   7         36.56         41.98         5.74 o                         
  -5  -6   7          2.14         -1.07         2.33 o                         
  -4  -6   7          3.76          5.09         3.06 o                         
  -3  -6   7          1.44          3.82         3.07 o                         
  -2  -6   7         23.77         22.19         2.21 o                         
  -1  -6   7         53.78         55.47         3.29 o                         
   0  -6   7          8.98          6.10         3.41 o                         
   1  -6   7        190.04        178.46         5.95 o                         
   2  -6   7       1873.52       1982.65        26.02 o                         
   3  -6   7        123.54        109.20        70.20 o                         
   4  -6   7          3.35          3.73         3.97 o                         
   5  -6   7          0.67          0.45         2.82 o                         
   6  -6   7          7.78          6.74         4.91 o                         
   7  -6   7         15.17          6.97         6.71 o                         
  -8  -5   7         31.90         40.63         7.51 o                         
  -7  -5   7          9.33         11.47         5.11 o                         
  -6  -5   7         30.24         21.47         6.12 o                         
  -5  -5   7         12.70         19.17         4.19 o                         
  -4  -5   7         36.18         38.88         5.61 o                         
  -3  -5   7          1.43          1.20         1.75 o                         
  -2  -5   7         11.10         14.27         5.96 o                         
  -1  -5   7        251.77        255.22        11.13 o                         
   0  -5   7         90.80         88.52         7.08 o                         
   1  -5   7        346.77        230.21         8.35 o                         
   2  -5   7          0.17          0.24         1.18 o                         
   3  -5   7        359.95        381.26        15.91 o                         
   4  -5   7        328.91        325.56        11.36 o                         
   5  -5   7         55.72         63.55         6.33 o                         
   6  -5   7         23.03         26.99         6.30 o                         
  -8  -4   7          7.63          7.18         5.43 o                         
  -7  -4   7          4.70          2.66         3.93 o                         
  -6  -4   7        401.04        456.06        15.59 o                         
  -5  -4   7        401.30        442.73        10.76 o                         
  -4  -4   7         27.48         29.35         4.38 o                         
  -3  -4   7         52.19         64.41         4.06 o                         
  -2  -4   7          6.77          6.08         1.60 o                         
  -1  -4   7        286.22        275.44         7.14 o                         
   0  -4   7          1.03          1.02         1.29 o                         
   1  -4   7          1.33          3.45         1.62 o                         
   2  -4   7        265.92        267.64         9.19 o                         
   3  -4   7         54.91         58.50         4.61 o                         
   4  -4   7        419.18        432.44         8.21 o                         
   5  -4   7         93.09         86.33         5.74 o                         
   6  -4   7         27.90         23.57         5.23 o                         
   7  -4   7         26.84         36.19        11.86 o                         
  -9  -3   7         11.53         14.76         6.53 o                         
  -8  -3   7          3.16          4.87         4.18 o                         
  -7  -3   7         16.89         14.23         9.71 o                         
  -6  -3   7        124.38        118.35         7.10 o                         
  -5  -3   7         48.79         51.21         5.41 o                         
  -4  -3   7          9.27         13.18         4.26 o                         
  -3  -3   7        285.68        307.51         8.69 o                         
  -2  -3   7        654.61        656.89        21.49 o                         
  -1  -3   7        305.77        334.62        12.01 o                         
   0  -3   7         27.61         27.17         2.49 o                         
   1  -3   7         22.77         21.67         1.93 o                         
   2  -3   7          2.89          3.18         2.09 o                         
   3  -3   7         69.71         73.74         3.10 o                         
   4  -3   7        272.91        274.70         6.22 o                         
   5  -3   7          0.63          2.07         2.96 o                         
   6  -3   7         72.16         69.42        11.29 o                         
   7  -3   7         16.52         14.29         4.32 o                         
  -9  -2   7         31.23         36.42         6.96 o                         
  -8  -2   7         41.60         40.48         6.05 o                         
  -7  -2   7         32.65         36.33         5.75 o                         
  -6  -2   7         78.59         75.37         7.32 o                         
  -5  -2   7        180.24        191.08        10.72 o                         
  -4  -2   7         23.94         26.80         3.97 o                         
  -3  -2   7        546.54        579.58        43.80 o                         
  -2  -2   7        294.49        311.82        10.66 o                         
  -1  -2   7        945.21        984.30        16.43 o                         
   0  -2   7        293.66        296.44         7.78 o                         
   1  -2   7         45.34         48.98         4.20 o                         
   2  -2   7          2.86          6.50         1.88 o                         
   3  -2   7          1.88          2.75         1.36 o                         
   4  -2   7        138.71        125.42        13.49 o                         
   5  -2   7         43.46         41.67         9.33 o                         
   6  -2   7         13.03         11.95         4.39 o                         
   7  -2   7          0.53          2.24         3.93 o                         
  -9  -1   7         35.26         22.75         6.23 o                         
  -8  -1   7         71.76         79.75        13.56 o                         
  -7  -1   7         69.05         63.74         8.12 o                         
  -6  -1   7          1.92          4.84         3.30 o                         
  -5  -1   7        234.89        257.27         8.07 o                         
  -4  -1   7        118.98        139.71         5.39 o                         
  -3  -1   7          0.11          0.23         0.79 o                         
  -2  -1   7         33.84         34.24         2.27 o                         
  -1  -1   7         69.62         77.22         5.48 o                         
   0  -1   7        101.04        103.08         4.04 o                         
   1  -1   7        234.66        260.41         5.65 o                         
   2  -1   7         16.37         15.07         1.82 o                         
   3  -1   7        177.88        179.85         7.76 o                         
   4  -1   7          0.30          1.64         2.46 o                         
   5  -1   7          0.00          0.54         2.29 o                         
   6  -1   7          7.91          2.39         3.21 o                         
   7  -1   7         10.46         14.56         5.36 o                         
  -9   0   7          8.38          8.73         5.40 o                         
  -8   0   7         21.05         16.34         6.82 o                         
  -7   0   7         95.84        103.04         9.14 o                         
  -6   0   7          0.16          3.61         5.73 o                         
  -5   0   7          0.31          1.12         1.12 o                         
  -4   0   7          1.06          2.22         0.95 o                         
  -3   0   7          0.17         -0.92         0.92 o                         
  -2   0   7          4.35          5.50         1.24 o                         
  -1   0   7         68.01         63.60         3.45 o                         
   0   0   7        614.13        678.68         9.45 o                         
   1   0   7        467.72        472.76        10.96 o                         
   2   0   7        152.85        158.63         8.71 o                         
   3   0   7         40.70         44.04         4.47 o                         
   4   0   7          0.01          4.64         3.05 o                         
   5   0   7          4.24          6.28         3.74 o                         
   6   0   7          0.28          2.34         3.92 o                         
   7   0   7          2.09          0.27         3.03 o                         
  -9   1   7          3.26          3.64         4.83 o                         
  -8   1   7         10.50         13.18         6.17 o                         
  -7   1   7         23.31         28.48         6.39 o                         
  -6   1   7        205.76        179.62         8.46 o                         
  -5   1   7         71.42         77.11         5.53 o                         
  -4   1   7          1.87         -0.72         1.10 o                         
  -3   1   7         40.29         49.50         5.61 o                         
  -2   1   7         46.27         36.21         3.12 o                         
  -1   1   7         72.97         52.60         2.89 o                         
   0   1   7        248.97        241.13         4.66 o                         
   1   1   7         11.66         19.19         2.62 o                         
   2   1   7         12.29         12.65         2.94 o                         
   3   1   7         18.45         25.75         8.41 o                         
   4   1   7        647.24        703.54        22.52 o                         
   5   1   7         42.47         49.16         6.23 o                         
   6   1   7          1.21          1.12         3.68 o                         
   7   1   7          1.97          2.31         4.31 o                         
  -8   2   7          6.36         14.40         5.85 o                         
  -7   2   7         27.56         22.30         4.45 o                         
  -6   2   7         25.44         18.78         5.53 o                         
  -5   2   7          0.21          0.24         1.35 o                         
  -4   2   7        353.61        358.09         8.43 o                         
  -3   2   7         36.85         24.38         6.66 o                         
  -2   2   7        130.94        136.63         6.00 o                         
  -1   2   7          3.58          2.99         1.41 o                         
   0   2   7         25.83         28.49         2.15 o                         
   1   2   7        218.67        226.07         9.39 o                         
   2   2   7         37.19         40.21         4.30 o                         
   3   2   7        407.51        430.07        28.08 o                         
   4   2   7          2.18          1.77         3.24 o                         
   5   2   7        130.18        142.75        10.17 o                         
   6   2   7         10.31         13.82         5.90 o                         
  -9   3   7         82.41         83.72        14.11 o                         
  -8   3   7         85.28         69.62        11.74 o                         
  -7   3   7          9.20          2.99         3.74 o                         
  -6   3   7         35.43         37.67         6.28 o                         
  -5   3   7         18.17         23.28         3.06 o                         
  -4   3   7        807.16        847.37        14.09 o                         
  -3   3   7        160.76        155.12         5.41 o                         
  -2   3   7          3.78          3.05         1.56 o                         
  -1   3   7        179.88        178.19         5.91 o                         
   0   3   7          7.35          8.31         2.00 o                         
   1   3   7         77.44         83.32         8.43 o                         
   2   3   7        123.57        125.44         6.73 o                         
   3   3   7        133.22        133.92        10.93 o                         
   4   3   7         88.69         81.71         8.15 o                         
   5   3   7        358.89        403.18        22.26 o                         
   6   3   7          4.04         -3.03         5.40 o                         
  -9   4   7          0.62         -5.39        10.44 o                         
  -8   4   7         16.81         21.60         5.87 o                         
  -7   4   7         74.49         80.38        13.34 o                         
  -6   4   7          0.20          0.92         2.17 o                         
  -5   4   7          7.54          6.63         2.44 o                         
  -4   4   7        515.33        534.43         9.24 o                         
  -3   4   7          1.41          3.73         1.80 o                         
  -2   4   7         40.09         30.18         2.77 o                         
  -1   4   7          0.26         -1.72         1.72 o                         
   0   4   7         20.35         18.65         5.91 o                         
   1   4   7          5.90          4.45         3.09 o                         
   2   4   7          9.14         10.31         3.96 o                         
   3   4   7         13.55         12.91         4.34 o                         
   4   4   7          9.65         26.96         9.37 o                         
   5   4   7         12.15         12.30         6.73 o                         
  -8   5   7         20.01         15.69         6.16 o                         
  -7   5   7         31.34         33.62         6.02 o                         
  -6   5   7          6.09          5.14         4.03 o                         
  -5   5   7          3.29          3.55         4.17 o                         
  -4   5   7         88.83         95.28         5.06 o                         
  -3   5   7          3.90          7.49         2.66 o                         
  -2   5   7         51.39         43.17         3.25 o                         
  -1   5   7        418.47        362.20        17.14 o                         
   0   5   7        144.38        123.02         6.22 o                         
   1   5   7         76.92         68.03         5.87 o                         
   2   5   7          4.30          5.57         4.21 o                         
   3   5   7         63.89         68.98         9.21 o                         
   4   5   7         19.81         25.84         6.49 o                         
  -7   6   7          9.03          6.28         6.53 o                         
  -6   6   7          8.45          6.16         6.20 o                         
  -5   6   7         52.32         52.07         6.76 o                         
  -4   6   7         14.61         17.25         4.92 o                         
  -3   6   7         40.62         39.20         3.79 o                         
  -2   6   7        225.89        205.10         8.38 o                         
  -1   6   7         25.75         24.18         4.67 o                         
   0   6   7          1.20          3.06         2.86 o                         
   1   6   7        197.97        184.67         8.37 o                         
   2   6   7          5.24         11.10         4.89 o                         
   3   6   7         16.32         17.24         5.56 o                         
  -6   7   7         77.48         89.58         8.87 o                         
  -5   7   7          1.16          1.63         4.19 o                         
  -4   7   7          0.10         -2.86         5.70 o                         
  -3   7   7          4.35          4.77         4.18 o                         
  -2   7   7         12.97         18.73         8.30 o                         
  -1   7   7          1.53          3.21         3.02 o                         
   0   7   7         13.72          9.89         5.62 o                         
   1   7   7         18.06         17.89         5.18 o                         
   2   7   7         14.69         15.03         5.28 o                         
  -4   8   7         77.52         87.62        10.47 o                         
  -3   8   7          6.40         14.58         5.85 o                         
  -2   8   7         11.75         13.62         8.37 o                         
  -1   8   7         33.82         31.69        10.18 o                         
   0   8   7          0.69          1.52         5.68 o                         
  -3 -10   8         11.11          7.91         5.60 o                         
  -2 -10   8          2.68          1.89         5.35 o                         
  -1 -10   8          6.53          8.35         6.37 o                         
   0 -10   8          3.04          4.22         3.93 o                         
   1 -10   8          1.79          0.57         4.08 o                         
   2 -10   8         41.22         66.81        14.22 o                         
   3 -10   8          1.66          0.28         4.38 o                         
  -5  -9   8          6.80          5.13         4.98 o                         
  -4  -9   8         28.57         31.03         6.10 o                         
  -3  -9   8          0.14          0.06         2.78 o                         
  -2  -9   8          0.07          0.86         2.71 o                         
  -1  -9   8          1.18          2.40         2.48 o                         
   0  -9   8         13.72         16.00         4.45 o                         
   1  -9   8          1.16          1.50         3.74 o                         
   2  -9   8         28.92         40.97         6.71 o                         
   3  -9   8          0.00          3.08         4.97 o                         
   4  -9   8         70.20        124.65        14.88 o                         
   5  -9   8         20.71         10.31         7.12 o                         
  -6  -8   8          5.76          7.58        10.95 o                         
  -5  -8   8          0.64          4.45         5.01 o                         
  -4  -8   8         26.33         28.04         5.47 o                         
  -3  -8   8        103.70        103.62        18.17 o                         
  -2  -8   8         28.85         22.52         4.39 o                         
  -1  -8   8          4.29          3.58         2.59 o                         
   0  -8   8         72.27         54.29         5.51 o                         
   1  -8   8         19.75         17.00         4.40 o                         
   2  -8   8         12.87          7.50         4.44 o                         
   3  -8   8          0.00         -0.09         2.97 o                         
   4  -8   8          0.47         -0.55         4.29 o                         
   5  -8   8          7.30          7.95         6.25 o                         
  -7  -7   8          0.02          0.15         2.80 o                         
  -6  -7   8          0.04          0.80         3.76 o                         
  -5  -7   8         12.18         12.24         5.04 o                         
  -4  -7   8          0.01         -2.23         3.61 o                         
  -3  -7   8          1.60          1.43         2.47 o                         
  -2  -7   8         92.31         77.87        11.83 o                         
  -1  -7   8        423.49        402.76        19.41 o                         
   0  -7   8        196.10        168.43         7.06 o                         
   1  -7   8          0.92          1.44         2.02 o                         
   2  -7   8          0.01          2.10         2.16 o                         
   3  -7   8          1.77          8.25         7.82 o                         
   4  -7   8          0.36          5.91         4.59 o                         
   5  -7   8          0.60          4.67         5.32 o                         
   6  -7   8         11.86         12.65         7.08 o                         
  -7  -6   8         14.46         11.90         4.87 o                         
  -6  -6   8          8.10          7.56         9.43 o                         
  -5  -6   8         58.93         58.25         6.63 o                         
  -4  -6   8        118.94        125.30         6.38 o                         
  -3  -6   8         41.46         43.47         5.25 o                         
  -2  -6   8         28.57         27.26         5.38 o                         
  -1  -6   8         88.83         92.43         7.32 o                         
   0  -6   8        993.27       1041.14        17.66 o                         
   1  -6   8       1052.19       1098.52        28.16 o                         
   2  -6   8          0.21          1.85         2.63 o                         
   3  -6   8         15.53         10.62         5.49 o                         
   4  -6   8         32.64         43.30        13.52 o                         
   5  -6   8          0.56          3.12         4.15 o                         
   6  -6   8         49.67         48.55         7.43 o                         
  -8  -5   8          1.34          3.49        10.40 o                         
  -7  -5   8        126.28        139.21        18.95 o                         
  -6  -5   8          3.53          3.63         3.68 o                         
  -5  -5   8         68.43         70.93        12.46 o                         
  -4  -5   8        208.09        226.69        15.82 o                         
  -3  -5   8          0.13         -0.13         1.46 o                         
  -2  -5   8         10.95          8.43         2.44 o                         
  -1  -5   8          6.27          5.05         1.88 o                         
   0  -5   8         54.56         57.66         6.12 o                         
   1  -5   8         12.91          6.94         6.60 o                         
   2  -5   8       2089.15       2245.90        27.12 o                         
   3  -5   8         17.78         17.34         7.11 o                         
   4  -5   8         62.97         67.67         6.03 o                         
   5  -5   8         72.00         69.86         7.45 o                         
   6  -5   8          6.78          4.74         4.21 o                         
   7  -5   8          0.17          1.84         7.64 o                         
  -8  -4   8          3.01         -0.95         4.38 o                         
  -7  -4   8          9.65         24.48         6.33 o                         
  -6  -4   8         73.52         72.19         6.73 o                         
  -5  -4   8        448.26        463.65        13.62 o                         
  -4  -4   8          0.16         -0.71         2.27 o                         
  -3  -4   8          2.72          9.22         3.99 o                         
  -2  -4   8        113.92        132.52         4.92 o                         
  -1  -4   8         17.21         20.81         3.72 o                         
   1  -4   8         87.18         93.36         6.78 o                         
   2  -4   8         40.68         49.17         3.85 o                         
   3  -4   8         50.02         47.61         3.25 o                         
   4  -4   8         36.19         32.73         3.53 o                         
   5  -4   8          9.72          7.85         2.81 o                         
   6  -4   8          0.01         -0.58         2.90 o                         
   7  -4   8          0.04         -3.24         9.00 o                         
  -9  -3   8          2.92          2.89         4.57 o                         
  -8  -3   8         58.42         55.29         8.86 o                         
  -7  -3   8          4.17          5.22         4.48 o                         
  -6  -3   8        185.46        177.92         7.86 o                         
  -5  -3   8         37.09         40.99         4.91 o                         
  -4  -3   8          4.81          3.52         2.52 o                         
  -3  -3   8        943.83       1076.18        25.16 o                         
  -2  -3   8          0.05          1.55         1.21 o                         
  -1  -3   8         29.19         27.15         2.03 o                         
   0  -3   8          7.38          8.23         2.06 o                         
   1  -3   8         48.01         39.81         4.64 o                         
   2  -3   8        142.60        142.10         5.29 o                         
   3  -3   8         40.60         36.70         3.31 o                         
   4  -3   8         90.79         82.51         4.14 o                         
   5  -3   8         11.67         13.82         3.72 o                         
   6  -3   8          6.73          8.63         4.26 o                         
   7  -3   8         18.50         13.09         4.95 o                         
  -9  -2   8         90.90         96.35        11.07 o                         
  -8  -2   8          3.98         11.07         5.61 o                         
  -7  -2   8          3.83          4.78         4.40 o                         
  -6  -2   8          5.37          3.96         3.08 o                         
  -5  -2   8         86.95        105.54         5.82 o                         
  -4  -2   8         40.46         46.24         4.04 o                         
  -3  -2   8          3.39          3.78         2.04 o                         
  -2  -2   8         81.44         90.81         2.66 o                         
  -1  -2   8         20.37         21.64         2.22 o                         
   0  -2   8          7.83          5.93         1.96 o                         
   1  -2   8        216.01        227.96         8.49 o                         
   2  -2   8          0.68          0.93         1.07 o                         
   3  -2   8         24.62         24.85         2.27 o                         
   4  -2   8          0.86          1.69         2.43 o                         
   5  -2   8          5.99          7.52         3.53 o                         
   6  -2   8        111.87        105.16         8.44 o                         
   7  -2   8          3.27          1.70         3.78 o                         
  -9  -1   8         10.04         37.42        24.66 o                         
  -8  -1   8          0.92         -6.12         8.62 o                         
  -6  -1   8         48.41         49.16         7.34 o                         
  -5  -1   8         29.46         27.03         4.31 o                         
  -4  -1   8        200.29        209.76         6.37 o                         
  -3  -1   8         38.09         37.94         4.34 o                         
  -2  -1   8          7.76          8.33         1.58 o                         
  -1  -1   8         18.19         23.79         2.10 o                         
   0  -1   8        275.74        261.20        17.63 o                         
   1  -1   8         98.49         91.59         6.67 o                         
   2  -1   8        101.90        104.77         4.99 o                         
   3  -1   8         23.74         21.47         6.06 o                         
   4  -1   8          1.88          1.90         2.83 o                         
   5  -1   8          0.00          5.02         3.71 o                         
   6  -1   8         11.00         13.19         4.77 o                         
   7  -1   8          7.00          5.53         5.32 o                         
  -9   0   8          3.47          4.93         5.39 o                         
  -8   0   8         11.38         11.43         7.03 o                         
  -7   0   8         81.68         72.55         7.15 o                         
  -6   0   8         48.96         38.70         7.82 o                         
  -5   0   8          0.05         -0.94         2.29 o                         
  -4   0   8         48.56         53.49         5.54 o                         
  -3   0   8        105.75         82.77         5.83 o                         
  -2   0   8         52.97         62.98         3.01 o                         
  -1   0   8         18.84         16.97         2.27 o                         
   0   0   8        122.87        116.78         2.77 o                         
   1   0   8         25.90         25.88         3.00 o                         
   2   0   8         14.03         13.82         3.03 o                         
   3   0   8        191.41        193.17         7.70 o                         
   4   0   8         54.27         66.99         6.80 o                         
   5   0   8          6.81          9.25         4.55 o                         
   6   0   8          8.32          3.78         4.74 o                         
   7   0   8          2.69          4.64         5.41 o                         
  -9   1   8          1.03          0.31         3.55 o                         
  -8   1   8         19.98         14.11         7.36 o                         
  -7   1   8          6.22          3.45         5.84 o                         
  -6   1   8         79.29         76.18         8.26 o                         
  -5   1   8         11.63         18.97         5.39 o                         
  -4   1   8         45.42         38.19        27.72 o                         
  -3   1   8         83.44         77.48         5.74 o                         
  -2   1   8          5.45          7.41         2.07 o                         
  -1   1   8         12.51         16.58         1.81 o                         
   0   1   8         80.48         75.93         5.93 o                         
   1   1   8        429.79        460.96        14.23 o                         
   2   1   8        274.43        271.56        12.20 o                         
   3   1   8        724.28        753.31        20.27 o                         
   4   1   8        299.21        312.64        10.57 o                         
   5   1   8          5.49          6.33         4.33 o                         
   6   1   8          0.94          2.37         7.10 o                         
  -9   2   8         18.42         21.06        10.46 o                         
  -8   2   8          0.08          1.09         4.74 o                         
  -7   2   8          6.05          5.91         3.01 o                         
  -6   2   8         97.51         85.12         6.36 o                         
  -5   2   8          0.35          0.46         1.67 o                         
  -4   2   8         66.20         65.57         4.70 o                         
  -3   2   8        499.62        482.63         9.49 o                         
  -2   2   8          5.57          7.94         2.23 o                         
  -1   2   8          6.10          5.55         1.69 o                         
   0   2   8         89.61         84.55        13.08 o                         
   1   2   8        592.48        574.75        11.70 o                         
   2   2   8        179.09        182.50         7.81 o                         
   3   2   8        108.42        135.24         7.76 o                         
   4   2   8        411.18        409.92        23.34 o                         
   5   2   8          3.79          6.55         9.35 o                         
   6   2   8         17.73         17.36         6.45 o                         
  -9   3   8          1.95          8.92         9.02 o                         
  -7   3   8          0.95          0.43         2.12 o                         
  -6   3   8          6.82          2.36         2.94 o                         
  -5   3   8         62.86         50.89         4.73 o                         
  -4   3   8        817.56        809.48        16.82 o                         
  -3   3   8        100.34         73.79         9.63 o                         
  -2   3   8         14.35         17.32         3.22 o                         
  -1   3   8         45.29         37.17         4.99 o                         
   0   3   8         15.11         15.83         3.15 o                         
   1   3   8         78.75         94.20         5.71 o                         
   2   3   8         36.06         44.03         5.60 o                         
   3   3   8        255.64        290.04        11.21 o                         
   4   3   8        357.77        379.81        28.39 o                         
   5   3   8        137.46        134.44        12.89 o                         
  -8   4   8          3.97         -0.87         6.41 o                         
  -7   4   8         22.11         24.26         5.35 o                         
  -6   4   8        109.58        110.49         8.68 o                         
  -5   4   8          7.76         12.44         3.92 o                         
  -4   4   8         85.81         88.64         4.36 o                         
  -3   4   8         83.48         60.13         4.77 o                         
  -2   4   8          1.70          1.68         1.75 o                         
  -1   4   8        586.25        480.06        44.79 o                         
   0   4   8         45.15         48.34         5.10 o                         
   1   4   8          0.03          0.60         2.45 o                         
   2   4   8          0.05         -0.66         2.72 o                         
   3   4   8         26.93         35.83        10.47 o                         
   4   4   8         19.44         26.20         6.97 o                         
   5   4   8         66.10         68.77        10.27 o                         
  -8   5   8          4.61          7.91         9.04 o                         
  -7   5   8          0.71         -0.06         2.86 o                         
  -6   5   8          1.29          3.37         6.83 o                         
  -5   5   8          5.30          1.68         3.02 o                         
  -4   5   8        201.40        186.19         6.73 o                         
  -3   5   8        239.21        209.59         6.52 o                         
  -2   5   8          9.08          7.51         2.66 o                         
  -1   5   8          1.22          2.17         3.24 o                         
   0   5   8         56.51         48.68         5.46 o                         
   1   5   8         13.63         20.64         4.52 o                         
   2   5   8          0.13          2.28         3.96 o                         
   3   5   8         24.07         26.43         6.15 o                         
   4   5   8          0.67          0.64         3.81 o                         
  -7   6   8          1.71         -1.02         3.72 o                         
  -6   6   8          0.12         -1.18         3.47 o                         
  -5   6   8         30.83         32.96         6.20 o                         
  -4   6   8          0.08          3.06         3.86 o                         
  -3   6   8         26.37         26.74         3.65 o                         
  -2   6   8          0.97          1.46         2.38 o                         
  -1   6   8         91.63         64.73         8.84 o                         
   0   6   8         16.31         13.31         6.45 o                         
   1   6   8         53.17         48.29         9.76 o                         
   2   6   8          9.14         19.41        16.07 o                         
   3   6   8          0.03         -3.59         7.85 o                         
  -6   7   8         60.96         68.01        10.44 o                         
  -5   7   8         53.06         57.66         7.31 o                         
  -4   7   8          4.29         11.37         8.72 o                         
  -3   7   8          1.17          1.10         3.30 o                         
  -2   7   8         22.53         32.41         8.29 o                         
  -1   7   8          0.18          4.50         4.34 o                         
   0   7   8         13.46         13.00         5.22 o                         
   1   7   8          0.39          2.25         3.79 o                         
  -3 -10   9          0.64          5.46         4.47 o                         
  -2 -10   9          0.92         -2.47         5.19 o                         
  -1 -10   9          2.21          5.39         5.92 o                         
   0 -10   9          2.92          9.00         7.66 o                         
   1 -10   9          3.71          2.94         5.14 o                         
   2 -10   9         49.50         71.38        12.10 o                         
  -4  -9   9         59.25         65.88        10.49 o                         
  -3  -9   9         10.52          8.89         4.72 o                         
  -2  -9   9          9.08         12.16         6.31 o                         
  -1  -9   9         52.20         51.37        10.82 o                         
   0  -9   9          8.20          9.89         4.34 o                         
   1  -9   9          1.13          2.04         4.06 o                         
   2  -9   9         36.67         56.71         8.18 o                         
   3  -9   9          1.56          0.95         4.42 o                         
   4  -9   9         98.36        116.82        12.49 o                         
  -6  -8   9         19.62         27.97         8.37 o                         
  -5  -8   9         12.04         23.41         5.50 o                         
  -4  -8   9         53.50         54.76         6.64 o                         
  -3  -8   9        121.54        107.62        15.98 o                         
  -2  -8   9        280.01        274.14         9.87 o                         
  -1  -8   9         67.45         61.29         4.82 o                         
   0  -8   9         45.68         41.39         7.10 o                         
   1  -8   9         31.08         23.82         8.17 o                         
   2  -8   9          7.38          3.76         3.99 o                         
   3  -8   9         17.59         22.01         6.68 o                         
   4  -8   9          8.32          5.24         5.44 o                         
   5  -8   9          2.21          6.63         6.46 o                         
  -6  -7   9          0.60         -2.16         3.53 o                         
  -5  -7   9         87.60         96.93         7.76 o                         
  -4  -7   9         95.95        109.26        15.04 o                         
  -3  -7   9        119.02        156.16        14.37 o                         
  -2  -7   9        511.86        587.59        49.06 o                         
  -1  -7   9         88.38         85.00         7.69 o                         
   0  -7   9        113.93         93.02         4.91 o                         
   1  -7   9         23.69         22.06         7.49 o                         
   2  -7   9         14.22          9.99         4.21 o                         
   3  -7   9        137.11        143.36        18.92 o                         
   4  -7   9         30.15         38.75         7.52 o                         
   5  -7   9          0.14         -1.13         4.22 o                         
   6  -7   9          0.02          9.98         7.07 o                         
  -7  -6   9         37.50         29.98         6.97 o                         
  -6  -6   9          2.82          3.64         4.53 o                         
  -5  -6   9        111.13        120.23         8.20 o                         
  -4  -6   9         55.01         73.14        11.49 o                         
  -3  -6   9         39.26         43.64         4.89 o                         
  -2  -6   9        136.45        143.85        11.07 o                         
  -1  -6   9         56.59         54.78         4.10 o                         
   0  -6   9        866.18        945.32        20.27 o                         
   1  -6   9         23.82         15.76         7.58 o                         
   2  -6   9         13.13          6.30         2.91 o                         
   3  -6   9         48.38         53.62         6.47 o                         
   4  -6   9          4.28          3.69         3.92 o                         
   5  -6   9          0.00          0.20         2.65 o                         
   6  -6   9          1.55          1.62         5.96 o                         
  -8  -5   9          2.22          2.29         4.19 o                         
  -7  -5   9         15.51         11.08         5.00 o                         
  -6  -5   9         48.64         44.82         6.22 o                         
  -5  -5   9        314.95        341.92        11.02 o                         
  -4  -5   9          0.65          1.08         2.32 o                         
  -3  -5   9         31.63         30.14         3.77 o                         
  -2  -5   9          1.55          4.42         3.41 o                         
  -1  -5   9          8.57         11.03         2.15 o                         
   0  -5   9         29.33         25.94         2.67 o                         
   1  -5   9        216.03        226.01         7.31 o                         
   2  -5   9          0.29         -0.07         1.41 o                         
   3  -5   9         43.28         46.28         5.15 o                         
   4  -5   9         74.80         82.33         6.92 o                         
   5  -5   9         63.31         52.13         6.34 o                         
  -8  -4   9         58.23         49.22         8.61 o                         
  -7  -4   9        108.22        115.39         9.52 o                         
  -6  -4   9         25.64         26.38         5.49 o                         
  -5  -4   9          0.01         -3.19         3.19 o                         
  -4  -4   9          1.06          4.01         2.98 o                         
  -3  -4   9        116.84        123.96        10.12 o                         
  -2  -4   9        107.14         84.15        15.30 o                         
  -1  -4   9         22.19         20.75         3.23 o                         
   0  -4   9          4.14          5.46         2.01 o                         
   1  -4   9          3.81          4.65         2.28 o                         
   2  -4   9         31.30         34.52         2.88 o                         
   3  -4   9          3.65          1.31         1.78 o                         
   4  -4   9          0.22          0.08         2.45 o                         
   5  -4   9        107.14         87.41         6.47 o                         
   6  -4   9          1.18          0.72         2.87 o                         
  -9  -3   9         16.31         27.77        14.21 o                         
  -8  -3   9          1.94          1.60         4.54 o                         
  -7  -3   9          4.11          6.60         4.13 o                         
  -6  -3   9         10.12          5.70         3.66 o                         
  -5  -3   9        146.35        164.10        13.66 o                         
  -4  -3   9        115.19        131.66         6.34 o                         
  -3  -3   9         29.22         31.60         7.48 o                         
  -2  -3   9         54.37         44.66         2.91 o                         
  -1  -3   9        145.72        144.76         4.74 o                         
   0  -3   9         16.82         15.59         1.85 o                         
   1  -3   9          0.76          3.04         1.59 o                         
   2  -3   9          2.15          4.08         1.80 o                         
   3  -3   9          7.82          4.54         3.12 o                         
   4  -3   9         16.71         18.53         3.94 o                         
   5  -3   9          7.24          8.88         3.88 o                         
   6  -3   9          6.88          1.22         7.60 o                         
  -9  -2   9         10.25          7.81         5.60 o                         
  -8  -2   9         32.32         30.89         9.33 o                         
  -7  -2   9          0.38          4.00         4.45 o                         
  -6  -2   9          5.02          9.06         3.86 o                         
  -5  -2   9         14.06         17.47         4.97 o                         
  -4  -2   9         43.51         48.27         4.66 o                         
  -3  -2   9        339.88        375.85        12.04 o                         
  -2  -2   9          1.65          3.70         2.02 o                         
  -1  -2   9         14.10         12.50         1.74 o                         
   0  -2   9          0.62          0.36         1.09 o                         
   1  -2   9        217.59        217.64         8.57 o                         
   2  -2   9         23.89         21.99         4.88 o                         
   3  -2   9         10.54         15.00         4.05 o                         
   4  -2   9        161.68        152.01         7.43 o                         
   5  -2   9          0.09         -3.90         3.90 o                         
   6  -2   9         10.87          6.33         4.21 o                         
  -9  -1   9         28.23         20.86        13.66 o                         
  -8  -1   9         29.72         30.40         6.81 o                         
  -7  -1   9          4.42         12.86         9.28 o                         
  -6  -1   9          1.56         -0.48         3.09 o                         
  -5  -1   9         50.75         37.76         4.57 o                         
  -4  -1   9         40.30         42.17         4.11 o                         
  -3  -1   9         53.85         56.24         2.52 o                         
  -2  -1   9         14.02         14.41         1.86 o                         
  -1  -1   9         14.56         15.87         1.78 o                         
   0  -1   9          6.47          9.50         1.90 o                         
   1  -1   9         49.90         48.24         4.52 o                         
   2  -1   9         14.00         14.76         5.37 o                         
   3  -1   9          2.83          0.00         2.05 o                         
   4  -1   9         31.55         37.17         5.08 o                         
   5  -1   9         43.17         45.84         6.01 o                         
   6  -1   9        130.31        111.23        11.11 o                         
  -9   0   9          8.56          6.74         6.60 o                         
  -8   0   9          8.65          2.96         4.35 o                         
  -7   0   9         59.30         50.35         6.29 o                         
  -6   0   9        140.71        131.59        10.99 o                         
  -5   0   9         32.25         32.15         4.93 o                         
  -4   0   9         24.70         28.02         3.71 o                         
  -3   0   9          5.14          5.81         1.69 o                         
  -2   0   9         68.71         64.72         3.80 o                         
  -1   0   9       1352.97       1285.43        23.43 o                         
   0   0   9        222.50        207.69        11.20 o                         
   1   0   9          2.76          4.64         2.67 o                         
   2   0   9         19.28         25.31         4.56 o                         
   3   0   9         12.21         12.75         3.93 o                         
   4   0   9          0.20          7.34         7.24 o                         
   5   0   9         30.40         30.54         9.35 o                         
   6   0   9          0.03         -0.29         3.57 o                         
  -9   1   9          0.89         -2.10         4.87 o                         
  -8   1   9         47.94         50.93         9.22 o                         
  -7   1   9         56.60         51.65         7.84 o                         
  -6   1   9         36.52         49.47         6.04 o                         
  -5   1   9          1.34          1.97         1.57 o                         
  -4   1   9        197.13        186.56        11.68 o                         
  -3   1   9        492.83        476.35        13.85 o                         
  -2   1   9         22.03         23.14         4.46 o                         
  -1   1   9        241.76        244.51         7.21 o                         
   0   1   9        592.27        596.63        11.60 o                         
   1   1   9        950.09       1009.08        16.46 o                         
   2   1   9        170.41        162.35         7.19 o                         
   3   1   9        288.68        289.06        10.24 o                         
   4   1   9          1.87          1.54         3.45 o                         
   5   1   9          1.33          5.23         4.97 o                         
   6   1   9          1.63          1.80         4.46 o                         
  -9   2   9         13.36         15.12        11.88 o                         
  -8   2   9          0.91          1.98         4.08 o                         
  -6   2   9        161.72        151.99         8.97 o                         
  -5   2   9          3.95          6.08         2.09 o                         
  -4   2   9         20.34          7.65         8.97 o                         
  -3   2   9        868.43          1.89         2.49 o                         
  -2   2   9         60.54         61.73         4.09 o                         
  -1   2   9         37.48         45.83         4.05 o                         
   0   2   9        103.71         87.66         6.51 o                         
   1   2   9        310.23        342.06        18.90 o                         
   2   2   9        505.63        511.62        31.39 o                         
   3   2   9        531.89        643.66        25.32 o                         
   4   2   9         12.72         13.74         6.43 o                         
   5   2   9         13.57         19.63        13.33 o                         
  -8   3   9         12.96         13.30        10.60 o                         
  -7   3   9         29.91         19.07        11.09 o                         
  -6   3   9        151.82        151.45        12.73 o                         
  -5   3   9         81.38         70.43         6.21 o                         
  -4   3   9          6.75          0.39         1.99 o                         
  -3   3   9         15.04          9.29         8.91 o                         
  -2   3   9          1.93          3.60         2.01 o                         
  -1   3   9         94.17        112.04         7.11 o                         
   0   3   9          2.10          3.09         3.00 o                         
   1   3   9         21.99         32.29         8.05 o                         
   2   3   9        104.33        104.58         7.00 o                         
   3   3   9         94.77        110.31         8.56 o                         
   4   3   9          0.96          4.70         8.13 o                         
   5   3   9         14.87         12.27         6.56 o                         
  -8   4   9         62.25         75.53        13.99 o                         
  -7   4   9         33.25         23.36         6.48 o                         
  -6   4   9          3.28          7.93         4.75 o                         
  -5   4   9         83.03         61.58         7.70 o                         
  -4   4   9         39.81         39.68         4.96 o                         
  -3   4   9        127.25        104.90         4.62 o                         
  -2   4   9         35.34         37.28         6.13 o                         
  -1   4   9        183.23        179.90         7.55 o                         
   0   4   9          0.72         -0.34         2.20 o                         
   1   4   9          0.05          4.41         3.57 o                         
   2   4   9          2.87          6.14         4.26 o                         
   3   4   9         17.73         23.22         6.17 o                         
   4   4   9         29.34         28.16        14.31 o                         
  -7   5   9         70.70         70.06        13.44 o                         
  -6   5   9         40.14         29.57         6.24 o                         
  -5   5   9          1.95          2.43         3.42 o                         
  -4   5   9         90.75         88.72         5.11 o                         
  -3   5   9         81.11         61.39         5.94 o                         
  -2   5   9          2.13          0.75         2.14 o                         
  -1   5   9        154.00        125.51         7.39 o                         
   0   5   9         22.18         30.58         5.61 o                         
   1   5   9         15.14         12.41         4.73 o                         
   2   5   9          2.06          1.92         3.97 o                         
   3   5   9         27.57         49.04         8.35 o                         
  -6   6   9          2.96          3.42         4.29 o                         
  -5   6   9         12.13         13.33         5.08 o                         
  -4   6   9          0.25          1.75         3.38 o                         
  -3   6   9          0.50          2.22         2.74 o                         
  -2   6   9          0.81          0.82         2.81 o                         
  -1   6   9         45.90         35.59         8.90 o                         
   0   6   9         13.25         14.65         4.69 o                         
   1   6   9          0.39         -0.16         2.94 o                         
  -4   7   9         14.67         13.61         5.49 o                         
  -3   7   9          5.59         10.97         7.93 o                         
  -2   7   9          0.05          0.24         4.14 o                         
  -1   7   9          7.18          6.20         4.52 o                         
  -2 -10  10          0.97          1.22         5.01 o                         
   0 -10  10         79.16         78.82        10.87 o                         
   1 -10  10          1.10         -2.27         4.20 o                         
   2 -10  10         64.89         79.43        12.83 o                         
  -4  -9  10         49.19         51.81        15.13 o                         
  -3  -9  10          0.10          0.95         4.09 o                         
  -2  -9  10          0.07          0.87         3.13 o                         
  -1  -9  10         20.24         17.13         6.77 o                         
   0  -9  10         26.15         21.54        10.12 o                         
   1  -9  10         20.57         19.62         5.13 o                         
   2  -9  10         32.45         38.48         8.38 o                         
   3  -9  10          0.46         -7.54         9.02 o                         
  -5  -8  10         67.71         74.61        11.32 o                         
  -4  -8  10        229.85        244.93        14.09 o                         
  -3  -8  10          4.43         -2.45         3.80 o                         
  -2  -8  10         23.23         25.84         9.97 o                         
  -1  -8  10         66.88         63.43         6.12 o                         
   0  -8  10          5.89          0.34         2.68 o                         
   1  -8  10         31.07         20.68         7.19 o                         
   2  -8  10        255.74        279.14        24.15 o                         
   3  -8  10         58.28         69.06        12.75 o                         
   4  -8  10          2.41          7.09         6.32 o                         
  -6  -7  10          6.43          2.78         4.80 o                         
  -5  -7  10         16.25         23.84         6.63 o                         
  -4  -7  10        284.39        314.28        11.90 o                         
  -3  -7  10        176.09        188.32         8.21 o                         
  -2  -7  10        352.06        348.86        21.57 o                         
  -1  -7  10         12.16         11.00         3.31 o                         
   0  -7  10          0.25         -0.26         1.81 o                         
   1  -7  10          7.53          5.82         3.03 o                         
   2  -7  10        130.71        122.04         7.61 o                         
   3  -7  10        158.09        157.40         9.91 o                         
   4  -7  10          0.66          0.04         3.34 o                         
   5  -7  10          0.00          2.27         5.41 o                         
  -7  -6  10          0.68         -1.36         9.43 o                         
  -6  -6  10         14.39         15.34         5.44 o                         
  -5  -6  10        117.79        126.15        10.19 o                         
  -4  -6  10         43.95         35.78         5.38 o                         
  -3  -6  10          0.60         -2.61         4.06 o                         
  -2  -6  10        150.04        164.00        13.03 o                         
  -1  -6  10        179.55        151.04        35.94 o                         
   1  -6  10         23.83         26.64         8.38 o                         
   2  -6  10         11.92         16.06         3.97 o                         
   3  -6  10          0.57         -0.20         1.73 o                         
   4  -6  10          8.98          5.25         6.18 o                         
  -8  -5  10          1.25          1.69         4.59 o                         
  -7  -5  10          2.28          0.13         2.77 o                         
  -6  -5  10          0.67         -4.29         4.29 o                         
  -5  -5  10        323.52        351.37        20.76 o                         
  -4  -5  10          8.75         14.82         4.02 o                         
  -2  -5  10        113.43        117.19         6.22 o                         
  -1  -5  10         10.62          9.97         3.06 o                         
   0  -5  10         10.61         13.53         3.33 o                         
   1  -5  10          0.64          0.75         1.94 o                         
   2  -5  10          0.01          3.05         3.03 o                         
   3  -5  10         27.32         21.19         9.21 o                         
   4  -5  10          1.59          0.30         1.79 o                         
   5  -5  10          0.06         -0.27         2.57 o                         
  -8  -4  10          2.53          3.94         4.84 o                         
  -7  -4  10        168.07        223.99        11.83 o                         
  -6  -4  10          8.26         12.20         4.72 o                         
  -5  -4  10          9.96         18.05         5.95 o                         
  -4  -4  10         15.81         20.10         3.99 o                         
  -3  -4  10         16.57         20.84         3.60 o                         
  -2  -4  10        241.31        238.76         7.06 o                         
  -1  -4  10          2.94          7.42         3.02 o                         
   0  -4  10         33.76         30.54         2.76 o                         
   1  -4  10          3.48         -0.15         1.89 o                         
   2  -4  10         15.10         15.06         2.77 o                         
   3  -4  10         18.70         16.69         2.91 o                         
   4  -4  10          5.90          3.50         3.59 o                         
   5  -4  10         14.23         10.68         5.03 o                         
   6  -4  10          1.06          0.10         3.19 o                         
  -8  -3  10          0.71          1.14         3.74 o                         
  -7  -3  10          4.02          6.27         4.70 o                         
  -6  -3  10          7.25         14.27        10.02 o                         
  -5  -3  10         98.23        119.53        14.48 o                         
  -4  -3  10          2.74          5.14         3.15 o                         
  -3  -3  10        107.03         90.43         8.17 o                         
  -2  -3  10          8.50          9.42         1.95 o                         
  -1  -3  10          4.98          2.54         1.89 o                         
   0  -3  10         17.54         17.96         5.35 o                         
   1  -3  10         62.98         59.28         5.17 o                         
   2  -3  10        268.08        232.30        11.09 o                         
   3  -3  10          3.30         10.95         5.90 o                         
   4  -3  10         52.82         50.73         5.83 o                         
   5  -3  10          6.51          5.02         3.87 o                         
   6  -3  10          5.51          9.03         4.75 o                         
  -9  -2  10          0.19          0.56         4.51 o                         
  -8  -2  10          0.05          1.20         3.80 o                         
  -7  -2  10          2.96          1.82         3.76 o                         
  -6  -2  10         15.70         23.83         5.41 o                         
  -5  -2  10         19.32         23.69         4.63 o                         
  -4  -2  10          1.95          3.06         5.07 o                         
  -3  -2  10         95.09         98.03         5.53 o                         
  -2  -2  10          9.10          9.72         1.92 o                         
  -1  -2  10         86.51         87.41         4.45 o                         
   0  -2  10         18.90         17.89         2.12 o                         
   1  -2  10        202.98        195.22         5.08 o                         
   2  -2  10          9.69          9.91         8.43 o                         
   3  -2  10          5.80          4.99         3.49 o                         
   4  -2  10        185.60        182.62         9.65 o                         
   5  -2  10          6.39         12.24         5.17 o                         
   6  -2  10          1.32          2.62         4.35 o                         
  -9  -1  10          0.63         -1.73         4.76 o                         
  -8  -1  10          8.83          6.01         5.13 o                         
  -7  -1  10          0.17          1.38         3.80 o                         
  -6  -1  10        164.74        160.11         9.17 o                         
  -5  -1  10        222.31        242.72        15.22 o                         
  -4  -1  10        129.67        128.67         6.18 o                         
  -3  -1  10        644.86        640.46        35.01 o                         
  -2  -1  10        110.84        103.03         8.47 o                         
  -1  -1  10         22.28         25.42         2.29 o                         
   0  -1  10         62.63         65.74         6.37 o                         
   1  -1  10        134.92        152.48         9.04 o                         
   2  -1  10         21.13         26.73         4.03 o                         
   3  -1  10         20.16         29.90         7.37 o                         
   4  -1  10         76.95        104.08         9.30 o                         
   5  -1  10         33.73         42.87         7.32 o                         
   6  -1  10         18.60         17.66         8.62 o                         
  -9   0  10          3.34          2.92         7.01 o                         
  -8   0  10         27.17         36.12        17.35 o                         
  -7   0  10         17.34         24.17         5.88 o                         
  -6   0  10          8.66         14.31         4.88 o                         
  -5   0  10        139.55        147.42        11.84 o                         
  -4   0  10        269.43        292.42        15.04 o                         
  -2   0  10        851.74        805.55        54.25 o                         
  -1   0  10        427.35        410.69        13.36 o                         
   0   0  10        210.90        170.08        12.88 o                         
   1   0  10         44.61         49.87         4.99 o                         
   2   0  10          0.39          0.94         2.71 o                         
   3   0  10         10.51         11.23         4.99 o                         
   4   0  10        145.56        145.15        19.97 o                         
   5   0  10          8.07          9.49         5.16 o                         
  -9   1  10          0.30         19.50        17.62 o                         
  -8   1  10          0.77          7.57         5.49 o                         
  -7   1  10          0.09         12.74         6.70 o                         
  -6   1  10         19.11         17.11         4.82 o                         
  -5   1  10         35.06         39.47         5.38 o                         
  -4   1  10         81.87         89.68         5.90 o                         
  -3   1  10        758.36        841.62        36.16 o                         
  -2   1  10         99.41         84.01         6.29 o                         
  -1   1  10        544.00        575.26        11.98 o                         
   0   1  10        724.84        756.19        20.43 o                         
   1   1  10        286.85        307.58        18.87 o                         
   2   1  10          0.08         -1.10         3.16 o                         
   3   1  10         33.86         34.61         5.70 o                         
   4   1  10          8.88         11.97         4.97 o                         
   5   1  10          1.86          1.16         4.09 o                         
  -8   2  10          0.50         -2.95         5.09 o                         
  -7   2  10         62.49         57.35        10.85 o                         
  -6   2  10        107.21        104.21         8.36 o                         
  -5   2  10          7.18          4.32         2.16 o                         
  -4   2  10         82.19         95.40         6.56 o                         
  -3   2  10         79.32         87.64        16.22 o                         
  -2   2  10         41.51         34.14         3.34 o                         
  -1   2  10          2.98          2.83         1.91 o                         
   0   2  10          4.09          6.27         3.44 o                         
   1   2  10         29.06         40.12         5.53 o                         
   2   2  10        112.43        122.10         8.14 o                         
   3   2  10          0.81          4.57         4.25 o                         
   4   2  10          5.18          1.29         4.18 o                         
  -7   3  10         69.67         47.35         7.32 o                         
  -6   3  10         15.29         13.31         5.24 o                         
  -5   3  10        148.24        137.12         9.11 o                         
  -4   3  10         93.95         56.09        38.76 o                         
  -3   3  10         84.02         52.69        37.40 o                         
  -2   3  10         56.22         53.27         4.77 o                         
  -1   3  10          6.86          4.44         4.01 o                         
   0   3  10        174.20        152.11        16.76 o                         
   1   3  10          0.00         -1.11         3.91 o                         
   2   3  10          0.39         -3.93         3.93 o                         
   3   3  10         14.47         18.44         6.15 o                         
   4   3  10         14.11         20.23         6.32 o                         
  -6   4  10          0.04         -0.47         1.89 o                         
  -5   4  10         79.00         52.63         7.45 o                         
  -4   4  10          6.30          7.24         5.37 o                         
  -3   4  10        197.18        169.95        11.83 o                         
  -2   4  10         17.04         15.64         2.99 o                         
  -1   4  10          8.82         20.29         4.31 o                         
   0   4  10         47.09         50.96         5.78 o                         
   1   4  10          0.98          0.73         5.57 o                         
   2   4  10         33.41         50.79         7.55 o                         
   3   4  10         26.53         37.91         7.25 o                         
  -7   5  10         10.06         15.08        11.09 o                         
  -6   5  10          0.12          8.15         7.70 o                         
  -5   5  10          3.98          2.41         3.54 o                         
  -4   5  10         17.32         14.66         3.74 o                         
  -3   5  10          6.16          2.11         3.40 o                         
  -2   5  10          0.12          3.62         3.37 o                         
  -1   5  10          2.32         10.44         5.88 o                         
   0   5  10          0.19          2.84         3.79 o                         
   1   5  10          3.99          9.26         5.03 o                         
   2   5  10          1.36         11.87         6.06 o                         
  -5   6  10          6.60          5.97         4.40 o                         
  -4   6  10         15.43         25.52         5.66 o                         
  -3   6  10         11.89         29.58         7.76 o                         
  -2   6  10          8.18          5.08         4.45 o                         
  -1   6  10         45.81         54.16         6.93 o                         
   0   6  10          6.69         10.10         7.72 o                         
   0 -10  11          0.84          3.39         5.98 o                         
  -4  -9  11          0.04         -1.22         5.60 o                         
  -3  -9  11         55.01         55.84        15.22 o                         
  -2  -9  11          0.78          2.56         3.99 o                         
  -1  -9  11          0.22          0.24         2.29 o                         
   0  -9  11          1.10          0.73         4.26 o                         
   1  -9  11          0.28         -1.43         4.06 o                         
   2  -9  11         14.47         14.68         7.02 o                         
   3  -9  11          2.71          4.71         5.60 o                         
  -5  -8  11          8.58          6.82         5.63 o                         
  -4  -8  11        391.41        409.23        27.18 o                         
  -3  -8  11          0.09          0.46         3.51 o                         
  -2  -8  11         27.58         32.50         5.60 o                         
  -1  -8  11          3.74          4.56         4.44 o                         
   0  -8  11          4.12          1.54         3.08 o                         
   1  -8  11          0.03          3.67         3.20 o                         
   2  -8  11         39.71         47.72         9.95 o                         
   3  -8  11          0.02          1.34         6.55 o                         
   4  -8  11         13.45          7.04         7.10 o                         
  -6  -7  11         22.15         34.62        15.07 o                         
  -5  -7  11        110.40        124.77        11.33 o                         
  -4  -7  11          3.06          5.62         4.32 o                         
  -3  -7  11         10.11         14.54         5.16 o                         
  -2  -7  11          3.60         -0.63         2.44 o                         
  -1  -7  11          0.02          0.60         2.80 o                         
   0  -7  11         25.38         19.05         7.57 o                         
   1  -7  11         26.73         28.87        19.15 o                         
   2  -7  11        149.83        156.89        13.13 o                         
   3  -7  11          1.97         -1.72         4.00 o                         
   4  -7  11          0.02         -2.47         7.46 o                         
  -7  -6  11         63.37         64.89         8.53 o                         
  -6  -6  11          0.02         -0.58         3.99 o                         
  -5  -6  11          0.36         -1.36         3.83 o                         
  -4  -6  11         73.99         87.91         7.31 o                         
  -3  -6  11          7.26         11.70         7.40 o                         
  -2  -6  11         28.21         26.84         4.27 o                         
  -1  -6  11         29.78         24.87         4.21 o                         
   0  -6  11         16.96         18.64         5.56 o                         
   1  -6  11          0.78          4.07         3.35 o                         
   2  -6  11          2.60         -0.44         2.17 o                         
   3  -6  11          0.29          0.41         2.48 o                         
   4  -6  11         31.92         39.74         6.64 o                         
   5  -6  11          0.42          5.03         8.80 o                         
  -7  -5  11         18.73         24.93         6.48 o                         
  -6  -5  11          7.86          0.08         3.44 o                         
  -5  -5  11          1.62         -0.52         2.67 o                         
  -4  -5  11          1.42          1.75         3.36 o                         
  -3  -5  11          2.27          0.95         2.78 o                         
  -2  -5  11          1.70          7.07         3.40 o                         
  -1  -5  11          1.14          0.13         1.41 o                         
   0  -5  11         11.50         10.72         4.12 o                         
   1  -5  11         57.76         53.33         4.78 o                         
   2  -5  11          0.93         -0.22         1.89 o                         
   3  -5  11          4.50          4.47         2.92 o                         
   4  -5  11          3.67          1.70         4.20 o                         
   5  -5  11          4.86          6.67         8.66 o                         
  -8  -4  11          0.41          0.86         4.41 o                         
  -7  -4  11          0.42         -0.63         3.38 o                         
  -6  -4  11          2.89          1.17         3.52 o                         
  -5  -4  11          0.00         -0.41         3.12 o                         
  -4  -4  11          0.13          3.34         3.43 o                         
  -3  -4  11          0.89          1.79         2.43 o                         
  -2  -4  11        181.58        174.33         6.60 o                         
  -1  -4  11          7.31          7.49         2.85 o                         
   0  -4  11        127.54        101.58         5.68 o                         
   1  -4  11         21.42         19.65         3.21 o                         
   2  -4  11         82.13         79.93         5.39 o                         
   3  -4  11          3.81          4.99         3.79 o                         
   4  -4  11         44.42         38.74        13.42 o                         
   5  -4  11          8.18          6.69         4.29 o                         
  -8  -3  11          0.04          2.84         4.64 o                         
  -7  -3  11         38.46         39.89         6.82 o                         
  -6  -3  11         11.56         22.96         8.65 o                         
  -5  -3  11         15.15         14.13         4.70 o                         
  -4  -3  11          0.00          0.12         2.70 o                         
  -3  -3  11         24.93         22.11         6.78 o                         
  -2  -3  11          2.84          2.50         1.72 o                         
  -1  -3  11          0.00         -0.89         1.48 o                         
   0  -3  11         66.77         50.91         5.72 o                         
   1  -3  11         32.32         31.68         3.33 o                         
   2  -3  11         15.35          6.39         2.22 o                         
   3  -3  11          2.68          5.04         3.61 o                         
   4  -3  11          1.74         -0.02         2.64 o                         
   5  -3  11          5.55          4.60         5.38 o                         
  -8  -2  11         29.22         42.25        20.39 o                         
  -6  -2  11        308.28        332.76        15.39 o                         
  -5  -2  11        392.54        458.98        16.18 o                         
  -4  -2  11         98.31         90.88        10.16 o                         
  -3  -2  11         24.80         31.92         4.66 o                         
  -2  -2  11         11.79         11.61         2.27 o                         
  -1  -2  11          0.39          2.71         1.71 o                         
   0  -2  11          1.71          1.85         1.72 o                         
   1  -2  11          5.23          9.50         3.79 o                         
   2  -2  11        191.81        185.31         8.83 o                         
   3  -2  11          3.54          9.05         4.19 o                         
   4  -2  11          6.14          6.39         7.52 o                         
   5  -2  11         19.39         18.63         6.05 o                         
  -8  -1  11         92.86        113.36        15.61 o                         
  -7  -1  11         29.15         34.55         6.45 o                         
  -6  -1  11          1.75          2.53         6.91 o                         
  -5  -1  11        173.11        187.85         9.40 o                         
  -4  -1  11        253.53        253.46         8.58 o                         
  -3  -1  11         35.22         39.04         4.86 o                         
  -2  -1  11        467.06        511.70        10.84 o                         
  -1  -1  11         20.73         23.59         2.44 o                         
   0  -1  11         15.47         17.90         3.02 o                         
   1  -1  11         13.68         20.10         4.40 o                         
   2  -1  11         27.14         30.67         6.54 o                         
   3  -1  11         93.23         90.86         7.61 o                         
   4  -1  11        419.22        444.30        21.03 o                         
   5  -1  11          0.09          1.57         4.52 o                         
  -8   0  11         24.09         18.41         7.70 o                         
  -7   0  11         31.31         41.34        13.11 o                         
  -6   0  11        110.65        105.78         8.21 o                         
  -5   0  11         74.32         84.04         9.08 o                         
  -4   0  11        177.63        171.72        12.31 o                         
  -3   0  11        972.80       1065.62        17.34 o                         
  -2   0  11         43.66         39.99         3.14 o                         
  -1   0  11         18.51         18.42         2.66 o                         
   0   0  11          9.31         18.81         6.49 o                         
   1   0  11         11.16         16.53         4.63 o                         
   2   0  11          0.24         -1.84         3.13 o                         
   3   0  11         10.32         19.10         7.21 o                         
   4   0  11        199.33        191.17        11.04 o                         
   5   0  11          6.84          5.67         5.70 o                         
  -8   1  11          4.73          7.15         6.82 o                         
  -7   1  11          0.31          1.48         4.08 o                         
  -6   1  11         12.20         14.02         5.38 o                         
  -5   1  11         12.74         16.29         4.65 o                         
  -4   1  11        175.01        182.62         8.18 o                         
  -3   1  11          4.35          3.09         2.50 o                         
  -2   1  11        530.95        498.83        13.80 o                         
  -1   1  11        122.35        111.28         6.26 o                         
   0   1  11         25.24         33.03         4.55 o                         
   1   1  11         25.94         26.56         6.65 o                         
   2   1  11          0.56          4.09         3.93 o                         
   3   1  11          5.77          2.56         4.46 o                         
   4   1  11         27.06         37.13         7.48 o                         
  -8   2  11          3.57          1.01         4.58 o                         
  -7   2  11          3.22         10.36         8.51 o                         
  -6   2  11         58.24         77.12         8.94 o                         
  -5   2  11         13.13          5.89         4.33 o                         
  -4   2  11        127.89        127.25         6.78 o                         
  -3   2  11          0.59          1.18         1.89 o                         
  -2   2  11          2.35          2.87         2.86 o                         
  -1   2  11         29.75         28.32         6.10 o                         
   0   2  11        163.13        160.76         7.98 o                         
   1   2  11          0.49          1.78         3.15 o                         
   2   2  11          8.94          9.85         7.60 o                         
   3   2  11          1.22          6.25         5.24 o                         
   4   2  11          1.74          0.71         4.07 o                         
  -7   3  11        162.03        172.02        32.83 o                         
  -6   3  11         12.85         10.61         5.01 o                         
  -4   3  11         15.28          4.85         5.25 o                         
  -3   3  11         14.80         17.63         4.05 o                         
  -2   3  11         19.23         12.41         4.52 o                         
  -1   3  11         42.18         42.53         7.12 o                         
   0   3  11        210.42        223.50        10.09 o                         
   1   3  11          0.29          3.12         3.87 o                         
   2   3  11         53.62         59.14         7.42 o                         
   3   3  11         18.88         16.79         7.76 o                         
  -7   4  11          0.00         -0.75         5.98 o                         
  -6   4  11          8.06          4.93         4.94 o                         
  -5   4  11         17.18          6.20         3.07 o                         
  -4   4  11          4.53          3.23         3.59 o                         
  -3   4  11         69.28         38.26        29.10 o                         
  -2   4  11         14.78         21.90         4.52 o                         
  -1   4  11         27.27         28.97         5.49 o                         
   0   4  11         11.83         11.88        10.61 o                         
   1   4  11          6.37         33.96        25.95 o                         
   2   4  11         44.63         54.04         8.15 o                         
  -6   5  11          3.41          4.22         4.53 o                         
  -5   5  11          0.03          3.09         4.04 o                         
  -4   5  11         52.51         34.89        13.12 o                         
  -3   5  11          0.41          0.26         2.51 o                         
  -2   5  11          4.91          4.12         4.20 o                         
  -1   5  11          0.01          1.05         3.32 o                         
   0   5  11         22.81         21.21         6.32 o                         
   1   5  11          5.09          5.22         4.96 o                         
  -3   6  11         58.19         84.13        11.05 o                         
  -3  -9  12         11.24          6.31         5.25 o                         
  -2  -9  12          7.19         10.16        10.03 o                         
  -1  -9  12          7.34          2.39         4.37 o                         
   0  -9  12          2.77          1.91         5.53 o                         
   1  -9  12          4.15          9.49         7.64 o                         
  -4  -8  12         19.29         15.75         5.78 o                         
  -3  -8  12          0.03         -0.06         3.64 o                         
  -2  -8  12         23.29         19.59         7.01 o                         
  -1  -8  12          9.58          7.48         7.34 o                         
   0  -8  12         24.98         25.33        11.29 o                         
   1  -8  12          0.15         -1.26         3.60 o                         
   2  -8  12          5.58         22.38        10.19 o                         
   3  -8  12          2.12          7.09         8.88 o                         
  -5  -7  12         20.79          2.74         8.58 o                         
  -4  -7  12        190.88        210.26        12.70 o                         
  -3  -7  12          0.35          3.30         3.75 o                         
  -2  -7  12          0.41          0.94         3.21 o                         
  -1  -7  12         39.41         31.20         6.12 o                         
   0  -7  12          5.25          5.07         3.13 o                         
   1  -7  12          3.50          4.32         3.07 o                         
   2  -7  12         89.75         99.91        18.34 o                         
   3  -7  12         26.57         28.45         9.83 o                         
   4  -7  12         32.56         14.03        11.80 o                         
  -6  -6  12         12.54         15.69         5.81 o                         
  -5  -6  12          3.38          2.35         6.19 o                         
  -4  -6  12         28.62         27.09         5.36 o                         
  -3  -6  12         26.14         37.53         5.48 o                         
  -2  -6  12         36.50         41.87         5.54 o                         
  -1  -6  12          7.33          2.90         3.51 o                         
   0  -6  12         20.86         14.79         5.60 o                         
   1  -6  12          2.51          1.17         2.91 o                         
   2  -6  12          2.47          1.38         3.07 o                         
   3  -6  12         11.52          9.48         4.61 o                         
   4  -6  12          8.55         11.53         9.81 o                         
  -7  -5  12         15.90          8.07         6.47 o                         
  -6  -5  12         11.13          3.83         8.66 o                         
  -5  -5  12          6.42          3.89         4.27 o                         
  -4  -5  12         69.99         85.30         7.64 o                         
  -3  -5  12          7.19         10.00         4.08 o                         
  -2  -5  12        156.34        162.41         9.42 o                         
  -1  -5  12         28.35         28.95         5.35 o                         
   0  -5  12          0.54          1.63         2.24 o                         
   1  -5  12          1.26         -0.28         1.83 o                         
   2  -5  12         34.94         26.58         5.17 o                         
   3  -5  12          7.25          2.21         4.57 o                         
   4  -5  12          6.40          1.72         3.82 o                         
  -7  -4  12          1.65          2.59         5.05 o                         
  -6  -4  12          0.00          0.12         2.55 o                         
  -5  -4  12         25.31         34.55         5.58 o                         
  -4  -4  12          1.99         -0.77         3.10 o                         
  -3  -4  12          1.21          3.97         5.33 o                         
  -2  -4  12          9.35          6.26         2.91 o                         
  -1  -4  12          3.50          1.81         1.90 o                         
   0  -4  12        254.52        213.54         8.35 o                         
   1  -4  12         58.34         65.92         4.45 o                         
   2  -4  12         58.78         58.50         4.55 o                         
   3  -4  12         28.03         24.03         5.44 o                         
   4  -4  12          0.41          1.92         3.95 o                         
   5  -4  12          6.98          7.62        10.16 o                         
  -8  -3  12         33.91         42.09         8.87 o                         
  -7  -3  12         92.25         82.63        15.37 o                         
  -6  -3  12         52.19         54.63         9.02 o                         
  -5  -3  12         65.31         71.29         7.46 o                         
  -4  -3  12          0.15         -2.27         3.59 o                         
  -3  -3  12          0.54          2.19         2.82 o                         
  -2  -3  12         10.12         10.01         2.45 o                         
  -1  -3  12          0.10          0.24         2.25 o                         
   0  -3  12         76.92         62.64         3.96 o                         
   1  -3  12         55.57         44.48         4.14 o                         
   2  -3  12        180.85        167.31         9.61 o                         
   3  -3  12          0.15         -1.42         3.69 o                         
   4  -3  12         19.25         27.07        12.09 o                         
   5  -3  12         46.37         43.49        11.96 o                         
  -8  -2  12        106.79        109.40        12.44 o                         
  -7  -2  12        130.49        119.21         9.18 o                         
  -6  -2  12         67.88         76.61         7.44 o                         
  -5  -2  12        114.48        114.02         9.13 o                         
  -4  -2  12         10.99         15.10         4.46 o                         
  -2  -2  12          3.92          7.30         2.19 o                         
  -1  -2  12         32.50         24.68         2.73 o                         
   0  -2  12          0.31         -2.19         4.05 o                         
   1  -2  12          3.79          7.16         5.09 o                         
   2  -2  12         54.16         48.57         6.13 o                         
   3  -2  12          0.86          1.85         4.19 o                         
   4  -2  12          2.47          6.61         5.38 o                         
  -8  -1  12         32.15         32.56         7.66 o                         
  -7  -1  12          0.91          2.89         7.40 o                         
  -6  -1  12        329.81        345.53        16.07 o                         
  -5  -1  12        132.04        174.30        16.95 o                         
  -4  -1  12        512.94        478.02        12.05 o                         
  -3  -1  12        200.34        199.02        25.44 o                         
  -2  -1  12        125.26        134.11         4.89 o                         
  -1  -1  12          6.92          2.37         4.50 o                         
   0  -1  12         52.20         52.34         5.70 o                         
   1  -1  12          0.38          3.49         3.55 o                         
   2  -1  12         35.97         38.89         8.28 o                         
   3  -1  12          2.88          1.93         5.96 o                         
   4  -1  12         26.17         27.79         9.16 o                         
  -8   0  12         15.99         14.12         7.10 o                         
  -7   0  12         32.94          8.01         9.57 o                         
  -6   0  12         16.46         14.50         8.79 o                         
  -5   0  12        171.24        159.37         8.27 o                         
  -4   0  12        187.25        189.86         8.30 o                         
  -3   0  12        143.30        155.07         7.05 o                         
  -2   0  12        332.97        348.05         9.18 o                         
  -1   0  12        109.22        104.17        13.55 o                         
   0   0  12          0.49          2.19         4.28 o                         
   1   0  12          0.05          3.54         4.03 o                         
   2   0  12         14.22         13.32         4.75 o                         
   3   0  12          2.54          1.22         4.05 o                         
   4   0  12         21.47         33.69        12.51 o                         
  -8   1  12          0.53          4.76         5.89 o                         
  -7   1  12         15.20         17.58         6.11 o                         
  -6   1  12         55.99         47.44         8.94 o                         
  -5   1  12         59.28         62.55         6.77 o                         
  -4   1  12         34.50         42.09         5.37 o                         
  -3   1  12        137.31        131.04         8.62 o                         
  -2   1  12         17.61          9.72         4.94 o                         
  -1   1  12          4.90          5.17         3.45 o                         
   0   1  12         58.84         66.45        11.18 o                         
   1   1  12         64.87        115.96        34.14 o                         
   2   1  12          1.99          5.44         4.93 o                         
   3   1  12          1.85          2.75         4.56 o                         
  -7   2  12         21.44         27.18         7.28 o                         
  -6   2  12         10.30         15.86         5.58 o                         
  -5   2  12         79.67         90.78         7.87 o                         
  -4   2  12          0.04         -0.28         1.77 o                         
  -3   2  12          0.32          1.85         3.08 o                         
  -2   2  12        178.28        170.31        12.79 o                         
  -1   2  12         47.83         48.00         5.88 o                         
   0   2  12         64.34         71.84         7.20 o                         
   1   2  12         57.10         67.81         8.02 o                         
   2   2  12          3.04         -2.55         4.53 o                         
   3   2  12          0.69         -0.69         4.33 o                         
  -7   3  12         10.71         10.54        10.83 o                         
  -6   3  12         22.83         14.57         6.14 o                         
  -5   3  12         12.06         10.83         5.68 o                         
  -4   3  12         17.00          9.61         5.70 o                         
  -3   3  12        101.68        110.15         8.87 o                         
  -2   3  12          9.59          4.66         3.73 o                         
  -1   3  12         32.67         42.21         6.86 o                         
   0   3  12         75.02        100.62         7.99 o                         
   1   3  12          0.47          1.42         4.19 o                         
   2   3  12         31.07         32.41         9.55 o                         
  -6   4  12          1.01          6.14         6.39 o                         
  -5   4  12         19.22         17.89         5.40 o                         
  -4   4  12         11.51         13.05         4.19 o                         
  -3   4  12         10.35          4.48         4.31 o                         
  -2   4  12          1.21          1.63         3.35 o                         
  -1   4  12          1.11          5.35         4.66 o                         
   0   4  12          0.45          0.71         5.86 o                         
   1   4  12         15.35         24.54         8.19 o                         
  -4   5  12         25.65          7.54         6.28 o                         
  -3   5  12          6.96         -0.87         5.07 o                         
  -2   5  12          2.45          7.48         4.90 o                         
  -4  -8  13         11.67         17.49         6.97 o                         
  -3  -8  13         12.43          7.12         5.18 o                         
  -2  -8  13          4.89          2.94         4.26 o                         
  -1  -8  13          7.17          7.85         4.56 o                         
   0  -8  13         25.42         53.36         9.85 o                         
   1  -8  13         48.88         65.54         9.00 o                         
   2  -8  13          6.49         30.70         7.30 o                         
  -5  -7  13         45.17         60.25        11.81 o                         
  -4  -7  13         10.58         14.69         6.68 o                         
  -3  -7  13         19.35         20.50         5.20 o                         
  -2  -7  13          0.20          5.52         4.19 o                         
  -1  -7  13          7.79          7.20         7.62 o                         
   0  -7  13          7.27          5.87         3.92 o                         
   1  -7  13         11.91         10.20         4.00 o                         
   2  -7  13          0.01          0.85         3.82 o                         
   3  -7  13         81.92         94.57        15.61 o                         
  -6  -6  13          7.15          6.61         5.32 o                         
  -5  -6  13         12.10         20.86         7.82 o                         
  -4  -6  13         57.22         73.06         8.92 o                         
  -3  -6  13          0.11          3.52         4.27 o                         
  -2  -6  13         18.30         18.79         4.89 o                         
  -1  -6  13         25.70         18.70        11.00 o                         
   0  -6  13         21.08         17.49         7.48 o                         
   1  -6  13          0.09          0.68         2.78 o                         
   2  -6  13          2.48          1.16         2.66 o                         
   3  -6  13         61.00         40.66        37.68 o                         
  -6  -5  13          2.07          7.58         6.26 o                         
  -5  -5  13          3.74          4.56         4.03 o                         
  -4  -5  13         45.82         63.59         8.68 o                         
  -3  -5  13          7.75          8.13         4.31 o                         
  -2  -5  13         87.65         81.70        14.80 o                         
  -1  -5  13          6.32          7.83         3.78 o                         
   0  -5  13          1.30          0.40         2.36 o                         
   1  -5  13         11.83          7.36         3.10 o                         
   2  -5  13         12.96          7.18         3.30 o                         
   3  -5  13          0.66          0.40         3.41 o                         
   4  -5  13          0.35         -0.32         5.96 o                         
  -7  -4  13          0.12         -0.43         4.09 o                         
  -6  -4  13          2.40          4.22         4.58 o                         
  -5  -4  13          9.31         34.16        15.19 o                         
  -4  -4  13          4.98          1.05         3.19 o                         
  -3  -4  13         24.49         22.87         4.54 o                         
  -2  -4  13        244.16        230.35        13.07 o                         
  -1  -4  13          5.98          6.05         2.65 o                         
   0  -4  13         10.46          5.63         2.68 o                         
   1  -4  13         13.03         12.33         3.91 o                         
   2  -4  13          1.76          1.07         3.72 o                         
   3  -4  13         14.62         20.05         8.94 o                         
   4  -4  13          2.48         -1.67         4.53 o                         
  -7  -3  13          2.35          8.89         6.39 o                         
  -6  -3  13         39.63         46.56         8.66 o                         
  -5  -3  13         24.66         20.49         5.31 o                         
  -4  -3  13          3.46          2.52         3.07 o                         
  -3  -3  13         35.04         43.08         6.53 o                         
  -2  -3  13          7.26          6.68         3.39 o                         
  -1  -3  13          0.05          0.44         2.06 o                         
   0  -3  13         56.03         43.28         3.90 o                         
   1  -3  13          0.58          3.57         5.33 o                         
   2  -3  13          3.85          5.93         4.71 o                         
   3  -3  13         15.87          4.22         5.39 o                         
   4  -3  13         43.28         32.23         8.29 o                         
  -7  -2  13        160.46        191.30        12.21 o                         
  -6  -2  13        167.41        184.20        10.32 o                         
  -5  -2  13        173.01        200.76        10.82 o                         
  -4  -2  13          3.34          0.77         2.88 o                         
  -3  -2  13          8.36          9.55         3.39 o                         
  -2  -2  13        196.77        195.65        14.19 o                         
  -1  -2  13         29.62         29.02         3.91 o                         
   0  -2  13          6.01          8.32         4.48 o                         
   1  -2  13          2.22         -3.89         3.89 o                         
   2  -2  13         23.39         37.01         6.38 o                         
   3  -2  13          7.89          4.96         4.56 o                         
   4  -2  13         26.85         39.41         8.19 o                         
  -7  -1  13         29.79         29.18         6.92 o                         
  -6  -1  13        116.65        127.13         9.67 o                         
  -5  -1  13         24.87         27.92         5.53 o                         
  -4  -1  13         16.42         26.50         8.07 o                         
  -3  -1  13        512.62        535.93        13.43 o                         
  -2  -1  13         29.45         27.68         3.97 o                         
  -1  -1  13         54.33         56.13         8.82 o                         
   0  -1  13         29.67         27.08         5.58 o                         
   1  -1  13          3.63          5.82         6.41 o                         
   2  -1  13         39.28         49.94         6.80 o                         
   3  -1  13          1.82          2.35         4.46 o                         
  -7   0  13          1.35         -1.92         5.04 o                         
  -6   0  13          0.00         -0.35         3.37 o                         
  -5   0  13         61.37         65.84         6.54 o                         
  -4   0  13          4.57          1.87         3.28 o                         
  -3   0  13        194.16        189.99        22.53 o                         
  -2   0  13         18.55         20.04         4.12 o                         
  -1   0  13          3.55         11.32         4.97 o                         
   0   0  13         50.35         61.02         9.16 o                         
   1   0  13         53.94         54.60         7.22 o                         
   2   0  13          3.20         11.10         5.91 o                         
   3   0  13          0.07          3.14         5.56 o                         
  -7   1  13         25.45         22.22        15.22 o                         
  -6   1  13          3.92          1.54         4.31 o                         
  -5   1  13          0.20         -2.04         3.81 o                         
  -4   1  13          0.00         -1.52         3.19 o                         
  -3   1  13          8.64          4.67         2.43 o                         
  -2   1  13        133.24        112.86        68.83 o                         
  -1   1  13         15.12         26.88         7.10 o                         
   0   1  13         70.39         83.12         8.01 o                         
   1   1  13         62.69         62.51        11.02 o                         
   2   1  13          0.01          6.68         7.88 o                         
  -6   2  13          7.76         10.86         5.70 o                         
  -5   2  13         27.92         25.80         6.10 o                         
  -4   2  13          4.77          3.13         3.73 o                         
  -3   2  13         25.72         24.08         7.32 o                         
  -2   2  13          1.15          4.45         5.45 o                         
  -1   2  13         11.00          5.31         5.35 o                         
   0   2  13         23.79         14.70         7.01 o                         
   1   2  13          7.03          8.78         7.89 o                         
   2   2  13          4.63          9.09         6.14 o                         
  -6   3  13          1.54          5.31         7.64 o                         
  -5   3  13          0.59          1.08         3.98 o                         
  -4   3  13         14.92         15.27         6.98 o                         
  -3   3  13         14.46          8.37         4.34 o                         
  -2   3  13         90.26         60.59        40.98 o                         
  -1   3  13          3.90          1.91         4.97 o                         
   0   3  13         74.80         78.32        11.61 o                         
  -4   4  13          0.99          3.77         3.93 o                         
  -3   4  13         21.23         11.27         8.38 o                         
  -2   4  13          8.01          2.01         4.41 o                         
  -2  -8  14         14.06          8.61         5.47 o                         
  -1  -8  14         47.33         53.14        24.06 o                         
   0  -8  14         19.78         27.48        14.48 o                         
  -4  -7  14          1.78          5.25         5.26 o                         
  -3  -7  14          0.00         -1.37         3.77 o                         
  -2  -7  14         18.83          7.70        12.49 o                         
  -1  -7  14          0.89          0.13         4.40 o                         
   0  -7  14          0.31          5.69         3.75 o                         
   1  -7  14         52.69         69.66        38.39 o                         
  -5  -6  14          5.70          5.01         4.80 o                         
  -4  -6  14         33.34         42.06         8.01 o                         
  -3  -6  14          0.35          6.75         8.03 o                         
  -2  -6  14          3.15         12.82         4.97 o                         
  -1  -6  14         27.79         14.02         9.51 o                         
   0  -6  14          0.35          0.52         2.82 o                         
   1  -6  14         32.69         22.73        16.32 o                         
   2  -6  14         22.43          7.65         6.17 o                         
  -6  -5  14          4.77          3.14         9.99 o                         
  -5  -5  14          3.11          2.33         5.55 o                         
  -4  -5  14        172.16        170.21         9.42 o                         
  -3  -5  14         28.48         24.72         8.96 o                         
  -2  -5  14          0.43          1.62         2.98 o                         
  -1  -5  14         11.63         14.51         4.38 o                         
   0  -5  14          0.67          0.40         2.19 o                         
   1  -5  14          0.59          0.14         2.31 o                         
   2  -5  14         28.91         17.70         7.70 o                         
   3  -5  14         12.35          1.87         6.85 o                         
  -6  -4  14         27.41         33.84         7.05 o                         
  -5  -4  14         43.94         49.73         7.70 o                         
  -4  -4  14         10.09          7.73         4.44 o                         
  -3  -4  14          0.14          0.45         2.48 o                         
  -2  -4  14         32.23         23.95         4.51 o                         
  -1  -4  14          0.19         -0.43         2.18 o                         
   0  -4  14         13.63         16.79         3.50 o                         
   1  -4  14          0.29         -1.31         3.82 o                         
   2  -4  14          7.69          4.09         7.97 o                         
   3  -4  14          2.77          1.88         4.74 o                         
  -6  -3  14         14.44         11.96         6.32 o                         
  -5  -3  14         76.47         85.21         7.78 o                         
  -4  -3  14          0.02         -1.49         3.21 o                         
  -3  -3  14         48.07         56.04        14.01 o                         
  -2  -3  14        107.26        129.29        13.36 o                         
  -1  -3  14         10.03          6.47         4.95 o                         
   0  -3  14          1.20          1.56         5.05 o                         
   1  -3  14          1.97          0.12         3.15 o                         
   2  -3  14          2.92          0.71         3.67 o                         
   3  -3  14         10.19          7.96         5.65 o                         
  -7  -2  14          0.98          3.92         5.54 o                         
  -6  -2  14          0.90         -1.08         4.20 o                         
  -5  -2  14         73.47         77.54         8.18 o                         
  -4  -2  14          2.39          2.82         3.52 o                         
  -3  -2  14         11.76         17.51         4.22 o                         
  -2  -2  14        217.80        240.93        16.74 o                         
  -1  -2  14         58.60         54.92         5.85 o                         
   0  -2  14         20.97         26.85         8.77 o                         
   1  -2  14          0.05         -1.28         4.11 o                         
   2  -2  14          3.96          4.87         5.06 o                         
   3  -2  14          8.75          2.94         5.05 o                         
  -7  -1  14         24.54         22.33        12.47 o                         
  -6  -1  14         28.96         27.86        12.82 o                         
  -5  -1  14         24.86         37.34        11.35 o                         
  -4  -1  14         45.48         42.66         6.69 o                         
  -3  -1  14         19.08         27.90         4.65 o                         
  -2  -1  14         74.10         66.55         5.07 o                         
  -1  -1  14          2.32          4.13         3.95 o                         
   0  -1  14         21.31         36.69         6.58 o                         
   1  -1  14          4.90         17.11         5.95 o                         
   2  -1  14         19.80         32.70         9.97 o                         
  -6   0  14         16.55         22.46         9.86 o                         
  -5   0  14         10.34         12.16         6.91 o                         
  -4   0  14          0.35         -0.03         2.04 o                         
  -3   0  14          3.23          1.22         2.83 o                         
  -2   0  14          0.14          1.65         3.71 o                         
  -1   0  14         22.39         17.72         6.13 o                         
   0   0  14         39.51         42.27         7.51 o                         
   1   0  14         16.92         16.62         7.13 o                         
   2   0  14         32.33         49.32         8.55 o                         
  -6   1  14          7.85          6.74         5.61 o                         
  -5   1  14          2.62         -0.34         3.83 o                         
  -4   1  14         51.92         60.78         8.70 o                         
  -3   1  14          7.16          6.20         5.64 o                         
  -2   1  14          8.09         13.17        11.71 o                         
  -1   1  14          0.77          1.43         5.71 o                         
   0   1  14          4.59          3.66         4.89 o                         
   1   1  14          4.29          6.93         8.39 o                         
  -5   2  14          0.47        148.90        84.23 o                         
  -4   2  14        132.98        136.55        14.62 o                         
  -3   2  14          1.74          4.13         4.09 o                         
  -2   2  14        114.54        102.46        67.53 o                         
  -1   2  14         17.73         12.87        13.58 o                         
   0   2  14         13.94          9.89         5.58 o                         
  -3   3  14         14.25          8.62         7.54 o                         
  -2  -7  15          2.86          4.87         6.14 o                         
  -1  -7  15         26.57         30.79         9.37 o                         
  -4  -6  15          1.42         -0.43         3.83 o                         
  -3  -6  15          3.12          6.37         6.04 o                         
  -2  -6  15         25.02         30.97         7.04 o                         
  -1  -6  15         19.16         22.84        10.67 o                         
   0  -6  15          0.41          7.38         7.20 o                         
   1  -6  15          2.72          8.23         8.55 o                         
  -5  -5  15         12.38          8.53         5.36 o                         
  -4  -5  15          6.85         12.45         5.10 o                         
  -3  -5  15          0.00          0.29         3.20 o                         
  -2  -5  15          5.36          5.54         4.93 o                         
  -1  -5  15          0.11          2.79         3.65 o                         
   0  -5  15          0.12          1.36         3.51 o                         
   1  -5  15         23.50         11.35         6.11 o                         
  -5  -4  15          1.26         -5.09         9.51 o                         
  -4  -4  15         59.97         66.65         7.95 o                         
  -3  -4  15          1.75          1.83         3.05 o                         
  -2  -4  15          3.75         16.62         6.67 o                         
  -1  -4  15         23.84         24.18         7.56 o                         
   0  -4  15          1.79          3.53         7.70 o                         
   1  -4  15          0.86          1.10         3.95 o                         
  -6  -3  15          3.15          3.22         6.24 o                         
  -5  -3  15          0.21         -0.10         3.11 o                         
  -4  -3  15          6.01          5.13         4.95 o                         
  -3  -3  15         11.04         12.04         4.25 o                         
  -2  -3  15        180.98        176.33        14.37 o                         
   0  -3  15          0.59          1.81         3.99 o                         
   1  -3  15          9.18          6.30         5.41 o                         
  -6  -2  15          9.16          5.42         5.58 o                         
  -5  -2  15         15.29         14.56         6.18 o                         
  -4  -2  15          0.13          0.99         3.48 o                         
  -3  -2  15         19.09         18.76         5.17 o                         
  -2  -2  15         60.06         38.86        12.14 o                         
  -1  -2  15          0.76          3.47         5.78 o                         
   0  -2  15          0.00          0.14         3.13 o                         
   1  -2  15         13.85         15.29         8.66 o                         
  -5  -1  15          6.47          4.86         4.43 o                         
  -4  -1  15          0.09          4.24         4.52 o                         
  -3  -1  15         11.18         19.20         5.60 o                         
  -2  -1  15          7.52          4.93         6.43 o                         
  -1  -1  15         71.78         89.89        12.47 o                         
   0  -1  15         87.31        115.08         9.30 o                         
   1  -1  15          0.12         -2.68         6.67 o                         
  -5   0  15          3.41          0.94         3.36 o                         
  -4   0  15         10.41         10.27         5.14 o                         
  -3   0  15         15.52          7.34         8.84 o                         
  -2   0  15          2.13          1.34         4.13 o                         
   0   0  15         36.42         50.46         8.14 o                         
  -4   1  15         43.02         12.45        10.76 o                         
  -2   1  15         25.84         70.69        13.52 o                         
  -1   1  15          3.47          3.39         4.71 o                         
  -3  -5  16          3.02          2.80         3.91 o                         
  -2  -5  16         13.20         19.19         5.34 o                         
  -1  -5  16         18.34         15.14         9.87 o                         
  -4  -4  16         10.90         12.49         5.80 o                         
  -3  -4  16         12.21          6.96         4.66 o                         
  -2  -4  16         43.00         40.22         5.97 o                         
  -1  -4  16         61.87         75.76        13.52 o                         
  -4  -3  16          3.52          8.47         5.00 o                         
  -3  -3  16          0.11         -1.39         3.31 o                         
  -2  -3  16          0.32          0.10         4.97 o                         
  -1  -3  16         38.83         40.16        11.74 o                         
   0  -3  16          0.08         -1.05         5.82 o                         
  -4  -2  16         16.86         21.69         7.10 o                         
  -3  -2  16         80.61         86.62        15.02 o                         
  -1  -2  16         65.51         79.59        12.95 o                         
  -4  -1  16         69.29         65.13         8.03 o                         
  -3  -1  16         14.46         18.06        10.01 o                         
                                                                                
