# Supplementary material for: Quaternary and quinary molecular solids based on structural inequivalence and combinatorial approaches: 2-nitro­resorcinol and 4,6-di­chloro­resorcinol
Source: IUCrJ. 2021 Jan 11;8(Pt 2):178–85. doi: 10.1107/S2052252520016589 (PMC7924232; doi:10.1107/S2052252520016589)
Supplement: Supplementary file 8 [file m-08-00178-6NRES-33BPsup8.hkl]

data_6NRES-33BP                                                                 
_shelx_title ' 22 in P-1'                                                       
_shelx_refln_list_code          4                                               
_shelx_F_calc_maximum      145.65                                               
_exptl_crystal_F_000       488.00                                               
_reflns_d_resolution_high  0.7701                                               
                                                                                
loop_                                                                           
 _space_group_symop_operation_xyz                                               
 'x, y, z'                                                                      
 '-x, -y, -z'                                                                   
                                                                                
_cell_length_a     7.3217                                                       
_cell_length_b    11.6513                                                       
_cell_length_c    13.9987                                                       
_cell_angle_alpha 105.915                                                       
_cell_angle_beta  102.665                                                       
_cell_angle_gamma  91.242                                                       
                                                                                
_shelx_F_squared_multiplier     1.000                                           
                                                                                
loop_                                                                           
 _refln_index_h                                                                 
 _refln_index_k                                                                 
 _refln_index_l                                                                 
 _refln_F_squared_calc                                                          
 _refln_F_squared_meas                                                          
 _refln_F_squared_sigma                                                         
 _refln_observed_status                                                         
   2   0   0       8694.96       8397.74        33.69 o                         
   3   0   0          3.56          8.89         1.76 o                         
   4   0   0       1332.68       1400.07        12.63 o                         
   5   0   0        190.90        191.65         4.03 o                         
   6   0   0        447.02        430.08         9.49 o                         
   7   0   0        219.95        209.79         5.78 o                         
   8   0   0         25.47         19.76         2.76 o                         
   9   0   0          0.04          0.80         2.49 o                         
  -9   1   0         26.77         27.04         4.83 o                         
  -8   1   0        280.63        257.71         6.84 o                         
  -7   1   0         64.29         60.19         3.27 o                         
  -6   1   0          2.32          3.66         1.58 o                         
  -5   1   0        795.49        753.64         9.00 o                         
  -4   1   0       2641.02       2778.06        32.02 o                         
  -3   1   0       1861.38       1850.60        16.62 o                         
  -2   1   0      12241.92      11313.52        45.04 o                         
  -1   1   0         41.56         39.68         1.33 o                         
   1   1   0       1459.39       1379.19         6.48 o                         
   2   1   0       7350.21       7157.09        39.57 o                         
   3   1   0        443.23        493.91         5.37 o                         
   4   1   0       2098.67       2283.79        18.65 o                         
   5   1   0        154.80        167.25         4.12 o                         
   6   1   0        737.72        717.07        10.90 o                         
   7   1   0        152.41        144.48         5.33 o                         
   8   1   0          5.87          4.02         2.11 o                         
   9   1   0        169.72        150.48        10.48 o                         
  -9   2   0         10.34          5.06         5.42 o                         
  -8   2   0          6.16          6.22         3.91 o                         
  -7   2   0         20.80         18.56         2.26 o                         
  -6   2   0         29.27         30.60         2.26 o                         
  -5   2   0         35.83         34.63         1.91 o                         
  -4   2   0       1324.34       1319.68        11.18 o                         
  -3   2   0        141.14        163.87         2.25 o                         
  -2   2   0       6549.26       6163.93        24.97 o                         
  -1   2   0       1665.02       1554.64         7.41 o                         
   0   2   0       2299.89       2050.33        11.84 o                         
   1   2   0      11471.05      10299.13        31.55 o                         
   2   2   0          0.35          0.74         0.49 o                         
   3   2   0         18.70         18.60         1.16 o                         
   4   2   0        433.43        457.23         6.16 o                         
   5   2   0         27.52         29.41         2.70 o                         
   6   2   0        132.86        131.50         4.47 o                         
   7   2   0        127.86        129.42         4.97 o                         
   8   2   0         60.53         52.38         3.84 o                         
   9   2   0          9.73          3.73         4.44 o                         
  -9   3   0         14.07         27.44         7.73 o                         
  -8   3   0         35.05         33.78         4.75 o                         
  -7   3   0         83.79         80.98         3.10 o                         
  -6   3   0         85.29         84.88         2.88 o                         
  -5   3   0          8.96          7.10         1.23 o                         
  -4   3   0         64.20         54.81         1.71 o                         
  -3   3   0        973.81       1015.20         9.78 o                         
  -2   3   0        162.96        154.47         2.83 o                         
  -1   3   0         60.19         70.85         1.32 o                         
   0   3   0        327.08        303.61        11.86 o                         
   1   3   0       1060.55        942.83        17.67 o                         
   2   3   0        200.14        199.93         4.61 o                         
   3   3   0          7.31          7.78         0.96 o                         
   4   3   0        380.25        394.52         5.70 o                         
   5   3   0         57.49         60.94         2.81 o                         
   6   3   0          0.42          1.77         1.40 o                         
   7   3   0        284.59        294.86         7.64 o                         
   8   3   0         68.81         50.74         3.73 o                         
  -9   4   0         65.12         77.09        13.41 o                         
  -8   4   0         65.52         50.13         4.34 o                         
  -7   4   0        131.84        124.40         3.96 o                         
  -6   4   0         41.88         39.41         2.17 o                         
  -5   4   0          7.84          8.50         1.28 o                         
  -4   4   0          6.77          8.10         0.99 o                         
  -3   4   0        462.61        527.01         5.27 o                         
  -2   4   0          0.71          1.10         0.48 o                         
  -1   4   0        113.77         93.35         1.67 o                         
   0   4   0       3055.97       3002.99        22.37 o                         
   1   4   0          9.76         13.30         1.21 o                         
   2   4   0        135.50        155.11         1.25 o                         
   3   4   0        476.30        477.61         8.35 o                         
   4   4   0        151.62        162.39        11.99 o                         
   5   4   0        288.06        281.43        10.21 o                         
   6   4   0        168.38        164.92         4.73 o                         
   7   4   0          5.81          9.88         2.24 o                         
   8   4   0        322.33        346.61        12.45 o                         
  -8   5   0          6.82          3.70         2.93 o                         
  -7   5   0        129.23        109.10         4.77 o                         
  -6   5   0          2.25          3.35         1.28 o                         
  -5   5   0         34.92         26.14         1.72 o                         
  -4   5   0         78.72         77.73         2.06 o                         
  -3   5   0       1689.47       1813.77        13.92 o                         
  -2   5   0        664.19        724.82         6.96 o                         
  -1   5   0         78.76         79.41         1.75 o                         
   0   5   0       1060.62       1173.92        10.58 o                         
   1   5   0        898.12        948.17        12.18 o                         
   2   5   0        234.89        231.27         5.49 o                         
   3   5   0        211.58        227.12        10.61 o                         
   4   5   0        486.85        475.75         7.02 o                         
   5   5   0        788.56        768.85         9.69 o                         
   6   5   0          1.16          4.84         2.61 o                         
   7   5   0         43.62         33.97         5.11 o                         
   8   5   0         59.24         69.18        13.46 o                         
  -8   6   0          0.41          0.62         3.91 o                         
  -7   6   0          0.13          2.10         1.24 o                         
  -6   6   0        640.23        580.72         8.43 o                         
  -5   6   0          0.00          1.86         1.78 o                         
  -4   6   0        146.24        154.79         3.28 o                         
  -3   6   0        471.65        513.40         6.86 o                         
  -2   6   0          3.73          6.53         0.98 o                         
  -1   6   0        490.02        563.43         6.44 o                         
   0   6   0        377.33        415.26         6.12 o                         
   1   6   0        153.21        147.11         4.42 o                         
   2   6   0         82.16         99.12         4.11 o                         
   3   6   0          0.48          1.60         1.53 o                         
   4   6   0        136.65        126.56         5.34 o                         
   5   6   0         26.54         26.53         3.68 o                         
   6   6   0        139.58        141.09         6.69 o                         
   7   6   0         95.53         99.79         9.77 o                         
   8   6   0         20.70         13.39         4.47 o                         
  -8   7   0         64.40         54.98        10.84 o                         
  -7   7   0         39.10         50.00         4.35 o                         
  -6   7   0          1.12          0.60         1.03 o                         
  -5   7   0        147.49        140.35         5.30 o                         
  -4   7   0         62.25         65.38         3.95 o                         
  -3   7   0        107.02        123.11         3.00 o                         
  -2   7   0        123.16        133.62         3.35 o                         
  -1   7   0        560.68        553.81         6.92 o                         
   0   7   0        995.42       1016.55         9.63 o                         
   1   7   0         63.12         69.01         3.54 o                         
   2   7   0        265.80        256.78         7.64 o                         
   3   7   0         39.13         31.57         3.91 o                         
   4   7   0         16.15         17.33         3.57 o                         
   5   7   0        266.12        268.29         9.60 o                         
   6   7   0         19.23         21.18         3.86 o                         
   7   7   0          0.31         -3.26         3.26 o                         
  -8   8   0         65.37         70.79        12.08 o                         
  -7   8   0         21.87         20.21         3.74 o                         
  -6   8   0         12.16         17.33         3.42 o                         
  -5   8   0         19.86         19.77         2.83 o                         
  -4   8   0        234.79        225.65         6.66 o                         
  -3   8   0         29.37         27.81         2.06 o                         
  -2   8   0         16.83         16.41         1.75 o                         
  -1   8   0        118.78        119.96         3.28 o                         
   0   8   0        154.77        115.37         4.10 o                         
   1   8   0        348.47        339.40         8.57 o                         
   2   8   0         24.94         28.91         3.67 o                         
   3   8   0         72.43         76.35         5.67 o                         
   4   8   0          4.70          5.12         2.87 o                         
   5   8   0        397.15        415.47        13.31 o                         
   6   8   0         33.76         37.53         5.45 o                         
   7   8   0          0.17         -1.58         3.54 o                         
  -7   9   0         12.80         17.94         7.19 o                         
  -6   9   0        130.40        122.68         6.37 o                         
  -5   9   0         46.08         56.64         4.34 o                         
  -4   9   0         61.82         63.78         6.71 o                         
  -3   9   0       1290.84       1329.46        21.48 o                         
  -2   9   0        948.97        943.58        12.28 o                         
  -1   9   0        257.22        256.92         6.11 o                         
   0   9   0        398.47        389.16         9.36 o                         
   1   9   0       1425.02       1442.93        23.71 o                         
   2   9   0        113.64        115.91         6.55 o                         
   3   9   0        226.55        224.82         8.97 o                         
   4   9   0          2.42          1.40         2.85 o                         
   5   9   0         37.04         43.81         9.01 o                         
   6   9   0        179.01        185.24        14.21 o                         
  -7  10   0         34.95         48.85        10.92 o                         
  -6  10   0         21.56          9.18         6.02 o                         
  -5  10   0         33.23         38.31         4.24 o                         
  -4  10   0        335.91        304.57         9.66 o                         
  -3  10   0        102.39        107.88         5.97 o                         
  -2  10   0        458.00        450.95         8.23 o                         
  -1  10   0        544.88        533.02         9.94 o                         
   0  10   0          0.43          4.37         2.39 o                         
   1  10   0        131.45        129.94         6.43 o                         
   2  10   0        583.09        607.74        16.13 o                         
   3  10   0        439.79        456.39        14.34 o                         
   4  10   0        459.98        478.55        27.44 o                         
   5  10   0          8.69          9.58         4.92 o                         
   6  10   0         66.90         79.12         8.36 o                         
  -6  11   0         23.98         39.52         7.82 o                         
  -5  11   0         17.30          9.38         4.34 o                         
  -4  11   0         19.82         20.36         3.51 o                         
  -3  11   0        244.09        218.36         8.16 o                         
  -2  11   0         94.74         92.98         4.18 o                         
  -1  11   0        693.93        670.33        14.63 o                         
   0  11   0        287.71        283.73         9.58 o                         
   1  11   0          1.51          2.13         2.50 o                         
   2  11   0        113.05        115.81        10.39 o                         
   3  11   0         53.00         47.57         6.77 o                         
   4  11   0         18.46         24.19         5.60 o                         
   5  11   0         31.64         32.40         7.68 o                         
  -5  12   0         16.54          5.32         5.33 o                         
  -4  12   0          0.01          0.14         1.20 o                         
  -3  12   0        192.63        141.14        89.66 o                         
  -2  12   0         13.91         15.62         3.40 o                         
  -1  12   0         43.41         38.39         5.16 o                         
   0  12   0         15.91         15.31         4.08 o                         
   1  12   0          3.89          1.36         2.81 o                         
   2  12   0         10.20         17.13         5.14 o                         
   3  12   0         25.49         18.10         4.82 o                         
   4  12   0         76.69         94.25         8.48 o                         
  -4  13   0         54.56         41.03        31.35 o                         
  -3  13   0        124.82         74.81        49.07 o                         
  -2  13   0         28.30         24.15         4.22 o                         
  -1  13   0         77.45         76.17         6.75 o                         
   0  13   0        143.61        134.71         8.54 o                         
   1  13   0         74.10         84.90         7.10 o                         
   2  13   0         16.11         18.59         5.24 o                         
   3  13   0         22.52         26.33         5.91 o                         
  -3  14   0          1.76         -0.20         2.05 o                         
  -2  14   0         13.59         10.36         8.88 o                         
  -1  14   0          5.96          7.66         4.22 o                         
   0  14   0          7.18          4.92         4.24 o                         
   1  14   0         59.96         64.65         7.53 o                         
  -2 -14   1         45.02         48.64         6.81 o                         
  -1 -14   1         55.74         48.18         7.58 o                         
   0 -14   1         32.55         33.71         5.71 o                         
   1 -14   1         41.51         37.72         5.55 o                         
   2 -14   1          3.84          0.41         2.26 o                         
   3 -14   1         10.19          4.99         3.11 o                         
  -3 -13   1          0.09          3.40         4.14 o                         
  -2 -13   1          1.82         -0.22         2.71 o                         
  -1 -13   1          1.87          0.71         2.66 o                         
   0 -13   1          0.26         -2.35         3.01 o                         
   1 -13   1          0.24          2.13         2.64 o                         
   2 -13   1        148.57        127.02        84.29 o                         
   3 -13   1         32.51         25.95        21.58 o                         
   4 -13   1         55.75         52.58         5.53 o                         
  -4 -12   1        112.77        127.22         9.82 o                         
  -3 -12   1         14.16         20.28         4.88 o                         
  -2 -12   1         15.40         16.07         4.65 o                         
  -1 -12   1        250.45        232.11        17.41 o                         
   0 -12   1        168.77        167.50         8.54 o                         
   1 -12   1         11.50         15.86         3.82 o                         
   2 -12   1         31.40         27.96        19.36 o                         
   3 -12   1         31.50         26.91        10.11 o                         
   4 -12   1          0.68          1.56         1.65 o                         
   5 -12   1         47.28         48.96         5.08 o                         
  -5 -11   1         10.34         14.69         5.10 o                         
  -4 -11   1        214.30        221.98        10.54 o                         
  -3 -11   1          6.32          2.71         3.43 o                         
  -2 -11   1         87.05         90.19         6.52 o                         
  -1 -11   1          3.04          2.71         2.74 o                         
   0 -11   1        380.82        391.74        11.68 o                         
   1 -11   1        209.31        205.04         7.81 o                         
   2 -11   1        210.32        203.98         5.75 o                         
   3 -11   1        229.92        232.27         8.48 o                         
   4 -11   1         10.18          4.83         2.53 o                         
   5 -11   1        140.91        135.29        10.08 o                         
   6 -11   1         70.30         88.37         6.72 o                         
  -6 -10   1        119.72        134.41         9.90 o                         
  -5 -10   1         60.13         61.79         7.50 o                         
  -4 -10   1         15.79         21.94         5.27 o                         
  -3 -10   1        199.37        212.22         9.11 o                         
  -2 -10   1        344.56        353.06        11.47 o                         
  -1 -10   1        361.30        363.42        10.39 o                         
   0 -10   1        428.31        470.56        11.70 o                         
   1 -10   1        220.83        210.60         4.87 o                         
   2 -10   1         10.08         11.22         2.42 o                         
   3 -10   1         16.31          6.31         4.31 o                         
   4 -10   1        105.31        105.36         5.24 o                         
   5 -10   1         34.30         28.18         4.25 o                         
   6 -10   1        213.86        169.76        46.36 o                         
   7 -10   1          1.38         20.34         6.93 o                         
  -6  -9   1        106.83        126.39         9.04 o                         
  -5  -9   1          4.35          7.33         3.40 o                         
  -4  -9   1        250.37        260.78        10.54 o                         
  -3  -9   1        132.74        142.88         7.26 o                         
  -2  -9   1        326.06        320.47        10.51 o                         
  -1  -9   1        217.82        215.79         7.25 o                         
   0  -9   1         36.53         46.52         3.56 o                         
   1  -9   1        266.72        250.73         6.22 o                         
   2  -9   1          0.20          1.37         1.73 o                         
   3  -9   1       1181.29       1190.35        19.24 o                         
   4  -9   1        102.76        105.69         4.90 o                         
   5  -9   1         23.76         19.88         3.33 o                         
   6  -9   1         56.27         60.15         5.21 o                         
   7  -9   1        175.97        167.42         7.98 o                         
  -7  -8   1         13.95         18.89         4.67 o                         
  -6  -8   1         14.10         10.73         3.96 o                         
  -5  -8   1         19.47         22.26         4.97 o                         
  -4  -8   1        335.94        348.04        10.75 o                         
  -3  -8   1       1780.05       1877.44        29.61 o                         
  -2  -8   1          8.88          9.12         2.92 o                         
  -1  -8   1        310.39        318.70         8.15 o                         
   0  -8   1         18.63         14.23         2.16 o                         
   1  -8   1          0.66         -0.02         0.76 o                         
   2  -8   1        382.55        355.78        12.42 o                         
   3  -8   1        137.61        137.43         4.82 o                         
   4  -8   1        371.06        383.87         9.67 o                         
   5  -8   1         46.20         46.10         4.80 o                         
   6  -8   1          0.11          1.76         1.66 o                         
   7  -8   1        210.31        181.90         8.53 o                         
   8  -8   1         10.62         11.90         7.28 o                         
  -7  -7   1        142.40        138.34         7.91 o                         
  -6  -7   1         28.52         24.35         7.33 o                         
  -5  -7   1         12.78         14.16         3.34 o                         
  -4  -7   1        406.06        386.99        10.16 o                         
  -3  -7   1         48.56         50.30         3.73 o                         
  -2  -7   1        223.21        207.68         6.27 o                         
  -1  -7   1        286.43        331.23        12.21 o                         
   0  -7   1         20.62         15.83         1.06 o                         
   1  -7   1         43.83         34.11         2.16 o                         
   2  -7   1         41.09         38.58         1.99 o                         
   3  -7   1        260.54        246.65         6.39 o                         
   4  -7   1         90.48         90.79         4.24 o                         
   5  -7   1        161.21        156.01         5.69 o                         
   6  -7   1        305.80        283.78         8.78 o                         
   7  -7   1         18.55         13.86         3.46 o                         
   8  -7   1        230.94        240.61        17.41 o                         
  -8  -6   1         24.95         29.01         4.71 o                         
  -7  -6   1        127.56        134.51         7.98 o                         
  -6  -6   1         60.99         58.59         5.18 o                         
  -5  -6   1          0.29          2.56         2.35 o                         
  -4  -6   1         36.02         35.27         3.58 o                         
  -3  -6   1         83.43         90.29         4.24 o                         
  -2  -6   1         27.61         27.70         2.58 o                         
  -1  -6   1         27.51         26.56         3.38 o                         
   0  -6   1        218.48        223.61         3.10 o                         
   1  -6   1       1716.57       1835.26        18.05 o                         
   2  -6   1          0.06         -0.23         0.54 o                         
   3  -6   1          3.82          2.42         2.09 o                         
   4  -6   1        140.29        126.77         4.15 o                         
   5  -6   1        199.16        192.42         7.64 o                         
   6  -6   1         43.96         49.46         9.06 o                         
   7  -6   1        334.90        310.01        10.27 o                         
   8  -6   1        114.35        101.67         9.06 o                         
  -8  -5   1         27.87         35.48         4.97 o                         
  -7  -5   1         41.60         37.45         4.59 o                         
  -6  -5   1        153.71        151.90         4.91 o                         
  -5  -5   1        192.35        194.11         4.54 o                         
  -4  -5   1        125.32        129.62         2.91 o                         
  -3  -5   1        729.71        652.60        34.09 o                         
  -2  -5   1         46.81         48.48         2.53 o                         
  -1  -5   1         12.08         17.64         1.53 o                         
   0  -5   1       1186.75       1201.72        13.72 o                         
   1  -5   1        420.71        383.56         4.28 o                         
   2  -5   1        141.33        130.75         2.41 o                         
   3  -5   1        582.97        609.28        10.72 o                         
   4  -5   1       1098.79       1100.76        15.03 o                         
   5  -5   1          0.37          0.73         0.82 o                         
   6  -5   1         27.68         26.22         1.96 o                         
   7  -5   1          0.42          1.66         2.29 o                         
   8  -5   1         45.40         34.13         5.02 o                         
  -8  -4   1          6.72          9.49         3.31 o                         
  -7  -4   1         76.73         81.42         4.20 o                         
  -6  -4   1        253.75        246.69         6.11 o                         
  -5  -4   1        105.91        114.05         3.27 o                         
  -4  -4   1         25.04         19.38         1.72 o                         
  -3  -4   1       1977.72       2031.97        16.16 o                         
  -2  -4   1         85.92         78.91         3.29 o                         
  -1  -4   1       1843.99       1772.28        17.41 o                         
   0  -4   1        793.78        777.65         8.36 o                         
   1  -4   1         10.11         14.03         0.71 o                         
   2  -4   1       1200.51       1208.98         8.57 o                         
   3  -4   1        885.73        868.48        14.79 o                         
   4  -4   1         23.59         21.94         1.26 o                         
   5  -4   1        286.67        292.06         4.60 o                         
   6  -4   1        138.39        138.89         3.60 o                         
   7  -4   1          0.03          4.01         6.48 o                         
   8  -4   1        132.36        127.80         7.21 o                         
   9  -4   1         20.08         28.42         8.08 o                         
  -9  -3   1          8.17          8.44         6.57 o                         
  -8  -3   1         21.16         24.05         3.57 o                         
  -7  -3   1         60.56         59.74         3.59 o                         
  -6  -3   1          2.25          3.32         1.69 o                         
  -5  -3   1         34.45         34.67         2.92 o                         
  -4  -3   1         43.71         54.42         2.51 o                         
  -3  -3   1       5709.55       6046.13        62.08 o                         
  -2  -3   1        983.01        938.96         7.09 o                         
  -1  -3   1          8.51          3.09         0.80 o                         
   0  -3   1        139.30        127.63         3.08 o                         
   1  -3   1        532.37        530.75         3.95 o                         
   2  -3   1        420.62        403.43         4.97 o                         
   3  -3   1         13.06         13.47         1.04 o                         
   4  -3   1        132.61        111.37         2.28 o                         
   5  -3   1        113.01        105.59         4.11 o                         
   6  -3   1         68.29         64.05         2.48 o                         
   7  -3   1          7.59          7.23         1.57 o                         
   8  -3   1        156.67        155.14         7.63 o                         
   9  -3   1         22.70         24.16         7.19 o                         
  -9  -2   1          2.94         15.84        11.37 o                         
  -8  -2   1          0.34          2.67         2.62 o                         
  -7  -2   1          0.12          0.48         1.58 o                         
  -6  -2   1        302.30        323.67         6.90 o                         
  -5  -2   1        221.75        231.30         4.68 o                         
  -4  -2   1       1551.95       1561.39        14.60 o                         
  -3  -2   1         19.78         21.59         1.33 o                         
  -2  -2   1        381.78        372.08         3.81 o                         
  -1  -2   1       3256.08       3041.80        12.25 o                         
   0  -2   1        527.47        463.58         4.87 o                         
   1  -2   1      12268.79      11691.92        51.82 o                         
   2  -2   1       1241.87       1186.42         6.64 o                         
   3  -2   1        962.93       1020.06         7.56 o                         
   4  -2   1       1501.85       1526.03        12.32 o                         
   5  -2   1         54.28         54.58         2.17 o                         
   6  -2   1        236.45        239.53         4.97 o                         
   7  -2   1        219.63        209.70         5.38 o                         
   8  -2   1         41.35         39.99         4.93 o                         
   9  -2   1          0.08          0.53         2.45 o                         
  -9  -1   1          0.01          3.95         6.71 o                         
  -8  -1   1        294.72        279.24         8.89 o                         
  -7  -1   1         30.56         30.88         3.78 o                         
  -6  -1   1        959.46        981.26        13.50 o                         
  -5  -1   1        424.69        420.33         6.77 o                         
  -4  -1   1         63.35         71.56         2.31 o                         
  -3  -1   1       1170.81       1167.52        13.63 o                         
  -2  -1   1      14278.34      13624.47        52.55 o                         
  -1  -1   1        476.33        423.27         4.71 o                         
   1  -1   1        327.65        291.44         1.67 o                         
   2  -1   1        788.45        766.59         5.12 o                         
   3  -1   1        150.86        171.33         2.40 o                         
   4  -1   1        718.58        781.66        11.48 o                         
   5  -1   1        730.57        750.78         8.77 o                         
   6  -1   1        420.30        415.89         7.81 o                         
   7  -1   1          5.76          7.47         1.81 o                         
   8  -1   1        206.58        202.44         9.34 o                         
   9  -1   1        143.41        140.96         9.59 o                         
  -9   0   1          0.10         -1.78         2.82 o                         
  -8   0   1        282.70        261.72         7.56 o                         
  -7   0   1          3.19          4.22         1.73 o                         
  -6   0   1        212.99        199.87         5.11 o                         
  -5   0   1        136.06        125.41         5.15 o                         
  -4   0   1        600.03        623.40         7.12 o                         
  -3   0   1        624.41        584.43         5.62 o                         
  -2   0   1        296.60        282.28         2.83 o                         
   1   0   1         69.90         67.30         0.75 o                         
   2   0   1      21214.00      19931.83        90.68 o                         
   3   0   1         92.12         91.61         1.92 o                         
   4   0   1       4308.11       4567.93        40.31 o                         
   5   0   1          8.03          8.60         1.38 o                         
   6   0   1         75.91         76.13         5.91 o                         
   7   0   1        177.09        179.09         5.39 o                         
   8   0   1        266.42        238.45         9.67 o                         
   9   0   1         42.76         47.54         5.67 o                         
  -9   1   1          3.31          1.95         3.11 o                         
  -8   1   1          1.86          2.17         1.81 o                         
  -7   1   1         62.23         61.22         3.49 o                         
  -6   1   1       1938.31       2001.25        20.61 o                         
  -5   1   1         64.33         57.59         2.22 o                         
  -4   1   1        943.81        970.75         9.26 o                         
  -3   1   1       1933.67       1977.96        16.24 o                         
  -2   1   1       7279.43       6700.17        89.88 o                         
  -1   1   1        983.88        862.26        11.45 o                         
   1   1   1       1963.46       1878.91        10.95 o                         
   2   1   1        695.16        699.42         5.49 o                         
   3   1   1         23.86         20.55         1.25 o                         
   4   1   1         53.00         58.05         3.26 o                         
   5   1   1         35.27         38.88         2.10 o                         
   6   1   1         42.02         43.38         5.37 o                         
   7   1   1         72.76         66.50         3.57 o                         
   8   1   1        417.20        393.35        12.21 o                         
   9   1   1         27.58         24.24         4.27 o                         
  -9   2   1         35.70         35.26         8.35 o                         
  -8   2   1          7.33          5.26         1.93 o                         
  -7   2   1         10.49         12.26         1.89 o                         
  -6   2   1        712.40        717.41         9.71 o                         
  -5   2   1          8.54         10.48         1.38 o                         
  -4   2   1       1579.31       1679.97        13.24 o                         
  -3   2   1        679.35        648.01         5.52 o                         
  -2   2   1        553.88        542.45         4.45 o                         
  -1   2   1        766.74        699.87         4.56 o                         
   0   2   1       3714.34       3418.69        38.86 o                         
   1   2   1        261.75        263.62         3.23 o                         
   2   2   1       4011.88       3884.26        19.78 o                         
   3   2   1       1180.36       1277.63        11.95 o                         
   4   2   1         79.58         84.13         2.59 o                         
   5   2   1        324.15        328.85         5.80 o                         
   6   2   1        291.99        284.09         6.41 o                         
   7   2   1          6.91          6.03         2.11 o                         
   8   2   1         10.63         14.34         2.78 o                         
  -9   3   1          4.97          8.35         6.31 o                         
  -8   3   1          8.80          8.16         2.02 o                         
  -7   3   1          8.00          9.09         1.83 o                         
  -6   3   1         83.09         83.96         3.01 o                         
  -5   3   1        313.17        294.81         6.67 o                         
  -4   3   1          5.55          6.40         0.84 o                         
  -3   3   1       2039.54       2204.40        14.01 o                         
  -2   3   1       5260.17       5174.62        26.03 o                         
  -1   3   1        325.60        370.85         3.41 o                         
   0   3   1        425.09        380.54         5.93 o                         
   1   3   1        554.94        540.21        12.23 o                         
   2   3   1          0.01          0.22         0.32 o                         
   3   3   1        325.14        316.99         3.98 o                         
   4   3   1        102.03        106.74         3.92 o                         
   5   3   1         82.45         81.88         3.08 o                         
   6   3   1         91.55         87.44         3.69 o                         
   7   3   1         13.71         13.80         2.52 o                         
   8   3   1         60.28         58.15         4.34 o                         
  -9   4   1          0.45         -0.44         4.97 o                         
  -8   4   1          3.73          1.39         1.46 o                         
  -7   4   1        103.48         98.88         3.49 o                         
  -6   4   1          6.15          6.68         1.65 o                         
  -5   4   1       2157.89       2248.04        25.24 o                         
  -4   4   1          3.23          5.19         0.95 o                         
  -3   4   1          4.23          4.52         0.88 o                         
  -2   4   1        181.87        205.92         2.83 o                         
  -1   4   1        395.76        387.27         4.01 o                         
   0   4   1        512.08        512.87         4.66 o                         
   1   4   1          5.58         12.24         0.88 o                         
   2   4   1         40.46         35.75         2.17 o                         
   3   4   1         32.28         29.26         1.03 o                         
   4   4   1        219.14        205.93         3.59 o                         
   5   4   1         61.93         64.05         2.66 o                         
   6   4   1          0.33         -0.74         1.17 o                         
   7   4   1          3.46          5.15         2.20 o                         
   8   4   1         63.78         65.23         6.54 o                         
  -9   5   1         32.74         25.49        10.30 o                         
  -8   5   1         32.17         29.31         8.35 o                         
  -7   5   1        170.50        154.54         5.55 o                         
  -6   5   1         66.79         57.09         2.61 o                         
  -5   5   1         72.21         79.57         2.54 o                         
  -4   5   1         23.36         21.59         2.43 o                         
  -3   5   1         37.31         48.64         2.58 o                         
  -2   5   1        181.98        185.60         3.22 o                         
  -1   5   1       1957.97       2055.95        14.96 o                         
   0   5   1         62.75         84.34         1.88 o                         
   1   5   1        194.30        187.32         5.02 o                         
   2   5   1        629.03        651.82        10.34 o                         
   3   5   1         96.37        108.79         4.33 o                         
   4   5   1         45.45         42.24         1.77 o                         
   5   5   1        228.53        218.44        16.21 o                         
   6   5   1        823.92        841.17        18.26 o                         
   7   5   1         25.62         21.79         4.61 o                         
   8   5   1          1.54          0.03         2.07 o                         
  -8   6   1          0.98          5.68         6.04 o                         
  -7   6   1          0.00         -0.11         1.01 o                         
  -6   6   1        226.86        201.01         4.58 o                         
  -5   6   1         78.35         83.66         2.84 o                         
  -4   6   1        122.91        126.72         2.88 o                         
  -3   6   1         12.28         17.07         1.50 o                         
  -2   6   1        146.82        170.24         3.27 o                         
  -1   6   1        681.58        714.00         8.85 o                         
   0   6   1          9.52          8.89         1.19 o                         
   1   6   1       1184.57       1352.91        19.76 o                         
   2   6   1        959.04        963.44        15.20 o                         
   3   6   1          1.69          0.07         0.94 o                         
   4   6   1        259.88        280.04         8.93 o                         
   5   6   1        378.83        365.76        10.58 o                         
   6   6   1          5.46          9.29         3.05 o                         
   7   6   1          1.43          1.76         3.03 o                         
  -8   7   1          2.28         -0.62         5.77 o                         
  -7   7   1         18.62         16.22         2.09 o                         
  -6   7   1          0.18          0.40         1.50 o                         
  -5   7   1         85.38         80.04         2.93 o                         
  -4   7   1         16.12         21.60         1.83 o                         
  -3   7   1        482.87        492.07         6.94 o                         
  -2   7   1         65.04         53.96         2.05 o                         
  -1   7   1         85.42        103.63         2.92 o                         
   0   7   1        188.83        196.42         4.20 o                         
   1   7   1        212.38        217.59         5.95 o                         
   2   7   1        307.76        326.02         8.49 o                         
   3   7   1         37.91         43.53         4.15 o                         
   4   7   1        103.69        101.49         5.55 o                         
   5   7   1         46.76         51.72         5.55 o                         
   6   7   1        109.77        104.73         6.74 o                         
   7   7   1          9.08         11.62         3.61 o                         
  -8   8   1         13.94         14.21         8.97 o                         
  -7   8   1         52.67         51.61         4.62 o                         
  -6   8   1         48.65         49.75         2.77 o                         
  -5   8   1         61.10         58.56         9.10 o                         
  -4   8   1        163.59        165.42         4.09 o                         
  -3   8   1        132.11        129.29         5.14 o                         
  -2   8   1          4.05          4.10         1.36 o                         
  -1   8   1          2.90          3.21         1.20 o                         
   0   8   1         39.86         37.94         1.91 o                         
   1   8   1          1.61         -0.05         1.22 o                         
   2   8   1        180.15        181.72         6.74 o                         
   3   8   1        533.17        560.40        13.93 o                         
   4   8   1        109.55        119.91         6.74 o                         
   5   8   1         20.72         15.31         4.67 o                         
   6   8   1          1.48          2.02         3.11 o                         
   7   8   1         36.45         32.47         5.86 o                         
  -7   9   1         73.51         92.46        14.03 o                         
  -6   9   1        125.92        116.08         5.89 o                         
  -5   9   1        209.06        202.21         7.20 o                         
  -4   9   1         14.81         14.14         2.03 o                         
  -3   9   1        347.46        314.30         6.70 o                         
  -2   9   1         17.58         20.99         2.24 o                         
  -1   9   1         50.19         40.22         2.57 o                         
   0   9   1        177.44        183.83         6.63 o                         
   1   9   1         18.09         25.40         4.88 o                         
   2   9   1          1.53          1.41         2.38 o                         
   3   9   1        779.04        821.74        20.53 o                         
   4   9   1        114.07        124.93         8.13 o                         
   5   9   1         23.15         35.90         5.74 o                         
   6   9   1          1.91          3.04         4.10 o                         
  -7  10   1          7.10          5.86         5.51 o                         
  -6  10   1          1.24          0.77         1.53 o                         
  -5  10   1        104.14         97.49         5.56 o                         
  -4  10   1          0.42         -0.50         1.08 o                         
  -3  10   1        135.74        115.19         4.23 o                         
  -2  10   1        104.86         97.93         4.16 o                         
  -1  10   1          1.04         -0.32         1.59 o                         
   0  10   1          0.09         -0.23         2.58 o                         
   1  10   1        170.39        186.88         8.22 o                         
   2  10   1          0.65          0.68         2.35 o                         
   3  10   1         32.49         26.72         4.79 o                         
   4  10   1          7.64         14.87         5.27 o                         
   5  10   1        122.47        127.55         8.61 o                         
  -6  11   1         25.19         10.93        13.81 o                         
  -5  11   1          0.15         -0.16         0.93 o                         
  -4  11   1         90.24         76.77         5.17 o                         
  -3  11   1         19.78         25.87         2.79 o                         
  -2  11   1         39.19         32.52         3.45 o                         
  -1  11   1         47.53         38.40         6.35 o                         
   0  11   1          1.62          1.67         2.51 o                         
   1  11   1        430.92        438.24        13.22 o                         
   2  11   1         18.62         23.43         5.60 o                         
   3  11   1         75.37         83.78         7.45 o                         
   4  11   1         10.77         17.19         4.73 o                         
   5  11   1         11.99         12.36         4.75 o                         
  -5  12   1        131.94         66.59        52.85 o                         
  -4  12   1        165.70        166.62         7.16 o                         
  -3  12   1         71.88         49.55         6.70 o                         
  -2  12   1          2.65         11.86         3.05 o                         
  -1  12   1         18.01         17.51         3.97 o                         
   0  12   1          0.00          0.84         2.31 o                         
   1  12   1          5.59          6.11         3.77 o                         
   2  12   1          0.40          1.33         3.11 o                         
   3  12   1          0.00         -0.79         3.07 o                         
   4  12   1          3.45          8.10         5.36 o                         
  -4  13   1         60.49         53.76        35.30 o                         
  -3  13   1          0.02         -0.69         2.32 o                         
  -2  13   1          9.93         16.31         3.88 o                         
  -1  13   1         57.13         57.39         5.35 o                         
   0  13   1         14.58         14.01         5.08 o                         
   1  13   1         48.33         46.60         6.57 o                         
   2  13   1         50.71         58.12         8.41 o                         
  -2  14   1         18.38         20.89         4.24 o                         
  -1  14   1         14.28         19.50         4.95 o                         
   0  14   1         36.36         36.83         5.66 o                         
  -2 -14   2         40.14         55.47         7.13 o                         
  -1 -14   2         12.02         20.13         6.03 o                         
   0 -14   2         20.01         17.51         4.94 o                         
   1 -14   2          6.06         16.83        11.01 o                         
   2 -14   2         26.47         21.28        18.78 o                         
   3 -14   2          0.81         -0.18         1.64 o                         
  -4 -13   2         14.73         15.63         5.60 o                         
  -3 -13   2         96.18        110.96         9.43 o                         
  -2 -13   2         11.38         19.68         5.27 o                         
  -1 -13   2         23.82         24.25         5.11 o                         
   0 -13   2         20.23         15.62         4.36 o                         
   1 -13   2         45.58         56.08         6.09 o                         
   2 -13   2          2.02          1.08         2.10 o                         
   3 -13   2          0.92          3.66         2.43 o                         
   4 -13   2         12.32          8.61         4.90 o                         
   5 -13   2        187.81        186.77         8.60 o                         
  -5 -12   2         21.97         19.35         5.94 o                         
  -4 -12   2          3.47          1.62         3.22 o                         
  -3 -12   2          4.04          5.64         3.66 o                         
  -2 -12   2         35.38         43.00         5.38 o                         
  -1 -12   2         59.10         62.13         6.48 o                         
   0 -12   2         38.14         43.57         5.01 o                         
   1 -12   2          0.45         -2.90         2.90 o                         
   2 -12   2         61.10         58.25         4.17 o                         
   3 -12   2         31.85         28.35         9.48 o                         
   4 -12   2         27.76         22.96         9.10 o                         
   5 -12   2         63.95         73.82         6.17 o                         
  -5 -11   2        149.54        166.25         9.52 o                         
  -4 -11   2          0.81          1.57         2.92 o                         
  -3 -11   2          3.52          3.87         3.31 o                         
  -2 -11   2        126.15        144.10         7.35 o                         
  -1 -11   2          3.98          5.09         2.87 o                         
   0 -11   2         90.74         81.89         5.74 o                         
   1 -11   2         45.43         40.80         4.24 o                         
   2 -11   2          5.00          4.34         3.79 o                         
   3 -11   2          5.32          5.13         2.81 o                         
   4 -11   2         61.10         68.63         5.69 o                         
   5 -11   2         23.27         32.29         7.55 o                         
   6 -11   2         60.50         67.77         5.92 o                         
  -6 -10   2          0.12          0.49         2.63 o                         
  -5 -10   2          0.29         -1.22         2.98 o                         
  -4 -10   2          1.94          9.49         3.96 o                         
  -3 -10   2        169.94        185.27         8.32 o                         
  -2 -10   2        174.16        174.48         7.96 o                         
  -1 -10   2         62.29         66.48         4.99 o                         
   0 -10   2          0.01         -0.31         1.51 o                         
   1 -10   2         49.08         48.75         2.49 o                         
   2 -10   2        519.00        496.19        26.32 o                         
   3 -10   2        409.02        414.31        10.74 o                         
   4 -10   2        262.96        281.29         9.17 o                         
   5 -10   2          3.68          2.27         1.26 o                         
   6 -10   2         20.53         24.04         6.22 o                         
   7 -10   2         69.88         78.57         6.25 o                         
  -7  -9   2         94.92        100.08        10.57 o                         
  -6  -9   2         71.03         73.10         7.22 o                         
  -5  -9   2         47.25         48.30         6.22 o                         
  -4  -9   2        232.27        245.31         9.31 o                         
  -3  -9   2       1257.12       1249.90        23.51 o                         
  -2  -9   2        262.83        274.43        13.06 o                         
  -1  -9   2         63.22         63.12         4.50 o                         
   0  -9   2        491.67        485.98         7.63 o                         
   1  -9   2         65.55         66.00         2.67 o                         
   2  -9   2         59.18         62.71         2.77 o                         
   3  -9   2         12.11          6.33         3.95 o                         
   4  -9   2         26.20         29.36         6.66 o                         
   5  -9   2        397.32        407.77        11.35 o                         
   6  -9   2          8.98          7.78         3.40 o                         
   7  -9   2         19.07         16.51         3.99 o                         
  -7  -8   2          5.41          7.13         4.06 o                         
  -6  -8   2          9.25          9.73         3.49 o                         
  -5  -8   2        179.05        172.59         8.17 o                         
  -4  -8   2        148.56        141.04         7.07 o                         
  -3  -8   2         24.68         25.53         3.51 o                         
  -2  -8   2        132.77        139.32         5.80 o                         
  -1  -8   2         37.38         43.50         3.11 o                         
   0  -8   2        115.22        121.51         5.15 o                         
   1  -8   2        298.19        300.28         5.01 o                         
   2  -8   2         70.56         75.53         2.72 o                         
   3  -8   2         12.79          6.44         3.17 o                         
   4  -8   2          2.51          1.29         1.60 o                         
   5  -8   2        139.53        147.24         6.79 o                         
   6  -8   2         73.45         82.63         5.65 o                         
   7  -8   2          0.01         -2.94         2.94 o                         
   8  -8   2          0.07         -4.26         6.66 o                         
  -8  -7   2         14.09         10.27         4.32 o                         
  -7  -7   2         36.44         46.76         5.30 o                         
  -6  -7   2          0.59         -1.81         2.55 o                         
  -5  -7   2        391.06        418.64        11.14 o                         
  -4  -7   2          5.31          2.34         2.25 o                         
  -3  -7   2         17.78         16.28         2.93 o                         
  -2  -7   2          2.08          7.65         1.95 o                         
  -1  -7   2        312.03        301.12         7.06 o                         
   0  -7   2         94.14         81.46         1.82 o                         
   1  -7   2        160.96        170.60         3.21 o                         
   2  -7   2         49.16         48.94        10.72 o                         
   3  -7   2        373.39        382.94         8.52 o                         
   4  -7   2          0.39          0.54         0.62 o                         
   5  -7   2         26.20         20.52        17.45 o                         
   6  -7   2        161.00        153.04        10.04 o                         
   7  -7   2         45.51         42.07         5.02 o                         
   8  -7   2          7.51          5.57         2.86 o                         
  -8  -6   2        112.82        105.80         8.41 o                         
  -7  -6   2        244.03        216.60        10.31 o                         
  -6  -6   2          4.21          4.84         2.78 o                         
  -5  -6   2         66.95         65.90         4.82 o                         
  -4  -6   2         10.90          9.06         2.26 o                         
  -3  -6   2          0.14          0.96         1.82 o                         
  -2  -6   2         15.66         15.92         1.97 o                         
  -1  -6   2        930.33        984.58         8.91 o                         
   0  -6   2        230.82        282.66         3.86 o                         
   1  -6   2        254.61        276.01         5.64 o                         
   2  -6   2        301.29        277.42        12.17 o                         
   3  -6   2         20.10         17.80         2.13 o                         
   4  -6   2          4.88          7.68         2.05 o                         
   5  -6   2         46.72         52.40         3.45 o                         
   6  -6   2         30.48         31.23         3.63 o                         
   7  -6   2        126.19        131.51         6.82 o                         
   8  -6   2         13.35         11.34         3.77 o                         
  -8  -5   2          7.33          8.78         3.82 o                         
  -7  -5   2         18.74         18.31         3.45 o                         
  -6  -5   2        491.85        458.35         8.51 o                         
  -5  -5   2        168.69        157.41         4.02 o                         
  -4  -5   2        267.34        258.54         4.41 o                         
  -3  -5   2          0.01          0.01         0.92 o                         
  -2  -5   2        239.33        266.08         5.49 o                         
  -1  -5   2        116.30        124.97         3.91 o                         
   0  -5   2        425.55        451.71         5.44 o                         
   1  -5   2       2000.61       2089.32        14.61 o                         
   2  -5   2         56.34         53.03         1.46 o                         
   3  -5   2        347.11        333.76         6.54 o                         
   4  -5   2          4.13          7.07         1.89 o                         
   5  -5   2        983.59       1003.55        16.18 o                         
   6  -5   2        424.30        408.95         9.84 o                         
   7  -5   2         57.33         41.21         3.93 o                         
   8  -5   2         10.47         17.08         4.21 o                         
  -8  -4   2         51.01         56.63         6.44 o                         
  -7  -4   2         66.15         62.83         5.06 o                         
  -6  -4   2         51.91         47.64         2.94 o                         
  -5  -4   2        227.01        217.72         5.77 o                         
  -4  -4   2        139.73        129.75         3.15 o                         
  -3  -4   2         97.41        102.45         2.38 o                         
  -2  -4   2        577.17        558.29         5.10 o                         
  -1  -4   2          5.89          0.87         0.25 o                         
   0  -4   2       1177.18       1177.33         7.39 o                         
   1  -4   2       3078.69       2962.68        24.95 o                         
   2  -4   2       1992.56       2038.86        30.73 o                         
   3  -4   2        269.47        271.44         7.33 o                         
   4  -4   2         28.58         22.72         2.02 o                         
   5  -4   2         94.89         89.13         2.26 o                         
   6  -4   2        846.94        798.55        22.65 o                         
   7  -4   2          0.13          0.94         2.23 o                         
   8  -4   2        147.49        133.06         6.96 o                         
  -9  -3   2        107.96        106.23         7.04 o                         
  -8  -3   2         23.46         16.89         2.84 o                         
  -7  -3   2          5.17          9.43         2.46 o                         
  -6  -3   2         15.01         13.12         2.19 o                         
  -5  -3   2         60.36         52.06         2.67 o                         
  -4  -3   2         33.13         28.82         1.85 o                         
  -3  -3   2          4.29          3.57         0.83 o                         
  -2  -3   2        264.57        280.73         3.20 o                         
  -1  -3   2       4122.01       4089.87        16.36 o                         
   0  -3   2        477.47        422.91         5.91 o                         
   1  -3   2        693.52        657.66         4.48 o                         
   2  -3   2         87.79         92.69         1.27 o                         
   3  -3   2       1839.91       1986.13        11.68 o                         
   4  -3   2        777.47        802.69         8.01 o                         
   5  -3   2         13.80         16.24         1.83 o                         
   6  -3   2          1.62          1.93         0.96 o                         
   7  -3   2         14.02         22.20         3.98 o                         
   8  -3   2         16.86         17.77         4.16 o                         
  -9  -2   2        109.92        101.23         7.02 o                         
  -8  -2   2          2.84          0.00         1.16 o                         
  -7  -2   2        125.92        119.23         4.94 o                         
  -6  -2   2          0.03         -0.37         1.25 o                         
  -5  -2   2          9.28          9.85         1.52 o                         
  -4  -2   2       2024.48       2123.69        18.22 o                         
  -3  -2   2       1365.38       1333.29        12.09 o                         
  -2  -2   2       2916.38       2895.21        18.88 o                         
  -1  -2   2        958.01        901.35         7.54 o                         
   0  -2   2        683.32        649.60        13.65 o                         
   1  -2   2        232.39        206.27         1.46 o                         
   2  -2   2       4967.06       4801.81        17.31 o                         
   3  -2   2         40.67         37.20         2.12 o                         
   4  -2   2          1.43          1.89         0.69 o                         
   5  -2   2         18.01         17.99         1.96 o                         
   6  -2   2        159.47        149.08         5.50 o                         
   7  -2   2         40.18         38.63         4.09 o                         
   8  -2   2         17.99         26.36         4.65 o                         
  -9  -1   2          1.04          1.60         3.29 o                         
  -8  -1   2          0.10          0.01         1.49 o                         
  -7  -1   2         39.95         38.57         3.19 o                         
  -6  -1   2        396.61        398.87         7.53 o                         
  -5  -1   2        103.36        107.90         3.10 o                         
  -4  -1   2        740.27        787.40         8.53 o                         
  -3  -1   2       2762.68       2859.60        47.74 o                         
  -2  -1   2        450.73        423.79         3.75 o                         
  -1  -1   2       1527.08       1482.83         7.11 o                         
   0  -1   2       4069.55       3408.80        54.71 o                         
   1  -1   2          5.09          8.46         0.75 o                         
   2  -1   2         54.66         58.63         1.11 o                         
   3  -1   2          0.52          1.32         0.53 o                         
   4  -1   2       1177.87       1201.06        15.15 o                         
   5  -1   2          1.82          2.77         1.16 o                         
   6  -1   2         57.89         58.35         2.67 o                         
   7  -1   2         50.28         53.56         4.77 o                         
   8  -1   2        162.62        147.25         8.16 o                         
  -9   0   2          6.51          6.02         3.13 o                         
  -8   0   2         48.79         44.54         3.66 o                         
  -7   0   2         91.21         92.56         3.98 o                         
  -6   0   2         11.92         14.96         1.90 o                         
  -5   0   2        569.47        556.50         7.51 o                         
  -4   0   2        215.13        192.39         3.24 o                         
  -3   0   2        495.02        471.22        17.81 o                         
  -2   0   2       3209.01       3022.69        13.97 o                         
  -1   0   2       2195.72       2033.19        12.49 o                         
   0   0   2        218.65        221.62         5.33 o                         
   1   0   2        669.99        601.18         9.35 o                         
   2   0   2       3860.43       3655.95        18.01 o                         
   3   0   2        119.39        117.29         3.36 o                         
   4   0   2         12.42         19.39         1.37 o                         
   5   0   2         34.75         33.27         1.99 o                         
   6   0   2       4138.98       4257.88        56.29 o                         
   7   0   2          5.65          5.99         1.99 o                         
   8   0   2        130.62        121.45         6.98 o                         
  -9   1   2         29.32         27.18         7.64 o                         
  -8   1   2         30.83         30.10         3.10 o                         
  -7   1   2         32.81         29.73         3.14 o                         
  -6   1   2        429.20        419.22         6.93 o                         
  -5   1   2         23.85         22.64         1.75 o                         
  -4   1   2         49.23         51.50         1.70 o                         
  -3   1   2          7.45          8.64         1.45 o                         
  -2   1   2       2708.42       2508.89        28.94 o                         
  -1   1   2       1959.37       1836.98        25.65 o                         
   0   1   2        196.81        198.40         3.37 o                         
   1   1   2       3364.84       3279.09        24.94 o                         
   2   1   2         54.12         50.92         1.19 o                         
   3   1   2        446.44        416.13         7.48 o                         
   4   1   2        732.01        743.07         8.15 o                         
   5   1   2        117.02        123.71         7.62 o                         
   6   1   2          5.05          9.17         1.83 o                         
   7   1   2         36.64         37.60         3.22 o                         
   8   1   2          6.23          9.06         4.40 o                         
  -9   2   2         53.99         61.91        10.48 o                         
  -8   2   2         44.69         49.04         3.50 o                         
  -7   2   2         46.74         46.19         2.65 o                         
  -6   2   2          5.67          7.82         1.56 o                         
  -5   2   2        150.00        146.14         3.99 o                         
  -4   2   2       1426.02       1441.54        11.51 o                         
  -3   2   2         10.56         10.31         1.94 o                         
  -2   2   2         19.02         26.48         1.47 o                         
  -1   2   2        571.14        580.53         4.10 o                         
   0   2   2        655.31        586.28         6.93 o                         
   1   2   2        138.75        140.09         1.93 o                         
   2   2   2         12.79         15.09         0.79 o                         
   3   2   2        148.82        146.88         2.98 o                         
   4   2   2       1265.77       1267.33        12.35 o                         
   5   2   2          0.34          1.72         1.24 o                         
   6   2   2         14.59         15.30         2.34 o                         
   7   2   2        107.19        106.71         4.41 o                         
   8   2   2         11.76         11.77         3.43 o                         
  -9   3   2         11.20          6.66         7.37 o                         
  -8   3   2         13.93         17.39         4.22 o                         
  -7   3   2        106.58         99.66         3.87 o                         
  -6   3   2         56.02         52.23         2.76 o                         
  -5   3   2          0.00          1.14         1.25 o                         
  -4   3   2        211.97        225.31         3.27 o                         
  -3   3   2         13.44         18.51         2.04 o                         
  -2   3   2         16.01         28.28         0.96 o                         
  -1   3   2       1231.38       1261.89         8.46 o                         
   0   3   2          2.03          1.31         0.46 o                         
   1   3   2        461.23        461.44        13.77 o                         
   2   3   2          5.18          6.98         1.05 o                         
   3   3   2         25.39         26.75         1.25 o                         
   4   3   2        200.86        205.03         3.79 o                         
   5   3   2          0.00         -0.16         0.78 o                         
   6   3   2         41.26         40.23         2.99 o                         
   7   3   2        183.93        184.72         5.73 o                         
   8   3   2          4.32         14.83         5.77 o                         
  -9   4   2        123.86        129.67        14.12 o                         
  -8   4   2         55.12         55.53         4.28 o                         
  -7   4   2          5.67          5.02         2.94 o                         
  -6   4   2          1.41          1.21         1.02 o                         
  -5   4   2         51.78         58.13         3.31 o                         
  -4   4   2         28.27         33.36         1.43 o                         
  -3   4   2       1994.27       2116.88        14.53 o                         
  -2   4   2        901.24        960.79         8.00 o                         
  -1   4   2        706.46        745.50         6.78 o                         
   0   4   2         69.24         67.47         1.51 o                         
   1   4   2          8.53          2.53         0.74 o                         
   2   4   2         75.54         84.89         3.06 o                         
   3   4   2        118.51        115.54         2.12 o                         
   4   4   2        131.31        128.45         4.48 o                         
   5   4   2         25.26         23.06         2.00 o                         
   6   4   2        157.73        156.21         7.23 o                         
   7   4   2         47.98         54.08         5.22 o                         
   8   4   2          5.69          1.87         4.80 o                         
  -9   5   2          0.23          3.73         6.04 o                         
  -8   5   2          1.15         -0.30         1.75 o                         
  -7   5   2         20.41         21.10         2.14 o                         
  -6   5   2         74.24         66.76         2.49 o                         
  -5   5   2          0.30         -0.76         0.85 o                         
  -4   5   2          0.09          0.16         0.65 o                         
  -3   5   2        123.63        139.89         2.63 o                         
  -2   5   2         12.41         14.05         1.13 o                         
  -1   5   2        373.93        384.19         7.74 o                         
   0   5   2        143.50        124.00         2.51 o                         
   1   5   2          0.38          1.39         0.79 o                         
   2   5   2         42.41         28.13         2.51 o                         
   3   5   2        984.00       1018.08        15.73 o                         
   4   5   2          0.01         -0.02         1.07 o                         
   5   5   2         16.01         12.20         1.71 o                         
   6   5   2          3.72          4.71         2.84 o                         
   7   5   2        261.62        246.89        16.08 o                         
  -8   6   2         67.59         56.73         4.25 o                         
  -7   6   2         60.71         48.31         3.22 o                         
  -6   6   2         81.71         67.41         2.61 o                         
  -5   6   2         90.75         92.94         3.00 o                         
  -4   6   2        300.16        304.27         4.93 o                         
  -3   6   2        248.13        247.75         4.24 o                         
  -2   6   2          8.09          7.69         1.21 o                         
  -1   6   2          1.90          3.17         1.10 o                         
   0   6   2        741.82        806.74        11.19 o                         
   1   6   2        419.32        435.95        11.07 o                         
   2   6   2          4.87          5.08         1.94 o                         
   3   6   2        235.66        247.07         7.34 o                         
   4   6   2        542.10        539.24        16.61 o                         
   5   6   2          3.66          3.01         2.45 o                         
   6   6   2         62.98         63.14         5.64 o                         
   7   6   2         58.06         63.23         6.22 o                         
  -8   7   2          2.59          0.00         3.55 o                         
  -7   7   2          0.17          0.51         1.36 o                         
  -6   7   2         51.87         51.12         3.78 o                         
  -5   7   2          5.92          4.48         1.24 o                         
  -4   7   2         48.42         41.49         2.10 o                         
  -3   7   2         27.81         27.57         1.89 o                         
  -2   7   2        106.08        124.45         3.44 o                         
  -1   7   2          1.84          2.18         1.03 o                         
   0   7   2        195.29        195.45         3.89 o                         
   1   7   2         17.85         17.02         2.32 o                         
   2   7   2          0.42          2.31         2.35 o                         
   3   7   2        336.38        335.14        11.10 o                         
   4   7   2         29.80         30.60         3.94 o                         
   5   7   2         36.38         29.13         4.39 o                         
   6   7   2          7.11         16.36         9.73 o                         
   7   7   2         49.07         45.63         5.42 o                         
  -8   8   2         27.39         28.16         9.50 o                         
  -7   8   2        117.45         99.12         6.17 o                         
  -6   8   2         19.78         17.59         2.11 o                         
  -5   8   2         28.85         35.55         2.83 o                         
  -4   8   2          1.55          2.02         1.37 o                         
  -3   8   2        368.54        376.19        10.65 o                         
  -2   8   2        208.51        208.57         5.85 o                         
  -1   8   2         78.80         71.67         2.82 o                         
   0   8   2         53.33         48.80         2.65 o                         
   1   8   2        234.03        237.96         6.98 o                         
   2   8   2          0.44          0.52         2.11 o                         
   3   8   2        155.04        173.98         8.56 o                         
   4   8   2         94.29        103.03         6.42 o                         
   5   8   2          2.12          3.91         3.23 o                         
   6   8   2         30.01         27.23         4.79 o                         
  -7   9   2          3.68          0.71         1.98 o                         
  -6   9   2         21.86         16.76         3.15 o                         
  -5   9   2         93.23         80.45         3.30 o                         
  -4   9   2        186.12        188.86         5.12 o                         
  -3   9   2        117.21        104.66         3.79 o                         
  -2   9   2          5.89          3.99         1.49 o                         
  -1   9   2        144.26        141.03         4.21 o                         
   0   9   2         13.42         15.26         3.24 o                         
   1   9   2         87.37         94.90         5.69 o                         
   2   9   2         80.59         81.05         5.65 o                         
   3   9   2        877.87        968.63        33.57 o                         
   4   9   2         35.39         47.04         7.59 o                         
   5   9   2          0.88         -1.40         3.02 o                         
   6   9   2          3.14          0.50         2.50 o                         
  -7  10   2         38.32         27.98         8.35 o                         
  -6  10   2          0.06          1.87         2.20 o                         
  -5  10   2         37.81         41.57         2.81 o                         
  -4  10   2         32.28         26.57         2.57 o                         
  -3  10   2        130.54        111.90         4.26 o                         
  -2  10   2        279.60        264.24         7.20 o                         
  -1  10   2         29.05         25.49         3.47 o                         
   0  10   2        164.09        163.31         6.90 o                         
   1  10   2          0.59         -0.67         2.89 o                         
   2  10   2          0.61          2.18         2.50 o                         
   3  10   2         50.03         60.07         6.95 o                         
   4  10   2         32.09         33.96         5.39 o                         
   5  10   2         71.20         79.34         7.27 o                         
  -6  11   2         49.91         41.17        38.24 o                         
  -5  11   2          4.06         -1.67         2.21 o                         
  -4  11   2          4.37          7.65         2.11 o                         
  -3  11   2         75.44         74.64         3.84 o                         
  -2  11   2        199.65        177.80         8.82 o                         
  -1  11   2        102.94        118.07         6.27 o                         
   0  11   2        184.33        185.11         8.71 o                         
   1  11   2         38.30         49.14         5.09 o                         
   2  11   2         22.96         17.39         4.44 o                         
   3  11   2         77.49         74.47         6.70 o                         
   4  11   2          1.05          3.85         4.49 o                         
  -5  12   2         47.95         17.58        17.59 o                         
  -4  12   2          2.75         10.38         3.58 o                         
  -3  12   2         14.44         19.15         4.02 o                         
  -2  12   2         23.30         18.82         3.88 o                         
  -1  12   2          6.95          6.67         2.87 o                         
   0  12   2          0.12         -0.49         2.10 o                         
   1  12   2          0.11         -0.01         1.98 o                         
   2  12   2          3.40          2.47         3.51 o                         
   3  12   2        109.35        119.50        12.79 o                         
  -4  13   2          5.82          3.02         4.09 o                         
  -3  13   2         39.24         44.96         5.95 o                         
  -2  13   2        107.71        113.93         7.94 o                         
  -1  13   2          3.36          3.68         3.22 o                         
   0  13   2         11.62         24.00         5.14 o                         
   1  13   2         41.17         28.86         5.36 o                         
   2  13   2         29.67         41.67         7.59 o                         
  -1  14   2          0.04          0.98         4.62 o                         
   0 -15   3         14.49          8.60         4.99 o                         
   1 -15   3         75.09         67.24        50.27 o                         
  -3 -14   3        350.26        424.60        18.93 o                         
  -2 -14   3          2.40          2.13         3.40 o                         
  -1 -14   3        132.44        168.81        10.24 o                         
   0 -14   3          7.89          9.79         3.82 o                         
   1 -14   3         36.70         19.71        18.21 o                         
   2 -14   3          1.21          0.25         1.66 o                         
   3 -14   3        106.77         84.00        53.20 o                         
  -4 -13   3         31.85         31.94         6.60 o                         
  -3 -13   3          2.35          1.51         3.08 o                         
  -2 -13   3         11.56         15.81         6.75 o                         
  -1 -13   3         11.66         15.88         4.55 o                         
   0 -13   3          4.11          6.25         3.33 o                         
   1 -13   3         15.39         23.42         5.91 o                         
   2 -13   3         22.49         10.75        10.35 o                         
   3 -13   3         33.12         34.30        23.54 o                         
   4 -13   3          8.68         10.53         3.21 o                         
   5 -13   3          0.01          2.27         2.94 o                         
  -5 -12   3          0.43          8.37         4.66 o                         
  -4 -12   3         20.14         23.74         6.18 o                         
  -3 -12   3         40.41         39.49         5.55 o                         
  -2 -12   3          3.09          5.29         3.50 o                         
  -1 -12   3          0.21          4.75         3.29 o                         
   0 -12   3         13.85         18.47         3.84 o                         
   1 -12   3          0.00          0.62         2.24 o                         
   2 -12   3          4.23          1.00         1.30 o                         
   3 -12   3         94.01         97.43         5.72 o                         
   4 -12   3          0.40          1.41         1.63 o                         
   5 -12   3         35.17         31.43         4.27 o                         
  -6 -11   3          0.58          1.48         3.48 o                         
  -5 -11   3        168.73        165.17         9.51 o                         
  -4 -11   3          6.40          3.07         3.50 o                         
  -3 -11   3         69.75         73.05         6.00 o                         
  -2 -11   3         94.12         94.03         6.24 o                         
  -1 -11   3          6.22          5.14         3.69 o                         
   0 -11   3         65.42         54.40         4.36 o                         
   1 -11   3         11.74         12.72         1.59 o                         
   2 -11   3        204.54        200.48         6.42 o                         
   3 -11   3         38.24         40.69         3.86 o                         
   4 -11   3         46.20         41.21         4.02 o                         
   5 -11   3          2.88          1.98         2.41 o                         
   6 -11   3          4.98          3.80         2.83 o                         
  -6 -10   3        228.27        219.61        11.44 o                         
  -5 -10   3          1.78          2.02         3.35 o                         
  -4 -10   3        254.88        254.28         9.95 o                         
  -3 -10   3         15.46         18.41         4.05 o                         
  -2 -10   3          2.54          3.98         2.47 o                         
  -1 -10   3         11.47          9.80         2.82 o                         
   0 -10   3        501.96        471.24        11.35 o                         
   1 -10   3          4.03          5.81         1.37 o                         
   2 -10   3        357.13        346.94         8.41 o                         
   3 -10   3         95.09         94.34         5.11 o                         
   4 -10   3         11.83          9.11         4.26 o                         
   5 -10   3        234.43        251.74         8.45 o                         
   6 -10   3        188.70        186.75         8.47 o                         
   7 -10   3         48.11         44.93         6.11 o                         
  -7  -9   3         40.34         47.43         6.10 o                         
  -6  -9   3         51.58         52.89         6.35 o                         
  -5  -9   3        159.49        162.22         8.24 o                         
  -4  -9   3        440.06        428.11        12.29 o                         
  -3  -9   3        584.22        579.98        14.50 o                         
  -2  -9   3        367.89        372.19         9.88 o                         
  -1  -9   3        110.16        120.48         5.73 o                         
   0  -9   3        826.51        767.08        24.52 o                         
   1  -9   3         63.66         70.05         2.50 o                         
   2  -9   3        123.35        120.37         3.66 o                         
   3  -9   3        283.59        271.96         7.76 o                         
   4  -9   3        659.00        683.74        13.89 o                         
   5  -9   3          2.27          7.44         4.49 o                         
   6  -9   3         41.42         47.11         5.24 o                         
   7  -9   3          1.14          2.25         2.45 o                         
  -7  -8   3        440.80        428.32        15.25 o                         
  -6  -8   3         86.68         94.97         6.93 o                         
  -5  -8   3         15.31         15.08         4.20 o                         
  -4  -8   3         14.28         16.23         3.89 o                         
  -3  -8   3        444.98        449.05        11.24 o                         
  -2  -8   3        146.92        161.94         5.71 o                         
  -1  -8   3         80.54         72.45         4.39 o                         
   0  -8   3         24.98         23.94         1.35 o                         
   1  -8   3          4.30          5.68         1.12 o                         
   2  -8   3        286.55        281.77         6.02 o                         
   3  -8   3       1953.08       2040.59        48.23 o                         
   4  -8   3        110.08        124.70         5.45 o                         
   5  -8   3         36.60         35.44         4.01 o                         
   6  -8   3          0.77          3.05         3.20 o                         
   7  -8   3          1.74          1.24         4.00 o                         
  -8  -7   3        116.53        116.11         8.67 o                         
  -7  -7   3          0.09         -0.13         1.81 o                         
  -6  -7   3         96.29         84.28         6.27 o                         
  -5  -7   3         13.14         12.31         3.66 o                         
  -4  -7   3         92.06         87.98         5.59 o                         
  -3  -7   3        202.14        203.17         6.37 o                         
  -2  -7   3        194.02        187.84         5.80 o                         
  -1  -7   3        777.59        887.97        10.48 o                         
   0  -7   3          8.90          3.03         0.67 o                         
   1  -7   3         82.97         73.33         2.27 o                         
   2  -7   3        135.20        139.43         3.08 o                         
   3  -7   3        222.07        216.57         7.95 o                         
   4  -7   3         34.80         37.27         3.39 o                         
   5  -7   3        144.09        137.65         6.15 o                         
   6  -7   3          3.19          4.09         2.56 o                         
   7  -7   3          1.74          2.21         2.52 o                         
   8  -7   3          1.54          4.72         2.95 o                         
  -8  -6   3         75.10         66.16         6.36 o                         
  -7  -6   3          0.08         -0.58         2.84 o                         
  -6  -6   3        181.22        167.72         7.08 o                         
  -5  -6   3          4.60          3.98         2.39 o                         
  -4  -6   3        225.32        244.45         7.41 o                         
  -3  -6   3         84.79        103.53         4.31 o                         
  -2  -6   3        128.52        132.00         4.20 o                         
  -1  -6   3        452.64        435.86         7.71 o                         
   0  -6   3          7.37          6.19         0.66 o                         
   1  -6   3        399.64        396.82         6.64 o                         
   2  -6   3        109.81        116.41         2.52 o                         
   3  -6   3         54.73         71.27         3.24 o                         
   4  -6   3        257.25        261.75         6.44 o                         
   5  -6   3         42.63         46.10         3.95 o                         
   6  -6   3        121.01        111.56         5.77 o                         
   7  -6   3        312.88        278.84         9.18 o                         
   8  -6   3          6.90         10.33         3.88 o                         
  -8  -5   3         17.79         20.54         5.33 o                         
  -7  -5   3        158.53        131.22         6.54 o                         
  -6  -5   3          0.72          0.04         1.33 o                         
  -5  -5   3         88.89         92.75         3.47 o                         
  -4  -5   3        413.94        405.09         8.44 o                         
  -3  -5   3       1084.08       1081.35        10.49 o                         
  -2  -5   3        339.01        367.52         4.08 o                         
  -1  -5   3         72.67         63.41         1.11 o                         
   0  -5   3       1345.64       1508.18        13.56 o                         
   1  -5   3          0.07          1.23         0.62 o                         
   2  -5   3         28.37         28.06         1.15 o                         
   3  -5   3        825.24        880.55        14.12 o                         
   4  -5   3        215.16        221.08         5.88 o                         
   5  -5   3          0.13          2.52         1.94 o                         
   6  -5   3          1.08          4.49         3.95 o                         
   7  -5   3          5.28          5.47         2.59 o                         
   8  -5   3          3.62          3.39         2.91 o                         
  -9  -4   3         44.56         48.85         8.44 o                         
  -8  -4   3         17.47         13.28         2.98 o                         
  -7  -4   3        266.70        251.90         6.94 o                         
  -6  -4   3          0.01          0.47         1.23 o                         
  -5  -4   3       1003.77       1034.82        13.28 o                         
  -4  -4   3         52.87         59.08         3.23 o                         
  -3  -4   3        781.28        844.10         8.98 o                         
  -2  -4   3        370.54        346.81         8.30 o                         
  -1  -4   3       2381.14       2277.72        16.66 o                         
   0  -4   3       1868.21       1815.74        14.96 o                         
   1  -4   3        409.86        459.80         4.11 o                         
   2  -4   3        529.34        479.51        11.22 o                         
   3  -4   3        904.47        945.89        15.81 o                         
   4  -4   3         23.80         29.53         2.73 o                         
   5  -4   3        103.60        111.53         4.47 o                         
   6  -4   3          0.08          0.96         1.90 o                         
   7  -4   3         27.24         28.05         4.30 o                         
   8  -4   3        241.76        243.80         9.98 o                         
  -9  -3   3         88.67         94.77         8.79 o                         
  -8  -3   3          0.36          2.44         1.98 o                         
  -7  -3   3         18.67         18.07         2.85 o                         
  -6  -3   3        138.26        133.90         6.44 o                         
  -5  -3   3        321.00        301.13         5.78 o                         
  -4  -3   3        505.77        517.08         6.92 o                         
  -3  -3   3       1611.27       1693.28        14.05 o                         
  -2  -3   3       3665.73       3606.13        21.01 o                         
  -1  -3   3        358.97        288.86         2.60 o                         
   0  -3   3        632.62        562.76         3.79 o                         
   1  -3   3         30.20         35.87         0.82 o                         
   2  -3   3         88.74         92.64         1.11 o                         
   3  -3   3        525.83        558.64         8.18 o                         
   4  -3   3          0.39          0.26         0.48 o                         
   5  -3   3        172.42        172.08         5.19 o                         
   6  -3   3         28.71         27.47         4.62 o                         
   7  -3   3        179.11        182.84        11.55 o                         
   8  -3   3         75.07         78.71         6.56 o                         
  -9  -2   3          0.00          2.21         2.64 o                         
  -8  -2   3         40.30         35.09         3.43 o                         
  -7  -2   3          0.39          0.79         1.46 o                         
  -6  -2   3        279.32        283.34         6.33 o                         
  -5  -2   3         81.55         83.17         3.19 o                         
  -4  -2   3         94.40        108.24         2.81 o                         
  -3  -2   3        553.40        572.48         6.13 o                         
  -2  -2   3         96.29         98.94         1.66 o                         
  -1  -2   3       1405.02       1357.15        14.86 o                         
   0  -2   3         44.49         50.89         2.03 o                         
   1  -2   3         20.55         15.65         0.44 o                         
   2  -2   3        730.18        740.08         8.05 o                         
   3  -2   3         46.00         45.68         2.59 o                         
   4  -2   3         81.20         77.59         2.69 o                         
   5  -2   3         26.94         24.30         1.56 o                         
   6  -2   3          3.61          7.68         3.95 o                         
   7  -2   3         56.11         54.76         5.14 o                         
   8  -2   3         30.46         34.03         5.29 o                         
  -9  -1   3         14.21         14.05         3.82 o                         
  -8  -1   3          0.06         -0.01         1.32 o                         
  -7  -1   3        188.27        184.48         5.65 o                         
  -6  -1   3          0.43          0.19         0.96 o                         
  -5  -1   3          8.17          9.89         1.74 o                         
  -4  -1   3        221.83        249.42         4.00 o                         
  -3  -1   3         27.28         34.15         1.71 o                         
  -2  -1   3         33.63         32.00         1.26 o                         
  -1  -1   3        126.79        129.75         1.44 o                         
   0  -1   3       7005.08       6452.87        32.07 o                         
   1  -1   3        267.35        273.56         2.07 o                         
   2  -1   3          8.95          8.61         0.96 o                         
   3  -1   3        213.17        206.45         4.01 o                         
   4  -1   3        315.77        322.83         4.33 o                         
   5  -1   3         76.87         71.65         2.67 o                         
   6  -1   3          7.99          9.54         2.71 o                         
   7  -1   3         38.07         39.75         4.68 o                         
   8  -1   3          5.35          3.48         3.05 o                         
  -9   0   3          2.22          4.40         2.90 o                         
  -8   0   3         96.26         99.60         4.42 o                         
  -7   0   3        190.64        180.76         5.13 o                         
  -6   0   3        243.83        238.60         5.05 o                         
  -5   0   3        161.16        151.65         3.36 o                         
  -4   0   3          4.64          4.88         0.87 o                         
  -3   0   3        607.00        607.09         6.80 o                         
  -2   0   3        364.98        376.92         4.75 o                         
  -1   0   3        231.16        201.72         2.50 o                         
   0   0   3       6941.54       6592.47        36.03 o                         
   1   0   3       1115.19       1063.88        10.71 o                         
   2   0   3        123.13        131.81         1.78 o                         
   3   0   3         18.22         14.06         1.58 o                         
   4   0   3          1.26          1.80         0.82 o                         
   5   0   3         29.25         28.77         1.90 o                         
   6   0   3        294.91        295.51         6.23 o                         
   7   0   3          5.90          9.66         2.88 o                         
   8   0   3        192.32        179.37         7.93 o                         
  -9   1   3         33.94         30.27         4.50 o                         
  -8   1   3          0.64         -0.90         1.93 o                         
  -7   1   3        260.58        260.47         6.08 o                         
  -6   1   3        565.15        596.28        10.81 o                         
  -5   1   3        696.52        746.58         8.73 o                         
  -4   1   3         72.65         75.09         2.50 o                         
  -3   1   3          6.95         10.45         0.72 o                         
  -2   1   3        922.58        889.19         8.70 o                         
  -1   1   3       1029.86       1024.51        11.26 o                         
   0   1   3       7595.84       7087.99        24.29 o                         
   1   1   3       1205.57       1148.17        14.82 o                         
   2   1   3        417.05        408.59         7.10 o                         
   3   1   3         29.88         26.26         1.20 o                         
   4   1   3        504.50        512.25         8.36 o                         
   5   1   3        202.85        200.14         4.35 o                         
   6   1   3         11.49         13.30         2.00 o                         
   7   1   3        204.08        206.46         7.82 o                         
   8   1   3          4.44          8.54         3.39 o                         
  -9   2   3         34.32         62.77        29.40 o                         
  -8   2   3          1.02          4.12         2.56 o                         
  -7   2   3        120.75        123.56         4.31 o                         
  -6   2   3         90.88         93.50         3.04 o                         
  -5   2   3        431.16        422.87         5.53 o                         
  -4   2   3        116.66        121.09         2.41 o                         
  -3   2   3        376.65        395.83         9.95 o                         
  -2   2   3        586.87        510.06         3.60 o                         
  -1   2   3        467.75        466.49         3.71 o                         
   0   2   3       2045.02       1990.37        10.58 o                         
   1   2   3        223.15        210.54         3.28 o                         
   2   2   3        781.31        825.54         7.76 o                         
   3   2   3          3.71          3.67         0.84 o                         
   4   2   3         98.16         89.12         2.69 o                         
   5   2   3        264.04        266.58         5.09 o                         
   6   2   3        165.05        164.38         4.77 o                         
   7   2   3         21.59         15.94         2.48 o                         
   8   2   3         61.58         60.10         4.80 o                         
  -9   3   3          0.45          1.69         4.88 o                         
  -8   3   3         86.60         75.06         5.04 o                         
  -7   3   3         20.60         20.48         2.12 o                         
  -6   3   3         31.14         27.89         1.92 o                         
  -5   3   3         76.15         75.19         2.59 o                         
  -4   3   3         72.42         72.72         1.81 o                         
  -3   3   3         84.46         92.17         2.79 o                         
  -2   3   3         82.46         75.95         1.45 o                         
  -1   3   3        254.35        284.94         7.95 o                         
   0   3   3         63.23         83.13         1.44 o                         
   1   3   3        906.65        969.42        12.36 o                         
   2   3   3        895.71        930.83        14.04 o                         
   3   3   3        931.36        978.37        10.81 o                         
   4   3   3        303.73        286.64         4.56 o                         
   5   3   3         45.74         44.78         3.14 o                         
   6   3   3         25.17         25.36         2.54 o                         
   7   3   3         78.64         67.42         4.06 o                         
   8   3   3         33.96         36.42         7.99 o                         
  -9   4   3        146.69        170.97        18.03 o                         
  -8   4   3         61.51         59.89         4.10 o                         
  -7   4   3         17.33         10.26         3.91 o                         
  -6   4   3         28.74         25.56         2.04 o                         
  -5   4   3        256.76        263.85         4.29 o                         
  -4   4   3         45.74         46.86         1.51 o                         
  -3   4   3        115.22        119.79         2.35 o                         
  -2   4   3        288.80        318.81         3.89 o                         
  -1   4   3         66.21         66.97         1.69 o                         
   0   4   3        905.74        933.20         7.90 o                         
   1   4   3       1618.94       1766.30        12.90 o                         
   2   4   3         24.08         22.48         2.07 o                         
   3   4   3          1.47          1.01         0.55 o                         
   4   4   3          0.96          1.22         0.76 o                         
   5   4   3        168.69        174.09         3.88 o                         
   6   4   3          9.91         10.23         1.66 o                         
   7   4   3          0.41          0.44         2.33 o                         
   8   4   3         21.71          4.71         4.09 o                         
  -9   5   3         17.04         14.39         8.17 o                         
  -8   5   3          0.00         -0.63         1.82 o                         
  -7   5   3         55.25         55.77         3.69 o                         
  -6   5   3          0.29          0.63         0.93 o                         
  -5   5   3          1.71          1.62         1.24 o                         
  -4   5   3        211.91        214.64         3.40 o                         
  -3   5   3          2.26          1.76         0.81 o                         
  -2   5   3        104.69        106.54         3.19 o                         
  -1   5   3       1071.15       1184.97        10.58 o                         
   0   5   3         76.15         76.57         2.05 o                         
   1   5   3        317.71        372.77         4.68 o                         
   2   5   3        456.57        488.10         9.15 o                         
   3   5   3        433.28        443.18         9.68 o                         
   4   5   3         91.07         92.46         5.08 o                         
   5   5   3        191.00        169.62        28.20 o                         
   6   5   3         38.68         41.64         4.71 o                         
   7   5   3          6.21          8.02         3.69 o                         
  -8   6   3          2.12          0.47         1.59 o                         
  -7   6   3         43.86         40.94        11.06 o                         
  -6   6   3          5.18          7.58         3.95 o                         
  -5   6   3         41.55         44.81         2.14 o                         
  -4   6   3          0.35          0.59         0.89 o                         
  -3   6   3        169.92        200.36         3.82 o                         
  -2   6   3          1.21          2.51         0.94 o                         
  -1   6   3        283.06        320.10         4.89 o                         
   0   6   3        557.65        569.29         7.10 o                         
   1   6   3          0.02         -0.05         0.56 o                         
   2   6   3         35.68         43.03         4.80 o                         
   3   6   3        228.42        242.06         7.66 o                         
   4   6   3          1.30          0.65         1.79 o                         
   5   6   3          0.04         -0.31         1.91 o                         
   6   6   3         33.30         38.17         4.48 o                         
   7   6   3         20.60         16.23         4.93 o                         
  -8   7   3         30.16         32.50         4.97 o                         
  -7   7   3         14.91         12.49         2.48 o                         
  -6   7   3        244.16        210.13         7.06 o                         
  -5   7   3        253.06        234.26         7.32 o                         
  -4   7   3         18.22         15.42         1.63 o                         
  -3   7   3         73.50         79.84         2.72 o                         
  -2   7   3          8.76          9.08         1.43 o                         
  -1   7   3          5.12          6.33         1.39 o                         
   0   7   3        158.42        165.63         3.98 o                         
   1   7   3        115.34        115.12         8.39 o                         
   2   7   3          7.33          6.90         3.24 o                         
   3   7   3          8.97         10.72         3.07 o                         
   4   7   3         99.11         95.59         5.50 o                         
   5   7   3        150.24        149.36         7.13 o                         
   6   7   3         24.31         22.67         4.67 o                         
  -8   8   3          2.65         -3.64         5.86 o                         
  -7   8   3         26.84         23.11         5.68 o                         
  -6   8   3         30.33         21.74         2.83 o                         
  -5   8   3         54.62         57.66         2.88 o                         
  -4   8   3        395.47        371.46         6.53 o                         
  -3   8   3         19.47         15.38         1.92 o                         
  -2   8   3          5.09          6.55         1.73 o                         
  -1   8   3          0.58          2.36         1.23 o                         
   0   8   3         64.48         61.04         2.69 o                         
   1   8   3          9.98          8.86         2.44 o                         
   2   8   3          5.31          8.20         3.33 o                         
   3   8   3         64.21         68.15         6.23 o                         
   4   8   3         79.14         83.05         6.89 o                         
   5   8   3         14.27         17.09         4.87 o                         
   6   8   3         96.01         87.97         6.96 o                         
  -7   9   3         63.37         53.13         4.21 o                         
  -6   9   3         52.24         43.29         4.20 o                         
  -5   9   3         11.44          9.18         1.74 o                         
  -4   9   3          2.23          3.84         1.53 o                         
  -3   9   3         16.15         21.12         2.61 o                         
  -2   9   3         53.20         59.25         4.08 o                         
  -1   9   3        110.35         94.60         3.83 o                         
   0   9   3         63.63         77.47         4.60 o                         
   1   9   3        178.20        177.12         6.80 o                         
   2   9   3         17.38         16.58         3.55 o                         
   3   9   3        437.11        467.09        13.83 o                         
   4   9   3          2.94          4.12         3.77 o                         
   5   9   3         62.34         57.46         6.23 o                         
  -7  10   3          2.71          2.59         2.35 o                         
  -6  10   3        144.30        138.80         6.94 o                         
  -5  10   3          6.64          3.44         2.69 o                         
  -4  10   3          7.13          5.44         2.01 o                         
  -3  10   3        296.86        293.07         7.17 o                         
  -2  10   3        152.40        149.84         5.50 o                         
  -1  10   3         42.81         44.43         4.20 o                         
   0  10   3         93.64         77.52         5.46 o                         
   1  10   3        119.79        115.95         6.12 o                         
   2  10   3         25.99         33.26         5.01 o                         
   3  10   3         64.06         68.15         6.30 o                         
   4  10   3          2.15          1.24         2.99 o                         
   5  10   3         10.20         11.49         4.59 o                         
  -6  11   3         19.64         18.52         3.64 o                         
  -5  11   3          0.06          0.16         1.13 o                         
  -4  11   3          0.12          0.35         1.48 o                         
  -3  11   3         16.95         15.56         2.85 o                         
  -2  11   3          0.03          1.11         2.04 o                         
  -1  11   3         20.30         17.16         5.51 o                         
   0  11   3         24.34         26.93         4.10 o                         
   1  11   3         10.86          9.98         3.80 o                         
   2  11   3         37.87         35.85         5.09 o                         
   3  11   3          0.04          1.52         2.96 o                         
   4  11   3         40.44         39.31         6.89 o                         
  -5  12   3          8.21         17.71         5.77 o                         
  -4  12   3          3.45          5.23         2.97 o                         
  -3  12   3         11.87          9.42         3.16 o                         
  -2  12   3         32.68         39.11         4.27 o                         
  -1  12   3         21.81         20.20         4.13 o                         
   0  12   3         54.59         72.24         6.64 o                         
   1  12   3        195.60        214.26        10.63 o                         
   2  12   3          6.84         10.02         5.42 o                         
   3  12   3         95.36         84.38         7.84 o                         
  -3  13   3          0.57          1.15         2.69 o                         
  -2  13   3         66.36         87.17         6.50 o                         
  -1  13   3         34.30         33.49         6.06 o                         
   0  13   3        128.93        124.63         8.29 o                         
   1  13   3         28.22         31.77         6.57 o                         
   0 -15   4         13.74         24.41         5.51 o                         
   1 -15   4        125.54         92.19        66.79 o                         
  -3 -14   4         39.58         44.45         7.39 o                         
  -2 -14   4         14.57         15.17         5.25 o                         
  -1 -14   4        141.26        169.55         9.57 o                         
   0 -14   4          2.41          8.70         4.60 o                         
   1 -14   4        232.26        192.45       124.26 o                         
   2 -14   4          4.72          4.09         3.86 o                         
   3 -14   4         32.33         35.53         8.35 o                         
  -4 -13   4          6.17          6.28         4.98 o                         
  -3 -13   4         79.63        110.06         8.72 o                         
  -2 -13   4         11.65         17.24         5.55 o                         
  -1 -13   4         12.73         16.37         4.79 o                         
   0 -13   4          9.40         10.69         4.30 o                         
   1 -13   4         18.92         13.59         7.46 o                         
   2 -13   4         84.77         65.83        43.70 o                         
   3 -13   4          8.16          6.09         2.69 o                         
   4 -13   4         25.98         30.72         6.57 o                         
  -5 -12   4         19.38         15.45         6.08 o                         
  -4 -12   4         77.78         92.73         8.34 o                         
  -3 -12   4          1.32         -0.14         2.36 o                         
  -2 -12   4          8.92          9.14         3.57 o                         
  -1 -12   4          0.00         -0.54         2.35 o                         
   0 -12   4         54.36         50.07         6.57 o                         
   1 -12   4         27.69         22.27         3.81 o                         
   2 -12   4          5.96          2.85         1.56 o                         
   3 -12   4         16.29         14.83         6.14 o                         
   4 -12   4         47.10         58.65         4.61 o                         
   5 -12   4         26.10         29.73         4.48 o                         
  -6 -11   4         49.84         44.90         6.49 o                         
  -5 -11   4          5.55          7.31         3.92 o                         
  -4 -11   4         90.08         91.69         9.41 o                         
  -3 -11   4         36.67         37.51         5.21 o                         
  -2 -11   4          0.21         -0.03         2.13 o                         
  -1 -11   4        190.21        178.09         7.46 o                         
   0 -11   4         78.34         70.83         5.78 o                         
   1 -11   4         46.05         42.82         4.29 o                         
   2 -11   4        157.73        170.44         7.19 o                         
   3 -11   4         41.66         48.84         3.93 o                         
   4 -11   4          1.66          1.57         1.42 o                         
   5 -11   4         84.40        100.27         9.01 o                         
   6 -11   4        125.38        143.98         8.85 o                         
  -6 -10   4        165.16        200.86        10.67 o                         
  -5 -10   4         15.63         21.52         4.17 o                         
  -4 -10   4          0.03          1.63         2.53 o                         
  -3 -10   4          0.55          1.85         2.66 o                         
  -2 -10   4        379.67        384.88        11.38 o                         
  -1 -10   4          0.06         -0.86         1.95 o                         
   0 -10   4        386.50        371.95         9.40 o                         
   1 -10   4        123.46        131.06         4.19 o                         
   2 -10   4         80.23         82.61         4.27 o                         
   3 -10   4        119.88        112.93         5.31 o                         
   4 -10   4         69.29         68.68         4.67 o                         
   5 -10   4          9.67         10.70         3.46 o                         
   6 -10   4         34.46         24.22         8.22 o                         
  -7  -9   4         55.03         46.22         6.51 o                         
  -6  -9   4          3.45          5.46         3.92 o                         
  -5  -9   4         10.58         11.82         3.93 o                         
  -4  -9   4        471.38        490.29        12.86 o                         
  -3  -9   4          0.36         -0.23         2.22 o                         
  -2  -9   4         25.27         27.05         5.24 o                         
  -1  -9   4        775.22        748.52        14.57 o                         
   0  -9   4         10.83          9.62         1.73 o                         
   1  -9   4        471.38        468.02         6.86 o                         
   2  -9   4        610.86        597.80        10.81 o                         
   3  -9   4       1476.62       1562.67        24.78 o                         
   4  -9   4        343.66        351.30         9.81 o                         
   5  -9   4        170.61        191.87        11.81 o                         
   6  -9   4        100.01        104.06         6.08 o                         
   7  -9   4          7.04          6.91         3.24 o                         
  -7  -8   4         77.38         79.40         7.23 o                         
  -6  -8   4          8.10         11.18         3.70 o                         
  -5  -8   4        198.09        204.18         8.20 o                         
  -4  -8   4          1.12          1.76         2.35 o                         
  -3  -8   4         81.45         87.08         4.89 o                         
  -2  -8   4        584.80        549.02        12.05 o                         
  -1  -8   4        112.90        101.78         1.86 o                         
   0  -8   4         54.72         63.71         3.22 o                         
   1  -8   4       1236.92       1230.64        12.19 o                         
   2  -8   4         38.65         37.74         2.08 o                         
   3  -8   4         40.00         42.37         5.60 o                         
   4  -8   4         85.11         87.74         5.19 o                         
   5  -8   4         21.05         25.94         4.06 o                         
   6  -8   4        118.49        127.22         6.29 o                         
   7  -8   4          0.01          2.58         2.43 o                         
  -8  -7   4        162.63        149.30         8.88 o                         
  -7  -7   4          0.22          1.84         2.57 o                         
  -6  -7   4         64.15         66.48         5.20 o                         
  -5  -7   4          2.43          2.56         2.43 o                         
  -4  -7   4         99.07         93.26         4.74 o                         
  -3  -7   4        744.56        762.02        14.07 o                         
  -2  -7   4        252.14        258.24         6.75 o                         
  -1  -7   4         42.48         51.07         1.28 o                         
   0  -7   4        125.65        143.62         3.18 o                         
   1  -7   4       1448.55       1612.58        14.06 o                         
   2  -7   4        167.84        149.26         3.45 o                         
   3  -7   4         82.02         70.15         3.31 o                         
   4  -7   4          9.76         14.34         3.33 o                         
   5  -7   4        231.85        250.28         7.81 o                         
   6  -7   4         37.59         41.75         4.91 o                         
   7  -7   4          0.25          4.44         5.11 o                         
   8  -7   4          0.00          4.80         6.39 o                         
  -8  -6   4         27.11         29.55         4.80 o                         
  -7  -6   4         30.97         28.16         5.86 o                         
  -6  -6   4        534.43        503.98        12.76 o                         
  -5  -6   4        209.20        211.28         5.66 o                         
  -4  -6   4         28.28         32.63         2.07 o                         
  -3  -6   4        182.66        161.33         7.09 o                         
  -2  -6   4        702.50        750.22        11.63 o                         
  -1  -6   4        817.47        977.37        14.18 o                         
   0  -6   4        216.85        213.80         5.02 o                         
   1  -6   4        912.43        993.85        10.15 o                         
   2  -6   4        672.31        731.03         8.12 o                         
   3  -6   4        222.93        217.03         3.40 o                         
   4  -6   4        218.79        232.63         6.92 o                         
   5  -6   4        259.54        259.89         8.05 o                         
   6  -6   4         52.72         49.76         4.51 o                         
   7  -6   4          4.52          3.30         2.84 o                         
   8  -6   4          1.84          1.59         2.79 o                         
  -8  -5   4         15.05         19.51         5.95 o                         
  -7  -5   4         24.09         25.91         3.08 o                         
  -6  -5   4        124.82         99.35         4.27 o                         
  -5  -5   4         61.55         55.60         2.97 o                         
  -4  -5   4        150.54        150.51         4.49 o                         
  -3  -5   4        186.94        217.48         3.77 o                         
  -2  -5   4          5.02          9.31         0.94 o                         
  -1  -5   4       1326.23       1393.26         9.06 o                         
   0  -5   4       1322.16       1436.52        12.42 o                         
   1  -5   4         79.46         73.71         1.78 o                         
   2  -5   4        421.34        456.00         5.50 o                         
   3  -5   4          1.56          2.23         0.88 o                         
   4  -5   4        111.03        111.06         5.64 o                         
   5  -5   4        361.31        359.93         8.98 o                         
   6  -5   4        200.97        190.30         7.00 o                         
   7  -5   4        339.66        334.34        11.10 o                         
   8  -5   4          2.29          1.84         2.65 o                         
  -8  -4   4          1.49          1.32         1.78 o                         
  -7  -4   4          3.64          0.89         1.78 o                         
  -6  -4   4         31.30         32.36         2.79 o                         
  -5  -4   4        273.16        285.11         5.89 o                         
  -4  -4   4         23.15         19.41         2.00 o                         
  -3  -4   4        460.79        489.53         6.09 o                         
  -2  -4   4        749.88        776.24         8.76 o                         
  -1  -4   4       1683.22       1650.47        10.08 o                         
   0  -4   4        385.69        394.86         3.44 o                         
   1  -4   4        114.04         91.05         2.35 o                         
   2  -4   4          0.47          0.84         0.56 o                         
   3  -4   4        794.52        867.57        21.09 o                         
   4  -4   4        196.55        175.76         5.12 o                         
   5  -4   4         38.55         59.15        18.78 o                         
   6  -4   4        213.18        226.19         7.86 o                         
   7  -4   4        142.32        145.04         7.77 o                         
   8  -4   4         54.32         53.59         5.77 o                         
  -9  -3   4          0.07          1.84         2.81 o                         
  -8  -3   4         26.56         23.10         3.03 o                         
  -7  -3   4         78.00         82.02         4.22 o                         
  -6  -3   4        110.18        118.86         4.24 o                         
  -5  -3   4        162.03        166.91         5.53 o                         
  -4  -3   4         31.38         23.49         1.73 o                         
  -3  -3   4       1095.69       1134.55        10.63 o                         
  -2  -3   4          7.17          2.71         0.57 o                         
  -1  -3   4       1005.83       1040.06        20.20 o                         
   0  -3   4        827.36        716.26         8.34 o                         
   1  -3   4        711.37        749.34         7.18 o                         
   2  -3   4         98.86        104.75         3.11 o                         
   3  -3   4          4.12          1.60         1.42 o                         
   4  -3   4         27.69         27.49         2.24 o                         
   5  -3   4        104.55        107.20         4.40 o                         
   6  -3   4         47.31         44.73         3.89 o                         
   7  -3   4         23.00         25.59         4.06 o                         
   8  -3   4         84.69         87.31         7.25 o                         
  -9  -2   4         76.21         65.33         5.71 o                         
  -8  -2   4         45.57         44.77         3.81 o                         
  -7  -2   4          0.33         -0.81         1.23 o                         
  -6  -2   4         62.86         57.22         3.11 o                         
  -5  -2   4        160.87        161.34         3.79 o                         
  -4  -2   4         10.85          6.34         1.14 o                         
  -3  -2   4       1079.74       1153.12        14.86 o                         
  -2  -2   4        203.21        203.22         2.64 o                         
  -1  -2   4        583.13        531.78        10.54 o                         
   0  -2   4         13.62         11.08         0.51 o                         
   1  -2   4         15.35         13.90         0.39 o                         
   2  -2   4        190.49        202.96         5.37 o                         
   3  -2   4        251.64        273.88         5.02 o                         
   4  -2   4        248.64        276.67         6.03 o                         
   5  -2   4        161.40        166.44         5.57 o                         
   6  -2   4         21.91         28.55         3.23 o                         
   7  -2   4          0.97          1.17         2.22 o                         
   8  -2   4        140.21        142.12        11.28 o                         
  -9  -1   4          0.16          0.13         2.33 o                         
  -8  -1   4        122.80        138.89         6.53 o                         
  -7  -1   4          7.91         10.41         2.49 o                         
  -6  -1   4        194.51        201.86         5.23 o                         
  -5  -1   4        255.45        260.58         4.60 o                         
  -4  -1   4        261.79        274.32         6.48 o                         
  -3  -1   4        116.53        127.50         2.19 o                         
  -2  -1   4          7.74          8.35         0.80 o                         
  -1  -1   4        400.19        385.62         9.17 o                         
   0  -1   4        131.15        124.98         1.72 o                         
   1  -1   4        137.30        123.86         1.37 o                         
   2  -1   4         18.65         22.99         0.62 o                         
   3  -1   4        222.49        223.04         5.25 o                         
   4  -1   4         52.36         62.22         1.66 o                         
   5  -1   4          1.12          1.64         1.44 o                         
   6  -1   4        211.59        218.91         8.08 o                         
   7  -1   4         40.98         46.27         6.13 o                         
   8  -1   4         17.10         18.91         5.28 o                         
  -9   0   4          6.46          5.07         3.22 o                         
  -8   0   4         12.46         14.79         3.69 o                         
  -7   0   4        131.31        122.71         4.48 o                         
  -6   0   4         47.51         49.71         2.71 o                         
  -5   0   4          1.57          1.50         0.87 o                         
  -4   0   4         85.31         80.18         2.81 o                         
  -3   0   4         57.99         61.06         1.77 o                         
  -2   0   4        180.01        198.95         3.43 o                         
  -1   0   4        406.91        419.67         2.93 o                         
   0   0   4       7237.07       6866.26        23.90 o                         
   1   0   4       1206.60       1199.47         6.29 o                         
   2   0   4          9.85         11.31         1.02 o                         
   3   0   4         51.78         48.29         1.55 o                         
   4   0   4        230.89        241.38         3.87 o                         
   5   0   4         64.26         64.81         3.77 o                         
   6   0   4        406.60        430.89        12.43 o                         
   7   0   4        103.55        110.05         6.15 o                         
   8   0   4         14.63         23.67         4.50 o                         
  -9   1   4          2.58          4.92         2.63 o                         
  -8   1   4         13.54         12.08         2.90 o                         
  -7   1   4         15.25         17.18         2.07 o                         
  -6   1   4          6.44         10.56         2.64 o                         
  -5   1   4        139.30        125.39         2.84 o                         
  -4   1   4        143.63        149.08         2.33 o                         
  -3   1   4        532.52        490.42         7.36 o                         
  -2   1   4        185.45        185.70         3.15 o                         
  -1   1   4       1015.93        984.90         7.52 o                         
   0   1   4       3006.67       2978.67        22.80 o                         
   1   1   4         26.71         32.19         0.82 o                         
   2   1   4        764.45        789.98         6.11 o                         
   3   1   4        395.25        419.43         4.97 o                         
   4   1   4         69.17         59.90         1.96 o                         
   5   1   4          6.69          6.22         1.35 o                         
   6   1   4        216.84        225.68         5.57 o                         
   7   1   4         71.23         73.63         4.76 o                         
   8   1   4          4.63          2.38         2.89 o                         
  -9   2   4          0.12          0.03         1.98 o                         
  -8   2   4          0.56          1.59         2.03 o                         
  -7   2   4         35.29         35.67         3.88 o                         
  -6   2   4        243.03        241.94         5.34 o                         
  -5   2   4        112.74        109.94         3.50 o                         
  -4   2   4         34.51         26.52         0.94 o                         
  -3   2   4        116.46        121.77         4.08 o                         
  -2   2   4        793.77        762.50         5.57 o                         
  -1   2   4        840.68        797.02         7.77 o                         
   0   2   4        380.74        405.71         7.91 o                         
   1   2   4        114.83        116.20         1.66 o                         
   2   2   4        592.59        624.96         9.39 o                         
   3   2   4         41.04         45.14         1.67 o                         
   4   2   4         96.85        100.73         4.94 o                         
   5   2   4         23.40         25.05         1.98 o                         
   6   2   4        172.51        159.55         4.68 o                         
   7   2   4         11.04         14.57         3.06 o                         
   8   2   4          0.04         -2.49         5.42 o                         
  -9   3   4          7.74         11.28         3.55 o                         
  -8   3   4         38.96         40.22         3.97 o                         
  -7   3   4          0.10          1.71         1.99 o                         
  -6   3   4         76.65         83.38         4.43 o                         
  -5   3   4         71.53         74.58         2.54 o                         
  -4   3   4        462.59        499.88         8.10 o                         
  -3   3   4          1.81          3.32         0.64 o                         
  -2   3   4          7.21          8.82         1.16 o                         
  -1   3   4          9.00          8.98         0.79 o                         
   0   3   4       1558.98       1511.97        12.23 o                         
   1   3   4         10.82          9.61         1.01 o                         
   2   3   4         11.03         19.65         3.00 o                         
   3   3   4          3.68          2.54         0.73 o                         
   4   3   4        446.29        447.83         5.94 o                         
   5   3   4          1.23          4.17         3.06 o                         
   6   3   4          0.04          0.24         1.04 o                         
   7   3   4         32.74         27.73         3.29 o                         
  -9   4   4          1.87          3.62         2.74 o                         
  -8   4   4          0.60          0.88         1.84 o                         
  -7   4   4         53.28         51.15         4.25 o                         
  -6   4   4         13.45         16.91         2.90 o                         
  -5   4   4         85.22         86.60         3.69 o                         
  -4   4   4          0.88          0.49         0.95 o                         
  -3   4   4       1106.68       1147.87         9.53 o                         
  -2   4   4        118.42        133.44         2.52 o                         
  -1   4   4          3.84          3.86         0.82 o                         
   0   4   4        357.09        382.27         5.15 o                         
   1   4   4         90.03         80.01         1.95 o                         
   2   4   4          0.33         -0.01         0.33 o                         
   3   4   4        336.00        373.10         7.73 o                         
   4   4   4          5.07          7.12         1.11 o                         
   5   4   4         91.62         94.09         2.88 o                         
   6   4   4          7.42          6.06         1.48 o                         
   7   4   4          1.39         -0.18         3.20 o                         
  -8   5   4         54.32         55.21         4.35 o                         
  -7   5   4         52.80         49.49         4.40 o                         
  -6   5   4         78.39         84.09         4.25 o                         
  -5   5   4         19.83         16.28         2.30 o                         
  -4   5   4         16.92         18.56         1.76 o                         
  -3   5   4        108.99         98.04         2.30 o                         
  -2   5   4        283.47        281.87         4.26 o                         
  -1   5   4        101.18        104.64         2.43 o                         
   0   5   4        239.12        236.27         3.86 o                         
   1   5   4        261.71        299.49         5.57 o                         
   2   5   4          1.70          0.57         0.48 o                         
   3   5   4        138.54        121.65        15.54 o                         
   4   5   4         19.78         28.22         4.26 o                         
   5   5   4        264.57        249.46         9.10 o                         
   6   5   4         23.43          9.20         6.79 o                         
   7   5   4          1.19          1.24         4.26 o                         
  -8   6   4         55.53         52.95         4.72 o                         
  -7   6   4         32.43         35.39         6.35 o                         
  -6   6   4         40.84         39.30         8.39 o                         
  -5   6   4          4.47          5.98         2.17 o                         
  -4   6   4         46.52         43.92         1.86 o                         
  -3   6   4          0.57          2.64         1.04 o                         
  -2   6   4          8.62          6.69         1.24 o                         
  -1   6   4          3.50          9.48         1.24 o                         
   0   6   4        651.22        684.66         8.64 o                         
   1   6   4        181.26        213.15         6.30 o                         
   2   6   4        197.12        192.89         5.92 o                         
   3   6   4          0.16          1.29         2.11 o                         
   4   6   4          0.87          2.50         2.07 o                         
   5   6   4         29.31         19.79         3.72 o                         
   6   6   4        149.03        158.90         7.67 o                         
   7   6   4        137.71        122.04        12.52 o                         
  -8   7   4          0.84          1.75         2.31 o                         
  -7   7   4         90.78         80.46         5.33 o                         
  -6   7   4          8.73         12.55         2.84 o                         
  -5   7   4         51.03         51.01         3.96 o                         
  -4   7   4          0.15          4.86         2.63 o                         
  -3   7   4        181.34        170.87         3.92 o                         
  -2   7   4         18.57         24.19         1.89 o                         
  -1   7   4        133.95        131.29         3.64 o                         
   0   7   4         18.49         23.02         1.82 o                         
   1   7   4          0.01         -0.24         0.74 o                         
   2   7   4          2.73          6.92         2.46 o                         
   3   7   4          0.19         -0.24         1.82 o                         
   4   7   4         36.26         43.11         4.82 o                         
   5   7   4          0.07          2.63         2.49 o                         
   6   7   4          6.08          6.99         3.32 o                         
  -7   8   4         19.81         13.16         4.53 o                         
  -6   8   4          0.00         -0.85         1.95 o                         
  -5   8   4          0.13         -0.37         1.23 o                         
  -4   8   4          1.58          1.05         1.23 o                         
  -3   8   4         21.46         25.71         2.28 o                         
  -2   8   4          0.67          3.66         1.62 o                         
  -1   8   4         62.93         67.04         2.96 o                         
   0   8   4         72.04         79.38         3.20 o                         
   1   8   4         31.60         30.97         3.74 o                         
   2   8   4         14.19         16.62         3.22 o                         
   3   8   4        128.79        142.24         7.04 o                         
   4   8   4         16.59         20.61         3.93 o                         
   5   8   4         17.70         19.40         4.40 o                         
   6   8   4         47.25         46.17         5.79 o                         
  -7   9   4         31.43         31.69         3.64 o                         
  -6   9   4          0.23          0.95         2.01 o                         
  -5   9   4         89.18         80.47         4.62 o                         
  -4   9   4         37.94         30.74         2.59 o                         
  -3   9   4        314.96        304.38         7.43 o                         
  -2   9   4        327.67        312.00        11.52 o                         
  -1   9   4          0.79          1.14         1.29 o                         
   0   9   4        105.14         93.49         5.89 o                         
   1   9   4         41.78         37.96         4.42 o                         
   2   9   4        211.64        240.55        10.97 o                         
   3   9   4         45.13         42.95         5.52 o                         
   4   9   4         19.57         26.12         5.75 o                         
   5   9   4          6.94          8.15         3.99 o                         
  -6  10   4          7.45          7.18         4.00 o                         
  -5  10   4         12.38         12.32         3.22 o                         
  -4  10   4        153.81        140.84         5.13 o                         
  -3  10   4        351.03        356.35         8.31 o                         
  -2  10   4         39.57         34.65         3.03 o                         
  -1  10   4         18.65         23.96         4.11 o                         
   0  10   4          7.53         12.64         4.40 o                         
   1  10   4         36.84         39.83         4.88 o                         
   2  10   4        230.97        236.85        11.24 o                         
   3  10   4        244.78        239.21        11.60 o                         
   4  10   4        301.71        323.20        15.37 o                         
  -6  11   4          5.98         11.25         3.50 o                         
  -5  11   4         28.29         27.97         3.86 o                         
  -4  11   4         77.69         68.58         7.33 o                         
  -3  11   4         69.03         57.03         4.22 o                         
  -2  11   4         10.71          8.31         2.86 o                         
  -1  11   4          3.18          2.67         2.92 o                         
   0  11   4          7.99         12.23         3.65 o                         
   1  11   4          0.80          1.38         2.80 o                         
   2  11   4          1.07          1.61         2.94 o                         
   3  11   4         41.15         43.07         6.30 o                         
  -4  12   4          3.14          3.46         3.38 o                         
  -3  12   4          2.21          4.52         2.68 o                         
  -2  12   4         26.90         30.02         4.45 o                         
  -1  12   4          0.62          0.94         2.84 o                         
   0  12   4         14.61         16.16         5.05 o                         
   1  12   4          0.38          2.80         3.20 o                         
   2  12   4         40.56         58.71         7.14 o                         
  -2  13   4          1.03         -0.17         2.16 o                         
  -1  13   4         14.73         22.85         5.10 o                         
   0  13   4         45.94         56.92         6.87 o                         
  -1 -15   5         64.10         69.08         7.11 o                         
   0 -15   5          5.82          7.43         3.88 o                         
   1 -15   5          6.47          1.17         2.30 o                         
  -3 -14   5         67.46         60.73         7.43 o                         
  -2 -14   5          6.58          3.54         3.54 o                         
  -1 -14   5         11.06         14.24         4.37 o                         
   0 -14   5         22.44         17.38         4.73 o                         
   1 -14   5          5.07          7.40         7.11 o                         
   2 -14   5         12.75         11.82        12.97 o                         
   3 -14   5        146.92        157.47        13.68 o                         
  -4 -13   5         43.60         53.89         6.93 o                         
  -3 -13   5         90.27        107.36         8.45 o                         
  -2 -13   5         31.73         32.46         5.95 o                         
  -1 -13   5        110.60        133.22         8.95 o                         
   0 -13   5         31.68         28.42         4.83 o                         
   1 -13   5          8.56          8.18         7.51 o                         
   2 -13   5          0.00          1.42         2.26 o                         
   3 -13   5         65.42         60.27         4.57 o                         
   4 -13   5        147.41        162.97         7.89 o                         
  -5 -12   5          8.25         11.56         4.51 o                         
  -4 -12   5         74.70         73.79         6.90 o                         
  -3 -12   5         20.73         24.69         5.65 o                         
  -2 -12   5         57.84         57.51         5.56 o                         
  -1 -12   5        154.85        161.27         8.41 o                         
   0 -12   5        230.67        198.80         8.39 o                         
   1 -12   5         44.25         46.07         5.10 o                         
   2 -12   5         11.80          6.66         3.50 o                         
   3 -12   5        104.37         97.09         5.67 o                         
   4 -12   5          8.48         15.73         3.41 o                         
   5 -12   5          6.57         14.65         3.69 o                         
  -6 -11   5          6.86          9.48         4.46 o                         
  -5 -11   5         68.88         62.63         6.93 o                         
  -4 -11   5         46.12         44.97         5.35 o                         
  -3 -11   5         72.37         62.44         5.91 o                         
  -2 -11   5        645.39        634.91        16.64 o                         
  -1 -11   5         23.24         19.83         3.84 o                         
   0 -11   5        101.75        110.30         6.22 o                         
   1 -11   5        189.59        176.70         6.38 o                         
   2 -11   5          8.92          4.27         2.87 o                         
   3 -11   5        111.90        119.37         6.10 o                         
   4 -11   5        172.77        169.66         6.98 o                         
   5 -11   5        124.84        134.94         6.57 o                         
   6 -11   5        155.45        166.00         8.15 o                         
  -6 -10   5          0.01          0.73         3.23 o                         
  -5 -10   5          0.89         -0.16         2.51 o                         
  -4 -10   5         33.76         34.59         4.73 o                         
  -3 -10   5         53.63         55.63         5.24 o                         
  -2 -10   5         34.53         38.95         4.02 o                         
  -1 -10   5        328.02        336.49         9.99 o                         
   0 -10   5       1065.91       1013.36        25.70 o                         
   1 -10   5         19.11         16.34         1.68 o                         
   2 -10   5        865.29        889.13        11.82 o                         
   3 -10   5         43.88         41.96         3.77 o                         
   4 -10   5         70.55         72.10         4.86 o                         
   5 -10   5          9.06          5.57         2.68 o                         
   6 -10   5         40.91         45.89         5.01 o                         
  -7  -9   5          0.03          0.49         2.80 o                         
  -6  -9   5         45.53         43.13         5.31 o                         
  -5  -9   5         99.08        111.15         6.61 o                         
  -4  -9   5         50.84         53.48         5.04 o                         
  -3  -9   5        194.06        203.23         7.70 o                         
  -2  -9   5         61.67         54.29         3.97 o                         
  -1  -9   5          5.16          7.84         1.70 o                         
   0  -9   5         66.76         72.64         2.05 o                         
   1  -9   5        408.11        372.42         5.85 o                         
   2  -9   5        382.22        359.44         6.30 o                         
   3  -9   5        965.03        975.25        16.14 o                         
   4  -9   5        269.46        274.69         7.79 o                         
   5  -9   5        208.45        211.77         8.31 o                         
   6  -9   5        127.31        131.51         7.40 o                         
   7  -9   5         94.07         94.22         6.55 o                         
  -7  -8   5         19.78         19.82         4.30 o                         
  -6  -8   5         31.83         40.10         4.93 o                         
  -5  -8   5         57.25         55.82         4.58 o                         
  -4  -8   5          0.62         -0.17         1.66 o                         
  -3  -8   5        617.41        612.89        12.73 o                         
  -2  -8   5        635.36        596.09        12.15 o                         
  -1  -8   5        443.62        446.06         4.82 o                         
   0  -8   5        384.75        347.51         4.33 o                         
   1  -8   5        245.25        243.72         4.09 o                         
   2  -8   5        173.26        181.90         4.00 o                         
   3  -8   5        774.97        769.59        14.16 o                         
   4  -8   5        302.70        325.12         9.01 o                         
   5  -8   5         77.10         81.46         5.43 o                         
   6  -8   5          4.75          6.30         3.11 o                         
   7  -8   5          5.35          5.51         3.01 o                         
  -8  -7   5          0.95          5.23         3.69 o                         
  -7  -7   5         32.00         32.59         4.72 o                         
  -6  -7   5         15.33         12.15         3.33 o                         
  -5  -7   5         32.19         35.72         4.02 o                         
  -4  -7   5          2.98          6.52         2.54 o                         
  -3  -7   5        315.23        291.79         6.25 o                         
  -2  -7   5         98.79         85.50         2.21 o                         
  -1  -7   5         48.28         51.28         1.48 o                         
   0  -7   5          8.55          7.78         1.62 o                         
   1  -7   5        350.88        351.68         4.86 o                         
   2  -7   5         41.20         41.21         2.87 o                         
   3  -7   5          8.26          9.95         2.34 o                         
   4  -7   5        185.79        200.17         7.09 o                         
   5  -7   5          2.35          3.55         2.30 o                         
   6  -7   5        172.03        166.94         7.06 o                         
   7  -7   5         24.44         17.93         4.04 o                         
  -8  -6   5          7.48          2.20         3.07 o                         
  -7  -6   5        131.93        120.90         6.71 o                         
  -6  -6   5         19.86         13.21         2.42 o                         
  -5  -6   5          1.79          0.36         1.14 o                         
  -4  -6   5         80.95         87.38         3.29 o                         
  -3  -6   5         37.56         39.37         2.03 o                         
  -2  -6   5          3.33          2.28         1.51 o                         
  -1  -6   5         20.64         16.89         1.09 o                         
   0  -6   5         45.23         48.94         1.41 o                         
   1  -6   5        191.58        202.37         3.22 o                         
   2  -6   5         70.73         57.63         3.17 o                         
   3  -6   5        137.87        151.64         4.73 o                         
   4  -6   5        123.48        131.78         5.18 o                         
   5  -6   5        147.59        162.59         6.01 o                         
   6  -6   5          8.63          7.82         2.95 o                         
   7  -6   5         83.33         75.04         5.61 o                         
   8  -6   5         34.13         33.62         5.03 o                         
  -8  -5   5         23.89         28.65         4.11 o                         
  -7  -5   5         44.50         36.70         3.57 o                         
  -6  -5   5          6.97         11.82         2.31 o                         
  -5  -5   5          4.83          8.13         1.78 o                         
  -4  -5   5         58.63         57.41         2.65 o                         
  -3  -5   5        201.95        198.42         3.75 o                         
  -2  -5   5        498.12        523.06         8.94 o                         
  -1  -5   5       1158.26       1273.05         9.29 o                         
   0  -5   5          9.64         11.72         0.75 o                         
   1  -5   5        116.87        122.28         2.98 o                         
   2  -5   5        124.78        141.40         2.21 o                         
   3  -5   5        316.65        334.30         6.79 o                         
   4  -5   5          1.15          0.28         1.15 o                         
   5  -5   5         16.87         22.31         3.51 o                         
   6  -5   5          8.86         12.26         3.14 o                         
   7  -5   5         62.64         54.34         4.72 o                         
   8  -5   5         11.52         12.86         4.08 o                         
  -9  -4   5          5.21          5.60         4.26 o                         
  -8  -4   5          0.11          2.00         2.11 o                         
  -7  -4   5         20.99         24.44         2.82 o                         
  -6  -4   5         25.33         23.90         2.77 o                         
  -5  -4   5         14.21         19.06         4.01 o                         
  -4  -4   5        109.97        115.82         3.22 o                         
  -3  -4   5        152.41        153.18         3.17 o                         
  -2  -4   5        457.87        471.62         5.27 o                         
  -1  -4   5        283.51        301.78         4.56 o                         
   0  -4   5        648.18        650.23         7.51 o                         
   1  -4   5       2076.20       2178.12        18.12 o                         
   2  -4   5        286.91        306.52         7.02 o                         
   3  -4   5         64.58         84.72         3.20 o                         
   4  -4   5        111.69        109.66         4.55 o                         
   5  -4   5        250.30        247.61         7.56 o                         
   6  -4   5         50.14         42.99         3.82 o                         
   7  -4   5        110.16         98.39         5.90 o                         
   8  -4   5         52.77         54.16         5.33 o                         
  -9  -3   5         31.81         31.17         5.14 o                         
  -8  -3   5         67.75         53.70         4.05 o                         
  -7  -3   5         21.16         23.82         2.81 o                         
  -6  -3   5         23.44         20.99         2.65 o                         
  -5  -3   5         35.90         34.90         2.34 o                         
  -4  -3   5        151.33        139.16         3.22 o                         
  -3  -3   5       1382.73       1414.83        15.65 o                         
  -2  -3   5        190.88        161.13         2.59 o                         
  -1  -3   5         49.18         32.98         1.25 o                         
   0  -3   5       1768.90       1782.06        56.69 o                         
   1  -3   5        605.96        646.59        23.23 o                         
   2  -3   5          0.72         10.07         3.95 o                         
   3  -3   5        826.61        854.01        11.15 o                         
   4  -3   5        362.91        380.39         8.84 o                         
   5  -3   5         12.06         12.66         2.26 o                         
   6  -3   5         98.10         99.67         5.09 o                         
   7  -3   5          1.98          1.52         2.93 o                         
   8  -3   5          2.70          2.01         3.14 o                         
  -9  -2   5          0.11          0.70         2.28 o                         
  -8  -2   5         46.81         60.67         6.93 o                         
  -7  -2   5         14.55         15.33         2.43 o                         
  -6  -2   5         42.57         43.72         3.44 o                         
  -5  -2   5          8.59          9.51         1.47 o                         
  -4  -2   5          3.03          1.70         0.92 o                         
  -3  -2   5        577.63        585.64        10.56 o                         
  -2  -2   5        166.90        166.75         2.38 o                         
  -1  -2   5         76.27         72.43         1.17 o                         
   0  -2   5        549.66        528.68         9.66 o                         
   1  -2   5         48.34         46.23         1.06 o                         
   2  -2   5        332.12        362.52         8.44 o                         
   3  -2   5        205.42        210.91        14.17 o                         
   4  -2   5         40.38         38.52         3.51 o                         
   5  -2   5         61.44         72.91         4.26 o                         
   6  -2   5          0.08         -0.53         2.04 o                         
   7  -2   5         72.88         76.93         5.66 o                         
   8  -2   5          8.04         11.27         3.55 o                         
  -9  -1   5         64.49         64.44         6.03 o                         
  -8  -1   5         65.52         68.80         6.03 o                         
  -7  -1   5         80.88         79.67         3.72 o                         
  -6  -1   5         22.41         17.81         2.01 o                         
  -5  -1   5          6.07          7.01         1.31 o                         
  -4  -1   5          6.26          6.14         0.95 o                         
  -3  -1   5         61.77         54.48         1.48 o                         
  -2  -1   5        137.50        126.25         2.46 o                         
  -1  -1   5          2.45          1.38         0.38 o                         
   0  -1   5        516.37        503.96         4.23 o                         
   1  -1   5          0.06          0.50         0.53 o                         
   2  -1   5         13.17         13.91         0.87 o                         
   3  -1   5        389.16        380.01         7.42 o                         
   4  -1   5        252.31        285.89        10.84 o                         
   5  -1   5          2.87          3.52         1.98 o                         
   6  -1   5         49.26         47.28         4.50 o                         
   7  -1   5          3.37          0.82         1.90 o                         
   8  -1   5          5.64          4.64         3.44 o                         
  -9   0   5         14.65         16.78         4.46 o                         
  -8   0   5         78.40         74.69         6.57 o                         
  -7   0   5         26.97         25.99         4.24 o                         
  -6   0   5        163.17        154.86         4.03 o                         
  -5   0   5          3.95          4.32         1.07 o                         
  -4   0   5        366.89        355.60         7.19 o                         
  -3   0   5         90.90         75.48         2.81 o                         
  -2   0   5        268.25        262.50         1.90 o                         
  -1   0   5       1716.94       1755.30        22.02 o                         
   0   0   5       3048.99       2961.32        40.29 o                         
   1   0   5        800.38        778.37         4.99 o                         
   2   0   5         45.68         39.95         1.19 o                         
   3   0   5        140.19        138.91         3.04 o                         
   4   0   5         12.34         10.00         1.07 o                         
   5   0   5          5.51          5.73         3.69 o                         
   6   0   5        251.42        290.41        20.65 o                         
   7   0   5         87.98         92.84         9.95 o                         
   8   0   5         34.01         33.73         3.92 o                         
  -9   1   5         22.02         22.58         4.74 o                         
  -8   1   5         47.38         49.00         4.96 o                         
  -7   1   5          0.74         -0.26         1.85 o                         
  -6   1   5        670.18        667.61        23.94 o                         
  -5   1   5        165.95        174.39         5.28 o                         
  -4   1   5         53.14         62.57         2.87 o                         
  -3   1   5        301.60        311.43         5.97 o                         
  -2   1   5        325.00        338.31         5.08 o                         
  -1   1   5          4.94          6.12         0.61 o                         
   0   1   5        318.55        322.36         3.05 o                         
   1   1   5          0.01          0.52         0.41 o                         
   2   1   5        167.07        166.73         3.20 o                         
   3   1   5          5.54          6.29         1.05 o                         
   4   1   5        213.73        217.40         3.88 o                         
   5   1   5          3.23          5.00         1.25 o                         
   6   1   5        376.53        370.83        18.12 o                         
   7   1   5         27.53         24.17         3.60 o                         
   8   1   5          0.48          0.89         1.83 o                         
  -9   2   5         21.48         17.13         3.77 o                         
  -8   2   5         12.00         14.63         3.18 o                         
  -7   2   5         14.59         14.51         2.72 o                         
  -6   2   5        272.38        252.75         7.59 o                         
  -5   2   5        191.49        190.59         5.95 o                         
  -4   2   5          4.14         10.18         1.68 o                         
  -3   2   5        591.49        608.31         8.68 o                         
  -2   2   5         17.57         23.04         2.02 o                         
  -1   2   5        293.76        303.70         3.59 o                         
   0   2   5        719.21        730.66         7.25 o                         
   1   2   5        365.92        374.05         4.59 o                         
   2   2   5        519.94        507.79         9.74 o                         
   3   2   5         81.06         80.49         2.02 o                         
   4   2   5        256.89        264.42         6.43 o                         
   5   2   5          0.10          0.01         0.91 o                         
   6   2   5        222.30        217.84         6.36 o                         
   7   2   5          0.01          0.58         1.45 o                         
  -9   3   5        113.94        110.23         7.26 o                         
  -8   3   5         11.19         10.74         2.80 o                         
  -7   3   5         38.25         38.37        10.13 o                         
  -6   3   5          1.21          4.26         2.29 o                         
  -5   3   5         34.15         32.86         2.72 o                         
  -4   3   5        288.55        272.79         6.11 o                         
  -3   3   5        223.52        201.19         4.46 o                         
  -2   3   5          3.17          3.22         0.62 o                         
  -1   3   5        660.88        667.88        10.47 o                         
   0   3   5        130.25        154.57         3.94 o                         
   1   3   5        307.30        347.97         4.07 o                         
   2   3   5        997.60       1042.59        12.78 o                         
   3   3   5         55.31         56.15         1.80 o                         
   4   3   5          0.02          0.24         0.74 o                         
   5   3   5          4.12          3.33         1.30 o                         
   6   3   5          0.09          1.64         1.31 o                         
   7   3   5          1.26          3.46         4.44 o                         
  -9   4   5          8.91         12.15         3.84 o                         
  -8   4   5         28.91         27.93         4.26 o                         
  -7   4   5         35.20         36.60         4.09 o                         
  -6   4   5          5.91          5.85         2.14 o                         
  -5   4   5         85.81         81.07         3.96 o                         
  -4   4   5          0.29         -0.77         1.11 o                         
  -3   4   5       1004.36       1048.24        12.83 o                         
  -2   4   5         64.13         58.37         1.83 o                         
  -1   4   5         24.18         23.60         1.75 o                         
   0   4   5        117.15        113.13         2.47 o                         
   1   4   5         23.38         23.44         1.96 o                         
   2   4   5         28.17         26.46         3.95 o                         
   3   4   5         66.67         69.21         3.70 o                         
   4   4   5        146.42        142.81         4.17 o                         
   5   4   5         23.80         23.20         1.69 o                         
   6   4   5         13.70         14.73         3.50 o                         
   7   4   5         14.88         17.94         8.53 o                         
  -8   5   5         16.58         14.65         3.09 o                         
  -7   5   5          8.06         10.26         3.12 o                         
  -6   5   5        205.13        200.87         6.76 o                         
  -5   5   5          3.36          5.92         2.19 o                         
  -4   5   5         27.58         33.83         2.59 o                         
  -3   5   5         84.96         78.52         2.22 o                         
  -2   5   5          3.47          2.83         0.90 o                         
  -1   5   5         74.04         72.79         3.38 o                         
   0   5   5         49.10         56.72         2.09 o                         
   1   5   5        231.48        230.81         5.47 o                         
   2   5   5        102.47        105.08         7.02 o                         
   3   5   5         13.96         16.32         2.54 o                         
   4   5   5        103.46        110.48         5.63 o                         
   5   5   5          2.98          2.70         2.40 o                         
   6   5   5          2.86          2.65         2.73 o                         
   7   5   5          1.79          1.42         4.71 o                         
  -8   6   5         51.90         49.53        11.68 o                         
  -7   6   5         27.76         22.60         3.21 o                         
  -6   6   5        265.44        246.17        12.75 o                         
  -5   6   5         56.84         58.43         4.09 o                         
  -4   6   5         27.68         24.85         5.77 o                         
  -3   6   5         28.04         33.49         2.87 o                         
  -2   6   5        104.81         99.06         3.17 o                         
  -1   6   5         44.86         40.58         2.16 o                         
   0   6   5          3.82          8.17         1.35 o                         
   1   6   5        133.56        131.94         4.93 o                         
   2   6   5          9.46          3.45         2.35 o                         
   3   6   5          7.69          8.90         2.45 o                         
   4   6   5          0.18          1.05         2.16 o                         
   5   6   5         66.19         65.43         5.22 o                         
   6   6   5          1.26          2.55         2.70 o                         
  -8   7   5          8.79         11.12         2.86 o                         
  -7   7   5         18.79         23.00         3.99 o                         
  -6   7   5         11.45         11.06         3.02 o                         
  -5   7   5        159.39        148.02         8.04 o                         
  -4   7   5          2.42          4.73         1.94 o                         
  -3   7   5          8.56          6.59         1.63 o                         
  -2   7   5          3.23          1.57         1.30 o                         
  -1   7   5         28.71         26.82         2.22 o                         
   0   7   5        539.18        563.74        11.99 o                         
   1   7   5         51.87         56.80         3.57 o                         
   2   7   5          1.13         -0.62         1.82 o                         
   3   7   5         21.44         21.16         3.77 o                         
   4   7   5         12.28         12.06         3.24 o                         
   5   7   5         15.69         14.85         3.77 o                         
   6   7   5         17.13         20.32         7.24 o                         
  -7   8   5          3.29          4.35         2.92 o                         
  -6   8   5         13.86         10.66         2.73 o                         
  -5   8   5          1.96          0.82         1.94 o                         
  -4   8   5          5.42          8.95         2.28 o                         
  -3   8   5          5.84          1.76         1.38 o                         
  -2   8   5          2.90          1.10         1.38 o                         
  -1   8   5        153.40        140.29         4.32 o                         
   0   8   5         21.92         24.91         2.57 o                         
   1   8   5        201.28        211.89         7.59 o                         
   2   8   5        151.54        165.72         7.21 o                         
   3   8   5         24.16         19.33         4.53 o                         
   4   8   5          0.06         -1.09         2.50 o                         
   5   8   5          5.09          7.36         4.46 o                         
  -7   9   5          5.15          3.14         2.91 o                         
  -6   9   5          7.02          5.32         2.53 o                         
  -5   9   5         48.13         39.31         4.22 o                         
  -4   9   5         23.40         22.87         3.50 o                         
  -3   9   5        344.18        342.28        10.04 o                         
  -2   9   5         97.83         78.27         3.61 o                         
  -1   9   5         79.93         74.67         3.84 o                         
   0   9   5         57.46         66.34         5.32 o                         
   1   9   5        246.02        249.38        10.17 o                         
   2   9   5         10.84         19.09         4.24 o                         
   3   9   5          0.19          3.06         2.98 o                         
   4   9   5         37.59         44.70         6.83 o                         
  -6  10   5          0.56          0.32         1.92 o                         
  -5  10   5         22.58         28.69         4.71 o                         
  -4  10   5        141.34        135.92         6.64 o                         
  -3  10   5          1.69          0.29         1.36 o                         
  -2  10   5         75.96         69.02         6.76 o                         
  -1  10   5          5.60          8.10         3.30 o                         
   0  10   5          0.34          0.93         2.57 o                         
   1  10   5          2.31          4.03         3.15 o                         
   2  10   5         64.45         75.78         8.30 o                         
   3  10   5         67.66         81.89         7.64 o                         
   4  10   5         68.35         67.21         7.54 o                         
  -5  11   5         75.70         62.52         5.98 o                         
  -4  11   5          6.10          9.31         3.23 o                         
  -3  11   5         68.90         69.63         4.17 o                         
  -2  11   5         68.51         61.86         5.01 o                         
  -1  11   5         36.42         32.23         4.46 o                         
   0  11   5         51.43         57.18         5.35 o                         
   1  11   5          0.35          1.26         2.72 o                         
   2  11   5         97.78         95.11         7.59 o                         
   3  11   5          0.89          4.77         4.20 o                         
  -4  12   5          6.69          7.37         4.09 o                         
  -3  12   5          0.93          0.18         3.11 o                         
  -2  12   5          0.29         -0.13         2.16 o                         
  -1  12   5          4.16          8.11         3.71 o                         
   0  12   5         50.30         52.59         5.84 o                         
   1  12   5         20.55         26.60         6.97 o                         
  -1 -15   6          1.45         -1.47         3.20 o                         
   0 -15   6          0.20          9.04         9.68 o                         
   1 -15   6          2.18         -0.11         2.18 o                         
  -3 -14   6          0.13         -0.71         3.19 o                         
  -2 -14   6         36.11         41.14         5.88 o                         
  -1 -14   6         29.04         41.63         6.31 o                         
   0 -14   6          7.27         11.34         3.86 o                         
   1 -14   6         17.83         11.16        10.44 o                         
   2 -14   6         11.54         11.90         5.15 o                         
   3 -14   6        133.84        146.73        11.37 o                         
  -4 -13   6         39.81         45.02         7.62 o                         
  -3 -13   6          1.16          4.28         4.01 o                         
  -2 -13   6         18.42         14.30         5.13 o                         
  -1 -13   6          8.74          1.57         2.92 o                         
   0 -13   6         21.13         15.63         4.05 o                         
   1 -13   6          0.01          0.36         2.13 o                         
   2 -13   6          1.60          0.90         1.65 o                         
   3 -13   6          3.99          7.60         2.70 o                         
   4 -13   6         29.00         32.46         4.69 o                         
  -5 -12   6          1.48          3.57         3.48 o                         
  -4 -12   6          3.96          1.97         2.98 o                         
  -3 -12   6          0.60          3.38         3.69 o                         
  -2 -12   6         44.79         51.67         6.05 o                         
  -1 -12   6        352.41        311.23        10.90 o                         
   0 -12   6        217.47        207.42        10.44 o                         
   1 -12   6        386.84        354.27         8.63 o                         
   2 -12   6         68.59         56.24         4.49 o                         
   3 -12   6          7.82          7.91         2.53 o                         
   4 -12   6          7.07          7.29         3.20 o                         
   5 -12   6         23.15         24.69         5.68 o                         
  -6 -11   6         41.51         49.67         7.13 o                         
  -5 -11   6         11.36         10.88         4.17 o                         
  -4 -11   6          1.96          2.28         3.09 o                         
  -3 -11   6        430.93        429.90        13.72 o                         
  -2 -11   6         41.26         45.90         4.64 o                         
  -1 -11   6         27.44         25.24         3.55 o                         
   0 -11   6        179.11        179.61        12.18 o                         
   1 -11   6        133.46        121.87         3.34 o                         
   2 -11   6         25.46         25.71         2.47 o                         
   3 -11   6         79.14         74.68         6.88 o                         
   4 -11   6          0.24         -0.63         1.78 o                         
   5 -11   6        191.96        225.68        17.23 o                         
   6 -11   6         17.33         28.99         6.26 o                         
  -6 -10   6          2.83          4.10         3.58 o                         
  -5 -10   6        332.25        328.02        11.67 o                         
  -4 -10   6         20.04         18.37         4.18 o                         
  -3 -10   6         52.25         36.00         4.72 o                         
  -2 -10   6         36.03         30.06         4.62 o                         
  -1 -10   6         93.55         92.10         5.46 o                         
   0 -10   6          6.14          5.57         1.02 o                         
   1 -10   6         55.59         55.04         2.51 o                         
   2 -10   6        117.88        121.13         3.81 o                         
   3 -10   6         21.64         18.20         3.03 o                         
   4 -10   6         90.78         87.97         4.79 o                         
   5 -10   6          0.08          0.76         1.98 o                         
   6 -10   6         34.38         40.57         5.77 o                         
  -7  -9   6          1.72         -0.03         1.98 o                         
  -6  -9   6         13.76         22.39         5.12 o                         
  -5  -9   6        141.90        139.77         7.00 o                         
  -4  -9   6         51.31         47.86         4.96 o                         
  -3  -9   6         39.86         28.21         3.60 o                         
  -2  -9   6        107.61         97.91         4.82 o                         
  -1  -9   6          2.70          1.71         1.22 o                         
   0  -9   6         38.37         39.37         1.65 o                         
   1  -9   6          2.70          1.54         1.06 o                         
   2  -9   6         25.35         25.47         2.01 o                         
   3  -9   6         82.05         87.03         4.59 o                         
   4  -9   6         14.00         15.47         3.55 o                         
   5  -9   6        108.87        123.62         7.06 o                         
   6  -9   6         16.35         20.60         3.75 o                         
  -7  -8   6         95.17         90.67         6.49 o                         
  -6  -8   6         21.31         29.05         5.05 o                         
  -5  -8   6         21.16         22.12         4.03 o                         
  -4  -8   6        871.81        819.75        16.77 o                         
  -3  -8   6        842.19        826.99        16.01 o                         
  -2  -8   6          0.02         -0.13         1.01 o                         
  -1  -8   6         61.11         57.42         1.75 o                         
   0  -8   6         69.49         71.02         2.00 o                         
   1  -8   6          2.66          2.78         0.94 o                         
   2  -8   6          9.41          6.88         1.39 o                         
   3  -8   6        164.48        174.93         6.09 o                         
   4  -8   6         62.88         67.23         4.64 o                         
   5  -8   6          1.07          0.61         1.94 o                         
   6  -8   6          1.62          2.13         2.30 o                         
   7  -8   6          8.88         13.28         3.91 o                         
  -8  -7   6          0.01         -0.82         2.48 o                         
  -7  -7   6          5.89         13.73         4.16 o                         
  -6  -7   6          4.09          3.57         2.69 o                         
  -5  -7   6         11.56          9.19         2.84 o                         
  -4  -7   6         12.16         18.37         1.99 o                         
  -3  -7   6        104.82        101.93         3.24 o                         
  -2  -7   6        868.69        914.02        20.91 o                         
  -1  -7   6        126.85        141.70         2.61 o                         
   0  -7   6         50.69         57.97         1.80 o                         
   1  -7   6         26.42         28.21         1.55 o                         
   2  -7   6        104.20         97.76         2.79 o                         
   3  -7   6        986.34       1008.26        15.17 o                         
   4  -7   6          6.90          9.27         2.48 o                         
   5  -7   6        352.25        365.50         9.56 o                         
   6  -7   6          3.89         10.98         3.82 o                         
   7  -7   6         14.60         16.56         4.07 o                         
  -8  -6   6         52.38         62.60         6.06 o                         
  -7  -6   6         86.90         85.98         6.73 o                         
  -6  -6   6          3.80          1.20         1.70 o                         
  -5  -6   6        170.16        169.78         5.12 o                         
  -4  -6   6         42.91         40.70         2.44 o                         
  -3  -6   6        306.99        330.36         5.45 o                         
  -2  -6   6        218.33        230.88         6.60 o                         
  -1  -6   6         26.72         23.78         2.51 o                         
   0  -6   6        935.07        982.12         8.23 o                         
   1  -6   6         48.75         55.05         1.71 o                         
   2  -6   6          1.42          1.14         0.60 o                         
   3  -6   6          5.47          8.26         1.78 o                         
   4  -6   6          4.72          5.76         2.20 o                         
   5  -6   6         22.54         25.86         3.46 o                         
   6  -6   6          0.13          0.59         2.18 o                         
   7  -6   6         33.14         35.67         4.89 o                         
  -8  -5   6          6.21         11.22         3.59 o                         
  -7  -5   6        192.95        164.06         6.07 o                         
  -6  -5   6         82.01         81.15         3.96 o                         
  -5  -5   6        103.83         96.35         3.89 o                         
  -4  -5   6          0.12          0.51         0.93 o                         
  -3  -5   6         88.47         83.67         3.04 o                         
  -2  -5   6        153.59        162.65         3.21 o                         
  -1  -5   6        328.82        319.96         3.81 o                         
   0  -5   6       1226.28       1280.49        10.76 o                         
   1  -5   6        478.45        518.67         8.46 o                         
   2  -5   6        285.60        294.66         5.36 o                         
   3  -5   6        314.99        325.73         6.72 o                         
   4  -5   6          0.47          1.72         2.75 o                         
   5  -5   6         30.63         33.86         3.29 o                         
   6  -5   6          3.07          8.00         4.80 o                         
   7  -5   6         12.82         14.14         3.45 o                         
  -9  -4   6          0.36          1.51         3.73 o                         
  -8  -4   6          7.15          4.58         3.09 o                         
  -7  -4   6         82.34         79.09         4.29 o                         
  -6  -4   6         48.92         38.07         2.98 o                         
  -5  -4   6         39.91         36.15         2.66 o                         
  -4  -4   6          2.83          4.69         1.39 o                         
  -3  -4   6          9.29          9.75         1.30 o                         
  -2  -4   6         19.01         14.47         1.02 o                         
  -1  -4   6        170.88        159.97         2.39 o                         
   0  -4   6        345.21        330.65         3.86 o                         
   1  -4   6          0.31          0.42         0.37 o                         
   2  -4   6         47.68         60.46         4.44 o                         
   3  -4   6         51.17         62.22         5.06 o                         
   4  -4   6         42.04         46.83         3.01 o                         
   5  -4   6        170.50        176.32         6.32 o                         
   6  -4   6        159.65        154.98         6.73 o                         
   7  -4   6         12.55         11.00         4.26 o                         
   8  -4   6          2.99          3.37         3.03 o                         
  -9  -3   6        153.65        147.74         8.94 o                         
  -8  -3   6         17.33         29.39         4.51 o                         
  -7  -3   6         11.11         17.11         4.26 o                         
  -6  -3   6          9.65         14.61         2.28 o                         
  -5  -3   6         80.14         83.57         2.98 o                         
  -4  -3   6         64.60         78.16         2.47 o                         
  -3  -3   6        657.42        692.27         7.63 o                         
  -2  -3   6          9.85          8.21         0.85 o                         
  -1  -3   6          1.34          0.77         0.49 o                         
   0  -3   6        105.96        101.45         1.55 o                         
   1  -3   6         96.59        114.34         1.39 o                         
   2  -3   6        615.44        591.86        18.52 o                         
   3  -3   6        151.09        170.96         4.44 o                         
   4  -3   6        251.59        277.36         6.79 o                         
   5  -3   6         39.43         40.38         3.17 o                         
   6  -3   6        149.57        161.03         6.70 o                         
   7  -3   6          0.19         -1.47         2.75 o                         
   8  -3   6          3.43          6.01         3.39 o                         
  -9  -2   6         10.57         17.40         3.99 o                         
  -8  -2   6          5.28          6.53         3.66 o                         
  -7  -2   6         96.20         87.07         9.95 o                         
  -6  -2   6         82.54         84.07         3.38 o                         
  -5  -2   6        304.39        282.41        16.25 o                         
  -4  -2   6         76.28         76.32         2.21 o                         
  -3  -2   6        296.66        304.01         6.48 o                         
  -2  -2   6        348.17        369.94         5.19 o                         
  -1  -2   6          0.45          0.62         0.46 o                         
   0  -2   6       1749.37       1872.20        10.56 o                         
   1  -2   6         68.38         58.99         0.89 o                         
   2  -2   6         36.05         36.87         1.64 o                         
   3  -2   6       1595.02       1742.19        22.07 o                         
   4  -2   6         53.74         53.11         2.83 o                         
   5  -2   6          1.84          4.10         2.16 o                         
   6  -2   6         25.97         23.17         3.22 o                         
   7  -2   6          0.18          1.75         2.38 o                         
   8  -2   6          8.84         10.40         8.13 o                         
  -9  -1   6          7.36         16.34         3.95 o                         
  -8  -1   6        117.53        117.40         7.46 o                         
  -7  -1   6          3.25          5.17         2.70 o                         
  -6  -1   6          1.46          2.89         2.03 o                         
  -5  -1   6          1.05          0.67         0.78 o                         
  -4  -1   6        893.89        894.79        13.52 o                         
  -3  -1   6        388.11        402.74         8.08 o                         
  -2  -1   6        221.36        255.70         3.52 o                         
  -1  -1   6       1416.53       1510.23         9.58 o                         
   0  -1   6         86.44         87.33         1.36 o                         
   1  -1   6         49.26         41.68         0.93 o                         
   2  -1   6         43.18         52.26         2.93 o                         
   3  -1   6         64.67         62.85         2.45 o                         
   4  -1   6        271.00        275.47         7.77 o                         
   5  -1   6         17.89         20.39         3.77 o                         
   6  -1   6         30.73         28.99         3.59 o                         
   7  -1   6         27.78         26.05         3.92 o                         
   8  -1   6         12.13         19.09         8.66 o                         
  -9   0   6          3.15          4.65         3.06 o                         
  -8   0   6         17.79         20.76         4.46 o                         
  -7   0   6          0.07          1.02         2.26 o                         
  -6   0   6          9.25          6.91         2.45 o                         
  -5   0   6         37.29         37.97         3.21 o                         
  -4   0   6       1238.40       1309.41        41.21 o                         
  -3   0   6          2.84         10.11         1.49 o                         
  -2   0   6       1723.44       1788.88         9.63 o                         
  -1   0   6       2313.33       2402.74        13.50 o                         
   0   0   6        192.18        213.04         2.41 o                         
   1   0   6        286.82        289.16         5.83 o                         
   2   0   6        924.16        943.57         9.85 o                         
   3   0   6         22.42         22.55         1.74 o                         
   4   0   6        219.80        229.00         8.14 o                         
   5   0   6          0.42          1.77         1.61 o                         
   6   0   6        379.77        385.57        10.37 o                         
   7   0   6         47.60         46.36         4.86 o                         
  -9   1   6         24.28         24.00         4.40 o                         
  -8   1   6         21.22         20.49         3.72 o                         
  -7   1   6        115.61        113.00         6.41 o                         
  -6   1   6       1922.51       1956.62        34.99 o                         
  -5   1   6          7.27          8.26         2.03 o                         
  -4   1   6        105.92        105.91         3.91 o                         
  -3   1   6         71.86         66.84         3.04 o                         
  -2   1   6       1113.14       1135.98        22.59 o                         
  -1   1   6        381.80        413.38         3.97 o                         
   0   1   6        355.48        406.24         5.25 o                         
   1   1   6       2291.64       2403.77        14.34 o                         
   2   1   6          0.10          1.88         1.70 o                         
   3   1   6         29.63         27.42         1.47 o                         
   4   1   6         87.22         85.98         2.42 o                         
   5   1   6          0.01          1.65         1.37 o                         
   6   1   6         70.66         79.42         4.93 o                         
   7   1   6         65.78         60.41         4.85 o                         
  -9   2   6          7.69          8.29         3.28 o                         
  -8   2   6         14.40         18.08         3.82 o                         
  -7   2   6          0.85          1.66         2.25 o                         
  -6   2   6          0.18          1.08         1.86 o                         
  -5   2   6          2.58          3.21         2.04 o                         
  -4   2   6         85.74        100.16         4.66 o                         
  -3   2   6        120.48        138.48         3.71 o                         
  -2   2   6         37.44         36.17         1.13 o                         
  -1   2   6       1011.39       1073.43         8.53 o                         
   0   2   6         13.65          5.30         0.78 o                         
   1   2   6        913.63        960.79        10.48 o                         
   2   2   6         61.60         60.63         2.57 o                         
   3   2   6        241.42        245.90         3.87 o                         
   4   2   6        187.59        181.50         3.76 o                         
   5   2   6         80.64         76.52         2.94 o                         
   6   2   6         15.95         15.37         2.98 o                         
   7   2   6          9.90         11.31         2.71 o                         
  -9   3   6         11.46         13.42         3.57 o                         
  -8   3   6          8.18          7.73         3.45 o                         
  -7   3   6         47.83         39.62         3.77 o                         
  -6   3   6        190.21        198.92         7.53 o                         
  -5   3   6        167.83        176.42         5.72 o                         
  -4   3   6         12.46         16.28         2.08 o                         
  -3   3   6        273.86        289.03         6.01 o                         
  -2   3   6          6.26          6.74         0.82 o                         
  -1   3   6         62.50         40.16         1.53 o                         
   0   3   6         10.78         12.56         1.58 o                         
   1   3   6        117.98        150.48         2.80 o                         
   2   3   6         18.09         21.50         1.51 o                         
   3   3   6          0.98          1.34         0.89 o                         
   4   3   6         18.56         19.88         1.62 o                         
   5   3   6          6.40          6.33         1.39 o                         
   6   3   6          0.46          1.85         1.25 o                         
   7   3   6         12.06         15.28         6.22 o                         
  -9   4   6          0.09          0.38         1.91 o                         
  -8   4   6         67.60         77.56         5.56 o                         
  -7   4   6          2.17          3.12         2.24 o                         
  -6   4   6         67.66         73.14         4.41 o                         
  -5   4   6          4.53          3.93         1.88 o                         
  -4   4   6        312.93        290.28         6.80 o                         
  -3   4   6        144.86        145.76         6.22 o                         
  -2   4   6          0.55         -0.33         0.64 o                         
  -1   4   6          0.90          9.82         3.24 o                         
   0   4   6          8.17          7.76         1.12 o                         
   1   4   6          1.47          0.46         0.65 o                         
   2   4   6        330.18        351.85         7.35 o                         
   3   4   6         33.32         32.83         2.71 o                         
   4   4   6         17.21         17.43         1.63 o                         
   5   4   6          5.53          7.50         1.53 o                         
   6   4   6          2.16          4.26         4.80 o                         
   7   4   6          4.05          2.66         4.80 o                         
  -8   5   6        129.59        137.75         7.37 o                         
  -7   5   6          6.43          9.40         2.73 o                         
  -6   5   6         28.63         32.04         3.44 o                         
  -5   5   6         85.67         82.51         4.53 o                         
  -4   5   6        538.10        539.54        10.77 o                         
  -3   5   6        175.70        167.08         5.84 o                         
  -2   5   6         92.67         86.33         2.47 o                         
  -1   5   6         22.29         19.13         2.85 o                         
   0   5   6        195.45        202.08         4.00 o                         
   1   5   6         50.84         47.20         4.04 o                         
   2   5   6        143.79          3.39         2.58 o                         
   3   5   6        519.18        510.13        11.72 o                         
   4   5   6         47.33         45.61         4.34 o                         
   5   5   6         13.50         12.18         3.66 o                         
   6   5   6         34.78         37.93        10.30 o                         
  -8   6   6        264.13        257.56         9.27 o                         
  -7   6   6        134.46        120.12         5.87 o                         
  -6   6   6         14.95         18.47         3.41 o                         
  -5   6   6        133.97        137.20         5.54 o                         
  -4   6   6        395.89        388.56         9.30 o                         
  -3   6   6         70.85         71.88         2.91 o                         
  -2   6   6       1052.73       1003.40        11.81 o                         
  -1   6   6        307.39        305.83         5.57 o                         
   0   6   6         23.28         17.93         2.11 o                         
   1   6   6        111.54        111.76         5.28 o                         
   2   6   6          4.49          2.61         1.90 o                         
   3   6   6        162.48        155.29         6.77 o                         
   4   6   6         45.84         51.75         5.44 o                         
   5   6   6         87.86         88.07         5.98 o                         
   6   6   6         12.31         13.41         6.93 o                         
  -8   7   6         15.93         13.21         3.38 o                         
  -7   7   6         12.08         16.68         3.71 o                         
  -6   7   6         49.28         50.66         4.09 o                         
  -5   7   6        130.67        119.00         7.19 o                         
  -4   7   6        122.72        112.13         5.03 o                         
  -3   7   6        827.47        792.69        10.83 o                         
  -2   7   6          3.94          7.56         1.73 o                         
  -1   7   6        288.01        309.36         6.47 o                         
   0   7   6         13.26         12.29         1.85 o                         
   1   7   6        252.21        241.47         7.32 o                         
   2   7   6        146.09        159.54         7.06 o                         
   3   7   6        148.37        145.88         7.22 o                         
   4   7   6          0.08         -1.46         2.66 o                         
   5   7   6          3.55          0.52         2.23 o                         
  -7   8   6        202.27        183.56         8.83 o                         
  -6   8   6        111.43        110.27         5.91 o                         
  -5   8   6          1.71          0.90         1.97 o                         
  -4   8   6         48.85         49.27         3.86 o                         
  -3   8   6        244.25        226.44         5.48 o                         
  -2   8   6         26.86         32.16         2.49 o                         
  -1   8   6        921.50        847.04        15.38 o                         
   0   8   6          8.83         10.64         2.61 o                         
   1   8   6        343.49        338.32        10.71 o                         
   2   8   6         23.21         25.67         4.23 o                         
   3   8   6         53.78         53.05         5.65 o                         
   4   8   6          8.70         10.63         4.46 o                         
   5   8   6         16.51         14.79         5.06 o                         
  -6   9   6          2.88          5.74         3.11 o                         
  -5   9   6          1.27          2.20         2.17 o                         
  -4   9   6         20.45         22.84         3.80 o                         
  -3   9   6          0.00         -0.34         1.28 o                         
  -2   9   6          7.46          4.89         1.98 o                         
  -1   9   6         81.26         65.48         3.73 o                         
   0   9   6         24.86         25.10         3.47 o                         
   1   9   6        164.61        177.62         7.62 o                         
   2   9   6        189.48        183.60         8.71 o                         
   3   9   6        579.55        585.93        18.54 o                         
   4   9   6          8.37          6.38         3.82 o                         
  -6  10   6         17.17         16.64         4.28 o                         
  -5  10   6         47.78         55.42         5.46 o                         
  -4  10   6         17.57         23.85         4.40 o                         
  -3  10   6          0.75          3.25         2.86 o                         
  -2  10   6          0.06         -0.19         1.42 o                         
  -1  10   6          3.01          1.78         2.20 o                         
   0  10   6        436.14        408.86        23.05 o                         
   1  10   6         52.62         64.94         8.44 o                         
   2  10   6          6.86         10.29         4.81 o                         
   3  10   6        178.95        209.59        12.44 o                         
  -5  11   6         19.68         27.30         4.41 o                         
  -4  11   6         19.42         18.59         3.97 o                         
  -3  11   6        120.68        108.45         8.62 o                         
  -2  11   6        121.73        100.72         6.88 o                         
  -1  11   6          0.07         -0.86         2.43 o                         
   0  11   6          5.27          4.45         3.54 o                         
   1  11   6         35.70         40.17         6.28 o                         
   2  11   6         94.46         95.57         9.02 o                         
  -3  12   6          8.99         22.83         5.51 o                         
  -2  12   6          0.03          0.44         3.20 o                         
  -1  12   6          0.20          2.77         3.55 o                         
   0  12   6         24.84         21.28         8.48 o                         
   0 -15   7         40.78         30.88        22.03 o                         
  -3 -14   7        121.55        139.16        10.01 o                         
  -2 -14   7         15.88         15.57         4.93 o                         
  -1 -14   7         23.80         32.06         8.84 o                         
   0 -14   7          2.42          1.19         2.69 o                         
   1 -14   7          0.67         -0.64         2.43 o                         
   2 -14   7          0.03          0.98         4.26 o                         
   3 -14   7         60.73         55.42         7.99 o                         
  -4 -13   7          2.59         10.73         6.97 o                         
  -3 -13   7        342.22        341.21        14.24 o                         
  -2 -13   7          0.03          0.79         2.69 o                         
  -1 -13   7         64.33         58.38         6.60 o                         
   0 -13   7          0.96          3.05         2.98 o                         
   1 -13   7        139.96        140.44         7.68 o                         
   2 -13   7         65.66         65.48         6.84 o                         
   3 -13   7          4.95          1.88         1.72 o                         
   4 -13   7         16.49         15.61         3.41 o                         
  -5 -12   7         25.08         17.39         4.64 o                         
  -4 -12   7          0.12         -1.95         2.84 o                         
  -3 -12   7         29.29         36.51         5.51 o                         
  -2 -12   7         18.93         12.87         4.45 o                         
  -1 -12   7        163.99        153.01         7.19 o                         
   0 -12   7         46.95         42.21         4.27 o                         
   1 -12   7        111.14         93.64         5.71 o                         
   2 -12   7        110.63        106.98         3.99 o                         
   3 -12   7        134.32        142.04         6.15 o                         
   4 -12   7         79.76         80.66         5.26 o                         
   5 -12   7          7.20          6.88         3.24 o                         
  -6 -11   7         13.64          7.30         3.86 o                         
  -5 -11   7          0.09          2.26         3.24 o                         
  -4 -11   7         59.78         50.58         5.52 o                         
  -3 -11   7          0.50          1.43         2.43 o                         
  -2 -11   7         65.62         64.97         6.13 o                         
  -1 -11   7        114.43         96.58         5.90 o                         
   0 -11   7         88.19         86.53         2.94 o                         
   1 -11   7         55.30         47.91         2.35 o                         
   2 -11   7         32.51         30.07         2.38 o                         
   3 -11   7          5.17          9.27         2.19 o                         
   4 -11   7         31.39         34.11         3.69 o                         
   5 -11   7          0.00          0.87         2.28 o                         
  -6 -10   7          0.00         -1.42         2.92 o                         
  -5 -10   7        113.44        106.09        12.52 o                         
  -4 -10   7         28.31         31.35         4.67 o                         
  -3 -10   7        306.64        276.00         9.28 o                         
  -2 -10   7         16.36         16.35         3.81 o                         
  -1 -10   7        323.08        272.39         4.55 o                         
   0 -10   7        659.29        568.04         7.12 o                         
   1 -10   7         16.01         16.06         2.09 o                         
   2 -10   7         92.01         84.39         3.54 o                         
   3 -10   7         45.34         47.50         3.33 o                         
   4 -10   7          4.46          4.58         2.49 o                         
   5 -10   7         56.67         68.50         8.62 o                         
   6 -10   7         36.95         38.01         4.80 o                         
  -7  -9   7        103.84        101.27         8.45 o                         
  -6  -9   7         25.55         21.50         5.60 o                         
  -5  -9   7          1.67          2.13         2.64 o                         
  -4  -9   7        149.74        139.83         6.90 o                         
  -3  -9   7         91.48         92.08         5.51 o                         
  -2  -9   7          0.01          0.48         0.86 o                         
  -1  -9   7         23.12         28.49         1.60 o                         
   0  -9   7          4.13          1.70         0.86 o                         
   1  -9   7          6.77          5.62         1.13 o                         
   2  -9   7        331.88        316.23        10.14 o                         
   3  -9   7        196.08        193.47         6.62 o                         
   4  -9   7         38.05         38.15         4.01 o                         
   5  -9   7         34.56         36.14         4.39 o                         
   6  -9   7         20.05         28.56         4.46 o                         
  -7  -8   7          3.19          3.34         3.05 o                         
  -6  -8   7         58.03         48.97         5.23 o                         
  -5  -8   7          8.27          9.80         3.11 o                         
  -4  -8   7          0.03          3.09         2.66 o                         
  -3  -8   7        553.53        554.07         8.69 o                         
  -2  -8   7         15.20         14.12         1.70 o                         
  -1  -8   7         10.36         12.06         2.07 o                         
   0  -8   7          9.15         11.46         1.17 o                         
   1  -8   7        128.62        116.91         4.29 o                         
   2  -8   7          4.77          5.11         1.56 o                         
   3  -8   7        274.42        267.44        10.70 o                         
   4  -8   7        125.75        125.58         5.87 o                         
   5  -8   7         21.21         16.96         3.46 o                         
   6  -8   7         71.97         72.50         6.48 o                         
   7  -8   7          0.01          0.65         2.19 o                         
  -8  -7   7         84.33        110.49        10.04 o                         
  -7  -7   7          0.00          1.11         2.51 o                         
  -6  -7   7         90.00         77.18         5.67 o                         
  -5  -7   7          1.37          0.99         1.44 o                         
  -4  -7   7         53.18         54.37         2.77 o                         
  -3  -7   7        126.07        124.90         3.58 o                         
  -2  -7   7         10.30         10.16         1.25 o                         
  -1  -7   7         23.97         18.84         1.38 o                         
   0  -7   7         57.40         51.86         1.70 o                         
   1  -7   7          1.18          0.04         0.52 o                         
   2  -7   7          9.24          8.39         1.69 o                         
   3  -7   7        220.85        231.27         6.26 o                         
   4  -7   7         86.99         94.40         4.93 o                         
   5  -7   7          0.24          3.94         2.47 o                         
   6  -7   7          0.00          0.32         2.01 o                         
   7  -7   7        203.09        202.44         8.84 o                         
  -8  -6   7         14.33         14.74         5.60 o                         
  -7  -6   7         72.94         62.69         5.33 o                         
  -6  -6   7          3.51          0.37         1.78 o                         
  -5  -6   7         28.62         33.42         3.57 o                         
  -4  -6   7          7.58          9.77         1.73 o                         
  -3  -6   7         57.30         68.02         3.27 o                         
  -2  -6   7         15.05         18.03         1.47 o                         
  -1  -6   7        203.96        243.52         3.64 o                         
   0  -6   7         33.74         34.61         1.45 o                         
   1  -6   7          0.73          2.45         1.12 o                         
   2  -6   7        125.46        131.85         3.62 o                         
   3  -6   7        145.06        144.17         4.46 o                         
   4  -6   7          6.49          6.19         2.17 o                         
   5  -6   7         51.12         49.91         4.14 o                         
   6  -6   7          0.00         -0.88         2.13 o                         
   7  -6   7         88.35         75.97         6.26 o                         
  -8  -5   7         34.34         31.33         5.32 o                         
  -7  -5   7          3.80          5.93         2.28 o                         
  -6  -5   7        152.18        134.61         5.09 o                         
  -5  -5   7         78.25         72.09         3.43 o                         
  -4  -5   7         10.50          9.93         1.75 o                         
  -3  -5   7          0.36         -0.92         0.95 o                         
  -2  -5   7        205.64        196.15         3.90 o                         
  -1  -5   7        313.88        338.42         4.36 o                         
   0  -5   7          0.36          1.80         0.63 o                         
   1  -5   7        139.89        151.05         2.31 o                         
   2  -5   7          7.64         10.73         1.54 o                         
   3  -5   7         57.34         67.38         3.12 o                         
   4  -5   7          1.54          0.92         1.39 o                         
   5  -5   7        178.77        184.66         7.28 o                         
   6  -5   7         37.30         35.10         4.27 o                         
   7  -5   7         41.67         36.40         4.46 o                         
  -9  -4   7         30.43         37.48         8.70 o                         
  -8  -4   7          0.43         -1.24         2.62 o                         
  -7  -4   7         64.59         58.00         3.86 o                         
  -6  -4   7         46.62         38.33         2.92 o                         
  -5  -4   7          1.34          1.65         1.31 o                         
  -4  -4   7          0.02          0.42         0.95 o                         
  -3  -4   7         59.34         59.79         2.39 o                         
  -2  -4   7        160.27        152.95         3.98 o                         
  -1  -4   7        106.93         99.27         4.05 o                         
   0  -4   7        568.84        591.92         5.41 o                         
   1  -4   7        125.55        111.28         2.82 o                         
   2  -4   7         54.13         58.36         2.80 o                         
   3  -4   7         62.73         64.14         3.22 o                         
   4  -4   7         79.65         85.67         5.68 o                         
   5  -4   7          0.11         -0.36         1.78 o                         
   6  -4   7         28.62         32.74         3.74 o                         
   7  -4   7         44.45         41.95         4.60 o                         
  -9  -3   7         11.29         23.08         5.33 o                         
  -8  -3   7         16.43         22.53         4.30 o                         
  -7  -3   7        106.71         99.28         5.95 o                         
  -6  -3   7         22.08         29.18         4.93 o                         
  -5  -3   7        485.66        468.45        10.40 o                         
  -4  -3   7        295.27        284.29         6.86 o                         
  -3  -3   7         87.13         94.95         3.36 o                         
  -2  -3   7         58.37         62.17         1.75 o                         
  -1  -3   7        829.80        853.95         9.45 o                         
   0  -3   7         85.04         94.56         1.75 o                         
   1  -3   7        719.18        767.26         6.92 o                         
   2  -3   7         31.43         37.66         3.15 o                         
   3  -3   7        180.66        195.15         5.60 o                         
   4  -3   7          0.06         -0.06         1.12 o                         
   5  -3   7          4.48          4.40         1.94 o                         
   6  -3   7         68.03         67.80         5.21 o                         
   7  -3   7          0.00          0.30         2.31 o                         
  -9  -2   7         66.84         76.02         6.96 o                         
  -8  -2   7         16.64         24.03         5.15 o                         
  -7  -2   7          6.40          7.29         2.73 o                         
  -6  -2   7          2.20          1.50         2.10 o                         
  -5  -2   7          8.81          8.52         1.44 o                         
  -4  -2   7        226.97        251.50         6.28 o                         
  -3  -2   7        262.71        286.44         5.84 o                         
  -2  -2   7        360.29        362.29         4.07 o                         
  -1  -2   7        622.90        685.77         9.86 o                         
   0  -2   7        529.79        560.23         4.64 o                         
   1  -2   7        463.63        468.16         9.88 o                         
   2  -2   7        277.52        276.78         8.35 o                         
   3  -2   7         24.97         22.34         1.92 o                         
   4  -2   7         23.28         24.72         2.62 o                         
   5  -2   7        109.45        120.43         4.75 o                         
   6  -2   7          8.32         12.82         2.98 o                         
   7  -2   7          1.34          2.89         2.81 o                         
  -9  -1   7         10.72          8.18         3.94 o                         
  -8  -1   7          1.47          2.74         2.87 o                         
  -7  -1   7         14.16         16.30         3.29 o                         
  -6  -1   7        398.82        398.97        10.53 o                         
  -5  -1   7         13.14         15.98         2.70 o                         
  -4  -1   7        820.56        865.26        13.63 o                         
  -3  -1   7         22.77         28.44         2.26 o                         
  -2  -1   7       3780.94       3981.97        21.54 o                         
  -1  -1   7        114.68        104.41         1.80 o                         
   0  -1   7       1334.10       1548.50        14.16 o                         
   1  -1   7        479.66        511.54         9.97 o                         
   2  -1   7        136.86        153.17         6.84 o                         
   3  -1   7          6.25         11.34         1.54 o                         
   4  -1   7         22.81         22.90         2.25 o                         
   5  -1   7          7.14         11.41         4.26 o                         
   6  -1   7          8.28          4.62         2.22 o                         
   7  -1   7          0.87          2.19         3.20 o                         
  -9   0   7         39.18         42.90         5.70 o                         
  -8   0   7         35.76         33.76         4.40 o                         
  -7   0   7         13.78         18.06         3.80 o                         
  -6   0   7        281.91        270.21         9.12 o                         
  -5   0   7          2.43          2.80         1.74 o                         
  -4   0   7        172.50        191.43         5.48 o                         
  -3   0   7          0.11         -0.23         0.92 o                         
  -2   0   7       1729.54       2004.52        31.11 o                         
  -1   0   7        139.98        118.62         1.96 o                         
   0   0   7        914.54       1011.27        12.18 o                         
   1   0   7          8.63         10.10         0.77 o                         
   2   0   7          0.31         -0.12         0.46 o                         
   3   0   7          8.50         10.01         1.68 o                         
   4   0   7        181.77        170.08         4.92 o                         
   5   0   7        101.42         98.35         4.26 o                         
   6   0   7        726.14        736.34        20.38 o                         
   7   0   7          7.45         12.27         7.02 o                         
  -9   1   7         23.39         20.29         4.39 o                         
  -8   1   7          1.53          0.84         2.32 o                         
  -7   1   7        832.68        855.74        18.23 o                         
  -6   1   7          7.92          9.22         2.81 o                         
  -5   1   7        268.83        281.17         7.95 o                         
  -4   1   7       1021.35       1084.87        16.02 o                         
  -3   1   7         90.56         88.49         3.54 o                         
  -2   1   7        117.65        128.51         3.54 o                         
  -1   1   7        444.17        457.51         4.88 o                         
   0   1   7       2306.89       2447.28        31.25 o                         
   1   1   7        437.40        427.51         4.58 o                         
   2   1   7        203.91        239.63         3.42 o                         
   3   1   7        122.44        123.79         3.92 o                         
   4   1   7         42.66         40.72         2.63 o                         
   5   1   7         48.80         51.48         3.05 o                         
   6   1   7          9.28         14.32         2.88 o                         
   7   1   7         37.72         35.88         6.04 o                         
  -9   2   7         20.41         25.59         4.40 o                         
  -8   2   7        317.57        326.20        11.86 o                         
  -7   2   7         22.30         26.47         7.11 o                         
  -6   2   7         41.05         36.34         3.75 o                         
  -5   2   7        108.37        110.60         4.86 o                         
  -4   2   7         30.35         30.18         3.73 o                         
  -3   2   7        123.95        115.53         3.70 o                         
  -2   2   7         17.91         15.91         1.19 o                         
  -1   2   7        260.28        241.87         3.33 o                         
   0   2   7       1663.23       1697.76        13.16 o                         
   1   2   7         15.37         15.73         1.05 o                         
   2   2   7         85.12         89.67         2.13 o                         
   3   2   7         61.05         51.69         2.20 o                         
   4   2   7          5.57          6.65         1.36 o                         
   5   2   7         11.22         11.26         2.13 o                         
   6   2   7        159.65        150.96         7.90 o                         
   7   2   7          0.97          2.54         2.00 o                         
  -9   3   7         84.44         78.93         6.01 o                         
  -8   3   7         23.42         24.56         4.24 o                         
  -7   3   7         47.94         44.69         5.27 o                         
  -6   3   7        112.89        115.57         5.46 o                         
  -5   3   7        191.87        195.54         6.24 o                         
  -4   3   7          8.53          8.85         3.29 o                         
  -3   3   7        368.06        426.77        14.79 o                         
  -2   3   7         39.26         32.16         2.03 o                         
  -1   3   7        285.86        279.56        11.27 o                         
   0   3   7         67.81         78.89         2.12 o                         
   1   3   7         16.95         16.63         2.85 o                         
   2   3   7         40.03         41.44         2.44 o                         
   3   3   7         62.63         61.98         2.39 o                         
   4   3   7         16.68         16.23         1.80 o                         
   5   3   7          4.56          4.63         1.40 o                         
   6   3   7          4.03          8.25         1.96 o                         
  -8   4   7         45.61         57.49         6.13 o                         
  -7   4   7         58.14         50.74         4.63 o                         
  -6   4   7        401.01        416.26        10.82 o                         
  -5   4   7        374.06        393.76         9.49 o                         
  -4   4   7         37.94         39.49         2.96 o                         
  -3   4   7        693.03        681.71        10.97 o                         
  -2   4   7          3.25          3.80         2.05 o                         
  -1   4   7          8.76          7.20         1.21 o                         
   0   4   7         11.08         12.09         1.47 o                         
   1   4   7        546.62        542.63         9.41 o                         
   2   4   7         36.20         31.15         3.14 o                         
   3   4   7         57.15         49.19         4.00 o                         
   4   4   7        108.05        103.92         3.96 o                         
   5   4   7         45.69         44.04         2.98 o                         
   6   4   7         51.13         49.12         8.53 o                         
  -8   5   7          3.26          7.97         8.48 o                         
  -7   5   7         37.62         38.52         4.71 o                         
  -6   5   7         37.56         45.70         5.68 o                         
  -5   5   7         29.29         31.22         3.77 o                         
  -4   5   7        483.73        453.28         9.54 o                         
  -3   5   7          0.05          0.35         1.42 o                         
  -2   5   7        289.76        275.16         4.87 o                         
  -1   5   7        452.32        458.85         6.72 o                         
   0   5   7         55.00         62.40         2.70 o                         
   1   5   7        158.31        165.04         5.39 o                         
   2   5   7        207.94        192.67         5.91 o                         
   3   5   7         26.02         23.32         3.51 o                         
   4   5   7         71.76         76.67         5.46 o                         
   5   5   7         55.89         54.80         5.25 o                         
   6   5   7          0.02         -1.15         5.42 o                         
  -8   6   7         11.85         15.35         3.82 o                         
  -7   6   7         61.75         64.29         8.62 o                         
  -6   6   7        289.59        281.60         9.01 o                         
  -5   6   7        280.43        287.61         9.12 o                         
  -4   6   7         66.19         67.94         6.17 o                         
  -3   6   7        588.21        625.59        12.45 o                         
  -2   6   7        619.01        598.24        10.43 o                         
  -1   6   7         23.85         27.81         2.37 o                         
   0   6   7       1823.69       1798.96        23.75 o                         
   1   6   7         79.54         90.21         4.36 o                         
   2   6   7         13.13         11.35         4.88 o                         
   3   6   7          8.56         18.81         3.43 o                         
   4   6   7          1.93          1.34         2.47 o                         
   5   6   7          0.30         -0.81         2.47 o                         
  -7   7   7        218.74        206.55         8.35 o                         
  -6   7   7         30.10         34.32         4.15 o                         
  -5   7   7        140.42        149.18         7.11 o                         
  -4   7   7         39.61         39.76         3.59 o                         
  -3   7   7        253.02        218.64         7.69 o                         
  -2   7   7         22.63         20.09         2.28 o                         
  -1   7   7        125.72        106.10         3.95 o                         
   0   7   7         56.05         67.16         4.24 o                         
   1   7   7         44.17         44.95         4.60 o                         
   2   7   7         95.46         90.16         5.22 o                         
   3   7   7         61.06         61.27         6.01 o                         
   4   7   7         72.25         64.76         6.48 o                         
   5   7   7         29.24         33.11         6.44 o                         
  -7   8   7         97.46         97.63         7.22 o                         
  -6   8   7         13.57         11.65         3.19 o                         
  -5   8   7        219.05        206.77         8.21 o                         
  -4   8   7          3.49          5.25         2.39 o                         
  -3   8   7        115.06        102.73         5.45 o                         
  -2   8   7         23.29         18.45         2.47 o                         
  -1   8   7        231.18        221.28         6.01 o                         
   0   8   7          3.80          1.12         1.81 o                         
   1   8   7        230.23        208.95         8.29 o                         
   2   8   7         17.74         16.76         4.41 o                         
   3   8   7          0.34          0.91         2.92 o                         
   4   8   7          1.03         -0.35         4.35 o                         
  -6   9   7         23.01         26.37         3.99 o                         
  -5   9   7         16.74         15.79         3.16 o                         
  -4   9   7         28.59         25.55         4.08 o                         
  -3   9   7         20.36         23.01         3.70 o                         
  -2   9   7        157.01        143.10         5.30 o                         
  -1   9   7         10.77         23.56         4.48 o                         
   0   9   7          2.95          3.19         2.97 o                         
   1   9   7          1.93          1.69         2.64 o                         
   2   9   7          0.01          0.56         2.57 o                         
   3   9   7         75.06         81.45         6.88 o                         
  -5  10   7         29.92         35.56         7.42 o                         
  -4  10   7         34.20         29.85         5.02 o                         
  -3  10   7        351.62        331.95        21.36 o                         
  -2  10   7         79.18         74.48         5.22 o                         
  -1  10   7          9.42         14.97         3.46 o                         
   0  10   7         51.18         42.01         5.59 o                         
   1  10   7          3.51          3.61         3.25 o                         
   2  10   7        199.01        210.07        11.70 o                         
  -4  11   7        101.98        101.16        10.30 o                         
  -3  11   7        433.18        492.14        18.39 o                         
  -2  11   7         68.83         72.74         7.73 o                         
  -1  11   7          4.65          5.50         3.11 o                         
   0  11   7          2.18          5.01         3.39 o                         
   1  11   7         17.84         26.57         5.31 o                         
  -3 -14   8         28.64         28.56         5.99 o                         
  -2 -14   8         73.18         88.97         7.68 o                         
  -1 -14   8          4.95          9.47         6.22 o                         
   0 -14   8         53.95         55.87         5.80 o                         
   1 -14   8          0.28         -0.44         3.11 o                         
   2 -14   8          0.38          0.71         3.46 o                         
  -4 -13   8         31.90         38.83         5.99 o                         
  -3 -13   8        107.93        100.29         8.89 o                         
  -2 -13   8          1.31         -0.46         2.54 o                         
  -1 -13   8        106.94        104.25         7.40 o                         
   0 -13   8          6.54         17.69         4.16 o                         
   1 -13   8         19.33         16.95         3.99 o                         
   2 -13   8          0.08         -0.90         1.57 o                         
   3 -13   8         68.29         71.39         5.22 o                         
   4 -13   8          1.61          1.39         1.90 o                         
  -5 -12   8          9.72         10.34         5.23 o                         
  -4 -12   8         99.66        112.83         8.07 o                         
  -3 -12   8          6.76          8.82         4.17 o                         
  -2 -12   8         29.47         34.70         4.52 o                         
  -1 -12   8        149.15        155.16         8.58 o                         
   0 -12   8        108.47         82.71         6.62 o                         
   1 -12   8         68.65         63.91         2.64 o                         
   2 -12   8         24.99         16.87         3.69 o                         
   3 -12   8          3.08          7.50         4.26 o                         
   4 -12   8          1.29          6.21         2.72 o                         
  -6 -11   8         77.98         94.27        12.30 o                         
  -5 -11   8         34.42         34.59         5.67 o                         
  -4 -11   8          3.16          2.46         2.98 o                         
  -3 -11   8          7.71          4.71         3.20 o                         
  -2 -11   8        179.87        166.08         7.84 o                         
  -1 -11   8          0.78          0.78         5.02 o                         
   0 -11   8         11.45          9.18         1.51 o                         
   1 -11   8         13.09         12.56         1.73 o                         
   2 -11   8         39.82         40.62         4.53 o                         
   3 -11   8        146.20        136.22         5.66 o                         
   4 -11   8          4.34          4.86         2.39 o                         
   5 -11   8         15.09         16.86         3.48 o                         
  -6 -10   8         10.69         15.86         4.42 o                         
  -5 -10   8          0.98          0.66         2.23 o                         
  -4 -10   8          1.19          2.78         3.11 o                         
  -3 -10   8         17.18         18.12         4.10 o                         
  -2 -10   8          7.34         11.81         2.84 o                         
  -1 -10   8          2.24          3.23         1.26 o                         
   0 -10   8         12.20         10.23         1.43 o                         
   1 -10   8        190.36        174.45         6.15 o                         
   2 -10   8         13.08         16.30         5.33 o                         
   3 -10   8         56.86         55.28         3.55 o                         
   4 -10   8         58.57         58.63         4.29 o                         
   5 -10   8         30.06         32.62         4.46 o                         
   6 -10   8          2.19          1.78         2.47 o                         
  -7  -9   8          0.34         -1.20         2.66 o                         
  -6  -9   8         55.53         65.08         5.71 o                         
  -5  -9   8         57.31         53.34         4.93 o                         
  -4  -9   8        124.64        134.43         6.40 o                         
  -3  -9   8         44.33         44.18         4.43 o                         
  -2  -9   8          0.12          0.78         1.12 o                         
  -1  -9   8         54.48         58.36         2.32 o                         
   0  -9   8         72.89         78.36         2.57 o                         
   1  -9   8        106.87         91.21         6.01 o                         
   2  -9   8          0.33          1.55         1.24 o                         
   3  -9   8        271.80        277.83         8.02 o                         
   4  -9   8         79.06         79.97         4.81 o                         
   5  -9   8          0.24         -0.80         2.66 o                         
   6  -9   8          4.58          1.44         2.68 o                         
  -7  -8   8         21.11         18.01         4.45 o                         
  -6  -8   8         68.94         60.43         6.09 o                         
  -5  -8   8          7.80          5.34         2.66 o                         
  -4  -8   8        410.92        384.58         7.90 o                         
  -3  -8   8          0.68          2.34         1.36 o                         
  -2  -8   8        138.01        128.79         3.53 o                         
  -1  -8   8        245.95        236.19         4.20 o                         
   0  -8   8         21.75         27.58         1.69 o                         
   1  -8   8        136.01        132.25         3.12 o                         
   2  -8   8        517.85        518.73        14.97 o                         
   3  -8   8        256.64        255.38         7.59 o                         
   4  -8   8         43.69         49.10         6.53 o                         
   5  -8   8         11.09         17.20         3.30 o                         
   6  -8   8         23.14         26.55         4.30 o                         
  -8  -7   8          6.19          3.38         5.60 o                         
  -7  -7   8         17.72         20.29         4.31 o                         
  -6  -7   8         52.71         54.18         5.13 o                         
  -5  -7   8          1.77          2.22         1.62 o                         
  -4  -7   8         46.74         37.65         3.45 o                         
  -3  -7   8        662.97        658.07         9.37 o                         
  -2  -7   8        276.72        302.88         5.13 o                         
  -1  -7   8         15.98         11.81         1.29 o                         
   0  -7   8         36.69         44.91         1.73 o                         
   1  -7   8         45.47         44.08         1.71 o                         
   2  -7   8         53.24         58.21         3.05 o                         
   3  -7   8        124.69        129.75         5.11 o                         
   4  -7   8        149.00        158.96         6.35 o                         
   5  -7   8          7.12          5.28         2.57 o                         
   6  -7   8          0.33          0.65         1.79 o                         
  -8  -6   8         15.37         14.65         6.84 o                         
  -7  -6   8         38.52         33.68         3.68 o                         
  -6  -6   8          3.16          4.23         2.15 o                         
  -5  -6   8         49.80         53.30         3.36 o                         
  -4  -6   8          4.48          5.94         1.69 o                         
  -3  -6   8        109.39        100.40         3.08 o                         
  -2  -6   8         49.43         47.95         2.09 o                         
  -1  -6   8        558.89        569.87         6.68 o                         
   0  -6   8        215.07        232.24         4.20 o                         
   1  -6   8         80.47         76.21         1.99 o                         
   2  -6   8         66.04         61.92         2.78 o                         
   3  -6   8         13.56         10.49         2.00 o                         
   4  -6   8        112.27        114.18         4.77 o                         
   5  -6   8        140.48        142.11         8.75 o                         
   6  -6   8        126.62        125.11         6.94 o                         
   7  -6   8          3.21          0.08         1.84 o                         
  -8  -5   8         18.98         18.03         6.93 o                         
  -7  -5   8         65.18         52.24         5.08 o                         
  -6  -5   8        291.88        252.54         8.20 o                         
  -5  -5   8         21.80         25.16         2.47 o                         
  -4  -5   8         32.18         27.49         2.28 o                         
  -3  -5   8        132.02        120.84         6.46 o                         
  -2  -5   8        167.29        188.76         4.90 o                         
  -1  -5   8          4.73          8.15         1.01 o                         
   0  -5   8        130.44        116.18         3.60 o                         
   1  -5   8         53.08         46.55         1.38 o                         
   2  -5   8         15.87         12.03         1.62 o                         
   3  -5   8         51.74         55.04         4.17 o                         
   4  -5   8         88.39         98.16         4.66 o                         
   5  -5   8         18.92         23.59         3.32 o                         
   6  -5   8          1.24          1.56         2.60 o                         
   7  -5   8          1.62          5.34         2.75 o                         
  -8  -4   8          8.18          9.92         4.05 o                         
  -7  -4   8          5.41         10.30         3.29 o                         
  -6  -4   8          0.44          0.80         1.40 o                         
  -5  -4   8        130.54        127.58         4.04 o                         
  -4  -4   8        346.69        344.75         8.79 o                         
  -3  -4   8        106.76         90.97         3.35 o                         
  -2  -4   8         51.02         49.96         1.97 o                         
  -1  -4   8          9.21          8.01         0.88 o                         
   0  -4   8        332.03        325.83         3.88 o                         
   1  -4   8         17.09         23.03         1.52 o                         
   2  -4   8        325.53        353.15         6.42 o                         
   3  -4   8          3.79          4.28         1.69 o                         
   4  -4   8        171.76        169.80         5.69 o                         
   5  -4   8          2.12          1.52         1.79 o                         
   6  -4   8          9.91          9.65         3.04 o                         
   7  -4   8         25.71         29.08         4.30 o                         
  -9  -3   8          0.91          0.78         2.77 o                         
  -8  -3   8        256.27        255.43        10.63 o                         
  -7  -3   8         12.00         18.20         3.92 o                         
  -6  -3   8        396.75        423.34        11.61 o                         
  -5  -3   8         16.99         19.56         3.51 o                         
  -4  -3   8         13.18         19.92         2.65 o                         
  -3  -3   8        611.30        621.40        11.90 o                         
  -2  -3   8         22.57         18.80         1.29 o                         
  -1  -3   8         68.12         94.26         1.98 o                         
   0  -3   8         21.81         19.44         0.98 o                         
   1  -3   8          3.90          7.75         0.61 o                         
   2  -3   8         49.15         46.63         2.10 o                         
   3  -3   8        205.23        201.07         4.88 o                         
   4  -3   8         31.89         39.02         4.04 o                         
   5  -3   8         32.28         30.21         3.68 o                         
   6  -3   8         14.90         20.30         3.64 o                         
   7  -3   8         16.65         14.34         3.32 o                         
  -9  -2   8          7.26         12.86         7.11 o                         
  -8  -2   8        108.13        109.95         8.13 o                         
  -7  -2   8        112.06        108.89         6.76 o                         
  -6  -2   8         72.97         74.57         5.19 o                         
  -5  -2   8          8.40          8.93         2.26 o                         
  -4  -2   8        582.43        590.84        10.67 o                         
  -3  -2   8         98.87        111.26         2.33 o                         
  -2  -2   8         68.38         59.22         1.84 o                         
  -1  -2   8         27.70         37.90         1.45 o                         
   0  -2   8         13.45         12.72         0.93 o                         
   1  -2   8        230.71        245.83         3.85 o                         
   2  -2   8         27.61         29.40         1.87 o                         
   3  -2   8          3.73          5.81         2.53 o                         
   4  -2   8        100.41         97.55         3.71 o                         
   5  -2   8          0.10          0.56         1.52 o                         
   6  -2   8        101.70        101.00         5.10 o                         
   7  -2   8          0.62          3.18         2.40 o                         
  -9  -1   8          0.51         -1.17         3.07 o                         
  -8  -1   8         67.96         78.66         6.20 o                         
  -7  -1   8         42.16         42.94         5.35 o                         
  -6  -1   8         51.58         56.40         4.98 o                         
  -5  -1   8         20.99         22.84         7.19 o                         
  -4  -1   8         66.58         69.36         6.93 o                         
  -3  -1   8        154.66        154.74         2.11 o                         
  -2  -1   8        190.99        208.02         3.81 o                         
  -1  -1   8        208.69        210.23         2.95 o                         
   0  -1   8         64.73         67.49         1.72 o                         
   1  -1   8        106.56        102.03         1.76 o                         
   2  -1   8        169.43        166.52         4.40 o                         
   3  -1   8        136.23        144.61         8.93 o                         
   4  -1   8         95.13        102.70         3.96 o                         
   5  -1   8          8.40         15.44         6.39 o                         
   6  -1   8          0.09         -0.08         1.61 o                         
   7  -1   8          3.00          1.33         2.12 o                         
  -9   0   8          0.00         -1.49         3.46 o                         
  -8   0   8        117.97        117.88         7.13 o                         
  -7   0   8          5.02          5.63         4.26 o                         
  -6   0   8        426.78        447.21        11.41 o                         
  -5   0   8         29.08         32.61         5.55 o                         
  -4   0   8        615.68        597.06        16.03 o                         
  -3   0   8          9.72          9.88         1.92 o                         
  -2   0   8         90.17         86.14         1.70 o                         
  -1   0   8          3.02          5.55         0.93 o                         
   0   0   8        190.22        171.12         4.22 o                         
   1   0   8        172.48        182.61         3.91 o                         
   2   0   8        752.51        770.16        15.74 o                         
   3   0   8         14.81         14.29         1.94 o                         
   4   0   8        407.87        416.14         8.25 o                         
   5   0   8        180.41        188.30         5.90 o                         
   6   0   8          0.00         -2.10         2.14 o                         
   7   0   8          9.38         10.04         2.68 o                         
  -9   1   8          3.98          5.63         3.99 o                         
  -8   1   8         33.26         40.77         4.98 o                         
  -7   1   8         72.93         70.40         5.20 o                         
  -6   1   8        127.08        133.63         6.44 o                         
  -5   1   8        132.51        139.90         5.39 o                         
  -4   1   8          1.28          0.57         1.34 o                         
  -3   1   8       1043.51       1067.73        14.38 o                         
  -2   1   8          3.15          8.27         1.15 o                         
  -1   1   8        285.84        303.91         5.01 o                         
   0   1   8       2655.28       2703.40        48.22 o                         
   1   1   8          3.74          6.40         0.95 o                         
   2   1   8          2.46          5.54         0.96 o                         
   3   1   8         19.96         23.77         2.04 o                         
   4   1   8        270.63        264.35         9.50 o                         
   5   1   8         72.67         64.53         3.83 o                         
   6   1   8         11.64         10.84         2.27 o                         
   7   1   8         70.87         57.57         6.84 o                         
  -9   2   8         60.34         59.18         6.44 o                         
  -8   2   8         67.77         66.03         5.48 o                         
  -7   2   8         19.39         17.59         4.19 o                         
  -6   2   8       1120.49       1141.14        20.44 o                         
  -5   2   8        189.33        195.61         6.38 o                         
  -4   2   8         59.86         56.90         3.33 o                         
  -3   2   8         93.25         99.04         3.99 o                         
  -2   2   8          0.07         -0.06         0.80 o                         
  -1   2   8         12.56         12.56         1.29 o                         
   0   2   8         34.07         38.30         1.59 o                         
   1   2   8          1.13          1.82         0.87 o                         
   2   2   8          3.99          4.96         1.03 o                         
   3   2   8          0.00         -0.11         1.16 o                         
   4   2   8         10.55         14.85         1.61 o                         
   5   2   8         78.15         68.49         3.33 o                         
   6   2   8          2.27          1.70         2.58 o                         
  -8   3   8          2.42          6.18         2.98 o                         
  -7   3   8        503.98        514.72        15.19 o                         
  -6   3   8        163.23        173.24         7.66 o                         
  -5   3   8        630.44        644.17        13.69 o                         
  -4   3   8        235.49        233.41         7.12 o                         
  -3   3   8         40.95         33.43         4.13 o                         
  -2   3   8         15.97         16.25         1.39 o                         
  -1   3   8          2.01          2.75         0.96 o                         
   0   3   8         44.56         47.37         2.07 o                         
   1   3   8         32.41         37.68         2.56 o                         
   2   3   8          0.22          5.97         1.29 o                         
   3   3   8        424.50        433.62         8.17 o                         
   4   3   8         81.35         80.14         3.20 o                         
   5   3   8         50.18         40.36         3.69 o                         
   6   3   8         10.02         11.90         6.04 o                         
  -8   4   8         15.82         16.60         3.96 o                         
  -7   4   8        206.58        209.85         8.44 o                         
  -6   4   8         19.42         15.81         3.26 o                         
  -5   4   8         99.47        103.06         5.17 o                         
  -4   4   8        440.59        470.09        10.58 o                         
  -3   4   8        351.71        338.75         7.85 o                         
  -2   4   8        214.32        220.28         4.28 o                         
  -1   4   8        268.19        256.39         6.39 o                         
   0   4   8         14.47         12.61         1.50 o                         
   1   4   8        234.08        223.58         6.21 o                         
   2   4   8         65.26         58.35         3.94 o                         
   3   4   8        239.81        234.43         8.06 o                         
   4   4   8         31.21         32.22         2.10 o                         
   5   4   8        212.77        203.38         6.26 o                         
   6   4   8          0.48          4.00         5.33 o                         
  -8   5   8        114.18        113.62         6.97 o                         
  -7   5   8          0.00         -0.43         2.35 o                         
  -6   5   8          3.46          8.99         3.39 o                         
  -5   5   8         82.63         90.73         5.01 o                         
  -4   5   8         62.91         60.49         3.83 o                         
  -3   5   8         68.39         75.57         3.95 o                         
  -2   5   8        680.80        652.03         8.92 o                         
  -1   5   8          1.26          5.27         1.51 o                         
   0   5   8          0.85         -0.17         0.85 o                         
   1   5   8          4.46          2.39         1.86 o                         
   2   5   8         28.47         28.04         3.71 o                         
   3   5   8        369.06        372.46        10.22 o                         
   4   5   8         55.15         42.12         5.28 o                         
   5   5   8        175.47        170.09        13.41 o                         
  -7   6   8          2.10          3.79         2.96 o                         
  -6   6   8        106.88        112.83         6.14 o                         
  -5   6   8         15.77         18.03         3.13 o                         
  -4   6   8         17.42         17.79         3.29 o                         
  -3   6   8          1.46          1.91         1.88 o                         
  -2   6   8         99.93         92.13         3.55 o                         
  -1   6   8        180.90        183.60         5.16 o                         
   0   6   8         11.25          4.13         2.61 o                         
   1   6   8        263.90        279.00         8.38 o                         
   2   6   8        486.58        472.62        11.67 o                         
   3   6   8         75.58         87.19         6.59 o                         
   4   6   8         58.68         59.92         5.82 o                         
   5   6   8         11.68         13.06         6.57 o                         
  -7   7   8         67.60         64.51         5.66 o                         
  -6   7   8        349.98        369.00        11.21 o                         
  -5   7   8         60.63         55.92         4.72 o                         
  -4   7   8        189.10        186.81         7.63 o                         
  -3   7   8         59.30         52.17         5.55 o                         
  -2   7   8         33.72         24.89         2.42 o                         
  -1   7   8         15.59         19.52         2.70 o                         
   0   7   8          1.83          1.48         1.49 o                         
   1   7   8          4.15          3.92         1.76 o                         
   2   7   8         30.52         31.28         4.65 o                         
   3   7   8        106.09        125.35         7.96 o                         
   4   7   8         23.39         19.69         5.06 o                         
  -6   8   8          7.00          8.45         3.64 o                         
  -5   8   8         23.85         20.95         4.62 o                         
  -4   8   8          2.72          1.85         2.13 o                         
  -3   8   8         14.86         23.84         3.91 o                         
  -2   8   8         44.29         48.62         3.28 o                         
  -1   8   8          9.35          9.54         2.23 o                         
   0   8   8         83.97         86.08        11.68 o                         
   1   8   8         26.53         25.97         4.11 o                         
   2   8   8         15.39         18.40         4.21 o                         
   3   8   8         61.04         65.60         7.24 o                         
   4   8   8          2.41         -3.64         5.42 o                         
  -6   9   8          6.55          6.19         3.33 o                         
  -5   9   8          0.56          3.44         3.16 o                         
  -4   9   8         68.77         73.59         5.93 o                         
  -3   9   8        140.18        156.84        12.61 o                         
  -2   9   8        113.54        109.16         5.02 o                         
  -1   9   8          1.87          3.94         2.82 o                         
   0   9   8          8.13         10.51         3.76 o                         
   1   9   8         59.23         66.38         5.90 o                         
   2   9   8         20.28         19.65         5.33 o                         
   3   9   8          5.83          7.12         5.15 o                         
  -5  10   8        158.24        183.07         9.19 o                         
  -4  10   8          2.02         -0.84         2.72 o                         
  -3  10   8         93.79         80.97         6.89 o                         
  -2  10   8         48.51         53.73         6.39 o                         
  -1  10   8         14.72         39.10        17.41 o                         
   0  10   8         18.68         21.65         4.92 o                         
   1  10   8          2.26          2.07         3.49 o                         
  -3  11   8          0.00         -1.33         3.46 o                         
  -2  11   8         15.09         19.81         5.33 o                         
  -1  11   8         39.26         45.30         7.28 o                         
  -2 -14   9          4.16          2.49         3.02 o                         
  -1 -14   9         18.55         24.67         5.42 o                         
   0 -14   9         31.76         39.63         5.73 o                         
   1 -14   9          3.89          6.48         5.15 o                         
   2 -14   9        124.69        185.54        13.32 o                         
  -4 -13   9          8.25         16.15         4.57 o                         
  -3 -13   9         28.91         37.35         6.35 o                         
  -2 -13   9          9.83          5.14         3.45 o                         
  -1 -13   9          0.04          1.58         2.43 o                         
   0 -13   9         69.06         72.05         5.87 o                         
   1 -13   9          1.97          5.15         5.51 o                         
   2 -13   9          2.69          2.38         1.86 o                         
   3 -13   9        145.52        141.26         6.13 o                         
  -5 -12   9         54.86         64.87         7.09 o                         
  -4 -12   9          1.64          1.16         2.96 o                         
  -3 -12   9          6.36          4.83         3.02 o                         
  -2 -12   9          0.30         -0.80         2.39 o                         
  -1 -12   9          1.28          0.92         1.96 o                         
   0 -12   9        132.00        117.39         6.35 o                         
   1 -12   9          0.87         -1.01         1.01 o                         
   2 -12   9          1.32          3.05         1.58 o                         
   3 -12   9         12.18         15.38         2.99 o                         
   4 -12   9          9.15          9.63         3.09 o                         
  -6 -11   9         22.20         31.88         5.72 o                         
  -5 -11   9         12.32         12.91         3.92 o                         
  -4 -11   9         27.52         30.11         5.46 o                         
  -3 -11   9          6.81          7.84         3.45 o                         
  -2 -11   9         70.75         62.51         4.86 o                         
  -1 -11   9        136.50        112.85         7.88 o                         
   0 -11   9         24.38         18.94         1.90 o                         
   1 -11   9          2.75          3.78         1.34 o                         
   2 -11   9         40.31         44.32         3.06 o                         
   3 -11   9          4.00          5.07         2.26 o                         
   4 -11   9        157.94        172.21         7.67 o                         
   5 -11   9         46.87         41.63         4.83 o                         
  -6 -10   9         23.49         24.43         9.15 o                         
  -5 -10   9        122.33        126.81         8.40 o                         
  -4 -10   9          1.36          3.39         2.86 o                         
  -3 -10   9         27.93         30.76         6.48 o                         
  -2 -10   9          3.90          3.88         1.43 o                         
  -1 -10   9         14.63         11.18         1.60 o                         
   0 -10   9         40.05         35.65         2.22 o                         
   1 -10   9         61.91         54.79         2.49 o                         
   2 -10   9        119.38        123.46         4.97 o                         
   3 -10   9        156.08        154.67         5.74 o                         
   4 -10   9         40.03         44.95         4.40 o                         
   5 -10   9         69.76         74.83         5.01 o                         
  -7  -9   9          4.07          1.68         3.32 o                         
  -6  -9   9          0.06          1.81         2.79 o                         
  -5  -9   9          7.66          9.00         3.77 o                         
  -4  -9   9         98.42         94.12         5.43 o                         
  -3  -9   9         11.32          8.57         1.78 o                         
  -2  -9   9          0.03          0.27         1.08 o                         
  -1  -9   9        323.32        310.76         5.54 o                         
   0  -9   9         93.08         91.18         2.96 o                         
   1  -9   9          0.31          1.14         1.01 o                         
   2  -9   9         46.01         51.90         3.10 o                         
   3  -9   9         35.38         34.89         3.87 o                         
   4  -9   9          6.98         11.21         2.97 o                         
   5  -9   9         36.50         45.86         4.35 o                         
   6  -9   9         20.06         18.30         3.88 o                         
  -7  -8   9        164.59        164.66         8.95 o                         
  -6  -8   9          1.58          1.59         2.43 o                         
  -5  -8   9        281.78        268.78        13.77 o                         
  -4  -8   9          0.11          1.30         1.55 o                         
  -3  -8   9         19.63         23.36         2.48 o                         
  -2  -8   9         31.05         23.60         1.85 o                         
  -1  -8   9         95.43        102.25         3.04 o                         
   0  -8   9        158.25        170.82         7.73 o                         
   1  -8   9         14.52         15.87         1.50 o                         
   2  -8   9         45.63         42.84         2.74 o                         
   3  -8   9        106.57        121.91         7.24 o                         
   4  -8   9          1.98          2.44         1.98 o                         
   5  -8   9          0.11         -2.12         2.12 o                         
   6  -8   9         11.77          9.17         3.49 o                         
  -8  -7   9         57.19         65.55         9.33 o                         
  -7  -7   9         90.15         98.32        11.81 o                         
  -6  -7   9          2.98          2.63         2.20 o                         
  -5  -7   9         45.71         46.62         3.65 o                         
  -4  -7   9         80.25         77.79         3.65 o                         
  -3  -7   9       1146.87       1134.04        14.10 o                         
  -2  -7   9        263.05        243.40         4.69 o                         
  -1  -7   9         59.12         58.13         2.14 o                         
   0  -7   9        522.71        529.15        10.26 o                         
   1  -7   9        122.89        109.90         2.51 o                         
   2  -7   9          1.37          1.54         1.49 o                         
   3  -7   9          9.11         14.31         2.89 o                         
   4  -7   9         18.73         19.75         3.46 o                         
   5  -7   9        130.78        132.78         8.08 o                         
   6  -7   9          3.18          2.88         2.71 o                         
  -8  -6   9          0.45          1.15         3.64 o                         
  -7  -6   9         47.42         42.51         5.44 o                         
  -6  -6   9         73.33         58.74         3.89 o                         
  -5  -6   9         28.04         29.97         2.99 o                         
  -4  -6   9        623.89        626.88        13.06 o                         
  -3  -6   9         18.26         16.39         5.31 o                         
  -2  -6   9        472.51        464.94         8.38 o                         
  -1  -6   9        394.10        388.19         5.38 o                         
   0  -6   9         48.79         44.07         1.79 o                         
   1  -6   9          0.00         -0.15         0.75 o                         
   2  -6   9         49.05         51.67         2.96 o                         
   3  -6   9         78.79         68.99         3.48 o                         
   4  -6   9        167.33        177.46         6.32 o                         
   5  -6   9         25.28         27.59         4.08 o                         
   6  -6   9         18.60         16.08         3.73 o                         
  -8  -5   9         35.48         27.99         4.61 o                         
  -7  -5   9         48.79         59.75         5.70 o                         
  -6  -5   9          9.59         11.80         2.40 o                         
  -5  -5   9         33.16         35.71         4.22 o                         
  -4  -5   9        317.58        317.85         8.22 o                         
  -3  -5   9        157.32        144.46         4.76 o                         
  -2  -5   9        512.76        449.94        40.20 o                         
  -1  -5   9        181.82        163.78         3.16 o                         
   0  -5   9       1129.54       1185.02        13.15 o                         
   1  -5   9         51.82         48.20         3.23 o                         
   2  -5   9         16.46         16.75         1.77 o                         
   3  -5   9        266.22        285.21         6.82 o                         
   4  -5   9         34.54         36.33         3.18 o                         
   5  -5   9         45.63         49.86         4.63 o                         
   6  -5   9        106.47        102.36         6.16 o                         
  -8  -4   9         19.39         19.75         4.73 o                         
  -7  -4   9         22.41         16.17         4.07 o                         
  -6  -4   9          0.13         -2.62         2.62 o                         
  -5  -4   9          5.02          1.78         3.06 o                         
  -4  -4   9         67.44         67.59         4.02 o                         
  -3  -4   9       1023.60       1022.52        18.47 o                         
  -2  -4   9        357.77        351.78         8.53 o                         
  -1  -4   9        403.89        398.41         4.97 o                         
   0  -4   9        120.42        143.75         2.48 o                         
   1  -4   9        592.60        575.42        21.57 o                         
   2  -4   9         10.67         10.96         2.00 o                         
   3  -4   9         70.47         81.35         3.44 o                         
   4  -4   9          1.69          1.41         2.84 o                         
   5  -4   9          0.00          1.25         1.92 o                         
   6  -4   9         31.15         34.97         4.11 o                         
   7  -4   9          0.00          2.04         3.02 o                         
  -8  -3   9         10.11         10.82         4.57 o                         
  -7  -3   9        256.63        246.34        10.08 o                         
  -6  -3   9       1052.10       1055.84        20.16 o                         
  -5  -3   9          4.26          4.11         2.28 o                         
  -4  -3   9        527.16        540.45        11.18 o                         
  -3  -3   9        471.60        463.62         8.56 o                         
  -2  -3   9         27.76         16.53         1.20 o                         
  -1  -3   9         29.60         41.14         2.31 o                         
   0  -3   9          2.88          4.95         1.36 o                         
   1  -3   9         49.85         43.80         1.38 o                         
   2  -3   9         64.23         60.48         5.95 o                         
   3  -3   9         22.21         22.25         2.66 o                         
   4  -3   9          0.22          1.71         1.51 o                         
   5  -3   9         25.12         27.98         3.01 o                         
   6  -3   9         28.89         35.12         7.77 o                         
   7  -3   9          0.03          1.09         2.22 o                         
  -9  -2   9          9.61          9.29         4.93 o                         
  -8  -2   9        133.12        155.30         9.18 o                         
  -7  -2   9         12.49         13.40         3.35 o                         
  -6  -2   9         15.88         21.33         6.62 o                         
  -5  -2   9          1.65          5.21         2.84 o                         
  -4  -2   9        289.93        325.62         7.77 o                         
  -3  -2   9         10.77         15.14         1.96 o                         
  -2  -2   9         13.28         11.54         1.19 o                         
  -1  -2   9         28.63         34.49         1.45 o                         
   0  -2   9        291.02        289.08         3.51 o                         
   1  -2   9          4.36          5.51         1.26 o                         
   2  -2   9         80.45         79.14         3.95 o                         
   3  -2   9          1.02          1.49         1.25 o                         
   4  -2   9         64.13         69.14         4.01 o                         
   5  -2   9        101.77        103.70         4.71 o                         
   6  -2   9         67.53         70.39         4.52 o                         
  -9  -1   9        232.07        254.35        11.69 o                         
  -8  -1   9         29.84         29.77         5.05 o                         
  -7  -1   9          1.98          1.65         2.30 o                         
  -6  -1   9         78.90         84.38         5.04 o                         
  -5  -1   9        177.03        178.48         6.13 o                         
  -4  -1   9        122.83        139.71         5.61 o                         
  -3  -1   9        149.24        171.34         5.15 o                         
  -2  -1   9        142.26        169.41         2.87 o                         
  -1  -1   9         16.62         18.86         1.20 o                         
   0  -1   9        689.71        695.68         7.59 o                         
   1  -1   9          4.91          4.30         0.78 o                         
   2  -1   9        647.56        658.64        21.55 o                         
   3  -1   9         98.74        101.01         3.44 o                         
   4  -1   9        258.26        260.24         6.29 o                         
   5  -1   9         19.38         23.18         6.57 o                         
   6  -1   9        208.46        208.02         7.92 o                         
  -9   0   9         15.33         14.56         5.04 o                         
  -8   0   9        122.84        132.06         8.04 o                         
  -7   0   9         26.15         28.65         5.60 o                         
  -6   0   9          0.23          0.13         1.92 o                         
  -5   0   9        188.85        189.51         6.84 o                         
  -4   0   9         78.53         75.52         3.87 o                         
  -3   0   9         53.50         55.63         5.33 o                         
  -2   0   9         52.26         56.67         1.68 o                         
  -1   0   9        184.71        197.43         3.48 o                         
   0   0   9        446.79        416.96         5.18 o                         
   1   0   9         16.76         20.07         1.51 o                         
   2   0   9        330.71        339.31         6.84 o                         
   3   0   9         92.14         92.44         3.93 o                         
   4   0   9        348.35        354.56        25.00 o                         
   5   0   9         13.95          9.18         2.20 o                         
   6   0   9        139.45        134.75         5.89 o                         
  -8   1   9         79.77         86.96         7.52 o                         
  -7   1   9         14.82         16.50         3.64 o                         
  -6   1   9        735.92        770.68        17.00 o                         
  -5   1   9          8.08          9.43         4.35 o                         
  -4   1   9         26.04         26.14         2.73 o                         
  -3   1   9          0.68          0.28         1.06 o                         
  -2   1   9          1.42          1.19         1.15 o                         
  -1   1   9       1056.49       1136.80        16.24 o                         
   0   1   9         47.52         55.95         1.98 o                         
   1   1   9         85.11         91.30         2.40 o                         
   2   1   9        413.48        428.87        15.61 o                         
   3   1   9         14.60         15.53         1.66 o                         
   4   1   9         36.91         35.65         3.29 o                         
   5   1   9         81.89         75.34         5.28 o                         
   6   1   9        329.04        317.46         9.03 o                         
  -8   2   9          0.17          2.08         2.92 o                         
  -7   2   9        167.11        179.32        12.03 o                         
  -6   2   9        509.91        516.21        12.98 o                         
  -5   2   9        275.26        285.14         9.23 o                         
  -4   2   9        210.38        213.41         6.63 o                         
  -3   2   9          8.89          5.95         1.94 o                         
  -2   2   9       1196.38       1156.46        24.67 o                         
  -1   2   9         70.87         67.51         2.35 o                         
   0   2   9         16.37         16.55         1.45 o                         
   1   2   9          8.95          7.61         1.26 o                         
   2   2   9         38.49         41.63         2.06 o                         
   3   2   9        109.03        102.02         3.13 o                         
   4   2   9         30.31         23.66         3.15 o                         
   5   2   9         86.03         78.12         4.19 o                         
   6   2   9        349.51        346.64        10.01 o                         
  -8   3   9          3.71          4.72         3.07 o                         
  -7   3   9         35.56         38.07         4.59 o                         
  -6   3   9         47.67         46.67         6.71 o                         
  -5   3   9        109.69        121.18        11.41 o                         
  -4   3   9        614.60        645.96        12.45 o                         
  -3   3   9        667.15        665.08        11.57 o                         
  -2   3   9         41.88         39.87         3.37 o                         
  -1   3   9        939.39        923.44        10.41 o                         
   0   3   9          3.88          4.10         1.26 o                         
   1   3   9        197.62        198.46         5.60 o                         
   2   3   9         59.49         48.81         8.03 o                         
   3   3   9          2.60          3.89         1.47 o                         
   4   3   9          4.11          7.20         2.05 o                         
   5   3   9        366.92        369.89         9.41 o                         
   6   3   9         15.04         14.39         6.75 o                         
  -8   4   9          4.14          3.24         2.77 o                         
  -7   4   9         33.98         42.45         5.14 o                         
  -6   4   9        226.82        227.14         9.23 o                         
  -5   4   9          2.05          4.85         2.40 o                         
  -4   4   9        290.74        291.98         7.88 o                         
  -3   4   9       1064.92       1092.70        17.27 o                         
  -2   4   9        170.20        162.06         4.19 o                         
  -1   4   9        394.03        370.69         6.17 o                         
   0   4   9          3.53          1.73         1.12 o                         
   1   4   9        295.17        296.31         7.62 o                         
   2   4   9          4.07          1.04         0.92 o                         
   3   4   9        576.69        558.59        12.82 o                         
   4   4   9          0.12          1.10         1.32 o                         
   5   4   9          6.90          9.68         6.13 o                         
  -8   5   9         54.68         55.15         6.97 o                         
  -7   5   9         52.67         66.43         6.05 o                         
  -6   5   9         93.23        100.60         5.77 o                         
  -5   5   9        566.40        588.74        13.15 o                         
  -4   5   9         13.66         16.47         3.39 o                         
  -3   5   9         97.79         91.46         4.49 o                         
  -2   5   9         47.78         51.92         3.51 o                         
  -1   5   9         38.65         41.83         2.47 o                         
   0   5   9        154.32        160.80         5.18 o                         
   1   5   9         80.98         75.27         4.01 o                         
   2   5   9          0.05          0.92         1.30 o                         
   3   5   9         54.55         51.66         4.98 o                         
   4   5   9          0.18          2.89         2.69 o                         
   5   5   9        138.70        127.36        14.83 o                         
  -7   6   9         29.04         24.14         7.46 o                         
  -6   6   9          1.04          0.51         1.89 o                         
  -5   6   9         76.91         82.28         5.41 o                         
  -4   6   9         23.74         22.80         3.91 o                         
  -3   6   9          0.11          2.44         1.93 o                         
  -2   6   9         63.01         64.79         3.16 o                         
  -1   6   9        366.16        376.95         8.56 o                         
   0   6   9        106.48        107.52         5.37 o                         
   1   6   9         53.15         43.70         4.02 o                         
   2   6   9          7.15         12.06         5.47 o                         
   3   6   9        316.30        290.68        14.12 o                         
   4   6   9         41.21         41.60         4.96 o                         
  -7   7   9          1.25          7.15         3.36 o                         
  -6   7   9         19.15         14.77         4.43 o                         
  -5   7   9          1.84          1.94         2.43 o                         
  -4   7   9        130.52        139.09         6.30 o                         
  -3   7   9          2.64          2.81         2.61 o                         
  -2   7   9         74.53         75.46         3.84 o                         
  -1   7   9        177.82        173.47         6.14 o                         
   0   7   9          0.98          1.44         1.58 o                         
   1   7   9        171.70        147.51         6.93 o                         
   2   7   9          6.08          4.64         2.92 o                         
   3   7   9          1.92          5.04         3.26 o                         
   4   7   9         24.09         36.50        10.39 o                         
  -6   8   9          2.23          2.48         2.60 o                         
  -5   8   9          0.00         -0.13         2.31 o                         
  -4   8   9          8.82         14.95         4.97 o                         
  -3   8   9         56.38         55.74         4.75 o                         
  -2   8   9         43.32         44.38         4.73 o                         
  -1   8   9        221.63        210.54         9.81 o                         
   0   8   9         56.89         53.40         4.37 o                         
   1   8   9         72.83         80.08         5.63 o                         
   2   8   9         18.84         11.76         3.96 o                         
   3   8   9         21.39         18.25         4.68 o                         
  -5   9   9         21.57         21.32         4.20 o                         
  -4   9   9         27.90         30.83         4.51 o                         
  -3   9   9         89.42         97.04         6.39 o                         
  -2   9   9         21.64         12.27         6.48 o                         
  -1   9   9         11.99         11.03         3.16 o                         
   0   9   9         31.54         25.86         4.31 o                         
   1   9   9          2.11          3.92         3.23 o                         
   2   9   9         81.67        110.13         9.15 o                         
  -4  10   9         44.99         49.15         5.61 o                         
  -3  10   9        258.76        279.51        15.19 o                         
  -2  10   9         13.18         19.01         4.88 o                         
  -1  10   9          0.09         -0.36         2.58 o                         
   0  10   9         22.12         29.16         5.01 o                         
  -2 -14  10         68.99         92.45         7.54 o                         
  -1 -14  10          5.14          3.68         3.19 o                         
   0 -14  10         19.29         37.75         9.06 o                         
   1 -14  10         42.09         43.08         7.90 o                         
  -4 -13  10         32.33         53.02         7.25 o                         
  -3 -13  10         49.75         48.75         6.48 o                         
  -2 -13  10          9.39          6.40         3.55 o                         
  -1 -13  10         14.30          9.75         3.92 o                         
   0 -13  10          2.68          5.86         2.94 o                         
   1 -13  10         33.41         36.06         8.88 o                         
   2 -13  10        101.14        129.14        12.08 o                         
   3 -13  10         23.62         25.26         3.60 o                         
  -5 -12  10          0.88          0.60         2.84 o                         
  -4 -12  10          8.70          7.11         3.77 o                         
  -3 -12  10        173.82        169.09         8.28 o                         
  -2 -12  10         82.21         81.90         5.70 o                         
  -1 -12  10         46.97         41.11         4.68 o                         
   0 -12  10         24.87         26.46         2.29 o                         
   1 -12  10         20.74         21.43         3.46 o                         
   2 -12  10         77.09         76.28         4.57 o                         
   3 -12  10          8.05          2.83         2.27 o                         
   4 -12  10          4.99          9.38         3.05 o                         
  -6 -11  10          9.54         14.58         4.71 o                         
  -5 -11  10         21.65         19.06         5.64 o                         
  -4 -11  10         14.31         14.16         3.74 o                         
  -3 -11  10          3.94          0.16         1.96 o                         
  -2 -11  10          0.84          0.83         2.10 o                         
  -1 -11  10         66.95         61.30         3.77 o                         
   0 -11  10         35.70         31.86         2.28 o                         
   1 -11  10         15.57         13.97         3.69 o                         
   2 -11  10          8.30         10.23         2.34 o                         
   3 -11  10          9.87         14.21         2.70 o                         
   4 -11  10        112.21        114.61         5.64 o                         
  -6 -10  10          7.12         12.57         3.81 o                         
  -5 -10  10          7.89          8.04         3.29 o                         
  -4 -10  10         30.03         30.57         4.05 o                         
  -3 -10  10          2.88          1.81         2.39 o                         
  -2 -10  10         30.33         28.23         2.38 o                         
  -1 -10  10         14.25         17.86         1.68 o                         
   0 -10  10         21.64         16.81         1.88 o                         
   1 -10  10          0.12         -1.72         2.04 o                         
   2 -10  10          5.56         11.77         4.35 o                         
   3 -10  10         38.98         37.40         3.80 o                         
   4 -10  10          0.83         -1.83         2.20 o                         
   5 -10  10          4.02          2.19         2.82 o                         
  -7  -9  10         68.38         82.87        10.57 o                         
  -6  -9  10          1.81          3.14         3.01 o                         
  -5  -9  10        135.78        119.55         6.59 o                         
  -4  -9  10          1.34          2.95         2.32 o                         
  -3  -9  10        121.96        116.96         5.20 o                         
  -2  -9  10          2.94          6.43         2.00 o                         
  -1  -9  10         28.97         22.02         2.07 o                         
   0  -9  10          2.69          3.97         1.37 o                         
   1  -9  10        854.69        833.99        30.29 o                         
   2  -9  10        135.31        138.98         5.05 o                         
   3  -9  10        301.83        315.65        12.88 o                         
   4  -9  10          2.53          0.36         1.66 o                         
   5  -9  10          9.14         10.37         4.26 o                         
  -7  -8  10        319.60        334.49        19.72 o                         
  -6  -8  10          0.38         -0.58         2.46 o                         
  -5  -8  10         23.39         25.67         3.79 o                         
  -4  -8  10        244.35        236.87         6.27 o                         
  -3  -8  10       2467.66       2422.22        26.00 o                         
  -2  -8  10        158.40        146.00         4.16 o                         
  -1  -8  10        706.17        638.60         8.70 o                         
   0  -8  10          0.02          0.16         0.77 o                         
   1  -8  10        211.79        207.11         4.94 o                         
   2  -8  10        324.88        350.41         7.39 o                         
   3  -8  10         24.50         24.97         6.08 o                         
   4  -8  10        111.44        115.63         6.01 o                         
   5  -8  10         17.65         18.58         3.43 o                         
  -7  -7  10          0.03          1.24         3.73 o                         
  -6  -7  10        295.87        284.75         7.97 o                         
  -5  -7  10         95.82         90.98         4.32 o                         
  -4  -7  10          8.97          8.51         4.63 o                         
  -3  -7  10        233.35        225.79         7.17 o                         
  -2  -7  10        165.28        157.43        10.41 o                         
  -1  -7  10        564.37        569.63         7.94 o                         
   0  -7  10        501.25        487.34         6.62 o                         
   1  -7  10         13.40         12.57         2.09 o                         
   2  -7  10        811.19        822.26        13.68 o                         
   3  -7  10        637.99        688.07        12.20 o                         
   4  -7  10         27.40         27.37         3.02 o                         
   5  -7  10         16.71         24.13         3.77 o                         
   6  -7  10         18.73         14.48         4.31 o                         
  -8  -6  10         50.52         49.20         8.26 o                         
  -7  -6  10         26.21         21.03         4.39 o                         
  -6  -6  10         72.81         64.97         5.18 o                         
  -5  -6  10        767.24        802.00        16.83 o                         
  -4  -6  10         11.99          5.33         3.91 o                         
  -3  -6  10        238.20        232.48         6.26 o                         
  -2  -6  10        792.71        778.94        19.67 o                         
  -1  -6  10         69.33         69.32         2.43 o                         
   0  -6  10        173.37        155.71         3.21 o                         
   1  -6  10        144.16        162.71         4.54 o                         
   2  -6  10         17.26         18.31         2.54 o                         
   3  -6  10          2.91          1.71         2.35 o                         
   4  -6  10        102.54        101.42         4.75 o                         
   5  -6  10         11.88         14.79         3.02 o                         
   6  -6  10         22.31         22.83         4.15 o                         
  -8  -5  10         26.62         31.57         5.50 o                         
  -7  -5  10        258.04        247.25        10.50 o                         
  -6  -5  10        262.13        163.99        95.21 o                         
  -5  -5  10        863.19        861.77        17.58 o                         
  -4  -5  10        115.33        119.93         5.81 o                         
  -3  -5  10          9.23          6.53         3.38 o                         
  -2  -5  10        242.31        242.74         7.73 o                         
  -1  -5  10         94.41         87.52         2.41 o                         
   0  -5  10        659.19        670.81         7.20 o                         
   1  -5  10        349.71        359.39         6.57 o                         
   2  -5  10         11.36          8.17         1.72 o                         
   3  -5  10        142.65        131.96         4.80 o                         
   4  -5  10         18.74         19.68         3.05 o                         
   5  -5  10          2.68          0.68         2.00 o                         
   6  -5  10          6.19          3.55         2.85 o                         
  -8  -4  10         10.48         16.79         4.69 o                         
  -7  -4  10        130.05        128.68         7.32 o                         
  -6  -4  10         81.84         81.65         5.86 o                         
  -5  -4  10        181.56        174.90         7.12 o                         
  -4  -4  10         37.62         41.09         3.42 o                         
  -3  -4  10          2.24          3.18         2.26 o                         
  -2  -4  10        166.08        157.81         3.42 o                         
  -1  -4  10        395.77        384.64         5.29 o                         
   0  -4  10         12.73         10.69         1.14 o                         
   1  -4  10         63.77         63.22         2.62 o                         
   2  -4  10         90.34         87.50         3.91 o                         
   3  -4  10        211.05        211.75         5.50 o                         
   4  -4  10          3.36          5.02         2.53 o                         
   5  -4  10        419.89        428.34        10.55 o                         
   6  -4  10        208.86        214.46         8.08 o                         
  -8  -3  10         36.53         35.97         5.63 o                         
  -7  -3  10         32.11         35.36         4.91 o                         
  -6  -3  10        102.87        103.79         6.43 o                         
  -5  -3  10        984.69        999.40        18.34 o                         
  -4  -3  10        175.39        188.41         6.37 o                         
  -3  -3  10        183.36        181.50         5.97 o                         
  -2  -3  10        565.77        559.54        11.20 o                         
  -1  -3  10         59.89         64.99         2.08 o                         
   0  -3  10        431.74        419.16         4.92 o                         
   1  -3  10         43.04         40.14         1.59 o                         
   2  -3  10          8.53          6.90         1.54 o                         
   3  -3  10          1.96          2.72         1.51 o                         
   4  -3  10         75.99         73.61         5.06 o                         
   5  -3  10         42.86         50.71         4.20 o                         
   6  -3  10         11.03         13.31         2.99 o                         
  -8  -2  10         26.08         26.61         5.08 o                         
  -7  -2  10        243.39        250.80        10.66 o                         
  -6  -2  10         12.00         19.70         3.73 o                         
  -5  -2  10         12.43         11.73         3.01 o                         
  -4  -2  10        100.64        110.75         7.28 o                         
  -3  -2  10        148.63        144.60         5.92 o                         
  -2  -2  10        407.53        393.55         8.42 o                         
  -1  -2  10         65.18         63.70         2.01 o                         
   0  -2  10         97.44         99.80         2.17 o                         
   1  -2  10        122.10        108.82         2.51 o                         
   2  -2  10        210.72        219.79         5.51 o                         
   3  -2  10        365.79        361.60        10.79 o                         
   4  -2  10          1.42          3.23         1.94 o                         
   5  -2  10          0.05         -2.14         2.14 o                         
   6  -2  10         73.76         68.99         4.59 o                         
  -8  -1  10         91.22         93.55         7.23 o                         
  -7  -1  10         97.45         99.04         6.34 o                         
  -6  -1  10         14.06         14.32         3.42 o                         
  -5  -1  10         44.25         44.19         3.95 o                         
  -4  -1  10          0.73          1.37         1.54 o                         
  -3  -1  10         17.47         19.33         2.39 o                         
  -2  -1  10        302.65        311.29         9.79 o                         
  -1  -1  10         22.29         25.71         2.69 o                         
   0  -1  10          2.01          6.58         3.37 o                         
   1  -1  10         57.13         56.79         1.74 o                         
   2  -1  10         53.44         56.16         2.91 o                         
   3  -1  10         53.06         53.87         3.10 o                         
   4  -1  10         10.70         11.17         2.15 o                         
   5  -1  10         45.32         45.37         3.63 o                         
   6  -1  10         37.71         36.95         3.64 o                         
  -8   0  10        139.92        158.53         9.95 o                         
  -7   0  10        183.47        195.74         8.98 o                         
  -6   0  10          1.25          2.55         2.19 o                         
  -5   0  10         92.93         96.29         5.03 o                         
  -4   0  10        135.68        139.86         5.21 o                         
  -3   0  10          4.94          6.67         1.79 o                         
  -2   0  10         63.57         56.80         1.82 o                         
  -1   0  10          7.28          7.85         1.21 o                         
   0   0  10         93.58         95.85         2.53 o                         
   1   0  10         65.53         64.07         2.03 o                         
   2   0  10        982.94        967.11        10.83 o                         
   3   0  10         22.68         20.92         2.38 o                         
   4   0  10         90.57         95.81         4.82 o                         
   5   0  10         10.32         38.69        26.07 o                         
   6   0  10         91.12         87.10         5.35 o                         
  -8   1  10         32.21         43.42         5.31 o                         
  -7   1  10        345.29        358.89        11.84 o                         
  -6   1  10        512.01        523.00        13.89 o                         
  -5   1  10         16.71         18.71         3.33 o                         
  -4   1  10          9.92          9.53         4.00 o                         
  -3   1  10         80.18         77.99         4.15 o                         
  -2   1  10         55.01         57.19         1.96 o                         
  -1   1  10        591.82        606.99         7.26 o                         
   0   1  10        395.29        394.10         5.72 o                         
   1   1  10         61.78         62.01         2.47 o                         
   2   1  10          2.01          1.43         1.08 o                         
   3   1  10        503.03        520.57        12.97 o                         
   4   1  10         13.48         12.89         2.76 o                         
   5   1  10          2.49          5.21         2.38 o                         
   6   1  10        106.68        100.36         5.62 o                         
  -8   2  10          6.99          3.72         3.19 o                         
  -7   2  10        312.76        318.40        11.11 o                         
  -6   2  10         12.93         20.66         3.68 o                         
  -5   2  10        411.72        421.98        11.17 o                         
  -4   2  10        107.15        109.09         5.69 o                         
  -3   2  10        472.47        463.53         9.59 o                         
  -2   2  10        205.25        202.68         4.92 o                         
  -1   2  10          1.67          2.56         1.11 o                         
   0   2  10       3135.12       3154.53        27.93 o                         
   1   2  10        862.05        886.57        10.70 o                         
   2   2  10         41.60         38.44         2.44 o                         
   3   2  10        515.23        530.09        18.41 o                         
   4   2  10          1.15          1.44         1.86 o                         
   5   2  10         49.95         43.25         4.16 o                         
  -8   3  10        308.59        318.33        13.30 o                         
  -7   3  10          0.15          2.97         2.79 o                         
  -6   3  10         12.11         19.45         3.74 o                         
  -5   3  10          0.44          1.03         1.94 o                         
  -4   3  10        432.61        427.72         9.92 o                         
  -3   3  10          0.30          0.22         1.65 o                         
  -2   3  10        507.52        478.75        20.76 o                         
  -1   3  10        797.77        761.78         9.95 o                         
   0   3  10         28.20         29.59         4.88 o                         
   1   3  10        874.80        867.20        13.70 o                         
   2   3  10         86.86         89.44         4.32 o                         
   3   3  10          0.02         -0.07         1.22 o                         
   4   3  10         53.02         55.83         4.10 o                         
   5   3  10         16.01         13.17         3.51 o                         
  -8   4  10         13.90         19.87         4.15 o                         
  -7   4  10         27.25         28.59         4.40 o                         
  -6   4  10        122.66        131.20         6.78 o                         
  -5   4  10         52.13         49.67         4.57 o                         
  -4   4  10         86.93         86.17         5.95 o                         
  -3   4  10          0.01         -1.73         1.83 o                         
  -2   4  10        254.87        241.44         5.13 o                         
  -1   4  10        534.88        531.04         8.28 o                         
   0   4  10         42.85         44.16         2.88 o                         
   1   4  10        559.54        574.90        11.91 o                         
   2   4  10         14.47         14.26         3.19 o                         
   3   4  10         27.84         28.83         3.80 o                         
   4   4  10          3.73          4.58         2.06 o                         
   5   4  10         26.21         27.71         9.68 o                         
  -7   5  10          9.07         12.61         4.24 o                         
  -6   5  10         12.00         13.07         3.39 o                         
  -5   5  10        116.10        118.22         6.62 o                         
  -4   5  10         27.28         33.01         4.36 o                         
  -3   5  10        981.50        983.64        17.15 o                         
  -2   5  10          7.38          8.91         2.98 o                         
  -1   5  10        102.01        100.25         4.44 o                         
   0   5  10         16.74         11.39         4.64 o                         
   1   5  10         47.91         50.17         4.09 o                         
   2   5  10         40.47         51.06         4.81 o                         
   3   5  10          2.45          1.96         1.57 o                         
   4   5  10         70.65         87.93        10.30 o                         
  -7   6  10         29.90         28.90         5.95 o                         
  -6   6  10          4.92          5.09         2.84 o                         
  -5   6  10         25.22         22.05         3.86 o                         
  -4   6  10         36.52         41.21         4.66 o                         
  -3   6  10          0.19         -0.73         1.68 o                         
  -2   6  10          6.62          9.16         2.51 o                         
  -1   6  10         17.27         20.85         7.52 o                         
   0   6  10        155.15        148.78         5.68 o                         
   1   6  10          0.12          0.72         1.39 o                         
   2   6  10         26.91         17.00         7.21 o                         
   3   6  10          7.72          7.74         3.79 o                         
   4   6  10          0.04          1.42         4.35 o                         
  -6   7  10        157.19        175.66        13.23 o                         
  -5   7  10         19.54         25.57         8.22 o                         
  -4   7  10         30.50         33.34         7.24 o                         
  -3   7  10         25.92         25.32         3.64 o                         
  -2   7  10          0.00         -0.40         1.73 o                         
  -1   7  10         44.52         36.00        12.01 o                         
   0   7  10         70.36         73.95         5.03 o                         
   1   7  10          0.52          2.34         2.54 o                         
   2   7  10          1.62          2.06         2.67 o                         
   3   7  10          0.44          5.00         3.80 o                         
  -5   8  10         52.17         57.41         5.37 o                         
  -4   8  10          3.76          3.14         2.94 o                         
  -3   8  10         11.31          9.55         3.41 o                         
  -2   8  10         23.23         21.24        15.05 o                         
  -1   8  10          2.42          0.83         1.61 o                         
   0   8  10          0.04          0.84         2.22 o                         
   1   8  10         14.75         11.62         3.41 o                         
   2   8  10          0.26          0.22         2.25 o                         
  -4   9  10          0.00         -1.51         2.89 o                         
  -3   9  10        131.63        120.68        55.38 o                         
  -2   9  10          6.98          7.19         3.91 o                         
  -1   9  10         16.37         20.69         5.06 o                         
   0   9  10          0.01          1.16         2.46 o                         
   1   9  10         21.04         28.38         5.72 o                         
  -1 -14  11          1.62         -0.62         3.82 o                         
   0 -14  11         12.18         82.33         9.68 o                         
  -3 -13  11         44.83         59.15         6.54 o                         
  -2 -13  11          1.27          0.39         2.40 o                         
  -1 -13  11          2.81          3.07         2.89 o                         
   0 -13  11         15.26         11.72         5.24 o                         
   1 -13  11         25.88         24.51         6.57 o                         
   2 -13  11          0.92         -0.17         1.95 o                         
  -4 -12  11          5.58          8.57         5.11 o                         
  -3 -12  11         60.09         58.85         5.64 o                         
  -2 -12  11         24.60         29.92         4.86 o                         
  -1 -12  11         72.90         73.44         5.53 o                         
   0 -12  11         12.07         16.53         4.53 o                         
   1 -12  11         32.90         29.37         5.33 o                         
   2 -12  11         62.12         57.38         3.93 o                         
   3 -12  11          0.23          0.66         1.62 o                         
  -5 -11  11          7.34         11.63         4.10 o                         
  -4 -11  11          3.77          7.71         3.23 o                         
  -3 -11  11         91.59         96.23         6.35 o                         
  -2 -11  11         12.61         16.23         3.96 o                         
  -1 -11  11          5.16          6.34         1.67 o                         
   0 -11  11         40.33         38.35         3.62 o                         
   1 -11  11          8.46         13.18         2.68 o                         
   2 -11  11        103.08        102.04         4.87 o                         
   3 -11  11         50.86         66.26         4.73 o                         
   4 -11  11          4.33          1.86         2.18 o                         
  -6 -10  11          0.00          1.49         3.06 o                         
  -5 -10  11        103.82        105.92         9.81 o                         
  -4 -10  11          1.15          0.55         2.13 o                         
  -3 -10  11          2.54          1.08         1.58 o                         
  -2 -10  11        133.06        123.49         4.33 o                         
  -1 -10  11        338.12        279.99         5.88 o                         
   0 -10  11        187.66        165.80         7.27 o                         
   1 -10  11         76.81         92.74         3.91 o                         
   2 -10  11         11.12          8.39         2.17 o                         
   3 -10  11         77.16         69.66         4.41 o                         
   4 -10  11         82.91         87.97         5.60 o                         
  -6  -9  11          0.10          1.06         2.51 o                         
  -5  -9  11         25.39         18.04         3.92 o                         
  -4  -9  11         21.46         27.97         3.09 o                         
  -3  -9  11         10.22          9.68         2.32 o                         
  -2  -9  11         12.98         11.85         1.93 o                         
  -1  -9  11         20.75         18.94         3.19 o                         
   0  -9  11          4.96          3.36         1.68 o                         
   1  -9  11        335.25        331.87         8.39 o                         
   2  -9  11        234.46        236.15         6.24 o                         
   3  -9  11        302.97        293.59        10.61 o                         
   4  -9  11          3.53          9.86         2.72 o                         
   5  -9  11         92.07         98.51         5.72 o                         
  -7  -8  11         11.53         23.71         6.93 o                         
  -6  -8  11         67.43         73.85         7.42 o                         
  -5  -8  11        304.53        265.22        41.15 o                         
  -4  -8  11        152.75        152.42         6.40 o                         
  -3  -8  11        725.37        760.52        14.28 o                         
  -2  -8  11         19.55         20.75         4.26 o                         
  -1  -8  11       1065.39       1027.96        12.98 o                         
   0  -8  11         97.95         87.95         4.15 o                         
   1  -8  11        418.68        425.95        14.12 o                         
   2  -8  11          2.69          5.91         3.64 o                         
   3  -8  11         63.07         64.72         3.98 o                         
   4  -8  11         12.40         14.22         2.91 o                         
   5  -8  11         14.31         20.11         3.73 o                         
  -7  -7  11        118.78        107.74        10.13 o                         
  -6  -7  11        127.50        139.46         7.13 o                         
  -5  -7  11          1.19          1.43         1.66 o                         
  -4  -7  11        407.05        395.34        10.46 o                         
  -3  -7  11         70.97         61.00         4.48 o                         
  -2  -7  11        204.53        183.08         5.15 o                         
  -1  -7  11        209.28        204.75         4.29 o                         
   0  -7  11        132.89        138.79         3.85 o                         
   1  -7  11         76.24         88.18         4.17 o                         
   2  -7  11         59.48         54.21         3.23 o                         
   3  -7  11        660.53        694.47        12.60 o                         
   4  -7  11        309.59        306.41         9.28 o                         
   5  -7  11          0.97          2.59         2.30 o                         
  -8  -6  11         21.17         17.32         7.90 o                         
  -7  -6  11         56.55         65.89         6.66 o                         
  -6  -6  11          6.65          5.90         3.20 o                         
  -5  -6  11         13.23         11.47         5.21 o                         
  -4  -6  11         64.09         60.79         4.60 o                         
  -3  -6  11        516.77        520.85        10.98 o                         
  -2  -6  11         88.97         92.11         4.24 o                         
  -1  -6  11        230.46        221.45         4.22 o                         
   0  -6  11        634.60        627.82        14.88 o                         
   1  -6  11        291.49        284.31         6.67 o                         
   2  -6  11        176.19        183.54         5.91 o                         
   3  -6  11          0.79          0.47         1.32 o                         
   4  -6  11          6.51          5.92         2.18 o                         
   5  -6  11        183.98        189.48         7.69 o                         
  -8  -5  11          3.43          6.59         3.89 o                         
  -7  -5  11          5.12          8.83         3.93 o                         
  -6  -5  11        154.00        141.99         7.69 o                         
  -5  -5  11         65.61         59.36         4.91 o                         
  -4  -5  11       1174.09       1193.53        29.13 o                         
  -3  -5  11        187.76        191.99         6.62 o                         
  -2  -5  11        374.53        361.54        10.04 o                         
  -1  -5  11        126.32        116.76         3.12 o                         
   0  -5  11         34.42         35.76         1.83 o                         
   1  -5  11         14.97         17.83         2.09 o                         
   2  -5  11          2.27          4.36         2.22 o                         
   3  -5  11        418.25        419.22        11.77 o                         
   4  -5  11         64.12         70.64         4.21 o                         
   5  -5  11        309.54        306.08        14.21 o                         
   6  -5  11         91.47        108.96         7.68 o                         
  -8  -4  11        469.58        482.25        31.62 o                         
  -7  -4  11         25.03         28.17         5.09 o                         
  -6  -4  11         44.08         48.61         6.00 o                         
  -5  -4  11         87.53         82.88         5.41 o                         
  -4  -4  11          8.82          4.61         3.41 o                         
  -3  -4  11         62.14         70.41         4.36 o                         
  -2  -4  11        103.37         91.74         2.72 o                         
  -1  -4  11         40.29         42.43         1.89 o                         
   0  -4  11        419.49        412.03         8.89 o                         
   1  -4  11         85.52         81.80         3.26 o                         
   2  -4  11         12.10         16.04         6.00 o                         
   3  -4  11        362.39        375.10        19.94 o                         
   4  -4  11         32.99         36.48         5.33 o                         
   5  -4  11         98.46        102.47         5.16 o                         
   6  -4  11          6.16          7.12         2.93 o                         
  -8  -3  11        174.42        178.63         9.81 o                         
  -7  -3  11          2.56          1.38         3.18 o                         
  -6  -3  11        158.12        165.10         7.60 o                         
  -5  -3  11         36.08         34.28         4.11 o                         
  -4  -3  11        594.98        614.61        13.08 o                         
  -3  -3  11        599.64        583.86        13.89 o                         
  -2  -3  11        146.69        138.83         3.27 o                         
  -1  -3  11       1197.84       1163.80        12.49 o                         
   0  -3  11       1044.64       1033.26        10.05 o                         
   1  -3  11         95.53        100.81         4.80 o                         
   2  -3  11        558.49        582.41        10.88 o                         
   3  -3  11        519.59        518.39         9.69 o                         
   4  -3  11         26.48         23.42         2.74 o                         
   5  -3  11         66.76         65.98         4.46 o                         
   6  -3  11         14.34         16.95         3.42 o                         
  -8  -2  11         35.43         38.24         5.32 o                         
  -7  -2  11        259.85        276.16        10.73 o                         
  -6  -2  11         61.78         68.59         5.84 o                         
  -5  -2  11        228.70        223.94         7.99 o                         
  -4  -2  11         18.93         21.10         4.31 o                         
  -3  -2  11          0.04         -0.19         1.38 o                         
  -2  -2  11        301.16        282.41         4.77 o                         
  -1  -2  11        434.24        414.44         5.82 o                         
   0  -2  11          0.00          0.09         0.61 o                         
   1  -2  11        601.67        597.73        11.31 o                         
   2  -2  11         14.54         13.79         2.30 o                         
   3  -2  11        130.63        131.08         5.28 o                         
   4  -2  11          7.04          9.19         2.22 o                         
   5  -2  11         43.66         40.96         3.59 o                         
   6  -2  11         60.49         64.16         5.15 o                         
  -8  -1  11         12.60         18.30         5.07 o                         
  -7  -1  11          4.27          3.95         3.60 o                         
  -6  -1  11         39.81         37.56         4.79 o                         
  -5  -1  11         86.33         89.87         7.11 o                         
  -4  -1  11        293.19        316.68         9.04 o                         
  -3  -1  11        227.85        224.02         6.42 o                         
  -2  -1  11         81.13         84.70         2.45 o                         
  -1  -1  11         32.70         35.45         1.85 o                         
   0  -1  11        146.60        150.56         3.05 o                         
   1  -1  11         15.02         15.42         1.36 o                         
   2  -1  11         27.88         28.26         2.67 o                         
   3  -1  11        128.71        132.87         6.57 o                         
   4  -1  11        369.86        384.03         9.52 o                         
   5  -1  11          9.01          5.72         2.15 o                         
  -8   0  11          1.99          4.57         3.71 o                         
  -7   0  11          0.00         -1.16         2.30 o                         
  -6   0  11         68.41         69.02         5.99 o                         
  -5   0  11         50.70         55.44         6.71 o                         
  -4   0  11         66.17         59.20         3.94 o                         
  -3   0  11         13.24         11.87         4.80 o                         
  -2   0  11         11.39         10.57         1.34 o                         
  -1   0  11         74.88         81.80         2.56 o                         
   0   0  11        571.30        570.61        12.20 o                         
   1   0  11        415.45        387.99         5.54 o                         
   2   0  11        212.83        210.66         6.13 o                         
   3   0  11         90.49         92.09         5.91 o                         
   4   0  11        162.55        165.16         6.00 o                         
   5   0  11         26.61         27.91         3.33 o                         
  -8   1  11         99.11         96.67         7.19 o                         
  -7   1  11         31.50         31.07         4.43 o                         
  -6   1  11        681.48        725.98        17.17 o                         
  -5   1  11        454.48        456.06        11.70 o                         
  -4   1  11         55.01         67.29         5.33 o                         
  -3   1  11          0.15          0.70         1.62 o                         
  -2   1  11         29.40         32.11         2.96 o                         
  -1   1  11         29.05         28.05         2.71 o                         
   0   1  11       1031.79       1023.85        11.10 o                         
   1   1  11         13.61         12.84         1.64 o                         
   2   1  11         18.01         19.67         1.86 o                         
   3   1  11         19.38         18.97         3.13 o                         
   4   1  11         92.84         93.31         4.57 o                         
   5   1  11        445.96        446.35        11.39 o                         
  -8   2  11         17.95         25.59         5.38 o                         
  -7   2  11        300.14        313.20        11.18 o                         
  -6   2  11         20.56         20.28         4.02 o                         
  -5   2  11        135.64        148.64         8.04 o                         
  -4   2  11          5.59          8.91         2.36 o                         
  -3   2  11        223.97        212.81         6.33 o                         
  -2   2  11         66.72         62.65         3.36 o                         
  -1   2  11         60.32         51.33         2.95 o                         
   0   2  11        494.81        469.70         7.44 o                         
   1   2  11          1.63          2.49         1.42 o                         
   2   2  11        189.29        174.58         6.36 o                         
   3   2  11         25.05         32.45         4.75 o                         
   4   2  11        263.15        260.63         7.86 o                         
   5   2  11          9.92         12.10         3.13 o                         
  -8   3  11         23.36         29.26         6.71 o                         
  -7   3  11         67.21         75.76         7.42 o                         
  -6   3  11        202.62        204.78         8.31 o                         
  -5   3  11         74.18         80.41         5.77 o                         
  -4   3  11        110.08        105.80         5.31 o                         
  -3   3  11          1.10          1.99         2.00 o                         
  -2   3  11        108.93        115.01         5.19 o                         
  -1   3  11          1.19          1.35         1.26 o                         
   0   3  11         84.39         75.64         5.02 o                         
   1   3  11         62.70         52.94         3.69 o                         
   2   3  11        127.32        127.52         5.80 o                         
   3   3  11         75.29         78.78         4.57 o                         
   4   3  11         10.97          9.26         2.88 o                         
  -7   4  11          0.01          0.58         2.30 o                         
  -6   4  11          3.97          5.38         3.20 o                         
  -5   4  11          0.00         -0.19         1.39 o                         
  -4   4  11         67.82         74.80         4.56 o                         
  -3   4  11        213.57        211.09         7.64 o                         
  -2   4  11          2.32          6.94         5.51 o                         
  -1   4  11         26.89         26.45         2.54 o                         
   0   4  11        177.93        162.46         5.16 o                         
   1   4  11          3.44          4.44         1.88 o                         
   2   4  11         72.62         75.75         4.45 o                         
   3   4  11        418.27        416.38        19.10 o                         
   4   4  11         19.82         27.00         7.37 o                         
  -7   5  11         16.63         22.82         4.37 o                         
  -6   5  11         75.96         76.94         5.66 o                         
  -5   5  11         82.38         87.65         5.63 o                         
  -4   5  11          0.09          1.78         2.04 o                         
  -3   5  11          8.26         11.03         3.02 o                         
  -2   5  11        243.20        254.24        12.43 o                         
  -1   5  11         16.31         13.73         5.22 o                         
   0   5  11         30.49         31.42        10.56 o                         
   1   5  11         91.08         94.98         5.01 o                         
   2   5  11         35.08         21.49         8.33 o                         
   3   5  11          8.12         12.26         5.68 o                         
  -6   6  11         33.17         33.78         9.50 o                         
  -5   6  11        186.40        197.05         9.14 o                         
  -4   6  11         75.68         77.80         6.32 o                         
  -3   6  11         10.17         10.14         2.87 o                         
  -2   6  11         18.28         10.26         9.64 o                         
  -1   6  11          7.17          3.96         2.03 o                         
   0   6  11         46.92         35.31        11.57 o                         
   1   6  11         76.73         77.81         5.85 o                         
   2   6  11         27.88         25.35         4.32 o                         
   3   6  11         15.18         14.74         6.39 o                         
  -5   7  11          0.48          0.05         1.87 o                         
  -4   7  11        111.56        121.15         6.84 o                         
  -3   7  11          8.71          6.03         2.85 o                         
  -2   7  11         14.67         11.26         8.30 o                         
  -1   7  11         29.44         21.89        14.97 o                         
   0   7  11         48.53         41.53        13.36 o                         
   1   7  11          0.12          1.13         2.17 o                         
   2   7  11          1.03         -2.90         2.95 o                         
  -4   8  11         38.25         46.01         5.10 o                         
  -3   8  11          2.04          1.73         2.43 o                         
  -2   8  11         21.65         15.93        10.84 o                         
  -1   8  11          2.51          2.31         3.64 o                         
   0   8  11          0.24          0.99         2.36 o                         
   1   8  11          7.41         13.45         4.11 o                         
  -2   9  11          1.29          0.27         3.02 o                         
  -3 -13  12          3.31          0.77         2.82 o                         
  -2 -13  12         16.42         20.14         4.45 o                         
  -1 -13  12         15.31         28.42         7.99 o                         
   0 -13  12         11.36         16.08         7.19 o                         
   1 -13  12         12.26         15.90         5.77 o                         
  -4 -12  12          0.70          2.27         3.03 o                         
  -3 -12  12          0.44          1.52         2.66 o                         
  -2 -12  12          0.58          4.11         3.24 o                         
  -1 -12  12         59.19         54.25         5.32 o                         
   0 -12  12         98.94         87.48         7.51 o                         
   1 -12  12          4.13          6.24         1.98 o                         
   2 -12  12         10.80         16.05         2.96 o                         
  -5 -11  12          0.30         -1.37         2.74 o                         
  -4 -11  12        195.66        195.97         9.31 o                         
  -3 -11  12         75.36         81.70         6.00 o                         
  -2 -11  12         10.97          7.11         2.22 o                         
  -1 -11  12          4.63          3.62         1.64 o                         
   0 -11  12        240.31        228.31         6.85 o                         
   1 -11  12         25.64         18.68         2.66 o                         
   2 -11  12        147.52        132.38         5.83 o                         
   3 -11  12         17.61         17.38         3.28 o                         
  -6 -10  12          0.27         -1.78         4.09 o                         
  -5 -10  12         84.94         90.22         8.88 o                         
  -4 -10  12          3.70          2.95         2.79 o                         
  -3 -10  12         29.99         24.12         3.11 o                         
  -2 -10  12         32.53         29.24         2.54 o                         
  -1 -10  12         70.69         69.90         3.61 o                         
   0 -10  12         36.75         34.25         3.15 o                         
   1 -10  12         16.00          9.41         2.51 o                         
   2 -10  12         15.04         17.27         2.49 o                         
   3 -10  12         27.33         32.08         3.45 o                         
   4 -10  12         25.47         26.85         3.84 o                         
  -6  -9  12         57.96         68.92         8.88 o                         
  -5  -9  12        166.21        119.08        70.97 o                         
  -4  -9  12          0.23          2.93         1.65 o                         
  -3  -9  12         84.70         85.64         4.94 o                         
  -2  -9  12         48.00         57.42         4.22 o                         
  -1  -9  12         12.56         19.58         2.05 o                         
   0  -9  12         36.30         38.00         3.42 o                         
   1  -9  12         16.59         17.94         2.86 o                         
   2  -9  12          6.56          9.06         4.93 o                         
   3  -9  12          0.19          0.28         1.52 o                         
   4  -9  12         13.75         20.81         3.67 o                         
  -7  -8  12          1.28          3.02         4.53 o                         
  -6  -8  12         22.96         18.03         6.13 o                         
  -5  -8  12          2.32          1.04         1.61 o                         
  -4  -8  12          9.50          5.57         3.67 o                         
  -3  -8  12          8.96          6.82         3.23 o                         
  -2  -8  12         20.61         15.30         6.02 o                         
  -1  -8  12        180.93        179.92         4.40 o                         
   0  -8  12         18.76         22.87         2.35 o                         
   1  -8  12         11.05         15.52         6.48 o                         
   2  -8  12        129.12        116.59         6.31 o                         
   3  -8  12        411.81        449.24        15.32 o                         
   4  -8  12          2.09          1.46         2.05 o                         
  -7  -7  12          0.72         -2.40         4.53 o                         
  -6  -7  12         73.01         77.17        10.21 o                         
  -5  -7  12          0.52          0.73         1.37 o                         
  -4  -7  12        392.85        379.93        10.21 o                         
  -3  -7  12        627.31        623.80        13.13 o                         
  -2  -7  12        162.89        168.48         5.91 o                         
  -1  -7  12         34.54         30.71         2.27 o                         
   0  -7  12         57.03         57.85         3.38 o                         
   1  -7  12         17.76         16.50         3.95 o                         
   2  -7  12         61.85         64.14         3.87 o                         
   3  -7  12          0.70          0.43         1.56 o                         
   4  -7  12         40.51         40.71         4.27 o                         
   5  -7  12        162.02        155.11        11.06 o                         
  -7  -6  12        130.12        131.99         9.41 o                         
  -6  -6  12         71.10         81.69         7.09 o                         
  -5  -6  12         22.90         24.15         4.55 o                         
  -4  -6  12          3.77          1.51         1.46 o                         
  -3  -6  12       1204.60       1267.61        20.91 o                         
  -2  -6  12         20.32         23.29         2.78 o                         
  -1  -6  12        516.15        498.58        14.31 o                         
   0  -6  12         34.86         32.46         2.96 o                         
   1  -6  12        276.13        281.15         6.88 o                         
   2  -6  12          4.89          5.62         2.07 o                         
   3  -6  12        317.06        308.19         9.15 o                         
   4  -6  12          3.14          2.70         2.55 o                         
   5  -6  12         61.40         64.07         5.66 o                         
  -8  -5  12         53.31         50.99         7.63 o                         
  -7  -5  12         11.86         14.32         4.42 o                         
  -6  -5  12         28.01         30.42         5.16 o                         
  -5  -5  12         58.96         60.44         4.79 o                         
  -4  -5  12        227.27        235.26         7.50 o                         
  -3  -5  12        326.31        319.41         8.48 o                         
  -2  -5  12        862.83        865.42        21.72 o                         
  -1  -5  12        302.39        294.79         5.94 o                         
   0  -5  12        194.79        189.98         4.10 o                         
   1  -5  12        930.17        971.64        14.25 o                         
   2  -5  12          0.06          1.29         1.54 o                         
   3  -5  12        116.49        121.74         4.96 o                         
   4  -5  12          0.11          1.01         2.84 o                         
   5  -5  12         27.98         31.02         3.75 o                         
  -8  -4  12         83.73         87.79         8.15 o                         
  -7  -4  12         43.85         58.39         6.53 o                         
  -6  -4  12        745.56        762.10        19.60 o                         
  -5  -4  12          5.65          6.66         3.01 o                         
  -4  -4  12        361.17        346.55         9.87 o                         
  -3  -4  12        283.93        275.44         7.61 o                         
  -2  -4  12        170.27        173.93         4.07 o                         
  -1  -4  12        478.44        467.49         6.86 o                         
   0  -4  12         88.05         91.10         3.13 o                         
   1  -4  12         69.68         68.40         5.60 o                         
   2  -4  12         21.53         22.69         4.13 o                         
   3  -4  12          5.36          7.89         2.53 o                         
   4  -4  12         49.76         59.12         4.54 o                         
   5  -4  12         79.72         89.60         5.70 o                         
  -8  -3  12         65.03         71.34         8.57 o                         
  -7  -3  12          4.93          3.38         3.38 o                         
  -6  -3  12        247.32        279.21        10.57 o                         
  -5  -3  12          0.02          0.07         1.41 o                         
  -4  -3  12         71.92         67.17         5.03 o                         
  -3  -3  12         49.90         48.61         2.69 o                         
  -2  -3  12          0.45          0.10         0.80 o                         
  -1  -3  12        218.26        189.67         4.08 o                         
   0  -3  12         71.96         74.28         2.44 o                         
   1  -3  12        498.55        500.11        10.35 o                         
   2  -3  12         77.23         81.05         4.26 o                         
   3  -3  12         47.70         51.69         4.93 o                         
   4  -3  12        138.36        133.97         6.17 o                         
   5  -3  12        163.56        161.56         7.05 o                         
  -8  -2  12         86.28        104.28        11.28 o                         
  -7  -2  12        125.92        141.50         8.85 o                         
  -6  -2  12         22.32         32.89         7.46 o                         
  -5  -2  12          1.31          2.65         2.25 o                         
  -4  -2  12          9.60         14.10         2.75 o                         
  -3  -2  12        568.58        547.15        11.08 o                         
  -2  -2  12         17.66         16.15         1.88 o                         
  -1  -2  12          8.19          4.48         1.16 o                         
   0  -2  12         53.72         60.85         2.22 o                         
   1  -2  12        407.48        399.67         8.74 o                         
   2  -2  12        321.64        310.65         7.32 o                         
   3  -2  12        233.61        246.00         6.98 o                         
   4  -2  12         45.54         52.24         4.25 o                         
   5  -2  12         69.95         62.91         4.32 o                         
  -8  -1  12          0.20         -2.22         3.83 o                         
  -7  -1  12         28.04         27.76         4.78 o                         
  -6  -1  12         12.83         19.27         3.86 o                         
  -5  -1  12         27.06         28.03         4.08 o                         
  -4  -1  12         21.56         15.67         3.36 o                         
  -3  -1  12         71.40         75.31         4.29 o                         
  -2  -1  12          0.01         -0.04         0.77 o                         
  -1  -1  12        106.26         98.72         4.32 o                         
   0  -1  12         37.87         36.36         1.97 o                         
   1  -1  12          2.69          3.14         1.04 o                         
   2  -1  12         22.13         23.95         3.60 o                         
   3  -1  12         17.87         17.84         2.80 o                         
   4  -1  12        379.54        413.34        11.46 o                         
   5  -1  12         25.72         21.20         3.70 o                         
  -8   0  12          1.94          1.66         2.87 o                         
  -7   0  12         51.05         61.11         6.30 o                         
  -6   0  12        131.09        144.81         7.31 o                         
  -5   0  12         15.92         17.94         3.66 o                         
  -4   0  12          0.46          0.04         1.47 o                         
  -3   0  12          5.69          7.90         2.49 o                         
  -2   0  12         38.22         24.53         2.19 o                         
  -1   0  12         15.32         16.54         1.66 o                         
   0   0  12        176.80        167.82         3.90 o                         
   1   0  12         23.04         20.51         1.99 o                         
   2   0  12        886.55        932.42        15.53 o                         
   3   0  12         33.29         32.15         3.31 o                         
   4   0  12          8.67         15.48         4.04 o                         
   5   0  12          7.36          7.38         3.00 o                         
  -8   1  12          0.20          3.05         6.22 o                         
  -7   1  12         17.25         21.23         4.15 o                         
  -6   1  12         33.75         32.30         4.53 o                         
  -5   1  12         84.17         85.51         6.22 o                         
  -4   1  12         51.81         59.47         6.31 o                         
  -3   1  12        537.57        506.85        10.63 o                         
  -2   1  12        344.73        309.06         9.86 o                         
  -1   1  12        174.11        159.38         3.87 o                         
   0   1  12        192.25        202.40         4.62 o                         
   1   1  12          1.74          1.28         1.15 o                         
   2   1  12          4.93          5.04         2.00 o                         
   3   1  12         12.22         13.48         2.82 o                         
   4   1  12         11.24         14.70         4.17 o                         
  -7   2  12         26.75         29.86         5.01 o                         
  -6   2  12         13.24         14.97         6.48 o                         
  -5   2  12         13.23         14.12         3.25 o                         
  -4   2  12         97.24         97.38         5.23 o                         
  -3   2  12        122.41        130.06         6.26 o                         
  -2   2  12        180.84        165.17         5.96 o                         
  -1   2  12         77.00         63.31         3.62 o                         
   0   2  12        182.69        171.88         4.56 o                         
   1   2  12         22.29         23.05         2.14 o                         
   2   2  12        118.88        119.33         4.13 o                         
   3   2  12          1.74          1.29         2.06 o                         
   4   2  12          9.61          3.45         3.95 o                         
  -7   3  12          6.21          7.40         3.46 o                         
  -6   3  12        406.36        403.62        13.97 o                         
  -5   3  12         48.05         60.61         4.61 o                         
  -4   3  12        111.53        110.54         7.59 o                         
  -3   3  12         55.41         68.02         4.89 o                         
  -2   3  12        460.18        460.83        10.92 o                         
  -1   3  12        255.00        243.48         5.96 o                         
   0   3  12         99.32         98.75         4.71 o                         
   1   3  12         25.48         19.01         3.01 o                         
   2   3  12          1.01          0.77         2.75 o                         
   3   3  12          1.74          1.87         1.99 o                         
   4   3  12         49.76         51.97         7.59 o                         
  -7   4  12         17.90         28.15         9.15 o                         
  -6   4  12          1.22          3.05         2.79 o                         
  -5   4  12         89.42         90.44         6.69 o                         
  -4   4  12          5.80          3.73         2.32 o                         
  -3   4  12         67.48         79.90         7.28 o                         
  -2   4  12         58.15         64.82         4.26 o                         
  -1   4  12         19.21         11.84         5.27 o                         
   0   4  12          9.82          4.60         2.06 o                         
   1   4  12         21.30         13.70         6.55 o                         
   2   4  12         58.47         60.38         4.86 o                         
   3   4  12         75.50         42.36        36.10 o                         
  -6   5  12         14.85         17.08         4.07 o                         
  -5   5  12         91.69         84.38         5.88 o                         
  -4   5  12          9.10         12.36         3.53 o                         
  -3   5  12          0.18          1.62         2.00 o                         
  -2   5  12         56.66         47.48        21.72 o                         
  -1   5  12          8.05          6.03         2.89 o                         
   0   5  12         27.10         21.99         7.63 o                         
   1   5  12          5.50         10.30         3.89 o                         
   2   5  12          1.06          0.36         1.49 o                         
   3   5  12         84.67         81.09        11.64 o                         
  -6   6  12         14.10         11.45         5.95 o                         
  -5   6  12          2.79          8.84         4.26 o                         
  -4   6  12         24.37         25.38         3.91 o                         
  -3   6  12        228.66        263.27         9.15 o                         
  -2   6  12          2.05          3.23         2.89 o                         
  -1   6  12         24.23         21.84        15.77 o                         
   0   6  12          4.07          6.62         3.78 o                         
   1   6  12         10.77          4.36         2.02 o                         
   2   6  12         10.84         15.04         3.82 o                         
  -5   7  12         56.13         73.24         6.32 o                         
  -4   7  12         43.74         57.29         5.34 o                         
  -3   7  12          2.28          6.64         5.51 o                         
  -2   7  12          8.06          3.58         2.73 o                         
  -1   7  12         11.58          3.40         2.50 o                         
   0   7  12         83.55         96.81         8.79 o                         
   1   7  12         10.64          9.89         3.63 o                         
  -3   8  12          0.95         -1.30         2.57 o                         
  -2   8  12        215.77        225.58       121.28 o                         
  -1   8  12          0.18         -0.71         3.46 o                         
  -1 -13  13          5.92         13.50         5.77 o                         
   0 -13  13         65.94         65.81         8.79 o                         
  -3 -12  13        136.17        167.43         9.62 o                         
  -2 -12  13        152.74        168.28         8.86 o                         
  -1 -12  13        118.73        154.10        11.10 o                         
   0 -12  13          0.32         -0.36         1.57 o                         
   1 -12  13         13.61         14.48         2.98 o                         
  -5 -11  13        102.40        124.79         7.52 o                         
  -4 -11  13          1.89          2.59         3.22 o                         
  -3 -11  13         16.95         26.00         4.27 o                         
  -2 -11  13         71.41         76.99         4.05 o                         
  -1 -11  13         55.56         46.31         3.84 o                         
   0 -11  13         59.29         52.89         3.94 o                         
   1 -11  13          1.86          5.94         2.30 o                         
   2 -11  13         49.02         51.07         4.66 o                         
  -5 -10  13          7.54          4.78         5.06 o                         
  -4 -10  13          6.66          3.89         3.73 o                         
  -3 -10  13          0.55          0.89         1.43 o                         
  -2 -10  13         26.28         23.41         9.35 o                         
  -1 -10  13         60.08         59.33         3.22 o                         
   0 -10  13          3.36          7.43         2.02 o                         
   1 -10  13         27.49         28.82         5.55 o                         
   2 -10  13         11.85         17.47         3.11 o                         
   3 -10  13          8.54         11.95         3.27 o                         
  -6  -9  13         21.32         18.30         7.46 o                         
  -5  -9  13         37.56         29.52        22.78 o                         
  -4  -9  13          1.20          0.13         1.28 o                         
  -3  -9  13        166.63        161.75         6.71 o                         
  -2  -9  13         14.26          7.96         3.32 o                         
  -1  -9  13         45.19         31.86         8.97 o                         
   0  -9  13          5.93          6.40         2.10 o                         
   1  -9  13         84.44         73.52         4.31 o                         
   2  -9  13          0.55         -0.52         1.57 o                         
   3  -9  13         11.54         11.68         2.87 o                         
   4  -9  13         13.27         15.08         4.22 o                         
  -5  -8  13         45.31         43.95         4.58 o                         
  -4  -8  13         40.96         47.71         5.24 o                         
  -3  -8  13        247.05        239.34         8.08 o                         
  -2  -8  13         73.16         48.81        33.00 o                         
  -1  -8  13        170.77        155.60         5.01 o                         
   0  -8  13         13.84         18.04         2.38 o                         
   1  -8  13         61.12         62.42         4.27 o                         
   2  -8  13        157.31        175.97         6.57 o                         
   3  -8  13        382.00        361.45         9.14 o                         
   4  -8  13          0.84          0.43         1.54 o                         
  -7  -7  13         28.47         37.66         7.73 o                         
  -6  -7  13         32.64         31.34         5.34 o                         
  -5  -7  13        346.76        335.20        11.62 o                         
  -4  -7  13        134.88        142.55         7.59 o                         
  -3  -7  13         54.20         63.77         5.12 o                         
  -2  -7  13         15.68          6.46         3.44 o                         
  -1  -7  13          0.32          0.09         0.84 o                         
   0  -7  13        178.89        177.76         5.75 o                         
   1  -7  13          5.41          7.01         2.29 o                         
   2  -7  13         73.41         89.92         4.98 o                         
   3  -7  13          2.52          9.06         3.91 o                         
   4  -7  13        137.87        148.63        15.19 o                         
  -7  -6  13         13.24         15.65         4.58 o                         
  -6  -6  13          2.03          7.42         3.30 o                         
  -5  -6  13         71.94         70.68         6.31 o                         
  -4  -6  13        279.84        282.50         9.72 o                         
  -3  -6  13         53.37         57.30         4.06 o                         
  -2  -6  13         41.51         40.88         3.30 o                         
  -1  -6  13        143.65        128.52         4.29 o                         
   0  -6  13          0.02          0.06         1.19 o                         
   1  -6  13        227.60        225.38         6.89 o                         
   2  -6  13         14.17         18.17         3.20 o                         
   3  -6  13         99.91        116.51         5.98 o                         
   4  -6  13         19.42         22.11         3.28 o                         
  -7  -5  13         52.75         46.76         6.76 o                         
  -6  -5  13          2.17          0.34         2.60 o                         
  -5  -5  13         51.46         50.39         5.82 o                         
  -4  -5  13         10.49         12.39         3.20 o                         
  -3  -5  13         23.71         28.91         3.79 o                         
  -2  -5  13        166.21        158.81         5.35 o                         
  -1  -5  13          9.09          7.69         1.50 o                         
   0  -5  13        274.24        264.32         6.59 o                         
   1  -5  13         26.11         30.74         3.15 o                         
   2  -5  13        311.16        325.38         8.11 o                         
   3  -5  13         38.64         48.64         3.84 o                         
   4  -5  13         17.33         14.92         3.38 o                         
  -7  -4  13         40.19         38.55         5.55 o                         
  -6  -4  13        151.57        161.24         8.57 o                         
  -5  -4  13         93.59        104.13         6.71 o                         
  -4  -4  13          4.30          4.10         2.25 o                         
  -3  -4  13         67.18         58.83         4.84 o                         
  -2  -4  13        140.66        124.52         3.57 o                         
  -1  -4  13         13.79         10.88         1.57 o                         
   0  -4  13         11.14         14.43         1.47 o                         
   1  -4  13         97.83        100.32         5.02 o                         
   2  -4  13         18.63         16.42         3.14 o                         
   3  -4  13         12.80         15.75         3.01 o                         
   4  -4  13         25.54         28.48         5.42 o                         
  -7  -3  13          2.49          2.46         2.79 o                         
  -6  -3  13          8.57          7.74         3.15 o                         
  -5  -3  13        130.79        129.81         7.50 o                         
  -4  -3  13         80.07         85.38         5.27 o                         
  -3  -3  13          0.54          3.71         2.15 o                         
  -2  -3  13        368.79        325.48         9.24 o                         
  -1  -3  13         31.36         27.68         1.87 o                         
   0  -3  13        802.32        740.29        16.54 o                         
   1  -3  13         26.52         31.04         3.07 o                         
   2  -3  13         69.96         74.05         3.84 o                         
   3  -3  13         23.94         25.36         3.01 o                         
   4  -3  13         44.57         45.47         4.11 o                         
  -7  -2  13          0.01          0.38         2.33 o                         
  -6  -2  13          1.07          5.33         3.78 o                         
  -5  -2  13         53.93         61.63         5.70 o                         
  -4  -2  13         63.02         54.68         4.42 o                         
  -3  -2  13        249.45        259.14         7.29 o                         
  -2  -2  13         36.40         26.45         2.36 o                         
  -1  -2  13         58.80         54.92         2.45 o                         
   0  -2  13         68.35         67.65         2.42 o                         
   1  -2  13         25.14         22.33         2.88 o                         
   2  -2  13          2.89          5.62         2.07 o                         
   3  -2  13         73.93         66.48         4.12 o                         
   4  -2  13          8.16          8.98         2.73 o                         
  -7  -1  13          1.61          1.02         3.15 o                         
  -6  -1  13         52.72         50.83         5.08 o                         
  -5  -1  13         22.57         21.95         4.30 o                         
  -4  -1  13        432.97        412.27        10.61 o                         
  -3  -1  13        193.03        184.41         6.18 o                         
  -2  -1  13        139.91        118.06         3.43 o                         
  -1  -1  13          5.84         10.53         1.63 o                         
   0  -1  13         23.22         21.60         1.86 o                         
   1  -1  13         86.09         73.87         3.84 o                         
   2  -1  13        104.55        100.52         4.63 o                         
   3  -1  13         87.75         83.97         4.61 o                         
   4  -1  13          0.58          2.35         2.00 o                         
  -7   0  13         20.66         21.40         4.41 o                         
  -6   0  13         57.68         58.46         6.29 o                         
  -5   0  13         19.50         21.14         3.55 o                         
  -4   0  13          0.00         -0.42         2.09 o                         
  -3   0  13         20.21         21.99         4.00 o                         
  -2   0  13         52.72         46.01         3.62 o                         
  -1   0  13          7.48         10.18         1.60 o                         
   0   0  13        114.33        105.68         3.83 o                         
   1   0  13          9.47          7.96         1.87 o                         
   2   0  13          0.70          0.07         1.21 o                         
   3   0  13          1.74          4.05         2.13 o                         
   4   0  13         20.79         23.25         3.55 o                         
  -7   1  13          2.76          5.66         3.42 o                         
  -6   1  13         42.38         38.96         4.76 o                         
  -5   1  13         20.06         20.37         3.57 o                         
  -4   1  13        141.89        123.92         6.00 o                         
  -3   1  13          2.97          2.57         2.35 o                         
  -2   1  13          0.45          4.78         2.22 o                         
  -1   1  13         35.99         27.00         2.41 o                         
   0   1  13       1001.25        966.81        12.53 o                         
   1   1  13        175.70        157.47         4.46 o                         
   2   1  13          0.00         -0.42         1.81 o                         
   3   1  13         12.83         11.42         3.16 o                         
   4   1  13          1.74          1.83         2.27 o                         
  -7   2  13         15.26         25.27         5.42 o                         
  -6   2  13         87.61         98.62         8.79 o                         
  -5   2  13        172.06        167.44        11.64 o                         
  -4   2  13         46.75         44.73         3.99 o                         
  -3   2  13         16.56         20.98         3.39 o                         
  -2   2  13         37.97         27.90         3.27 o                         
  -1   2  13        176.15        176.42         8.74 o                         
   0   2  13         17.23         14.71         2.28 o                         
   1   2  13         50.11         51.91         3.03 o                         
   2   2  13          0.02          0.54         1.66 o                         
   3   2  13         36.79         39.39         4.63 o                         
  -7   3  13         35.96         29.65         4.97 o                         
  -6   3  13        196.60        208.24        10.07 o                         
  -5   3  13          9.25          6.04         2.81 o                         
  -4   3  13          4.00          4.70         5.02 o                         
  -3   3  13         15.59         11.94         3.10 o                         
  -2   3  13         76.10         84.21         4.62 o                         
  -1   3  13         41.24         40.91         3.08 o                         
   0   3  13        220.74        196.17         6.36 o                         
   1   3  13          4.78          2.76         2.18 o                         
   2   3  13         29.87         16.42        11.28 o                         
   3   3  13          1.89          2.91         2.82 o                         
  -6   4  13          1.28         -0.11         1.72 o                         
  -5   4  13          2.55          0.01         2.02 o                         
  -4   4  13          0.30          0.27         2.03 o                         
  -3   4  13          1.08         11.14         4.31 o                         
  -2   4  13         37.26         45.50         4.34 o                         
  -1   4  13          7.61          1.81         2.22 o                         
   0   4  13         12.25          4.62         4.22 o                         
   1   4  13          2.71          1.19         1.61 o                         
   2   4  13         57.80         40.06        29.84 o                         
  -5   5  13        173.60        202.93         8.77 o                         
  -4   5  13          0.22          1.24         2.25 o                         
  -3   5  13         10.12          3.25         2.82 o                         
  -2   5  13         21.19         16.95        10.21 o                         
  -1   5  13          7.75          4.32         4.17 o                         
   0   5  13         12.72          9.39         3.68 o                         
   1   5  13         54.52         57.24         4.97 o                         
   2   5  13          0.39         -2.58         4.44 o                         
  -5   6  13          0.06          2.36         2.84 o                         
  -4   6  13          2.59          1.82         3.82 o                         
  -3   6  13          5.99          5.04         6.62 o                         
  -2   6  13         12.10          6.99         5.15 o                         
  -1   6  13        219.85        220.57       125.28 o                         
   0   6  13         21.69         20.56        13.72 o                         
   1   6  13         93.90        103.40         7.32 o                         
  -3   7  13         55.85         56.40        33.35 o                         
  -2   7  13         70.45         69.17        42.23 o                         
  -1   7  13         13.73         18.83         4.62 o                         
  -2 -12  14          7.21          7.64         5.60 o                         
  -1 -12  14         31.14         28.69         6.39 o                         
   0 -12  14        102.65         95.12         5.29 o                         
  -4 -11  14          3.79          3.13         3.86 o                         
  -3 -11  14        254.48        213.98       129.67 o                         
  -2 -11  14          4.07          1.06         1.49 o                         
  -1 -11  14          3.19          6.72         2.23 o                         
   0 -11  14          1.83          1.46         2.03 o                         
   1 -11  14          0.52         -0.25         1.49 o                         
   2 -11  14        130.19        146.18         6.16 o                         
  -5 -10  14         16.98         14.03         5.51 o                         
  -4 -10  14         48.91         30.80        24.16 o                         
  -3 -10  14          6.22          3.97         2.04 o                         
  -2 -10  14          5.38          5.84         2.56 o                         
  -1 -10  14          1.10         -0.56         1.53 o                         
   0 -10  14         15.53         14.44         2.58 o                         
   1 -10  14         12.27         16.12         3.33 o                         
   2 -10  14          0.56         -0.70         1.68 o                         
  -5  -9  14          6.33          3.55         4.00 o                         
  -4  -9  14          2.99          5.24         3.25 o                         
  -3  -9  14          5.03          2.14         1.63 o                         
  -2  -9  14         56.59         49.82         4.07 o                         
  -1  -9  14        196.94        170.06        95.83 o                         
   0  -9  14         64.26         69.63         5.24 o                         
   1  -9  14         14.50         13.78         2.47 o                         
   2  -9  14          1.31          3.99         2.15 o                         
   3  -9  14         66.05         75.07         5.51 o                         
  -6  -8  14        130.67        145.04        13.86 o                         
  -5  -8  14         81.20         79.66         6.35 o                         
  -4  -8  14         75.24         71.39         5.69 o                         
  -3  -8  14        211.01        191.71         7.53 o                         
  -2  -8  14         20.24         24.90         5.60 o                         
  -1  -8  14          0.30         -0.57         1.20 o                         
   0  -8  14          4.18          9.43         2.22 o                         
   1  -8  14          0.24         -0.56         1.73 o                         
   2  -8  14         63.05         63.27         4.68 o                         
   3  -8  14         56.00         62.68         4.62 o                         
  -6  -7  14        138.13        139.18         7.81 o                         
  -5  -7  14         14.65         22.41         4.84 o                         
  -4  -7  14        104.38        106.33         6.25 o                         
  -3  -7  14        735.20        729.25        30.11 o                         
  -2  -7  14          8.88          6.92         3.41 o                         
  -1  -7  14          3.59          1.00         1.05 o                         
   0  -7  14          2.35          5.30         1.93 o                         
   1  -7  14          0.00          0.52         1.57 o                         
   2  -7  14         42.16         46.39         4.58 o                         
   3  -7  14        296.08        313.06         9.38 o                         
  -7  -6  14          8.78          2.22         3.06 o                         
  -6  -6  14         23.04         23.85         4.44 o                         
  -5  -6  14         78.65         84.73         5.85 o                         
  -4  -6  14          1.10          2.84         2.30 o                         
  -3  -6  14        158.88        158.35         6.16 o                         
  -2  -6  14         31.48         36.62         3.60 o                         
  -1  -6  14         36.85         37.58         2.71 o                         
   0  -6  14         43.63         44.70         3.48 o                         
   1  -6  14         92.67         98.61         5.02 o                         
   2  -6  14          0.20         -0.21         1.79 o                         
   3  -6  14        309.93        320.02         9.30 o                         
   4  -6  14          2.31          1.40         2.49 o                         
  -7  -5  14         30.93         35.94         6.59 o                         
  -6  -5  14          1.61          1.96         2.66 o                         
  -5  -5  14          0.56          0.17         1.83 o                         
  -4  -5  14         26.71         33.25         4.74 o                         
  -3  -5  14          7.24         10.97         5.18 o                         
  -2  -5  14         30.56         29.20         3.23 o                         
  -1  -5  14         15.20         12.88         1.75 o                         
   0  -5  14         46.84         47.35         3.50 o                         
   1  -5  14         58.57         53.25         6.17 o                         
   2  -5  14         21.58         18.55         3.03 o                         
   3  -5  14         21.24         28.81         3.58 o                         
   4  -5  14        161.50        178.13         7.81 o                         
  -7  -4  14         33.10         33.35         5.68 o                         
  -6  -4  14         45.71         44.01         5.18 o                         
  -5  -4  14         16.37         21.27         6.31 o                         
  -4  -4  14        138.48        126.40         6.06 o                         
  -3  -4  14         22.33         27.23         3.06 o                         
  -2  -4  14        385.78        346.10         6.11 o                         
  -1  -4  14          1.82          0.26         0.96 o                         
   0  -4  14        232.24        227.73         7.15 o                         
   1  -4  14          0.04          0.91         1.53 o                         
   2  -4  14        224.21        242.73         8.25 o                         
   3  -4  14         31.82         34.33         4.26 o                         
   4  -4  14          6.27          7.72         2.79 o                         
  -7  -3  14          0.33         -2.40         3.05 o                         
  -6  -3  14          8.21         12.60         3.88 o                         
  -5  -3  14          0.81         -1.81         2.33 o                         
  -4  -3  14          6.86         11.00         2.79 o                         
  -3  -3  14         47.58         34.03         4.80 o                         
  -2  -3  14         70.62         55.43         2.82 o                         
  -1  -3  14         14.76         12.30         1.61 o                         
   0  -3  14        212.34        180.12         6.24 o                         
   1  -3  14         26.54         31.84         3.36 o                         
   2  -3  14        217.98        198.00         7.36 o                         
   3  -3  14         15.23         14.79         2.83 o                         
   4  -3  14          3.63          2.98         2.58 o                         
  -7  -2  14         14.06         11.24         4.40 o                         
  -6  -2  14         76.58         78.55         5.92 o                         
  -5  -2  14          3.07          4.63         3.30 o                         
  -4  -2  14          0.41         -0.04         1.64 o                         
  -3  -2  14         38.56         40.93         3.41 o                         
  -2  -2  14        211.17        183.31         7.56 o                         
  -1  -2  14        146.97        149.72         4.07 o                         
   0  -2  14          3.20          2.48         1.18 o                         
   1  -2  14          0.23          1.23         2.31 o                         
   2  -2  14          2.48          1.59         1.88 o                         
   3  -2  14        165.91        169.49         6.92 o                         
   4  -2  14          1.15          3.34         2.60 o                         
  -7  -1  14          1.14         -0.98         2.65 o                         
  -6  -1  14         49.26         49.05         5.35 o                         
  -5  -1  14          0.70          1.88         2.82 o                         
  -4  -1  14         25.70         13.48         3.04 o                         
  -3  -1  14         48.60         46.18         3.63 o                         
  -2  -1  14         27.29         24.75         2.74 o                         
  -1  -1  14        107.84         98.39         3.12 o                         
   0  -1  14        152.16        138.43         5.14 o                         
   1  -1  14          6.43          8.05         2.45 o                         
   2  -1  14          1.42          1.83         2.01 o                         
   3  -1  14         14.26         18.68         3.46 o                         
   4  -1  14          4.02          6.21         2.93 o                         
  -7   0  14          0.22         -0.78         2.49 o                         
  -6   0  14          0.55          2.78         2.69 o                         
  -5   0  14         16.19         16.67         3.43 o                         
  -4   0  14          1.43          0.50         1.63 o                         
  -3   0  14        119.95        118.18         5.72 o                         
  -2   0  14          5.96          8.79         2.36 o                         
  -1   0  14          2.01          2.02         1.17 o                         
   0   0  14         79.71        103.29        23.57 o                         
   1   0  14          0.69          2.52         2.20 o                         
   2   0  14         28.30         28.65         4.11 o                         
   3   0  14          1.54          0.90         1.85 o                         
  -7   1  14          0.45         -0.23         2.64 o                         
  -6   1  14        130.28        140.54         9.12 o                         
  -5   1  14        152.19        155.24         7.14 o                         
  -4   1  14         37.63         38.22         4.00 o                         
  -3   1  14          8.66          7.35         2.84 o                         
  -2   1  14          0.03          0.12         1.33 o                         
  -1   1  14         96.92         90.57         3.74 o                         
   0   1  14         70.53         61.23         4.39 o                         
   1   1  14         60.40         57.96         4.93 o                         
   2   1  14          5.74          7.01         2.41 o                         
   3   1  14         19.20         14.13         3.58 o                         
  -6   2  14        121.12        124.66         8.17 o                         
  -5   2  14         40.23         41.80         4.51 o                         
  -4   2  14          3.79          4.12         2.91 o                         
  -3   2  14         16.63         17.74         2.94 o                         
  -2   2  14          1.49          2.50         1.87 o                         
  -1   2  14          0.53          6.11         3.95 o                         
   0   2  14        201.02        187.16         5.57 o                         
   1   2  14         82.78         77.80         5.25 o                         
   2   2  14          1.29          0.74         2.39 o                         
  -6   3  14          0.06          0.80         2.81 o                         
  -5   3  14          5.87         14.21         4.35 o                         
  -4   3  14         53.03         50.61         4.49 o                         
  -3   3  14         57.50         60.82         7.24 o                         
  -2   3  14         26.39         23.83         3.82 o                         
  -1   3  14          4.57          5.15         2.40 o                         
   0   3  14        232.19        203.00         7.77 o                         
   1   3  14         26.37          8.12         9.24 o                         
   2   3  14        117.41        103.87        21.27 o                         
  -5   4  14        123.75        139.85         7.58 o                         
  -4   4  14         20.66         34.05         7.86 o                         
  -3   4  14         33.48         30.29         3.79 o                         
  -2   4  14          9.97         12.58         6.31 o                         
  -1   4  14         28.35         28.17        17.67 o                         
   0   4  14          3.78          2.14         2.22 o                         
   1   4  14         14.05          5.22         5.28 o                         
  -4   5  14         26.03         21.00         4.20 o                         
  -3   5  14        223.83        249.88         9.14 o                         
  -2   5  14          0.17         -0.74         2.05 o                         
  -1   5  14         10.87          6.37         5.11 o                         
   0   5  14         14.45         12.13         6.75 o                         
  -2   6  14          9.21          6.58         5.37 o                         
  -3 -11  15         10.44          3.34         2.98 o                         
  -2 -11  15          2.57          0.76         1.98 o                         
  -1 -11  15         22.13         18.53         3.48 o                         
   0 -11  15          0.69          6.74         6.39 o                         
  -3 -10  15          0.08          0.91         1.61 o                         
  -2 -10  15          0.04          0.22         1.63 o                         
  -1 -10  15          1.21          1.09         1.54 o                         
   0 -10  15         87.50         78.42         5.77 o                         
   1 -10  15          2.27          2.77         2.51 o                         
  -5  -9  15          0.49         -5.24         5.33 o                         
  -4  -9  15          6.86         12.32         4.05 o                         
  -3  -9  15         47.84         49.16         6.04 o                         
  -2  -9  15          8.22          5.66         3.02 o                         
  -1  -9  15         52.80         33.89        23.89 o                         
   0  -9  15          7.61          7.97         7.24 o                         
   1  -9  15          0.33          0.05         1.44 o                         
   2  -9  15          9.70         14.57         2.89 o                         
  -5  -8  15        128.89        123.18         7.51 o                         
  -4  -8  15          1.54          6.08         7.95 o                         
  -3  -8  15         41.34         40.47         4.74 o                         
  -2  -8  15         54.29         48.90         4.24 o                         
  -1  -8  15          3.29          0.71         2.04 o                         
   0  -8  15         22.97         10.24        10.84 o                         
   1  -8  15          4.58          2.68         2.23 o                         
   2  -8  15          1.16          4.94         2.64 o                         
  -6  -7  15          8.09          5.32         3.70 o                         
  -5  -7  15         52.78         55.52         5.77 o                         
  -4  -7  15        110.62        113.77         6.88 o                         
  -3  -7  15         10.81          5.53         3.20 o                         
  -2  -7  15          6.80          4.77         2.62 o                         
  -1  -7  15         22.12         15.18        12.83 o                         
   0  -7  15          0.42         -1.05         1.54 o                         
   1  -7  15        116.94        117.35         5.27 o                         
   2  -7  15          0.08         -0.92         1.88 o                         
   3  -7  15        139.67        149.99         6.77 o                         
  -6  -6  15          9.77         11.49         4.67 o                         
  -5  -6  15          9.76         30.88        12.08 o                         
  -4  -6  15          6.00          9.14         3.24 o                         
  -3  -6  15        160.02        143.52         6.94 o                         
  -2  -6  15        131.24        130.64         5.93 o                         
  -1  -6  15         80.78         50.49        35.22 o                         
   0  -6  15          0.16         -1.94         1.94 o                         
   1  -6  15         30.12         24.64         3.47 o                         
   2  -6  15        101.14        124.01         6.57 o                         
   3  -6  15        155.66        149.75         6.96 o                         
  -6  -5  15          2.23          4.80         3.31 o                         
  -5  -5  15          6.80         10.99         3.52 o                         
  -4  -5  15         31.95         35.69         4.58 o                         
  -3  -5  15        119.72        123.03         6.03 o                         
  -2  -5  15         29.69         26.57         3.29 o                         
  -1  -5  15        164.32        142.83         8.30 o                         
   0  -5  15         11.07         10.48         2.94 o                         
   1  -5  15         11.48         17.76         2.91 o                         
   2  -5  15         35.17         30.14         3.89 o                         
   3  -5  15          3.51          2.32         2.63 o                         
  -6  -4  15         98.14        100.87         6.83 o                         
  -5  -4  15         12.90         13.39         3.30 o                         
  -4  -4  15          0.21          1.74         2.15 o                         
  -3  -4  15         10.41         13.55         5.11 o                         
  -2  -4  15          0.30          1.73         1.27 o                         
  -1  -4  15          1.42          1.67         1.23 o                         
   0  -4  15         52.69         47.53         8.93 o                         
   1  -4  15         21.99         25.13         3.12 o                         
   2  -4  15          0.83          2.01         2.29 o                         
   3  -4  15         15.00         20.18         3.45 o                         
  -6  -3  15          9.42          9.94         3.78 o                         
  -5  -3  15          7.26         10.20         3.99 o                         
  -4  -3  15          3.83          8.88         3.14 o                         
  -3  -3  15         10.61          8.39         2.85 o                         
  -2  -3  15         77.83         76.74         4.13 o                         
  -1  -3  15          0.03          0.15         0.74 o                         
   0  -3  15          2.11          1.80         1.75 o                         
   1  -3  15         65.71         54.18         4.07 o                         
   2  -3  15          3.73          6.02         2.79 o                         
   3  -3  15         34.19         30.51         3.84 o                         
  -6  -2  15          5.22          9.08         3.61 o                         
  -5  -2  15          0.39          0.63         2.12 o                         
  -4  -2  15          2.25          2.82         2.74 o                         
  -3  -2  15          2.90          2.36         2.49 o                         
  -2  -2  15        114.44        100.10         4.88 o                         
  -1  -2  15         58.96         58.66         2.89 o                         
   0  -2  15         10.77         13.59         2.86 o                         
   1  -2  15          0.21          1.91         1.82 o
[truncated: 17,175 more chars]
