# Supplementary material for: Quaternary and quinary molecular solids based on structural inequivalence and combinatorial approaches: 2-nitro­resorcinol and 4,6-di­chloro­resorcinol
Source: IUCrJ. 2021 Jan 11;8(Pt 2):178–85. doi: 10.1107/S2052252520016589 (PMC7924232; doi:10.1107/S2052252520016589)
Supplement: Supplementary file 9 [file m-08-00178-7NRES-44BPsup9.hkl]

data_7NRES-44BP                                                                 
_shelx_title ' 11 in P-1'                                                       
_shelx_refln_list_code          4                                               
_shelx_F_calc_maximum       95.61                                               
_exptl_crystal_F_000       406.00                                               
_reflns_d_resolution_high  0.7703                                               
                                                                                
loop_                                                                           
 _space_group_symop_operation_xyz                                               
 'x, y, z'                                                                      
 '-x, -y, -z'                                                                   
                                                                                
_cell_length_a     7.4323                                                       
_cell_length_b     9.1138                                                       
_cell_length_c    14.5616                                                       
_cell_angle_alpha 106.397                                                       
_cell_angle_beta  103.133                                                       
_cell_angle_gamma  90.486                                                       
                                                                                
_shelx_F_squared_multiplier     1.000                                           
                                                                                
loop_                                                                           
 _refln_index_h                                                                 
 _refln_index_k                                                                 
 _refln_index_l                                                                 
 _refln_F_squared_calc                                                          
 _refln_F_squared_meas                                                          
 _refln_F_squared_sigma                                                         
 _refln_observed_status                                                         
   2   0   0       2096.26       2083.84        21.47 o                         
   3   0   0        711.99        737.02        15.18 o                         
   4   0   0        478.88        455.03         7.00 o                         
   5   0   0          6.28          4.51         0.63 o                         
   6   0   0        345.31        346.86        14.44 o                         
   7   0   0        115.20        131.90         5.78 o                         
   8   0   0         12.43         12.43         4.03 o                         
   9   0   0         11.96          4.20         5.70 o                         
  -9   1   0          5.26          0.85         1.60 o                         
  -8   1   0          9.08         10.63         2.72 o                         
  -7   1   0         41.41         40.79         1.55 o                         
  -6   1   0        221.48        229.69         3.93 o                         
  -5   1   0         23.77         25.27         1.62 o                         
  -4   1   0         54.19         62.20         2.62 o                         
  -3   1   0        915.61        866.60        15.66 o                         
  -2   1   0        644.87        597.33         8.93 o                         
  -1   1   0         19.64         25.33         0.59 o                         
   1   1   0       1456.85       1349.86         6.53 o                         
   2   1   0        846.31        876.72         6.28 o                         
   3   1   0         38.21         55.61         1.27 o                         
   4   1   0        755.86        912.77        20.47 o                         
   5   1   0        376.36        370.56         5.48 o                         
   6   1   0        129.46        131.00         5.38 o                         
   7   1   0          2.65         -0.32         1.99 o                         
   8   1   0          0.35          7.84         2.63 o                         
   9   1   0         33.33         20.78        19.48 o                         
  -9   2   0          0.15          1.16         1.82 o                         
  -8   2   0          5.09          6.78         2.32 o                         
  -7   2   0          5.78          5.18         0.89 o                         
  -6   2   0        157.80        156.76         3.12 o                         
  -5   2   0        194.72        193.19         3.10 o                         
  -4   2   0        238.24        240.37         3.08 o                         
  -3   2   0        682.69        667.64         6.41 o                         
  -2   2   0         32.58         26.94         0.87 o                         
  -1   2   0       1124.22       1061.53        23.88 o                         
   0   2   0        257.13        222.55         2.53 o                         
   1   2   0         33.90         37.12         0.71 o                         
   2   2   0       1902.89       2039.14        13.80 o                         
   3   2   0        183.07        170.20         3.44 o                         
   4   2   0        415.01        468.58         6.43 o                         
   5   2   0          0.39         -0.17         0.49 o                         
   6   2   0        105.32        134.80         4.75 o                         
   7   2   0          6.01          4.27         2.00 o                         
   8   2   0         77.12         87.90         5.64 o                         
   9   2   0          0.36          1.02         1.83 o                         
  -9   3   0         84.08         73.45         9.82 o                         
  -8   3   0          0.57          0.21         1.37 o                         
  -7   3   0         14.77         14.17         1.31 o                         
  -6   3   0         24.71         25.27         1.33 o                         
  -5   3   0         25.84         25.54         1.20 o                         
  -4   3   0        346.00        345.78         5.18 o                         
  -3   3   0        149.48        188.36         2.48 o                         
  -2   3   0          0.48          0.74         0.28 o                         
  -1   3   0       1122.10       1009.93        11.66 o                         
   0   3   0       1534.18       1478.60        13.48 o                         
   1   3   0          6.97          5.83         0.55 o                         
   2   3   0         31.78         26.04         0.88 o                         
   3   3   0        134.59        129.07         3.18 o                         
   4   3   0        234.86        233.71         4.59 o                         
   5   3   0         58.74         63.77         2.39 o                         
   6   3   0         61.78         74.90         4.73 o                         
   7   3   0          0.38          1.12         1.70 o                         
   8   3   0         52.12         79.41         6.05 o                         
  -9   4   0          7.39          6.50         4.91 o                         
  -8   4   0         26.17         29.75         6.53 o                         
  -7   4   0         53.71         48.36         2.11 o                         
  -6   4   0         79.98         68.06         2.25 o                         
  -5   4   0         44.90         42.36         1.61 o                         
  -4   4   0        388.12        390.85         4.93 o                         
  -3   4   0        820.28        828.33         7.69 o                         
  -2   4   0        233.09        251.51         3.92 o                         
  -1   4   0        159.02        156.68         2.20 o                         
   0   4   0        528.31        550.56         7.45 o                         
   1   4   0          6.56          7.13         0.63 o                         
   2   4   0        250.48        259.11         3.96 o                         
   3   4   0         40.75         49.49         1.44 o                         
   4   4   0          0.92          0.10         0.56 o                         
   5   4   0         10.02          7.69         1.09 o                         
   6   4   0         63.75         66.16         3.52 o                         
   7   4   0         27.49         24.75         4.38 o                         
   8   4   0          9.34          8.53         4.73 o                         
  -8   5   0         24.02         22.57         4.21 o                         
  -7   5   0         37.59         37.88         2.51 o                         
  -6   5   0        437.24        435.00        13.41 o                         
  -5   5   0         22.62         26.08         1.52 o                         
  -4   5   0         25.73         26.69         1.24 o                         
  -3   5   0          6.97          6.65         0.62 o                         
  -2   5   0         37.89         33.87         1.02 o                         
  -1   5   0        867.79        941.73         6.84 o                         
   0   5   0        796.30        903.26        12.88 o                         
   1   5   0         70.67         80.33         1.87 o                         
   2   5   0        523.71        504.88         5.75 o                         
   3   5   0         72.91         78.09         2.18 o                         
   4   5   0         93.96         84.51         2.75 o                         
   5   5   0         19.64         15.61         2.06 o                         
   6   5   0         48.38         42.09         3.43 o                         
   7   5   0          4.34          3.26         1.93 o                         
   8   5   0          9.48          8.47         3.45 o                         
  -8   6   0          6.03          5.50         1.67 o                         
  -7   6   0         27.55         32.63         2.75 o                         
  -6   6   0        405.64        410.84         8.83 o                         
  -5   6   0          5.28          6.00         2.24 o                         
  -4   6   0         80.34         73.76         2.02 o                         
  -3   6   0        108.66         95.92         1.89 o                         
  -2   6   0         39.18         42.32         1.13 o                         
  -1   6   0         37.92         27.41         0.79 o                         
   0   6   0         61.17         61.60         1.27 o                         
   1   6   0         12.78          9.93         0.73 o                         
   2   6   0        214.99        215.18         3.41 o                         
   3   6   0        498.56        497.16        10.29 o                         
   4   6   0         34.56         38.86         2.09 o                         
   5   6   0         65.94         60.85         2.86 o                         
   6   6   0          0.83          1.44         1.63 o                         
   7   6   0          7.68         12.50         2.79 o                         
  -7   7   0          0.02          1.18         1.67 o                         
  -6   7   0          1.96          2.43         1.37 o                         
  -5   7   0        216.95        227.62         6.08 o                         
  -4   7   0        729.61        725.22        10.73 o                         
  -3   7   0         73.27         64.41         1.66 o                         
  -2   7   0         20.00         17.89         0.84 o                         
  -1   7   0        150.67        161.39         2.38 o                         
   0   7   0         19.53         19.24         0.97 o                         
   1   7   0         55.22         58.20         1.64 o                         
   2   7   0          1.75          3.61         2.14 o                         
   3   7   0          0.01          0.33         0.62 o                         
   4   7   0         11.12         12.90         4.49 o                         
   5   7   0          4.70          3.55         2.34 o                         
   6   7   0         37.30         57.09         4.07 o                         
  -7   8   0        169.02        186.01         6.57 o                         
  -6   8   0          5.18          4.96         1.56 o                         
  -5   8   0          0.83          3.29         3.20 o                         
  -4   8   0        131.89        125.48         5.01 o                         
  -3   8   0        394.28        379.26         8.48 o                         
  -2   8   0         38.39         35.44         1.22 o                         
  -1   8   0        146.83        121.12         2.81 o                         
   0   8   0         89.17         89.74         2.71 o                         
   1   8   0          1.95          2.84         0.80 o                         
   2   8   0         42.60         42.54         2.10 o                         
   3   8   0          6.51          4.86         1.88 o                         
   4   8   0         38.92         34.56         2.71 o                         
   5   8   0          1.79          2.51         1.74 o                         
   6   8   0         42.21         57.40         6.40 o                         
  -6   9   0          0.57          0.01         0.77 o                         
  -5   9   0          6.29          1.97         2.64 o                         
  -4   9   0         30.55         19.10         4.43 o                         
  -3   9   0          4.67          6.29         2.11 o                         
  -2   9   0          1.60          1.60         0.57 o                         
  -1   9   0         46.46         41.43         1.57 o                         
   0   9   0          4.44          5.77         0.83 o                         
   1   9   0          0.00          1.10         0.76 o                         
   2   9   0          1.00          0.71         0.79 o                         
   3   9   0         21.21         15.78        10.59 o                         
   4   9   0          1.27          0.41         1.05 o                         
   5   9   0         65.31         87.51         6.83 o                         
  -5  10   0         73.99         53.34        37.31 o                         
  -4  10   0        273.78        325.41        14.52 o                         
  -3  10   0         78.46         89.96         3.44 o                         
  -2  10   0         26.12         28.80         2.64 o                         
  -1  10   0         54.70         45.19         1.72 o                         
   0  10   0         14.23         20.33         1.96 o                         
   1  10   0         20.33         18.20         2.52 o                         
   2  10   0         17.98         13.07         8.62 o                         
   3  10   0          6.28          5.16         2.95 o                         
  -2  11   0          6.17          6.96         3.68 o                         
  -1  11   0         52.33         71.56         7.69 o                         
   0  11   0          0.17          3.58         3.35 o                         
   1  11   0         21.78         27.38         2.42 o                         
  -2 -11   1         47.19         42.94        25.17 o                         
  -1 -11   1         10.19         11.14         3.08 o                         
   0 -11   1         22.23         22.91         2.11 o                         
   1 -11   1         12.20         20.23         4.81 o                         
   2 -11   1         17.51         23.98         5.14 o                         
   3 -11   1          0.20          0.90         2.49 o                         
  -4 -10   1          0.44          1.60         1.56 o                         
  -3 -10   1         11.02         11.55         7.69 o                         
  -2 -10   1          1.52          1.61         1.31 o                         
  -1 -10   1          2.87          3.64         1.49 o                         
   0 -10   1          2.29          3.38         1.14 o                         
   1 -10   1         18.26         16.36         1.62 o                         
   2 -10   1          4.43          4.02         1.10 o                         
   3 -10   1          2.46          4.21         1.07 o                         
   4 -10   1         12.95          4.72         5.42 o                         
   5 -10   1         15.95         11.05         9.48 o                         
  -5  -9   1         75.49         84.76         6.17 o                         
  -4  -9   1          6.42          5.13         3.56 o                         
  -3  -9   1          9.25          7.49         5.50 o                         
  -2  -9   1        176.58        154.13        17.86 o                         
  -1  -9   1         61.37         65.12         2.14 o                         
   0  -9   1          7.39          7.45         0.89 o                         
   1  -9   1          5.52          4.36         0.69 o                         
   2  -9   1         94.28         88.20         2.12 o                         
   3  -9   1          1.15          0.72         0.81 o                         
   4  -9   1        144.44        137.78         7.30 o                         
   5  -9   1          0.88          0.66         0.88 o                         
   6  -9   1          2.56          1.70         1.99 o                         
  -6  -8   1          6.83         20.19         3.28 o                         
  -5  -8   1         48.06         53.06        29.94 o                         
  -4  -8   1         69.15         71.52         3.08 o                         
  -3  -8   1          4.63          2.70         1.22 o                         
  -2  -8   1        211.21        205.44         4.10 o                         
  -1  -8   1         22.52         22.09         1.29 o                         
   0  -8   1        122.31        120.51         2.38 o                         
   1  -8   1          1.42          0.90         0.49 o                         
   2  -8   1         84.45         74.49         1.85 o                         
   3  -8   1         21.76         24.94         1.29 o                         
   4  -8   1        103.88         85.87        11.87 o                         
   5  -8   1         28.78         18.49        13.51 o                         
   6  -8   1          0.28          0.37         1.01 o                         
   7  -8   1          0.78          0.73         1.79 o                         
  -7  -7   1          1.13          2.29         2.79 o                         
  -6  -7   1         21.96         23.48         3.00 o                         
  -5  -7   1         41.51         47.40         3.02 o                         
  -4  -7   1          4.70          5.50         1.10 o                         
  -3  -7   1        134.06        135.57         3.57 o                         
  -2  -7   1        244.20        253.68         4.15 o                         
  -1  -7   1         37.85         31.65         1.25 o                         
   0  -7   1         47.65         48.45         1.59 o                         
   1  -7   1        266.59        248.77         3.14 o                         
   2  -7   1        423.53        423.29         7.45 o                         
   3  -7   1         37.38         41.52         2.09 o                         
   4  -7   1        101.16         99.38         2.54 o                         
   5  -7   1          0.15          1.96         2.46 o                         
   6  -7   1         43.58         43.67         2.67 o                         
   7  -7   1          8.55         10.92         2.45 o                         
  -7  -6   1         12.46         15.58         2.64 o                         
  -6  -6   1         15.79         11.91         2.02 o                         
  -5  -6   1          1.57          1.59         1.06 o                         
  -4  -6   1        254.79        231.17         4.69 o                         
  -3  -6   1          0.85          0.91         0.83 o                         
  -2  -6   1          1.42          2.00         0.64 o                         
  -1  -6   1         72.73         64.78         2.45 o                         
   0  -6   1          7.87         12.06         0.72 o                         
   1  -6   1         77.59         72.63         1.38 o                         
   2  -6   1        169.23        159.47         3.95 o                         
   3  -6   1         47.11         42.49         1.42 o                         
   4  -6   1         50.33         47.59         1.77 o                         
   5  -6   1        102.17        108.40         3.02 o                         
   6  -6   1         24.71         25.10         2.39 o                         
   7  -6   1         14.24         13.71         4.39 o                         
   8  -6   1         49.07         42.94         6.80 o                         
  -8  -5   1          0.33          1.76         1.86 o                         
  -7  -5   1         27.69         17.74         2.59 o                         
  -6  -5   1         11.40          7.97         1.76 o                         
  -5  -5   1        131.43        110.34         3.29 o                         
  -4  -5   1        255.21        225.57         4.41 o                         
  -3  -5   1        160.27        161.49         3.18 o                         
  -2  -5   1        364.71        358.57         8.80 o                         
  -1  -5   1         15.27         16.10         1.92 o                         
   0  -5   1          0.03          0.15         0.25 o                         
   1  -5   1        140.40        154.23         2.88 o                         
   2  -5   1          0.47          0.59         0.37 o                         
   3  -5   1         92.85         90.40         4.22 o                         
   4  -5   1          1.67          2.50         0.73 o                         
   5  -5   1         17.80         16.57         1.81 o                         
   6  -5   1          1.53          3.44         0.98 o                         
   7  -5   1         22.92         20.39         1.72 o                         
   8  -5   1        175.12        165.04        12.97 o                         
  -8  -4   1          3.31         12.07         2.82 o                         
  -7  -4   1          0.77          1.49         1.79 o                         
  -6  -4   1        171.96        157.17         5.19 o                         
  -5  -4   1         18.34         16.57         1.31 o                         
  -4  -4   1        226.10        216.12         3.91 o                         
  -3  -4   1         89.83         92.25         1.92 o                         
  -2  -4   1         21.54         21.58         0.82 o                         
  -1  -4   1         32.11         35.44         0.76 o                         
   0  -4   1       3038.25       3193.54        18.27 o                         
   1  -4   1         15.98         17.20         0.58 o                         
   2  -4   1        397.14        356.84        10.58 o                         
   3  -4   1        271.27        256.02         4.61 o                         
   4  -4   1          2.59          7.81         0.99 o                         
   5  -4   1        265.41        273.36         4.43 o                         
   6  -4   1        184.59        177.38         7.02 o                         
   7  -4   1        161.70        141.05         3.57 o                         
   8  -4   1        112.11        105.40         8.74 o                         
  -8  -3   1         37.80         46.77         5.92 o                         
  -7  -3   1          9.54          8.21         2.32 o                         
  -6  -3   1          1.62          7.54         1.36 o                         
  -5  -3   1        115.32        112.04         2.98 o                         
  -4  -3   1          0.95          2.90         0.69 o                         
  -3  -3   1        574.40        663.32         6.87 o                         
  -2  -3   1        873.13        896.90         7.26 o                         
  -1  -3   1          9.15          7.40         0.60 o                         
   0  -3   1        148.55        145.63         1.16 o                         
   1  -3   1          1.47          0.28         0.20 o                         
   2  -3   1         28.49         28.10         0.79 o                         
   3  -3   1       1664.60       1710.13        36.85 o                         
   4  -3   1         54.97         53.37         1.32 o                         
   5  -3   1         87.55         91.18         3.04 o                         
   6  -3   1         15.67         17.93         1.18 o                         
   7  -3   1        159.80        155.15         5.05 o                         
   8  -3   1         12.78         14.18         2.91 o                         
   9  -3   1         40.08         59.16         7.93 o                         
  -9  -2   1         49.29         39.72        31.32 o                         
  -8  -2   1          7.33         20.78         3.24 o                         
  -7  -2   1          0.01          0.01         1.19 o                         
  -6  -2   1        237.43        216.96         4.86 o                         
  -5  -2   1          0.72          1.63         1.28 o                         
  -4  -2   1        680.69        666.66         7.82 o                         
  -3  -2   1         12.87          5.54         0.56 o                         
  -2  -2   1       1222.19       1162.67         8.45 o                         
  -1  -2   1         42.24         32.63         0.59 o                         
   0  -2   1       2206.62       2114.40        14.02 o                         
   1  -2   1          0.12          0.50         0.27 o                         
   2  -2   1         42.58         44.46         1.28 o                         
   3  -2   1         16.03         20.28         1.27 o                         
   4  -2   1        950.69       1071.16         9.50 o                         
   5  -2   1          8.15         11.07         0.79 o                         
   6  -2   1        335.22        331.70         4.79 o                         
   7  -2   1         30.78         30.91         3.06 o                         
   8  -2   1          7.69          9.73         4.06 o                         
   9  -2   1         13.55         17.17         4.49 o                         
  -9  -1   1         24.30         20.24        18.30 o                         
  -8  -1   1         65.93         87.71         5.32 o                         
  -7  -1   1          0.59          0.40         1.21 o                         
  -6  -1   1        213.80        192.51         8.13 o                         
  -5  -1   1        153.97        164.78         3.39 o                         
  -4  -1   1       2936.21       3095.86        38.02 o                         
  -3  -1   1         72.88         80.94         1.46 o                         
  -2  -1   1       8815.85       8468.84        59.06 o                         
  -1  -1   1        914.65        876.60         5.96 o                         
   1  -1   1        411.45        408.55         2.98 o                         
   2  -1   1          8.35          8.81         0.93 o                         
   3  -1   1        185.23        166.43         3.59 o                         
   4  -1   1        251.23        251.36         2.97 o                         
   5  -1   1        158.55        152.49         3.01 o                         
   6  -1   1         16.53         13.75         2.77 o                         
   7  -1   1        466.35        458.26        12.78 o                         
   8  -1   1         32.40         29.23         3.88 o                         
   9  -1   1         46.27         28.67        16.36 o                         
  -9   0   1          0.02          1.44         1.65 o                         
  -8   0   1         10.13          7.24         2.20 o                         
  -7   0   1         18.80         20.17         1.55 o                         
  -6   0   1        679.82        693.45         9.29 o                         
  -5   0   1        157.64        152.02         2.89 o                         
  -4   0   1          3.89          2.22         0.48 o                         
  -3   0   1         45.72         53.24         1.39 o                         
  -2   0   1        596.20        622.31         9.52 o                         
   1   0   1        260.27        238.60         2.46 o                         
   2   0   1       9141.07       9022.08        62.80 o                         
   3   0   1       1516.51       1437.06        25.15 o                         
   4   0   1          1.45          4.03         1.25 o                         
   5   0   1         95.46         83.47         2.62 o                         
   6   0   1        256.87        272.17         7.86 o                         
   7   0   1          1.24          3.69         2.27 o                         
   8   0   1         40.98         33.33         4.09 o                         
   9   0   1         39.26         41.51        11.46 o                         
  -9   1   1          0.08         -0.62         1.42 o                         
  -8   1   1          3.28          4.89         2.09 o                         
  -7   1   1         37.01         34.61         1.67 o                         
  -6   1   1         94.69         80.50         2.18 o                         
  -5   1   1         15.97         17.34         1.52 o                         
  -4   1   1         13.38         11.20         1.01 o                         
  -3   1   1       1389.79       1486.20        11.19 o                         
  -2   1   1       2035.86       2023.09        15.72 o                         
  -1   1   1        832.99        745.08         5.76 o                         
   0   1   1        165.34        133.98         1.06 o                         
   1   1   1        436.61        415.46         2.38 o                         
   2   1   1       6061.52       5764.54        30.36 o                         
   3   1   1        233.59        262.99         4.44 o                         
   4   1   1          6.57          3.94         0.59 o                         
   5   1   1        454.15        422.73         5.24 o                         
   6   1   1         82.60         76.81         4.30 o                         
   7   1   1         18.10         26.12         2.79 o                         
   8   1   1         12.69         15.81         3.46 o                         
   9   1   1          2.55          6.08         4.97 o                         
  -9   2   1         17.99         33.53         6.70 o                         
  -8   2   1         42.83         46.51         4.24 o                         
  -7   2   1         57.99         50.66         3.22 o                         
  -6   2   1          1.84          1.97         0.79 o                         
  -5   2   1         10.79          8.52         0.83 o                         
  -4   2   1         31.63         23.15         0.91 o                         
  -3   2   1        128.47        138.30         1.85 o                         
  -2   2   1        112.59        108.19         1.67 o                         
  -1   2   1       6143.80       5577.97        29.15 o                         
   0   2   1        852.83        768.32         3.64 o                         
   1   2   1        183.87        174.87         1.51 o                         
   2   2   1       1249.85       1274.42         9.12 o                         
   3   2   1        780.06        865.36         8.88 o                         
   4   2   1        155.32        161.06         4.38 o                         
   5   2   1         58.15         56.44         2.82 o                         
   6   2   1         95.07        119.48         6.80 o                         
   7   2   1         38.66         44.55         4.00 o                         
   8   2   1          3.78          3.27         2.60 o                         
  -9   3   1          7.05          3.12         4.28 o                         
  -8   3   1         37.41         38.59         2.38 o                         
  -7   3   1         52.79         53.97         2.22 o                         
  -6   3   1          7.86          4.20         0.88 o                         
  -5   3   1         17.59         15.35         1.01 o                         
  -4   3   1        343.06        373.27         4.46 o                         
  -3   3   1          7.70         10.04         0.61 o                         
  -2   3   1       2907.07       2960.51        22.65 o                         
  -1   3   1        124.14         95.82         1.07 o                         
   0   3   1         10.36         22.01         0.45 o                         
   1   3   1        685.07        672.58         5.00 o                         
   2   3   1        412.88        405.95         4.86 o                         
   3   3   1        171.87        189.44         2.97 o                         
   4   3   1         66.49         69.77         2.18 o                         
   5   3   1         92.79         84.99         3.89 o                         
   6   3   1         97.76         74.60         3.92 o                         
   7   3   1          0.18         -0.10         1.33 o                         
   8   3   1          7.60         19.54         3.76 o                         
  -9   4   1         16.51         28.82         6.96 o                         
  -8   4   1         34.49         33.11         4.10 o                         
  -7   4   1         11.63          7.45         1.21 o                         
  -6   4   1         26.37         26.96         1.53 o                         
  -5   4   1         12.65         10.44         0.91 o                         
  -4   4   1         47.92         62.08         1.61 o                         
  -3   4   1         11.09         12.55         0.70 o                         
  -2   4   1        414.73        448.01         9.32 o                         
  -1   4   1        389.05        446.51         4.67 o                         
   0   4   1        372.42        376.80         3.02 o                         
   1   4   1         13.83         15.77         0.67 o                         
   2   4   1         30.40         30.66         1.07 o                         
   3   4   1        166.02        161.70         2.96 o                         
   4   4   1         37.88         36.60         1.58 o                         
   5   4   1          2.13          3.86         1.79 o                         
   6   4   1          4.29          3.67         1.96 o                         
   7   4   1         36.26         29.17         3.70 o                         
   8   4   1         25.01         16.20         3.36 o                         
  -8   5   1         14.79         14.33         2.74 o                         
  -7   5   1         64.76         53.45         4.15 o                         
  -6   5   1        110.78        108.99         3.57 o                         
  -5   5   1        118.76        124.24         3.15 o                         
  -4   5   1        102.18         84.70         1.87 o                         
  -3   5   1        158.98        159.79         2.11 o                         
  -2   5   1          1.90          0.83         0.32 o                         
  -1   5   1        100.24        107.80         1.66 o                         
   0   5   1        348.15        370.85         3.50 o                         
   1   5   1        115.24        113.43         1.77 o                         
   2   5   1          0.12          2.38         0.70 o                         
   3   5   1         14.04         17.81         1.32 o                         
   4   5   1         15.00         19.26         1.62 o                         
   5   5   1         11.79          9.06         1.99 o                         
   6   5   1         52.72         56.16         4.15 o                         
   7   5   1         15.43         16.44         3.05 o                         
  -8   6   1         16.48         14.01         2.03 o                         
  -7   6   1        114.25        124.48         4.69 o                         
  -6   6   1         11.84         11.51         3.25 o                         
  -5   6   1         77.16         73.02         3.13 o                         
  -4   6   1       1289.54       1240.02        30.87 o                         
  -3   6   1        831.20        784.22        15.24 o                         
  -2   6   1         36.95         36.36         0.95 o                         
  -1   6   1         55.86         57.91         1.69 o                         
   0   6   1         87.09         89.94         1.54 o                         
   1   6   1         18.65         16.55         0.91 o                         
   2   6   1         81.68         86.86         2.40 o                         
   3   6   1       1138.38       1166.79        22.00 o                         
   4   6   1          2.69          2.67         1.07 o                         
   5   6   1          1.71          3.18         2.29 o                         
   6   6   1        113.25        123.24         6.09 o                         
   7   6   1          0.31          0.90         1.97 o                         
  -7   7   1         48.33         56.06         3.62 o                         
  -6   7   1         12.19         13.94         1.97 o                         
  -5   7   1         19.05         20.10         1.85 o                         
  -4   7   1        269.13        266.57         5.80 o                         
  -3   7   1          6.04          3.14         0.51 o                         
  -2   7   1        144.25        150.40         2.22 o                         
  -1   7   1        198.45        213.41         3.02 o                         
   0   7   1          9.05          7.02         0.67 o                         
   1   7   1         17.44         16.90         1.73 o                         
   2   7   1        467.22        477.58        10.68 o                         
   3   7   1         24.13         24.96         2.13 o                         
   4   7   1          8.83          7.19         3.27 o                         
   5   7   1          5.19          3.76         1.59 o                         
   6   7   1          2.58          6.06         2.46 o                         
  -7   8   1        124.39        140.83         7.99 o                         
  -6   8   1          4.22          6.45         1.74 o                         
  -5   8   1         13.17         13.40         1.59 o                         
  -4   8   1         98.19        108.90         3.66 o                         
  -3   8   1          7.45          4.85         1.04 o                         
  -2   8   1          7.24          7.39         0.71 o                         
  -1   8   1          9.41          8.44         0.77 o                         
   0   8   1        190.60        173.01         3.87 o                         
   1   8   1         47.68         46.82         1.80 o                         
   2   8   1         89.18         79.54        45.43 o                         
   3   8   1          8.53          5.32         1.81 o                         
   4   8   1          3.12          2.51         1.22 o                         
   5   8   1          3.72         12.69         3.90 o                         
  -6   9   1         17.18         11.81        10.61 o                         
  -5   9   1         33.53         23.46        13.16 o                         
  -4   9   1         23.50         23.26         1.95 o                         
  -3   9   1          9.30          8.39         1.31 o                         
  -2   9   1         57.28         53.75         2.34 o                         
  -1   9   1          5.89          6.04         0.92 o                         
   0   9   1         41.66         36.28         1.50 o                         
   1   9   1         18.93         21.74         2.06 o                         
   2   9   1         63.00         62.68         2.83 o                         
   3   9   1         16.45         10.06         3.79 o                         
   4   9   1         10.99          7.49         2.65 o                         
  -4  10   1         19.13          7.19         4.38 o                         
  -3  10   1         56.78         66.14         3.93 o                         
  -2  10   1         40.16         38.88         2.42 o                         
  -1  10   1        113.39        106.24         6.40 o                         
   0  10   1         71.75         65.38         2.30 o                         
   1  10   1          0.01          1.44         1.08 o                         
   2  10   1         58.99         61.15        35.76 o                         
   3  10   1          9.99          4.53         2.87 o                         
  -2  11   1         11.67         17.54         4.44 o                         
  -1  11   1          1.51          2.92         2.45 o                         
   0  11   1          0.03         -0.43         1.79 o                         
  -2 -11   2         28.23         30.95        19.23 o                         
  -1 -11   2          9.31         10.20         1.87 o                         
   0 -11   2         60.38         56.17         4.19 o                         
   1 -11   2         75.62         64.47         6.93 o                         
   2 -11   2          2.31          3.28         3.28 o                         
   3 -11   2         20.22         21.16         4.05 o                         
  -4 -10   2         73.71         65.47        35.30 o                         
  -3 -10   2         10.25          5.22         4.48 o                         
  -2 -10   2          4.96         10.02         6.02 o                         
  -1 -10   2         30.45         29.02         2.27 o                         
   0 -10   2          0.91          1.74         1.06 o                         
   1 -10   2          0.19         -0.43         0.88 o                         
   2 -10   2         14.79         12.49         1.02 o                         
   3 -10   2         22.10         14.46        12.83 o                         
   4 -10   2         13.37          7.76         9.02 o                         
   5 -10   2          2.04          1.16         0.93 o                         
  -5  -9   2         65.61         71.47        42.23 o                         
  -4  -9   2         24.13         26.43        16.22 o                         
  -3  -9   2          0.13          0.02         0.67 o                         
  -2  -9   2          2.23          2.17         1.15 o                         
  -1  -9   2         25.74         29.81         2.03 o                         
   0  -9   2          8.81          6.96         0.81 o                         
   1  -9   2         49.54         45.89         1.48 o                         
   2  -9   2        162.47        162.79         3.09 o                         
   3  -9   2          2.58          2.29         0.91 o                         
   4  -9   2          9.22          3.50         4.84 o                         
   5  -9   2         13.82         15.18        12.42 o                         
   6  -9   2          2.61          2.72         1.34 o                         
  -6  -8   2         12.75         14.39         3.28 o                         
  -5  -8   2         11.97          3.88         3.70 o                         
  -4  -8   2          4.85          9.67         7.39 o                         
  -3  -8   2         31.47         32.84         1.64 o                         
  -2  -8   2        633.82        630.18        18.41 o                         
  -1  -8   2        290.38        281.50         6.63 o                         
   0  -8   2        245.04        224.27         3.29 o                         
   1  -8   2         20.67         22.42         0.97 o                         
   2  -8   2         79.97         83.32         2.03 o                         
   3  -8   2        225.11        246.29         7.43 o                         
   4  -8   2          2.25          2.20         1.39 o                         
   5  -8   2         21.52         13.72        10.08 o                         
   6  -8   2          0.27         -0.03         0.74 o                         
   7  -8   2          0.00          0.66         2.14 o                         
  -7  -7   2         13.38         13.50         3.25 o                         
  -6  -7   2        157.17        148.76         6.91 o                         
  -5  -7   2          0.03          0.53         0.93 o                         
  -4  -7   2          9.48         11.77         1.36 o                         
  -3  -7   2       1159.60       1157.76        16.64 o                         
  -2  -7   2          7.24          7.26         0.91 o                         
  -1  -7   2        337.17        348.57         4.28 o                         
   0  -7   2         78.01         73.22         1.58 o                         
   1  -7   2        107.09        105.20         1.80 o                         
   2  -7   2        167.06        153.16         2.99 o                         
   3  -7   2       1486.27       1420.86        14.82 o                         
   4  -7   2        787.86        796.16        12.70 o                         
   5  -7   2         70.70         68.87         2.91 o                         
   6  -7   2         40.93         42.07         2.96 o                         
   7  -7   2         58.70         58.55         3.65 o                         
  -7  -6   2         16.72         15.23         2.52 o                         
  -6  -6   2        139.43        113.86         3.90 o                         
  -5  -6   2         74.98         66.51         2.84 o                         
  -4  -6   2          1.57          0.60         0.80 o                         
  -3  -6   2          0.40          1.26         0.72 o                         
  -2  -6   2         57.29         48.33         2.39 o                         
  -1  -6   2        360.96        380.43         6.59 o                         
   0  -6   2        378.55        415.66         4.07 o                         
   1  -6   2        117.31        120.80         1.78 o                         
   2  -6   2          0.03          0.41         0.46 o                         
   3  -6   2         39.25         43.16         1.47 o                         
   4  -6   2       1396.49       1370.21        15.80 o                         
   5  -6   2        217.03        215.35         4.58 o                         
   6  -6   2        190.28        180.50         4.44 o                         
   7  -6   2         19.96         15.45         2.69 o                         
   8  -6   2         30.92         31.73         6.53 o                         
  -8  -5   2          0.78          2.19         2.10 o                         
  -7  -5   2         75.06         71.33         4.03 o                         
  -6  -5   2          6.62          6.35         1.52 o                         
  -5  -5   2         32.32         30.13         1.85 o                         
  -4  -5   2         75.38         73.61         2.33 o                         
  -3  -5   2          5.52          3.13         0.67 o                         
  -2  -5   2        944.13        962.61         9.01 o                         
  -1  -5   2          4.60          4.80         0.71 o                         
   0  -5   2         17.09         16.52         0.57 o                         
   1  -5   2        990.15       1109.16        10.00 o                         
   2  -5   2        158.39        157.89         2.38 o                         
   3  -5   2         56.77         56.33         1.55 o                         
   4  -5   2        164.83        163.95         3.34 o                         
   5  -5   2         22.94         21.53         1.39 o                         
   6  -5   2        189.40        181.90         4.22 o                         
   7  -5   2         15.97         12.77         1.50 o                         
   8  -5   2         30.19         26.53         6.57 o                         
  -8  -4   2         10.13          6.85         2.42 o                         
  -7  -4   2         30.35         30.13         3.22 o                         
  -6  -4   2        313.91        244.62         5.44 o                         
  -5  -4   2         26.29         23.79         1.59 o                         
  -4  -4   2          7.59          6.87         0.99 o                         
  -3  -4   2         84.07         90.75         1.99 o                         
  -2  -4   2         52.75         50.59         1.18 o                         
  -1  -4   2        565.61        562.65         5.32 o                         
   0  -4   2        160.68        175.06         2.12 o                         
   1  -4   2        343.24        331.38         8.56 o                         
   2  -4   2        210.78        194.59         2.62 o                         
   3  -4   2         35.43         30.98         1.14 o                         
   4  -4   2        236.47        251.02         3.85 o                         
   5  -4   2        186.19        170.28         3.35 o                         
   6  -4   2          2.15          2.10         0.85 o                         
   7  -4   2         74.00         69.61         4.16 o                         
   8  -4   2          0.11          0.02         1.44 o                         
  -9  -3   2         39.53         40.00         5.57 o                         
  -8  -3   2          8.74          5.22         3.25 o                         
  -7  -3   2         26.67         31.35         3.07 o                         
  -6  -3   2        216.47        196.95         4.66 o                         
  -5  -3   2          0.52          0.34         0.60 o                         
  -4  -3   2        270.43        271.56         4.23 o                         
  -3  -3   2        436.35        490.79         5.42 o                         
  -2  -3   2        169.99        187.63         2.17 o                         
  -1  -3   2        289.00        305.53         3.48 o                         
   0  -3   2          1.62          3.93         1.11 o                         
   1  -3   2          0.27          0.19         0.23 o                         
   2  -3   2        249.55        301.23         3.73 o                         
   3  -3   2          0.25         -0.24         0.35 o                         
   4  -3   2        169.16        162.79         4.75 o                         
   5  -3   2         75.58         73.34         2.89 o                         
   6  -3   2         13.84         14.59         1.28 o                         
   7  -3   2         32.08         38.52         3.56 o                         
   8  -3   2         36.88         35.74         3.92 o                         
  -9  -2   2         22.16         10.83        11.21 o                         
  -8  -2   2         31.74         20.69         2.96 o                         
  -7  -2   2          0.57          0.63         0.87 o                         
  -6  -2   2        144.84        115.03         3.28 o                         
  -5  -2   2          7.14          5.79         1.04 o                         
  -4  -2   2        373.59        309.57         4.50 o                         
  -3  -2   2        133.25        149.57         2.12 o                         
  -2  -2   2       1521.13       1503.74        10.12 o                         
  -1  -2   2        136.47        111.80         2.41 o                         
   0  -2   2         13.38         17.52         0.39 o                         
   1  -2   2        166.55        183.51         2.95 o                         
   2  -2   2       1432.69       1518.14        10.57 o                         
   3  -2   2        755.32        834.30         7.64 o                         
   4  -2   2          6.83         11.16         1.08 o                         
   5  -2   2          8.08         14.94         2.43 o                         
   6  -2   2        106.06         97.85         3.34 o                         
   7  -2   2          6.03          5.69         2.50 o                         
   8  -2   2          0.09         -0.85         1.89 o                         
   9  -2   2          6.62         13.16         3.60 o                         
  -9  -1   2         29.96         29.09        23.71 o                         
  -8  -1   2          0.38          1.09         1.43 o                         
  -7  -1   2         38.91         29.33         1.76 o                         
  -6  -1   2        626.65        653.49         9.50 o                         
  -5  -1   2        891.02        930.93        11.04 o                         
  -4  -1   2       1370.52       1426.22        29.35 o                         
  -3  -1   2        688.77        729.01         9.20 o                         
  -1  -1   2         30.31         34.24         1.33 o                         
   0  -1   2          0.59          1.73         0.20 o                         
   1  -1   2       1973.94       1965.17        10.32 o                         
   2  -1   2        831.50        761.88         9.26 o                         
   3  -1   2         52.91         40.47         0.76 o                         
   4  -1   2        121.35        104.79         1.48 o                         
   5  -1   2         57.65         57.31         3.24 o                         
   6  -1   2       1595.88       1666.77        29.83 o                         
   7  -1   2          5.22         13.56         4.97 o                         
   8  -1   2         25.45         20.44         3.68 o                         
   9  -1   2          0.07         -0.21         1.74 o                         
  -9   0   2         34.42         18.50        16.75 o                         
  -8   0   2         72.98         62.80        44.42 o                         
  -7   0   2        300.16        299.04         5.63 o                         
  -6   0   2        101.41         97.26         2.76 o                         
  -5   0   2        245.21        232.91         3.71 o                         
  -4   0   2        458.50        460.52         5.84 o                         
  -3   0   2        109.77         85.34         1.33 o                         
  -2   0   2         38.00         47.67         1.72 o                         
  -1   0   2        783.84        739.87         7.27 o                         
   0   0   2        930.75        762.88        17.48 o                         
   1   0   2       1361.15       1236.87        14.30 o                         
   2   0   2        176.09        229.57         3.58 o                         
   3   0   2         42.23         37.36         1.85 o                         
   4   0   2        159.21        170.70         8.69 o                         
   5   0   2         11.46          7.06         1.76 o                         
   6   0   2        274.55        273.87         8.76 o                         
   7   0   2         62.20         73.48         7.13 o                         
   8   0   2          0.07          1.18         1.95 o                         
   9   0   2         23.51         35.55         5.12 o                         
  -9   1   2         67.90         44.43        30.84 o                         
  -8   1   2          1.16          0.44         0.68 o                         
  -7   1   2        108.98        101.03         2.87 o                         
  -6   1   2        236.70        225.88         4.04 o                         
  -5   1   2        133.22        114.84         3.47 o                         
  -4   1   2        388.92        398.38         4.58 o                         
  -3   1   2          0.80          0.29         0.39 o                         
  -2   1   2         23.39         21.30         0.83 o                         
  -1   1   2       1333.65       1297.84         8.50 o                         
   0   1   2       3631.03       3354.31        19.72 o                         
   1   1   2        224.51        216.01         3.28 o                         
   2   1   2        490.45        476.01         6.57 o                         
   3   1   2         43.51         61.06         1.59 o                         
   4   1   2        365.80        398.27         8.61 o                         
   5   1   2        216.63        211.37         6.25 o                         
   6   1   2         17.72         14.33         2.61 o                         
   7   1   2         13.35         14.39         3.95 o                         
   8   1   2         38.88         45.28         4.62 o                         
  -9   2   2          0.11          1.03         3.25 o                         
  -8   2   2         19.45         25.95         2.00 o                         
  -7   2   2        180.94        208.76         4.54 o                         
  -6   2   2        483.18        473.49         6.82 o                         
  -5   2   2          5.70          9.13         0.86 o                         
  -4   2   2          0.13          2.34         1.04 o                         
  -3   2   2       1184.19       1186.92        13.21 o                         
  -2   2   2       1001.65        930.86         6.84 o                         
  -1   2   2       2816.38       2634.31        21.06 o                         
   0   2   2         49.78         51.28         3.73 o                         
   1   2   2        527.45        504.55         6.09 o                         
   2   2   2       1400.66       1511.31        18.38 o                         
   3   2   2        450.59        484.82         8.94 o                         
   4   2   2        235.79        217.58         5.49 o                         
   5   2   2        124.78        121.81         4.17 o                         
   6   2   2         19.09         28.19         3.30 o                         
   7   2   2         16.06         19.50         5.57 o                         
   8   2   2          9.39         24.94         4.27 o                         
  -9   3   2         19.55         10.15         5.24 o                         
  -8   3   2          0.07          0.21         0.91 o                         
  -7   3   2        384.28        376.12         9.46 o                         
  -6   3   2         19.65         15.46         1.17 o                         
  -5   3   2         32.17         35.61         1.37 o                         
  -4   3   2        574.38        594.07         8.20 o                         
  -3   3   2         15.14         22.98         0.62 o                         
  -2   3   2        441.02        503.71         9.42 o                         
  -1   3   2        317.19        347.55         2.22 o                         
   0   3   2       2276.31       2398.56        12.51 o                         
   1   3   2       1835.68       1849.48        12.90 o                         
   2   3   2        176.80        200.97         3.86 o                         
   3   3   2         81.02         84.90         1.93 o                         
   4   3   2        442.19        457.29        15.09 o                         
   5   3   2         82.50         88.73         4.27 o                         
   6   3   2        210.28        186.11         6.88 o                         
   7   3   2          0.33          1.69         3.32 o                         
   8   3   2          0.65         -0.45         1.86 o                         
  -9   4   2         25.46         14.26         5.37 o                         
  -8   4   2        159.75        163.69         5.22 o                         
  -7   4   2          0.00          0.75         1.01 o                         
  -6   4   2         94.01         92.30         4.10 o                         
  -5   4   2         34.47         37.44         1.49 o                         
  -4   4   2        157.92        158.51         3.52 o                         
  -3   4   2          0.38          0.58         0.24 o                         
  -2   4   2          1.21          0.68         0.21 o                         
  -1   4   2         21.35         23.50         1.71 o                         
   0   4   2       1576.33       1717.45        10.88 o                         
   1   4   2        600.09        615.86        17.77 o                         
   2   4   2        514.69        532.99         6.37 o                         
   3   4   2         23.53         27.03         1.26 o                         
   4   4   2         50.75         47.18         2.05 o                         
   5   4   2        216.66        202.40         6.84 o                         
   6   4   2         15.61         18.86         2.59 o                         
   7   4   2          0.37         -1.69         3.42 o                         
   8   4   2          2.72          0.33         1.93 o                         
  -8   5   2         37.84         41.75         2.98 o                         
  -7   5   2         27.81         30.00         2.39 o                         
  -6   5   2          0.92          1.30         1.11 o                         
  -5   5   2        143.27        150.72         4.03 o                         
  -4   5   2         34.04         34.12         1.85 o                         
  -3   5   2        400.70        398.75         7.18 o                         
  -2   5   2        431.05        434.63         3.55 o                         
  -1   5   2         10.05         12.14         0.52 o                         
   0   5   2        191.71        193.41         2.24 o                         
   1   5   2          0.66          2.92         1.18 o                         
   2   5   2          7.56          6.43         5.32 o                         
   3   5   2        127.73        134.75         3.96 o                         
   4   5   2         57.61         63.87         2.48 o                         
   5   5   2         12.20          8.75         1.92 o                         
   6   5   2         20.40         17.41         3.13 o                         
   7   5   2          6.33         10.02         3.01 o                         
  -8   6   2          0.38         -0.56         1.19 o                         
  -7   6   2         12.92         14.55         4.73 o                         
  -6   6   2          0.53          1.03         3.08 o                         
  -5   6   2          5.26          7.65         1.39 o                         
  -4   6   2          2.24          2.98         1.17 o                         
  -3   6   2        150.38        136.94         3.30 o                         
  -2   6   2         19.75         20.97         0.70 o                         
  -1   6   2          4.71          3.93         0.49 o                         
   0   6   2         41.87         38.89         1.06 o                         
   1   6   2        244.74        243.59         3.54 o                         
   2   6   2        140.53        157.16         4.18 o                         
   3   6   2          2.90          1.68         1.13 o                         
   4   6   2         30.18         36.28         2.49 o                         
   5   6   2          0.08          1.16         1.30 o                         
   6   6   2          6.70          5.10         2.41 o                         
   7   6   2          0.96          3.77         2.64 o                         
  -7   7   2          4.05          4.68         1.58 o                         
  -6   7   2          2.28          4.86         1.66 o                         
  -5   7   2         35.10         38.40         2.27 o                         
  -4   7   2        293.76        273.45         5.70 o                         
  -3   7   2         12.14         14.53         1.43 o                         
  -2   7   2        405.81        359.33         7.37 o                         
  -1   7   2        175.22        168.59         2.49 o                         
   0   7   2        150.66        135.17         2.36 o                         
   1   7   2         58.64         59.33         1.81 o                         
   2   7   2        452.00        451.75        16.23 o                         
   3   7   2         99.93        107.27         7.44 o                         
   4   7   2         55.72         57.24         3.55 o                         
   5   7   2         44.17         47.40         3.90 o                         
   6   7   2         30.39         38.27         4.42 o                         
  -7   8   2         12.50         10.68         2.08 o                         
  -6   8   2          5.99          8.36         1.94 o                         
  -5   8   2         11.60         12.16         1.81 o                         
  -4   8   2         59.34         64.20         2.90 o                         
  -3   8   2          3.84          3.52         1.00 o                         
  -2   8   2        290.43        265.64         5.14 o                         
  -1   8   2         80.39         59.30         1.60 o                         
   0   8   2          2.59          1.82         0.85 o                         
   1   8   2          8.73          6.59         0.95 o                         
   2   8   2        256.43        258.12         7.83 o                         
   3   8   2         20.12         25.08         2.12 o                         
   4   8   2          2.60          1.86         1.43 o                         
   5   8   2        180.31        188.05         9.65 o                         
  -6   9   2         82.58         74.61        14.74 o                         
  -5   9   2         61.95         74.00         3.54 o                         
  -4   9   2          6.10          6.02         1.46 o                         
  -3   9   2          8.43          6.19         1.27 o                         
  -2   9   2         28.91         28.51         3.23 o                         
  -1   9   2         15.06         11.35         1.55 o                         
   0   9   2         15.52         15.07         1.20 o                         
   1   9   2         76.35         74.78         2.86 o                         
   2   9   2          0.01          0.27         0.74 o                         
   3   9   2         49.76         48.01         3.24 o                         
   4   9   2          0.01          0.36         1.82 o                         
  -4  10   2         15.14         16.25         1.98 o                         
  -3  10   2         41.36         30.66         2.37 o                         
  -2  10   2          4.17          6.19         1.51 o                         
  -1  10   2          0.08          1.06         1.20 o                         
   0  10   2         75.70         72.42         5.16 o                         
   1  10   2          0.89          1.53         1.07 o                         
   2  10   2         84.69         78.52        45.71 o                         
  -2 -11   3          4.91          5.25         1.82 o                         
  -1 -11   3         11.90         12.21         2.01 o                         
   0 -11   3         16.81         15.05         1.90 o                         
   1 -11   3         12.84         10.90         1.58 o                         
   2 -11   3         48.20         46.03         6.10 o                         
   3 -11   3         30.85         23.64         5.27 o                         
  -4 -10   3         13.08         12.36         8.77 o                         
  -3 -10   3         10.43         10.31         8.69 o                         
  -2 -10   3         46.88         46.66         2.63 o                         
  -1 -10   3          7.63          7.34         1.57 o                         
   0 -10   3         92.12         84.76         3.22 o                         
   1 -10   3         42.65         37.20         2.29 o                         
   2 -10   3         18.74         19.62         2.21 o                         
   3 -10   3         30.32         32.17         2.36 o                         
   4 -10   3         15.01          5.60         7.20 o                         
   5 -10   3          3.39          6.33         3.25 o                         
  -5  -9   3         22.56         12.36         7.74 o                         
  -4  -9   3          1.74          3.97         3.60 o                         
  -3  -9   3          2.90          2.00         1.14 o                         
  -2  -9   3         30.03         32.80         2.15 o                         
  -1  -9   3          4.25          2.52         1.15 o                         
   0  -9   3          1.71          2.72         1.14 o                         
   1  -9   3        293.54        278.08         7.36 o                         
   2  -9   3          0.21          0.23         0.52 o                         
   3  -9   3        100.28         91.14         3.39 o                         
   4  -9   3         13.86         11.88         3.93 o                         
   5  -9   3         44.75         31.04        22.07 o                         
   6  -9   3         15.36         12.84         9.15 o                         
  -6  -8   3          6.73         10.11         3.15 o                         
  -5  -8   3          4.06          7.97         1.77 o                         
  -4  -8   3         11.82         12.41         2.14 o                         
  -3  -8   3         72.05         70.29         6.53 o                         
  -2  -8   3        271.36        283.42         6.38 o                         
  -1  -8   3         95.06        102.95         3.31 o                         
   0  -8   3        216.36        222.63         3.25 o                         
   1  -8   3         84.64         86.07         3.69 o                         
   2  -8   3         25.03         24.18         1.18 o                         
   3  -8   3         45.11         41.39         2.22 o                         
   4  -8   3        556.71        561.48        10.69 o                         
   5  -8   3         53.22         52.01         2.90 o                         
   6  -8   3          0.99          0.35         0.92 o                         
   7  -8   3          3.96         -0.56         1.69 o                         
  -7  -7   3          1.89          1.43         2.29 o                         
  -6  -7   3          0.03          2.05         1.43 o                         
  -5  -7   3         11.32         12.90         1.65 o                         
  -4  -7   3          0.26          1.65         0.88 o                         
  -3  -7   3        748.88        789.60        16.83 o                         
  -2  -7   3        157.34        156.48         6.42 o                         
  -1  -7   3          1.00          1.10         0.52 o                         
   0  -7   3        133.89        128.41         5.45 o                         
   1  -7   3        194.89        187.54         4.25 o                         
   2  -7   3        206.88        196.94         6.50 o                         
   3  -7   3         15.85         16.40         1.63 o                         
   4  -7   3         43.37         43.62         2.55 o                         
   5  -7   3          0.16          0.22         0.69 o                         
   6  -7   3         77.79         64.58         3.22 o                         
   7  -7   3          8.46          9.56         2.52 o                         
  -8  -6   3         37.49         49.48         5.70 o                         
  -7  -6   3          0.29          1.53         1.30 o                         
  -6  -6   3          0.81          0.85         1.04 o                         
  -5  -6   3         39.29         48.20         2.18 o                         
  -4  -6   3         57.25         53.09         2.26 o                         
  -3  -6   3        360.33        338.62         5.18 o                         
  -2  -6   3          6.30          7.07         0.73 o                         
  -1  -6   3        175.06        183.15         2.36 o                         
   0  -6   3        128.68        168.81         2.00 o                         
   1  -6   3        264.57        277.00         7.05 o                         
   2  -6   3        414.40        383.03         4.89 o                         
   3  -6   3        107.25         98.86         3.50 o                         
   4  -6   3         69.51         58.31         2.25 o                         
   5  -6   3         12.62         12.83         1.52 o                         
   6  -6   3        115.55        107.47         3.51 o                         
   7  -6   3         28.37         25.57         2.08 o                         
   8  -6   3          6.31         13.76         5.01 o                         
  -8  -5   3         14.61         21.93         3.20 o                         
  -7  -5   3         42.23         44.22         3.11 o                         
  -6  -5   3         47.18         49.61         2.43 o                         
  -5  -5   3         21.40         14.88         1.41 o                         
  -4  -5   3        282.15        264.69         4.59 o                         
  -3  -5   3         90.08         76.45         1.82 o                         
  -2  -5   3          2.34          1.71         0.43 o                         
  -1  -5   3         51.57         47.06         0.86 o                         
   0  -5   3        112.53         91.90         1.14 o                         
   1  -5   3       1166.58       1273.45        10.67 o                         
   2  -5   3         54.34         37.78         1.23 o                         
   3  -5   3        554.45        558.24         7.14 o                         
   4  -5   3        180.98        190.53         3.83 o                         
   5  -5   3         26.33         36.53         1.85 o                         
   6  -5   3        441.48        425.75        11.18 o                         
   7  -5   3          7.18          5.53         2.31 o                         
   8  -5   3         25.02         25.14         3.72 o                         
  -8  -4   3         99.03        126.63         6.33 o                         
  -7  -4   3          2.48          7.31         1.61 o                         
  -6  -4   3         17.99         16.05         1.70 o                         
  -5  -4   3        173.81        185.75         3.92 o                         
  -4  -4   3          1.89          2.67         0.68 o                         
  -3  -4   3         78.23         71.25         1.69 o                         
  -2  -4   3        278.75        271.80         3.08 o                         
  -1  -4   3         10.75         13.61         0.78 o                         
   0  -4   3         14.57         14.29         0.75 o                         
   1  -4   3        318.45        263.93         3.03 o                         
   2  -4   3         59.26         59.13         1.38 o                         
   3  -4   3          0.18          4.23         0.67 o                         
   4  -4   3        137.54        134.75         2.73 o                         
   5  -4   3         27.38         24.46         1.34 o                         
   6  -4   3        154.66        136.98         3.31 o                         
   7  -4   3         73.98         82.88         5.08 o                         
   8  -4   3         20.69         17.38         3.29 o                         
  -9  -3   3          5.94          8.02         8.39 o                         
  -8  -3   3        414.67        328.57         9.75 o                         
  -7  -3   3         16.37         12.16         1.72 o                         
  -6  -3   3          0.15          1.37         1.02 o                         
  -5  -3   3         14.17         13.24         1.09 o                         
  -4  -3   3          7.05         14.67         1.53 o                         
  -3  -3   3        336.84        355.35         4.54 o                         
  -2  -3   3         76.46         80.89         1.86 o                         
  -1  -3   3         33.14         39.21         2.13 o                         
   0  -3   3         18.23         13.72         0.44 o                         
   1  -3   3         37.91         30.00         0.77 o                         
   2  -3   3        621.86        677.60         6.67 o                         
   3  -3   3        141.68        177.83         2.75 o                         
   4  -3   3         13.34         14.92         1.38 o                         
   5  -3   3         81.80         88.04         2.06 o                         
   6  -3   3        106.82         96.94         3.62 o                         
   7  -3   3          8.43          8.84         2.44 o                         
   8  -3   3         35.23         34.13         4.43 o                         
  -9  -2   3          2.58          1.59         2.29 o                         
  -8  -2   3         23.88          8.32         9.10 o                         
  -7  -2   3          3.67          5.72         3.32 o                         
  -6  -2   3        663.06        592.38         9.35 o                         
  -5  -2   3         49.76         49.32         1.81 o                         
  -4  -2   3       2118.90       2256.66        19.74 o                         
  -3  -2   3       1281.91       1407.06        18.99 o                         
  -2  -2   3         39.12         27.21         1.84 o                         
  -1  -2   3         89.14         90.62         1.95 o                         
   0  -2   3         61.51         47.73         1.06 o                         
   1  -2   3        270.41        290.31         2.94 o                         
   2  -2   3          9.77          5.85         0.63 o                         
   3  -2   3        114.50        109.49         1.70 o                         
   4  -2   3        366.40        400.47         8.34 o                         
   5  -2   3         63.13         63.71         2.35 o                         
   6  -2   3          3.24          2.22         1.68 o                         
   7  -2   3         29.13         37.92         3.87 o                         
   8  -2   3          0.83          0.77         1.85 o                         
  -9  -1   3          8.03          3.56         5.01 o                         
  -8  -1   3          4.39          1.07         0.89 o                         
  -7  -1   3        281.77        292.63         7.89 o                         
  -6  -1   3        151.64        133.26         3.26 o                         
  -5  -1   3         97.75         86.18         2.21 o                         
  -4  -1   3         31.43         31.79         1.40 o                         
  -3  -1   3       1295.24       1330.94        12.97 o                         
  -2  -1   3       1414.62       1464.54         9.00 o                         
  -1  -1   3        381.46        377.19         4.20 o                         
   1  -1   3        734.14        712.69         7.36 o                         
   2  -1   3         40.16         51.30         0.81 o                         
   3  -1   3        105.50        112.96         2.22 o                         
   4  -1   3         16.84         14.21         0.82 o                         
   5  -1   3        295.34        288.22         7.98 o                         
   6  -1   3        375.91        402.69        11.76 o                         
   7  -1   3        186.27        197.36         8.47 o                         
   8  -1   3          6.99          8.42         2.64 o                         
  -9   0   3         26.54         22.47        17.71 o                         
  -8   0   3          4.65          2.21         1.12 o                         
  -7   0   3         80.69         72.31         3.30 o                         
  -6   0   3         21.36         24.41         1.46 o                         
  -5   0   3         45.78         49.21         1.58 o                         
  -4   0   3         40.02         45.32         1.54 o                         
  -3   0   3       1019.65        996.11         7.45 o                         
  -2   0   3         27.88         24.01         1.81 o                         
  -1   0   3       1296.97       1194.96        18.21 o                         
   0   0   3       1723.57       1635.57         9.98 o                         
   1   0   3        559.25        533.77         5.73 o                         
   2   0   3        521.42        459.05         6.29 o                         
   3   0   3         11.19         10.68         1.10 o                         
   4   0   3        116.85         98.13         3.52 o                         
   5   0   3        447.22        429.87        10.46 o                         
   6   0   3          1.72          1.83         1.78 o                         
   7   0   3        103.11         87.28         5.92 o                         
   8   0   3         39.35         37.77         5.07 o                         
  -9   1   3          5.60          8.72         4.38 o                         
  -8   1   3         63.10         57.78         2.93 o                         
  -7   1   3          6.35          5.88         1.02 o                         
  -6   1   3          0.79          1.53         0.73 o                         
  -5   1   3         77.14         68.99         1.74 o                         
  -4   1   3        235.41        271.89         6.02 o                         
  -3   1   3       1850.31       1870.85        12.92 o                         
  -2   1   3        463.22        446.42         7.84 o                         
  -1   1   3       4812.46       4642.21        25.91 o                         
   0   1   3         96.45         80.05         1.17 o                         
   1   1   3         21.47         31.24         0.90 o                         
   2   1   3         56.18         74.98         1.15 o                         
   3   1   3         66.24         79.69         2.48 o                         
   4   1   3         16.07         22.46         2.10 o                         
   5   1   3        105.61        105.52         4.43 o                         
   6   1   3         30.16         31.93         3.44 o                         
   7   1   3          3.52          4.91         2.64 o                         
   8   1   3         64.26         98.41         7.15 o                         
  -9   2   3         13.79         27.42         6.07 o                         
  -8   2   3         52.36         42.45         2.27 o                         
  -7   2   3        225.30        235.31         8.91 o                         
  -6   2   3         35.78         28.15         2.16 o                         
  -5   2   3          0.24          0.57         0.52 o                         
  -4   2   3       1220.33       1196.34        15.73 o                         
  -3   2   3       1468.00       1542.21        18.91 o                         
  -2   2   3        254.88        294.62         3.55 o                         
  -1   2   3        122.25        150.30         4.40 o                         
   0   2   3       5480.49       5145.34        23.58 o                         
   1   2   3        108.33        109.82         2.01 o                         
   2   2   3        588.05        613.62         9.35 o                         
   3   2   3         92.80         68.19         2.80 o                         
   4   2   3          2.27          5.72         1.51 o                         
   5   2   3          4.15          4.40         1.82 o                         
   6   2   3          1.63          4.24         2.08 o                         
   7   2   3          0.09          2.66         2.32 o                         
   8   2   3          0.35          0.45         1.75 o                         
  -9   3   3          3.95          3.28         3.81 o                         
  -8   3   3          3.72          3.06         1.37 o                         
  -7   3   3        136.73        122.79         4.36 o                         
  -6   3   3          0.05          1.31         0.67 o                         
  -5   3   3          9.68         13.00         1.92 o                         
  -4   3   3         21.92         23.42         0.88 o                         
  -3   3   3          0.05          0.45         0.50 o                         
  -2   3   3        250.77        232.67         3.09 o                         
  -1   3   3         37.47         50.62         1.21 o                         
   0   3   3         13.96         14.50         0.62 o                         
   1   3   3         18.30         15.09         0.61 o                         
   2   3   3        478.06        497.35         5.05 o                         
   3   3   3        423.73        451.10         5.69 o                         
   4   3   3          6.53          7.47         1.52 o                         
   5   3   3          2.67          3.41         1.50 o                         
   6   3   3        157.27        146.71         6.96 o                         
   7   3   3         59.95         71.54         4.91 o                         
   8   3   3         15.13         11.19         3.75 o                         
  -9   4   3         15.71         26.06         6.33 o                         
  -8   4   3          4.39          1.60         1.42 o                         
  -7   4   3         14.07         12.02         1.80 o                         
  -6   4   3         30.32         22.65         1.94 o                         
  -5   4   3          4.72          4.47         1.15 o                         
  -4   4   3         62.12         64.34         2.17 o                         
  -3   4   3         67.38         57.50         2.57 o                         
  -2   4   3         24.13         38.31         1.25 o                         
  -1   4   3        209.53        250.78         2.21 o                         
   0   4   3         19.17         25.75         0.83 o                         
   1   4   3        190.60        200.95         4.89 o                         
   2   4   3        104.85         94.52        10.53 o                         
   3   4   3         73.93         75.55         2.07 o                         
   4   4   3         44.79         52.88         3.83 o                         
   5   4   3         99.84         94.82         4.62 o                         
   6   4   3        170.68        145.99         6.51 o                         
   7   4   3         10.10          9.71         3.20 o                         
  -8   5   3         20.19         23.59         2.60 o                         
  -7   5   3          0.55          3.49         1.45 o                         
  -6   5   3        124.60        130.09         5.26 o                         
  -5   5   3         16.96         19.40         1.61 o                         
  -4   5   3        201.33        202.64         5.95 o                         
  -3   5   3        178.73        171.65         5.04 o                         
  -2   5   3         21.89         18.90         0.78 o                         
  -1   5   3        443.83        440.18         5.45 o                         
   0   5   3        315.82        315.44         3.43 o                         
   1   5   3         38.05         35.97         1.16 o                         
   2   5   3        395.73        384.80         6.88 o                         
   3   5   3        280.15        278.84        10.18 o                         
   4   5   3         16.74         20.33         2.52 o                         
   5   5   3         26.34         24.01         2.65 o                         
   6   5   3         29.95         38.90        11.97 o                         
   7   5   3          3.60          9.60         4.10 o                         
  -8   6   3         45.60         47.58         3.20 o                         
  -7   6   3          1.05          0.42         1.00 o                         
  -6   6   3         37.69         35.69         2.49 o                         
  -5   6   3          6.16          8.34         1.54 o                         
  -4   6   3        405.91        408.82         7.31 o                         
  -3   6   3         70.00         70.39         2.18 o                         
  -2   6   3          0.81          1.12         1.01 o                         
  -1   6   3         41.96         30.32         0.87 o                         
   0   6   3          0.09          1.11         0.49 o                         
   1   6   3         33.21         33.56         3.62 o                         
   2   6   3        539.22        530.38         9.39 o                         
   3   6   3        218.99        225.64         7.79 o                         
   4   6   3          4.95          8.42         2.05 o                         
   5   6   3          0.71          1.05         1.40 o                         
   6   6   3          2.67          6.08         3.28 o                         
  -7   7   3         95.31        108.99         4.89 o                         
  -6   7   3          0.63          0.27         0.85 o                         
  -5   7   3          5.68          6.11         2.09 o                         
  -4   7   3          0.48          0.47         0.84 o                         
  -3   7   3         16.58         18.25         1.79 o                         
  -2   7   3          5.66          4.18         1.03 o                         
  -1   7   3         19.61         21.90         1.22 o                         
   0   7   3         24.52         23.61         1.20 o                         
   1   7   3          1.97          0.59         0.73 o                         
   2   7   3        181.90        191.32         6.10 o                         
   3   7   3         40.05         35.38         2.80 o                         
   4   7   3         14.10          7.75         2.25 o                         
   5   7   3          3.96          2.52         2.69 o                         
   6   7   3         96.89        102.53         8.95 o                         
  -6   8   3          0.00         -1.34         1.34 o                         
  -5   8   3          0.06          0.30         0.98 o                         
  -4   8   3         17.89         19.69         1.77 o                         
  -3   8   3          0.69          0.93         0.84 o                         
  -2   8   3         47.58         42.78         2.11 o                         
  -1   8   3         34.91         33.40         1.30 o                         
   0   8   3         35.58         36.53         1.52 o                         
   1   8   3         37.57         33.91         2.84 o                         
   2   8   3         37.70         32.09        19.32 o                         
   3   8   3         29.79         34.35         2.89 o                         
   4   8   3         10.32         15.85         2.70 o                         
   5   8   3          6.62         13.83         3.98 o                         
  -5   9   3         51.35         51.54         2.89 o                         
  -4   9   3        361.53        407.43         8.95 o                         
  -3   9   3         84.01         75.90         3.26 o                         
  -2   9   3         88.97         87.29         4.11 o                         
  -1   9   3         31.55         35.83         2.11 o                         
   0   9   3         10.95         10.26         1.85 o                         
   1   9   3        122.65        111.06         3.82 o                         
   2   9   3         50.75         60.32         3.20 o                         
   3   9   3         11.77         10.67         2.17 o                         
  -4  10   3         21.94         26.17         2.87 o                         
  -3  10   3         58.12         64.37         4.08 o                         
  -2  10   3          0.02          2.54         2.09 o                         
  -1  10   3         10.58         11.05         3.80 o                         
   0  10   3          3.58          3.46         1.60 o                         
   1  10   3         38.92         20.00        14.33 o                         
   2  10   3         38.51         28.66        17.81 o                         
  -3 -11   4         98.97         94.62        52.92 o                         
  -2 -11   4         52.80         57.48         3.46 o                         
  -1 -11   4          1.02          2.09         1.36 o                         
   0 -11   4          0.03          0.77         0.94 o                         
   1 -11   4         52.88         55.72         3.17 o                         
   2 -11   4          5.59          6.17         1.58 o                         
   3 -11   4          1.49          1.82         2.79 o                         
  -4 -10   4         34.76         30.64        18.07 o                         
  -3 -10   4          3.77          4.06         1.60 o                         
  -2 -10   4         15.78         19.67         2.16 o                         
  -1 -10   4         54.89         57.09         3.07 o                         
   0 -10   4         20.73         17.23         1.94 o                         
   1 -10   4         77.58         68.87         6.98 o                         
   2 -10   4         25.51         18.30         1.92 o                         
   3 -10   4          1.02          2.24         1.18 o                         
   4 -10   4         61.19         58.30         5.70 o                         
   5 -10   4          3.30          9.55         3.65 o                         
  -5  -9   4          3.81          5.71         5.34 o                         
  -4  -9   4         95.18        103.00         4.33 o                         
  -3  -9   4         22.53         23.58         2.37 o                         
  -2  -9   4          7.97          9.44         1.53 o                         
  -1  -9   4          0.24         -0.56         0.96 o                         
   0  -9   4         29.88         29.64         2.16 o                         
   1  -9   4         18.28         15.03         3.55 o                         
   2  -9   4          1.01          2.03         1.05 o                         
   3  -9   4         17.63         16.37         1.96 o                         
   4  -9   4         43.06         41.67         2.56 o                         
   5  -9   4         63.24         60.39        38.62 o                         
   6  -9   4         41.62         27.21        18.44 o                         
  -6  -8   4         36.15         50.26         5.02 o                         
  -5  -8   4         19.49         22.69         3.70 o                         
  -4  -8   4         11.00         17.52         2.39 o                         
  -3  -8   4          5.60          7.68         1.55 o                         
  -2  -8   4         55.57         56.26         2.55 o                         
  -1  -8   4         30.06         31.20         2.15 o                         
   0  -8   4        466.42        470.38         8.54 o                         
   1  -8   4        640.18        627.93        16.60 o                         
   2  -8   4         82.95         78.78         3.35 o                         
   3  -8   4         82.74         82.29         3.51 o                         
   4  -8   4         38.48         38.00         2.44 o                         
   5  -8   4         38.91         39.20         2.71 o                         
   6  -8   4          1.04          1.78         1.59 o                         
  -7  -7   4          0.36          4.94         2.39 o                         
  -6  -7   4          4.96          4.23         1.50 o                         
  -5  -7   4         12.00         16.23         2.18 o                         
  -4  -7   4          2.35          2.90         1.26 o                         
  -3  -7   4         21.11         20.49         1.70 o                         
  -2  -7   4         61.51         62.83         3.93 o                         
  -1  -7   4        220.44        217.83         4.55 o                         
   0  -7   4        304.52        284.54         9.07 o                         
   1  -7   4         77.10         73.40         3.52 o                         
   2  -7   4        769.38        699.75        23.79 o                         
   3  -7   4          4.15          2.77         1.64 o                         
   4  -7   4         18.45         19.78         1.86 o                         
   5  -7   4        134.96        140.25         4.77 o                         
   6  -7   4         99.74         97.55         4.21 o                         
   7  -7   4          0.16         -0.20         2.45 o                         
  -8  -6   4          1.68          1.29         1.82 o                         
  -7  -6   4         73.98         66.24         5.07 o                         
  -6  -6   4          4.54          3.30         1.78 o                         
  -5  -6   4          2.15          3.56         1.09 o                         
  -4  -6   4        505.75        505.37         7.26 o                         
  -3  -6   4        389.96        389.44         7.85 o                         
  -2  -6   4         21.52         23.74         1.96 o                         
  -1  -6   4          5.30          5.22         0.98 o                         
   0  -6   4        125.79        127.40         2.35 o                         
   1  -6   4        519.29        491.47         5.37 o                         
   2  -6   4         28.48         27.61         1.19 o                         
   3  -6   4         70.76         61.88         2.68 o                         
   4  -6   4        230.39        215.67         5.46 o                         
   5  -6   4         40.15         44.33         3.72 o                         
   6  -6   4          3.36          2.96         1.14 o                         
   7  -6   4         16.23         16.57         3.05 o                         
  -8  -5   4         16.76        115.56        59.09 o                         
  -7  -5   4          0.99          2.54         1.23 o                         
  -6  -5   4        138.63        130.37         3.81 o                         
  -5  -5   4          7.57         11.79         1.31 o                         
  -4  -5   4        541.94        546.96         9.74 o                         
  -3  -5   4         58.81         68.82         1.64 o                         
  -2  -5   4          4.76          2.87         0.79 o                         
  -1  -5   4          3.18          2.44         1.09 o                         
   0  -5   4        258.19        300.78         7.70 o                         
   1  -5   4        150.39        165.31         4.04 o                         
   2  -5   4        173.20        185.61         3.06 o                         
   3  -5   4        360.59        386.43         5.88 o                         
   4  -5   4         86.51         88.99         2.63 o                         
   5  -5   4        395.65        402.64         7.05 o                         
   6  -5   4         11.95         12.72         1.62 o                         
   7  -5   4         91.50         92.46         8.22 o                         
   8  -5   4         53.54         46.50         4.89 o                         
  -8  -4   4          0.53          1.54         1.76 o                         
  -7  -4   4          4.98          4.01         1.37 o                         
  -6  -4   4         20.92         19.60         1.61 o                         
  -5  -4   4         74.26         73.04         2.48 o                         
  -4  -4   4        136.54        130.73         2.55 o                         
  -3  -4   4        426.92        453.79         4.97 o                         
  -2  -4   4          9.03          5.89         0.82 o                         
  -1  -4   4        918.43       1111.05        18.34 o                         
   0  -4   4        739.12        792.27         6.00 o                         
   1  -4   4         70.26         78.59         3.22 o                         
   2  -4   4        146.53        153.19         2.64 o                         
   3  -4   4         60.80         74.65         1.99 o                         
   4  -4   4         68.94         69.31         2.02 o                         
   5  -4   4          5.46          7.47         1.12 o                         
   6  -4   4         44.84         42.70         1.95 o                         
   7  -4   4          0.19          0.12         1.33 o                         
   8  -4   4        159.72        155.26         9.02 o                         
  -9  -3   4         20.78         14.14        13.13 o                         
  -8  -3   4         29.56         11.94         4.24 o                         
  -7  -3   4         82.23         78.19         3.16 o                         
  -6  -3   4        422.69        339.46         6.31 o                         
  -5  -3   4         83.67         83.59         2.32 o                         
  -4  -3   4         77.44         81.38         2.66 o                         
  -3  -3   4        687.79        729.75         6.85 o                         
  -2  -3   4        509.48        479.01         7.04 o                         
  -1  -3   4          1.20          2.05         0.44 o                         
   0  -3   4       2330.82       2394.94        19.85 o                         
   1  -3   4        377.35        415.87         5.19 o                         
   2  -3   4         60.44         56.47         1.45 o                         
   3  -3   4          5.11          3.64         0.60 o                         
   4  -3   4        538.89        593.13         7.40 o                         
   5  -3   4        174.89        167.54         3.23 o                         
   6  -3   4        133.84        144.36         6.38 o                         
   7  -3   4          0.77         -0.42         1.54 o                         
   8  -3   4          0.10          1.49         2.13 o                         
  -9  -2   4          0.06         -0.13         1.06 o                         
  -8  -2   4         31.89         28.03         2.96 o                         
  -7  -2   4         13.01         12.07         2.16 o                         
  -6  -2   4       1056.16       1057.16        14.01 o                         
  -5  -2   4         43.63         44.88         1.58 o                         
  -4  -2   4        766.97        834.96        10.61 o                         
  -3  -2   4         96.60         93.85         1.59 o                         
  -2  -2   4        316.40        369.17         4.23 o                         
  -1  -2   4        325.41        356.49        11.98 o                         
   0  -2   4       2962.55       2876.41        17.79 o                         
   1  -2   4       2642.45       2638.61        23.55 o                         
   2  -2   4        105.73        123.28         1.90 o                         
   3  -2   4        397.38        418.12         4.75 o                         
   4  -2   4        601.52        604.23         6.53 o                         
   5  -2   4          7.25          9.18         2.06 o                         
   6  -2   4         51.13         48.04         4.23 o                         
   7  -2   4        323.19        316.45        11.49 o                         
   8  -2   4         22.40         24.28         4.32 o                         
  -9  -1   4          4.84          1.75         2.34 o                         
  -8  -1   4          5.42          7.65         3.83 o                         
  -7  -1   4         63.21         62.62         3.34 o                         
  -6  -1   4        417.84        443.79        14.66 o                         
  -5  -1   4          0.01          0.69         0.57 o                         
  -4  -1   4        149.88        179.65         4.12 o                         
  -3  -1   4        155.73        136.24         1.77 o                         
  -2  -1   4         84.27         98.00         2.06 o                         
  -1  -1   4         89.59        109.11         1.93 o                         
   0  -1   4       3209.04       3047.71        35.31 o                         
   1  -1   4       2108.01       2108.95        14.87 o                         
   2  -1   4        201.79        217.25         2.74 o                         
   3  -1   4         46.33         32.94         2.08 o                         
   4  -1   4         20.10         16.52         1.81 o                         
   5  -1   4         36.68         31.45         2.84 o                         
   6  -1   4         14.97         11.13         2.94 o                         
   7  -1   4         13.83         18.65         4.10 o                         
   8  -1   4          8.00          8.66         3.14 o                         
  -9   0   4          0.07          0.41         1.12 o                         
  -8   0   4          7.10          5.48         2.70 o                         
  -7   0   4         39.79         38.80         2.76 o                         
  -6   0   4         19.13         19.41         1.98 o                         
  -5   0   4          0.20          2.47         0.97 o                         
  -4   0   4        273.28        284.51         6.03 o                         
  -3   0   4        879.36        957.62         7.00 o                         
  -2   0   4        213.43        226.35         2.37 o                         
  -1   0   4       1612.15       1661.04        20.65 o                         
   0   0   4        295.50        288.11         2.54 o                         
   1   0   4          2.33          2.32         0.49 o                         
   2   0   4        311.48        300.95         4.91 o                         
   3   0   4          2.46          4.26         0.96 o                         
   4   0   4        257.36        301.00         7.29 o                         
   5   0   4        575.41        575.13        13.21 o                         
   6   0   4          2.93          4.44         1.89 o                         
   7   0   4          1.59          4.68         2.18 o                         
   8   0   4         18.66         30.98         4.92 o                         
  -9   1   4         11.41         23.88         5.60 o                         
  -8   1   4        101.62         91.52         4.09 o                         
  -7   1   4          0.31         -0.37         0.68 o                         
  -6   1   4        116.49        103.58         2.79 o                         
  -5   1   4          0.98          1.84         0.57 o                         
  -4   1   4        281.93        268.86         3.17 o                         
  -3   1   4        815.05        815.35         8.34 o                         
  -2   1   4        721.36        742.15         5.04 o                         
  -1   1   4       7625.11       7260.15        40.48 o                         
   0   1   4          4.02          5.55         0.34 o                         
   1   1   4         38.74         42.61         1.64 o                         
   2   1   4       1458.76       1448.09        25.97 o                         
   3   1   4        342.46        404.09         7.77 o                         
   4   1   4          6.06          6.24         1.66 o                         
   5   1   4         55.07         61.73         3.91 o                         
   6   1   4          2.71          1.82         1.72 o                         
   7   1   4          1.21         -0.28         1.48 o                         
   8   1   4         32.01         38.40         5.53 o                         
  -9   2   4         44.40         47.87         4.26 o                         
  -8   2   4          6.17         10.16         4.10 o                         
  -7   2   4        116.77        116.78         7.34 o                         
  -6   2   4         84.85         88.85         2.40 o                         
  -5   2   4          2.68          3.74         0.67 o                         
  -4   2   4         94.60        109.81         2.04 o                         
  -3   2   4        248.41        253.06         3.91 o                         
  -2   2   4        296.29        279.01         5.50 o                         
  -1   2   4        220.94        202.14         8.87 o                         
   0   2   4        420.62        417.91         5.07 o                         
   1   2   4         25.41         22.59         1.30 o                         
   2   2   4        702.41        718.17        38.04 o                         
   3   2   4        325.07        346.05         6.67 o                         
   4   2   4         60.83         66.86         3.54 o                         
   5   2   4          1.07          0.67         1.21 o                         
   6   2   4          3.07          5.35         3.13 o                         
   7   2   4          2.34         -0.95         2.11 o                         
   8   2   4          2.65          7.47         3.49 o                         
  -9   3   4         10.92         14.71         2.39 o                         
  -8   3   4          3.98          4.52         1.56 o                         
  -7   3   4          1.93          3.33         4.15 o                         
  -6   3   4         40.83         42.39         2.29 o                         
  -5   3   4        109.97        108.25         3.13 o                         
  -4   3   4          0.14          2.34         0.79 o                         
  -3   3   4          2.64          0.47         0.44 o                         
  -2   3   4       1837.93       1921.40        16.38 o                         
  -1   3   4         11.52         10.60         1.12 o                         
   0   3   4          9.69         15.74         0.58 o                         
   1   3   4        106.45        107.52         1.60 o                         
   2   3   4        497.64        477.45         7.44 o                         
   3   3   4        109.90        108.11         2.24 o                         
   4   3   4          0.01          0.32         1.02 o                         
   5   3   4         84.63         82.89         4.38 o                         
   6   3   4         32.92         40.60         4.21 o                         
   7   3   4         27.19         23.16         3.77 o                         
  -9   4   4          8.68         24.99         4.33 o                         
  -8   4   4        162.57        175.93         6.05 o                         
  -7   4   4        182.33        186.11         5.73 o                         
  -6   4   4          8.63          4.33         1.24 o                         
  -5   4   4        105.59        112.31         3.61 o                         
  -4   4   4        129.50        146.05         3.57 o                         
  -3   4   4        106.61        103.41         2.28 o                         
  -2   4   4          1.94          2.29         0.52 o                         
  -1   4   4         93.05         83.10         1.21 o                         
   0   4   4        181.43        189.38         2.28 o                         
   1   4   4        115.46        123.44         1.97 o                         
   2   4   4        151.79        139.14         4.87 o                         
   3   4   4        366.22        367.95         9.52 o                         
   4   4   4          1.80          2.61         1.44 o                         
   5   4   4         52.55         45.17         3.75 o                         
   6   4   4         32.78         35.00         4.21 o                         
   7   4   4         12.48          5.28         2.97 o                         
  -8   5   4          4.89          2.97         1.50 o                         
  -7   5   4          1.14          2.46         1.46 o                         
  -6   5   4         14.19         15.18         1.86 o                         
  -5   5   4          8.67         11.57         2.47 o                         
  -4   5   4        613.26        655.59        11.66 o                         
  -3   5   4         26.66         27.69         1.56 o                         
  -2   5   4         57.89         55.46         1.75 o                         
  -1   5   4         12.09         14.02         0.67 o                         
   0   5   4         49.73         40.10         1.23 o                         
   1   5   4         14.14         17.12         1.59 o                         
   2   5   4        175.01        182.42         4.66 o                         
   3   5   4        376.12        382.07        12.95 o                         
   4   5   4         26.13         26.14         2.79 o                         
   5   5   4          1.87          1.30         1.71 o                         
   6   5   4         65.34         69.52         5.05 o                         
   7   5   4          4.82         11.97         4.41 o                         
  -8   6   4          1.08          1.67         1.45 o                         
  -7   6   4         35.61         43.20         4.87 o                         
  -6   6   4         88.17         87.57         3.38 o                         
  -5   6   4          7.54          9.97         3.56 o                         
  -4   6   4        297.31        292.26         5.82 o                         
  -3   6   4        343.41        322.47         6.32 o                         
  -2   6   4          9.84         13.78         1.25 o                         
  -1   6   4        135.01        151.33         5.24 o                         
   0   6   4        144.69        138.01         2.43 o                         
   1   6   4        170.40        162.37         3.85 o                         
   2   6   4        242.77        252.23         6.33 o                         
   3   6   4         77.09         70.98         4.84 o                         
   4   6   4        243.96        251.91         8.04 o                         
   5   6   4        188.78        191.53         8.04 o                         
   6   6   4         14.43         11.83         2.80 o                         
  -7   7   4        138.67        168.29         5.87 o                         
  -6   7   4          0.34          0.18         0.82 o                         
  -5   7   4          7.80          5.01         1.42 o                         
  -4   7   4         50.80         50.85         3.02 o                         
  -3   7   4          4.84          3.75         2.16 o                         
  -2   7   4         45.26         40.87         2.93 o                         
  -1   7   4        240.93        194.93         3.20 o                         
   0   7   4        112.15         99.71         2.31 o                         
   1   7   4          4.54          2.46         1.30 o                         
   2   7   4         36.99         38.12         2.40 o                         
   3   7   4         43.66         39.28         3.45 o                         
   4   7   4         43.19         38.78         3.73 o                         
   5   7   4         12.06         20.12         3.21 o                         
  -6   8   4         60.45         61.30         3.33 o                         
  -5   8   4         39.52         43.29         2.39 o                         
  -4   8   4          1.01          0.93         1.02 o                         
  -3   8   4          1.57          1.81         1.05 o                         
  -2   8   4         31.90         27.79         2.30 o                         
  -1   8   4          2.52          1.85         1.03 o                         
   0   8   4          8.23          5.28         0.90 o                         
   1   8   4        113.80        110.74         3.60 o                         
   2   8   4          0.45         -0.14         0.76 o                         
   3   8   4          5.75          7.42         2.02 o                         
   4   8   4          7.02          6.03         2.27 o                         
  -5   9   4         29.63         28.53         2.60 o                         
  -4   9   4         64.53         70.11         3.55 o                         
  -3   9   4         23.34         29.30         2.37 o                         
  -2   9   4         35.83         37.74         2.49 o                         
  -1   9   4         78.47         58.37         2.88 o                         
   0   9   4         68.44         63.37         6.75 o                         
   1   9   4        112.23         97.28         3.91 o                         
   2   9   4         39.94         46.90         3.17 o                         
   3   9   4         20.20         17.48         2.62 o                         
  -3  10   4          0.01          0.47         1.05 o                         
  -2  10   4          2.96          6.73         1.67 o                         
  -1  10   4          6.35         11.08         1.96 o                         
   0  10   4          1.16          1.26         1.43 o                         
   1  10   4         92.31         75.46        45.99 o                         
  -3 -11   5          8.88         12.46         2.07 o                         
  -2 -11   5         17.77         14.61         2.27 o                         
  -1 -11   5          9.35          4.36         1.63 o                         
   0 -11   5          5.37          9.42         1.85 o                         
   1 -11   5          0.61          2.32         1.28 o                         
   2 -11   5         21.02         25.68         3.52 o                         
   3 -11   5         44.48         50.70         7.06 o                         
  -4 -10   5         42.82         47.53         3.29 o                         
  -3 -10   5          0.53          1.18         1.31 o                         
  -2 -10   5          0.21         -0.67         1.15 o                         
  -1 -10   5         76.62         76.57         4.08 o                         
   0 -10   5         37.17         28.63         2.37 o                         
   1 -10   5          1.59          6.01         3.35 o                         
   2 -10   5          6.21          4.55         1.56 o                         
   3 -10   5         77.37         83.68         6.32 o                         
   4 -10   5          0.15          1.08         1.26 o                         
  -6  -9   5         13.39         20.31         6.70 o                         
  -5  -9   5         51.27         41.36         3.83 o                         
  -4  -9   5        254.64        278.67         7.91 o                         
  -3  -9   5         70.44         69.06         3.79 o                         
  -2  -9   5        382.08        383.35         9.52 o                         
  -1  -9   5        291.38        302.35         7.07 o                         
   0  -9   5         37.57         34.50         2.45 o                         
   1  -9   5         13.24         14.84         1.62 o                         
   2  -9   5         13.21         12.98         1.79 o                         
   3  -9   5         11.93         12.85         1.78 o                         
   4  -9   5          1.01         -0.09         0.61 o                         
   5  -9   5         45.98         42.68         3.17 o                         
   6  -9   5          0.14          1.96         1.96 o                         
  -6  -8   5         27.65         22.35         4.48 o                         
  -5  -8   5          3.64          5.53         1.87 o                         
  -4  -8   5          9.18          7.66         1.55 o                         
  -3  -8   5        365.92        375.89         7.90 o                         
  -2  -8   5        141.95        144.39         4.46 o                         
  -1  -8   5          5.71          8.62         1.48 o                         
   0  -8   5         88.83         82.45         3.33 o                         
   1  -8   5         23.87         23.50         2.21 o                         
   2  -8   5         80.52         75.70         4.49 o                         
   3  -8   5       1052.56       1059.50        18.53 o                         
   4  -8   5         80.73         78.18         3.84 o                         
   5  -8   5          1.20          0.30         0.84 o                         
   6  -8   5         17.07         10.81         3.71 o                         
  -7  -7   5          1.58          4.87         1.77 o                         
  -6  -7   5        100.37         94.42         4.89 o                         
  -5  -7   5         53.42         44.32         2.93 o                         
  -4  -7   5         15.62         14.07         2.04 o                         
  -3  -7   5          8.90          9.49         1.47 o                         
  -2  -7   5        162.46        172.65         4.42 o                         
  -1  -7   5          1.03          1.38         0.87 o                         
   0  -7   5          1.88          0.33         0.77 o                         
   1  -7   5        185.87        164.68         9.91 o                         
   2  -7   5         38.88         30.11         2.25 o                         
   3  -7   5          0.51          0.82         0.70 o                         
   4  -7   5        367.69        342.01         7.94 o                         
   5  -7   5         16.02         13.68         5.12 o                         
   6  -7   5          1.38          2.30         1.52 o                         
   7  -7   5         11.30         10.45         3.40 o                         
  -8  -6   5          0.22          0.56         1.79 o                         
  -7  -6   5         46.58         47.85         3.75 o                         
  -6  -6   5         36.33         28.80         2.55 o                         
  -5  -6   5         11.91         12.32         1.25 o                         
  -4  -6   5        252.23        226.14         5.68 o                         
  -3  -6   5          4.97          7.51         2.17 o                         
  -2  -6   5         49.11         52.85         2.08 o                         
  -1  -6   5        101.38        103.32         2.86 o                         
   0  -6   5         72.55         58.62         3.07 o                         
   1  -6   5        258.84        267.09         5.82 o                         
   2  -6   5        359.66        329.19         6.66 o                         
   3  -6   5        466.38        484.21        10.28 o                         
   4  -6   5        212.78        197.26         6.93 o                         
   5  -6   5        109.34        108.34         3.74 o                         
   6  -6   5         32.24         35.83         2.35 o                         
   7  -6   5         54.79         52.75         4.68 o                         
  -8  -5   5         18.49         17.94         3.48 o                         
  -7  -5   5         84.84         87.58         3.46 o                         
  -6  -5   5        112.85         98.04         3.24 o                         
  -5  -5   5         23.97         24.13         1.50 o                         
  -4  -5   5         18.85         15.85         1.08 o                         
  -3  -5   5        327.24        347.94         7.93 o                         
  -2  -5   5          0.25          0.58         0.68 o                         
  -1  -5   5        288.47        314.74         5.19 o                         
   0  -5   5        178.54        173.99         6.14 o                         
   1  -5   5        169.09        157.39        11.45 o                         
   2  -5   5         74.39         68.91         2.57 o                         
   3  -5   5        231.27        227.78         5.02 o                         
   4  -5   5        235.34        226.96         4.62 o                         
   5  -5   5        108.32         96.53         3.11 o                         
   6  -5   5         87.31         89.41         5.18 o                         
   7  -5   5         50.19         41.34         4.24 o                         
   8  -5   5         13.85         11.22         3.12 o                         
  -8  -4   5         12.55         31.20         2.75 o                         
  -7  -4   5          1.46          1.33         1.06 o                         
  -6  -4   5         16.03         26.33         2.01 o                         
  -5  -4   5         65.65         70.74         2.29 o                         
  -4  -4   5        196.38        192.01         3.27 o                         
  -3  -4   5        123.32        155.63         2.25 o                         
  -2  -4   5        940.06       1055.92        12.46 o                         
  -1  -4   5        402.67        441.21         9.60 o                         
   0  -4   5         17.56         26.85         1.86 o                         
   1  -4   5        203.54        263.29        16.72 o                         
   2  -4   5        270.27        311.21         4.63 o                         
   3  -4   5         14.46         17.02         1.18 o                         
   4  -4   5        124.13        137.13         3.29 o                         
   5  -4   5        110.44        132.08         3.47 o                         
   6  -4   5         16.75         14.40         2.83 o                         
   7  -4   5          8.70         12.15         3.35 o                         
   8  -4   5         29.58         33.39         4.89 o                         
  -9  -3   5         47.06         45.76        34.27 o                         
  -8  -3   5         64.98         39.70         3.71 o                         
  -7  -3   5         43.97         36.20         2.16 o                         
  -6  -3   5         32.26         25.30         1.68 o                         
  -5  -3   5         35.13         44.42         1.82 o                         
  -4  -3   5          6.95          9.94         1.00 o                         
  -3  -3   5          5.88         10.80         0.69 o                         
  -2  -3   5        127.49        143.91         2.03 o                         
  -1  -3   5        348.15        329.70         7.53 o                         
   0  -3   5        242.30        250.11         3.39 o                         
   1  -3   5         45.20         58.07         1.60 o                         
   2  -3   5       2701.28       2815.43        34.33 o                         
   3  -3   5        695.21        757.79         9.00 o                         
   4  -3   5        183.93        178.34         3.78 o                         
   5  -3   5         14.50         14.95         2.61 o                         
   6  -3   5         18.05         14.21         3.03 o                         
   7  -3   5          0.00          1.47         2.13 o                         
   8  -3   5          6.91          9.91         3.40 o                         
  -9  -2   5         12.73          4.75         5.70 o                         
  -8  -2   5          0.66          0.38         0.83 o                         
  -7  -2   5          0.13          0.23         0.59 o                         
  -6  -2   5        302.31        283.24         7.98 o                         
  -5  -2   5        464.61        475.71         6.45 o                         
  -4  -2   5        668.70        738.34         7.65 o                         
  -3  -2   5        270.07        244.45         3.08 o                         
  -2  -2   5          0.09          0.74         0.24 o                         
  -1  -2   5        836.49        895.24        17.10 o                         
   0  -2   5          2.19          1.41         0.34 o                         
   1  -2   5       1208.63       1235.84        11.15 o                         
   2  -2   5         14.27         11.66         0.78 o                         
   3  -2   5        134.84        134.93         5.49 o                         
   4  -2   5        101.14         97.56         4.26 o                         
   5  -2   5         16.97         17.74         2.49 o                         
   6  -2   5        373.99        374.86        11.67 o                         
   7  -2   5         29.61         30.85         3.82 o                         
   8  -2   5         13.93         13.13         3.87 o                         
  -9  -1   5         11.12          4.07         5.60 o                         
  -8  -1   5         10.81          5.95         2.53 o                         
  -7  -1   5         29.63         30.91         2.77 o                         
  -6  -1   5         10.39          9.75         1.91 o                         
  -5  -1   5         50.94         45.34         2.47 o                         
  -4  -1   5         17.88         13.87         0.82 o                         
  -3  -1   5         95.21         73.88         1.24 o                         
  -2  -1   5         49.36         53.69         0.88 o                         
  -1  -1   5        980.75        977.79        12.44 o                         
   0  -1   5       3668.87       3561.74        23.10 o                         
   1  -1   5        509.67        506.14         5.08 o                         
   2  -1   5          0.14          6.88         2.72 o                         
   3  -1   5        200.74        230.70         5.45 o                         
   4  -1   5          4.39          3.03         1.49 o                         
   5  -1   5        236.97        237.49         7.26 o                         
   6  -1   5        590.60        615.09        16.20 o                         
   7  -1   5        117.23        135.61         7.97 o                         
   8  -1   5         16.72         18.17         3.93 o                         
  -9   0   5         32.29         34.90         3.15 o                         
  -8   0   5          9.01         13.33         2.12 o                         
  -7   0   5         16.58         18.24         2.03 o                         
  -6   0   5         66.50         63.94         2.91 o                         
  -5   0   5          6.93         10.86         2.67 o                         
  -4   0   5        887.13        981.95        13.83 o                         
  -3   0   5         39.02         44.05         0.86 o                         
  -2   0   5          1.84          1.51         0.42 o                         
  -1   0   5        366.28        390.30         4.05 o                         
   0   0   5         26.54         25.18         0.71 o                         
   1   0   5        129.12        123.05         2.53 o                         
   2   0   5        110.03        111.62         4.82 o                         
   3   0   5        177.76        174.59         4.67 o                         
   4   0   5         22.83         15.36         2.01 o                         
   5   0   5        157.27        168.35         6.56 o                         
   6   0   5          2.39          2.42         2.16 o                         
   7   0   5         11.09         14.78         3.74 o                         
   8   0   5          2.70          3.21         3.23 o                         
  -9   1   5          2.67          2.03         1.50 o                         
  -8   1   5          3.50          1.87         1.34 o                         
  -7   1   5        106.53        106.85         5.42 o                         
  -6   1   5        183.75        167.63        11.83 o                         
  -5   1   5        292.88        297.14         4.11 o                         
  -4   1   5         36.76         48.98         1.36 o                         
  -3   1   5          8.77          8.78         1.80 o                         
  -2   1   5        849.54        851.87        23.29 o                         
  -1   1   5       2207.47       2184.93        29.13 o                         
   0   1   5        726.52        721.88         5.65 o                         
   1   1   5         31.83         41.38         1.82 o                         
   2   1   5         69.22         51.44         2.14 o                         
   3   1   5         32.68         34.41         1.94 o                         
   4   1   5         96.58        100.52         4.56 o                         
   5   1   5          3.00          4.23         1.97 o                         
   6   1   5         65.24         69.56         4.85 o                         
   7   1   5         14.26         24.74         4.50 o                         
   8   1   5         39.02         50.91         5.64 o                         
  -9   2   5         34.08         27.66         2.90 o                         
  -8   2   5          0.02         -1.34         1.34 o                         
  -7   2   5        333.38        349.42        12.80 o                         
  -6   2   5          5.59          4.71         1.27 o                         
  -5   2   5          0.08          1.32         0.95 o                         
  -4   2   5        366.26        414.89         7.00 o                         
  -3   2   5        143.32        156.90         3.00 o                         
  -2   2   5        226.22        222.78         9.77 o                         
  -1   2   5        383.80        394.34         3.37 o                         
   0   2   5        119.18        117.84         2.20 o                         
   1   2   5       1689.18       1728.30        15.69 o                         
   2   2   5         78.19         86.05         4.19 o                         
   3   2   5          3.77          7.98         2.04 o                         
   4   2   5        515.51        531.05        12.06 o                         
   5   2   5         81.15         89.25         4.65 o                         
   6   2   5         93.79         82.02         5.94 o                         
   7   2   5         12.57          5.05         3.01 o                         
  -9   3   5          4.64          2.99         1.61 o                         
  -8   3   5         47.11         55.61         3.65 o                         
  -7   3   5         86.63         78.16         4.46 o                         
  -6   3   5        111.17        109.09         4.08 o                         
  -5   3   5         33.06         31.74         2.17 o                         
  -4   3   5          0.28          0.02         0.47 o                         
  -3   3   5         21.24         15.56         0.98 o                         
  -2   3   5       1222.04       1278.32        26.48 o                         
  -1   3   5         41.05         34.51         0.76 o                         
   0   3   5        676.40        724.48        10.45 o                         
   1   3   5        396.32        391.16         9.68 o                         
   2   3   5        246.03        271.58         5.62 o                         
   3   3   5          4.52          5.71         1.43 o                         
   4   3   5         83.35         80.53         4.10 o                         
   5   3   5         72.98         68.19         4.46 o                         
   6   3   5          0.00          0.52         1.53 o                         
   7   3   5         27.28         44.50         5.49 o                         
  -8   4   5         65.25         76.93         4.54 o                         
  -7   4   5          3.25          2.08         1.46 o                         
  -6   4   5          0.03          1.59         0.98 o                         
  -5   4   5         65.71         61.30         4.46 o                         
  -4   4   5          4.08          7.06         1.24 o                         
  -3   4   5        914.60        873.20        10.14 o                         
  -2   4   5        253.66        248.88         3.82 o                         
  -1   4   5        162.69        174.21         5.40 o                         
   0   4   5        176.28        175.91         2.34 o                         
   1   4   5         22.58         24.01         1.09 o                         
   2   4   5         14.27          5.16         5.16 o                         
   3   4   5        115.25        126.13         4.26 o                         
   4   4   5          1.65          3.28         2.21 o                         
   5   4   5         24.47         23.91         3.18 o                         
   6   4   5          5.72          6.27         2.45 o                         
   7   4   5          1.41          6.42         3.31 o                         
  -8   5   5         15.65         13.39         2.37 o                         
  -7   5   5          0.01          1.37         1.10 o                         
  -6   5   5         11.13         10.32         2.39 o                         
  -5   5   5         17.77         17.80         1.86 o                         
  -4   5   5          1.74          2.42         0.94 o                         
  -3   5   5       1176.47       1181.08        14.13 o                         
  -2   5   5         27.61         23.45         1.30 o                         
  -1   5   5        197.49        187.09         4.88 o                         
   0   5   5        791.36        768.13         7.77 o                         
   1   5   5        189.32        187.10         4.08 o                         
   2   5   5          9.42          9.88         1.72 o                         
   3   5   5         70.88         71.35         5.29 o                         
   4   5   5         42.67         42.06         3.68 o                         
   5   5   5          3.21          4.37         2.32 o                         
   6   5   5          8.43          5.51         2.82 o                         
  -8   6   5          3.29          4.46         3.33 o                         
  -7   6   5          0.30         -0.98         1.16 o                         
  -6   6   5         82.70         95.85         4.06 o                         
  -5   6   5        189.07        192.26         5.06 o                         
  -4   6   5        170.31        161.13         4.18 o                         
  -3   6   5          4.65          2.19         0.98 o                         
  -2   6   5        119.03        101.06         2.72 o                         
  -1   6   5         50.85         48.75         1.31 o                         
   0   6   5         22.68         23.22         1.11 o                         
   1   6   5        137.70        135.44         5.49 o                         
   2   6   5          0.00          2.44         2.58 o                         
   3   6   5         60.38         57.11         3.56 o                         
   4   6   5          0.07         -0.71         1.57 o                         
   5   6   5          0.95          1.26         2.01 o                         
  -7   7   5         21.09         27.54         4.23 o                         
  -6   7   5          4.43          6.88         1.71 o                         
  -5   7   5         19.76         20.44         1.98 o                         
  -4   7   5          2.80          2.40         0.96 o                         
  -3   7   5         16.80         13.25         1.42 o                         
  -2   7   5          5.66          3.61         0.88 o                         
  -1   7   5        246.98        215.98         4.97 o                         
   0   7   5         16.55         18.89         1.30 o                         
   1   7   5         22.95         26.41         2.01 o                         
   2   7   5        112.32        117.95         5.77 o                         
   3   7   5         19.71         21.52         2.58 o                         
   4   7   5         18.80          9.18         2.59 o                         
   5   7   5        178.42        170.82         7.47 o                         
  -6   8   5         40.16         44.40         2.87 o                         
  -5   8   5          9.12          5.59         2.37 o                         
  -4   8   5         37.31         32.41         2.41 o                         
  -3   8   5          0.22          0.34         0.82 o                         
  -2   8   5         48.26         53.20         2.52 o                         
  -1   8   5         16.49         12.28         1.94 o                         
   0   8   5         61.11         59.97         2.17 o                         
   1   8   5         10.36          9.32         3.65 o                         
   2   8   5          6.80          7.30         2.67 o                         
   3   8   5          6.45          7.07         2.06 o                         
   4   8   5          7.97          7.06         2.47 o                         
  -5   9   5         16.39         17.64         2.25 o                         
  -4   9   5         19.26         22.66         2.37 o                         
  -3   9   5         83.80        101.16         9.00 o                         
  -2   9   5          1.16          1.74         1.77 o                         
  -1   9   5          6.95         10.45         1.77 o                         
   0   9   5         19.63         22.49         2.13 o                         
   1   9   5         21.90         13.45        11.06 o                         
   2   9   5         98.29         94.99         8.62 o                         
  -2  10   5          0.17          1.59         1.18 o                         
  -1  10   5         29.62         44.43         3.29 o                         
  -3 -11   6         22.10         24.92         2.48 o                         
  -2 -11   6         34.30         35.75         3.09 o                         
  -1 -11   6         73.97         79.01         3.66 o                         
   0 -11   6          6.69          5.77         2.22 o                         
   1 -11   6          6.66          8.32         1.99 o                         
   2 -11   6          0.57         -0.29         1.13 o                         
   3 -11   6         25.07         28.91         2.96 o                         
  -5 -10   6          9.28          7.84         2.37 o                         
  -4 -10   6         15.16         15.61         5.12 o                         
  -3 -10   6          6.12          5.87         1.59 o                         
  -2 -10   6          0.43         -0.27         1.00 o                         
  -1 -10   6         22.70         23.34         2.39 o                         
   0 -10   6          0.30          0.70         1.13 o                         
   1 -10   6        171.34        181.43        12.39 o                         
   2 -10   6          0.01         -1.26         1.33 o                         
   3 -10   6         42.62         58.74         4.84 o                         
   4 -10   6         35.62         38.45         3.24 o                         
  -6  -9   6         10.37          9.34         2.62 o                         
  -5  -9   6         67.83         73.11         4.54 o                         
  -4  -9   6          0.40          1.01         1.46 o                         
  -3  -9   6        157.50        165.71         5.92 o                         
  -2  -9   6        510.49        522.51        16.07 o                         
  -1  -9   6         56.24         61.84         3.37 o                         
   0  -9   6          2.18          3.51         1.27 o                         
   1  -9   6          0.20          0.93         1.20 o                         
   2  -9   6         28.89         28.32         2.59 o                         
   3  -9   6          1.67          1.26         1.33 o                         
   4  -9   6         71.73         60.64         3.87 o                         
   5  -9   6         16.75          8.71         4.53 o                         
  -7  -8   6          0.01         -1.09         2.02 o                         
  -6  -8   6         35.28         45.94         3.77 o                         
  -5  -8   6          3.01          0.61         1.18 o                         
  -4  -8   6          2.86          4.66         1.65 o                         
  -3  -8   6        103.86        106.38         4.22 o                         
  -2  -8   6        893.14        935.94        23.48 o                         
  -1  -8   6          0.87          1.42         1.44 o                         
   0  -8   6         87.44         88.58         3.41 o                         
   1  -8   6          6.06          8.73         1.74 o                         
   2  -8   6        152.85        148.58         4.96 o                         
   3  -8   6          4.66          1.51         0.82 o                         
   4  -8   6        214.72        230.89         7.31 o                         
   5  -8   6         48.39         41.99         4.96 o                         
   6  -8   6         18.78         10.68         7.48 o                         
  -7  -7   6          1.97          6.25         2.00 o                         
  -6  -7   6         15.83         11.90         2.45 o                         
  -5  -7   6         45.39         43.90         2.79 o                         
  -4  -7   6          0.68          1.14         0.98 o                         
  -3  -7   6          0.74          1.43         1.02 o                         
  -2  -7   6         62.82         72.94         2.87 o                         
  -1  -7   6        155.72        161.31         4.32 o                         
   0  -7   6        135.06        157.32         4.63 o                         
   1  -7   6        157.38        136.59         3.45 o                         
   2  -7   6        723.08        744.89        13.76 o                         
   3  -7   6         46.96         43.15         4.23 o                         
   4  -7   6          4.20          2.54         1.36 o                         
   5  -7   6          0.24          0.69         0.92 o                         
   6  -7   6          9.83          4.87         4.43 o                         
   7  -7   6         44.22         42.10         4.60 o                         
  -8  -6   6         38.12         37.67         3.68 o                         
  -7  -6   6         71.55         77.07         4.17 o                         
  -6  -6   6        173.70        164.95         5.61 o                         
  -5  -6   6        218.07        216.57         5.80 o                         
  -4  -6   6        330.40        351.82         7.44 o                         
  -3  -6   6         17.57         20.05         1.73 o                         
  -2  -6   6          1.59          3.32         1.53 o                         
  -1  -6   6         61.40         63.40         2.55 o                         
   0  -6   6         65.53         72.98         2.73 o                         
   1  -6   6        243.29        282.56        15.27 o                         
   2  -6   6          9.32         11.18         1.48 o                         
   3  -6   6        116.16        127.81         4.15 o                         
   4  -6   6         71.29         70.87         3.52 o                         
   5  -6   6          0.00          0.48         0.87 o                         
   6  -6   6        106.58         97.13         5.68 o                         
   7  -6   6          1.00          2.24         2.17 o                         
  -8  -5   6         27.00         18.27         2.38 o                         
  -7  -5   6          7.75          8.48         1.66 o                         
  -6  -5   6          4.39          6.71         1.34 o                         
  -5  -5   6         29.06         31.17         1.55 o                         
  -4  -5   6        252.22        245.31         9.08 o                         
  -3  -5   6         20.32         19.41         1.57 o                         
  -2  -5   6        156.62        179.95         3.80 o                         
  -1  -5   6         23.37         29.15         1.66 o                         
   0  -5   6         21.51         21.11         1.47 o                         
   1  -5   6         25.07         14.89         1.84 o                         
   2  -5   6         46.22         38.97         2.14 o                         
   3  -5   6          7.91         10.77         1.22 o                         
   4  -5   6         45.64         48.72         2.26 o                         
   5  -5   6         14.90         14.27         1.61 o                         
   6  -5   6        209.49        205.28         8.47 o                         
   7  -5   6         31.77         38.01         4.59 o                         
  -9  -4   6         36.77         -0.73         1.49 o                         
  -8  -4   6        357.25        305.76         7.55 o                         
  -7  -4   6          5.83         12.09         1.69 o                         
  -6  -4   6         67.34         78.37         4.07 o                         
  -5  -4   6        606.92        572.40         7.73 o                         
  -4  -4   6         27.08         25.35         1.28 o                         
  -3  -4   6         72.48         66.29         1.98 o                         
  -2  -4   6        345.98        343.58         5.58 o                         
  -1  -4   6        233.49        292.91         4.96 o                         
   0  -4   6         80.31         83.45         2.49 o                         
   1  -4   6        122.66        141.65         3.48 o                         
   2  -4   6         10.62         13.31         1.05 o                         
   3  -4   6          7.76         11.78         1.15 o                         
   4  -4   6          8.20          4.58         0.95 o                         
   5  -4   6          3.87          4.49         1.86 o                         
   6  -4   6          0.00          0.07         1.30 o                         
   7  -4   6          0.05         -0.16         1.77 o                         
   8  -4   6         64.14         64.96         6.33 o                         
  -9  -3   6          0.80          0.52         1.16 o                         
  -8  -3   6        238.53        259.61         8.99 o                         
  -7  -3   6         31.23         26.30         2.78 o                         
  -6  -3   6        129.27        157.06         3.88 o                         
  -5  -3   6        107.83        109.45         2.58 o                         
  -4  -3   6          0.23          2.49         0.61 o                         
  -3  -3   6        410.20        414.08         4.25 o                         
  -2  -3   6         88.44         85.20         1.87 o                         
  -1  -3   6        657.30        674.60         5.37 o                         
   0  -3   6        187.87        184.95         2.79 o                         
   1  -3   6       1572.50       1669.68        16.05 o                         
   2  -3   6          2.68          4.34         0.83 o                         
   3  -3   6          2.89          3.24         0.77 o                         
   4  -3   6        125.64        118.80         4.15 o                         
   5  -3   6         64.61         59.24         4.18 o                         
   6  -3   6        185.34        186.56         7.82 o                         
   7  -3   6          5.10          8.48         2.86 o                         
   8  -3   6          4.92          3.77         2.89 o                         
  -9  -2   6         23.28         15.06        13.00 o                         
  -8  -2   6         27.43         46.46         3.59 o                         
  -7  -2   6        234.33        244.10         7.46 o                         
  -6  -2   6         11.06         14.66         3.50 o                         
  -5  -2   6          2.06          0.72         0.62 o                         
  -4  -2   6         65.10         54.17         1.53 o                         
  -3  -2   6         17.06         16.87         0.71 o                         
  -2  -2   6         13.41         23.53         1.58 o                         
  -1  -2   6        157.37        166.87         3.87 o                         
   0  -2   6        745.30        766.18         8.75 o                         
   1  -2   6        113.20        112.24         2.21 o                         
   2  -2   6        245.10        263.82         3.92 o                         
   3  -2   6          2.57          7.59         1.52 o                         
   4  -2   6        346.11        358.68         9.36 o                         
   5  -2   6         17.75         15.41         2.84 o                         
   6  -2   6        304.76        324.52        11.84 o                         
   7  -2   6        397.48        417.54        17.84 o                         
   8  -2   6         13.65         15.97         3.97 o                         
  -9  -1   6          4.17          1.39         1.05 o                         
  -8  -1   6         47.98         45.35         3.43 o                         
  -7  -1   6         68.54         72.34         6.37 o                         
  -6  -1   6        384.20        404.73         9.56 o                         
  -5  -1   6         20.24         13.61         1.60 o                         
  -4  -1   6         78.02         75.13         1.94 o                         
  -3  -1   6          1.00          3.31         0.58 o                         
  -2  -1   6        555.45        567.75         4.65 o                         
  -1  -1   6        537.16        482.26         4.12 o                         
   0  -1   6        519.11        539.67         5.50 o                         
   1  -1   6         57.67         60.97         1.70 o                         
   2  -1   6        497.78        513.79         8.51 o                         
   3  -1   6        149.49        175.70         4.85 o                         
   4  -1   6         44.63         42.44         2.76 o                         
   5  -1   6        258.02        272.89         9.20 o                         
   6  -1   6          5.00          6.55         2.92 o                         
   7  -1   6         38.10         34.74         4.83 o                         
   8  -1   6         24.94         32.38         5.44 o                         
  -9   0   6          5.45          4.40         1.72 o                         
  -8   0   6         84.70         87.52         4.45 o                         
  -7   0   6          0.59          1.33         0.74 o                         
  -6   0   6         15.38         18.44         2.04 o                         
  -5   0   6        100.37        103.51         3.39 o                         
  -4   0   6         50.56         48.95         2.19 o                         
  -3   0   6        421.94        414.93         3.57 o                         
  -2   0   6        438.07        456.72         9.53 o                         
  -1   0   6       1239.10       1335.78        20.33 o                         
   0   0   6          3.73          8.64         0.64 o                         
   1   0   6        305.93        341.89         3.77 o                         
   2   0   6          0.02          0.21         0.64 o                         
   3   0   6        712.57        808.29        14.58 o                         
   4   0   6         23.88         26.14         2.46 o                         
   5   0   6        277.18        282.89         9.07 o                         
   6   0   6         16.11         24.47         3.57 o                         
   7   0   6         39.32         47.35         5.32 o                         
   8   0   6         88.82         98.04         7.94 o                         
  -9   1   6         37.38         55.05         3.48 o                         
  -8   1   6         40.57         35.07         3.88 o                         
  -7   1   6         14.56         20.17         2.15 o                         
  -6   1   6         56.79         58.67         3.12 o                         
  -5   1   6          1.95          0.54         0.83 o                         
  -4   1   6        289.37        276.90         5.15 o                         
  -3   1   6        495.47        515.70         6.71 o                         
  -2   1   6         29.19         28.72         1.17 o                         
  -1   1   6        821.47        837.46        10.49 o                         
   0   1   6       1639.04       1710.08        28.42 o                         
   1   1   6          0.00          0.53         0.33 o                         
   2   1   6        455.51        486.91         8.70 o                         
   3   1   6        124.81        139.32         4.68 o                         
   4   1   6        430.76        442.13        11.03 o                         
   5   1   6         17.46         20.56         2.94 o                         
   6   1   6         89.96         92.47         5.74 o                         
   7   1   6         75.38         91.46         6.26 o                         
  -9   2   6          9.99         13.22         2.36 o                         
  -8   2   6         12.92         16.89         2.45 o                         
  -7   2   6         86.88         80.58         3.94 o                         
  -6   2   6         64.44         54.55         2.53 o                         
  -5   2   6         79.28         84.06         2.82 o                         
  -4   2   6          0.56          0.96         0.65 o                         
  -3   2   6          5.72          6.80         0.85 o                         
  -2   2   6        650.12        675.39         7.76 o                         
  -1   2   6         27.95         29.71         0.83 o                         
   0   2   6        221.53        230.14         3.71 o                         
   1   2   6          0.17          0.55         0.70 o                         
   2   2   6          0.44          0.31         0.29 o                         
   3   2   6        284.23        298.78         7.86 o                         
   4   2   6        178.02        187.05         8.36 o                         
   5   2   6         38.68         44.31         3.76 o                         
   6   2   6         15.27         10.79         2.96 o                         
   7   2   6         21.94         41.55         5.07 o                         
  -9   3   6         33.34         48.34         3.51 o                         
  -8   3   6         21.67         18.89         2.48 o                         
  -7   3   6        111.23        116.22         4.85 o                         
  -6   3   6         15.66         10.44         1.51 o                         
  -5   3   6         53.89         56.41         2.70 o                         
  -4   3   6          6.75          6.41         0.96 o                         
  -3   3   6        334.70        314.50         4.82 o                         
  -2   3   6        538.45        616.11         7.56 o                         
  -1   3   6         37.20         40.49         2.32 o                         
   0   3   6         44.78         31.20         0.97 o                         
   1   3   6        841.77        875.12        10.28 o                         
   2   3   6          2.55          4.04         1.27 o                         
   3   3   6          0.15          0.09         0.86 o                         
   4   3   6          0.07          0.62         1.25 o                         
   5   3   6          0.00         -0.36         1.30 o                         
   6   3   6         70.68         65.93         5.26 o                         
   7   3   6         20.00         23.35         4.43 o                         
  -8   4   6        110.52        117.91         4.96 o                         
  -7   4   6         20.89         19.03         2.29 o                         
  -6   4   6         29.26         33.95         2.59 o                         
  -5   4   6        406.50        437.55         8.51 o                         
  -4   4   6         36.46         36.05         1.94 o                         
  -3   4   6        147.72        130.39         3.07 o                         
  -2   4   6        499.54        463.54         6.30 o                         
  -1   4   6         76.09         68.53         4.44 o                         
   0   4   6        148.73        138.81         4.60 o                         
   1   4   6         56.68         53.39         2.23 o                         
   2   4   6        210.87        100.41         4.41 o                         
   3   4   6         34.80         35.34         5.22 o                         
   4   4   6          3.19          2.25         1.72 o                         
   5   4   6          0.08          1.86         1.85 o                         
   6   4   6         39.56         42.56         4.24 o                         
  -8   5   6         39.36         39.26         3.07 o                         
  -7   5   6         67.13         75.20         3.82 o                         
  -6   5   6          0.15          0.98         1.16 o                         
  -5   5   6          7.43          8.03         1.39 o                         
  -4   5   6        122.29        131.10         3.46 o                         
  -3   5   6         19.01         22.80         4.29 o                         
  -2   5   6        350.27        328.20         7.59 o                         
  -1   5   6        494.24        463.67        15.71 o                         
   0   5   6         22.58         18.22         1.04 o                         
   1   5   6          6.50          7.78         1.35 o                         
   2   5   6       1176.88       1196.14        25.77 o                         
   3   5   6       1189.03       1254.07        23.15 o                         
   4   5   6          9.84          8.64         2.34 o                         
   5   5   6          4.12          6.23         2.50 o                         
   6   5   6          0.66          1.06         2.33 o                         
  -7   6   6         11.76         14.26         2.42 o                         
  -6   6   6         27.13         30.44         2.30 o                         
  -5   6   6          6.40          5.60         1.16 o                         
  -4   6   6          0.03         -0.12         0.69 o                         
  -3   6   6        173.52        166.75         4.39 o                         
  -2   6   6          2.38          4.01         1.31 o                         
  -1   6   6        201.06        188.99         4.34 o                         
   0   6   6         17.36         19.13         1.51 o                         
   1   6   6        101.78         95.13         5.27 o                         
   2   6   6        179.15        184.71         7.53 o                         
   3   6   6         17.16         16.23         2.40 o                         
   4   6   6         95.53         82.91         5.39 o                         
   5   6   6         21.90         24.23         3.29 o                         
  -7   7   6         20.04         29.10         2.62 o                         
  -6   7   6          4.08          3.01         1.24 o                         
  -5   7   6          1.71          0.49         0.90 o                         
  -4   7   6         24.15         26.61         2.11 o                         
  -3   7   6         36.05         31.55         1.99 o                         
  -2   7   6         23.41         21.54         1.61 o                         
  -1   7   6         24.93         21.28         2.22 o                         
   0   7   6         73.26         71.48         2.13 o                         
   1   7   6          3.07          2.49         1.57 o                         
   2   7   6          1.10          0.88         0.81 o                         
   3   7   6         31.52         31.72         3.22 o                         
   4   7   6          3.41          5.59         2.45 o                         
  -6   8   6          9.75         11.25         2.47 o                         
  -5   8   6          3.53          6.58         1.72 o                         
  -4   8   6         98.03        112.28         4.15 o                         
  -3   8   6         60.55         52.81         2.80 o                         
  -2   8   6         91.94         88.95         4.94 o                         
  -1   8   6         11.25         11.73         1.58 o                         
   0   8   6          9.78          8.81         1.49 o                         
   1   8   6        125.03        118.55         4.65 o                         
   2   8   6         53.92         59.59         3.66 o                         
   3   8   6         77.29         67.72         4.09 o                         
  -4   9   6         40.97         47.99         3.22 o                         
  -3   9   6          0.01          0.73         1.07 o                         
  -2   9   6         18.94         22.29         2.33 o                         
  -1   9   6         31.78         33.36         2.67 o                         
   0   9   6          0.63         -0.60         1.54 o                         
   1   9   6         89.98         80.11        51.03 o                         
  -3 -11   7          1.37          0.76         1.15 o                         
  -2 -11   7         19.05         19.91         3.63 o                         
  -1 -11   7          4.16          4.78         1.78 o                         
   0 -11   7         36.14         31.73         4.86 o                         
   1 -11   7        208.39        229.72         7.72 o                         
   2 -11   7         10.74         10.02         2.17 o                         
   3 -11   7         39.07         38.82         3.33 o                         
  -5 -10   7          3.31         -0.04         1.66 o                         
  -4 -10   7         21.28         17.45         4.44 o                         
  -3 -10   7         20.17         20.18         2.50 o                         
  -2 -10   7         11.25         11.35         2.18 o                         
  -1 -10   7          3.58          6.38         2.87 o                         
   0 -10   7          7.17          7.44         1.94 o                         
   1 -10   7         94.41         92.73         4.49 o                         
   2 -10   7         39.34         43.85         3.11 o                         
   3 -10   7          1.77          4.45         2.65 o                         
   4 -10   7         18.74         22.42         2.86 o                         
  -6  -9   7          2.79          0.27         1.19 o                         
  -5  -9   7          0.46          2.82         1.77 o                         
  -4  -9   7         76.57         71.42         4.34 o                         
  -3  -9   7        157.23        154.47         5.37 o                         
  -2  -9   7        248.68        277.45         7.94 o                         
  -1  -9   7         29.39         23.46         2.52 o                         
   0  -9   7         20.27         18.12         2.23 o                         
   1  -9   7        219.37        213.87        14.61 o                         
   2  -9   7          0.08          1.03         1.28 o                         
   3  -9   7        119.27        118.45         4.99 o                         
   4  -9   7         28.48         27.29         3.21 o                         
   5  -9   7         19.67         15.96         2.93 o                         
  -7  -8   7         21.34         31.54         3.08 o                         
  -6  -8   7          6.09          2.90         1.78 o                         
  -5  -8   7          6.82          9.14         2.62 o                         
  -4  -8   7          0.90          1.20         1.31 o                         
  -3  -8   7         96.36        101.18         4.02 o                         
  -2  -8   7         51.71         54.79         3.73 o                         
  -1  -8   7        451.88        474.01        11.13 o                         
   0  -8   7        421.91        428.38        10.88 o                         
   1  -8   7         13.92         13.36         2.10 o                         
   2  -8   7         46.52         43.38         3.58 o                         
   3  -8   7         78.28         83.84         4.30 o                         
   4  -8   7        141.44        135.30         5.69 o                         
   5  -8   7         19.85         13.17         4.31 o                         
   6  -8   7          1.65          0.83         1.33 o                         
  -7  -7   7         57.31         63.25         4.36 o                         
  -6  -7   7         35.15         37.08         2.65 o                         
  -5  -7   7         18.16         11.15         2.70 o                         
  -4  -7   7         58.97         55.63         3.28 o                         
  -3  -7   7         68.77         63.03         3.06 o                         
  -2  -7   7         15.65         14.61         1.59 o                         
  -1  -7   7          2.20          1.65         1.16 o                         
   0  -7   7        446.46        461.12         9.81 o                         
   1  -7   7        298.49        325.79         7.97 o                         
   2  -7   7         43.16         46.96         2.72 o                         
   3  -7   7         80.05         58.36        18.24 o                         
   4  -7   7          8.96          6.45         2.86 o                         
   5  -7   7          1.99          1.42         1.09 o                         
   6  -7   7          5.61          5.29         2.06 o                         
  -8  -6   7         17.46         34.02         4.11 o                         
  -7  -6   7          7.12         14.33         2.00 o                         
  -6  -6   7          6.94          5.83         1.75 o                         
  -5  -6   7          4.59         16.07         4.33 o                         
  -4  -6   7        514.49        518.86         9.48 o                         
  -3  -6   7        180.37        181.80         4.30 o                         
  -2  -6   7         93.03        102.63         5.97 o                         
  -1  -6   7         49.25         56.36         2.80 o                         
   0  -6   7         47.52         51.17         2.55 o                         
   1  -6   7        448.42        429.60         8.80 o                         
   2  -6   7        290.96        287.98         7.06 o                         
   3  -6   7          1.02          1.15         0.82 o                         
   4  -6   7        179.63        173.53         5.68 o                         
   5  -6   7         52.33         41.67         2.68 o                         
   6  -6   7          0.01          0.95         1.81 o                         
   7  -6   7         26.67         29.18         4.19 o                         
  -8  -5   7         17.36         35.20         3.34 o                         
  -7  -5   7          8.60         10.52         1.97 o                         
  -6  -5   7        214.08        175.84         6.86 o                         
  -5  -5   7          0.82          3.57         1.91 o                         
  -4  -5   7          0.09         -0.37         0.84 o                         
  -3  -5   7          0.06          0.01         0.69 o                         
  -2  -5   7          0.42          0.23         0.59 o                         
  -1  -5   7        367.92        468.43        12.63 o                         
   0  -5   7          3.57          3.90         1.04 o                         
   1  -5   7         94.76        105.32         5.11 o                         
   2  -5   7         11.70         15.70         1.72 o                         
   3  -5   7          0.32          0.12         0.67 o                         
   4  -5   7         25.95         28.62         2.56 o                         
   5  -5   7          8.40          8.89         2.46 o                         
   6  -5   7          0.16         -0.47         1.76 o                         
   7  -5   7          1.81          3.46         2.64 o                         
  -9  -4   7          7.28         -0.10         1.16 o                         
  -8  -4   7         10.06         12.11         1.85 o                         
  -7  -4   7         37.34         39.25         2.24 o                         
  -6  -4   7         23.10         23.89         1.65 o                         
  -5  -4   7        307.38        308.43         5.00 o                         
  -4  -4   7          8.79          7.68         0.64 o                         
  -3  -4   7       1409.66       1447.34        49.87 o                         
  -2  -4   7         38.77         39.67         1.65 o                         
  -1  -4   7         94.54        122.38         6.27 o                         
   0  -4   7        582.86        592.95         9.48 o                         
   1  -4   7         86.84         92.15         2.37 o                         
   2  -4   7         63.67         60.27         2.02 o                         
   3  -4   7         27.38         23.64         1.68 o                         
   4  -4   7        169.16        156.87         4.01 o                         
   5  -4   7         44.41         46.76         3.96 o                         
   6  -4   7          0.55          1.11         1.94 o                         
   7  -4   7          2.06          3.04         2.71 o                         
  -9  -3   7         16.27         10.56         8.80 o                         
  -8  -3   7         13.19          5.86         3.58 o                         
  -7  -3   7          0.58         -0.03         0.60 o                         
  -6  -3   7        455.94        506.17         7.74 o                         
  -5  -3   7          1.52          4.00         1.82 o                         
  -4  -3   7          3.05          2.93         0.55 o                         
  -3  -3   7        363.78        398.06         9.50 o                         
  -2  -3   7          6.83          6.01         0.95 o                         
  -1  -3   7         43.45         36.63         1.67 o                         
   0  -3   7        131.15        125.18         2.37 o                         
   1  -3   7        717.03        781.23         9.44 o                         
   2  -3   7         25.88         33.79         1.61 o                         
   3  -3   7        215.86        239.69         4.43 o                         
   4  -3   7          9.14         11.60         2.02 o                         
   5  -3   7         24.23         20.87         2.84 o                         
   6  -3   7         67.30         68.93         5.56 o                         
   7  -3   7         94.10        100.51         7.55 o                         
  -9  -2   7         56.10         55.78         4.26 o                         
  -8  -2   7          9.72          6.81         3.52 o                         
  -7  -2   7        166.63        173.47         6.38 o                         
  -6  -2   7       1368.61       1380.21        35.20 o                         
  -5  -2   7        190.19        187.16         3.26 o                         
  -4  -2   7         16.55         15.48         2.06 o                         
  -3  -2   7        104.82         97.51         1.61 o                         
  -2  -2   7        958.73       1041.76         7.50 o                         
  -1  -2   7        267.21        258.91         3.88 o                         
   0  -2   7        399.17        378.55         4.65 o                         
   1  -2   7       1208.38       1230.67        12.97 o                         
   2  -2   7         43.68         54.50         1.61 o                         
   3  -2   7          6.40          6.50         1.49 o                         
   4  -2   7        132.38        132.11         5.44 o                         
   5  -2   7         63.75         66.96         4.09 o                         
   6  -2   7         24.06         24.79         4.26 o                         
   7  -2   7        208.77        224.34        10.68 o                         
  -9  -1   7         36.95         37.03         3.45 o                         
  -8  -1   7          0.80          1.07         0.79 o                         
  -7  -1   7          1.32          1.97         1.87 o                         
  -6  -1   7        537.75        558.26        11.94 o                         
  -5  -1   7         15.05         16.36         1.58 o                         
  -4  -1   7        105.94         98.27         1.69 o                         
  -3  -1   7        282.73        322.59         3.18 o                         
  -2  -1   7         54.50         68.37         1.26 o                         
  -1  -1   7        977.82       1023.47        20.30 o                         
   0  -1   7        222.47        254.07         3.51 o                         
   1  -1   7        181.26        174.10         2.83 o                         
   2  -1   7         23.34         18.74         0.90 o                         
   3  -1   7        150.37        144.76         5.47 o                         
   4  -1   7         33.34         31.16         3.17 o                         
   5  -1   7         49.52         43.28         4.38 o                         
   6  -1   7         34.35         38.67         4.30 o                         
   7  -1   7          9.40          8.61         3.46 o                         
  -9   0   7         62.16         67.54         4.27 o                         
  -8   0   7          4.84          5.18         1.69 o                         
  -7   0   7         11.10         11.40         1.81 o                         
  -6   0   7         13.22         15.32         1.88 o                         
  -5   0   7          4.33          0.83         0.83 o                         
  -4   0   7         68.45         68.25         2.45 o                         
  -3   0   7         24.38         27.53         1.10 o                         
  -2   0   7        888.33        984.23         7.79 o                         
  -1   0   7         76.99         66.67         1.37 o                         
   0   0   7        381.64        427.30         4.83 o                         
   1   0   7         24.15         31.16         1.10 o                         
   2   0   7        159.77        164.56         4.11 o                         
   3   0   7         82.22         63.24         3.09 o                         
   4   0   7         53.12         55.78         4.92 o                         
   5   0   7         20.29         19.51         5.77 o                         
   6   0   7         39.23         43.80         4.62 o                         
   7   0   7          4.71          2.71         2.73 o                         
  -9   1   7          0.28          2.24         1.70 o                         
  -8   1   7          3.33          5.91         2.00 o                         
  -7   1   7          2.40          4.13         1.47 o                         
  -6   1   7          0.44          1.01         1.16 o                         
  -5   1   7         12.66         16.33         1.66 o                         
  -4   1   7         13.57         20.19         2.30 o                         
  -3   1   7        466.60        470.14        11.06 o                         
  -2   1   7         78.67         91.35         1.75 o                         
  -1   1   7        223.48        219.56         2.87 o                         
   0   1   7          7.19          8.41         0.69 o                         
   1   1   7          8.12         10.09         0.63 o                         
   2   1   7         65.50         75.08         3.18 o                         
   3   1   7        174.47        178.61         5.89 o                         
   4   1   7         52.85         52.67         3.86 o                         
   5   1   7         66.35         62.34         5.11 o                         
   6   1   7         41.64         42.66         4.67 o                         
   7   1   7          8.84         14.64         4.33 o                         
  -9   2   7         41.39         36.77         3.27 o                         
  -8   2   7          4.39          5.59         1.92 o                         
  -7   2   7          5.08          3.80         1.53 o                         
  -6   2   7          0.00          2.45         1.46 o                         
  -5   2   7         12.64         13.64         1.64 o                         
  -4   2   7          0.38          0.44         0.66 o                         
  -3   2   7         20.64         20.53         1.10 o                         
  -2   2   7       1326.74       1401.80        18.63 o                         
  -1   2   7        321.34        340.68         4.12 o                         
   0   2   7        209.53        192.71         3.25 o                         
   1   2   7          0.12          0.90         0.42 o                         
   2   2   7         36.84         41.40         2.39 o                         
   3   2   7         30.88         28.49         2.42 o                         
   4   2   7         59.61         60.09         3.65 o                         
   5   2   7         28.23         24.62         3.34 o                         
   6   2   7         49.49         58.96         5.44 o                         
   7   2   7         35.25         32.91         5.23 o                         
  -9   3   7          5.68          2.07         1.53 o                         
  -8   3   7        170.68        183.43         8.36 o                         
  -7   3   7         31.82         30.29         2.97 o                         
  -6   3   7        136.50        132.58         4.67 o                         
  -5   3   7         61.15         60.38         2.63 o                         
  -4   3   7         20.29         17.39         1.61 o                         
  -3   3   7         15.28         19.07         3.07 o                         
  -2   3   7        239.78        218.07         3.94 o                         
  -1   3   7        177.32        150.09         2.26 o                         
   0   3   7         73.32         68.15         1.54 o                         
   1   3   7         29.49         27.36         1.80 o                         
   2   3   7         51.22         50.71         2.65 o                         
   3   3   7         49.28         50.51         3.44 o                         
   4   3   7          0.74          0.28         1.27 o                         
   5   3   7          2.00          1.32         1.85 o                         
   6   3   7         23.82         24.37         4.61 o                         
  -8   4   7         29.37         32.00         3.21 o                         
  -7   4   7         13.62         14.51         2.25 o                         
  -6   4   7          5.85          7.84         1.77 o                         
  -5   4   7         80.94         83.90         3.12 o                         
  -4   4   7        802.92        839.34        11.89 o                         
  -3   4   7         29.48         37.25         3.71 o                         
  -2   4   7        455.58        418.30         6.23 o                         
  -1   4   7        408.13        378.40         4.57 o                         
   0   4   7        320.42        309.33         4.26 o                         
   1   4   7        108.89        105.44         3.62 o                         
   2   4   7         32.25         32.88         2.47 o                         
   3   4   7        443.24        450.85        11.48 o                         
   4   4   7         18.46         11.35         2.82 o                         
   5   4   7         22.76         28.42         4.06 o                         
   6   4   7         31.21         39.53         5.23 o                         
  -8   5   7         16.59         14.54         2.54 o                         
  -7   5   7          5.00          5.29         1.51 o                         
  -6   5   7         50.65         51.38         2.78 o                         
  -5   5   7          0.03          0.32         0.86 o                         
  -4   5   7        155.99        151.43         4.09 o                         
  -3   5   7          7.03          5.28         1.21 o                         
  -2   5   7        145.75        136.19         3.53 o                         
  -1   5   7        105.81         99.53         2.83 o                         
   0   5   7        542.76        551.51         6.86 o                         
   1   5   7          4.39          4.78         1.32 o                         
   2   5   7          5.52          2.24         1.94 o                         
   3   5   7          6.03          4.08         2.15 o                         
   4   5   7        136.47        136.07         7.06 o                         
   5   5   7        124.70        117.72         7.34 o                         
  -7   6   7         60.45         74.74         4.04 o                         
  -6   6   7         33.30         33.66         2.63 o                         
  -5   6   7         42.54         43.09         2.29 o                         
  -4   6   7         67.93         72.02         2.60 o                         
  -3   6   7         18.35         12.76         1.38 o                         
  -2   6   7          1.01         -0.12         0.56 o                         
  -1   6   7        148.14        145.03         6.18 o                         
   0   6   7         72.83         63.56         2.00 o                         
   1   6   7        121.28        122.10         4.36 o                         
   2   6   7          0.00          0.05         0.54 o                         
   3   6   7         65.65         64.25         4.30 o                         
   4   6   7          8.06         11.05         3.11 o                         
   5   6   7        110.34        128.05         7.96 o                         
  -6   7   7         86.49         83.97         4.33 o                         
  -5   7   7          0.00          0.32         1.02 o                         
  -4   7   7          0.27         -0.04         0.83 o                         
  -3   7   7          6.16          7.46         2.11 o                         
  -2   7   7         24.93         28.05         3.28 o                         
  -1   7   7        124.24        130.62         3.85 o                         
   0   7   7         10.60          7.42         1.49 o                         
   1   7   7          1.34          1.40         1.12 o                         
   2   7   7         57.99         60.89         3.66 o                         
   3   7   7         38.22         41.78         3.87 o                         
   4   7   7         15.12         19.71         3.70 o                         
  -5   8   7         32.52         45.66         3.15 o                         
  -4   8   7          0.82          0.45         1.10 o                         
  -3   8   7         88.35        100.12         3.58 o                         
  -2   8   7          0.55          1.88         1.16 o                         
  -1   8   7         39.43         34.41         2.11 o                         
   0   8   7         39.53         38.71         2.83 o                         
   1   8   7        156.53        153.50         9.19 o                         
   2   8   7          0.09         -0.04         1.17 o                         
  -3   9   7          0.04          1.25         1.31 o                         
  -2   9   7          4.75          7.90         1.81 o                         
  -1   9   7         10.97         17.67         3.18 o                         
   0   9   7          0.97          0.41         1.18 o                         
  -3 -11   8          0.37          3.69         1.88 o                         
  -2 -11   8          6.96          7.70         2.25 o                         
  -1 -11   8         11.17         11.35         3.12 o                         
   0 -11   8          1.36          6.31         1.97 o                         
   1 -11   8         43.01         56.30         4.23 o                         
   2 -11   8          0.72          3.11         1.81 o                         
  -5 -10   8         36.64         41.52         3.41 o                         
  -4 -10   8        207.97        212.54         7.26 o                         
  -3 -10   8         67.65         70.01         3.67 o                         
  -2 -10   8         48.90         47.02         5.24 o                         
  -1 -10   8         64.51         62.25         3.98 o                         
   0 -10   8          2.02          1.96         1.57 o                         
   1 -10   8         36.54         39.68         3.33 o                         
   2 -10   8          0.83          0.11         1.21 o                         
   3 -10   8         25.66         24.03         3.06 o                         
   4 -10   8          0.54          0.10         1.54 o                         
  -6  -9   8          8.25          5.20         1.98 o                         
  -5  -9   8         34.52         25.55         2.66 o                         
  -4  -9   8        102.70         97.01         4.88 o                         
  -3  -9   8          8.17          6.25         1.71 o                         
  -2  -9   8        121.85        123.30         5.99 o                         
  -1  -9   8          0.68         -0.38         1.25 o                         
   0  -9   8         93.22        108.22         4.20 o                         
   1  -9   8         11.98         11.46         2.23 o                         
   2  -9   8          6.28          5.98         1.66 o                         
   3  -9   8         63.15         57.21         4.15 o                         
   4  -9   8        153.00        149.98        11.14 o                         
   5  -9   8         22.10         18.94         3.07 o                         
  -7  -8   8         14.52         21.32         3.45 o                         
  -6  -8   8          9.91         12.25         2.47 o                         
  -5  -8   8          0.01         -1.17         1.43 o                         
  -4  -8   8         11.23         11.87         4.33 o                         
  -3  -8   8        110.69        123.28         4.23 o                         
  -2  -8   8         30.61         31.05         2.88 o                         
  -1  -8   8         69.81         84.97         3.70 o                         
   0  -8   8          1.65          1.83         1.49 o                         
   1  -8   8          6.92          8.41         2.30 o                         
   2  -8   8          0.46         -0.36         1.14 o                         
   3  -8   8         70.33         76.09         4.36 o                         
   4  -8   8         28.55         23.69         2.62 o                         
   5  -8   8         34.54         36.15         3.44 o                         
   6  -8   8          2.01          1.16         1.67 o                         
  -7  -7   8          0.72          0.85         1.51 o                         
  -6  -7   8          0.06         -0.70         1.20 o                         
  -5  -7   8          6.24          6.42         1.49 o                         
  -4  -7   8         15.70         14.46         1.97 o                         
  -3  -7   8        102.80        100.48         4.06 o                         
  -2  -7   8          4.48          4.38         1.24 o                         
  -1  -7   8         14.95         16.69         1.94 o                         
   0  -7   8         50.97         66.11         3.59 o                         
   1  -7   8         40.54         50.03         2.79 o                         
   2  -7   8       1050.17       1022.52        21.92 o                         
   3  -7   8          2.02          3.27         1.28 o                         
   4  -7   8         34.39         31.25         3.09 o                         
   5  -7   8         15.64          8.03         3.53 o                         
   6  -7   8          4.36          4.95         2.65 o                         
  -8  -6   8         21.62         18.43         2.80 o                         
  -7  -6   8          6.60          7.06         1.97 o                         
  -6  -6   8          0.12          0.05         0.90 o                         
  -5  -6   8         11.23          9.19         1.45 o                         
  -4  -6   8        147.12        143.28         4.48 o                         
  -3  -6   8         44.61         47.04         2.47 o                         
  -2  -6   8          0.04          1.23         1.05 o                         
  -1  -6   8        164.47        167.86         4.52 o                         
   0  -6   8        160.24        175.54         5.16 o                         
   1  -6   8        289.79        312.14         7.59 o                         
   2  -6   8          0.65         -0.44         0.65 o                         
   3  -6   8        228.62        204.45         8.57 o                         
   4  -6   8        110.80         80.79        15.79 o                         
   5  -6   8         38.17         34.63         3.88 o                         
   6  -6   8         12.39         12.11         3.04 o                         
  -8  -5   8         35.06         46.11         3.68 o                         
  -7  -5   8          3.83          1.23         1.11 o                         
  -6  -5   8         47.26         53.43         3.04 o                         
  -5  -5   8          9.22         11.90         1.71 o                         
  -4  -5   8        185.24        186.97         4.83 o                         
  -3  -5   8         93.76        114.30         3.29 o                         
  -2  -5   8        556.25        599.51        20.86 o                         
  -1  -5   8         40.73         37.29         2.19 o                         
   0  -5   8         13.95         11.03         1.48 o                         
   1  -5   8        148.08        127.74         7.01 o                         
   2  -5   8          0.02          0.61         0.74 o                         
   3  -5   8          6.22          6.11         1.42 o                         
   4  -5   8         50.71         49.63         2.54 o                         
   5  -5   8          2.01          0.99         2.04 o                         
   6  -5   8          5.44          2.65         1.91 o                         
   7  -5   8          4.77          5.66         3.81 o                         
  -8  -4   8         11.55         21.02         2.83 o                         
  -7  -4   8          0.56          0.79         0.91 o                         
  -6  -4   8         29.92         23.46         1.55 o                         
  -5  -4   8        225.33        227.30         3.82 o                         
  -4  -4   8          7.63          5.68         0.55 o                         
  -3  -4   8         13.28         15.79         1.44 o                         
  -2  -4   8        615.72        694.68        35.65 o                         
  -1  -4   8        113.86        113.29         1.89 o                         
   0  -4   8         87.97         98.96         2.65 o                         
   1  -4   8         53.77         46.48         2.20 o                         
   2  -4   8         12.06         18.17         1.44 o                         
   3  -4   8        106.37         99.58         3.07 o                         
   4  -4   8        331.53        308.02         9.47 o                         
   5  -4   8          6.24          5.94         2.37 o                         
   6  -4   8          0.09          1.77         1.95 o                         
   7  -4   8          6.99          5.90         3.24 o                         
  -9  -3   8          0.12          0.68         0.93 o                         
  -8  -3   8         14.38         21.02         2.82 o                         
  -7  -3   8         10.99         14.41         2.23 o                         
  -6  -3   8        326.47        286.41         5.13 o                         
  -5  -3   8         34.89         33.60         1.35 o                         
  -4  -3   8          0.01          0.35         0.34 o                         
  -3  -3   8         93.77         94.17         1.44 o                         
  -2  -3   8         44.11         56.84         1.04 o                         
  -1  -3   8        378.90        394.75         6.78 o                         
   0  -3   8        229.41        239.12         3.81 o                         
   1  -3   8        887.63        881.30        10.93 o                         
   2  -3   8        230.73        231.07         4.48 o                         
   3  -3   8         21.08         16.45         1.35 o                         
   4  -3   8         30.17         32.32         3.61 o                         
   5  -3   8         38.95         41.37         4.10 o                         
   6  -3   8          1.51          1.00         2.23 o                         
   7  -3   8          6.14         12.27         4.13 o                         
  -9  -2   8         21.26         23.68         3.09 o                         
  -8  -2   8         31.01         34.03         3.26 o                         
  -7  -2   8          5.47          2.09         1.74 o                         
  -6  -2   8         97.36         98.19         4.19 o                         
  -5  -2   8          2.59          1.28         0.62 o                         
  -4  -2   8        489.44        469.32         5.10 o                         
  -3  -2   8        563.27        606.76         5.37 o                         
  -2  -2   8         33.57         35.77         1.32 o                         
  -1  -2   8        984.70       1083.34        16.56 o                         
   0  -2   8       1185.16       1254.81        12.99 o                         
   1  -2   8        629.86        640.53        10.06 o                         
   2  -2   8        302.44        305.49         4.92 o                         
   3  -2   8          0.74          0.12         1.41 o                         
   4  -2   8         40.04         44.32         3.88 o                         
   5  -2   8         18.05         19.67         3.02 o                         
   6  -2   8        371.85        399.05        13.94 o                         
   7  -2   8         19.96         18.61         4.09 o                         
  -9  -1   8         37.15         43.06         3.70 o                         
  -8  -1   8         19.20         16.84         2.50 o                         
  -7  -1   8         41.36         38.72         2.94 o                         
  -6  -1   8         23.21         20.22         2.15 o                         
  -5  -1   8         37.17         45.87         2.23 o                         
  -4  -1   8       1262.92       1365.08        26.44 o                         
  -3  -1   8         27.76         26.47         0.78 o                         
  -2  -1   8        166.09        142.68         3.33 o                         
  -1  -1   8          0.11          0.09         0.39 o                         
   0  -1   8         13.22         12.97         0.91 o                         
   1  -1   8         28.78         32.10         1.39 o                         
   2  -1   8         94.30         89.05         2.85 o                         
   3  -1   8        146.74        148.69         7.63 o                         
   4  -1   8         54.09         58.16         4.04 o                         
   5  -1   8         24.45         25.88         3.28 o                         
   6  -1   8         42.45         43.81         4.66 o                         
   7  -1   8        160.45        160.93        11.42 o                         
  -9   0   8          0.45          4.73         1.88 o                         
  -8   0   8         46.86         46.11         3.56 o                         
  -7   0   8         86.52         90.88         4.40 o                         
  -6   0   8         14.58         13.90         2.69 o                         
  -5   0   8        134.48        139.64         3.74 o                         
  -4   0   8        491.34          0.03         0.20 o                         
  -3   0   8          6.67          7.02         0.71 o                         
  -2   0   8         10.58         13.53         0.71 o                         
  -1   0   8          1.61          3.81         0.58 o                         
   0   0   8        423.42        433.46         6.63 o                         
   1   0   8        709.94        765.74        26.76 o                         
   2   0   8         10.62         12.94         1.61 o                         
   3   0   8         88.61         96.89         4.17 o                         
   4   0   8        209.49        204.01         8.26 o                         
   5   0   8        152.54        174.39         7.93 o                         
   6   0   8         15.17         15.93         3.24 o                         
   7   0   8          5.88          7.69         3.53 o                         
  -9   1   8         25.44         43.65        10.23 o                         
  -8   1   8         47.56         59.12         5.14 o                         
  -7   1   8          5.48          7.65         1.97 o                         
  -6   1   8          0.06          0.86         1.15 o                         
  -5   1   8        226.79        221.43         6.00 o                         
  -4   1   8         26.16         25.78         1.45 o                         
  -3   1   8        385.33        395.66         5.80 o                         
  -2   1   8         53.10         61.21         1.94 o                         
  -1   1   8        530.51        606.34         7.44 o                         
   0   1   8        153.51        164.35         2.70 o                         
   1   1   8        232.87        241.40         3.77 o                         
   2   1   8          1.05          0.43         0.94 o                         
   3   1   8          8.92          8.47         1.92 o                         
   4   1   8        151.55        151.67         6.86 o                         
   5   1   8          7.80          9.74         3.12 o                         
   6   1   8         84.62        100.86         7.47 o                         
   7   1   8          0.32          2.38         2.78 o                         
  -9   2   8          7.71          6.39         2.20 o                         
  -8   2   8         86.83         92.06         5.07 o                         
  -7   2   8         45.76         32.56         2.80 o                         
  -6   2   8          9.64          9.59         1.85 o                         
  -5   2   8         60.86         57.88         3.66 o                         
  -4   2   8          7.46          7.84         0.98 o                         
  -3   2   8         13.33         14.44         2.75 o                         
  -2   2   8        540.36        518.44         9.27 o                         
  -1   2   8         14.88         12.88         0.75 o                         
   0   2   8        159.01        171.56         4.77 o                         
   1   2   8         63.64         68.68         1.66 o                         
   2   2   8          6.45          7.12         1.44 o                         
   3   2   8        103.99        103.92         4.83 o                         
   4   2   8         32.85         39.87         4.01 o                         
   5   2   8          0.48          0.87         2.05 o                         
   6   2   8          0.35          0.80         2.33 o                         
  -8   3   8         27.40         43.13         3.39 o                         
  -7   3   8        106.02        101.77         4.17 o                         
  -6   3   8          7.91         12.50         2.95 o                         
  -5   3   8         46.22         48.79         2.97 o                         
  -4   3   8         11.86         14.54         1.39 o                         
  -3   3   8        104.45         99.07         4.58 o                         
  -2   3   8        163.87        156.65         3.45 o                         
  -1   3   8          0.03          1.33         0.61 o                         
   0   3   8        243.71        239.23         3.59 o                         
   1   3   8         49.66         51.28         1.46 o                         
   2   3   8         11.71         12.17         1.94 o                         
   3   3   8          8.04         10.06         2.28 o                         
   4   3   8         32.27         34.15         3.86 o                         
   5   3   8         27.94         33.16         4.51 o                         
   6   3   8          4.78          4.89         3.13 o                         
  -8   4   8         13.31         12.23         3.48 o                         
  -7   4   8          0.49          1.25         1.40 o                         
  -6   4   8         16.92         19.64         2.23 o                         
  -5   4   8         33.26         34.67         2.20 o                         
  -4   4   8         64.74         67.22         4.26 o                         
  -3   4   8       2082.38       2171.49        24.79 o                         
  -2   4   8        104.93         97.49         2.92 o                         
  -1   4   8         74.10         74.89         1.82 o                         
   0   4   8        575.90        559.64         7.04 o                         
   1   4   8        720.26        705.12        12.53 o                         
   2   4   8         11.65         11.65         2.29 o                         
   3   4   8        143.90        139.22         8.02 o                         
   4   4   8         75.90         79.16         5.84 o                         
   5   4   8         29.57         39.48         4.50 o                         
  -7   5   8          6.58         11.47         1.72 o                         
  -6   5   8         10.57         11.76         2.16 o                         
  -5   5   8        274.27        284.68         6.35 o                         
  -4   5   8         83.43         78.82         2.75 o                         
  -3   5   8         47.26         44.14         2.25 o                         
  -2   5   8          5.06          5.11         1.21 o                         
  -1   5   8         76.76         70.29         4.01 o                         
   0   5   8          1.76          0.07         0.48 o                         
   1   5   8         13.57         13.91         1.77 o                         
   2   5   8          1.77          2.23         1.47 o                         
   3   5   8         11.87         11.52         2.39 o                         
   4   5   8          1.10          1.90         2.18 o                         
   5   5   8          1.45         -0.01         1.44 o                         
  -7   6   8          0.38          3.51         3.22 o                         
  -6   6   8          9.69         12.82         1.85 o                         
  -5   6   8          0.95          0.32         0.83 o                         
  -4   6   8          3.50          3.95         1.20 o                         
  -3   6   8         41.68         44.52         2.23 o                         
  -2   6   8         36.92         43.17         2.16 o                         
  -1   6   8          6.24          6.55         1.31 o                         
   0   6   8          9.20         10.67         1.15 o                         
   1   6   8         43.04         41.14         4.51 o                         
   2   6   8          9.24          6.08         1.84 o                         
   3   6   8          0.13          0.22         1.48 o                         
   4   6   8          2.07          5.48         3.93 o                         
  -6   7   8          0.17         -0.12         0.91 o                         
  -5   7   8          0.67          0.10         1.51 o                         
  -4   7   8         42.03         42.52         2.70 o                         
  -3   7   8         37.80         42.04         2.49 o                         
  -2   7   8          1.20          0.44         0.86 o                         
  -1   7   8          2.66          0.95         1.08 o                         
   0   7   8         34.80         34.67         2.53 o                         
   1   7   8         11.33          4.93         2.95 o                         
   2   7   8         15.49         15.21         2.81 o                         
   3   7   8         24.94         27.65         4.06 o                         
  -4   8   8         13.10         15.23         1.98 o                         
  -3   8   8          2.07          3.13         1.51 o                         
  -2   8   8         12.80         12.57         1.96 o                         
  -1   8   8          8.39         12.80         2.05 o                         
   0   8   8          0.01          1.09         1.27 o                         
   1   8   8          7.81          6.17         2.59 o                         
  -3 -11   9          0.97          0.40         1.47 o                         
  -2 -11   9          1.41          2.89         1.48 o                         
  -1 -11   9          0.05         -0.07         1.25 o                         
   0 -11   9          0.24          0.18         1.18 o                         
   1 -11   9         28.19         29.85         5.02 o                         
   2 -11   9          0.00         -1.43         1.69 o                         
  -4 -10   9         51.66         69.33         4.80 o                         
  -3 -10   9         52.48         54.80         5.39 o                         
  -2 -10   9          6.15          6.79         2.23 o                         
  -1 -10   9          8.07          7.89         2.19 o                         
   0 -10   9          1.71          0.02         1.08 o                         
   1 -10   9         19.23         20.75         2.77 o                         
   2 -10   9          0.02          0.07         1.05 o                         
   3 -10   9         33.75         30.34         3.37 o                         
  -6  -9   9          0.20          1.28         1.37 o                         
  -5  -9   9          6.17          3.97         2.05 o                         
  -4  -9   9          7.56         10.72         1.82 o                         
  -3  -9   9          1.14          1.61         1.55 o                         
  -2  -9   9        512.32        543.94        13.33 o                         
  -1  -9   9         72.95         67.47         3.67 o                         
   0  -9   9         20.05         22.04         2.82 o                         
   1  -9   9         15.56         17.68         2.67 o                         
   2  -9   9         82.44         79.51         4.42 o                         
   3  -9   9         62.80         58.63         4.29 o                         
   4  -9   9        113.43         95.44         5.69 o                         
  -6  -8   9         27.84         18.97         2.68 o                         
  -5  -8   9          5.88          7.01         1.72 o                         
  -4  -8   9         10.32         13.09         2.08 o                         
  -3  -8   9          8.96          6.90         2.42 o                         
  -2  -8   9        317.00        358.04         8.63 o                         
  -1  -8   9          0.95          0.78         1.37 o                         
   0  -8   9        147.65        147.73         5.86 o                         
   1  -8   9          1.30          1.38         1.44 o                         
   2  -8   9         10.11          9.77         2.05 o                         
   3  -8   9          0.03         -0.70         1.28 o                         
   4  -8   9          7.58          6.77         5.36 o                         
   5  -8   9          6.83          4.46         3.37 o                         
  -7  -7   9         29.32         28.53         2.71 o                         
  -6  -7   9         86.61         68.88         3.45 o                         
  -5  -7   9        236.59        227.79         6.79 o                         
  -4  -7   9          1.91          2.22         1.44 o                         
  -3  -7   9          5.80          4.79         1.51 o                         
  -2  -7   9         95.39         80.35         3.43 o                         
  -1  -7   9        110.17        114.85         7.06 o                         
   0  -7   9        270.64        262.76         6.71 o                         
   1  -7   9          4.89          2.46         1.82 o                         
   2  -7   9         13.47         16.18         2.58 o                         
   3  -7   9          9.69          4.17         2.51 o                         
   4  -7   9         10.68          8.05         3.84 o                         
   5  -7   9         58.84         40.55        28.88 o                         
   6  -7   9          1.87          1.46         2.10 o                         
  -8  -6   9          1.19          0.83         2.52 o                         
  -7  -6   9          0.20          1.38         1.23 o                         
  -6  -6   9         11.19          7.89         1.79 o                         
  -5  -6   9        102.45         98.75         3.99 o                         
  -4  -6   9        144.25        139.28         4.66 o                         
  -3  -6   9          3.13          5.27         1.41 o                         
  -2  -6   9         55.47         57.62         4.61 o                         
  -1  -6   9         41.63         42.42         3.53 o                         
   0  -6   9         27.34         28.26         2.54 o                         
   1  -6   9         60.27         59.08         3.78 o                         
   2  -6   9         46.49         41.27         3.25 o                         
   3  -6   9         28.39         32.16         2.72 o                         
   4  -6   9          0.65          0.87         1.06 o                         
   5  -6   9          5.31          7.04         2.60 o                         
   6  -6   9         17.96         10.61         3.19 o                         
  -8  -5   9        111.37        131.15         6.12 o                         
  -7  -5   9          0.11          0.28         0.99 o                         
  -6  -5   9         16.15         13.70         3.22 o                         
  -5  -5   9        453.39        457.80         9.17 o                         
  -4  -5   9         27.07         23.80         1.96 o                         
  -3  -5   9          6.53          7.91         1.26 o                         
  -2  -5   9         69.71         83.03         5.94 o                         
  -1  -5   9          8.93          8.65         1.61 o                         
   0  -5   9          0.01         -0.95         1.07 o                         
   1  -5   9        566.59        523.73        10.88 o                         
   2  -5   9         17.15         14.88         1.56 o                         
   3  -5   9         22.64         26.04         2.17 o                         
   4  -5   9         94.64         87.15         3.68 o                         
   5  -5   9          0.02         -1.07         1.89 o                         
   6  -5   9          0.02          1.14         1.95 o                         
  -8  -4   9         76.09        111.19         9.75 o                         
  -7  -4   9          0.35          1.13         0.94 o                         
  -6  -4   9         49.33         56.30         1.95 o                         
  -5  -4   9        328.00        303.12         6.70 o                         
  -4  -4   9          2.45          1.86         0.41 o                         
  -3  -4   9         64.67         56.10         2.32 o                         
  -2  -4   9         15.39         17.61         1.69 o                         
  -1  -4   9         90.81         93.88         3.96 o                         
   0  -4   9          5.12          9.42         1.02 o                         
   1  -4   9        216.06        236.61         4.71 o                         
   2  -4   9          4.88          4.72         1.06 o                         
   3  -4   9         31.21         33.27         1.94 o                         
   4  -4   9         10.61         15.68         2.92 o                         
   5  -4   9          2.31          4.74         2.40 o                         
   6  -4   9        119.09        104.39         7.18 o                         
   7  -4   9         19.75         25.47         4.07 o                         
  -9  -3   9         17.04         18.90         4.84 o                         
  -8  -3   9         81.40         79.85         5.36 o                         
  -7  -3   9          0.80          0.65         0.57 o                         
  -6  -3   9         14.10         14.22         1.62 o                         
  -5  -3   9          7.00         11.32         0.95 o                         
  -4  -3   9         17.16         23.29         1.21 o                         
  -3  -3   9         85.00         72.46         2.48 o                         
  -2  -3   9         65.83         71.71         1.68 o                         
  -1  -3   9        102.98        112.86         3.41 o                         
   0  -3   9       1278.71       1268.07        19.84 o                         
   1  -3   9         58.37         49.52         1.95 o                         
   2  -3   9        153.50        147.78         4.73 o                         
   3  -3   9         73.37         74.24         4.65 o                         
   4  -3   9         33.53         39.53         3.43 o                         
   5  -3   9         25.39         32.17         4.44 o                         
   6  -3   9        167.35        168.40         8.62 o                         
   7  -3   9        250.26        252.65        12.10 o                         
  -9  -2   9          3.83          1.54         1.64 o                         
  -8  -2   9        128.81        104.92         4.85 o                         
  -7  -2   9          9.19          9.37         2.04 o                         
  -6  -2   9         54.00         66.83         3.42 o                         
  -5  -2   9          1.32          0.31         0.47 o                         
  -4  -2   9          7.51          7.51         0.85 o                         
  -3  -2   9          0.31          1.82         1.49 o                         
  -2  -2   9        185.64        181.40         2.55 o                         
  -1  -2   9        312.63        321.27         4.89 o                         
   0  -2   9        916.75        932.38        11.15 o                         
   1  -2   9         25.47         26.80         1.53 o                         
   2  -2   9         10.96         11.62         1.31 o                         
   3  -2   9        343.86        378.96        11.41 o                         
   4  -2   9         93.73        100.04         5.09 o                         
   5  -2   9        104.79        115.85         7.04 o                         
   6  -2   9          0.31          0.75         2.36 o                         
   7  -2   9          3.06          4.26         3.42 o                         
  -9  -1   9          5.20          5.73         2.12 o                         
  -8  -1   9         12.15         13.76         2.39 o                         
  -7  -1   9          3.04          2.15         1.87 o                         
  -6  -1   9          0.08          0.12         0.34 o                         
  -5  -1   9        253.17        270.97         5.95 o                         
  -4  -1   9         74.88         68.26         1.70 o                         
  -3  -1   9          8.30          9.56         0.65 o                         
  -2  -1   9        684.49        758.77        14.07 o                         
  -1  -1   9        141.55        171.63         2.85 o                         
   0  -1   9          2.73          4.23         0.76 o                         
   1  -1   9         32.69         22.09         1.31 o                         
   2  -1   9          0.44          0.69         0.55 o                         
   3  -1   9         43.50         42.49         3.23 o                         
   4  -1   9        108.19        120.68         5.98 o                         
   5  -1   9         15.80         21.10         3.30 o                         
   6  -1   9          1.89          2.73         2.45 o                         
   7  -1   9          3.34          7.71         3.60 o                         
  -9   0   9        102.44        112.64         5.78 o                         
  -8   0   9         16.20         17.02         2.66 o                         
  -7   0   9         13.22          9.24         1.88 o                         
  -6   0   9         14.31         12.08         1.94 o                         
  -5   0   9         35.43         36.38         2.02 o                         
  -4   0   9        122.10        107.90        10.78 o                         
  -3   0   9        481.07        507.83        12.27 o                         
  -2   0   9         74.92         70.03         2.13 o                         
  -1   0   9         10.69         10.56         0.85 o                         
   0   0   9         16.20         21.24         3.31 o                         
   1   0   9         59.20         55.81         2.66 o                         
   2   0   9         61.37         61.72         3.27 o                         
   3   0   9         24.37         23.09         2.73 o                         
   4   0   9        679.49        739.19        18.71 o                         
   5   0   9        135.88        151.83         7.21 o                         
   6   0   9          8.75         11.11         3.50 o                         
  -9   1   9          2.94          6.26         2.10 o                         
  -8   1   9          6.80          7.86         1.90 o                         
  -7   1   9         26.20         26.08         2.29 o                         
  -6   1   9        339.46        329.43         7.79 o                         
  -5   1   9        229.26        223.70         5.03 o                         
  -4   1   9          0.83          0.89         0.76 o                         
  -3   1   9        128.74        118.83         4.51 o                         
  -2   1   9        782.46        781.44         7.70 o                         
  -1   1   9          0.14         -0.19         0.45 o                         
   0   1   9        171.38        178.21         3.04 o                         
   1   1   9         21.00         24.00         1.14 o                         
   2   1   9          7.23          6.75         1.70 o                         
   3   1   9         21.99         19.20         2.73 o                         
   4   1   9        212.68        220.44         8.52 o                         
   5   1   9         21.98         24.31         4.25 o                         
   6   1   9          0.99          1.90         2.58 o                         
  -8   2   9          0.74          5.34         2.06 o                         
  -7   2   9          0.01          1.31         1.09 o                         
  -6   2   9        108.50         97.97         5.22 o                         
  -5   2   9        222.47        226.47         7.20 o                         
  -4   2   9         17.01         19.41         2.25 o                         
  -3   2   9         90.39         87.08         2.40 o                         
  -2   2   9        313.37        327.50         5.79 o                         
  -1   2   9          0.39          1.11         0.57 o                         
   0   2   9         30.93         29.59         1.30 o                         
   1   2   9         94.96         90.77         3.04 o                         
   2   2   9          2.82          2.70         1.64 o                         
   3   2   9        152.49        162.39        10.68 o                         
   4   2   9         10.52         11.02         2.71 o                         
   5   2   9          8.15          9.96         3.07 o                         
   6   2   9          1.55          2.58         2.84 o                         
  -8   3   9         55.90         57.68         3.93 o                         
  -7   3   9        104.89        104.63         7.06 o                         
  -6   3   9        230.03        240.37         9.25 o                         
  -5   3   9         99.83        101.69         5.99 o                         
  -4   3   9        250.54        263.46         5.72 o                         
  -3   3   9        300.76        310.97        10.59 o                         
  -2   3   9        356.53        354.18        17.18 o                         
  -1   3   9        578.59        554.01         6.71 o                         
   0   3   9         60.32         51.65         1.94 o                         
   1   3   9          5.29          7.25         0.78 o                         
   2   3   9        145.05        153.79         7.88 o                         
   3   3   9          3.85          4.59         2.28 o                         
   4   3   9         58.78         59.26         4.84 o                         
   5   3   9          0.06          0.40         1.74 o                         
  -8   4   9          3.41          3.73         1.78 o                         
  -7   4   9         42.49         41.29         3.12 o                         
  -6   4   9          3.70          5.06         1.54 o                         
  -5   4   9         96.84        101.31         3.71 o                         
  -4   4   9         52.32         55.76         2.51 o                         
  -3   4   9          4.16          5.50         1.26 o                         
  -2   4   9        104.80        108.75         3.08 o                         
  -1   4   9         31.21         31.84         3.49 o                         
   0   4   9          0.05          0.15         0.54 o                         
   1   4   9         41.18         35.97         1.56 o                         
   2   4   9        537.71        560.76        13.21 o                         
   3   4   9        283.00        286.98        10.21 o                         
   4   4   9         20.83         22.68         3.93 o                         
   5   4   9          1.54          5.55         2.83 o                         
  -7   5   9         34.04         35.88         5.55 o                         
  -6   5   9        115.04        132.63         4.44 o                         
  -5   5   9          3.54          3.08         1.34 o                         
  -4   5   9        121.34        123.97         3.92 o                         
  -3   5   9         22.07         20.81         1.85 o                         
  -2   5   9          1.00          1.56         0.99 o                         
  -1   5   9        401.54        396.23         7.45 o                         
   0   5   9          6.06          4.01         0.82 o                         
   1   5   9          6.22          2.73         2.40 o                         
   2   5   9          7.48          6.57         2.02 o                         
   3   5   9        108.01        100.47         5.30 o                         
   4   5   9         27.25         26.39         3.74 o                         
  -6   6   9          7.48          8.45         1.71 o                         
  -5   6   9         16.77         19.74         2.20 o                         
  -4   6   9         16.33         14.26         1.83 o                         
  -3   6   9         70.66         66.84         3.00 o                         
  -2   6   9          7.92          7.92         1.50 o                         
  -1   6   9         83.69         76.30         3.47 o                         
   0   6   9        132.56        125.76         5.44 o                         
   1   6   9          5.36          3.18         1.77 o                         
   2   6   9          0.13          0.69         1.53 o                         
   3   6   9         22.60         24.29         3.61 o                         
  -5   7   9          0.03          0.31         0.85 o                         
  -4   7   9         12.79         16.18         2.20 o                         
  -3   7   9         49.54         58.18         3.06 o                         
  -2   7   9         30.07         31.85         2.21 o                         
  -1   7   9         47.12         49.97         5.19 o                         
   0   7   9         20.54         17.48         2.10 o                         
   1   7   9          0.26          1.36         2.02 o                         
   2   7   9         58.52         69.67         7.73 o                         
  -3   8   9          7.17          7.58         1.82 o                         
  -2   8   9         16.35         22.65         2.46 o                         
  -1   8   9          2.68          6.99         1.75 o                         
   0   8   9          8.86         12.76         2.21 o                         
  -2 -11  10         19.28         22.12         3.21 o                         
  -1 -11  10          6.34          6.63         1.94 o                         
   0 -11  10          0.00          1.75         1.52 o                         
   1 -11  10         53.09         53.43         3.99 o                         
  -4 -10  10         34.29         32.82         3.56 o                         
  -3 -10  10         21.34         19.78         6.09 o                         
  -2 -10  10        333.75        356.19         9.83 o                         
  -1 -10  10         18.31         26.87         3.30 o                         
   0 -10  10          3.06          0.61         1.41 o                         
   1 -10  10         21.58         29.87         3.63 o                         
   2 -10  10         49.81         59.52         4.06 o                         
   3 -10  10          0.00          1.29         1.93 o                         
  -5  -9  10          8.21          9.13         2.32 o                         
  -4  -9  10         58.55         62.11         4.13 o                         
  -3  -9  10          8.30          9.79         1.98 o                         
  -2  -9  10        140.88        148.13         6.27 o                         
  -1  -9  10         90.82         95.31         5.05 o                         
   0  -9  10         55.19         59.51         4.12 o                         
   1  -9  10          3.76          4.79         2.02 o                         
   2  -9  10          0.60          1.21         1.80 o                         
   3  -9  10        130.84        141.52         8.54 o                         
   4  -9  10         40.15         52.89         4.67 o                         
  -6  -8  10         68.89         71.65         4.32 o                         
  -5  -8  10        148.19        146.45         6.93 o                         
  -4  -8  10          8.06         10.28         2.15 o                         
  -3  -8  10          6.99          6.88         1.64 o                         
  -2  -8  10         72.32         69.89         4.13 o                         
  -1  -8  10          0.03         -0.56         1.32 o                         
   0  -8  10        242.82        231.17         7.96 o                         
   1  -8  10         10.50          7.04         1.70 o                         
   2  -8  10         24.40         30.19         4.87 o                         
   3  -8  10          2.34          2.55         1.76 o                         
   4  -8  10         76.38         72.03         6.83 o                         
   5  -8  10          1.09          2.49         3.15 o                         
  -7  -7  10          0.19         -0.84         1.36 o                         
  -6  -7  10          8.66          9.66         2.11 o                         
  -5  -7  10         29.76         35.61         2.61 o                         
  -4  -7  10          9.22         11.78         2.54 o                         
  -3  -7  10        144.69        136.17         4.59 o                         
  -2  -7  10        225.68        232.42         9.14 o                         
  -1  -7  10          0.06          0.84         1.37 o                         
   0  -7  10         53.27         47.40         3.55 o                         
   1  -7  10        346.42        334.58         9.73 o                         
   2  -7  10         84.96         79.80         4.92 o                         
   3  -7  10         32.46         32.59         3.04 o                         
   4  -7  10         14.63          6.97         3.48 o                         
   5  -7  10          4.57          5.04         2.39 o                         
  -8  -6  10          5.69          6.45         1.84 o                         
  -7  -6  10         17.05         12.16         2.22 o                         
  -6  -6  10         87.24         79.77         3.38 o                         
  -5  -6  10          1.09          0.92         2.57 o                         
  -4  -6  10          3.38          3.74         1.12 o                         
  -3  -6  10         53.39         53.72         2.72 o                         
  -2  -6  10          1.85          2.41         1.11 o                         
  -1  -6  10          4.73          4.09         1.31 o                         
   0  -6  10        204.78        212.77         6.04 o                         
   1  -6  10         15.95         12.11         2.21 o                         
   2  -6  10         36.02         34.21         3.06 o                         
   3  -6  10         57.74         49.34         7.86 o                         
   4  -6  10         44.72         51.44         4.24 o                         
   5  -6  10          8.56          6.85         2.51 o                         
   6  -6  10         14.78         23.25         4.00 o                         
  -8  -5  10         21.11         14.03         2.11 o                         
  -7  -5  10         14.33          9.43         1.90 o                         
  -6  -5  10          0.42         -0.13         0.95 o                         
  -5  -5  10        123.61        124.72         7.46 o                         
  -4  -5  10         45.15         39.55         2.27 o                         
  -3  -5  10         54.78         65.12         3.23 o                         
  -2  -5  10          3.13          2.33         1.09 o                         
  -1  -5  10          9.71          7.84         1.69 o                         
   0  -5  10        215.60        188.13        15.22 o                         
   1  -5  10        165.12        178.95         4.41 o                         
   2  -5  10         39.83         33.66         2.38 o                         
   3  -5  10        103.79         94.31         3.58 o                         
   4  -5  10        154.30        145.22         7.10 o                         
   5  -5  10         29.94         30.18         3.65 o                         
   6  -5  10          0.32         -0.23         2.11 o                         
  -8  -4  10         16.63          3.88         6.57 o                         
  -7  -4  10          4.23          2.25         1.49 o                         
  -6  -4  10          4.68          6.92         0.98 o                         
  -5  -4  10        284.13        279.86         8.09 o                         
  -4  -4  10         44.15         42.99         2.20 o                         
  -3  -4  10         14.52         21.17         1.89 o                         
  -2  -4  10        296.02        296.51         4.71 o                         
  -1  -4  10        138.33        117.94         6.09 o                         
   0  -4  10          2.09          2.65         0.94 o                         
   1  -4  10          8.87         10.65         1.56 o                         
   2  -4  10          1.63          3.21         1.11 o                         
   3  -4  10          0.00         -0.66         0.94 o                         
   4  -4  10          8.23          8.27         2.55 o                         
   5  -4  10          5.98          9.77         3.07 o                         
   6  -4  10          0.11         -1.26         2.45 o                         
  -8  -3  10          0.80         -0.23         0.56 o                         
  -7  -3  10         60.82         56.57         3.10 o                         
  -6  -3  10       1277.47       1225.68        13.96 o                         
  -5  -3  10        190.81        206.43         3.38 o                         
  -4  -3  10          0.54         -0.11         0.31 o                         
  -3  -3  10         14.59         12.15         2.22 o                         
  -2  -3  10        124.59        154.60         2.54 o                         
  -1  -3  10         22.37         17.38         1.80 o                         
   0  -3  10        352.38        361.76         6.00 o                         
   1  -3  10         71.95         77.19         2.71 o                         
   2  -3  10        106.29         95.25         3.05 o                         
   3  -3  10        373.71        372.90        10.45 o                         
   4  -3  10        232.26        231.97         8.64 o                         
   5  -3  10          0.00         -1.19         2.16 o                         
   6  -3  10          0.10          0.43         2.31 o                         
  -9  -2  10         64.13         63.81         9.19 o                         
  -8  -2  10          2.08          5.78         1.82 o                         
  -7  -2  10          0.59          1.50         0.94 o                         
  -6  -2  10        206.83        189.82         5.31 o                         
  -5  -2  10        277.12        264.95         6.32 o                         
  -4  -2  10          0.05          0.65         0.44 o                         
  -3  -2  10        160.33        191.27         5.82 o                         
  -2  -2  10         78.49         84.71         2.82 o                         
  -1  -2  10         52.90         48.57         1.65 o                         
   0  -2  10        105.77         97.83         2.73 o                         
   1  -2  10         39.86         39.30         1.92 o                         
   2  -2  10         55.11         54.17         3.17 o                         
   3  -2  10          2.14          0.33         1.41 o                         
   4  -2  10          0.09         -1.22         1.64 o                         
   5  -2  10         81.30         83.33         6.21 o                         
   6  -2  10          0.01         -0.28         2.15 o                         
  -9  -1  10         76.85         93.53         5.00 o                         
  -8  -1  10          0.02          0.06         1.13 o                         
  -7  -1  10         14.85         12.02         2.10 o                         
  -6  -1  10         29.16         30.49         2.20 o                         
  -5  -1  10          0.07         -0.04         0.31 o                         
  -4  -1  10          1.45          1.72         0.47 o                         
  -3  -1  10          0.20          0.07         0.36 o                         
  -2  -1  10         66.81         64.56         1.75 o                         
  -1  -1  10         36.53         46.98         1.60 o                         
   0  -1  10        165.65        164.62         3.54 o                         
   1  -1  10        196.08        193.19         3.90 o                         
   2  -1  10        213.28        222.49         6.98 o                         
   3  -1  10        404.39        452.33        12.00 o                         
   4  -1  10          0.01          0.15         1.62 o                         
   5  -1  10          1.83          3.13         2.47 o                         
   6  -1  10         70.31         77.95         7.20 o                         
  -9   0  10        136.39        150.11        11.84 o                         
  -8   0  10         39.67         48.49         3.67 o                         
  -7   0  10         96.93         93.70         4.23 o                         
  -6   0  10        127.57        121.23         4.03 o                         
  -5   0  10         22.73         22.42         1.62 o                         
  -4   0  10          4.32          5.73         0.70 o                         
  -3   0  10        299.27        312.81         5.16 o                         
  -2   0  10         81.34         74.19         2.55 o                         
  -1   0  10        119.39        125.97         2.62 o                         
   0   0  10          5.28          6.04         0.91 o                         
   1   0  10         22.34         23.91         1.28 o                         
   2   0  10          1.12          0.52         1.19 o                         
   3   0  10          1.27          2.29         1.88 o                         
   4   0  10          2.61          0.76         1.69 o                         
   5   0  10          0.71         -0.76         2.19 o                         
   6   0  10         32.40         31.00         5.59 o                         
  -8   1  10         22.27         20.27         2.80 o                         
  -7   1  10         51.74         62.03         3.71 o                         
  -6   1  10         88.52         83.55         3.53 o                         
  -5   1  10         96.09         80.27         3.07 o                         
  -4   1  10         63.74         66.46         2.48 o                         
  -3   1  10         28.54         29.88         2.69 o                         
  -2   1  10        352.40        359.90         5.23 o                         
  -1   1  10        120.27        116.17         2.55 o                         
   0   1  10         52.73         50.93         1.66 o                         
   1   1  10          0.14          0.29         0.79 o                         
   2   1  10        111.61        110.67         4.57 o                         
   3   1  10          3.43          6.50         3.56 o                         
   4   1  10         15.07         14.26         4.87 o                         
   5   1  10          8.20          5.98         3.08 o                         
   6   1  10          0.03          0.69         2.56 o                         
  -8   2  10         73.91         64.95         4.31 o                         
  -7   2  10         21.18         17.14         2.10 o                         
  -6   2  10        104.04        100.71         3.50 o                         
  -5   2  10         48.68         51.79         2.43 o                         
  -4   2  10        430.38        457.72        13.45 o                         
  -3   2  10         37.82         39.53         2.05 o                         
  -2   2  10          0.01          0.03         0.49 o                         
  -1   2  10         66.08         64.14         1.96 o                         
   0   2  10        168.11        186.88         3.55 o                         
   1   2  10          1.30          2.70         0.65 o                         
   2   2  10          3.13          2.25         1.58 o                         
   3   2  10        204.09        222.64         8.25 o                         
   4   2  10         13.67         16.12         3.20 o                         
   5   2  10          2.53          0.96         2.79 o                         
  -8   3  10          0.06         -0.04         2.19 o                         
  -7   3  10        105.79        115.52         4.65 o                         
  -6   3  10          2.54          2.66         1.38 o                         
  -5   3  10         78.30         79.33         3.41 o                         
  -4   3  10        463.04        506.38         9.36 o                         
  -3   3  10        911.86        937.75        37.32 o                         
  -2   3  10        158.84        151.48         3.88 o                         
  -1   3  10        221.12        215.91         3.75 o                         
   0   3  10        121.35        105.45         2.55 o                         
   1   3  10         13.06         11.90         1.08 o                         
   2   3  10          4.51          5.58         1.80 o                         
   3   3  10        610.62        626.63        18.74 o                         
   4   3  10          0.07          0.08         1.78 o                         
   5   3  10         11.54         16.25         3.74 o                         
  -7   4  10          1.29          3.04         1.38 o                         
  -6   4  10          3.18          3.89         1.49 o                         
  -5   4  10         22.32         26.69         2.13 o                         
  -4   4  10        138.88        149.63         4.51 o                         
  -3   4  10         50.73         47.45         2.70 o                         
  -2   4  10          9.95          8.78         1.25 o                         
  -1   4  10          2.28          3.44         0.98 o                         
   0   4  10         52.61         47.33         1.79 o                         
   1   4  10         42.39         41.85         3.01 o                         
   2   4  10          8.64          9.04         2.29 o                         
   3   4  10         69.19         72.75         5.40 o                         
   4   4  10          2.35          4.39         3.03 o                         
  -7   5  10         44.86         54.74         3.19 o                         
  -6   5  10         21.18         17.96         2.29 o                         
  -5   5  10         40.74         41.22         2.49 o                         
  -4   5  10          1.23          1.62         1.15 o                         
  -3   5  10          1.21          1.11         0.97 o                         
  -2   5  10         51.46         48.35         2.27 o                         
  -1   5  10          4.69         10.78         4.34 o                         
   0   5  10          3.71          5.18         0.95 o                         
   1   5  10          3.67          2.02         2.04 o                         
   2   5  10          2.46          2.39         1.87 o                         
   3   5  10          0.00         -0.31         1.73 o                         
   4   5  10          2.34          3.17         2.72 o                         
  -6   6  10         59.13         59.66         3.70 o                         
  -5   6  10          8.31         12.82         1.70 o                         
  -4   6  10         15.68         14.25         2.09 o                         
  -3   6  10         18.30         24.49         2.05 o                         
  -2   6  10          1.25          1.03         1.08 o                         
  -1   6  10         67.36         59.50         2.93 o                         
   0   6  10        125.18        116.38         3.82 o                         
   1   6  10          7.48          5.77         3.35 o                         
   2   6  10         41.40         40.56         3.62 o                         
   3   6  10          0.42          1.53         2.14 o                         
  -5   7  10          2.46          1.62         1.56 o                         
  -4   7  10          1.19          3.15         1.34 o                         
  -3   7  10          2.38          0.27         0.97 o                         
  -2   7  10          3.78          1.34         1.29 o                         
  -1   7  10         71.98         72.00         3.43 o                         
   0   7  10          5.52          6.03         2.30 o                         
   1   7  10         63.92         72.06         7.36 o                         
  -2 -11  11         75.61         87.21         5.23 o                         
  -1 -11  11          0.12          0.24         1.11 o                         
   0 -11  11         28.55         35.40         3.39 o                         
  -4 -10  11          9.34          8.54         2.21 o                         
  -3 -10  11          0.00          1.88         1.67 o                         
  -2 -10  11         22.81         22.77         4.03 o                         
  -1 -10  11         17.92         25.08         3.00 o                         
   0 -10  11          0.72          0.91         1.71 o                         
   1 -10  11          9.99         12.90         3.56 o                         
   2 -10  11          0.61          3.27         2.17 o                         
  -5  -9  11          0.20          1.23         2.85 o                         
  -4  -9  11         25.94         34.44         3.49 o                         
  -3  -9  11         29.48         27.93         3.11 o                         
  -2  -9  11         31.58         29.85         2.82 o                         
  -1  -9  11         47.54         47.08         3.99 o                         
   0  -9  11         49.18         51.27         4.28 o                         
   1  -9  11          0.04         -0.74         1.26 o                         
   2  -9  11         40.25         46.52         3.76 o                         
   3  -9  11          8.58          8.26         2.77 o                         
   4  -9  11         85.13        105.95         9.12 o                         
  -6  -8  11         24.32         22.26         2.81 o                         
  -5  -8  11         65.02         71.92         4.96 o                         
  -4  -8  11         18.32         19.73         2.24 o                         
  -3  -8  11         44.64         46.10         3.78 o                         
  -2  -8  11          0.68          0.57         1.39 o                         
  -1  -8  11          0.09          1.96         1.79 o                         
   0  -8  11         29.40         34.73         3.40 o                         
   1  -8  11         12.27          7.78         2.33 o                         
   2  -8  11         81.23         64.86         4.63 o                         
   3  -8  11         47.06         39.57         3.96 o                         
   4  -8  11         19.80         22.15         5.31 o                         
  -7  -7  11         10.36         11.84         2.31 o                         
  -6  -7  11          2.11          0.11         1.44 o                         
  -5  -7  11          0.11         -0.05         0.94 o                         
  -4  -7  11         56.33         54.71         3.19 o                         
  -3  -7  11         69.66         71.18         3.99 o                         
  -2  -7  11         77.33         70.35         3.98 o                         
  -1  -7  11         84.63         84.60         4.05 o                         
   0  -7  11         91.32         94.67         4.97 o                         
   1  -7  11        273.85        285.52         9.20 o                         
   2  -7  11          0.05          0.47         1.26 o                         
   3  -7  11        104.05         85.48         5.13 o                         
   4  -7  11          1.45          0.56         1.38 o                         
   5  -7  11          2.35          1.63         2.09 o                         
  -7  -6  11         12.59         18.90         2.49 o                         
  -6  -6  11          6.42          8.37         2.45 o                         
  -5  -6  11          3.24          5.34         1.63 o                         
  -4  -6  11         20.51         19.24         2.20 o                         
  -3  -6  11         23.79         24.64         2.50 o                         
  -2  -6  11         20.62         20.89         2.62 o                         
  -1  -6  11        114.52        104.26         4.34 o                         
   0  -6  11          9.38          9.79         2.09 o                         
   1  -6  11        124.25        120.85         6.05 o                         
   2  -6  11         17.57         15.88         2.71 o                         
   3  -6  11         36.26         35.08         2.60 o                         
   4  -6  11         27.78         24.96         3.45 o                         
   5  -6  11          0.33         -0.96         1.85 o                         
  -8  -5  11          1.89          5.61         1.80 o                         
  -7  -5  11         20.98         16.32         2.18 o                         
  -6  -5  11         19.15         22.22         2.13 o                         
  -5  -5  11         97.64         92.65         3.83 o                         
  -4  -5  11          4.57          8.72         1.71 o                         
  -3  -5  11          0.23         -0.03         0.91 o                         
  -2  -5  11        310.99        337.98         7.85 o                         
  -1  -5  11         32.78         27.04         2.32 o                         
   0  -5  11        249.13        237.85         5.02 o                         
   1  -5  11         86.92         81.75         3.05 o                         
   2  -5  11        244.18        226.79         5.78 o                         
   3  -5  11          4.23          6.01         1.52 o                         
   4  -5  11        236.41        198.77         8.08 o                         
   5  -5  11          6.97          6.89         3.48 o                         
   6  -5  11          0.45          0.84         2.33 o                         
  -8  -4  11         19.41         21.09         6.00 o                         
  -7  -4  11         13.15         19.05         3.42 o                         
  -6  -4  11         42.01         40.61         2.55 o                         
  -5  -4  11         57.95         56.62         2.61 o                         
  -4  -4  11         25.15         24.48         1.88 o                         
  -3  -4  11          9.66         10.29         1.64 o                         
  -2  -4  11        105.86        106.41         3.05 o                         
  -1  -4  11        273.02        258.03         5.65 o                         
   0  -4  11        279.59        255.80         5.22 o                         
   1  -4  11       1129.35       1132.37        17.31 o                         
   2  -4  11        122.17        120.39         3.75 o                         
   3  -4  11          7.85          6.27         2.29 o                         
   4  -4  11          3.63          5.36         5.54 o                         
   5  -4  11          2.08          2.59         2.53 o                         
   6  -4  11          3.19          6.05         3.37 o                         
  -8  -3  11          0.09         -0.41         0.67 o                         
  -7  -3  11         27.78         27.47         3.86 o                         
  -6  -3  11        367.25        389.24        12.59 o                         
  -5  -3  11        152.38        146.51         3.20 o                         
  -4  -3  11         98.16        109.17         2.43 o                         
  -3  -3  11          0.40          1.73         0.64 o                         
  -2  -3  11        215.79        237.55         3.92 o                         
  -1  -3  11         50.94         55.98         2.90 o                         
   0  -3  11          0.01         -0.32         0.76 o                         
   1  -3  11        494.12        485.14         8.65 o                         
   2  -3  11         43.20         39.31         2.26 o                         
   3  -3  11          5.93          7.93         2.49 o                         
   4  -3  11         37.18         35.43         4.34 o                         
   5  -3  11        100.10         94.93         6.03 o                         
   6  -3  11        161.35        155.92        10.10 o                         
  -8  -2  11         13.90         12.07         2.23 o                         
  -7  -2  11          3.24          2.00         1.50 o                         
  -6  -2  11         40.17         41.03         2.32 o                         
  -5  -2  11          0.19          0.12         0.39 o                         
  -4  -2  11        256.88        276.66         4.92 o                         
  -3  -2  11         28.65         32.58         1.22 o                         
  -2  -2  11         11.00          9.76         0.89 o                         
  -1  -2  11        254.92        246.55         4.43 o                         
   0  -2  11          0.09          0.29         0.68 o                         
   1  -2  11        355.25        353.49         6.64 o                         
   2  -2  11          2.72          4.04         1.01 o                         
   3  -2  11         14.23         13.05         2.94 o                         
   4  -2  11          6.49          6.60         2.40 o                         
   5  -2  11         37.36         36.67         5.12 o                         
   6  -2  11        107.34        109.16         8.43 o                         
  -8  -1  11          0.21          0.14         1.07 o                         
  -7  -1  11        119.08        134.35         4.91 o                         
  -6  -1  11         18.79         17.08         1.96 o                         
  -5  -1  11         58.43         54.25         2.64 o                         
  -4  -1  11        118.74        130.80         4.97 o                         
  -3  -1  11        142.16        154.22         3.88 o                         
  -2  -1  11         90.24         89.73         2.53 o                         
  -1  -1  11         11.29         11.41         1.12 o                         
   0  -1  11        191.51        183.95         4.11 o                         
   1  -1  11          1.95          2.50         0.93 o                         
   2  -1  11         28.84         32.44         2.98 o                         
   3  -1  11        378.54        422.90        12.53 o                         
   4  -1  11          1.27          2.66         2.42 o                         
   5  -1  11         15.68         13.84         3.84 o                         
   6  -1  11         19.86         25.23         4.67 o                         
  -8   0  11         63.65         68.16         4.12 o                         
  -7   0  11         47.14         53.19         3.27 o                         
  -6   0  11         23.72         21.95         1.99 o                         
  -5   0  11         88.65         94.69         3.07 o                         
  -4   0  11        104.42        111.06         3.37 o                         
  -3   0  11        120.06        122.02         2.32 o                         
  -2   0  11         14.38         12.62         2.16 o                         
  -1   0  11         53.53         55.28         1.93 o                         
   0   0  11        592.45        572.21         9.45 o                         
   1   0  11          1.49          1.24         0.74 o                         
   2   0  11          9.20          7.56         1.86 o                         
   3   0  11          4.54          6.17         3.85 o                         
   4   0  11         62.11         62.16         5.51 o                         
   5   0  11         33.82         28.74         4.17 o                         
   6   0  11        137.08        139.35        10.00 o                         
  -8   1  11         75.21         68.36         4.02 o                         
  -7   1  11         25.18         28.32         2.59 o                         
  -6   1  11         71.40         75.26         3.52 o                         
  -5   1  11          6.66          7.99         2.02 o                         
  -4   1  11          0.47          0.98         0.96 o                         
  -3   1  11         38.60         37.85         1.94 o                         
  -2   1  11          4.31          7.87         0.89 o                         
  -1   1  11         40.21         40.40         1.74 o                         
   0   1  11        116.35        107.93         2.84 o                         
   1   1  11         64.93         54.55         1.85 o                         
   2   1  11          0.92          2.46         3.33 o                         
   3   1  11         81.76         77.55         5.36 o                         
   4   1  11         58.61         60.21         5.56 o                         
   5   1  11          9.96         10.83         3.14 o                         
  -8   2  11         11.95          8.33         2.82 o                         
  -7   2  11          0.72          0.60         1.16 o                         
  -6   2  11          0.07          0.85         1.87 o                         
  -5   2  11        152.31        162.91         4.60 o                         
  -4   2  11         12.62         12.40         1.71 o                         
  -3   2  11         77.90         76.54         3.15 o                         
  -2   2  11        357.32        333.08        12.24 o                         
  -1   2  11          8.72         10.75         1.15 o                         
   0   2  11        230.89        214.93         4.11 o                         
   1   2  11         46.16         43.92         1.56 o                         
   2   2  11          5.54          8.91         2.33 o                         
   3   2  11          2.28         -0.50         1.86 o                         
   4   2  11         86.33         86.85         6.61 o                         
   5   2  11         74.93         83.37         6.94 o                         
  -8   3  11         20.79         18.70         2.62 o                         
  -7   3  11          0.15         -0.23         1.82 o                         
  -6   3  11         13.90         13.00         3.83 o                         
  -5   3  11         54.68         58.06         3.13 o                         
  -4   3  11         78.77         78.59         3.21 o                         
  -3   3  11       1191.40       1178.20        22.85 o                         
  -2   3  11          9.16          8.92         1.49 o                         
  -1   3  11         86.59         85.76         2.43 o                         
   0   3  11        199.61        191.95         3.78 o                         
   1   3  11          0.01          0.13         0.56 o                         
   2   3  11         11.32         10.34         2.65 o                         
   3   3  11         95.30         94.61         8.61 o                         
   4   3  11         24.70         19.17         6.43 o                         
  -7   4  11          8.00         12.24         2.01 o                         
  -6   4  11          2.45          7.53         1.81 o                         
  -5   4  11          6.16          5.06         1.26 o                         
  -4   4  11         10.54          9.14         1.69 o                         
  -3   4  11         25.48         31.28         2.21 o                         
  -2   4  11         41.98         38.94         1.95 o                         
  -1   4  11         24.54         22.42         1.84 o                         
   0   4  11         85.19         82.31         2.48 o                         
   1   4  11          0.94          1.84         1.59 o                         
   2   4  11         82.83         89.40         6.10 o                         
   3   4  11          5.61         10.72         3.08 o                         
   4   4  11         16.84         16.14         4.00 o                         
  -6   5  11          4.98          7.02         1.49 o                         
  -5   5  11          0.18          1.66         1.34 o                         
  -4   5  11          8.99          6.80         1.47 o                         
  -3   5  11          4.38          3.38         1.22 o                         
  -2   5  11         12.89         14.58         1.58 o                         
  -1   5  11          9.36         12.01         2.65 o                         
   0   5  11          8.35          9.86         1.34 o                         
   1   5  11          4.01          2.27         1.69 o                         
   2   5  11          0.82          0.24         1.35 o                         
   3   5  11         10.96         15.72         3.08 o                         
  -5   6  11         25.88         32.16         2.45 o                         
  -4   6  11          6.19         10.93         1.69 o                         
  -3   6  11        117.24        140.99         4.90 o                         
  -2   6  11          6.06          7.95         1.51 o                         
  -1   6  11         11.47         15.25         1.85 o                         
   0   6  11         12.31         11.35         1.82 o                         
   1   6  11         19.72         22.62         4.18 o                         
   2   6  11         23.79         23.54         4.58 o                         
  -3   7  11         11.63         17.82         1.95 o                         
  -2   7  11         14.55         18.99         2.15 o                         
  -1   7  11         19.79         29.78         2.56 o                         
   0   7  11          2.61          5.01         2.85 o                         
  -4 -10  12          5.43          7.79         2.21 o                         
  -3 -10  12        103.85        120.86         7.39 o                         
  -2 -10  12         81.61         86.38         4.97 o                         
  -1 -10  12          1.13          5.08         2.62 o                         
   0 -10  12          1.57          0.96         1.76 o                         
   1 -10  12         21.09         22.51         3.60 o                         
   2 -10  12         87.28        116.15         6.89 o                         
  -5  -9  12         18.16         27.87         3.25 o                         
  -4  -9  12         45.59         52.84         3.87 o                         
  -3  -9  12         27.05         27.78         3.45 o                         
  -2  -9  12         94.24        108.78         6.00 o                         
  -1  -9  12         54.39         52.85         3.66 o                         
   0  -9  12         42.41         38.54         5.57 o                         
   1  -9  12         25.33         25.16         3.41 o                         
   2  -9  12          3.51          3.10         1.92 o                         
   3  -9  12          0.54          4.71         2.88 o                         
  -6  -8  12          0.00          0.07         2.02 o                         
  -5  -8  12         48.85         42.21         4.23 o                         
  -4  -8  12         31.49         30.23         2.73 o                         
  -3  -8  12         28.13         30.52         3.17 o                         
  -2  -8  12         47.63         40.05         3.58 o                         
  -1  -8  12         23.39         28.07         3.37 o                         
   0  -8  12         42.23         35.72         3.40 o                         
   1  -8  12        152.24        155.02         7.23 o                         
   2  -8  12          0.00          0.96         1.74 o                         
   3  -8  12          0.92          0.85         1.77 o                         
   4  -8  12          4.05          9.15         4.34 o                         
  -7  -7  12          1.21          4.48         1.85 o                         
  -6  -7  12         15.81         24.29        10.48 o                         
  -5  -7  12         61.09         62.29         3.63 o                         
  -4  -7  12          0.73         -0.47         1.54 o                         
  -3  -7  12          4.58          4.90         1.86 o                         
  -2  -7  12         79.51         85.22         6.83 o                         
  -1  -7  12         37.99         38.83         3.35 o                         
   0  -7  12          0.15         -0.09         1.23 o                         
   1  -7  12         13.87         16.11         3.55 o                         
   2  -7  12         49.71         45.39         3.54 o                         
   3  -7  12          0.03          0.08         1.30 o                         
   4  -7  12          9.10          8.62         3.65 o                         
  -7  -6  12          7.70          6.47         1.89 o                         
  -6  -6  12         19.20         18.20         2.32 o                         
  -5  -6  12          0.00         -1.33         1.33 o                         
  -4  -6  12        105.61        115.29         4.66 o                         
  -3  -6  12          3.52          3.70         1.59 o                         
  -2  -6  12        299.96        316.98        10.99 o                         
  -1  -6  12        180.46        188.80         6.14 o                         
   0  -6  12         29.34         22.79         2.92 o                         
   1  -6  12        438.59        402.82        12.62 o                         
   2  -6  12          0.26          0.25         0.97 o                         
   3  -6  12         16.27         14.82         2.07 o                         
   4  -6  12          1.99          1.24         1.79 o                         
   5  -6  12          3.21          4.16         3.83 o                         
  -8  -5  12          6.54         10.91         2.13 o                         
  -7  -5  12         77.74         88.18         5.12 o                         
  -6  -5  12         62.74         62.63         4.51 o                         
  -5  -5  12        376.35        377.74         8.91 o                         
  -4  -5  12        233.84        257.57         6.78 o                         
  -3  -5  12        386.08        421.65         9.41 o                         
  -2  -5  12          0.78          1.25         1.23 o                         
  -1  -5  12          5.30          7.59         2.47 o                         
   0  -5  12         74.35         69.62         2.68 o                         
   1  -5  12         20.93         23.50         2.02 o                         
   2  -5  12          1.92          2.56         1.25 o                         
   3  -5  12          7.53          6.55         2.36 o                         
   4  -5  12         27.23         25.30         3.82 o                         
   5  -5  12          8.14          9.14         3.39 o                         
  -8  -4  12         19.00          5.92         9.68 o                         
  -7  -4  12          3.02          6.33         2.52 o                         
  -6  -4  12          3.97          6.71         4.38 o                         
  -5  -4  12         37.36         34.96         6.62 o                         
  -4  -4  12         53.38         53.48         2.47 o                         
  -3  -4  12         20.53         17.53         1.93 o                         
  -2  -4  12         14.92         15.76         3.27 o                         
  -1  -4  12        126.54        123.82         3.06 o                         
   0  -4  12       1201.46       1214.68        17.56 o                         
   1  -4  12        206.12        212.02         5.67 o                         
   2  -4  12        136.04        132.30         4.71 o                         
   3  -4  12         14.19         18.18         3.14 o                         
   4  -4  12         11.06          7.73         2.84 o                         
   5  -4  12          0.34          1.59         2.19 o                         
  -8  -3  12          2.02         -0.30         2.25 o                         
  -7  -3  12          4.66          2.68         1.79 o                         
  -6  -3  12         32.15         27.74         1.64 o                         
  -5  -3  12          6.14          5.41         0.74 o                         
  -4  -3  12         34.01         34.96         2.68 o                         
  -3  -3  12        383.89        417.29         8.60 o                         
  -2  -3  12          5.37          4.94         0.87 o                         
  -1  -3  12         81.18         84.66         3.06 o                         
   0  -3  12        245.77        251.99         5.73 o                         
   1  -3  12        284.31        286.04         6.57 o                         
   2  -3  12          9.75         11.57         1.57 o                         
   3  -3  12        319.66        317.59        10.82 o                         
   4  -3  12          6.27          4.54         2.39 o                         
   5  -3  12          7.26          9.90         3.56 o                         
  -8  -2  12          7.53          6.82         1.58 o                         
  -7  -2  12         13.95         14.50         2.21 o                         
  -6  -2  12         70.14         66.96         3.32 o                         
  -5  -2  12          0.24          0.00         0.44 o                         
  -4  -2  12         65.49         61.24         1.96 o                         
  -3  -2  12          1.91          3.15         0.73 o                         
  -2  -2  12        192.87        198.36         5.01 o                         
  -1  -2  12        123.22        121.40         4.18 o                         
   0  -2  12        132.53        129.91         3.68 o                         
   1  -2  12        139.01        135.92         4.53 o                         
   2  -2  12          2.13          4.16         2.52 o                         
   3  -2  12          3.82          2.53         2.01 o                         
   4  -2  12         13.15         13.04         3.13 o                         
   5  -2  12          6.85          5.96         3.38 o                         
  -8  -1  12         25.56         24.93         2.42 o                         
  -7  -1  12         82.12         79.92         4.79 o                         
  -6  -1  12         17.29         21.27         2.52 o                         
  -5  -1  12         39.78         37.60         3.54 o                         
  -4  -1  12        194.99        203.76         3.21 o                         
  -3  -1  12        406.63        424.59         5.92 o                         
  -2  -1  12         27.31         23.89         1.35 o                         
  -1  -1  12         40.90         48.75         1.99 o                         
   0  -1  12          8.81          8.58         1.21 o                         
   1  -1  12         81.33         77.25         2.62 o                         
   2  -1  12        189.76        205.31         7.30 o                         
   3  -1  12          4.16          6.32         2.61 o                         
   4  -1  12        127.40        132.90         7.31 o                         
   5  -1  12         24.25         24.18         3.84 o                         
  -8   0  12         13.46         14.32         2.29 o                         
  -7   0  12          2.15          3.17         1.54 o                         
  -6   0  12        155.70        157.45         4.62 o                         
  -5   0  12         97.33        104.28         3.48 o                         
  -4   0  12          1.70          2.59         1.06 o                         
  -3   0  12          6.13          6.78         1.01 o                         
  -2   0  12          6.04          7.69         1.61 o                         
  -1   0  12          3.68          7.47         1.07 o                         
   0   0  12         55.74         65.21         2.42 o                         
   1   0  12          3.74          6.16         1.04 o                         
   2   0  12         20.79         16.89         2.74 o                         
   3   0  12         25.70         24.73         3.54 o                         
   4   0  12          7.05          7.69         3.14 o                         
   5   0  12         17.86         18.04         4.49 o                         
  -8   1  12          0.35          5.46         2.02 o                         
  -7   1  12         32.32         29.69         2.68 o                         
  -6   1  12        169.19        173.40         5.46 o                         
  -5   1  12        224.77        239.71         9.73 o                         
  -4   1  12        186.23        189.74         4.70 o                         
  -3   1  12          5.22          4.64         1.36 o                         
  -2   1  12          1.74          3.38         0.83 o                         
  -1   1  12          5.31          5.33         0.95 o                         
   0   1  12         26.14         24.70         1.58 o                         
   1   1  12          0.17          0.16         0.51 o                         
   2   1  12         54.25         55.74         5.37 o                         
   3   1  12         86.36         89.90         5.65 o                         
   4   1  12          0.23         -0.38         2.35 o                         
   5   1  12          0.04         -1.84         2.65 o                         
  -8   2  12         12.78         13.48         2.18 o                         
  -7   2  12         47.38         48.30         3.06 o                         
  -6   2  12        133.70        136.04         4.94 o                         
  -5   2  12         44.83         44.58         2.79 o                         
  -4   2  12        180.33        187.33         7.59 o                         
  -3   2  12        119.31        130.49         4.05 o                         
  -2   2  12        120.54         98.77         3.29 o                         
  -1   2  12         14.15         11.61         1.14 o                         
   0   2  12         26.69         22.96         1.54 o                         
   1   2  12         24.98         26.33         3.61 o                         
   2   2  12         53.82         55.84         4.38 o                         
   3   2  12         31.17         29.41         4.28 o                         
   4   2  12        114.27        126.47         8.41 o                         
  -7   3  12         26.15         24.91         2.37 o                         
  -6   3  12          9.16         11.87         1.97 o                         
  -5   3  12         14.23         14.61         1.80 o                         
  -4   3  12         87.22         98.63         3.89 o                         
  -3   3  12        164.98        152.03         5.02 o                         
  -2   3  12         11.41         12.22         1.43 o                         
  -1   3  12         14.89         13.81         1.56 o                         
   0   3  12          2.62          3.56         0.91 o                         
   1   3  12          0.98          2.26         1.67 o                         
   2   3  12         60.80         59.13         4.38 o                         
   3   3  12          0.13         -0.72         1.84 o                         
   4   3  12          1.53          0.60         2.11 o                         
  -6   4  12         15.69         16.66         2.03 o                         
  -5   4  12          4.58          5.13         1.56 o                         
  -4   4  12        191.11        175.74         4.96 o                         
  -3   4  12        110.47        107.14         3.89 o                         
  -2   4  12         27.30         29.09         2.10 o                         
  -1   4  12         43.25         42.80         2.32 o                         
   0   4  12         11.06         13.10         1.57 o                         
   1   4  12         47.83         48.97         3.54 o                         
   2   4  12         97.65         98.08         6.02 o                         
   3   4  12          5.20          2.40         2.42 o                         
  -6   5  12          1.56          2.11         1.40 o                         
  -5   5  12         22.03         30.27         2.62 o                         
  -4   5  12        130.91        127.80         4.45 o                         
  -3   5  12          0.02          1.27         2.11 o                         
  -2   5  12          0.61          0.06         0.91 o                         
  -1   5  12         39.89         37.43         2.31 o                         
   0   5  12         29.06         24.37         1.94 o                         
   1   5  12         37.99         42.98         5.47 o                         
   2   5  12          0.16          1.86         2.69 o                         
  -4   6  12         21.22         24.40         2.44 o                         
  -3   6  12         58.01         73.16         3.83 o                         
  -2   6  12          6.06          4.78         2.30 o                         
  -1   6  12         42.12         48.85         2.85 o                         
   0   6  12          3.24          0.43         2.35 o                         
  -3 -10  13          0.93          4.19         3.00 o                         
  -2 -10  13         61.76         64.49         5.18 o                         
  -1 -10  13         22.66         24.26         3.83 o                         
   0 -10  13         41.12         57.68         5.13 o                         
   1 -10  13          2.63          4.45         2.58 o                         
  -5  -9  13         40.21         37.03         3.70 o                         
  -4  -9  13          3.34          4.56         2.11 o                         
  -3  -9  13         11.38         12.12         2.21 o                         
  -2  -9  13         15.04         11.95         2.70 o                         
  -1  -9  13          8.12          6.41         2.40 o                         
   0  -9  13          1.47          3.21         1.79 o                         
   1  -9  13          4.76         10.57         2.95 o                         
   2  -9  13          0.21          2.84         2.16 o                         
  -6  -8  13          0.64         -0.29         1.13 o                         
  -5  -8  13         34.63         36.06         3.27 o                         
  -4  -8  13         37.95         37.60         4.31 o                         
  -3  -8  13         47.17         43.83         3.56 o                         
  -2  -8  13         70.88         65.97         4.01 o                         
  -1  -8  13          0.39          0.16         2.22 o                         
   0  -8  13          0.19          1.45         1.68 o                         
   1  -8  13         16.74         10.31         2.59 o                         
   2  -8  13          8.00          6.54         2.30 o                         
   3  -8  13         47.65         52.23         6.86 o                         
  -6  -7  13          0.43          0.90         1.45 o                         
  -5  -7  13          3.11          4.57         1.69 o                         
  -4  -7  13          1.59          1.86         1.46 o                         
  -3  -7  13          0.05          0.89         1.61 o                         
  -2  -7  13          0.08         -1.08         1.48 o                         
  -1  -7  13         35.66         37.84         3.41 o                         
   0  -7  13         50.97         44.66         3.45 o                         
   1  -7  13          0.71         -2.52         2.95 o                         
   2  -7  13          1.95          2.11         1.70 o                         
   3  -7  13         48.76         46.46         6.93 o                         
   4  -7  13          5.36         11.27         4.97 o                         
  -7  -6  13          4.79          4.90         1.79 o                         
  -6  -6  13         10.36         13.76         2.98 o                         
  -5  -6  13         24.39         26.28         2.72 o                         
  -4  -6  13         19.55         23.38         2.42 o                         
  -3  -6  13         32.96         32.48         2.97 o                         
  -2  -6  13         17.80         15.98         2.22 o                         
  -1  -6  13         94.39         94.29         4.44 o                         
   0  -6  13        239.48        220.61         8.01 o                         
   1  -6  13         42.56         38.81         3.35 o                         
   2  -6  13         24.58         21.65         3.73 o                         
   3  -6  13         63.00         59.88         6.52 o                         
   4  -6  13        131.70        141.31         8.56 o                         
  -7  -5  13          0.00          6.26         2.30 o                         
  -6  -5  13          6.01          5.89         1.61 o                         
  -5  -5  13        172.70        177.51         6.10 o                         
  -4  -5  13          4.65          3.30         1.50 o                         
  -3  -5  13         96.42         98.38         4.48 o                         
  -2  -5  13        323.23        341.40         9.27 o                         
  -1  -5  13        228.71        232.87         7.41 o                         
   0  -5  13         95.31         97.27         5.16 o                         
   1  -5  13          7.46         10.51         1.78 o                         
   2  -5  13          5.21          5.73         1.64 o                         
   3  -5  13         14.81         14.40         3.01 o                         
   4  -5  13          1.29          2.27         2.39 o                         
   5  -5  13          1.59         -0.11         1.91 o                         
  -8  -4  13          5.98          1.26         3.75 o                         
  -7  -4  13          0.20          0.26         1.58 o                         
  -6  -4  13        608.66        601.60        13.96 o                         
  -5  -4  13         34.23         37.90         6.22 o                         
  -4  -4  13          6.25          6.05         1.51 o                         
  -3  -4  13         18.43         17.35         2.16 o                         
  -2  -4  13         24.57         25.07         2.59 o                         
  -1  -4  13         46.87         47.38         2.21 o                         
   0  -4  13        710.28        710.30        12.33 o                         
   1  -4  13         44.10         43.43         2.75 o                         
   2  -4  13         46.76         42.40         2.88 o                         
   3  -4  13         92.02         83.08         5.56 o                         
   4  -4  13         95.96         91.58         6.08 o                         
   5  -4  13          0.00          0.52         2.22 o                         
  -8  -3  13         12.46         10.71         5.24 o                         
  -7  -3  13          0.32          3.95         3.35 o                         
  -6  -3  13          0.25          2.26         1.50 o                         
  -5  -3  13         27.37         25.56         1.59 o                         
  -4  -3  13         23.83         28.29         1.43 o                         
  -3  -3  13          3.89          1.77         0.71 o                         
  -2  -3  13        132.02        139.54         3.40 o                         
  -1  -3  13         75.90         75.48         2.94 o                         
   0  -3  13         24.67         24.10         2.11 o                         
   1  -3  13        231.32        237.08         6.32 o                         
   2  -3  13          1.39          0.28         1.44 o                         
   3  -3  13          1.06         -0.87         1.89 o                         
   4  -3  13         15.67         21.34         3.85 o                         
   5  -3  13          1.43         -1.03         2.50 o                         
  -8  -2  13          0.01          2.72         3.75 o                         
  -7  -2  13          0.02         -0.15         0.86 o                         
  -6  -2  13          1.55          0.96         0.87 o                         
  -5  -2  13          5.31          6.12         1.09 o                         
  -4  -2  13          0.06          0.41         0.75 o                         
  -3  -2  13         20.98         19.37         1.23 o                         
  -2  -2  13        183.83        187.52         4.09 o                         
  -1  -2  13        169.12        181.28         4.53 o                         
   0  -2  13         91.44         88.91         3.45 o                         
   1  -2  13        247.54        247.11         5.94 o                         
   2  -2  13        102.90        106.16         5.78 o                         
   3  -2  13          0.92          0.61         1.64 o                         
   4  -2  13         43.26         44.09         5.36 o                         
   5  -2  13          1.66          2.54         2.99 o                         
  -8  -1  13         27.83         26.20         2.53 o                         
  -7  -1  13          0.03          0.67         1.08 o                         
  -6  -1  13         53.81         54.04         2.67 o                         
  -5  -1  13         11.61          9.88         1.53 o                         
  -4  -1  13          8.19          6.58         0.79 o                         
  -3  -1  13         10.30         11.29         1.22 o                         
  -2  -1  13        130.95        128.32         3.24 o                         
  -1  -1  13         42.69         42.12         2.14 o                         
   0  -1  13         35.78         31.30         2.41 o                         
   1  -1  13         41.14         42.23         2.25 o                         
   2  -1  13         16.55         15.09         2.64 o                         
   3  -1  13          0.23          1.79         1.94 o                         
   4  -1  13         59.75         62.32         5.35 o                         
   5  -1  13          0.61          2.32         2.66 o                         
  -8   0  13         66.83         56.62         3.63 o                         
  -7   0  13          6.29          4.27         1.37 o                         
  -6   0  13         33.40         33.34         2.44 o                         
  -5   0  13        164.24        167.15         4.64 o                         
  -4   0  13         24.25         25.59         1.94 o                         
  -3   0  13         55.97         55.37         4.25 o                         
  -2   0  13         68.70         62.75         3.07 o                         
  -1   0  13          4.59          2.05         0.94 o                         
   0   0  13         97.47         79.95         2.86 o                         
   1   0  13          6.06          3.02         2.47 o                         
   2   0  13         55.47         54.66         3.97 o                         
   3   0  13          0.07          1.09         1.86 o                         
   4   0  13         10.30         12.73         3.83 o                         
  -7   1  13         81.84         73.51         3.98 o                         
  -6   1  13         33.06         31.44         2.53 o                         
  -5   1  13          8.15         12.13         1.83 o                         
  -4   1  13        114.44        110.71         4.48 o                         
  -3   1  13          8.67         11.04         1.80 o                         
  -2   1  13         21.97         18.58         2.05 o                         
  -1   1  13        162.61        152.27         3.77 o                         
   0   1  13        185.13        174.66         4.05 o                         
   1   1  13         14.03         10.23         2.82 o                         
   2   1  13          0.64         -0.17         1.48 o                         
   3   1  13        174.18        178.67         8.93 o                         
   4   1  13         16.17         14.53         3.31 o                         
  -7   2  13         59.60         63.80         3.69 o                         
  -6   2  13        104.26        111.83         4.47 o                         
  -5   2  13         15.29         17.86         2.18 o                         
  -4   2  13        120.41        120.99         5.52 o                         
  -3   2  13        197.41        202.46        14.13 o                         
  -2   2  13         13.94         10.81         1.68 o                         
  -1   2  13          0.88         -0.08         0.57 o                         
   0   2  13          0.60          2.17         0.87 o                         
   1   2  13          9.94          8.74         2.05 o                         
   2   2  13         80.25         79.24         5.50 o                         
   3   2  13        288.79        305.63        12.63 o                         
   4   2  13          0.97          1.76         2.42 o                         
  -7   3  13         16.87         20.29         2.57 o                         
  -6   3  13         20.64         22.47         2.32 o                         
  -5   3  13          2.30          1.05         1.17 o                         
  -4   3  13         51.61         57.00         4.11 o                         
  -3   3  13         94.57         97.61         3.82 o                         
  -2   3  13          1.11          1.80         1.11 o                         
  -1   3  13          0.03          0.90         1.18 o                         
   0   3  13          1.40          1.22         0.85 o                         
   1   3  13         35.63         26.00         5.75 o                         
   2   3  13         34.51         31.40         4.08 o                         
   3   3  13        119.92        110.28        11.19 o                         
  -6   4  13          2.27          1.24         1.56 o                         
  -5   4  13          0.00          1.14         1.17 o                         
  -4   4  13        100.39         99.00         4.36 o                         
  -3   4  13        116.78        115.06         4.51 o                         
  -2   4  13          3.38          3.13         1.35 o                         
  -1   4  13         63.81         60.13         3.08 o                         
   0   4  13          0.17         -0.73         2.32 o                         
   2   4  13          1.79          2.16         2.21 o                         
  -5   5  13         40.98         50.82         3.11 o                         
  -4   5  13         23.16         13.97         2.15 o                         
  -3   5  13          4.52          5.67         1.72 o                         
  -2   5  13          1.71          4.32         1.48 o                         
  -1   5  13         40.53         40.46         2.77 o                         
   0   5  13         68.68         71.49         6.47 o                         
  -2 -10  14          3.15          2.11         1.98 o                         
  -1 -10  14         16.83         11.65         3.00 o                         
  -4  -9  14          7.45         10.49         2.50 o                         
  -3  -9  14          0.49          1.14         1.79 o                         
  -2  -9  14         16.79         25.86         3.42 o                         
  -1  -9  14         24.26         29.29         3.88 o                         
   0  -9  14          3.52          3.74         1.98 o                         
   1  -9  14          1.10          0.90         1.63 o                         
   2  -9  14          0.03         -1.00         1.82 o                         
  -5  -8  14          0.10          0.18         1.86 o                         
  -4  -8  14          4.39          6.16         2.08 o                         
  -3  -8  14         11.85         11.51         2.50 o                         
  -2  -8  14         18.96         15.28         3.47 o                         
  -1  -8  14         24.36         25.98         3.36 o                         
   0  -8  14         57.64         65.28         4.90 o                         
   1  -8  14         25.99         31.13         4.03 o                         
   2  -8  14          0.41         -0.73         1.59 o                         
   3  -8  14         23.65         34.59         6.37 o                         
  -6  -7  14         23.05         23.95         3.81 o                         
  -5  -7  14          4.46          4.26         1.88 o                         
  -4  -7  14         48.77         47.09         3.80 o                         
  -3  -7  14         42.88         42.19         3.64 o                         
  -2  -7  14          5.99          4.44         2.13 o                         
  -1  -7  14         25.23         23.99         2.96 o                         
   0  -7  14          0.31          0.99         1.70 o                         
   1  -7  14          7.15          7.41         2.29 o                         
   2  -7  14          8.82          9.73         2.51 o                         
   3  -7  14          9.70          5.01         4.08 o                         
  -6  -6  14         55.67         55.25         4.94 o                         
  -5  -6  14         83.91         86.43         5.74 o                         
  -4  -6  14         20.09         25.35         2.74 o                         
  -3  -6  14          3.25          4.61         1.88 o                         
  -2  -6  14        107.32        115.68         5.11 o                         
  -1  -6  14          3.75          0.91         1.59 o                         
   0  -6  14         86.14         85.62         4.58 o                         
   1  -6  14         55.99         47.20         3.65 o                         
   2  -6  14         17.42         12.79         2.70 o                         
   3  -6  14         23.17         21.42         4.51 o                         
   4  -6  14         10.46          4.58         4.48 o                         
  -7  -5  14         12.97         12.45         2.37 o                         
  -6  -5  14          4.59          5.66         1.61 o                         
  -5  -5  14         12.94         12.72         2.08 o                         
  -4  -5  14          1.56          0.78         1.27 o                         
  -3  -5  14         20.02         19.78         3.20 o                         
  -2  -5  14         93.33         92.25         4.68 o                         
  -1  -5  14        150.31        148.54         6.37 o                         
   0  -5  14         87.31         82.42         5.21 o                         
   1  -5  14        374.12        343.01         8.63 o                         
   2  -5  14          3.97          5.07         2.00 o                         
   3  -5  14          0.77          2.75         2.25 o                         
   4  -5  14         19.50         18.51         3.89 o                         
  -7  -4  14         12.62         10.50         1.79 o                         
  -6  -4  14        112.41        110.50         8.57 o                         
  -5  -4  14        313.36        315.51         8.16 o                         
  -4  -4  14          2.52          1.05         1.16 o                         
  -3  -4  14        105.03        111.33         6.02 o                         
  -2  -4  14          4.35          3.89         1.51 o                         
  -1  -4  14         87.65         91.21         3.88 o                         
   0  -4  14        104.52        118.79         4.55 o                         
   1  -4  14        149.65        134.54         4.91 o                         
   2  -4  14         13.07         13.57         2.92 o                         
   3  -4  14        107.46        119.70         6.56 o                         
   4  -4  14          0.20          2.29         3.71 o                         
  -7  -3  14         46.27         44.93         6.67 o                         
  -6  -3  14        125.14        117.67        11.71 o                         
  -5  -3  14         39.25         40.89         1.85 o                         
  -4  -3  14         80.66         90.70         3.82 o                         
  -3  -3  14        373.53        388.11        16.66 o                         
  -2  -3  14          6.92          7.35         1.75 o                         
  -1  -3  14        252.16        256.80         5.65 o                         
   0  -3  14          0.16          0.17         0.86 o                         
   1  -3  14          0.23         -0.53         1.03 o                         
   2  -3  14         28.52         27.49         3.73 o                         
   3  -3  14          1.30          1.68         2.22 o                         
   4  -3  14          3.96         12.09         3.65 o                         
  -7  -2  14         89.01         94.84         3.48 o                         
  -6  -2  14         13.37         14.48         1.58 o                         
  -5  -2  14          8.88          8.63         1.22 o                         
  -4  -2  14         15.99         14.36         1.18 o                         
  -3  -2  14          3.63          4.32         0.96 o                         
  -2  -2  14          9.94          6.75         1.22 o                         
  -1  -2  14          5.59          7.26         1.46 o                         
   0  -2  14        269.13        273.89         6.62 o                         
   1  -2  14          4.89          4.53         1.33 o                         
   2  -2  14          6.75          8.47         2.48 o                         
   3  -2  14         93.72         88.03         6.49 o                         
   4  -2  14          4.04          5.10         3.16 o                         
  -7  -1  14         13.36         10.19         3.60 o                         
  -6  -1  14         18.54         20.53         3.33 o                         
  -5  -1  14          4.52          5.72         1.58 o                         
  -4  -1  14         22.60         23.64         2.12 o                         
  -3  -1  14          0.54          1.03         0.87 o                         
  -2  -1  14          0.43          0.13         0.67 o                         
  -1  -1  14          1.14          1.75         0.94 o                         
   0  -1  14         85.46         72.24         3.02 o                         
   1  -1  14          3.32          3.91         1.93 o                         
   2  -1  14          0.12          0.12         1.48 o                         
   3  -1  14         50.25         52.44         5.27 o                         
   4  -1  14          0.79          0.79         2.16 o                         
  -7   0  14          0.11          1.94         1.97 o                         
  -6   0  14         25.75         28.52         2.35 o                         
  -5   0  14          0.79          1.74         1.18 o                         
  -4   0  14         20.95         22.75         2.17 o                         
  -3   0  14          8.91          6.43         1.51 o                         
  -2   0  14          0.47          2.17         0.93 o                         
  -1   0  14         11.64         11.30         1.49 o                         
   0   0  14         70.54         62.36         2.63 o                         
   1   0  14        106.54        101.48         5.01 o                         
   2   0  14         20.09         16.19         2.90 o                         
   3   0  14         35.89         34.37         4.28 o                         
   4   0  14          0.24          2.70         2.57 o                         
  -7   1  14          8.06         11.00         2.06 o                         
  -6   1  14          0.21          0.44         1.09 o                         
  -5   1  14         33.47         33.97         2.70 o                         
  -4   1  14          1.29          3.34         1.47 o                         
  -3   1  14        130.36        126.93         7.68 o                         
  -2   1  14          3.52          2.51         1.32 o                         
  -1   1  14          0.07          0.94         0.87 o                         
   0   1  14         23.47         23.05         1.77 o                         
   1   1  14          0.15         -0.88         1.58 o                         
   2   1  14          2.32          2.91         2.22 o                         
   3   1  14         16.97         16.89         3.98 o                         
  -7   2  14         53.97         50.74         4.08 o                         
  -6   2  14         11.69         12.55         2.09 o                         
  -5   2  14          3.71          3.47         1.59 o                         
  -4   2  14        142.01        144.76         6.90 o                         
  -3   2  14        609.69        623.65        12.53 o                         
  -2   2  14          5.77          6.36         1.66 o                         
  -1   2  14         58.41         49.61         2.65 o                         
   0   2  14         29.20         24.71         1.74 o                         
   1   2  14         49.03         40.72         3.80 o                         
   2   2  14          7.60          6.49         2.64 o                         
   3   2  14        147.46        158.70         9.32 o                         
  -6   3  14         16.91         21.34         2.42 o                         
  -5   3  14          2.25          2.59         1.48 o                         
  -4   3  14          0.79         -0.56         1.24 o                         
  -3   3  14          1.83          1.84         1.43 o                         
  -2   3  14          0.03          0.59         1.07 o                         
  -1   3  14        106.57        105.83         4.28 o                         
   0   3  14          0.04         -0.60         2.19 o                         
   1   3  14          3.65          1.04         1.72 o                         
   2   3  14        154.09        153.61         8.28 o                         
  -5   4  14          5.08          6.01         1.79 o                         
  -4   4  14         60.75         53.38         3.64 o                         
  -3   4  14          2.53          2.04         1.32 o                         
  -2   4  14         32.09         35.95         2.74 o                         
  -1   4  14         91.93         86.76         3.68 o                         
   0   4  14          3.83          8.29         3.68 o                         
   1   4  14          2.03         -0.46         2.72 o                         
  -3   5  14        140.09        155.93         6.60 o                         
  -2   5  14          6.78         10.33         1.93 o                         
  -1   5  14          0.19          2.02         2.75 o                         
  -3  -9  15          0.51         -0.83         1.61 o                         
  -2  -9  15          1.82          2.43         2.08 o                         
  -1  -9  15          7.53         11.71         3.16 o                         
   0  -9  15          0.62          2.97         2.25 o                         
  -4  -8  15         10.56          7.26         2.23 o                         
  -3  -8  15          5.08          3.80         1.96 o                         
  -2  -8  15          0.73          1.58         1.52 o                         
  -1  -8  15          0.44          1.12         1.78 o                         
   0  -8  15          7.22          5.17         2.53 o                         
   1  -8  15          5.99          9.11         2.86 o                         
   2  -8  15          7.66         11.04         3.48 o                         
  -5  -7  15         21.96         21.94         2.90 o                         
  -4  -7  15         13.20         11.61         2.14 o                         
  -3  -7  15         14.95         13.04         2.68 o                         
  -2  -7  15        107.08        105.40         6.00 o                         
  -1  -7  15          2.19          1.95         1.62 o                         
   0  -7  15          0.09          1.36         1.70 o                         
   1  -7  15         55.71         56.73         4.36 o                         
   2  -7  15         33.24         38.63         5.17 o                         
  -6  -6  15         15.83         11.17         3.71 o                         
  -5  -6  15        100.64         84.88         8.29 o                         
  -4  -6  15        197.06        215.06         8.62 o                         
  -3  -6  15        226.36        229.28         7.89 o                         
  -2  -6  15          0.45         -0.06         1.32 o                         
  -1  -6  15          0.01          0.49         1.24 o                         
   0  -6  15         92.86         85.25         4.97 o                         
   1  -6  15         18.93         16.55         2.81 o                         
   2  -6  15         15.43          9.72         4.21 o                         
   3  -6  15          4.51          3.61         3.81 o                         
  -6  -5  15          0.30         -0.12         0.89 o                         
  -5  -5  15        118.78        120.66         5.07 o                         
  -4  -5  15          5.68          6.45         1.89 o                         
  -3  -5  15         15.98         17.71         2.78 o                         
  -2  -5  15         33.56         30.54         3.14 o                         
  -1  -5  15          2.63          1.07         1.69 o                         
   0  -5  15        370.94        362.95        11.64 o                         
   1  -5  15         37.24         31.98         3.85 o                         
   2  -5  15          1.72          2.16         1.99 o                         
   3  -5  15          2.97          1.49         2.20 o                         
  -7  -4  15         59.14         59.06         7.76 o                         
  -6  -4  15         30.91         23.84         3.40 o                         
  -5  -4  15          0.09         -1.07         1.21 o                         
  -4  -4  15        120.33        126.40         4.91 o                         
  -3  -4  15         84.17         87.40         4.34 o                         
  -2  -4  15          2.82          2.25         1.64 o                         
  -1  -4  15        114.28        109.98         4.52 o                         
   0  -4  15         10.84          9.77         1.90 o                         
   1  -4  15        113.53         97.65         4.29 o                         
   2  -4  15         10.78         11.76         3.03 o                         
   3  -4  15         16.24         13.04         3.48 o                         
  -7  -3  15         93.74        106.15        11.57 o                         
  -6  -3  15        114.67        121.87        12.24 o                         
  -5  -3  15          1.11          1.25         0.96 o                         
  -4  -3  15         13.15         13.96         1.26 o                         
  -3  -3  15         46.55         45.17         2.20 o                         
  -2  -3  15         89.00         92.68         3.51 o                         
  -1  -3  15          0.55         -0.07         0.75 o                         
   0  -3  15         13.99         11.73         1.92 o                         
   1  -3  15         14.51         18.98         2.77 o                         
   2  -3  15          5.80         12.70         3.02 o                         
   3  -3  15         19.35         24.51         4.28 o                         
  -7  -2  15         53.43         54.68         8.49 o                         
  -6  -2  15          1.11         -0.20         1.64 o                         
  -5  -2  15          1.05         -0.18         0.91 o                         
  -4  -2  15         68.32         67.16         2.23 o                         
  -3  -2  15        200.74        190.21         4.44 o                         
  -2  -2  15        106.42        102.33         3.53 o                         
  -1  -2  15         83.44         85.71         4.39 o                         
   0  -2  15         11.90         11.44         1.71 o                         
   1  -2  15          0.88          0.62         1.63 o                         
   2  -2  15        137.99        140.56         7.11 o                         
   3  -2  15         74.53         81.57         6.11 o                         
  -7  -1  15          7.84          6.04         2.11 o                         
  -6  -1  15          4.19          4.40         1.43 o                         
  -5  -1  15          8.17          8.72         1.54 o                         
  -4  -1  15         12.80         11.73         1.77 o                         
  -3  -1  15         16.13         14.45         1.28 o                         
  -2  -1  15         94.30         84.60         3.09 o                         
  -1  -1  15         18.68         16.50         1.89 o                         
   0  -1  15         13.95         14.65         1.73 o                         
   1  -1  15         10.71         15.89         2.98 o                         
   2  -1  15          0.22          0.86         1.92 o                         
   3  -1  15          0.07          0.29         1.97 o                         
  -7   0  15          0.32         -1.33         1.33 o                         
  -6   0  15         88.39         83.12         3.81 o                         
  -5   0  15          0.06          0.25         0.93 o                         
  -4   0  15         40.12         37.08         2.56 o                         
  -3   0  15          7.69          7.87         2.49 o                         
  -2   0  15         21.99         21.58         1.70 o                         
  -1   0  15         55.29         52.03         2.62 o                         
   0   0  15          2.27          1.80         0.99 o                         
   1   0  15         13.37         11.57         2.48 o                         
   2   0  15          0.63          3.75         2.42 o                         
   3   0  15          0.76          0.24         1.88 o                         
  -6   1  15         30.00         32.84         2.80 o                         
  -5   1  15          3.12          1.30         1.23 o                         
  -4   1  15         27.49         29.38         2.73 o                         
  -3   1  15         42.93         42.59         3.06 o                         
  -2   1  15         34.31         32.88         2.68 o                         
  -1   1  15         71.15         59.10         3.06 o                         
   0   1  15          6.23          5.39         1.97 o                         
   1   1  15          8.17         10.27         2.74 o                         
   2   1  15          4.22          4.55         2.55 o                         
  -6   2  15          1.21          6.23         3.45 o                         
  -5   2  15         28.98         32.60         2.65 o                         
  -4   2  15          0.55          0.51         1.26 o                         
  -3   2  15        121.16        122.12         4.78 o                         
  -2   2  15         27.73         24.30         2.54 o                         
  -1   2  15         11.30         10.09         1.86 o                         
   0   2  15         11.18         10.28         3.98 o                         
   1   2  15          2.60          1.59         1.86 o                         
   2   2  15          1.57          1.03         1.97 o                         
  -5   3  15         43.94         47.81         3.20 o                         
  -4   3  15         31.96         25.72         2.79 o                         
  -3   3  15          0.29          2.05         3.02 o                         
  -2   3  15          0.47          1.07         1.29 o                         
  -1   3  15         13.53         15.14         2.32 o                         
   0   3  15         30.74         41.95         6.20 o                         
   1   3  15         24.39         29.78         6.13 o                         
  -3   4  15          0.20         -0.31         1.04 o                         
  -2   4  15          0.17          0.46         1.06 o                         
  -1   4  15         37.90         41.92         6.20 o                         
  -4  -8  16          1.94          0.10         1.53 o                         
  -3  -8  16          0.68          1.10         1.79 o                         
  -2  -8  16          6.91          8.80         2.67 o                         
  -1  -8  16         51.24         59.49         6.00 o                         
   0  -8  16          3.09          4.56         2.34 o                         
   1  -8  16          1.72         17.27        11.18 o                         
  -5  -7  16          7.52          6.07         2.57 o                         
  -4  -7  16          9.64          8.84         3.53 o                         
  -3  -7  16          1.69          0.60         2.69 o                         
  -2  -7  16         11.66         11.22         2.55 o                         
  -1  -7  16         16.20         14.71         2.98 o                         
   0  -7  16          0.70         -0.68         1.58 o                         
   1  -7  16         20.72         17.57         3.06 o                         
  -5  -6  16          2.97          2.22         1.61 o                         
  -4  -6  16          4.20          6.69         1.78 o                         
  -3  -6  16          1.53          3.09         1.86 o                         
  -2  -6  16         40.77         42.57         3.92 o                         
  -1  -6  16          3.23          1.56         1.56 o                         
   0  -6  16          0.22          0.81         1.64 o                         
   1  -6  16          3.04          3.47         2.01 o                         
   2  -6  16          7.66         13.10         4.84 o                         
  -6  -5  16        133.72        114.29         4.86 o                         
  -5  -5  16         29.06         22.12         2.60 o                         
  -4  -5  16          1.28          0.43         1.33 o                         
  -3  -5  16         21.51         23.12         3.10 o                         
  -2  -5  16         27.93         29.63         3.16 o                         
  -1  -5  16          5.43          6.69         2.38 o                         
   0  -5  16        278.70        250.53         9.59 o                         
   1  -5  16        206.13        212.06        11.64 o                         
   2  -5  16          8.42          7.69         4.34 o                         
  -6  -4  16         43.95         51.23         9.35 o                         
  -5  -4  16          7.08          5.02         1.51 o                         
  -4  -4  16          1.45         -1.37         1.37 o                         
  -3  -4  16         12.66         13.95         2.44 o                         
  -2  -4  16          7.92          7.01         2.14 o                         
  -1  -4  16        102.14        107.55         5.16 o                         
   0  -4  16         11.47         10.30         2.07 o                         
   1  -4  16        164.59        155.62         7.01 o                         
   2  -4  16          2.98          5.02         2.41 o                         
   3  -4  16         30.89         31.35         4.67 o                         
  -6  -3  16         12.54         13.63         5.84 o                         
  -5  -3  16         32.74         37.57         6.30 o                         
  -4  -3  16          1.99          3.32         1.38 o                         
  -3  -3  16         31.52         32.21         2.27 o                         
  -2  -3  16        167.83        166.07         6.83 o                         
  -1  -3  16         60.61         62.56         3.23 o                         
   0  -3  16         18.53         16.38         2.15 o                         
   1  -3  16          0.04          0.12         1.66 o                         
   2  -3  16         26.34         30.72         4.18 o                         
   3  -3  16         19.77         20.55         6.28 o                         
  -6  -2  16          0.27         -1.06         2.72 o                         
  -5  -2  16         22.11         18.89         2.07 o                         
  -4  -2  16          3.04          3.52         1.36 o                         
  -3  -2  16         21.21         22.66         1.80 o                         
  -2  -2  16         21.32         22.48         2.14 o                         
  -1  -2  16          0.43          0.02         0.94 o                         
   0  -2  16         79.11         74.06         4.63 o                         
   1  -2  16         32.38         30.44         3.24 o                         
   2  -2  16         12.04         11.02         3.30 o                         
   3  -2  16         39.27         41.52         7.30 o                         
  -6  -1  16          6.98          7.76         2.88 o                         
  -5  -1  16         27.20         25.92         6.73 o                         
  -4  -1  16          6.40          6.42         1.68 o                         
  -3  -1  16         12.00         10.04         1.95 o                         
  -2  -1  16          7.28          7.17         1.47 o                         
  -1  -1  16         14.37         13.16         1.63 o                         
   0  -1  16         48.02         39.04         3.72 o                         
   1  -1  16         44.29         43.46         4.25 o                         
   2  -1  16          0.01         -0.18         1.71 o                         
  -6   0  16         11.63          9.37         1.86 o                         
  -5   0  16         56.97         53.46         3.34 o                         
  -4   0  16         10.78         10.43         2.70 o                         
  -3   0  16         48.11         47.80         3.28 o                         
  -2   0  16         22.16         17.56         2.41 o                         
  -1   0  16         23.87         21.37         2.05 o                         
   0   0  16         46.15         41.74         3.78 o                         
   1   0  16         77.33         74.65         5.40 o                         
   2   0  16          4.44          9.37         3.02 o                         
  -5   1  16          1.29          2.80         1.52 o                         
  -4   1  16         47.68         41.52         2.84 o                         
  -3   1  16         26.04         21.68         2.69 o                         
  -2   1  16         18.93         22.11         2.42 o                         
  -1   1  16          3.74          4.12         1.54 o                         
   0   1  16          0.24          0.00         1.05 o                         
   1   1  16         20.40         21.84         3.57 o                         
  -5   2  16          0.41          0.33         1.19 o                         
  -4   2  16        112.14        125.82         5.30 o                         
  -3   2  16        147.68        141.94         5.10 o                         
  -2   2  16          4.55          6.59         1.88 o                         
  -1   2  16          0.71          1.19         2.52 o                         
  -3   3  16         72.80         68.18         4.51 o                         
  -2   3  16         91.40        102.80         4.77 o                         
  -1   3  16         28.20         26.50         5.27 o                         
  -4  -7  17          3.70          2.39         1.85 o                         
  -3  -7  17          3.17          1.81         1.95 o                         
  -2  -7  17         36.90         39.13         6.67 o                         
  -1  -7  17          0.13         -0.05         1.59 o                         
   0  -7  17          1.53         -0.07         1.47 o                         
  -5  -6  17          5.41          4.70         1.89 o                         
  -4  -6  17         28.53         30.23         4.33 o                         
  -3  -6  17          0.18         -0.12         1.36 o                         
  -2  -6  17         21.52         21.19         3.03 o                         
  -1  -6  17         13.89         13.62         2.69 o                         
   0  -6  17          0.34         -0.35         1.99 o                         
   1  -6  17         35.65         29.94         5.57 o                         
  -5  -5  17         85.38         74.89         4.24 o                         
  -4  -5  17         20.52         18.19         2.55 o                         
  -3  -5  17          0.69         -0.70         1.61 o                         
  -2  -5  17          2.59          1.05         1.59 o                         
  -1  -5  17          7.79          7.25         2.97 o                         
   0  -5  17         65.38         69.55         5.16 o                         
   1  -5  17         20.76         22.95         5.50 o                         
  -5  -4  17         15.30         15.22         5.27 o                         
  -4  -4  17         48.78         50.46         3.66 o                         
  -3  -4  17         25.01         26.00         2.70 o                         
  -2  -4  17          1.66          1.87         1.70 o                         
  -1  -4  17         35.07         33.73         3.63 o                         
   0  -4  17          1.60          1.92         2.59 o                         
   1  -4  17         10.65         12.34         4.51 o                         
   2  -4  17         10.61         10.64         4.68 o                         
  -6  -3  17          0.01         -1.19         3.08 o                         
  -5  -3  17         10.97          8.49         4.34 o                         
  -4  -3  17          3.11          2.63         1.57 o                         
  -3  -3  17         41.65         42.80         3.42 o                         
  -2  -3  17          4.09          5.57         1.94 o                         
  -1  -3  17        116.81        118.06         4.63 o                         
   0  -3  17         17.39         19.85         2.87 o                         
   1  -3  17         56.95         67.02         5.36 o                         
   2  -3  17          9.55          8.79         3.23 o                         
  -6  -2  17          2.10          1.53         3.02 o                         
  -5  -2  17          8.57          6.07         3.55 o                         
  -4  -2  17         40.10         27.32         3.02 o                         
  -3  -2  17         11.54         10.16         2.12 o                         
  -2  -2  17         23.79         21.29         2.36 o                         
  -1  -2  17          0.04          1.32         1.36 o                         
   0  -2  17         12.77         17.89         2.99 o                         
   1  -2  17         18.53         16.73         3.44 o                         
  -5  -1  17          0.20          0.87         1.14 o                         
  -4  -1  17         13.84         14.47         2.12 o                         
  -3  -1  17         14.63         15.15         2.40 o                         
  -2  -1  17         27.72         27.18         2.94 o                         
  -1  -1  17          4.15          4.44         1.41 o                         
   0  -1  17          0.11          0.19         1.26 o                         
   1  -1  17         28.95         37.65         4.39 o                         
  -5   0  17          2.47          2.85         1.59 o                         
  -4   0  17          2.55          0.82         1.36 o                         
  -3   0  17         10.67          7.92         2.03 o                         
  -2   0  17          0.46          2.25         1.51 o                         
  -1   0  17          7.21          7.99         3.52 o                         
   0   0  17          0.60         -1.07         1.69 o                         
   1   0  17          8.72          7.23         2.64 o                         
  -4   1  17         14.50         17.35         2.60 o                         
  -3   1  17        129.62        124.35         7.63 o                         
  -2   1  17         10.76          9.39         2.67 o                         
  -1   1  17         29.77         25.73         4.41 o                         
   0   1  17          6.84          8.19         4.05 o                         
  -3  -6  18          2.66          3.80         2.67 o                         
  -2  -6  18          0.01         -0.87         1.81 o                         
  -1  -6  18          9.75         12.89         3.12 o                         
  -4  -5  18         31.12         34.07         6.27 o                         
  -3  -5  18          0.09         -0.12         1.30 o                         
  -2  -5  18         23.59         24.87         3.29 o                         
  -1  -5  18         16.46         17.77         3.24 o                         
   0  -5  18         94.42         95.47         8.62 o                         
  -4  -4  18          0.58         -2.39         3.98 o                         
  -3  -4  18          0.24         -0.22         1.37 o                         
  -2  -4  18         24.14         25.84         3.34 o                         
  -1  -4  18        156.37        150.80         7.11 o                         
   0  -4  18         14.75         12.60         3.38 o                         
  -4  -3  18          2.75          9.22         4.71 o                         
  -3  -3  18         23.49         19.43         2.77 o                         
  -2  -3  18         85.23         74.41         5.74 o                         
  -1  -3  18         28.61         29.28         3.39 o                         
   0  -3  18          1.44          0.13         2.12 o                         
  -4  -2  18         23.08         26.96         6.10 o                         
  -3  -2  18         14.67         16.48         4.94 o                         
  -2  -2  18          1.53          3.90         1.97 o                         
  -1  -2  18          9.78         12.36         5.95 o                         
   0  -2  18          3.63          5.87         2.46 o                         
  -4  -1  18          0.00         -0.30         2.29 o                         
  -3  -1  18          6.59          8.54         3.05 o                         
  -2  -1  18          1.33          2.46         1.84 o                         
  -1  -1  18         52.52         58.16         6.43 o                         
   0  -1  18         25.36         41.88         5.84 o                         
  -3   0  18         71.22         70.97         4.66 o                         
  -2   0  18         50.43         55.78         4.12 o                         
                                                                                
