# Supplementary material for: Quaternary and quinary molecular solids based on structural inequivalence and combinatorial approaches: 2-nitro­resorcinol and 4,6-di­chloro­resorcinol
Source: IUCrJ. 2021 Jan 11;8(Pt 2):178–85. doi: 10.1107/S2052252520016589 (PMC7924232; doi:10.1107/S2052252520016589)
Supplement: Supplementary file 10 [file m-08-00178-8NRES-DPE-Isup10.hkl]

data_8NRES-DPE-I                                                                
_shelx_title ' shelx_a.res in P2(1)/c'                                          
_shelx_refln_list_code          4                                               
_shelx_F_calc_maximum      189.92                                               
_exptl_crystal_F_000       712.00                                               
_reflns_d_resolution_high  0.7701                                               
                                                                                
loop_                                                                           
 _space_group_symop_operation_xyz                                               
 'x, y, z'                                                                      
 '-x, y+1/2, -z+1/2'                                                            
 '-x, -y, -z'                                                                   
 'x, -y-1/2, z-1/2'                                                             
                                                                                
_cell_length_a    17.8021                                                       
_cell_length_b     7.5355                                                       
_cell_length_c    12.5671                                                       
_cell_angle_alpha  90.000                                                       
_cell_angle_beta   91.187                                                       
_cell_angle_gamma  90.000                                                       
                                                                                
_shelx_F_squared_multiplier     1.000                                           
                                                                                
loop_                                                                           
 _refln_index_h                                                                 
 _refln_index_k                                                                 
 _refln_index_l                                                                 
 _refln_F_squared_calc                                                          
 _refln_F_squared_meas                                                          
 _refln_F_squared_sigma                                                         
 _refln_observed_status                                                         
   3   0   0         18.05         23.59         1.45 o                         
   4   0   0      17809.93      15799.81       203.28 o                         
   5   0   0          0.02         -1.18         1.88 o                         
   6   0   0       1908.40       1593.61        34.81 o                         
   7   0   0         74.54         94.08         9.67 o                         
   8   0   0       4564.53       4679.73        93.93 o                         
   9   0   0          0.00         -1.71         2.84 o                         
  10   0   0       2331.99       2597.57        91.30 o                         
  11   0   0          0.77          3.36         2.82 o                         
  12   0   0        206.05        226.88        11.37 o                         
  13   0   0          5.29          9.43         7.58 o                         
  14   0   0         83.67         86.97         7.84 o                         
  15   0   0         47.73         53.96         7.13 o                         
  16   0   0         95.96         85.30        12.40 o                         
  17   0   0         20.11         17.07        11.40 o                         
  18   0   0        166.17        144.39        19.24 o                         
  19   0   0          1.94         -4.85         4.85 o                         
  20   0   0        118.01        126.08        19.54 o                         
  21   0   0         19.87         13.79         6.47 o                         
  22   0   0        286.61        301.08        33.59 o                         
  23   0   0          0.61         -7.08         9.35 o                         
   2   1   0        668.54        620.89        16.43 o                         
   3   1   0       3830.00       3516.01        41.65 o                         
   4   1   0        827.27        763.26        20.98 o                         
   5   1   0         22.45         51.17         4.87 o                         
   6   1   0          2.71         51.10         7.57 o                         
   7   1   0       1143.01       1043.31        17.62 o                         
   8   1   0        453.71        338.05         7.54 o                         
   9   1   0        681.41        669.41        13.47 o                         
  10   1   0        676.62        727.72        15.34 o                         
  11   1   0         75.59         64.37         4.07 o                         
  12   1   0          2.02         -2.42         2.43 o                         
  13   1   0          7.64          8.33         5.18 o                         
  14   1   0         70.38         65.05         5.23 o                         
  15   1   0         15.15         16.21         3.74 o                         
  16   1   0          8.61         14.70         4.29 o                         
  17   1   0         68.29         66.06         8.77 o                         
  18   1   0         12.32          7.33         4.69 o                         
  19   1   0          3.52          4.97         3.25 o                         
  20   1   0         17.31         12.73         4.19 o                         
  21   1   0        157.52        131.55        17.18 o                         
  22   1   0         14.14          8.96         5.44 o                         
   0   2   0      11937.28      13179.51       257.63 o                         
   1   2   0      12807.68      14286.72       196.69 o                         
   2   2   0       6168.72       7366.63       198.58 o                         
   3   2   0       1114.99       1003.04        33.69 o                         
   4   2   0         20.83         26.70         2.11 o                         
   5   2   0       2151.83       2265.81        36.02 o                         
   6   2   0         13.32         16.06         3.19 o                         
   7   2   0          2.65         11.24         3.09 o                         
   8   2   0       1814.82       1826.48        63.06 o                         
   9   2   0        325.12        349.72        16.00 o                         
  10   2   0         43.29         56.01         3.58 o                         
  11   2   0          8.91          6.93         2.52 o                         
  12   2   0        926.67        957.67        36.47 o                         
  13   2   0         23.77         24.04         3.61 o                         
  14   2   0          0.12         -1.26         2.42 o                         
  15   2   0         60.20         71.75         7.89 o                         
  16   2   0         73.60         68.28         7.24 o                         
  17   2   0         17.69         25.07         4.39 o                         
  18   2   0        224.98        221.74        11.32 o                         
  19   2   0          6.05         -0.44         2.79 o                         
  20   2   0          0.20         -3.82         4.50 o                         
  21   2   0         33.94         19.40        13.99 o                         
  22   2   0          5.90          8.35         7.42 o                         
   1   3   0       1854.11       1766.03        29.95 o                         
   2   3   0       3963.01       4394.99        60.19 o                         
   3   3   0        247.51        257.74         7.25 o                         
   4   3   0         14.43         16.75         2.50 o                         
   5   3   0       2099.18       2170.63        61.64 o                         
   6   3   0        341.80        348.86        15.31 o                         
   7   3   0        134.05        168.36         7.67 o                         
   8   3   0        754.35        680.37        26.42 o                         
   9   3   0          0.01          1.27         2.93 o                         
  10   3   0        305.35        281.56        15.39 o                         
  11   3   0          6.87          9.66         2.12 o                         
  12   3   0          5.26         19.21         8.29 o                         
  13   3   0         77.89         82.47         7.19 o                         
  14   3   0        219.10        267.83        15.95 o                         
  15   3   0         51.19         60.14         7.00 o                         
  16   3   0         67.19         63.81         7.15 o                         
  17   3   0          0.53         -2.94         3.65 o                         
  18   3   0         24.57         30.23         7.87 o                         
  19   3   0          9.20         18.67         6.59 o                         
  20   3   0          1.40         -0.05         4.45 o                         
  21   3   0          9.27          9.33         7.14 o                         
  22   3   0          1.93          1.05        12.66 o                         
   0   4   0        966.60        938.90        35.34 o                         
   1   4   0          0.40         22.09         2.92 o                         
   2   4   0        988.59       1153.14        22.03 o                         
   3   4   0         48.30         85.51         5.72 o                         
   4   4   0        387.07        366.65        11.77 o                         
   5   4   0         41.00         46.40         5.02 o                         
   6   4   0          4.86          7.35         3.76 o                         
   7   4   0        211.96        257.96        15.28 o                         
   8   4   0         53.18         71.70         8.24 o                         
   9   4   0          6.57          5.71         8.66 o                         
  10   4   0        295.55        269.28        11.51 o                         
  11   4   0         17.04         24.58         4.74 o                         
  12   4   0         52.65         56.01         5.85 o                         
  13   4   0         97.40         90.04         9.05 o                         
  14   4   0          0.40          3.67         4.04 o                         
  15   4   0        229.34        210.71        15.64 o                         
  16   4   0        336.34        352.13        22.41 o                         
  17   4   0          2.05          2.08         5.21 o                         
  18   4   0          0.24          3.33         5.63 o                         
  19   4   0          4.13          8.79         6.35 o                         
  20   4   0         81.34         91.11        13.24 o                         
  21   4   0          3.26          3.93        11.06 o                         
   1   5   0       1555.44       1557.57        34.44 o                         
   2   5   0         96.73         93.60         5.39 o                         
   3   5   0        307.13        304.41        18.53 o                         
   4   5   0         46.72        107.42         7.52 o                         
   5   5   0          7.01         18.05         4.34 o                         
   6   5   0        774.22        818.08        29.86 o                         
   7   5   0         23.64         30.80         7.22 o                         
   8   5   0         62.61         85.63        12.04 o                         
   9   5   0        397.91        443.84        22.75 o                         
  10   5   0        429.78        430.80        19.39 o                         
  11   5   0         40.96         56.21         9.49 o                         
  12   5   0         41.43         36.46         6.01 o                         
  13   5   0         80.15         69.23         9.14 o                         
  14   5   0          0.00         -1.16         4.65 o                         
  15   5   0         20.66         27.28         8.27 o                         
  16   5   0         29.90         31.06         8.06 o                         
  17   5   0         11.12         12.31         7.24 o                         
  18   5   0          8.01         30.25         9.64 o                         
  19   5   0          7.20         18.87        11.03 o                         
   0   6   0       1406.32       1304.44        64.48 o                         
   1   6   0        165.60        149.27         8.32 o                         
   2   6   0        485.25        449.99        15.03 o                         
   3   6   0        388.86        382.02        20.04 o                         
   4   6   0        371.42        321.74        16.11 o                         
   5   6   0        345.71        371.36        17.19 o                         
   6   6   0         15.78         24.54         9.92 o                         
   7   6   0         99.91        113.52         9.42 o                         
   8   6   0        136.93        154.68        11.71 o                         
   9   6   0         32.19         45.45         7.78 o                         
  10   6   0          8.23          3.90         4.02 o                         
  11   6   0         30.39         39.77         8.51 o                         
  12   6   0        104.88        114.17        14.26 o                         
  13   6   0          1.26          6.76         6.42 o                         
  14   6   0          1.56          4.25         6.34 o                         
  15   6   0         14.69         32.43         9.64 o                         
  16   6   0          9.17          6.12         7.00 o                         
  17   6   0         11.99         15.71         8.77 o                         
  18   6   0          6.16          1.47         8.45 o                         
   1   7   0          0.25         42.79        10.93 o                         
   2   7   0        473.33        487.70        28.71 o                         
   3   7   0          0.09         24.54        10.06 o                         
   4   7   0          0.25          6.58         4.75 o                         
   5   7   0          2.29         34.25        15.44 o                         
   6   7   0         24.21         39.04         7.51 o                         
   7   7   0         17.31         22.77         6.73 o                         
   8   7   0          0.01          3.64         5.23 o                         
   9   7   0         22.23         37.15         9.40 o                         
  10   7   0         17.14         13.12         6.26 o                         
  11   7   0         18.05         24.32        10.21 o                         
  12   7   0          0.29          9.26         8.91 o                         
  13   7   0         51.55         68.45        13.73 o                         
  14   7   0         16.61         15.25         9.01 o                         
  15   7   0          3.05         -1.36         6.99 o                         
  16   7   0          9.50         10.01        11.14 o                         
   0   8   0        308.53        259.09        31.00 o                         
   1   8   0        141.65        133.78        15.56 o                         
   2   8   0         23.79         45.94         8.22 o                         
   3   8   0          2.27         12.72         5.99 o                         
   4   8   0         21.02         36.82         8.05 o                         
   5   8   0         20.06         33.18         9.66 o                         
   6   8   0         84.67         77.90        12.52 o                         
   7   8   0         13.68         20.67         8.00 o                         
   8   8   0         17.83         23.26         9.33 o                         
   9   8   0         48.40         57.77        12.43 o                         
  10   8   0          6.39         10.21         8.66 o                         
  11   8   0          6.59         15.62         9.31 o                         
  12   8   0         14.01         10.84         9.38 o                         
  13   8   0         19.54         20.85        10.31 o                         
   1   9   0         27.91         45.32        12.17 o                         
   2   9   0          9.87          9.05         7.58 o                         
   3   9   0         20.57         24.76        10.19 o                         
   4   9   0          1.25         -1.48         6.61 o                         
   5   9   0          6.95         13.65         8.82 o                         
   6   9   0         33.17         47.82        11.74 o                         
   7   9   0         57.19         54.50        13.45 o                         
   8   9   0        128.37        115.14        17.44 o                         
   9   9   0          1.66         -9.06        10.59 o                         
 -22   1   1          3.36          1.93         4.57 o                         
 -21   1   1        104.10         85.92        23.27 o                         
 -20   1   1          5.63          4.52         3.82 o                         
 -19   1   1         13.93          9.38         4.32 o                         
 -18   1   1         83.04         84.86         7.71 o                         
 -17   1   1          0.21          2.65         3.17 o                         
 -16   1   1          1.02         -3.17         3.17 o                         
 -15   1   1         17.18         14.44         3.95 o                         
 -14   1   1         23.61         37.97         5.02 o                         
 -13   1   1         84.14        127.96        15.40 o                         
 -12   1   1         34.89         63.96         6.96 o                         
 -11   1   1        274.86        282.22         8.68 o                         
 -10   1   1         21.71         43.71         3.80 o                         
  -9   1   1         24.98         25.24         2.51 o                         
  -8   1   1        285.01        225.09         6.39 o                         
  -7   1   1         12.21         29.84         2.34 o                         
  -6   1   1       1289.73       1231.11        21.81 o                         
  -5   1   1       3670.35       3506.43        44.98 o                         
  -4   1   1       6724.20       5894.40        60.46 o                         
  -3   1   1      26465.13      23764.27       290.41 o                         
  -2   1   1       1044.94        888.30        15.39 o                         
  -1   1   1          0.33          3.57         0.46 o                         
   0   1   1       2060.08       2130.32        41.53 o                         
   1   1   1       1205.12       1267.65        24.93 o                         
   2   1   1        453.56        520.28        22.98 o                         
   3   1   1       6013.98       6025.71       100.28 o                         
   4   1   1        789.71        789.51        19.48 o                         
   5   1   1         20.92         14.97         1.37 o                         
   6   1   1       1824.09       1706.90        37.75 o                         
   7   1   1        725.68        831.95        37.02 o                         
   8   1   1         13.82         29.98         4.93 o                         
   9   1   1        976.12        996.42        20.18 o                         
  10   1   1        281.30        246.36         8.20 o                         
  11   1   1        421.66        428.04        10.86 o                         
  12   1   1         37.92         44.26         4.35 o                         
  13   1   1        235.61        238.56         9.93 o                         
  14   1   1          6.76         10.16         3.17 o                         
  15   1   1         63.48         55.26         8.75 o                         
  16   1   1         88.90         97.31        11.86 o                         
  17   1   1         22.29         17.08         9.34 o                         
  18   1   1          8.16          9.57         5.94 o                         
  19   1   1         25.88         18.87         7.51 o                         
  20   1   1          0.31          0.85         3.39 o                         
  21   1   1         83.76         51.72        11.33 o                         
  22   1   1         26.19          9.96         5.45 o                         
 -22   2   1          5.81          9.69         6.20 o                         
 -21   2   1          0.35          0.54         4.20 o                         
 -20   2   1          1.30          0.85         4.36 o                         
 -19   2   1         14.41         11.94         5.93 o                         
 -18   2   1         13.85         10.69         4.34 o                         
 -17   2   1          5.70         22.48         8.15 o                         
 -16   2   1          2.11          0.42         2.63 o                         
 -15   2   1         17.53         72.44        26.54 o                         
 -14   2   1         71.48         81.47         7.79 o                         
 -13   2   1         23.34         24.25         3.99 o                         
 -12   2   1         53.81         53.75         4.12 o                         
 -11   2   1        316.80        254.12         7.99 o                         
 -10   2   1        344.71        319.60         9.63 o                         
  -9   2   1        636.54        586.26        23.94 o                         
  -8   2   1       1968.87       1901.01        34.59 o                         
  -7   2   1        301.95        280.60        12.02 o                         
  -6   2   1        298.52        278.28        12.16 o                         
  -5   2   1       1685.09       1914.62       120.18 o                         
  -4   2   1         19.10         37.40         5.83 o                         
  -3   2   1        465.26        412.13         7.57 o                         
  -2   2   1       2237.36       2117.86        35.16 o                         
  -1   2   1       2229.92       2263.86        31.27 o                         
   0   2   1       2725.85       2754.07        67.70 o                         
   1   2   1        140.19        133.11         7.32 o                         
   2   2   1       8756.42       9570.18       132.73 o                         
   3   2   1        364.43        349.44        11.69 o                         
   4   2   1       2239.52       2345.49        54.79 o                         
   5   2   1          0.02         13.54         5.21 o                         
   6   2   1       2977.07       3021.39        63.93 o                         
   7   2   1          1.27         77.56         4.79 o                         
   8   2   1         67.90         70.20         5.44 o                         
   9   2   1         11.83         13.54         4.32 o                         
  10   2   1        429.61        458.31        13.15 o                         
  11   2   1        623.72        589.33        16.75 o                         
  12   2   1         89.11        112.72        13.35 o                         
  13   2   1        161.62        170.23         7.09 o                         
  14   2   1        206.65        197.57         8.17 o                         
  15   2   1         31.13         43.17         5.33 o                         
  16   2   1         10.48         12.63         4.70 o                         
  17   2   1         17.70          9.76         3.91 o                         
  18   2   1         24.15         19.85         8.57 o                         
  19   2   1         22.71         15.20         6.16 o                         
  20   2   1         37.36         17.89         8.88 o                         
  21   2   1          9.44          3.24         7.09 o                         
  22   2   1          0.44         11.34         8.44 o                         
 -21   3   1          0.21         12.98         8.89 o                         
 -20   3   1         55.55         64.28        10.80 o                         
 -19   3   1          5.27          5.08         5.56 o                         
 -18   3   1         67.66         69.10        10.21 o                         
 -17   3   1         14.48         23.02         7.49 o                         
 -16   3   1          0.01          1.10         4.18 o                         
 -15   3   1        104.65         98.51        13.08 o                         
 -14   3   1        145.98        206.84        38.16 o                         
 -13   3   1          8.52         31.86        14.74 o                         
 -12   3   1        221.84        211.68         9.27 o                         
 -11   3   1          0.01         -0.87         2.17 o                         
 -10   3   1         39.57         47.49         5.91 o                         
  -9   3   1         12.83         20.87         3.00 o                         
  -8   3   1        144.88        149.76         6.65 o                         
  -7   3   1         73.49         90.06        10.27 o                         
  -6   3   1        391.51        520.31        22.51 o                         
  -5   3   1          5.84         24.35         6.01 o                         
  -4   3   1        342.04        362.56        15.07 o                         
  -3   3   1        503.83        569.23        14.99 o                         
  -2   3   1        328.54        276.98        10.17 o                         
  -1   3   1       1106.12       1299.42        33.98 o                         
   0   3   1       1155.74       1085.19        31.28 o                         
   1   3   1       2743.31       2770.70        71.66 o                         
   2   3   1        351.98        478.12        22.84 o                         
   3   3   1       1118.07       1288.22        44.54 o                         
   4   3   1        165.71        164.22         8.97 o                         
   5   3   1         47.73        117.61        14.10 o                         
   6   3   1        610.51        760.28        21.58 o                         
   7   3   1        139.10        167.33         7.10 o                         
   8   3   1        136.48        221.06        32.85 o                         
   9   3   1          1.63          4.43         1.65 o                         
  10   3   1        145.53        147.66         7.62 o                         
  11   3   1         32.78         40.89         7.36 o                         
  12   3   1         53.89         55.26         4.12 o                         
  13   3   1        368.17        399.90        42.79 o                         
  14   3   1        240.01        258.91        17.97 o                         
  15   3   1        226.09        233.71        14.68 o                         
  16   3   1          0.17          7.40         4.56 o                         
  17   3   1          8.02         20.88         5.58 o                         
  18   3   1         18.24         22.04         6.24 o                         
  19   3   1         67.45         49.65        30.14 o                         
  20   3   1         28.39          8.84         9.61 o                         
  21   3   1          1.16          2.93         7.80 o                         
 -21   4   1         31.66         31.12        16.75 o                         
 -20   4   1         12.90         24.69         8.76 o                         
 -19   4   1         37.72         30.10         8.96 o                         
 -18   4   1        103.60        101.63        12.38 o                         
 -17   4   1         13.31          8.23         6.35 o                         
 -16   4   1         18.41         31.95         8.13 o                         
 -15   4   1         27.18         36.07         8.33 o                         
 -14   4   1         64.68         50.29         8.63 o                         
 -13   4   1          0.57         16.88         5.24 o                         
 -12   4   1        176.45        189.04        10.40 o                         
 -11   4   1        134.31        127.38         9.91 o                         
 -10   4   1        110.65        135.11        10.76 o                         
  -9   4   1        127.96        121.68        10.28 o                         
  -8   4   1        470.70        406.69        17.43 o                         
  -7   4   1       1399.26       1343.45        32.05 o                         
  -6   4   1        318.97        340.40        11.30 o                         
  -5   4   1        642.22        705.90        18.36 o                         
  -4   4   1         12.23          8.55         3.60 o                         
  -3   4   1        430.65        458.46        20.99 o                         
  -2   4   1       2014.65       2039.20        43.94 o                         
  -1   4   1       1839.35       1791.51        37.02 o                         
   0   4   1        464.62        488.21        15.92 o                         
   1   4   1       1992.94       2041.36        55.59 o                         
   2   4   1        645.95        650.15        26.91 o                         
   3   4   1         32.41         41.48         3.62 o                         
   4   4   1        135.67        184.05         8.19 o                         
   5   4   1         26.33         52.12         4.80 o                         
   6   4   1         34.61         53.19         4.92 o                         
   7   4   1          0.56          5.34         3.07 o                         
   8   4   1        626.84        680.09        24.84 o                         
   9   4   1        266.81        219.66        10.75 o                         
  10   4   1        521.17        543.13        18.97 o                         
  11   4   1        689.42        658.69        28.47 o                         
  12   4   1         22.83         23.96         5.42 o                         
  13   4   1          0.00         -3.53         3.56 o                         
  14   4   1         94.54         87.32         8.40 o                         
  15   4   1        158.62        161.88        11.53 o                         
  16   4   1        131.22        131.25        11.23 o                         
  17   4   1         67.52         60.17         7.90 o                         
  18   4   1         36.24         27.73         7.38 o                         
  19   4   1         29.55         29.02         8.10 o                         
  20   4   1         61.21         43.10        21.14 o                         
 -19   5   1          0.01         -6.23         7.12 o                         
 -18   5   1         42.03         62.42        12.75 o                         
 -17   5   1        113.39        123.41        15.43 o                         
 -16   5   1         22.30         26.56         8.72 o                         
 -15   5   1         24.47         33.79         9.29 o                         
 -14   5   1         46.34         47.36         9.30 o                         
 -13   5   1        114.96        130.41        15.92 o                         
 -12   5   1        237.86        276.26        19.40 o                         
 -11   5   1          3.96         -1.97         3.28 o                         
 -10   5   1        445.89        462.07        27.59 o                         
  -9   5   1        144.28        128.82        11.52 o                         
  -8   5   1        416.31        444.07        18.20 o                         
  -7   5   1        645.07        629.74        21.77 o                         
  -6   5   1        536.24        525.65        21.35 o                         
  -5   5   1        547.54        572.32        24.80 o                         
  -4   5   1       2623.98       2693.12        72.95 o                         
  -3   5   1          4.52          8.12         5.75 o                         
  -2   5   1          2.22          9.95         3.89 o                         
  -1   5   1         15.41         71.10         8.27 o                         
   0   5   1       1045.11        935.05        25.72 o                         
   1   5   1         42.17         99.22         9.89 o                         
   2   5   1       1365.08       1369.48        40.16 o                         
   3   5   1         20.37         32.79         4.50 o                         
   4   5   1        339.95        352.73        13.11 o                         
   5   5   1        124.29        129.97         8.08 o                         
   6   5   1        324.25        347.09        17.23 o                         
   7   5   1        144.52        151.85        10.35 o                         
   8   5   1          0.70         33.23        14.93 o                         
   9   5   1         46.25         53.76         6.86 o                         
  10   5   1        692.52        722.96        27.74 o                         
  11   5   1        140.46        130.17        10.18 o                         
  12   5   1         54.89         62.04         7.82 o                         
  13   5   1         92.90         93.98        11.20 o                         
  14   5   1         34.63         39.85         6.97 o                         
  15   5   1          0.17         10.55         5.03 o                         
  16   5   1          8.99         24.90         8.19 o                         
  17   5   1         23.84         34.09         8.72 o                         
  18   5   1         14.53         31.75        12.31 o                         
  19   5   1         74.73         40.30        14.17 o                         
 -18   6   1         22.45         17.11        10.06 o                         
 -17   6   1          6.63          4.94         7.72 o                         
 -16   6   1         41.78         61.17        12.70 o                         
 -15   6   1          0.62          3.38         6.61 o                         
 -14   6   1          1.89          4.93         7.15 o                         
 -13   6   1         90.47         90.08        13.06 o                         
 -12   6   1         13.19         18.93         8.70 o                         
 -11   6   1          8.36         14.10         7.14 o                         
 -10   6   1          0.04         10.37         9.55 o                         
  -9   6   1        241.34        199.67        13.23 o                         
  -8   6   1         99.36         94.51        11.53 o                         
  -7   6   1          8.55          8.56         6.31 o                         
  -6   6   1        155.72        149.30        11.79 o                         
  -5   6   1        521.69        540.64        22.20 o                         
  -4   6   1          9.93         46.26        17.61 o                         
  -3   6   1        819.06        763.77        28.75 o                         
  -2   6   1        160.15        162.05        12.82 o                         
  -1   6   1        143.24        135.55        12.94 o                         
   0   6   1        956.33        915.44        25.71 o                         
   1   6   1        450.50        413.60        16.67 o                         
   2   6   1         20.62         33.74         4.83 o                         
   3   6   1          0.22          6.62         3.76 o                         
   4   6   1          7.22          1.80         3.57 o                         
   5   6   1          8.09          0.85         5.22 o                         
   6   6   1         71.86         73.75         8.16 o                         
   7   6   1          3.92         20.92         7.64 o                         
   8   6   1          4.02         13.81         6.48 o                         
   9   6   1         72.79         88.65        14.70 o                         
  10   6   1        105.95         93.87         9.49 o                         
  11   6   1         11.08          8.52         5.08 o                         
  12   6   1         30.44         38.17         7.49 o                         
  13   6   1          0.52         -2.15         4.41 o                         
  14   6   1         34.26         55.10        10.82 o                         
  15   6   1         31.98         42.25         9.58 o                         
  16   6   1          0.96          4.91         6.42 o                         
  17   6   1          4.09          3.15         7.84 o                         
  18   6   1         29.73         37.37        14.77 o                         
 -16   7   1          5.89          3.75         7.75 o                         
 -15   7   1          2.68          8.47         8.44 o                         
 -14   7   1          1.04          4.07         7.08 o                         
 -13   7   1         18.30         14.42         9.01 o                         
 -12   7   1        121.24        155.48        18.61 o                         
 -11   7   1          8.14          4.45         6.79 o                         
 -10   7   1         46.38         70.88        11.74 o                         
  -9   7   1        169.67        193.82        18.88 o                         
  -8   7   1          0.04         -1.81         5.32 o                         
  -7   7   1         11.45          5.68         5.33 o                         
  -6   7   1        227.57        203.89        17.46 o                         
  -5   7   1        450.13        431.44        22.47 o                         
  -4   7   1         10.23          9.88         6.25 o                         
  -3   7   1        431.22        455.33        23.31 o                         
  -2   7   1       1745.68       1670.12        56.71 o                         
  -1   7   1        726.71        773.41        32.84 o                         
   0   7   1        133.98        147.09         8.90 o                         
   1   7   1        661.34        620.81        26.01 o                         
   2   7   1        638.33        616.88        30.04 o                         
   3   7   1        712.79        661.97        28.57 o                         
   4   7   1         48.81         48.68         8.15 o                         
   5   7   1         35.51         34.76         6.97 o                         
   6   7   1         29.27         38.54         8.10 o                         
   7   7   1         23.56         19.90         6.08 o                         
   8   7   1         76.66         73.12        12.08 o                         
   9   7   1          0.11          8.73         5.83 o                         
  10   7   1          9.97         11.60         6.15 o                         
  11   7   1         15.63          8.61         5.70 o                         
  12   7   1          1.02          7.48         7.22 o                         
  13   7   1          7.89         12.26         7.83 o                         
  14   7   1          2.18          6.63         7.02 o                         
  15   7   1         11.08         21.10        15.03 o                         
  16   7   1          2.74          4.19        10.44 o                         
 -13   8   1         19.64         17.29        11.03 o                         
 -12   8   1         16.87         20.99        11.33 o                         
 -11   8   1         56.81         69.68        14.58 o                         
 -10   8   1          1.19          2.09         6.57 o                         
  -9   8   1          1.90         -3.18         6.91 o                         
  -8   8   1          3.51          3.61         6.53 o                         
  -7   8   1         10.48          4.73         6.82 o                         
  -6   8   1          0.32          3.55         5.05 o                         
  -5   8   1         10.58         17.15         6.80 o                         
  -4   8   1        130.77        128.58        13.39 o                         
  -3   8   1        129.19        143.00        14.40 o                         
  -2   8   1        238.44        223.31        17.16 o                         
  -1   8   1        226.55        161.37        18.16 o                         
   0   8   1        136.49        127.71        16.05 o                         
   1   8   1          3.72          4.31         8.36 o                         
   2   8   1         15.52         36.99         9.66 o                         
   3   8   1          5.82          0.00         4.00 o                         
   4   8   1        107.66         89.30        11.48 o                         
   5   8   1         60.87         68.77        10.34 o                         
   6   8   1         12.17          7.37         5.88 o                         
   7   8   1         80.41         91.11        11.92 o                         
   8   8   1        280.18        237.46        17.94 o                         
   9   8   1         27.18         27.70         9.85 o                         
  10   8   1         27.40         47.76        11.63 o                         
  11   8   1          3.12         -5.69         7.48 o                         
  12   8   1          5.96         -0.17         6.28 o                         
  13   8   1         18.46         13.65        10.82 o                         
  -8   9   1          1.29         -2.29         6.54 o                         
  -7   9   1          0.19         -0.35         5.77 o                         
  -6   9   1        150.82        169.40        24.70 o                         
  -5   9   1         45.45         54.63        15.25 o                         
  -4   9   1         10.25          2.32         7.87 o                         
  -3   9   1         51.38         40.31        11.48 o                         
  -2   9   1          0.31          7.07         8.55 o                         
  -1   9   1         35.59         37.88        11.95 o                         
   0   9   1          0.31         -8.63         8.63 o                         
   1   9   1          0.02          5.35         7.67 o                         
   2   9   1         23.80         27.59         9.57 o                         
   3   9   1         86.55         58.39        12.31 o                         
   4   9   1         88.15        109.85        16.54 o                         
   5   9   1         25.62         28.53        10.49 o                         
   6   9   1         12.62         28.08        16.55 o                         
   7   9   1          8.13          4.72         8.72 o                         
   8   9   1         42.55         54.43        12.84 o                         
 -22   0   2          5.06          7.93         8.51 o                         
 -21   0   2         40.40         50.16        13.25 o                         
 -20   0   2          0.07         -1.48         5.12 o                         
 -19   0   2        113.91        114.34        12.80 o                         
 -18   0   2          2.77          7.29         4.73 o                         
 -17   0   2        112.51        114.72        12.07 o                         
 -16   0   2        181.77        164.82        18.59 o                         
 -15   0   2         92.75         88.40         9.02 o                         
 -14   0   2        113.83        125.79         9.81 o                         
 -13   0   2         85.54         80.81         7.59 o                         
 -12   0   2         45.98         61.97        10.51 o                         
 -11   0   2         67.24         41.25         4.70 o                         
 -10   0   2          1.05          1.76         2.50 o                         
  -9   0   2        642.16        693.67        25.50 o                         
  -8   0   2       1750.68       1582.34        35.43 o                         
  -7   0   2        358.82        388.29        10.81 o                         
  -6   0   2        846.93        922.45        23.00 o                         
  -5   0   2       6721.27       6099.77        97.96 o                         
  -4   0   2       1447.47       1227.43        20.86 o                         
  -3   0   2      36071.40      34867.96       603.76 o                         
  -2   0   2       6840.27       5803.10        70.08 o                         
  -1   0   2         29.58         35.86         4.24 o                         
   0   0   2        515.07        831.58        37.27 o                         
   1   0   2       9377.20       7832.64       139.62 o                         
   2   0   2        130.84        154.63         4.93 o                         
   3   0   2        559.87        555.63         8.10 o                         
   4   0   2       1345.11       1145.52        16.82 o                         
   5   0   2        261.00        300.30        28.72 o                         
   6   0   2       7805.88       7161.69       124.83 o                         
   7   0   2        537.38        567.69        13.78 o                         
   8   0   2       1345.38       1339.33        34.64 o                         
   9   0   2       2605.63       2590.88        55.94 o                         
  10   0   2          1.76         11.54         6.28 o                         
  11   0   2         31.15         30.79         3.98 o                         
  12   0   2        106.11        141.39        12.22 o                         
  13   0   2        236.37        222.60        15.90 o                         
  14   0   2         26.10         15.17         9.05 o                         
  15   0   2        144.44         82.09        64.66 o                         
  16   0   2        371.39        229.87       162.99 o                         
  17   0   2         83.02         96.59        12.80 o                         
  18   0   2        124.21         86.73        15.61 o                         
  19   0   2        602.04        633.27        46.86 o                         
  20   0   2        196.95        195.03        24.79 o                         
  21   0   2        537.05        558.43        46.23 o                         
  22   0   2          5.34          3.36         8.71 o                         
 -22   1   2          0.79          0.00         4.99 o                         
 -21   1   2          2.81          2.93         4.61 o                         
 -20   1   2          1.09          0.48         3.39 o                         
 -19   1   2          0.27         -2.61         4.33 o                         
 -18   1   2          7.07          7.67         4.11 o                         
 -17   1   2          9.11         12.74         4.26 o                         
 -16   1   2          8.78          9.95         4.88 o                         
 -15   1   2         36.97         44.40         4.93 o                         
 -14   1   2        185.70        185.21         8.74 o                         
 -13   1   2        692.81        613.19        16.94 o                         
 -12   1   2        564.82        585.21        15.57 o                         
 -11   1   2        139.33        136.89         5.60 o                         
 -10   1   2        146.83        116.25         5.57 o                         
  -9   1   2          8.43          2.02         2.94 o                         
  -8   1   2         22.41         28.56         2.86 o                         
  -7   1   2        224.05        165.67         4.30 o                         
  -6   1   2         54.72         81.93         5.89 o                         
  -5   1   2       3983.14       3545.04        57.31 o                         
  -4   1   2       2075.98       1822.45        29.13 o                         
  -3   1   2       3320.07       2862.16        86.37 o                         
  -2   1   2       6016.13       5383.09        58.46 o                         
  -1   1   2       4128.25       3711.17        58.49 o                         
   0   1   2       1668.07       1617.03        21.81 o                         
   1   1   2        366.25        320.02         6.02 o                         
   2   1   2       3822.63       3720.11        81.34 o                         
   3   1   2       7480.70       6708.11        79.04 o                         
   4   1   2         22.00         10.06         1.04 o                         
   5   1   2       1937.99       1733.72        35.84 o                         
   6   1   2         42.59         38.01         9.29 o                         
   7   1   2       2187.74       2046.14        28.74 o                         
   8   1   2         36.05         20.11         2.12 o                         
   9   1   2        184.35        169.48         6.69 o                         
  10   1   2        399.80        443.13        12.02 o                         
  11   1   2          9.47          5.61         2.00 o                         
  12   1   2          1.61          1.08         1.63 o                         
  13   1   2         14.46         11.03         3.32 o                         
  14   1   2          5.78         33.88        11.00 o                         
  15   1   2          1.82          2.74         2.23 o                         
  16   1   2         83.11        101.08        10.11 o                         
  17   1   2        156.30        157.79        12.69 o                         
  18   1   2        447.41        462.76        24.41 o                         
  19   1   2          0.23          2.82         3.39 o                         
  20   1   2        108.00        124.84        12.82 o                         
  21   1   2          0.64          0.46         3.49 o                         
  22   1   2         89.44         61.13        17.48 o                         
 -22   2   2         37.26         49.43        10.32 o                         
 -21   2   2         33.99         30.18         8.01 o                         
 -20   2   2         10.17          9.19         6.23 o                         
 -19   2   2         11.39          9.90         7.46 o                         
 -18   2   2         43.45         59.97         9.36 o                         
 -17   2   2         83.98         97.33        10.37 o                         
 -16   2   2          7.92          7.09         4.41 o                         
 -15   2   2        904.86        814.02        25.86 o                         
 -14   2   2        233.21        216.02        10.29 o                         
 -13   2   2          0.03          0.02         1.98 o                         
 -12   2   2        156.55        146.83        15.19 o                         
 -11   2   2         47.81         54.40         4.39 o                         
 -10   2   2          3.84         11.38         4.00 o                         
  -9   2   2          0.87         11.18         7.05 o                         
  -8   2   2        986.42       1006.93        22.79 o                         
  -7   2   2        862.08        751.59        17.62 o                         
  -6   2   2       1946.85       1871.36        55.94 o                         
  -5   2   2       3813.43       3459.43        51.42 o                         
  -4   2   2        970.40        875.11        18.79 o                         
  -3   2   2        364.26        323.65        10.63 o                         
  -2   2   2        607.32        606.31        30.36 o                         
  -1   2   2       1422.00       1918.12        80.40 o                         
   0   2   2       2702.69       2785.06        62.88 o                         
   1   2   2         20.47         40.76         5.82 o                         
   2   2   2       5706.23       5935.72        96.54 o                         
   3   2   2       2840.32       3010.50        61.84 o                         
   4   2   2          8.35          0.77         1.81 o                         
   5   2   2        543.09        600.69        13.52 o                         
   6   2   2        300.87        278.02         7.76 o                         
   7   2   2        216.67        220.05         7.88 o                         
   8   2   2        167.41        167.56         5.14 o                         
   9   2   2       1745.25       1721.64        33.70 o                         
  10   2   2       1106.71       1036.04        20.36 o                         
  11   2   2        652.04        615.03        21.96 o                         
  12   2   2         48.26         50.67         4.87 o                         
  13   2   2        178.96        174.96         8.55 o                         
  14   2   2        116.51         98.78         7.83 o                         
  15   2   2         73.18         64.93         7.25 o                         
  16   2   2          6.61          7.15         3.06 o                         
  17   2   2         93.86         63.01        12.98 o                         
  18   2   2        234.87        210.50        19.57 o                         
  19   2   2         15.20          6.90         3.69 o                         
  20   2   2          4.07          3.67         4.04 o                         
  21   2   2          2.19          9.46         7.02 o                         
  22   2   2          0.96          6.70         6.95 o                         
 -21   3   2         18.05          9.05         6.93 o                         
 -20   3   2         28.01         42.55         9.42 o                         
 -19   3   2         89.88         90.14        11.48 o                         
 -18   3   2         85.76         74.92        10.37 o                         
 -17   3   2         66.73         76.41        10.64 o                         
 -16   3   2         11.10         21.87         6.94 o                         
 -15   3   2        279.33        312.65        18.35 o                         
 -14   3   2        558.86        591.14        28.06 o                         
 -13   3   2         60.63         61.76         8.32 o                         
 -12   3   2          3.23          2.57         2.38 o                         
 -11   3   2         19.00         18.99         4.93 o                         
 -10   3   2         81.58         76.33         7.07 o                         
  -9   3   2          0.24          2.66         2.37 o                         
  -8   3   2        788.89        879.74        27.40 o                         
  -7   3   2        202.85        215.39        12.80 o                         
  -6   3   2         43.49         46.08        22.33 o                         
  -5   3   2        436.39        414.28        13.53 o                         
  -4   3   2        251.20        299.08        13.62 o                         
  -3   3   2         23.10         70.39        12.65 o                         
  -2   3   2       2276.42       2418.43        52.24 o                         
  -1   3   2       1513.24       1385.58        34.24 o                         
   0   3   2        415.32        516.99        15.86 o                         
   1   3   2        604.62        664.80        22.92 o                         
   2   3   2       4180.94       4598.10        89.84 o                         
   3   3   2         96.79        120.38         8.16 o                         
   4   3   2         58.22         65.71         2.98 o                         
   5   3   2        580.51        610.55        34.92 o                         
   6   3   2        157.68        208.27         6.71 o                         
   7   3   2       1399.73       1608.00       106.65 o                         
   8   3   2       1169.91       1093.78        44.45 o                         
   9   3   2        148.36        120.22         7.14 o                         
  10   3   2         51.08         49.51         4.58 o                         
  11   3   2        595.46        547.58        14.94 o                         
  12   3   2        276.70        265.18         9.27 o                         
  13   3   2         30.42         29.13         4.26 o                         
  14   3   2          0.53          7.59         3.18 o                         
  15   3   2          0.08         -1.85         3.41 o                         
  16   3   2        147.96        129.75        12.18 o                         
  17   3   2          2.72          2.56         3.63 o                         
  18   3   2          6.80          4.07         3.41 o                         
  19   3   2          0.15         -2.99         5.10 o                         
  20   3   2         41.53         19.64        12.03 o                         
  21   3   2         22.24         30.92        11.43 o                         
 -20   4   2          5.63          1.63         6.18 o                         
 -19   4   2         30.70         10.92         6.68 o                         
 -18   4   2          0.57          0.20         5.27 o                         
 -17   4   2         60.02         72.49        12.30 o                         
 -16   4   2         34.58         60.82        10.35 o                         
 -15   4   2          1.92         11.17         6.30 o                         
 -14   4   2         16.66         33.98         8.19 o                         
 -13   4   2         91.52         95.55        10.78 o                         
 -12   4   2          2.48         -1.58         5.25 o                         
 -11   4   2        225.84        254.35        15.04 o                         
 -10   4   2          7.78         15.99         5.79 o                         
  -9   4   2        123.84        115.66        10.27 o                         
  -8   4   2         32.42         39.25         4.17 o                         
  -7   4   2        316.50        340.61        11.71 o                         
  -6   4   2         26.11         30.65         5.15 o                         
  -5   4   2          0.21         11.95         2.81 o                         
  -4   4   2         54.54         55.11         5.34 o                         
  -3   4   2       1406.46       1347.06        51.39 o                         
  -2   4   2        130.86        145.16        10.27 o                         
  -1   4   2        763.60        808.32        44.11 o                         
   0   4   2        562.20        540.70        19.92 o                         
   1   4   2         95.88        121.35         7.10 o                         
   2   4   2        280.70        270.82        17.04 o                         
   3   4   2          1.04          0.85         2.06 o                         
   4   4   2        441.62        433.14        13.69 o                         
   5   4   2       1104.56       1149.23        48.27 o                         
   6   4   2        221.26        246.10        12.51 o                         
   7   4   2        354.54        339.54        16.31 o                         
   8   4   2        147.86        148.09        13.05 o                         
   9   4   2         93.47         80.84        10.84 o                         
  10   4   2        180.47        187.42        14.03 o                         
  11   4   2          5.17         69.31        10.74 o                         
  12   4   2        512.94        491.00        19.08 o                         
  13   4   2        771.61        720.14        25.65 o                         
  14   4   2        109.79        105.47         9.45 o                         
  15   4   2         44.31         31.31         6.32 o                         
  16   4   2         48.35         47.13         7.50 o                         
  17   4   2         71.51         55.53         7.46 o                         
  18   4   2          5.62         -0.62         4.65 o                         
  19   4   2          0.15         -0.93         6.05 o                         
  20   4   2          0.46          0.52         6.51 o                         
 -19   5   2          0.31          1.70         5.80 o                         
 -18   5   2          8.53         -2.80         7.15 o                         
 -17   5   2          0.12         -1.28         5.49 o                         
 -16   5   2          0.09          2.10         5.30 o                         
 -15   5   2         52.95         62.10        11.50 o                         
 -14   5   2        101.21        141.47        15.10 o                         
 -13   5   2        377.97        437.09        25.83 o                         
 -12   5   2         99.65         92.77        11.93 o                         
 -11   5   2          0.65         16.07         8.83 o                         
 -10   5   2        381.47        518.82       115.54 o                         
  -9   5   2        517.56        547.23        25.96 o                         
  -8   5   2        254.69        253.03        17.55 o                         
  -7   5   2        208.80        174.49         9.46 o                         
  -6   5   2        119.65         88.05         6.84 o                         
  -5   5   2         73.34         70.19         7.01 o                         
  -4   5   2         62.10         58.57         8.69 o                         
  -3   5   2         69.64         80.85         5.09 o                         
  -2   5   2        355.71        337.45        16.07 o                         
  -1   5   2         65.26         57.77         5.64 o                         
   0   5   2         20.12         30.39         4.08 o                         
   1   5   2         78.57         66.23         4.85 o                         
   2   5   2        109.99        119.88         6.05 o                         
   3   5   2        183.53        195.93         7.94 o                         
   4   5   2          2.30          3.58         2.28 o                         
   5   5   2         30.40         30.23         4.74 o                         
   6   5   2         11.15          4.43         3.56 o                         
   7   5   2        603.92        700.93        29.83 o                         
   8   5   2        373.62        408.74        17.88 o                         
   9   5   2          0.00        102.35        30.17 o                         
  10   5   2        102.47        127.38        13.88 o                         
  11   5   2        254.55        199.56        12.04 o                         
  12   5   2         10.79         10.18         4.42 o                         
  13   5   2         27.52         31.13         6.12 o                         
  14   5   2         43.42         47.79         7.05 o                         
  15   5   2        186.74        161.70        16.16 o                         
  16   5   2         83.17         82.87         9.56 o                         
  17   5   2          0.96         28.58        19.10 o                         
  18   5   2         10.87         23.29        11.10 o                         
  19   5   2         14.24         23.97        12.61 o                         
 -18   6   2         48.98         50.26        16.61 o                         
 -17   6   2         11.95          3.98         7.66 o                         
 -16   6   2          3.17          0.61         6.53 o                         
 -15   6   2         17.49         14.60         9.53 o                         
 -14   6   2         41.21         68.41        12.05 o                         
 -13   6   2        185.87        233.31        22.32 o                         
 -12   6   2         23.63         47.15        10.65 o                         
 -11   6   2         15.77         11.69         7.83 o                         
 -10   6   2        230.13        277.16        20.48 o                         
  -9   6   2          1.56         10.24         8.75 o                         
  -8   6   2          2.32          4.30         5.57 o                         
  -7   6   2        198.22        134.61        13.65 o                         
  -6   6   2        752.19        695.99        32.49 o                         
  -5   6   2        194.10        187.68        13.63 o                         
  -4   6   2          6.93         10.60         4.50 o                         
  -3   6   2          3.53         11.45         6.26 o                         
  -2   6   2        762.03        736.84        26.15 o                         
  -1   6   2          2.76          4.99         2.62 o                         
   0   6   2        317.79        317.72        12.43 o                         
   1   6   2        468.39        428.06        14.70 o                         
   2   6   2        110.53         93.86         7.07 o                         
   3   6   2         11.84         17.29         4.58 o                         
   4   6   2         62.13         69.45         7.16 o                         
   5   6   2         14.96        104.25        37.63 o                         
   6   6   2        582.71        542.92        25.96 o                         
   7   6   2          3.63         -0.85         6.18 o                         
   8   6   2        111.96        114.27        10.06 o                         
   9   6   2          1.68          1.36         4.03 o                         
  10   6   2         12.03          2.04         3.92 o                         
  11   6   2         83.89         82.02         9.62 o                         
  12   6   2          5.52          5.74         4.62 o                         
  13   6   2        115.88        105.65        13.70 o                         
  14   6   2         58.06         47.33         7.95 o                         
  15   6   2         56.72         60.37        13.50 o                         
  16   6   2        113.05         82.31        17.71 o                         
  17   6   2          1.72          9.68         9.33 o                         
 -15   7   2          0.75          1.62         7.34 o                         
 -14   7   2          8.79          6.71         7.48 o                         
 -13   7   2         11.85         34.28        11.41 o                         
 -12   7   2         54.47         83.46        14.75 o                         
 -11   7   2         24.86         20.76         9.46 o                         
 -10   7   2        126.30        141.75        16.88 o                         
  -9   7   2         22.03         23.24         9.19 o                         
  -8   7   2         47.40         59.24        11.37 o                         
  -7   7   2         29.84         31.86         8.94 o                         
  -6   7   2        184.59        176.11        13.64 o                         
  -5   7   2         91.63         77.90         8.86 o                         
  -4   7   2         95.10        106.50        10.89 o                         
  -3   7   2        316.64        316.09        18.38 o                         
  -2   7   2         34.49         85.08        15.30 o                         
  -1   7   2        220.52        220.89        14.72 o                         
   0   7   2          2.56          8.58         3.92 o                         
   1   7   2         80.22        101.21        13.08 o                         
   2   7   2        176.34        170.08        12.45 o                         
   3   7   2         25.78         28.47         6.00 o                         
   4   7   2         29.91         71.31        25.05 o                         
   5   7   2        114.87        100.71        10.19 o                         
   6   7   2         48.15         58.00         8.00 o                         
   7   7   2         30.21         26.08         6.74 o                         
   8   7   2         10.16         17.60         6.14 o                         
   9   7   2          0.95          0.49         5.60 o                         
  10   7   2         12.90         17.79         6.29 o                         
  11   7   2         98.78        104.44        14.82 o                         
  12   7   2          2.64         -5.17         6.05 o                         
  13   7   2          0.13          2.73         8.14 o                         
  14   7   2         18.29         87.99        51.54 o                         
  15   7   2          8.55          7.51         9.49 o                         
 -13   8   2        108.61        177.53        53.89 o                         
 -12   8   2          0.04         -3.40         8.20 o                         
 -11   8   2          6.18          8.41         9.21 o                         
 -10   8   2         21.08         30.02        11.48 o                         
  -9   8   2         28.92         27.68         9.93 o                         
  -8   8   2          4.30          9.53         7.61 o                         
  -7   8   2          0.59          7.40         7.44 o                         
  -6   8   2         24.43         26.23         9.45 o                         
  -5   8   2        162.80        154.42        14.43 o                         
  -4   8   2        134.11        131.85        13.82 o                         
  -3   8   2          0.20          0.83         4.66 o                         
  -2   8   2        162.12        154.42        14.25 o                         
  -1   8   2         11.65         25.21         8.75 o                         
   0   8   2        175.92        180.19        18.01 o                         
   1   8   2          2.76          3.99         6.38 o                         
   2   8   2          3.49          3.13         7.68 o                         
   3   8   2         67.95         84.52        10.72 o                         
   4   8   2          0.54          7.00         4.98 o                         
   5   8   2          1.93          7.91         6.17 o                         
   6   8   2         10.39          9.53         6.47 o                         
   7   8   2         11.02         13.06         7.11 o                         
   8   8   2          8.95          6.80         5.61 o                         
   9   8   2        179.49        179.80        16.37 o                         
  10   8   2         14.39         14.66         7.59 o                         
  11   8   2          0.25          4.41        10.29 o                         
  12   8   2         11.40          8.21        12.29 o                         
  -8   9   2          0.02         -0.24         6.46 o                         
  -7   9   2          4.28         -6.86         8.33 o                         
  -6   9   2         91.77         72.28        14.95 o                         
  -5   9   2         46.13         34.18        15.33 o                         
  -4   9   2          0.00         -4.87        10.92 o                         
  -3   9   2          0.17         -4.03         8.34 o                         
  -2   9   2        122.59        126.62        17.59 o                         
  -1   9   2          0.40         -0.28         5.35 o                         
   0   9   2         52.80         55.94        13.09 o                         
   1   9   2         18.89         47.11        12.53 o                         
   2   9   2         29.91         33.86        10.83 o                         
   3   9   2          1.13         31.22        28.08 o                         
   4   9   2        132.23        137.63        19.02 o                         
   5   9   2        380.55        327.89        28.51 o                         
   6   9   2         16.30         12.59        10.90 o                         
   7   9   2          0.38          5.72         8.08 o                         
   8   9   2          1.89          3.86         7.03 o                         
 -22   1   3         56.92         66.74        12.69 o                         
 -21   1   3          6.31          1.79         5.03 o                         
 -20   1   3          7.24          8.15         5.81 o                         
 -19   1   3         86.38         84.29         9.47 o                         
 -18   1   3         16.93         11.47         5.03 o                         
 -17   1   3        208.18        203.67        10.94 o                         
 -16   1   3        283.89        278.30        14.88 o                         
 -15   1   3        137.06        128.15         7.34 o                         
 -14   1   3        178.07        171.47         8.09 o                         
 -13   1   3        170.99        153.38         7.44 o                         
 -12   1   3       1821.19       1768.60        36.65 o                         
 -11   1   3         19.98          8.13         3.24 o                         
 -10   1   3         15.99         18.79         4.44 o                         
  -9   1   3        123.04        149.25         9.98 o                         
  -8   1   3       1867.32       1779.01        34.53 o                         
  -7   1   3         18.96         31.76         5.32 o                         
  -6   1   3         39.96         39.77         2.71 o                         
  -5   1   3         35.09         32.57         9.33 o                         
  -4   1   3      11802.10      10818.31       163.83 o                         
  -3   1   3         44.36         40.33         4.01 o                         
  -2   1   3         31.63         24.52         1.25 o                         
  -1   1   3        148.66        253.08         7.13 o                         
   0   1   3       3761.28       3478.55        75.28 o                         
   1   1   3       6834.74       6523.49       111.30 o                         
   2   1   3      11030.78      10549.66       130.59 o                         
   3   1   3        445.19        386.74         7.48 o                         
   4   1   3        162.10        157.11        19.33 o                         
   5   1   3       2699.20       2437.97        36.85 o                         
   6   1   3       3305.59       3344.66        72.53 o                         
   7   1   3        209.73        196.66        19.87 o                         
   8   1   3       2898.73       2859.45        50.55 o                         
   9   1   3        424.26        424.93        11.61 o                         
  10   1   3          0.00          3.76         2.96 o                         
  11   1   3          2.23          3.56         1.97 o                         
  12   1   3        739.22        724.39        19.52 o                         
  13   1   3         12.90         10.18         2.45 o                         
  14   1   3         93.15        128.93         8.62 o                         
  15   1   3         59.30         53.84         7.24 o                         
  16   1   3        306.70        303.96        17.18 o                         
  17   1   3         40.06         33.11         9.85 o                         
  18   1   3        202.31        199.15        15.91 o                         
  19   1   3          0.23          2.47         3.09 o                         
  20   1   3          3.23          5.16         4.63 o                         
  21   1   3         21.89          7.09         5.23 o                         
  22   1   3         12.41         16.58        10.34 o                         
 -22   2   3          0.94          3.39         6.91 o                         
 -21   2   3         22.61         31.50         8.50 o                         
 -20   2   3         33.89         42.87         8.74 o                         
 -19   2   3          4.45          9.57         5.87 o                         
 -18   2   3         91.68         92.58         8.81 o                         
 -17   2   3         66.63         60.89         7.78 o                         
 -16   2   3          9.55         18.25         5.52 o                         
 -15   2   3         61.18         48.66         6.65 o                         
 -14   2   3         77.81         80.79         7.11 o                         
 -13   2   3         56.62         57.42         6.21 o                         
 -12   2   3         10.64         14.70        10.34 o                         
 -11   2   3          5.16         34.62        12.61 o                         
 -10   2   3        175.21        203.72         9.06 o                         
  -9   2   3         57.75         38.55         3.16 o                         
  -8   2   3       1050.30       1100.93        30.32 o                         
  -7   2   3       3103.81       3026.66        55.23 o                         
  -6   2   3          1.42          2.61         2.47 o                         
  -5   2   3       1236.76       1207.75        25.29 o                         
  -4   2   3        136.40        109.20         6.00 o                         
  -3   2   3        566.58        602.22        29.98 o                         
  -2   2   3       1594.63       1411.33        39.59 o                         
  -1   2   3          4.44         13.69        11.39 o                         
   0   2   3       1376.15       1283.41        31.33 o                         
   1   2   3       1650.84       1742.08        23.52 o                         
   2   2   3         13.66          4.05         2.62 o                         
   3   2   3        725.82        789.01        15.62 o                         
   4   2   3       4666.12       4858.24        89.38 o                         
   5   2   3         70.17         69.83         4.75 o                         
   6   2   3        403.24        397.99        16.58 o                         
   7   2   3        569.85        532.67        22.70 o                         
   8   2   3        134.56        122.67         8.69 o                         
   9   2   3        118.14        153.11         9.68 o                         
  10   2   3        139.77        190.65        31.05 o                         
  11   2   3         13.02         22.02         7.84 o                         
  12   2   3          5.26          7.22         3.34 o                         
  13   2   3        199.35        218.33        16.29 o                         
  14   2   3         52.65         67.54         7.81 o                         
  15   2   3          1.00         -1.19         2.00 o                         
  16   2   3        141.64        132.77        11.82 o                         
  17   2   3          9.54          6.40         3.76 o                         
  18   2   3         12.04         11.84         5.80 o                         
  19   2   3         41.60         39.18         7.37 o                         
  20   2   3          0.68          2.18         5.32 o                         
  21   2   3         16.79         33.87        19.20 o                         
  22   2   3         34.04         46.62        16.92 o                         
 -21   3   3          0.12          4.34         7.43 o                         
 -20   3   3          0.01          1.51         5.19 o                         
 -19   3   3          1.95         10.02         6.67 o                         
 -18   3   3         40.58         45.28         9.45 o                         
 -17   3   3        109.84         88.55        11.87 o                         
 -16   3   3         21.00         25.46         7.60 o                         
 -15   3   3        288.02        241.09        17.11 o                         
 -14   3   3          5.63          1.37         4.36 o                         
 -13   3   3        252.14        236.62        16.13 o                         
 -12   3   3         89.86         84.64        11.70 o                         
 -11   3   3          0.20         10.29         8.16 o                         
 -10   3   3         83.68         73.93         5.25 o                         
  -9   3   3        149.17        129.61        11.94 o                         
  -8   3   3        112.72        107.85         8.19 o                         
  -7   3   3         97.14         75.01         4.60 o                         
  -6   3   3        105.30         83.22         6.20 o                         
  -5   3   3       1375.55       1334.37        34.75 o                         
  -4   3   3       1235.08       1195.78        29.71 o                         
  -3   3   3        978.44       1020.81        61.94 o                         
  -2   3   3       1043.78       1152.37        46.95 o                         
  -1   3   3       2121.21       2210.01        63.75 o                         
   0   3   3        444.15        487.84        28.30 o                         
   1   3   3        445.22        495.51        10.33 o                         
   2   3   3        181.45        178.69         9.77 o                         
   3   3   3        289.07        360.19        12.32 o                         
   4   3   3          8.02         16.47         8.26 o                         
   5   3   3         92.19         99.41        10.35 o                         
   6   3   3        312.62        356.15        10.87 o                         
   7   3   3        261.10        272.85         8.04 o                         
   8   3   3         31.57         56.43         8.93 o                         
   9   3   3         45.26         52.30         3.72 o                         
  10   3   3        531.14        474.04        23.43 o                         
  11   3   3        339.56        296.62        12.82 o                         
  12   3   3        140.35        109.78         9.77 o                         
  13   3   3          1.32         15.15         7.08 o                         
  14   3   3          8.83          3.46         2.71 o                         
  15   3   3         27.25         14.23         4.32 o                         
  16   3   3          0.29         -0.38         2.87 o                         
  17   3   3         10.74         10.36         8.17 o                         
  18   3   3         15.76         15.90         7.79 o                         
  19   3   3         35.69         28.78         8.90 o                         
  20   3   3          1.51         13.20         9.02 o                         
  21   3   3          9.17          8.83         7.88 o                         
 -20   4   3        126.08        153.17        19.90 o                         
 -19   4   3          0.47          2.84         6.03 o                         
 -18   4   3        126.36        142.61        16.52 o                         
 -17   4   3        131.18        136.75        15.52 o                         
 -16   4   3          5.83          4.05         5.75 o                         
 -15   4   3          3.31          5.21         5.74 o                         
 -14   4   3          0.79         -2.12         4.81 o                         
 -13   4   3          7.70         36.14        21.64 o                         
 -12   4   3         92.25        116.49        12.51 o                         
 -11   4   3          2.24          6.51         4.97 o                         
 -10   4   3         98.49         87.13         8.95 o                         
  -9   4   3        441.18        437.55        19.74 o                         
  -8   4   3          1.01         -3.55         3.91 o                         
  -7   4   3        569.64        605.93        23.19 o                         
  -6   4   3         20.49         13.58         2.60 o                         
  -5   4   3         18.59         18.81         3.48 o                         
  -4   4   3         76.43         67.25         4.81 o                         
  -3   4   3         41.99         35.55         4.10 o                         
  -2   4   3        138.29        185.95         8.96 o                         
  -1   4   3        438.22        459.95        30.69 o                         
   0   4   3        734.82       1001.24        56.28 o                         
   1   4   3       1625.39       1807.67        40.25 o                         
   2   4   3       1064.73       1167.97        35.64 o                         
   3   4   3        996.97       1046.76        22.05 o                         
   4   4   3        537.25        620.37        16.09 o                         
   5   4   3         62.36         71.64         4.87 o                         
   6   4   3         21.61         28.15         4.50 o                         
   7   4   3       1352.13       1293.38        27.11 o                         
   8   4   3         68.92         55.88         5.36 o                         
   9   4   3        323.55        346.19        13.71 o                         
  10   4   3        126.92        102.66         7.56 o                         
  11   4   3         79.70         76.25         8.75 o                         
  12   4   3         75.35        138.91        18.23 o                         
  13   4   3         18.82         35.33        16.44 o                         
  14   4   3         11.77         19.62         6.66 o                         
  15   4   3          0.01         -0.81         3.22 o                         
  16   4   3          6.49         10.67         6.48 o                         
  17   4   3         94.45        101.67        12.83 o                         
  18   4   3          0.73          1.26         9.10 o                         
  19   4   3         21.15          8.95         7.26 o                         
  20   4   3          0.03          1.40         6.01 o                         
 -19   5   3         22.69         25.35        10.21 o                         
 -18   5   3          0.31          1.38         7.76 o                         
 -17   5   3          1.61          7.37         9.36 o                         
 -16   5   3         38.84         46.63        10.84 o                         
 -15   5   3          0.89         -7.50         7.50 o                         
 -14   5   3         16.14         16.80         9.91 o                         
 -13   5   3         24.08         22.52         7.81 o                         
 -12   5   3        180.27        217.19        19.24 o                         
 -11   5   3         94.27         72.43        10.90 o                         
 -10   5   3        338.79        305.97        21.19 o                         
  -9   5   3        434.71        455.28        24.39 o                         
  -8   5   3        138.64        152.22        12.62 o                         
  -7   5   3        440.11        392.26        20.02 o                         
  -6   5   3          4.96          5.43         3.15 o                         
  -5   5   3        290.21        299.95        16.73 o                         
  -4   5   3         25.22         33.30         4.75 o                         
  -3   5   3          3.24          4.75         3.04 o                         
  -2   5   3          4.52         11.08         2.76 o                         
  -1   5   3        133.20        178.10        11.86 o                         
   0   5   3        402.38        413.20        17.99 o                         
   1   5   3          2.70         13.58         3.01 o                         
   2   5   3         46.63         59.98         5.81 o                         
   3   5   3         58.22         47.01         4.52 o                         
   4   5   3         57.32         49.04         5.21 o                         
   5   5   3          2.23         -0.32         3.58 o                         
   6   5   3          0.75         25.15        13.51 o                         
   7   5   3          2.10         -4.43         4.43 o                         
   8   5   3        367.69        388.64        28.38 o                         
   9   5   3         52.84         87.59        12.72 o                         
  10   5   3        233.47        214.06        13.20 o                         
  11   5   3         20.71         27.90         8.11 o                         
  12   5   3        220.60        179.85        11.53 o                         
  13   5   3          0.61          6.55         5.59 o                         
  14   5   3        155.05        131.14        12.99 o                         
  15   5   3         63.25         68.37        10.74 o                         
  16   5   3        404.38        385.82        29.76 o                         
  17   5   3        209.05        177.90        17.75 o                         
  18   5   3         19.41         34.74        23.82 o                         
  19   5   3          6.74         11.03         8.78 o                         
 -17   6   3         31.92         34.24        11.30 o                         
 -16   6   3         32.42         53.95        13.37 o                         
 -15   6   3         42.06         64.12        12.66 o                         
 -14   6   3         89.52         76.19        13.53 o                         
 -13   6   3          0.13         -7.21         7.53 o                         
 -12   6   3         33.88         59.65        13.57 o                         
 -11   6   3         90.62        110.62        16.41 o                         
 -10   6   3        149.08        162.64        22.98 o                         
  -9   6   3        322.94        340.23        22.87 o                         
  -8   6   3        283.73        274.17        20.67 o                         
  -7   6   3         52.54         60.28         9.84 o                         
  -6   6   3        117.38        123.70        14.32 o                         
  -5   6   3         87.58         99.77        10.43 o                         
  -4   6   3          9.14         12.65         5.06 o                         
  -3   6   3        114.14         98.45         8.79 o                         
  -2   6   3        152.63        139.44         7.71 o                         
  -1   6   3         24.35         95.58        24.86 o                         
   0   6   3         19.97         14.41         5.89 o                         
   1   6   3         12.21         12.40         3.35 o                         
   2   6   3          6.77          8.16         3.36 o                         
   3   6   3          0.02         28.07        13.55 o                         
   4   6   3        113.56        105.98         8.54 o                         
   5   6   3        102.08        109.62         8.90 o                         
   6   6   3        322.13        290.19        17.62 o                         
   7   6   3          0.98          2.47         4.39 o                         
   8   6   3        399.34        379.21        19.10 o                         
   9   6   3          3.02         -0.67         3.21 o                         
  10   6   3          0.01         -4.53         4.53 o                         
  11   6   3         11.78         11.28         6.26 o                         
  12   6   3          0.59          5.29         5.03 o                         
  13   6   3         10.56          6.85         6.37 o                         
  14   6   3         72.17         85.36        12.90 o                         
  15   6   3          0.53         -0.11         5.48 o                         
  16   6   3         97.69        132.48        25.71 o                         
  17   6   3          9.81          0.81        16.43 o                         
 -15   7   3         31.92         20.80        11.46 o                         
 -14   7   3         31.34         42.94        13.77 o                         
 -13   7   3         24.22         49.19        13.17 o                         
 -12   7   3          4.37         11.84         9.11 o                         
 -11   7   3         26.47         54.49        12.18 o                         
 -10   7   3         47.90         31.53        10.12 o                         
  -9   7   3          0.00         -0.77         5.28 o                         
  -8   7   3          0.44          9.53         6.79 o                         
  -7   7   3         81.34         97.38        13.36 o                         
  -6   7   3         13.34         18.60         8.10 o                         
  -5   7   3        332.38        291.04        20.30 o                         
  -4   7   3        350.08        367.95        20.26 o                         
  -3   7   3        108.77        135.99        11.95 o                         
  -2   7   3        363.18        339.76        18.15 o                         
  -1   7   3         36.93         37.98         6.77 o                         
   0   7   3         70.81         69.39         7.11 o                         
   1   7   3        118.27        111.60         8.48 o                         
   2   7   3          0.18          0.26         6.91 o                         
   3   7   3         95.22         92.20         9.78 o                         
   4   7   3         50.16         68.74         8.98 o                         
   5   7   3        515.73        498.46        25.68 o                         
   6   7   3         41.35         61.27         8.50 o                         
   7   7   3        170.55        154.16        12.07 o                         
   8   7   3         22.47         24.36         6.63 o                         
   9   7   3         92.86        101.23        12.11 o                         
  10   7   3         28.63         28.74         8.35 o                         
  11   7   3          2.95          8.66         6.72 o                         
  12   7   3          5.04          8.05         8.34 o                         
  13   7   3          3.03          3.51         7.45 o                         
  14   7   3         21.49         15.06         8.08 o                         
  15   7   3         66.10         56.92        16.09 o                         
 -12   8   3         25.83          5.84         9.48 o                         
 -11   8   3          9.20         16.72        10.17 o                         
 -10   8   3          4.57         20.54        10.57 o                         
  -9   8   3          0.62          0.42         6.53 o                         
  -8   8   3         34.45         35.93        11.34 o                         
  -7   8   3         23.75         27.10        10.08 o                         
  -6   8   3         15.50          1.19         6.30 o                         
  -5   8   3         47.16         57.49        11.58 o                         
  -4   8   3         86.00        102.92        13.86 o                         
  -3   8   3         92.93         89.02        10.69 o                         
  -2   8   3         27.48         30.73         8.84 o                         
  -1   8   3         17.44         44.21        16.97 o                         
   0   8   3        221.51        178.52        17.28 o                         
   1   8   3          9.56         23.08         9.18 o                         
   2   8   3        106.22        103.74        14.26 o                         
   3   8   3          0.90          1.91         4.81 o                         
   4   8   3         28.91         21.27         7.15 o                         
   5   8   3         89.58         86.81        14.33 o                         
   6   8   3          1.23          0.88         4.56 o                         
   7   8   3          0.00         -1.42         4.98 o                         
   8   8   3         73.42         98.17        11.57 o                         
   9   8   3          5.19          4.62         5.74 o                         
  10   8   3          1.70          6.10         6.72 o                         
  11   8   3         41.99         33.62        10.53 o                         
  12   8   3          0.59          4.36         8.50 o                         
  -8   9   3         12.43         16.04        12.34 o                         
  -7   9   3          6.85         -3.04         7.95 o                         
  -6   9   3          1.87         -2.11         7.13 o                         
  -5   9   3         35.22         34.95        14.44 o                         
  -4   9   3          3.94          2.85        11.79 o                         
  -3   9   3          0.92          2.15         7.93 o                         
  -2   9   3          8.56         13.06        10.03 o                         
  -1   9   3         44.19         54.23        12.78 o                         
   0   9   3        102.71        116.10        16.21 o                         
   1   9   3         26.53         20.94         9.80 o                         
   2   9   3          0.30         -0.31         5.53 o                         
   3   9   3         34.30         51.97        12.16 o                         
   4   9   3         28.50         51.32        12.45 o                         
   5   9   3         22.08         20.70        13.19 o                         
   6   9   3         73.17         61.09        13.02 o                         
   7   9   3        118.14         98.14        19.38 o                         
 -22   0   4        115.06        135.30        22.27 o                         
 -21   0   4          0.57          5.04         8.34 o                         
 -20   0   4         28.98         36.22        11.86 o                         
 -19   0   4         47.78         48.94        12.13 o                         
 -18   0   4          1.87          2.27         4.62 o                         
 -17   0   4         12.26         21.26         7.82 o                         
 -16   0   4        334.64        296.75        18.52 o                         
 -15   0   4       1414.25       1370.01        50.63 o                         
 -14   0   4        403.06        381.50        19.37 o                         
 -13   0   4          4.21          4.48         3.81 o                         
 -12   0   4         88.13         85.40        10.47 o                         
 -11   0   4        163.87        163.77         9.66 o                         
 -10   0   4          0.73         18.66        12.09 o                         
  -9   0   4          0.00         -1.07         2.19 o                         
  -8   0   4         95.97        103.13         6.25 o                         
  -7   0   4       1506.80       1427.69        34.70 o                         
  -6   0   4       4342.36       4258.21       116.14 o                         
  -5   0   4         27.56         16.88         3.89 o                         
  -4   0   4       1876.47       2108.50        56.52 o                         
  -3   0   4         21.43         81.95        11.41 o                         
  -2   0   4          0.00         26.64        17.75 o                         
  -1   0   4        562.41        512.27        16.51 o                         
   0   0   4       1391.14       1111.47        20.48 o                         
   1   0   4         52.48        214.76        87.89 o                         
   2   0   4       9783.54       9093.70       135.26 o                         
   3   0   4       1885.68       1536.02        44.50 o                         
   4   0   4       4610.90       5057.49       121.02 o                         
   5   0   4       4526.44       4902.17        98.22 o                         
   6   0   4        142.06        138.31         8.73 o                         
   7   0   4       1302.73       1305.18        27.87 o                         
   8   0   4       1386.19       1422.10        32.20 o                         
   9   0   4        857.71        938.92        24.04 o                         
  10   0   4       1967.15       1983.99        47.52 o                         
  11   0   4          0.38          2.42         2.72 o                         
  12   0   4         65.77         70.00         6.20 o                         
  13   0   4        140.93        151.07        14.18 o                         
  14   0   4        198.09        209.01        34.49 o                         
  15   0   4          0.01         -2.25         3.05 o                         
  16   0   4        296.71        315.30        25.89 o                         
  17   0   4         92.10         77.18        14.96 o                         
  18   0   4        490.40        549.21        40.11 o                         
  19   0   4         66.08         62.24        14.46 o                         
  20   0   4         39.79         54.53        14.85 o                         
  21   0   4         25.62         33.59        13.12 o                         
  22   0   4          4.01         -1.57        12.80 o                         
 -22   1   4          0.45         -0.87         6.75 o                         
 -21   1   4         22.55         18.92        10.03 o                         
 -20   1   4         68.80         76.40        10.84 o                         
 -19   1   4          0.00          5.88         5.68 o                         
 -18   1   4         50.57         48.54         7.23 o                         
 -17   1   4          0.68         -0.05         3.17 o                         
 -16   1   4        261.11        254.79        14.57 o                         
 -15   1   4         42.65         39.03         6.28 o                         
 -14   1   4         59.67        109.64        27.15 o                         
 -13   1   4         36.48         43.88         5.77 o                         
 -12   1   4        216.06        202.03         7.91 o                         
 -11   1   4        257.51        220.00         7.66 o                         
 -10   1   4        637.51        616.93        17.15 o                         
  -9   1   4          0.34          2.85         1.60 o                         
  -8   1   4       1226.48       1153.22        26.76 o                         
  -7   1   4        195.24        193.30         7.02 o                         
  -6   1   4       1644.88       1654.63        34.61 o                         
  -5   1   4          5.86        117.74         9.45 o                         
  -4   1   4        409.05        418.69        10.39 o                         
  -3   1   4        772.86        735.37        22.90 o                         
  -2   1   4        293.45        318.40        36.97 o                         
  -1   1   4       1332.02       1288.96        28.91 o                         
   0   1   4       1698.58       1712.00        30.23 o                         
   1   1   4       1524.77       1425.92        18.02 o                         
   2   1   4         43.85         85.73         5.29 o                         
   3   1   4        322.65        353.18         9.98 o                         
   4   1   4        349.75        304.62        11.11 o                         
   5   1   4        622.75        671.30        65.40 o                         
   6   1   4        217.80        250.16         8.75 o                         
   7   1   4          0.03          9.62         5.44 o                         
   8   1   4         42.70         55.11         5.69 o                         
   9   1   4         25.76         17.84         1.82 o                         
  10   1   4         44.81         65.94         4.70 o                         
  11   1   4          3.02         14.58         8.72 o                         
  12   1   4        404.46        422.96        14.18 o                         
  13   1   4        193.76        186.24         9.34 o                         
  14   1   4        296.46        262.18        12.47 o                         
  15   1   4        318.33        310.53        17.55 o                         
  16   1   4         27.16         15.62         4.79 o                         
  17   1   4         79.67         95.76        11.06 o                         
  18   1   4         48.41         35.06         9.89 o                         
  19   1   4         19.35         12.36         4.82 o                         
  20   1   4          2.13          8.81         8.64 o                         
  21   1   4          0.66         -1.54         5.38 o                         
  22   1   4          0.03          4.68         8.12 o                         
 -22   2   4          0.29          4.26        12.10 o                         
 -21   2   4          0.13          1.02         4.90 o                         
 -20   2   4          3.65         -2.86         5.41 o                         
 -19   2   4         11.45         10.05         6.01 o                         
 -18   2   4         61.34         37.87         7.21 o                         
 -17   2   4          2.55          4.34         4.22 o                         
 -16   2   4        409.04        396.59        18.94 o                         
 -15   2   4         71.79         63.73         7.54 o                         
 -14   2   4          3.62         19.11        12.20 o                         
 -13   2   4        139.27        172.86        23.04 o                         
 -12   2   4        120.14        151.66        18.25 o                         
 -11   2   4        551.21        540.77        18.15 o                         
 -10   2   4        967.12        930.46        26.12 o                         
  -9   2   4        620.47        582.31        20.39 o                         
  -8   2   4        998.60       1006.50        24.51 o                         
  -7   2   4       1525.78       1474.79        31.81 o                         
  -6   2   4         29.77         44.19         3.52 o                         
  -5   2   4        119.90        108.77         4.73 o                         
  -4   2   4        321.77        402.88        21.05 o                         
  -3   2   4        555.42        526.20        14.17 o                         
  -2   2   4          0.16         14.90        15.33 o                         
  -1   2   4       5310.69       4912.07        85.83 o                         
   0   2   4       2865.78       2935.81        40.34 o                         
   1   2   4        501.12        519.46        15.28 o                         
   2   2   4        409.77        336.98        15.09 o                         
   3   2   4        997.02        986.09        38.56 o                         
   4   2   4       1551.46       1559.25        22.44 o                         
   5   2   4        803.95        732.96        18.78 o                         
   6   2   4       1084.52       1197.70        24.82 o                         
   7   2   4        145.90        147.26         6.18 o                         
   8   2   4        263.35        261.49         8.99 o                         
   9   2   4         63.00         57.83         6.79 o                         
  10   2   4         37.25         46.24         5.68 o                         
  11   2   4       1209.70       1171.57        32.65 o                         
  12   2   4         74.22         79.30        14.68 o                         
  13   2   4          3.07         11.26         6.42 o                         
  14   2   4         95.19         94.00         8.22 o                         
  15   2   4        954.66        982.66        38.50 o                         
  16   2   4         52.42         49.03         7.91 o                         
  17   2   4         18.59         13.58         4.57 o                         
  18   2   4          4.23          6.32         4.38 o                         
  19   2   4         18.47         11.00         4.91 o                         
  20   2   4         14.19         29.43        11.13 o                         
  21   2   4         13.25         25.19        10.92 o                         
 -21   3   4          7.57         10.50         7.70 o                         
 -20   3   4          7.68          2.31         5.91 o                         
 -19   3   4          4.03          9.23         6.90 o                         
 -18   3   4         68.58         70.08        10.81 o                         
 -17   3   4          0.05          3.75         5.97 o                         
 -16   3   4          0.41         -1.88         4.65 o                         
 -15   3   4        340.26        328.70        21.54 o                         
 -14   3   4         79.01         73.09        10.56 o                         
 -13   3   4        240.99        227.94        12.62 o                         
 -12   3   4        424.44        439.38        22.82 o                         
 -11   3   4        223.27        217.43        16.29 o                         
 -10   3   4        229.73        194.38        15.50 o                         
  -9   3   4          1.83         15.97         5.06 o                         
  -8   3   4         53.37         52.37         4.86 o                         
  -7   3   4        150.29        158.69         7.35 o                         
  -6   3   4        602.47        544.09        14.48 o                         
  -5   3   4        104.53         80.31        10.36 o                         
  -4   3   4       1396.76       1357.42        33.08 o                         
  -3   3   4        410.43        403.70        13.76 o                         
  -2   3   4          3.65         11.50         5.26 o                         
  -1   3   4       1242.54       1398.75        46.71 o                         
   0   3   4       1259.93       1175.95        27.59 o                         
   1   3   4        340.98        392.56        15.10 o                         
   2   3   4        497.26       1155.88        40.47 o                         
   3   3   4       4560.37       4723.97        85.50 o                         
   4   3   4         31.43         40.17         3.88 o                         
   5   3   4        256.18        240.53         8.44 o                         
   6   3   4        310.66        316.89         8.65 o                         
   7   3   4          4.94          1.94         2.05 o                         
   8   3   4         11.09         10.23         2.50 o                         
   9   3   4        303.56        257.03        12.26 o                         
  10   3   4        188.65        237.00        26.89 o                         
  11   3   4        366.82        326.29        16.03 o                         
  12   3   4          6.83          5.53         3.35 o                         
  13   3   4          1.15         -7.57         7.57 o                         
  14   3   4          4.22          2.87         4.24 o                         
  15   3   4         34.40         41.68         6.40 o                         
  16   3   4         62.21         50.02         8.74 o                         
  17   3   4          3.45         -2.40         5.10 o                         
  18   3   4        141.01        197.02        20.45 o                         
  19   3   4         11.98         11.80         6.47 o                         
  20   3   4         24.33         24.59         8.90 o                         
  21   3   4         36.03         60.05        18.79 o                         
 -20   4   4          1.83          5.53         7.12 o                         
 -19   4   4          0.00          0.31         6.83 o                         
 -18   4   4          4.03          8.39         7.05 o                         
 -17   4   4         61.14         53.19        11.28 o                         
 -16   4   4         35.48         53.53        11.17 o                         
 -15   4   4          4.50         27.67        11.24 o                         
 -14   4   4         46.60         30.15         8.50 o                         
 -13   4   4        124.66        125.41        14.27 o                         
 -12   4   4        548.67        562.80        29.57 o                         
 -11   4   4        189.65        224.55        15.79 o                         
 -10   4   4        144.22        137.05        12.08 o                         
  -9   4   4         35.01         41.39         7.45 o                         
  -8   4   4         78.32         85.54         8.44 o                         
  -7   4   4         11.13         19.69        10.70 o                         
  -6   4   4        409.99        395.04        17.02 o                         
  -5   4   4        121.45        162.49        21.41 o                         
  -4   4   4          5.21         28.36        12.52 o                         
  -3   4   4        529.99        464.50        17.05 o                         
  -2   4   4         34.87         89.03        19.79 o                         
  -1   4   4        467.99        483.74        11.85 o                         
   0   4   4          1.31         13.99         3.18 o                         
   1   4   4         73.67        107.62         8.64 o                         
   2   4   4        247.99        313.59        28.48 o                         
   3   4   4        750.22        681.43        15.88 o                         
   4   4   4         56.78         38.56         3.61 o                         
   5   4   4          4.75         11.73         2.79 o                         
   6   4   4         25.00         46.26         8.53 o                         
   7   4   4         34.45         42.75         4.84 o                         
   8   4   4         46.02         41.81         3.80 o                         
   9   4   4          9.08         11.30         3.44 o                         
  10   4   4         52.93         47.67         5.18 o                         
  11   4   4         19.52         25.46         5.04 o                         
  12   4   4        526.25        522.72        25.23 o                         
  13   4   4         39.91         30.58         9.99 o                         
  14   4   4          2.44          8.34         5.60 o                         
  15   4   4         16.65         15.88         6.48 o                         
  16   4   4          6.62          4.95         6.35 o                         
  17   4   4         36.67         37.85         9.37 o                         
  18   4   4          8.04         12.21         7.02 o                         
  19   4   4          0.02         -3.93         6.18 o                         
  20   4   4          1.90          4.14         7.04 o                         
 -19   5   4         10.38         15.86        16.23 o                         
 -18   5   4         11.06         10.22         8.84 o                         
 -17   5   4         22.78          8.84         7.55 o                         
 -16   5   4         23.23          3.53         6.48 o                         
 -15   5   4        222.40        198.44        20.32 o                         
 -14   5   4        275.58        259.71        21.53 o                         
 -13   5   4          1.95         10.14         7.49 o                         
 -12   5   4        313.41        300.17        22.68 o                         
 -11   5   4        315.69        346.76        22.36 o                         
 -10   5   4         13.12         28.37         7.60 o                         
  -9   5   4         85.91         81.86        10.94 o                         
  -8   5   4          1.94          9.99         6.09 o                         
  -7   5   4        237.42        236.25        15.89 o                         
  -6   5   4        475.03        439.41        21.27 o                         
  -5   5   4         32.02         39.67         5.65 o                         
  -4   5   4        620.75        559.05        27.75 o                         
  -3   5   4         23.73         20.93         2.87 o                         
  -2   5   4          7.54          9.54         3.63 o                         
  -1   5   4          0.67         12.72         6.00 o                         
   0   5   4         90.45        112.70        10.46 o                         
   1   5   4        226.70        217.97         8.78 o                         
   2   5   4        121.44        147.81        14.15 o                         
   3   5   4        380.40        351.07        11.99 o                         
   4   5   4        161.89        156.50         7.63 o                         
   5   5   4        239.85        240.75        19.10 o                         
   6   5   4         38.79         39.82         5.61 o                         
   7   5   4        244.75        272.24        13.61 o                         
   8   5   4         47.80         51.89         6.05 o                         
   9   5   4         46.74         65.21         7.27 o                         
  10   5   4         14.91         11.89         4.38 o                         
  11   5   4        681.19        701.79        33.09 o                         
  12   5   4         17.04         10.00         6.40 o                         
  13   5   4         16.47         21.06         8.40 o                         
  14   5   4         21.36         22.73        10.07 o                         
  15   5   4        194.37        166.14        18.21 o                         
  16   5   4         40.08         46.64        11.11 o                         
  17   5   4         31.54         40.47        11.90 o                         
  18   5   4         37.21         46.11        13.70 o                         
 -17   6   4         14.33         13.59        11.05 o                         
 -16   6   4         30.38         39.26        11.81 o                         
 -15   6   4          8.79         20.53        12.38 o                         
 -14   6   4         34.82         45.78        12.14 o                         
 -13   6   4        106.99         82.29        13.94 o                         
 -12   6   4         20.93         29.65         9.88 o                         
 -11   6   4         11.87         -7.61         7.61 o                         
 -10   6   4        445.00        463.31        30.62 o                         
  -9   6   4        555.71        491.46        28.22 o                         
  -8   6   4         21.66         27.73         8.67 o                         
  -7   6   4         29.32         34.56         8.08 o                         
  -6   6   4        218.75        211.78        16.71 o                         
  -5   6   4        162.46        147.14        13.18 o                         
  -4   6   4          1.68         11.03         9.73 o                         
  -3   6   4        849.64        853.54        39.60 o                         
  -2   6   4        664.68        654.34        24.21 o                         
  -1   6   4        330.48        325.06        17.29 o                         
   0   6   4        448.27        410.25        15.85 o                         
   1   6   4          0.02          5.00         3.05 o                         
   2   6   4         52.65         61.56         7.90 o                         
   3   6   4         76.33        110.15        15.80 o                         
   4   6   4        715.80        623.77        21.51 o                         
   5   6   4        124.35        119.32         9.13 o                         
   6   6   4         21.14         28.77         5.97 o                         
   7   6   4        120.74        109.06         9.83 o                         
   8   6   4          1.70         -4.05         4.05 o                         
   9   6   4        119.97        109.37        10.16 o                         
  10   6   4        119.39         99.62         9.80 o                         
  11   6   4         49.00         40.83         9.33 o                         
  12   6   4          4.39         13.00         7.50 o                         
  13   6   4        512.92        559.50        37.35 o                         
  14   6   4         32.68         26.54         9.26 o                         
  15   6   4          2.37          2.13         6.28 o                         
  16   6   4         24.58         22.43        10.82 o                         
  17   6   4         54.60         62.84        17.16 o                         
 -15   7   4         34.98         26.83        11.51 o                         
 -14   7   4         29.69         33.08        12.39 o                         
 -13   7   4        193.19        167.42        21.86 o                         
 -12   7   4          0.29          3.80         7.25 o                         
 -11   7   4         48.57         54.27        12.53 o                         
 -10   7   4         35.15         31.26        10.06 o                         
  -9   7   4          1.93          1.65         6.41 o                         
  -8   7   4          2.01         -2.08         5.36 o                         
  -7   7   4         99.26         89.58        13.31 o                         
  -6   7   4          3.15          9.81         7.02 o                         
  -5   7   4         12.63          6.47         6.53 o                         
  -4   7   4        198.86        192.53        16.84 o                         
  -3   7   4         17.23         23.14         6.39 o                         
  -2   7   4         16.70         16.72         5.84 o                         
  -1   7   4         23.08         18.97         5.55 o                         
   0   7   4         20.78         19.07         4.56 o                         
   1   7   4          4.63          5.84         4.52 o                         
   2   7   4          0.18          4.44         4.84 o                         
   3   7   4         69.79         60.49         7.71 o                         
   4   7   4         89.09        104.01        17.00 o                         
   5   7   4         98.85         98.16         9.94 o                         
   6   7   4         22.91         37.59         7.12 o                         
   7   7   4         18.96         22.03         7.05 o                         
   8   7   4         67.59         76.32         9.97 o                         
   9   7   4         34.72         37.91         9.67 o                         
  10   7   4         12.80         17.99         8.80 o                         
  11   7   4         49.67         46.32        11.09 o                         
  12   7   4         83.41         70.66        11.84 o                         
  13   7   4         14.56          2.79         5.80 o                         
  14   7   4         80.98         75.59        13.65 o                         
  15   7   4          4.18          7.08        16.71 o                         
 -12   8   4          1.74          1.65         7.66 o                         
 -11   8   4         11.21          9.97         9.35 o                         
 -10   8   4         21.12         29.56        14.54 o                         
  -9   8   4         16.58         12.24         9.35 o                         
  -8   8   4        100.09         89.04        16.13 o                         
  -7   8   4        272.17        273.99        25.33 o                         
  -6   8   4         61.47         89.96        14.75 o                         
  -5   8   4        109.77        105.01        15.29 o                         
  -4   8   4        240.80        214.28        23.27 o                         
  -3   8   4         12.27         35.33        10.06 o                         
  -2   8   4          1.38         -3.64         4.79 o                         
  -1   8   4          2.26         11.21         5.51 o                         
   0   8   4          9.92          4.00         6.30 o                         
   1   8   4          2.88          5.86         7.16 o                         
   2   8   4         28.43         35.97         9.42 o                         
   3   8   4          4.21         13.22         5.69 o                         
   4   8   4          0.16          3.30         4.58 o                         
   5   8   4         29.47         22.93         6.86 o                         
   6   8   4         45.51         36.71         8.20 o                         
   7   8   4         46.06         54.11         9.81 o                         
   8   8   4          2.32         -0.31         6.04 o                         
   9   8   4          3.75         11.18         8.23 o                         
  10   8   4         13.33         25.53         9.12 o                         
  11   8   4         18.51         27.14        10.37 o                         
  -7   9   4        112.87        130.45        22.78 o                         
  -6   9   4         46.87         41.63        14.30 o                         
  -5   9   4         71.07         68.57        16.82 o                         
  -4   9   4         63.90         70.62        17.09 o                         
  -3   9   4          9.88         18.87        11.53 o                         
  -2   9   4         41.28         46.30        14.30 o                         
  -1   9   4         32.67         54.98        20.12 o                         
   0   9   4          0.02          3.69         9.17 o                         
   1   9   4          5.91          8.52         8.08 o                         
   2   9   4         73.46         70.93        13.33 o                         
   3   9   4         98.65         82.53        13.95 o                         
   4   9   4         11.64         22.62         9.97 o                         
   5   9   4         91.86         77.36        17.96 o                         
   6   9   4         11.02         16.24        15.02 o                         
 -22   1   5          0.21          2.16        10.99 o                         
 -21   1   5         81.11         86.29        13.35 o                         
 -20   1   5          7.90          3.31         5.42 o                         
 -19   1   5         30.45         36.08         8.73 o                         
 -18   1   5          5.05          2.58         4.62 o                         
 -17   1   5         93.06         82.03         8.70 o                         
 -16   1   5         23.95         29.96         6.08 o                         
 -15   1   5        528.23        509.85        21.41 o                         
 -14   1   5         11.97          4.98         4.34 o                         
 -13   1   5       1173.81       1117.72        33.76 o                         
 -12   1   5         24.92         23.05         4.76 o                         
 -11   1   5         89.17         87.45         6.52 o                         
 -10   1   5         91.67         97.75         6.80 o                         
  -9   1   5        580.74        517.76        22.34 o                         
  -8   1   5         24.68         22.39         2.26 o                         
  -7   1   5       4653.89       5009.17        95.48 o                         
  -6   1   5         14.06         25.52         1.95 o                         
  -5   1   5          3.61         23.02         2.80 o                         
  -4   1   5          3.68          8.38         6.68 o                         
  -3   1   5       1737.04       1881.57        31.78 o                         
  -2   1   5         42.34        164.67        14.69 o                         
  -1   1   5       1688.51       1565.53        22.80 o                         
   0   1   5        379.69        583.31        42.16 o                         
   1   1   5       1290.56       1460.62        30.41 o                         
   2   1   5       1256.40       1541.47        49.22 o                         
   3   1   5       3279.61       3397.75        64.81 o                         
   4   1   5        133.88        155.56         6.94 o                         
   5   1   5        947.75        907.81        18.95 o                         
   6   1   5        547.67        595.02        14.13 o                         
   7   1   5         89.46         65.01         6.22 o                         
   8   1   5         48.37         74.53         9.24 o                         
   9   1   5          7.79         22.48         9.38 o                         
  10   1   5        203.52        224.12        12.72 o                         
  11   1   5        493.11        442.17        17.41 o                         
  12   1   5          5.15          7.62         3.47 o                         
  13   1   5        255.72        264.17        12.04 o                         
  14   1   5        426.61        436.13        18.10 o                         
  15   1   5        734.40        761.43        26.63 o                         
  16   1   5          4.34          1.54         4.35 o                         
  17   1   5        200.65        231.80        17.00 o                         
  18   1   5          5.22         -2.01         3.33 o                         
  19   1   5         53.17         63.24        10.79 o                         
  20   1   5          5.48          2.06         5.30 o                         
  21   1   5          4.11          2.14         5.97 o                         
 -21   2   5          0.98         -0.41         5.77 o                         
 -20   2   5         53.53         49.64         9.96 o                         
 -19   2   5         14.88         21.59         9.84 o                         
 -18   2   5         30.13         30.97         7.58 o                         
 -17   2   5          5.71          3.78         4.17 o                         
 -16   2   5         14.74         26.81         7.13 o                         
 -15   2   5         40.93         55.77         7.45 o                         
 -14   2   5         31.24         42.63         7.25 o                         
 -13   2   5        273.00        281.42        13.86 o                         
 -12   2   5        431.65        384.38        16.70 o                         
 -11   2   5        639.25        641.60        25.48 o                         
 -10   2   5        483.34        514.99        18.74 o                         
  -9   2   5       1014.27       1011.51        27.85 o                         
  -8   2   5         37.68         30.20         5.00 o                         
  -7   2   5         29.86         22.17         3.57 o                         
  -6   2   5        170.68        183.32        10.73 o                         
  -5   2   5        347.03        352.07        10.48 o                         
  -4   2   5        207.09        264.84        17.18 o                         
  -3   2   5        312.69        339.63        11.11 o                         
  -2   2   5        201.79        202.32        16.26 o                         
  -1   2   5        301.34        311.09         7.83 o                         
   0   2   5          5.86         51.42        11.84 o                         
   1   2   5        951.92        909.22        22.36 o                         
   2   2   5        157.72        166.09         8.97 o                         
   3   2   5        249.32        258.39         8.60 o                         
   4   2   5        119.17        153.04        18.28 o                         
   5   2   5          2.89         -0.91         2.55 o                         
   6   2   5       1713.55       1677.17        35.83 o                         
   7   2   5         52.95         72.40         4.92 o                         
   8   2   5        410.44        415.56        12.75 o                         
   9   2   5        331.00        301.73        12.05 o                         
  10   2   5        732.58        664.66        20.41 o                         
  11   2   5         41.09         53.82         5.79 o                         
  12   2   5        178.22        183.06        10.15 o                         
  13   2   5        980.20        926.47        29.55 o                         
  14   2   5       1010.49       1004.57        33.80 o                         
  15   2   5        142.73        140.51        10.59 o                         
  16   2   5         17.61         24.88         5.59 o                         
  17   2   5         11.98          0.39         3.41 o                         
  18   2   5         44.33         42.92         7.19 o                         
  19   2   5        120.89        114.73        13.01 o                         
  20   2   5         40.61         43.90        12.36 o                         
  21   2   5         20.20         15.90        10.02 o                         
 -20   3   5          0.00         -1.96         5.84 o                         
 -19   3   5          6.64          5.25         6.06 o                         
 -18   3   5          1.11         -2.37         6.87 o                         
 -17   3   5          3.30          8.17         6.02 o                         
 -16   3   5         85.08         77.12        11.87 o                         
 -15   3   5        346.86        377.24        22.15 o                         
 -14   3   5          1.45         23.11        24.76 o                         
 -13   3   5        144.96        127.85        10.78 o                         
 -12   3   5        395.61        365.95        21.76 o                         
 -11   3   5          0.04         20.09         7.56 o                         
 -10   3   5        468.48        486.71        26.29 o                         
  -9   3   5         94.55         87.60         8.22 o                         
  -8   3   5        777.56        753.21        22.46 o                         
  -7   3   5        506.83        468.34        19.64 o                         
  -6   3   5        908.73        880.22        27.36 o                         
  -5   3   5        397.06        450.95        15.60 o                         
  -4   3   5         41.67         30.87         5.28 o                         
  -3   3   5         54.20         71.87         8.52 o                         
  -2   3   5        977.59       1010.77        21.71 o                         
  -1   3   5          6.07         17.03         4.17 o                         
   0   3   5         49.56        128.06        19.38 o                         
   1   3   5        635.78        640.15        17.30 o                         
   2   3   5        279.26        466.77        47.95 o                         
   3   3   5       1646.81       1696.75        36.83 o                         
   4   3   5         20.39         12.56         2.73 o                         
   5   3   5        682.52        687.50        18.54 o                         
   6   3   5         97.85         80.50         5.37 o                         
   7   3   5         19.07         26.49         4.23 o                         
   8   3   5          0.09         39.01        16.82 o                         
   9   3   5         90.97         70.32         6.38 o                         
  10   3   5         54.36         65.16         6.75 o                         
  11   3   5        293.36        282.94        17.37 o                         
  12   3   5        374.04        339.65        15.03 o                         
  13   3   5        694.32        688.27        24.88 o                         
  14   3   5        104.76        111.68         9.13 o                         
  15   3   5         39.38         39.16         6.54 o                         
  16   3   5          3.58          3.89         3.84 o                         
  17   3   5         21.03         20.01         6.71 o                         
  18   3   5         20.50         15.43         6.82 o                         
  19   3   5          2.18          1.84         4.80 o                         
  20   3   5         47.16         44.98        13.36 o                         
 -20   4   5          0.20         29.79        22.29 o                         
 -19   4   5          4.08          2.80         8.02 o                         
 -18   4   5         48.33         42.13        10.28 o                         
 -17   4   5         27.60         24.62         9.55 o                         
 -16   4   5         10.48          9.06         7.50 o                         
 -15   4   5         25.25         24.37         9.33 o                         
 -14   4   5        547.81        617.29        32.98 o                         
 -13   4   5         87.17         95.96        13.09 o                         
 -12   4   5        487.26        538.42        28.03 o                         
 -11   4   5         14.77          0.50         4.31 o                         
 -10   4   5        407.91        415.44        21.84 o                         
  -9   4   5         68.17         63.07         9.09 o                         
  -8   4   5        101.86         82.37         9.03 o                         
  -7   4   5         34.72         44.39         7.42 o                         
  -6   4   5          0.44         -0.14         3.11 o                         
  -5   4   5        304.26        287.00        14.38 o                         
  -4   4   5          0.95         13.86         8.12 o                         
  -3   4   5        115.44        209.80        38.06 o                         
  -2   4   5        907.87        898.91        27.17 o                         
  -1   4   5        426.37        414.37        24.73 o                         
   0   4   5        456.04        470.72        12.83 o                         
   1   4   5         17.34         37.64         4.70 o                         
   2   4   5        116.46        100.30         5.29 o                         
   3   4   5         13.07         11.91         3.91 o                         
   4   4   5        129.15        121.47         6.19 o                         
   5   4   5          7.07          9.75         2.63 o                         
   6   4   5        215.18        209.75         8.19 o                         
   7   4   5         26.67         30.20         3.85 o                         
   8   4   5        372.56        359.81        13.95 o                         
   9   4   5         10.36         16.47         5.63 o                         
  10   4   5        111.03        111.96         8.81 o                         
  11   4   5         89.74        131.17        15.48 o                         
  12   4   5        253.11        226.86        17.18 o                         
  13   4   5         75.04         77.66        11.24 o                         
  14   4   5         41.00         53.93        10.15 o                         
  15   4   5         79.89        101.74        12.99 o                         
  16   4   5         61.17         62.76        11.14 o                         
  17   4   5         33.37         39.98         9.71 o                         
  18   4   5         75.23         42.39        13.81 o                         
  19   4   5         33.38         18.13         9.25 o                         
 -18   5   5          8.47          9.27         8.75 o                         
 -17   5   5         11.92         15.58         8.41 o                         
 -16   5   5          0.04         -2.50         6.74 o                         
 -15   5   5         31.48         48.24        12.16 o                         
 -14   5   5         92.16        105.40        15.65 o                         
 -13   5   5        108.80        106.08        14.28 o                         
 -12   5   5        250.36        230.22        20.93 o                         
 -11   5   5          3.76         -3.95         6.11 o                         
 -10   5   5        364.26        359.71        22.67 o                         
  -9   5   5          0.91         -4.47         6.33 o                         
  -8   5   5         20.80         23.61         7.21 o                         
  -7   5   5          0.66          5.22         5.04 o                         
  -6   5   5         16.58         22.83         5.89 o                         
  -5   5   5        121.81        123.59        10.93 o                         
  -4   5   5        163.61        182.59        12.67 o                         
  -3   5   5         81.36        110.08         9.73 o                         
  -2   5   5        272.81        271.00        11.28 o                         
  -1   5   5          1.91         29.88         9.51 o                         
   0   5   5        403.77        402.79        13.60 o                         
   1   5   5          0.97          7.68         5.48 o                         
   2   5   5         15.86         22.94         4.19 o                         
   3   5   5        107.82        106.67         6.16 o                         
   4   5   5          9.43          4.54         3.09 o                         
   5   5   5          2.89          6.29         3.90 o                         
   6   5   5          0.69          6.24         3.03 o                         
   7   5   5         10.35         11.75         4.32 o                         
   8   5   5        137.60        115.27        11.61 o                         
   9   5   5        160.81        131.07        12.37 o                         
  10   5   5        385.63        406.35        32.54 o                         
  11   5   5        194.00        190.65        15.65 o                         
  12   5   5        166.14        160.94        15.89 o                         
  13   5   5        127.86        131.34        15.20 o                         
  14   5   5        341.88        331.52        23.01 o                         
  15   5   5         12.02         14.76         8.08 o                         
  16   5   5         30.13         39.60        12.59 o                         
  17   5   5         17.03         20.24         9.64 o                         
  18   5   5          0.19         11.28         8.33 o                         
 -16   6   5         40.99         35.63        11.52 o                         
 -15   6   5        125.87        103.32        17.81 o                         
 -14   6   5         17.30         14.43         9.36 o                         
 -13   6   5         59.63         62.56        13.65 o                         
 -12   6   5          0.03         -3.95         7.17 o                         
 -11   6   5         52.10         66.50        12.65 o                         
 -10   6   5          0.01         10.47         8.61 o                         
  -9   6   5         15.56         24.30         8.82 o                         
  -8   6   5        204.95        199.48        17.95 o                         
  -7   6   5         39.80         53.56         9.68 o                         
  -6   6   5        124.18        114.23        12.54 o                         
  -5   6   5         39.64         39.60         8.36 o                         
  -4   6   5          4.63          3.10         4.34 o                         
  -3   6   5        110.22        123.19        15.32 o                         
  -2   6   5        146.94        160.78        16.03 o                         
  -1   6   5         15.60         15.88         4.93 o                         
   0   6   5         36.79         46.20         5.90 o                         
   1   6   5        171.60        168.70         9.28 o                         
   2   6   5         39.35         41.73         5.27 o                         
   3   6   5         12.78         29.66         9.30 o                         
   4   6   5        247.59        216.73        12.24 o                         
   5   6   5        314.25        278.27        14.58 o                         
   6   6   5         16.77         47.43        12.83 o                         
   7   6   5          2.38         -0.43         3.91 o                         
   8   6   5         22.62         30.22         7.83 o                         
   9   6   5         13.71         28.84         9.17 o                         
  10   6   5         94.57         90.26        12.19 o                         
  11   6   5         82.06         74.73        11.66 o                         
  12   6   5          1.98         44.67        21.98 o                         
  13   6   5        196.58        192.22        18.41 o                         
  14   6   5         31.09         22.24         9.02 o                         
  15   6   5         57.47         54.82        11.75 o                         
  16   6   5          0.53          0.76         5.68 o                         
 -14   7   5          4.20          9.89        12.31 o                         
 -13   7   5          8.33         16.18        10.24 o                         
 -12   7   5         75.07         70.33        15.52 o                         
 -11   7   5         20.04         17.93        10.08 o                         
 -10   7   5          0.38          1.62         6.43 o                         
  -9   7   5         22.65         32.70        10.19 o                         
  -8   7   5          0.45          3.98         6.69 o                         
  -7   7   5        317.22        287.18        22.02 o                         
  -6   7   5         29.76         46.29        10.80 o                         
  -5   7   5         24.50         44.69        10.22 o                         
  -4   7   5         15.46         11.97         6.76 o                         
  -3   7   5          7.75         29.94        22.08 o                         
  -2   7   5          7.35         10.19         6.09 o                         
  -1   7   5          3.21          8.51         4.84 o                         
   0   7   5         25.59         29.07         6.19 o                         
   1   7   5          0.01          9.45         8.12 o                         
   2   7   5        534.17        426.81        19.01 o                         
   3   7   5          0.09          0.10         3.50 o                         
   4   7   5         97.64         76.08         8.74 o                         
   5   7   5         20.26         28.22         6.51 o                         
   6   7   5        175.01        152.81        12.35 o                         
   7   7   5          2.42         11.14         6.75 o                         
   8   7   5         66.52         58.57        11.08 o                         
   9   7   5        251.72        248.75        21.32 o                         
  10   7   5         72.19         81.14        13.01 o                         
  11   7   5          3.12          0.00         5.20 o                         
  12   7   5         42.14         53.41        11.16 o                         
  13   7   5         18.62          9.14         8.08 o                         
  14   7   5         19.60         16.09         9.12 o                         
 -11   8   5          5.51         22.53        11.37 o                         
 -10   8   5         38.12         63.25        16.40 o                         
  -9   8   5         30.07         35.02        11.88 o                         
  -8   8   5         92.85        106.10        17.17 o                         
  -7   8   5        218.96        182.85        20.97 o                         
  -6   8   5         21.17         37.48        11.16 o                         
  -5   8   5          0.18          1.71         6.11 o                         
  -4   8   5         37.12         41.45        11.22 o                         
  -3   8   5         29.14         26.11         8.84 o                         
  -2   8   5         38.43         39.26        14.56 o                         
  -1   8   5          0.23          0.41         4.17 o                         
   0   8   5         11.18         18.39         7.31 o                         
   1   8   5          3.91         -0.87         5.09 o                         
   2   8   5        136.35        120.56        15.63 o                         
   3   8   5          0.41         -3.00         4.54 o                         
   4   8   5          0.85          0.80         4.14 o                         
   5   8   5          4.14         -1.56         4.46 o                         
   6   8   5         73.05        103.88        14.06 o                         
   7   8   5          7.24         -7.08         7.08 o                         
   8   8   5         14.93         22.31         8.39 o                         
   9   8   5          6.34          6.55         7.18 o                         
  10   8   5        105.72        109.47        15.50 o                         
  11   8   5        125.38        154.87        20.70 o                         
  -5   9   5          0.00         -5.16        10.11 o                         
  -4   9   5          0.01         -7.27         9.86 o                         
  -3   9   5          7.85          9.50        14.07 o                         
  -2   9   5         34.05         58.06        14.82 o                         
  -1   9   5         40.90         50.92        17.37 o                         
   0   9   5         99.02         95.00        20.05 o                         
   1   9   5          0.12          4.52         8.61 o                         
   2   9   5          2.98         15.70        11.07 o                         
   3   9   5         14.49         -4.47         8.88 o                         
   4   9   5         65.65         60.85        16.69 o                         
   5   9   5          6.48         12.73        12.87 o                         
 -21   0   6          0.71         10.04         9.95 o                         
 -20   0   6        113.50        130.37        22.15 o                         
 -19   0   6          8.53          5.16         8.56 o                         
 -18   0   6          6.99          9.40         9.26 o                         
 -17   0   6          0.69         10.24        10.57 o                         
 -16   0   6        277.93        248.58        25.70 o                         
 -15   0   6          9.04          7.63         8.27 o                         
 -14   0   6         45.17         62.95         7.99 o                         
 -13   0   6         30.08         35.91        10.42 o                         
 -12   0   6        251.08        290.60        22.30 o                         
 -11   0   6        433.35        462.23        19.72 o                         
 -10   0   6          2.86          2.83         3.44 o                         
  -9   0   6        235.10        246.16        17.27 o                         
  -8   0   6        840.48        736.74        25.39 o                         
  -7   0   6        550.84        561.40        31.46 o                         
  -6   0   6       1881.30       2060.03        51.38 o                         
  -5   0   6         78.21         94.91        34.30 o                         
  -4   0   6       1145.82       1218.46        78.37 o                         
  -3   0   6       1034.71       1105.99        28.18 o                         
  -2   0   6        723.52        702.05        60.94 o                         
  -1   0   6        472.14       1384.45        88.33 o                         
   0   0   6       5598.10       5321.18       105.68 o                         
   1   0   6         69.03        124.35         8.01 o                         
   2   0   6        188.32        301.08        22.43 o                         
   3   0   6        881.50       1019.49        50.12 o                         
   4   0   6       1444.45       1607.40        51.68 o                         
   5   0   6          8.89          5.71         4.21 o                         
   6   0   6        247.69        250.48        20.13 o                         
   7   0   6       2368.93       2255.38        74.44 o                         
   8   0   6        362.32        290.58        22.61 o                         
   9   0   6         73.06         54.51         5.11 o                         
  10   0   6       3918.60       4063.61       255.03 o                         
  11   0   6       1450.11       1454.04        63.77 o                         
  12   0   6         42.70         51.98        13.22 o                         
  13   0   6        149.01        154.27        16.59 o                         
  14   0   6        113.26        115.94        15.24 o                         
  15   0   6         23.58         60.97        23.54 o                         
  16   0   6         16.20         30.89        11.05 o                         
  17   0   6         10.31          7.85         8.74 o                         
  18   0   6         55.63         68.20        15.15 o                         
  19   0   6        197.25        240.87        27.80 o                         
  20   0   6         12.81         22.71        24.05 o                         
  21   0   6          0.00         23.98        12.57 o                         
 -21   1   6          5.33          0.37         5.77 o                         
 -20   1   6          7.58         13.56         8.80 o                         
 -19   1   6        105.61        106.95        12.94 o                         
 -18   1   6         52.01         59.55         9.56 o                         
 -17   1   6         30.33         48.24         9.41 o                         
 -16   1   6          0.17         -4.43         4.61 o                         
 -15   1   6        223.56        182.75        11.97 o                         
 -14   1   6        188.86        207.87        12.41 o                         
 -13   1   6        274.92        273.78        16.27 o                         
 -12   1   6        251.07        277.38        13.60 o                         
 -11   1   6         28.52         30.19         4.86 o                         
 -10   1   6          2.34          1.88         3.02 o                         
  -9   1   6          8.46         53.02        16.92 o                         
  -8   1   6         15.05         22.08         2.57 o                         
  -7   1   6        121.90        116.61         6.07 o                         
  -6   1   6        589.56        599.79        12.29 o                         
  -5   1   6        523.62        517.17        17.02 o                         
  -4   1   6          7.68         32.41        10.40 o                         
  -3   1   6          1.25          4.21         2.08 o                         
  -2   1   6         51.40         59.62         7.70 o                         
  -1   1   6          0.00         99.14         9.16 o                         
   0   1   6        658.51        573.25        10.73 o                         
   1   1   6         19.50         42.99         6.52 o                         
   2   1   6        107.10        338.72        33.62 o                         
   3   1   6       1730.39       1727.53        33.46 o                         
   4   1   6        175.50        175.81        19.95 o                         
   5   1   6        734.44        810.92        20.39 o                         
   6   1   6        400.19        393.10        11.77 o                         
   7   1   6        228.91        263.91         9.19 o                         
   8   1   6          1.25          0.07         2.60 o                         
   9   1   6          0.38         -0.93         2.50 o                         
  10   1   6         87.56        133.78        11.71 o                         
  11   1   6         35.64         30.97         4.71 o                         
  12   1   6        722.00        689.33        31.39 o                         
  13   1   6         38.15         62.86        10.18 o                         
  14   1   6         18.51         12.83         7.28 o                         
  15   1   6         13.28          7.93         4.47 o                         
  16   1   6         64.68         78.84        10.53 o                         
  17   1   6         36.56         32.68         8.51 o                         
  18   1   6         39.25         40.01         9.53 o                         
  19   1   6         13.16         14.09         7.66 o                         
  20   1   6         11.50          5.86         6.28 o                         
  21   1   6          3.88          2.40         7.53 o                         
 -21   2   6         17.44         16.20        10.25 o                         
 -20   2   6          1.26          4.18         7.30 o                         
 -19   2   6          0.72          5.61         5.74 o                         
 -18   2   6         12.85          4.11         5.45 o                         
 -17   2   6          8.72          6.44         5.68 o                         
 -16   2   6          0.00         -1.40         4.02 o                         
 -15   2   6          0.01         -0.04         3.45 o                         
 -14   2   6         89.94         72.91         8.48 o                         
 -13   2   6        287.95        300.28        15.28 o                         
 -12   2   6        151.38        166.88        11.45 o                         
 -11   2   6        154.78        166.62        10.59 o                         
 -10   2   6         32.25         34.19         4.91 o                         
  -9   2   6         11.84         27.67         8.73 o                         
  -8   2   6        185.76        218.48         9.90 o                         
  -7   2   6         16.85         28.40         3.96 o                         
  -6   2   6         37.87         24.75         3.61 o                         
  -5   2   6        328.47        322.67        16.51 o                         
  -4   2   6        408.55        410.82        16.95 o                         
  -3   2   6        593.37        623.72        15.26 o                         
  -2   2   6        620.83        573.94        13.67 o                         
  -1   2   6        101.19        123.39         8.01 o                         
   0   2   6        312.73        295.20        15.66 o                         
   1   2   6         59.72        461.59        17.42 o                         
   2   2   6       2947.30       2765.24        42.08 o                         
   3   2   6       1133.93       1118.41        26.19 o                         
   4   2   6        549.47        630.79        50.20 o                         
   5   2   6         47.90         50.40         4.64 o                         
   6   2   6          3.89          3.57         9.28 o                         
   7   2   6         64.12         50.55         4.85 o                         
   8   2   6        762.15        726.73        20.59 o                         
   9   2   6         47.19        109.99        30.99 o                         
  10   2   6        479.04        492.56        26.04 o                         
  11   2   6        223.99        229.17        12.07 o                         
  12   2   6       2709.00       2787.47        72.56 o                         
  13   2   6        251.52        289.72        27.44 o                         
  14   2   6         13.78          8.99         4.44 o                         
  15   2   6          0.08         -3.89         3.89 o                         
  16   2   6          5.22          2.49         3.70 o                         
  17   2   6        101.31         77.18        12.26 o                         
  18   2   6         37.17         40.57         9.49 o                         
  19   2   6         11.47          3.69         5.83 o                         
  20   2   6          8.79          9.25         9.05 o                         
 -20   3   6          2.22          5.56         7.29 o                         
 -19   3   6         57.85         59.36        12.20 o                         
 -18   3   6         12.78         17.13         8.33 o                         
 -17   3   6        278.61        281.40        21.27 o                         
 -16   3   6          1.14          0.52         5.14 o                         
 -15   3   6        777.83        795.42        38.70 o                         
 -14   3   6        145.41        135.90        11.56 o                         
 -13   3   6        643.79        635.86        30.17 o                         
 -12   3   6        148.79        159.71        13.93 o                         
 -11   3   6        481.26        513.34        24.54 o                         
 -10   3   6        148.14        122.43         9.38 o                         
  -9   3   6         34.29         31.67         5.18 o                         
  -8   3   6        680.36        688.98        26.30 o                         
  -7   3   6        229.60        246.77        16.59 o                         
  -6   3   6          5.88          5.92         8.54 o                         
  -5   3   6        331.45        359.28        17.33 o                         
  -4   3   6        152.98        157.46         8.78 o                         
  -3   3   6         75.70         65.97         3.95 o                         
  -2   3   6         12.58         28.83         5.73 o                         
  -1   3   6         53.71        138.64        24.55 o                         
   0   3   6        523.22        545.87        18.54 o                         
   1   3   6        256.38        721.95        55.47 o                         
   2   3   6       3718.85       3501.39        59.86 o                         
   3   3   6          4.42         42.97        11.86 o                         
   4   3   6         56.66         66.03         7.20 o                         
   5   3   6         57.21         49.27         5.63 o                         
   6   3   6        506.17        460.49        16.35 o                         
   7   3   6       1003.33        995.02        27.97 o                         
   8   3   6         42.93         53.65         6.18 o                         
   9   3   6       1474.24       1472.49        45.14 o                         
  10   3   6         55.52         61.13         7.16 o                         
  11   3   6        957.11        944.82        31.30 o                         
  12   3   6        710.07        717.04        26.39 o                         
  13   3   6        389.28        417.44        19.21 o                         
  14   3   6          0.80         -1.03         3.41 o                         
  15   3   6          7.60          6.27         4.55 o                         
  16   3   6        100.84        104.64        10.23 o                         
  17   3   6         23.64         45.63         9.64 o                         
  18   3   6         53.90         41.41        15.03 o                         
  19   3   6          0.04          4.46         8.11 o                         
  20   3   6         90.93        100.27        22.53 o                         
 -19   4   6         11.12         19.37         9.24 o                         
 -18   4   6          2.41          3.31         6.14 o                         
 -17   4   6          1.34         -2.50         6.30 o                         
 -16   4   6        227.45        260.75        23.48 o                         
 -15   4   6        216.52        253.69        22.85 o                         
 -14   4   6         92.71        121.68        14.36 o                         
 -13   4   6         24.44         44.65         9.30 o                         
 -12   4   6         21.13         24.20         7.79 o                         
 -11   4   6         67.68         80.87        10.99 o                         
 -10   4   6        116.14        102.27        11.80 o                         
  -9   4   6        413.73        393.70        20.82 o                         
  -8   4   6         19.98         22.40         6.76 o                         
  -7   4   6          0.72          0.29         2.74 o                         
  -6   4   6        147.48        200.29        37.08 o                         
  -5   4   6          0.71          9.64         9.68 o                         
  -4   4   6        297.89        299.88        14.72 o                         
  -3   4   6          2.43          3.69         1.90 o                         
  -2   4   6          3.15          5.64         3.05 o                         
  -1   4   6        101.05        139.86        21.89 o                         
   0   4   6        940.80        908.75        39.22 o                         
   1   4   6        249.69        235.62        11.15 o                         
   2   4   6         50.28         51.67         5.21 o                         
   3   4   6          0.38          1.63         2.55 o                         
   4   4   6         88.88         78.34         5.32 o                         
   5   4   6         10.98         15.26         4.18 o                         
   6   4   6         48.49         53.75         5.81 o                         
   7   4   6         83.13         69.50         6.69 o                         
   8   4   6         30.26         38.19         7.06 o                         
   9   4   6        204.43        216.76        14.88 o                         
  10   4   6        300.15        299.92        18.28 o                         
  11   4   6          7.41         21.68         9.96 o                         
  12   4   6         10.78         23.72         5.74 o                         
  13   4   6        174.55        201.24        16.86 o                         
  14   4   6         13.69         17.87         7.25 o                         
  15   4   6         38.89         45.12         8.92 o                         
  16   4   6          2.60         -1.87         5.49 o                         
  17   4   6         20.44         22.23         9.03 o                         
  18   4   6          5.47          7.03         7.44 o                         
  19   4   6          8.02          1.79         9.90 o                         
 -18   5   6          8.16         18.68        12.68 o                         
 -17   5   6          2.00         -8.36         8.74 o                         
 -16   5   6         10.00          4.35         7.30 o                         
 -15   5   6         93.56         96.82        15.68 o                         
 -14   5   6         40.81         40.05        11.28 o                         
 -13   5   6         27.52         33.25        12.44 o                         
 -12   5   6         77.40         75.83        13.31 o                         
 -11   5   6          1.10          7.38         6.62 o                         
 -10   5   6         94.33        113.52        13.79 o                         
  -9   5   6         14.67         20.13         7.51 o                         
  -8   5   6         76.68         82.25        10.57 o                         
  -7   5   6         16.59         23.03         7.28 o                         
  -6   5   6         75.93         82.60        10.07 o                         
  -5   5   6         43.22         43.71         7.54 o                         
  -4   5   6          5.83          1.03         2.27 o                         
  -3   5   6         31.49         44.77         8.60 o                         
  -2   5   6        332.52        368.27        14.53 o                         
  -1   5   6        334.79        299.51        15.16 o                         
   0   5   6         12.28         11.91         4.23 o                         
   1   5   6        164.94        149.47         8.38 o                         
   2   5   6         53.51         43.88         4.53 o                         
   3   5   6         76.09         69.06         5.49 o                         
   4   5   6        150.01        136.70         8.03 o                         
   5   5   6        125.86        116.33         8.73 o                         
   6   5   6         35.55         32.52         5.51 o                         
   7   5   6        140.73        121.53         9.27 o                         
   8   5   6        125.49        130.25        10.15 o                         
   9   5   6         42.68         67.47        23.09 o                         
  10   5   6        281.99        309.23        20.62 o                         
  11   5   6        277.02        275.17        21.28 o                         
  12   5   6        927.82        969.04        53.46 o                         
  13   5   6        178.30        167.28        16.69 o                         
  14   5   6         37.62         45.12        10.58 o                         
  15   5   6          1.90         16.39        10.95 o                         
  16   5   6        111.67        121.40        15.97 o                         
  17   5   6         54.54         67.66        13.10 o                         
 -16   6   6         29.87         44.72        13.04 o                         
 -15   6   6          9.05         16.53        12.18 o                         
 -14   6   6          0.12          5.82         7.87 o                         
 -13   6   6         20.96         16.29         9.58 o                         
 -12   6   6          8.63         15.37         8.99 o                         
 -11   6   6        117.97        129.20        17.10 o                         
 -10   6   6          0.01          0.22         4.83 o                         
  -9   6   6          1.04          5.88         6.17 o                         
  -8   6   6          6.66          0.86         4.51 o                         
  -7   6   6          0.00          1.59         4.51 o                         
  -6   6   6          0.41          3.31         5.24 o                         
  -5   6   6        245.59        231.42        17.36 o                         
  -4   6   6        214.98        192.90        15.53 o                         
  -3   6   6        196.74        169.38        15.51 o                         
  -2   6   6         16.25         17.69         6.01 o                         
  -1   6   6         80.95         56.76        10.75 o                         
   0   6   6         33.60         28.63         4.70 o                         
   1   6   6         17.85         16.13         4.88 o                         
   2   6   6          1.96          5.49         3.88 o                         
   3   6   6         26.85         21.35         4.57 o                         
   4   6   6         21.58          9.88         4.06 o                         
   5   6   6         10.29         10.45         3.86 o                         
   6   6   6         42.85         45.29         8.28 o                         
   7   6   6         25.07         27.68         7.45 o                         
   8   6   6          0.18         -1.17         4.59 o                         
   9   6   6         18.55         16.74         6.92 o                         
  10   6   6          3.13          8.24         6.11 o                         
  11   6   6         31.38         32.48         8.72 o                         
  12   6   6          3.30         24.44         9.04 o                         
  13   6   6         10.23         14.65         8.06 o                         
  14   6   6          3.59         26.39        15.14 o                         
  15   6   6          5.91          5.95         7.68 o                         
 -13   7   6         25.79         37.36        12.23 o                         
 -12   7   6          0.44          0.66         6.42 o                         
 -11   7   6          0.01          4.43         7.31 o                         
 -10   7   6          0.21         21.26        10.47 o                         
  -9   7   6         15.83         18.37         8.33 o                         
  -8   7   6          9.29          8.09         7.59 o                         
  -7   7   6        157.95        160.06        17.77 o                         
  -6   7   6          0.81         -2.07         5.59 o                         
  -5   7   6         72.63         62.86        11.06 o                         
  -4   7   6         30.41         44.14        10.18 o                         
  -3   7   6          2.42          1.04         5.58 o                         
  -2   7   6          0.08          2.52         5.30 o                         
  -1   7   6         36.89         43.94         7.80 o                         
   0   7   6         71.51         50.00         6.79 o                         
   1   7   6          5.82         13.08         4.65 o                         
   2   7   6         21.61         17.10         4.97 o                         
   3   7   6          0.07          4.31         4.92 o                         
   4   7   6         33.17         33.19         6.66 o                         
   5   7   6          7.39          0.43         5.26 o                         
   6   7   6         73.04         52.24        10.24 o                         
   7   7   6          1.59          5.36         6.51 o                         
   8   7   6        148.50        172.68        17.05 o                         
   9   7   6         83.00         68.61        12.05 o                         
  10   7   6         26.25         35.38         9.85 o                         
  11   7   6         31.12         21.74         9.03 o                         
  12   7   6         17.38         14.30         8.45 o                         
  13   7   6        102.53         80.34        14.75 o                         
 -10   8   6         67.79         72.51        15.95 o                         
  -9   8   6         23.94         15.42        10.51 o                         
  -8   8   6          0.66         68.10        41.59 o                         
  -7   8   6         58.54         77.13        15.65 o                         
  -6   8   6         90.78         92.47        15.57 o                         
  -5   8   6         10.80         17.89         9.44 o                         
  -4   8   6         10.29         17.48         9.34 o                         
  -3   8   6          0.04         10.42         8.88 o                         
  -2   8   6          0.62          4.14         6.34 o                         
  -1   8   6         24.63         27.55         8.88 o                         
   0   8   6         25.61         37.29        16.55 o                         
   1   8   6         35.72         40.73        10.47 o                         
   2   8   6          1.00          1.73         6.10 o                         
   3   8   6          2.94          0.24         4.85 o                         
   4   8   6         38.43         31.02        10.14 o                         
   5   8   6          1.69          4.48         7.20 o                         
   6   8   6         16.26         16.23         8.25 o                         
   7   8   6          0.24          7.52         8.11 o                         
   8   8   6          1.99          4.37         6.58 o                         
   9   8   6         13.25         11.85         9.84 o                         
  10   8   6         67.82         66.81        16.07 o                         
  -3   9   6          2.89          8.17        10.35 o                         
  -2   9   6          0.10         11.20        11.96 o                         
  -1   9   6         52.13         58.93        15.44 o                         
   0   9   6         24.13         24.71        11.44 o                         
   1   9   6         24.91         34.16        17.53 o                         
   2   9   6          0.52         13.88        13.31 o                         
   3   9   6          2.35          6.54        11.23 o                         
 -20   1   7          0.01          0.02         5.51 o                         
 -19   1   7         20.29         33.42         9.77 o                         
 -18   1   7          0.15          2.26         6.70 o                         
 -17   1   7         10.32         19.66         6.90 o                         
 -16   1   7         75.90         84.86         9.54 o                         
 -15   1   7         53.04         51.68         7.69 o                         
 -14   1   7         18.79         25.49         6.11 o                         
 -13   1   7        327.33        334.05        20.29 o                         
 -12   1   7        118.25        113.08        16.28 o                         
 -11   1   7          9.03         14.98         5.95 o                         
 -10   1   7         20.22         78.47        16.44 o                         
  -9   1   7         22.44         46.23         8.01 o                         
  -8   1   7         31.48         32.57         4.26 o                         
  -7   1   7          0.40         -0.78         1.39 o                         
  -6   1   7         51.01         61.79         3.83 o                         
  -5   1   7        195.33        186.49         8.02 o                         
  -4   1   7        281.17        248.62        12.79 o                         
  -3   1   7        425.40        532.63        15.49 o                         
  -2   1   7       1060.28       1084.45        26.78 o                         
  -1   1   7        271.56        271.27         8.59 o                         
   0   1   7         16.64        147.65        20.97 o                         
   1   1   7        807.61        794.41        15.03 o                         
   2   1   7         58.20        104.57        15.70 o                         
   3   1   7        506.46        495.65        13.70 o                         
   4   1   7        181.73        220.68        24.08 o                         
   5   1   7       1122.81       1118.99        26.43 o                         
   6   1   7        119.54        124.59         6.64 o                         
   7   1   7        452.21        406.38        13.76 o                         
   8   1   7        239.32        261.08        10.75 o                         
   9   1   7         64.36         72.42        11.85 o                         
  10   1   7        170.47        153.03        12.81 o                         
  11   1   7         39.67         94.86        13.62 o                         
  12   1   7        610.74        565.65        20.42 o                         
  13   1   7        989.82       1056.85        40.89 o                         
  14   1   7         21.17         25.40         7.24 o                         
  15   1   7        151.19        163.61        14.25 o                         
  16   1   7         50.85         69.14        10.92 o                         
  17   1   7          5.65          7.19         6.19 o                         
  18   1   7          2.74          5.51         5.96 o                         
  19   1   7          5.79         14.00         7.77 o                         
  20   1   7         19.14          3.20         6.42 o                         
 -20   2   7         77.04         89.91        17.10 o                         
 -19   2   7         23.76         58.29        27.27 o                         
 -18   2   7         13.44         10.16         8.47 o                         
 -17   2   7         11.39         26.52         6.94 o                         
 -16   2   7         41.68         49.90         7.87 o                         
 -15   2   7          6.98          9.84         5.01 o                         
 -14   2   7          9.77         16.51         5.99 o                         
 -13   2   7         36.04         29.23         6.78 o                         
 -12   2   7         44.82         55.75         6.90 o                         
 -11   2   7        203.49        211.71        12.37 o                         
 -10   2   7         44.48        102.87        19.67 o                         
  -9   2   7        365.12        357.17        15.34 o                         
  -8   2   7         19.57         15.99         3.99 o                         
  -7   2   7        223.67        222.36        10.81 o                         
  -6   2   7         46.69         45.83         4.81 o                         
  -5   2   7         48.94         37.93         4.24 o                         
  -4   2   7         12.31          9.15         3.47 o                         
  -3   2   7        108.66        141.09         7.60 o                         
  -2   2   7        510.37        425.02        10.30 o                         
  -1   2   7         49.93         73.43         7.68 o                         
   0   2   7         40.00         76.07         7.70 o                         
   1   2   7        297.61        281.38        11.86 o                         
   2   2   7         52.34         71.57        10.51 o                         
   3   2   7        497.47        451.21        14.41 o                         
   4   2   7        565.89        543.06        16.04 o                         
   5   2   7         60.70         64.79         5.13 o                         
   6   2   7          3.25          6.28         4.63 o                         
   7   2   7          7.06         -0.08         2.98 o                         
   8   2   7         46.90         35.23         6.33 o                         
   9   2   7       1132.13       1076.85        35.82 o                         
  10   2   7       1171.52       1086.35        33.88 o                         
  11   2   7        222.38        551.40        51.67 o                         
  12   2   7         69.04        118.44        20.21 o                         
  13   2   7        393.73        380.17        17.27 o                         
  14   2   7          2.87          8.62         5.52 o                         
  15   2   7        100.29         85.43         8.83 o                         
  16   2   7         29.90         26.45        12.32 o                         
  17   2   7         50.75         49.07         9.42 o                         
  18   2   7         42.24         67.79        11.86 o                         
  19   2   7         22.62          9.17         8.25 o                         
  20   2   7         54.81         30.00        15.61 o                         
 -19   3   7          0.68         11.63         9.66 o                         
 -18   3   7        185.36        207.63        20.39 o                         
 -17   3   7         27.24         11.74         9.22 o                         
 -16   3   7          7.74         -7.12         7.12 o                         
 -15   3   7        119.93        129.41        14.89 o                         
 -14   3   7         22.37         35.75         9.22 o                         
 -13   3   7         88.42         77.64         8.74 o                         
 -12   3   7          0.58          2.02         4.10 o                         
 -11   3   7         61.51         51.00        10.22 o                         
 -10   3   7        150.40        131.16        11.32 o                         
  -9   3   7         15.12         14.95         4.23 o                         
  -8   3   7         25.37         25.43         7.15 o                         
  -7   3   7          0.28         -1.69         2.50 o                         
  -6   3   7         34.13         38.88         7.04 o                         
  -5   3   7        276.20        297.75        14.28 o                         
  -4   3   7          2.52          2.84         2.26 o                         
  -3   3   7          0.11         40.13        10.51 o                         
  -2   3   7        272.42        241.22         8.13 o                         
  -1   3   7          0.11         25.81         7.76 o                         
   0   3   7        308.92        288.97         9.95 o                         
   1   3   7          0.51          1.42         1.84 o                         
   2   3   7         56.02         56.50         3.85 o                         
   3   3   7         12.55         23.24         7.77 o                         
   4   3   7        846.19        807.48        23.60 o                         
   5   3   7         60.18        132.25        20.71 o                         
   6   3   7        483.23        449.45        17.44 o                         
   7   3   7        272.25        264.65        14.97 o                         
   8   3   7         61.50         54.45         8.87 o                         
   9   3   7        712.79        704.13        24.82 o                         
  10   3   7        223.11        226.33        26.33 o                         
  11   3   7        447.59        559.16        41.40 o                         
  12   3   7         73.46        142.47        38.00 o                         
  13   3   7         34.69         41.55         7.46 o                         
  14   3   7        130.57        124.81        10.86 o                         
  15   3   7          5.56         15.97         5.79 o                         
  16   3   7         31.17         48.40         8.05 o                         
  17   3   7         23.29         24.81        11.06 o                         
  18   3   7          0.98          7.25         8.59 o                         
  19   3   7          7.51         11.43         9.83 o                         
 -18   4   7         25.37         30.47        11.08 o                         
 -17   4   7         92.15        100.36        16.09 o                         
 -16   4   7        225.27        256.19        23.70 o                         
 -15   4   7        151.55        161.01        16.83 o                         
 -14   4   7        158.90        179.06        18.19 o                         
 -13   4   7        273.03        279.21        22.27 o                         
 -12   4   7        202.92        189.56        16.16 o                         
 -11   4   7         43.73         61.63         9.96 o                         
 -10   4   7          1.59          8.24         6.28 o                         
  -9   4   7        146.96        148.43        13.41 o                         
  -8   4   7         43.69         61.13         9.18 o                         
  -7   4   7         56.74         56.80         8.67 o                         
  -6   4   7         13.17         34.29        24.87 o                         
  -5   4   7        643.93        688.56        28.78 o                         
  -4   4   7        645.98        600.15        24.12 o                         
  -3   4   7         52.29         77.77         7.21 o                         
  -2   4   7        266.02        230.99        10.79 o                         
  -1   4   7         21.70         23.57         5.63 o                         
   0   4   7         38.81         37.69         5.97 o                         
   1   4   7         30.23         43.97         7.28 o                         
   2   4   7        319.20        264.58        11.88 o                         
   3   4   7         39.96         82.41        13.37 o                         
   4   4   7       1029.46       1024.09        31.76 o                         
   5   4   7         46.13         42.02         6.80 o                         
   6   4   7         22.57         35.83         6.65 o                         
   7   4   7        796.95        771.37        28.46 o                         
   8   4   7       1516.80       1438.75        52.14 o                         
   9   4   7       1030.22        969.74        34.11 o                         
  10   4   7        140.54        143.06        11.06 o                         
  11   4   7         24.10         30.17         9.43 o                         
  12   4   7        236.70        249.92        15.15 o                         
  13   4   7          0.84          1.37         4.14 o                         
  14   4   7        114.04        112.83        13.96 o                         
  15   4   7         31.57         30.72         9.30 o                         
  16   4   7         22.23         28.18         9.39 o                         
  17   4   7         80.42         76.83        13.50 o                         
  18   4   7        128.15        156.68        22.46 o                         
 -17   5   7         22.46         25.23        11.01 o                         
 -16   5   7         20.30         26.82        11.17 o                         
 -15   5   7          0.30         -0.34         5.62 o                         
 -14   5   7          1.35         -2.73         6.99 o                         
 -13   5   7         40.90         39.04        11.59 o                         
 -12   5   7        134.42        159.22        17.17 o                         
 -11   5   7         51.06         54.19        11.57 o                         
 -10   5   7          0.23         -1.46         5.32 o                         
  -9   5   7         24.51         37.70         9.54 o                         
  -8   5   7         61.08         63.07        10.61 o                         
  -7   5   7        244.36        251.39        18.30 o                         
  -6   5   7        231.30        207.24        21.62 o                         
  -5   5   7        135.17        165.95        22.63 o                         
  -4   5   7         83.41         62.46         8.90 o                         
  -3   5   7         44.14         75.36        13.85 o                         
  -2   5   7         77.55        106.35        18.62 o                         
  -1   5   7         47.62         63.77         6.63 o                         
   0   5   7        637.03        578.79        20.58 o                         
   1   5   7         10.22          7.60         3.24 o                         
   2   5   7         25.55         18.16         5.43 o                         
   3   5   7        283.03        246.89        15.06 o                         
   4   5   7        262.36        272.93        15.14 o                         
   5   5   7          0.18         -4.13         4.13 o                         
   6   5   7        461.02        438.50        20.20 o                         
   7   5   7         24.55         33.60         6.57 o                         
   8   5   7         10.03         26.42         6.54 o                         
   9   5   7         41.47         59.56        12.22 o                         
  10   5   7         48.41         57.22        10.14 o                         
  11   5   7          0.26        126.50        53.32 o                         
  12   5   7         14.35         16.87         7.73 o                         
  13   5   7         13.10         14.16         7.58 o                         
  14   5   7         16.17         12.30         7.76 o                         
  15   5   7         98.90        112.25        14.45 o                         
  16   5   7          1.30          9.24         7.33 o                         
  17   5   7          4.31         13.33        11.76 o                         
 -15   6   7          0.17         -2.63         6.71 o                         
 -14   6   7          6.15          7.50         9.25 o                         
 -13   6   7          4.75         14.15         9.69 o                         
 -12   6   7          1.31         -0.16         7.38 o                         
 -11   6   7          0.29         -8.49         8.49 o                         
 -10   6   7         37.30         68.06        13.06 o                         
  -9   6   7         13.91         29.19         9.98 o                         
  -8   6   7          0.00         -1.94         6.07 o                         
  -7   6   7         24.87         38.38         9.52 o                         
  -6   6   7         44.24         61.79        10.55 o                         
  -5   6   7          2.81          3.93         5.28 o                         
  -4   6   7          4.06         -3.17         5.19 o                         
  -3   6   7         64.05         52.37         9.56 o                         
  -2   6   7         38.49         66.11        13.63 o                         
  -1   6   7        174.35        154.28        11.03 o                         
   0   6   7          3.65         15.03         6.20 o                         
   1   6   7        128.51        124.31        14.20 o                         
   2   6   7          1.48          0.35         2.49 o                         
   3   6   7          4.21          0.99         2.95 o                         
   4   6   7         65.85         63.58         9.17 o                         
   5   6   7          1.42          4.23         4.32 o                         
   6   6   7         63.69         56.74         9.70 o                         
   7   6   7          6.17          8.36         6.24 o                         
   8   6   7        174.51        171.50        16.16 o                         
   9   6   7         31.88         35.91         9.51 o                         
  10   6   7        286.69        255.22        20.89 o                         
  11   6   7         40.77         22.26         8.87 o                         
  12   6   7         50.72         48.04        10.63 o                         
  13   6   7          6.94          1.81         6.24 o                         
  14   6   7         51.95         62.53        12.93 o                         
  15   6   7          0.31         -1.23         9.38 o                         
 -12   7   7          5.79          3.25         7.93 o                         
 -11   7   7          0.37          3.60         7.48 o                         
 -10   7   7         81.28         93.25        17.25 o                         
  -9   7   7        111.20         96.11        15.71 o                         
  -8   7   7          8.02         14.71         9.06 o                         
  -7   7   7         10.68          7.19         7.56 o                         
  -6   7   7          9.19         10.19         7.27 o                         
  -5   7   7         54.16         46.00        10.33 o                         
  -4   7   7         10.77         17.40         8.26 o                         
  -3   7   7         67.51         56.33        11.10 o                         
  -2   7   7         30.63         54.99        11.70 o                         
  -1   7   7        147.68        124.34        14.33 o                         
   0   7   7         68.37         46.88         9.36 o                         
   1   7   7        224.32        202.58        13.78 o                         
   2   7   7         78.50         70.81         8.35 o                         
   3   7   7         56.11         44.58         9.07 o                         
   4   7   7         42.45         42.96         9.60 o                         
   5   7   7         28.91         30.46         8.13 o                         
   6   7   7         15.87         29.02         8.85 o                         
   7   7   7         45.39         46.41        10.77 o                         
   8   7   7         40.45         43.46        10.70 o                         
   9   7   7         13.88          9.31         7.54 o                         
  10   7   7         24.36         39.44        11.11 o                         
  11   7   7          5.53         10.33         8.28 o                         
  12   7   7          2.81          9.82         8.24 o                         
  -9   8   7         68.64         73.14        37.63 o                         
  -8   8   7        116.42        148.61        20.64 o                         
  -7   8   7          3.62         10.71         9.08 o                         
  -6   8   7          6.63         16.22        10.21 o                         
  -5   8   7         44.79         42.87        11.92 o                         
  -4   8   7         24.64         15.97         9.07 o                         
  -3   8   7          8.24          3.95         7.12 o                         
  -2   8   7          2.48          7.40         7.20 o                         
  -1   8   7         64.65         43.87        10.95 o                         
   0   8   7         41.34         40.39        16.63 o                         
   1   8   7          5.69          0.03         6.17 o                         
   2   8   7         10.68         19.23         9.63 o                         
   3   8   7         61.53         52.38        13.59 o                         
   4   8   7         38.21         50.68        10.68 o                         
   5   8   7         51.02         46.59        10.79 o                         
   6   8   7          8.84         12.18         8.12 o                         
   7   8   7          5.32         -4.90         7.21 o                         
   8   8   7          0.95         79.45        63.84 o                         
 -20   0   8         12.33         31.41        14.95 o                         
 -19   0   8         97.36        122.37        23.03 o                         
 -18   0   8         74.86         79.64        19.21 o                         
 -17   0   8         14.66         13.57        10.63 o                         
 -16   0   8         56.10         74.28        16.71 o                         
 -15   0   8        234.47        204.71        27.10 o                         
 -14   0   8          0.12         -6.69         8.40 o                         
 -13   0   8         58.24         42.11        11.53 o                         
 -12   0   8       1167.14       1198.01        67.42 o                         
 -11   0   8        971.25       1046.55        55.94 o                         
 -10   0   8        102.10        112.25        10.27 o                         
  -9   0   8        156.28        140.21        15.39 o                         
  -8   0   8        127.30        108.24        13.03 o                         
  -7   0   8          9.22          3.86         4.46 o                         
  -6   0   8        116.93        134.28         8.93 o                         
  -5   0   8       1797.77       1840.11        51.85 o                         
  -4   0   8        138.60        127.02         8.45 o                         
  -3   0   8        120.07        360.03        38.35 o                         
  -2   0   8       2134.55       2131.35        72.50 o                         
  -1   0   8        788.67        833.83        26.98 o                         
   0   0   8        110.67        196.69        20.65 o                         
   1   0   8        480.20        541.35        17.62 o                         
   2   0   8          2.13         92.14        11.96 o                         
   3   0   8        896.42        872.27        44.84 o                         
   4   0   8        729.31        654.34        60.08 o                         
   5   0   8       1310.60       1250.94        54.10 o                         
   6   0   8        173.68        165.50        17.20 o                         
   7   0   8        117.49        104.94        12.88 o                         
   8   0   8          0.38          3.09         4.60 o                         
   9   0   8        179.24        137.55        13.58 o                         
  10   0   8        964.63        954.64        51.26 o                         
  11   0   8         47.86         50.59        11.95 o                         
  12   0   8        384.15        396.03        30.30 o                         
  13   0   8         66.32        107.66        16.53 o                         
  14   0   8        175.44        171.38        19.42 o                         
  15   0   8         53.05         67.66        15.24 o                         
  16   0   8          2.02          4.49         9.42 o                         
  17   0   8          0.09         -3.57         9.35 o                         
  18   0   8          4.72         15.61        11.86 o                         
  19   0   8         90.53        100.29        22.05 o                         
 -20   1   8          2.68         16.50        10.22 o                         
 -19   1   8         39.61         53.60        11.84 o                         
 -18   1   8          4.94          2.29         5.95 o                         
 -17   1   8         20.52         14.71         6.94 o                         
 -16   1   8         12.28         29.84         8.57 o                         
 -15   1   8         43.50         64.26        10.73 o                         
 -14   1   8        125.51        119.42        10.52 o                         
 -13   1   8         61.93         52.15         7.20 o                         
 -12   1   8         32.56         33.04         7.81 o                         
 -11   1   8          8.11          3.75         4.15 o                         
 -10   1   8        116.47        121.64         9.44 o                         
  -9   1   8         22.65         25.81         4.96 o                         
  -8   1   8         53.06         55.72         5.92 o                         
  -7   1   8          0.14          0.45         1.85 o                         
  -6   1   8        163.16        177.20         7.04 o                         
  -5   1   8        119.76        112.32         5.65 o                         
  -4   1   8         86.06        135.02        19.41 o                         
  -3   1   8        894.83        826.43        21.31 o                         
  -2   1   8        312.67        445.38        14.16 o                         
  -1   1   8        993.35        963.78        20.31 o                         
   0   1   8        218.11        239.44         7.40 o                         
   1   1   8          2.83         56.82        16.80 o                         
   2   1   8        387.23        386.64         9.38 o                         
   3   1   8         45.27         43.70         4.78 o                         
   4   1   8          0.53          1.83         3.67 o                         
   5   1   8          7.52          8.69         4.44 o                         
   6   1   8        246.42        224.25        11.75 o                         
   7   1   8          0.00         -1.49         2.93 o                         
   8   1   8         40.92         49.52         7.07 o                         
   9   1   8         35.15         71.84        21.08 o                         
  10   1   8        295.46        274.31        16.43 o                         
  11   1   8         55.23         65.17         9.41 o                         
  12   1   8         31.07         97.61        11.49 o                         
  13   1   8         10.94         17.79         6.99 o                         
  14   1   8        451.18        484.23        26.98 o                         
  15   1   8        425.11        429.06        25.67 o                         
  16   1   8          6.07          3.21         6.10 o                         
  17   1   8          2.96          0.96         4.82 o                         
  18   1   8         82.45        100.13        14.36 o                         
  19   1   8          0.88         -2.85         6.61 o                         
 -19   2   8        115.02        126.07        19.41 o                         
 -18   2   8         25.88         36.19        12.24 o                         
 -17   2   8         10.57          7.45         6.71 o                         
 -16   2   8          1.86          4.07         4.82 o                         
 -15   2   8        103.71         94.23        10.77 o                         
 -14   2   8          1.92         11.49         5.59 o                         
 -13   2   8         38.55         37.82         6.66 o                         
 -12   2   8          5.86          4.87         4.54 o                         
 -11   2   8        241.76        268.41        17.41 o                         
 -10   2   8         89.32         90.69         9.70 o                         
  -9   2   8         11.88         12.05         4.89 o                         
  -8   2   8        120.83        128.40        10.03 o                         
  -7   2   8        556.88        602.24        29.46 o                         
  -6   2   8        110.73        122.30        15.41 o                         
  -5   2   8        820.55        788.05        22.26 o                         
  -4   2   8        110.47        126.57         8.03 o                         
  -3   2   8        357.37        356.59        10.73 o                         
  -2   2   8        277.49        282.11        10.42 o                         
  -1   2   8         66.68         53.44         3.78 o                         
   0   2   8          0.55          4.72         2.22 o                         
   1   2   8         99.25        100.97         5.53 o                         
   2   2   8        143.84        150.47         9.41 o                         
   3   2   8        426.90        375.94        14.12 o                         
   4   2   8        143.86        133.95         9.51 o                         
   5   2   8        344.52        312.45        12.61 o                         
   6   2   8         32.12         34.19         5.10 o                         
   7   2   8        309.34        339.13        16.93 o                         
   8   2   8         67.64         85.00         9.16 o                         
   9   2   8        883.82        973.28        56.50 o                         
  10   2   8         11.26         -6.27         6.27 o                         
  11   2   8        104.11         88.06         8.73 o                         
  12   2   8          5.03         15.29        10.78 o                         
  13   2   8         73.06         65.90         9.57 o                         
  14   2   8        142.20        146.96        14.06 o                         
  15   2   8          0.12          2.83         4.98 o                         
  16   2   8          0.27         19.64         7.83 o                         
  17   2   8         45.10         50.60        10.61 o                         
  18   2   8          8.43          4.41         6.31 o                         
  19   2   8        135.36        136.04        19.89 o                         
 -19   3   8          3.94          8.34        12.52 o                         
 -18   3   8        119.52        131.01        20.51 o                         
 -17   3   8          0.19          0.53         5.80 o                         
 -16   3   8        308.56        338.46        24.46 o                         
 -15   3   8          1.29          6.00         5.91 o                         
 -14   3   8        162.23        179.43        16.65 o                         
 -13   3   8          0.05          8.84         5.80 o                         
 -12   3   8        200.19        197.61        15.25 o                         
 -11   3   8          0.88         -1.64         4.64 o                         
 -10   3   8        164.32        168.42        14.06 o                         
  -9   3   8         71.40         44.86         9.52 o                         
  -8   3   8          0.07          3.76         3.46 o                         
  -7   3   8         20.45         24.27         9.59 o                         
  -6   3   8        513.65        484.00        21.38 o                         
  -5   3   8         21.02         20.20         6.98 o                         
  -4   3   8        414.12        409.21        18.06 o                         
  -3   3   8         21.07         43.17         8.08 o                         
  -2   3   8        274.18        253.38        16.15 o                         
  -1   3   8         67.56        138.20        11.51 o                         
   0   3   8        778.58        776.03        21.13 o                         
   1   3   8         59.45         93.57        23.01 o                         
   2   3   8        726.14        615.55        34.39 o                         
   3   3   8         58.30         72.90         7.67 o                         
   4   3   8        803.67        775.56        24.99 o                         
   5   3   8         98.33        133.29        28.66 o                         
   6   3   8       1289.26       1249.01        38.14 o                         
   7   3   8          2.19         15.59         7.16 o                         
   8   3   8         31.59         38.20        17.45 o                         
   9   3   8          6.70          6.24        12.56 o                         
  10   3   8        266.27        255.03        14.78 o                         
  11   3   8          2.45          7.81         4.58 o                         
  12   3   8         38.47         34.95         6.64 o                         
  13   3   8         27.32         47.66         7.85 o                         
  14   3   8         10.89         11.53         5.52 o                         
  15   3   8          0.24         -0.42         4.77 o                         
  16   3   8          1.29         -5.48         5.98 o                         
  17   3   8          0.95         11.03        10.63 o                         
  18   3   8         41.82         40.73        13.34 o                         
 -18   4   8          0.11         -2.94        11.86 o                         
 -17   4   8         41.76         42.29        12.35 o                         
 -16   4   8         30.02         39.84        12.04 o                         
 -15   4   8          3.88          9.66         7.98 o                         
 -14   4   8         10.59         -5.52         7.82 o                         
 -13   4   8         97.76         80.34        13.15 o                         
 -12   4   8          0.59         -1.20         9.21 o                         
 -11   4   8         65.28         78.32        19.14 o                         
 -10   4   8         50.32         39.84         8.70 o                         
  -9   4   8        128.10        126.30        12.59 o                         
  -8   4   8          0.57         -7.02         7.02 o                         
  -7   4   8        116.01        136.82        13.32 o                         
  -6   4   8         49.72         42.38         9.90 o                         
  -5   4   8         50.04         37.32         8.53 o                         
  -4   4   8         10.06          8.47         5.33 o                         
  -3   4   8        408.54        392.59        15.19 o                         
  -2   4   8         76.72         89.43         7.84 o                         
  -1   4   8         20.29         39.73        11.06 o                         
   0   4   8         31.23         74.49         7.71 o                         
   1   4   8        492.68        452.18        19.93 o                         
   2   4   8         81.87         74.29         6.21 o                         
   3   4   8          5.88          9.64         4.81 o                         
   4   4   8        226.82        290.96        25.83 o                         
   5   4   8        814.18        727.04        80.24 o                         
   6   4   8          7.93         36.23        16.35 o                         
   7   4   8        464.29        509.43        22.77 o                         
   8   4   8         23.49         48.31        17.72 o                         
   9   4   8        100.46         97.21        10.28 o                         
  10   4   8        120.13        108.86        11.93 o                         
  11   4   8          0.07          2.75         4.12 o                         
  12   4   8         10.73         12.38         5.98 o                         
  13   4   8         19.67         23.34         6.52 o                         
  14   4   8          5.59          5.97         5.85 o                         
  15   4   8         80.46         88.24        13.39 o                         
  16   4   8          0.49         11.75         9.95 o                         
  17   4   8        113.65        115.39        19.20 o                         
 -16   5   8          9.46         12.15         9.95 o                         
 -15   5   8          0.55         -4.78         7.92 o                         
 -14   5   8          2.14         23.45        10.12 o                         
 -13   5   8         53.89         96.59        15.24 o                         
 -12   5   8          0.92          5.20        10.55 o                         
 -11   5   8          3.80          9.69         7.39 o                         
 -10   5   8          4.26         22.46         8.30 o                         
  -9   5   8         16.04         23.02         8.69 o                         
  -8   5   8         26.54         39.27         9.75 o                         
  -7   5   8         42.94         47.30         9.99 o                         
  -6   5   8         86.13         86.63        10.91 o                         
  -5   5   8         75.65         76.04        10.25 o                         
  -4   5   8        753.63        784.92        35.24 o                         
  -3   5   8          0.07          9.58         5.68 o                         
  -2   5   8         92.66        109.38        14.54 o                         
  -1   5   8        122.29        126.98         9.59 o                         
   0   5   8          4.38          4.97         3.55 o                         
   1   5   8         81.58         80.81         7.98 o                         
   2   5   8        208.58        190.98        10.69 o                         
   3   5   8         12.84          8.65         4.34 o                         
   4   5   8        117.41        103.32        11.22 o                         
   5   5   8         33.89         27.88         6.05 o                         
   6   5   8          9.77          4.92         4.46 o                         
   7   5   8        107.68        114.23        11.37 o                         
   8   5   8          2.84         15.29         6.11 o                         
   9   5   8          4.77          6.46         5.21 o                         
  10   5   8         14.71          0.35         5.02 o                         
  11   5   8          5.34         11.47         7.11 o                         
  12   5   8         20.75         17.61         7.96 o                         
  13   5   8        140.57        128.06        15.83 o                         
  14   5   8         24.79         51.64        11.66 o                         
  15   5   8         16.49         45.93        10.69 o                         
  16   5   8         22.24         25.86        13.76 o                         
 -14   6   8          1.27         -4.51         8.41 o                         
 -13   6   8         12.70         12.79         9.51 o                         
 -12   6   8         29.87         39.24        12.19 o                         
 -11   6   8         13.71         17.02        10.09 o                         
 -10   6   8         82.48         70.11        14.13 o                         
  -9   6   8          0.03         -3.58         6.97 o                         
  -8   6   8         56.52         70.11        13.10 o                         
  -7   6   8          3.94          9.79         8.06 o                         
  -6   6   8         10.73         19.40         8.21 o                         
  -5   6   8          0.43          7.76         6.52 o                         
  -4   6   8          7.71          6.27         6.20 o                         
  -3   6   8        144.85        171.86        16.31 o                         
  -2   6   8        180.83        195.85        13.73 o                         
  -1   6   8         72.93         93.35         9.31 o                         
   0   6   8        134.86         91.49         9.35 o                         
   1   6   8          6.82          4.71         3.39 o                         
   2   6   8          0.10          3.63         3.92 o                         
   3   6   8          7.70          8.93         4.81 o                         
   4   6   8          5.65         -2.69         4.01 o                         
   5   6   8          7.11          4.22         4.94 o                         
   6   6   8         12.90         19.27         6.44 o                         
   7   6   8         33.12         35.71         9.75 o                         
   8   6   8          2.14         -6.89         6.89 o                         
   9   6   8         13.68          9.84         7.13 o                         
  10   6   8          6.87         14.38         7.68 o                         
  11   6   8         50.27         62.17        12.42 o                         
  12   6   8          2.01          2.59         6.22 o                         
  13   6   8          0.99         -0.31         5.94 o                         
  14   6   8         21.99         20.19        10.70 o                         
 -11   7   8         19.68         19.59        11.11 o                         
 -10   7   8         13.93         25.31        11.17 o                         
  -9   7   8          4.52          5.03         8.06 o                         
  -8   7   8         23.18         18.76         9.92 o                         
  -7   7   8         89.12         82.04        14.28 o                         
  -6   7   8         66.82         75.47        13.15 o                         
  -5   7   8          0.66          8.12         8.40 o                         
  -4   7   8          4.18         12.24         7.29 o                         
  -3   7   8         66.86         76.50        12.18 o                         
  -2   7   8         53.77         70.78        12.07 o                         
  -1   7   8         42.98         72.87        12.47 o                         
   0   7   8          0.00         -0.81         4.52 o                         
   1   7   8          0.76         47.13        33.82 o                         
   2   7   8         22.87         24.34        11.08 o                         
   3   7   8        113.96        114.83        13.85 o                         
   4   7   8          2.86         -0.26         4.48 o                         
   5   7   8          5.67         -3.21         5.95 o                         
   6   7   8        137.43        165.80        17.33 o                         
   7   7   8         24.03         17.50         8.90 o                         
   8   7   8          0.11          0.17         5.14 o                         
   9   7   8         66.30         82.95        15.80 o                         
  10   7   8         29.72         38.15        11.60 o                         
  11   7   8         11.04         25.67        10.41 o                         
  -7   8   8         37.90         71.01        18.76 o                         
  -6   8   8          0.34          3.18         7.08 o                         
  -5   8   8         14.37         14.55         9.72 o                         
  -4   8   8          2.64          5.87         7.81 o                         
  -3   8   8         99.58        104.98        16.54 o                         
  -2   8   8         79.37        101.54        16.15 o                         
  -1   8   8         60.68         82.60        21.64 o                         
   0   8   8         27.14         34.03        17.95 o                         
   1   8   8         72.51         78.03        21.88 o                         
   2   8   8         75.52         86.95        24.33 o                         
   3   8   8         45.44         56.64        20.13 o                         
   4   8   8          0.08         -6.43         7.89 o                         
   5   8   8         11.63          6.04         7.00 o                         
   6   8   8          0.94          5.47         7.79 o                         
 -19   1   9          0.07         -2.43         6.62 o                         
 -18   1   9         10.77          3.74         6.22 o                         
 -17   1   9          0.03          0.78         4.95 o                         
 -16   1   9          1.33         11.12         6.87 o                         
 -15   1   9        204.48        200.34        17.83 o                         
 -14   1   9          8.41          9.90         5.88 o                         
 -13   1   9         19.60         28.52         8.59 o                         
 -12   1   9         10.02          9.37         5.04 o                         
 -11   1   9        235.83        225.90        13.87 o                         
 -10   1   9        141.04        131.35        10.09 o                         
  -9   1   9        327.35        309.02        16.47 o                         
  -8   1   9        217.83        204.61        13.42 o                         
  -7   1   9          0.08         -0.52         2.94 o                         
  -6   1   9        161.19        150.86         9.08 o                         
  -5   1   9        921.17        935.36        23.38 o                         
  -4   1   9        169.86        158.75         8.05 o                         
  -3   1   9         76.30         52.27         4.44 o                         
  -2   1   9         37.33         31.49         7.74 o                         
  -1   1   9        181.91        173.16        13.57 o                         
   0   1   9        371.88        369.80        10.84 o                         
   1   1   9        322.77        342.03        12.62 o                         
   2   1   9          3.36          4.32         3.92 o                         
   3   1   9         49.36         37.75         6.50 o                         
   4   1   9         17.94         25.26         4.19 o                         
   5   1   9         14.73          9.13         4.17 o                         
   6   1   9         84.22         75.42         6.10 o                         
   7   1   9         77.55         73.87         6.26 o                         
   8   1   9         36.49         44.35         7.34 o                         
   9   1   9        148.09        205.05        17.72 o                         
  10   1   9          9.02         68.70        16.26 o                         
  11   1   9        152.74        139.74        12.80 o                         
  12   1   9        114.94         99.05        13.72 o                         
  13   1   9         54.96         55.47        11.54 o                         
  14   1   9        164.34        192.17        17.83 o                         
  15   1   9          0.02          3.92         5.91 o                         
  16   1   9        263.17        259.66        20.94 o                         
  17   1   9          4.23         22.37         9.18 o                         
  18   1   9         11.63         12.59         7.91 o                         
 -18   2   9         64.99         87.67        15.27 o                         
 -17   2   9         15.54         13.88         9.75 o                         
 -16   2   9          1.82         -0.54         4.72 o                         
 -15   2   9          6.11          7.19         6.49 o                         
 -14   2   9         15.92          8.21         5.49 o                         
 -13   2   9          3.80          4.90         5.00 o                         
 -12   2   9         28.73         43.57        11.63 o                         
 -11   2   9         42.76         48.67        10.24 o                         
 -10   2   9        386.19        404.75        21.21 o                         
  -9   2   9         54.68         43.91         8.16 o                         
  -8   2   9          3.71          7.75         5.24 o                         
  -7   2   9        314.83        301.76        15.58 o                         
  -6   2   9          1.13          0.43         2.63 o                         
  -5   2   9        118.85        119.09         8.15 o                         
  -4   2   9        567.26        537.62        21.14 o                         
  -3   2   9        126.87        160.48        23.39 o                         
  -2   2   9        157.13        249.69        28.00 o                         
  -1   2   9       1345.20       1234.55        51.41 o                         
   0   2   9         53.54         70.24         6.19 o                         
   1   2   9        187.00        208.40        11.82 o                         
   2   2   9        412.49        354.98        14.02 o                         
   3   2   9         84.48         66.51         6.41 o                         
   4   2   9          8.59          5.75         5.00 o                         
   5   2   9         55.98         53.50         6.30 o                         
   6   2   9          3.78          5.04         3.73 o                         
   7   2   9          4.51         46.66        17.87 o                         
   8   2   9        173.90        154.26        10.73 o                         
   9   2   9         64.27         64.01         7.53 o                         
  10   2   9         10.24         24.05         7.30 o                         
  11   2   9         11.92         25.92         7.70 o                         
  12   2   9          9.82         21.87         7.66 o                         
  13   2   9         18.51         19.81         8.11 o                         
  14   2   9          6.86         22.97         8.43 o                         
  15   2   9        125.62        151.61        15.97 o                         
  16   2   9          0.02          5.62         6.15 o                         
  17   2   9         60.64         79.32        13.04 o                         
  18   2   9         11.67        132.08        62.49 o                         
 -18   3   9          6.04          3.91         8.57 o                         
 -17   3   9          0.63         -8.81         8.81 o                         
 -16   3   9          6.40          7.79         7.56 o                         
 -15   3   9         15.90         29.93         9.76 o                         
 -14   3   9          0.33         -6.92         6.92 o                         
 -13   3   9         22.71         26.63         7.06 o                         
 -12   3   9         45.78         34.99         9.41 o                         
 -11   3   9          4.30          9.84         6.64 o                         
 -10   3   9        108.45        144.00        13.48 o                         
  -9   3   9        110.84         87.72        10.78 o                         
  -8   3   9         12.28         22.03        11.15 o                         
  -7   3   9         10.42         10.87         5.42 o                         
  -6   3   9         37.46         33.40         9.52 o                         
  -5   3   9         72.64        111.73        22.08 o                         
  -4   3   9         83.05         95.03         8.00 o                         
  -3   3   9         20.01         65.13         6.97 o                         
  -2   3   9        780.33        698.18        22.44 o                         
  -1   3   9        246.47        257.54        10.40 o                         
   0   3   9        109.31         92.16         6.48 o                         
   1   3   9         80.41         86.95        12.77 o                         
   2   3   9        153.06        223.47        16.55 o                         
   3   3   9       1054.58       1090.87        40.52 o                         
   4   3   9        534.89        488.15        21.84 o                         
   5   3   9        116.79        102.92         9.27 o                         
   6   3   9         87.55         94.64         8.98 o                         
   7   3   9          3.61          2.16         4.45 o                         
   8   3   9        462.09        438.06        19.77 o                         
   9   3   9         19.45         22.87         5.97 o                         
  10   3   9         32.66         30.19         6.74 o                         
  11   3   9         11.36          8.81         5.33 o                         
  12   3   9         66.72         70.47         9.49 o                         
  13   3   9          0.42          6.25         6.10 o                         
  14   3   9         50.98         59.14        10.70 o                         
  15   3   9          2.37         21.70         8.87 o                         
  16   3   9         18.10         24.04         9.38 o                         
  17   3   9          5.64          7.20         9.87 o                         
 -17   4   9         19.56         18.61        11.98 o                         
 -16   4   9          1.99         -0.45         5.32 o                         
 -15   4   9         30.03         34.15        10.54 o                         
 -14   4   9          0.17         -1.51         5.83 o                         
 -13   4   9          0.04          3.46         6.80 o                         
 -12   4   9         13.34         10.48         6.96 o                         
 -11   4   9          1.45          1.93         5.47 o                         
 -10   4   9        192.05        218.84        18.77 o                         
  -9   4   9        201.54        234.47        18.54 o                         
  -8   4   9          0.01         -4.22         4.22 o                         
  -7   4   9        541.59        537.65        31.70 o                         
  -6   4   9        117.74        106.81        11.07 o                         
  -5   4   9         37.86         27.94         8.69 o                         
  -4   4   9        232.29        240.09        17.18 o                         
  -3   4   9         23.15         64.54        12.74 o                         
  -2   4   9        452.35        462.08        19.82 o                         
  -1   4   9        382.27        392.11        21.58 o                         
   0   4   9        294.41        292.16        17.62 o                         
   1   4   9          3.05          6.48         4.16 o                         
   2   4   9          2.39         23.54        16.05 o                         
   3   4   9          9.94          9.63        13.28 o                         
   4   4   9       1281.03       1267.73        47.67 o                         
   5   4   9        507.19        496.86        25.97 o                         
   6   4   9         11.54         -3.39         4.16 o                         
   7   4   9        149.34        132.61        11.74 o                         
   8   4   9         46.18         43.72         7.87 o                         
   9   4   9         18.99         30.05         6.98 o                         
  10   4   9          4.37          6.82         5.25 o                         
  11   4   9        176.66        189.33        14.91 o                         
  12   4   9         10.36         11.80         6.03 o                         
  13   4   9          1.74          0.34         5.22 o                         
  14   4   9         20.47         43.56        13.76 o                         
  15   4   9         10.90          9.68         9.77 o                         
  16   4   9         24.67         68.62        27.35 o                         
 -15   5   9          4.40         13.90         9.72 o                         
 -14   5   9          6.73          1.83         6.52 o                         
 -13   5   9          9.52         -1.07         9.11 o                         
 -12   5   9         33.46         37.66        11.22 o                         
 -11   5   9          2.81         -7.62         7.62 o                         
 -10   5   9        125.99        149.05        17.22 o                         
  -9   5   9          1.07         -5.24         8.08 o                         
  -8   5   9        182.61        209.38        21.71 o                         
  -7   5   9         11.81         18.29         6.78 o                         
  -6   5   9         32.39         19.92        17.83 o                         
  -5   5   9         67.98         69.39        11.27 o                         
  -4   5   9         10.55         17.57         8.52 o                         
  -3   5   9        311.67        277.49        15.40 o                         
  -2   5   9          7.05         27.72         7.61 o                         
  -1   5   9         36.26         56.38         8.45 o                         
   0   5   9        157.96        173.79        16.65 o                         
   1   5   9        172.26        187.71        17.52 o                         
   2   5   9        244.61        236.66        17.43 o                         
   3   5   9         50.78         42.18        11.11 o                         
   4   5   9         40.12         35.59        10.89 o                         
   5   5   9          5.46          1.44         3.89 o                         
   6   5   9         32.75         40.37        10.42 o                         
   7   5   9         67.23         71.97         9.00 o                         
   8   5   9          0.47          1.86         4.57 o                         
   9   5   9         55.72         59.77         9.73 o                         
  10   5   9         49.61         57.42         9.89 o                         
  11   5   9          0.10          3.35         6.51 o                         
  12   5   9        245.09        254.81        22.42 o                         
  13   5   9          4.03          5.07         8.00 o                         
  14   5   9         39.27         36.73        12.45 o                         
 -13   6   9          0.45         -3.63         8.69 o                         
 -12   6   9         16.68          0.55         8.01 o                         
 -11   6   9          4.78         -1.30         6.66 o                         
 -10   6   9         47.11         65.45        15.05 o                         
  -9   6   9          0.05         -3.82         7.32 o                         
  -8   6   9         43.03         54.64        12.23 o                         
  -7   6   9          6.71          6.00         7.06 o                         
  -6   6   9         78.14         98.51        14.10 o                         
  -5   6   9         12.51         18.31         8.27 o                         
  -4   6   9         75.19         68.49        11.28 o                         
  -3   6   9        114.76         99.35        12.18 o                         
  -2   6   9          9.48         18.16         5.75 o                         
  -1   6   9         81.17         69.04         9.32 o                         
   0   6   9         98.10         72.40        10.84 o                         
   1   6   9          3.76          1.77         5.41 o                         
   2   6   9          0.28         -0.73         3.85 o                         
   3   6   9          2.74          1.05         5.16 o                         
   4   6   9          2.44          6.13         4.78 o                         
   5   6   9          0.03         -3.05         4.41 o                         
   6   6   9         47.84         41.83        10.62 o                         
   7   6   9          7.23         11.16         7.38 o                         
   8   6   9         30.97         34.72        10.10 o                         
   9   6   9         23.81          4.10         6.42 o                         
  10   6   9         67.48         64.25        13.70 o                         
  11   6   9         18.13         19.66         9.86 o                         
  12   6   9          2.12          4.41         7.30 o                         
 -10   7   9          0.82         11.39        11.87 o                         
  -9   7   9        109.47        121.75        19.55 o                         
  -8   7   9          0.04          7.01         8.62 o                         
  -7   7   9          0.43         11.53         9.00 o                         
  -6   7   9         52.78         54.46        12.35 o                         
  -5   7   9          2.74          2.85         6.23 o                         
  -4   7   9         18.49         45.57        11.28 o                         
  -3   7   9         17.49         20.05        10.60 o                         
  -2   7   9         13.90          9.39         6.78 o                         
  -1   7   9          1.76          1.98         7.87 o                         
   0   7   9         21.71         33.14         9.83 o                         
   1   7   9          6.61          6.02         7.17 o                         
   2   7   9         24.89         38.20        10.14 o                         
   3   7   9          0.66         -0.40         6.02 o                         
   4   7   9          2.38         15.53         8.29 o                         
   5   7   9          0.06          3.18         5.71 o                         
   6   7   9          0.21          1.01         5.31 o                         
   7   7   9         12.94         15.37         8.52 o                         
   8   7   9         43.84         39.42        11.83 o                         
   9   7   9         20.29         34.46        12.08 o                         
  -4   8   9         16.60         27.79        14.90 o                         
  -3   8   9         12.14          8.45         9.79 o                         
  -2   8   9          1.70          9.42        10.65 o                         
  -1   8   9          3.93         11.54        24.31 o                         
   0   8   9         22.98         35.04        19.81 o                         
   1   8   9         51.45         57.83        28.18 o                         
   2   8   9          3.52        -12.25        14.63 o                         
   3   8   9         10.74          3.51        11.79 o                         
 -18   0  10         18.82         23.75        13.48 o                         
 -17   0  10         70.15         78.34        19.41 o                         
 -16   0  10         50.81         52.56        14.50 o                         
 -15   0  10         20.65         15.83        11.11 o                         
 -14   0  10        549.67        602.08        54.50 o                         
 -13   0  10          7.12          3.77         8.28 o                         
 -12   0  10        462.64        470.20        38.12 o                         
 -11   0  10        163.74        147.76        17.48 o                         
 -10   0  10          0.05          3.38         6.55 o                         
  -9   0  10         78.59         72.81         8.55 o                         
  -8   0  10          0.56          0.14         4.32 o                         
  -7   0  10        109.15        110.40        10.44 o                         
  -6   0  10        131.30        128.68        11.19 o                         
  -5   0  10         12.30          5.27         5.10 o                         
  -4   0  10         15.83         66.91        32.53 o                         
  -3   0  10        167.33        208.71        29.21 o                         
  -2   0  10        893.11        847.03        30.82 o                         
  -1   0  10        322.03        345.15        17.56 o                         
   0   0  10        287.09        306.20        34.28 o                         
   1   0  10        157.10        175.82        21.96 o                         
   2   0  10       1018.49        925.62        32.35 o                         
   3   0  10        502.33        450.24        22.58 o                         
   4   0  10        213.04        266.79        23.03 o                         
   5   0  10        210.02        250.16        22.64 o                         
   6   0  10          0.56         14.74        28.84 o                         
   7   0  10         84.33         87.92        16.64 o                         
   8   0  10        503.93        393.41        27.98 o                         
   9   0  10         28.21         26.67        10.85 o                         
  10   0  10        149.38        127.53        19.93 o                         
  11   0  10        128.82        123.72        23.16 o                         
  12   0  10        281.51        272.83        28.01 o                         
  13   0  10         95.64         88.21        18.14 o                         
  14   0  10         27.60         32.90        14.46 o                         
  15   0  10          0.25          8.25        10.73 o                         
  16   0  10        237.17        229.90        31.37 o                         
  17   0  10         55.32         74.02        19.46 o                         
 -18   1  10          0.39          3.93         6.74 o                         
 -17   1  10          2.35         -0.58         5.76 o                         
 -16   1  10          3.59         -0.83         4.41 o                         
 -15   1  10          1.36          5.53         7.00 o                         
 -14   1  10         56.31         57.88        15.03 o                         
 -13   1  10          2.25          3.74         8.21 o                         
 -12   1  10          3.57         -4.68         4.68 o                         
 -11   1  10         19.08         18.18         5.65 o                         
 -10   1  10         13.07         16.74         5.38 o                         
  -9   1  10         70.96         79.66         7.81 o                         
  -8   1  10         57.55         52.72         6.89 o                         
  -7   1  10          7.15         12.23         4.55 o                         
  -6   1  10         91.11         96.45         7.86 o                         
  -5   1  10         16.77         14.66         5.11 o                         
  -4   1  10          9.00          6.66         2.95 o                         
  -3   1  10        343.00        326.55        11.49 o                         
  -2   1  10         16.88         23.17         3.80 o                         
  -1   1  10         21.39         23.61         3.82 o                         
   0   1  10         49.94         47.45         6.08 o                         
   1   1  10         43.80         38.55         3.93 o                         
   2   1  10         35.12         41.01         5.55 o                         
   3   1  10          8.81          5.52         3.49 o                         
   4   1  10         30.29         37.84         8.09 o                         
   5   1  10         88.94         82.72         7.69 o                         
   6   1  10        500.66        448.00        22.48 o                         
   7   1  10        427.90        383.55        21.80 o                         
   8   1  10         14.81         21.80         6.55 o                         
   9   1  10        115.99        108.05        12.29 o                         
  10   1  10          1.99         14.98         6.28 o                         
  11   1  10        151.81        170.41        24.34 o                         
  12   1  10        282.62        260.24        20.81 o                         
  13   1  10         41.20         59.23        10.71 o                         
  14   1  10         43.59         42.76         9.39 o                         
  15   1  10         78.99         96.65        13.99 o                         
  16   1  10          6.55          9.19         7.13 o                         
  17   1  10          0.03          5.33         7.16 o                         
 -17   2  10          3.21          0.36         6.11 o                         
 -16   2  10         18.69         18.35         8.83 o                         
 -15   2  10         23.09         16.10         7.84 o                         
 -14   2  10         28.84         28.95         7.54 o                         
 -13   2  10         33.07         40.34        10.89 o                         
 -12   2  10        194.44        141.17        25.23 o                         
 -11   2  10          9.78          9.03         5.82 o                         
 -10   2  10        321.74        310.17        18.98 o                         
  -9   2  10         60.13         54.42        17.26 o                         
  -8   2  10          0.20          1.49         3.34 o                         
  -7   2  10          6.16         10.65         4.38 o                         
  -6   2  10          1.55          7.85         3.83 o                         
  -5   2  10         49.96         44.98         6.06 o                         
  -4   2  10        158.43        148.70        11.02 o                         
  -3   2  10         35.21         46.52         5.10 o                         
  -2   2  10        429.25        498.71        39.28 o                         
  -1   2  10         31.52        169.64        23.16 o                         
   0   2  10       1617.14       1499.61        48.23 o                         
   1   2  10        483.67        451.59        18.06 o                         
   2   2  10        325.03        315.65        17.17 o                         
   3   2  10          0.15         -1.91         4.52 o                         
   4   2  10         25.21         33.27         8.64 o                         
   5   2  10          6.53          7.96         4.16 o                         
   6   2  10          1.19         -4.54         4.54 o                         
   7   2  10        226.32        221.84        12.38 o                         
   8   2  10          5.28          3.72         4.88 o                         
   9   2  10          0.89         -2.74         4.90 o                         
  10   2  10         21.46         17.83         7.18 o                         
  11   2  10         17.36         16.43         7.73 o                         
  12   2  10          0.94         -0.59         4.73 o                         
  13   2  10         24.27         31.48         9.38 o                         
  14   2  10         21.93         26.93         9.27 o                         
  15   2  10          6.34         11.44         7.91 o                         
  16   2  10         79.89        100.80        14.52 o                         
  17   2  10        106.14        111.60        16.55 o                         
 -17   3  10         21.09         30.04        12.40 o                         
 -16   3  10          3.54         -5.67         7.24 o                         
 -15   3  10         12.76         13.97         8.29 o                         
 -14   3  10         11.77         15.25         7.38 o                         
 -13   3  10        148.30        147.26        16.31 o                         
 -12   3  10         85.88         66.96        15.76 o                         
 -11   3  10         22.07         13.79         6.01 o                         
 -10   3  10         51.40         50.36         9.00 o                         
  -9   3  10          2.37         -0.23         3.35 o                         
  -8   3  10        630.86        668.92        35.19 o                         
  -7   3  10         11.00          8.95         4.15 o                         
  -6   3  10         46.81         48.86         9.83 o                         
  -5   3  10        155.65        201.33        14.43 o                         
  -4   3  10       1348.46       1323.81        40.68 o                         
  -3   3  10         86.70        104.71        13.21 o                         
  -2   3  10        344.88        354.31        17.65 o                         
  -1   3  10        419.18        403.09        35.17 o                         
   0   3  10        523.34        501.79        19.37 o                         
   1   3  10        224.21        242.66        16.49 o                         
   2   3  10          0.08         23.01        10.27 o                         
   3   3  10        528.04        532.91        24.33 o                         
   4   3  10         47.23         57.74        13.28 o                         
   5   3  10        813.57        768.80        32.97 o                         
   6   3  10        661.39        619.41        25.47 o                         
   7   3  10         82.77         86.18         9.46 o                         
   8   3  10          0.29         -2.03         4.34 o                         
   9   3  10         75.13         86.60        11.80 o                         
  10   3  10         21.91         19.56         5.59 o                         
  11   3  10         95.41        104.38        13.03 o                         
  12   3  10         16.73         18.71         7.42 o                         
  13   3  10          3.02         12.12         6.97 o                         
  14   3  10         43.73         70.12        12.71 o                         
  15   3  10          5.05          8.46         7.42 o                         
  16   3  10         16.53          8.17        10.71 o                         
 -15   4  10          1.66         -0.32         5.86 o                         
 -14   4  10          0.00         -7.03         7.69 o                         
 -13   4  10         15.44          2.82         6.38 o                         
 -12   4  10         15.84         14.85         8.46 o                         
 -11   4  10          0.10         -7.25         7.25 o                         
 -10   4  10          0.69          7.97         5.62 o                         
  -9   4  10          1.96         -4.27         4.39 o                         
  -8   4  10         78.76         50.97        11.30 o                         
  -7   4  10         61.26         45.59         9.84 o                         
  -6   4  10         17.63         25.85         9.93 o                         
  -5   4  10         42.23         39.01         9.96 o                         
  -4   4  10          0.37          7.21         6.88 o                         
  -3   4  10        120.68        144.00        10.44 o                         
  -2   4  10        238.38        257.98        17.69 o                         
  -1   4  10        105.89        136.43        19.75 o                         
   0   4  10         78.16        154.85        17.95 o                         
   1   4  10        523.52        537.13        27.87 o                         
   2   4  10        570.54        594.89        29.56 o                         
   3   4  10         19.21         24.63         7.26 o                         
   4   4  10        122.08         81.36        23.72 o                         
   5   4  10         84.80         59.20        12.76 o                         
   6   4  10         57.82         48.75        10.31 o                         
   7   4  10          0.03         16.89        13.42 o                         
   8   4  10          0.00          0.56         4.72 o                         
   9   4  10         31.37         38.70         7.63 o                         
  10   4  10         26.47         25.67         7.14 o                         
  11   4  10         18.68          9.51         6.01 o                         
  12   4  10         55.73         72.21        12.60 o                         
  13   4  10         22.12         19.78         9.51 o                         
  14   4  10         39.07         51.27        16.29 o                         
  15   4  10         27.02         24.83        13.37 o                         
 -14   5  10         81.74         93.01        28.16 o                         
 -13   5  10         20.51         20.05         9.88 o                         
 -12   5  10          5.52          7.55         7.73 o                         
 -11   5  10          3.61          7.72         7.87 o                         
 -10   5  10          0.21         -0.38         6.18 o                         
  -9   5  10          6.66          7.57         7.31 o                         
  -8   5  10          5.86          3.02         6.18 o                         
  -7   5  10         43.77         30.74         7.85 o                         
  -6   5  10          3.85          6.81         4.58 o                         
  -5   5  10         41.32         66.19        11.25 o                         
  -4   5  10        483.85        508.02        29.57 o                         
  -3   5  10        179.53        176.91        14.01 o                         
  -2   5  10          7.27         21.26        10.39 o                         
  -1   5  10          6.73         28.31         6.15 o                         
   0   5  10        160.27        200.78        17.77 o                         
   1   5  10         19.06         28.23         9.24 o                         
   2   5  10        241.18        240.01        19.26 o                         
   3   5  10         18.20         12.31         5.97 o                         
   4   5  10        273.83        237.01        19.14 o                         
   5   5  10         69.43         61.99        13.18 o                         
   6   5  10        135.53        103.87        17.66 o                         
   7   5  10          5.33          5.24         5.06 o                         
   8   5  10         13.79         13.07         6.33 o                         
   9   5  10         30.76         38.59         8.41 o                         
  10   5  10         23.29         21.74         9.15 o                         
  11   5  10          5.88          3.88         7.08 o                         
  12   5  10         25.80         38.42        13.88 o                         
  13   5  10          7.40        198.24       127.03 o                         
 -11   6  10         87.97        106.42        17.84 o                         
 -10   6  10         38.53         54.45        14.10 o                         
  -9   6  10         20.06         27.12        11.07 o                         
  -8   6  10          7.45          6.91         8.03 o                         
  -7   6  10          6.18         21.70        10.05 o                         
  -6   6  10          1.54          3.38         6.65 o                         
  -5   6  10          0.40         -7.16         7.27 o                         
  -4   6  10         15.92         19.09         8.70 o                         
  -3   6  10          0.22          7.26        10.94 o                         
  -2   6  10         24.60         20.50         8.12 o                         
  -1   6  10          0.03         16.01         9.18 o                         
   0   6  10          9.94          9.54        10.28 o                         
   1   6  10          0.42         -3.45         6.33 o                         
   2   6  10         16.21         18.16         6.23 o                         
   3   6  10         41.77         28.87         7.14 o                         
   4   6  10         81.07         79.87        15.06 o                         
   5   6  10        120.21         74.71        15.91 o                         
   6   6  10        196.62        182.94        18.31 o                         
   7   6  10          3.61         -0.43         7.46 o                         
   8   6  10         26.37         28.76         9.65 o                         
   9   6  10          1.88         -2.88         6.46 o                         
  10   6  10          0.30         -4.09         7.16 o                         
  11   6  10        154.80        172.27        32.93 o                         
  -8   7  10         28.52         23.82        18.27 o                         
  -7   7  10         10.41          5.78         7.90 o                         
  -6   7  10         15.05          9.54         8.91 o                         
  -5   7  10          1.06         -2.71         6.49 o                         
  -4   7  10         50.40         58.77        16.27 o                         
  -3   7  10         32.04         27.28        15.21 o                         
  -2   7  10         41.76         30.76        12.71 o                         
  -1   7  10          2.33          1.07         7.82 o                         
   0   7  10          9.48         22.23        17.11 o                         
   1   7  10         38.04         62.99        13.42 o                         
   2   7  10         11.74          7.85         7.22 o                         
   3   7  10         40.49         44.65        12.06 o                         
   4   7  10          2.75          1.79         7.88 o                         
   5   7  10          0.02          7.87         6.95 o                         
   6   7  10         72.89         46.43        18.39 o                         
   7   7  10          1.57         -4.30         7.19 o                         
 -17   1  11          0.00          0.38         6.10 o                         
 -16   1  11          2.22          4.08         6.90 o                         
 -15   1  11         66.54         50.95        17.46 o                         
 -14   1  11          7.06         -0.10         4.87 o                         
 -13   1  11         30.70         29.21        14.52 o                         
 -12   1  11         18.46         23.51        12.01 o                         
 -11   1  11        165.29        133.31        29.79 o                         
 -10   1  11          1.85         -0.66         3.45 o                         
  -9   1  11         12.65         11.38         4.51 o                         
  -8   1  11          1.41         -2.86         3.57 o                         
  -7   1  11        116.21        111.79         9.71 o                         
  -6   1  11        273.39        267.12        14.07 o                         
  -5   1  11          1.95         34.04        17.66 o                         
  -4   1  11        133.86        170.83        19.73 o                         
  -3   1  11       2033.08       1923.79        46.24 o                         
  -2   1  11        492.29        457.49        16.18 o                         
  -1   1  11          1.08         13.65         6.06 o                         
   0   1  11         12.05         46.96         7.04 o                         
   1   1  11        223.79        205.07        11.53 o                         
   2   1  11        183.84        157.92        10.51 o                         
   3   1  11         59.51         64.68         8.92 o                         
   4   1  11        343.22        299.46        14.60 o                         
   5   1  11          0.18         -2.50         6.61 o                         
   6   1  11        474.10        405.90        23.36 o                         
   7   1  11          1.48          3.22         5.28 o                         
   8   1  11         51.65         64.27        10.33 o                         
   9   1  11          1.01          2.14         7.66 o                         
  10   1  11         45.89         49.66        10.24 o                         
  11   1  11          4.98          9.15         8.66 o                         
  12   1  11          0.35         -1.79         5.91 o                         
  13   1  11        244.27        269.72        22.31 o                         
  14   1  11         11.93          5.70         6.94 o                         
  15   1  11        260.26        351.35        27.78 o                         
  16   1  11          9.22          3.93         7.24 o                         
 -16   2  11          3.02          3.13         7.49 o                         
 -15   2  11          2.97         -0.68         5.71 o                         
 -14   2  11         12.70          3.52         6.11 o                         
 -13   2  11         32.32         12.92         6.92 o                         
 -12   2  11         77.81         73.43        14.49 o                         
 -11   2  11         24.50         13.91         6.05 o                         
 -10   2  11          0.42          2.39         4.19 o                         
  -9   2  11         27.03         20.42         5.53 o                         
  -8   2  11         15.34         17.36         6.75 o                         
  -7   2  11          0.03         -4.05         4.05 o                         
  -6   2  11        383.16        362.72        25.63 o                         
  -5   2  11         29.10         25.90         6.33 o                         
  -4   2  11        106.51        110.17        12.27 o                         
  -3   2  11         81.65        119.97        13.93 o                         
  -2   2  11        288.28        330.78        14.39 o                         
  -1   2  11       1005.39        939.92        26.62 o                         
   0   2  11        308.73        373.26        18.18 o                         
   1   2  11         39.14         66.41        11.91 o                         
   2   2  11        816.34        766.56        26.56 o                         
   3   2  11          0.51          2.36         3.73 o                         
   4   2  11         31.13         20.15         6.83 o                         
   5   2  11         14.62         16.63         5.15 o                         
   6   2  11         24.32         30.80         6.00 o                         
   7   2  11          0.17          4.49         5.37 o                         
   8   2  11          0.27          3.67         5.14 o                         
   9   2  11         19.93          3.15         5.79 o                         
  10   2  11         61.19         60.53        11.21 o                         
  11   2  11         71.96         68.60        11.71 o                         
  12   2  11          0.40         -6.62         6.67 o                         
  13   2  11         18.98         26.35         9.63 o                         
  14   2  11         42.59         67.97        13.73 o                         
  15   2  11         11.42         10.96         8.28 o                         
  16   2  11          1.05          3.93         8.83 o                         
 -15   3  11          1.35         -0.57         7.45 o                         
 -14   3  11          2.23          6.12         7.92 o                         
 -13   3  11         60.05         37.72         9.92 o                         
 -12   3  11          1.74          3.89         5.64 o                         
 -11   3  11         29.85         40.94        11.40 o                         
 -10   3  11          8.67         13.49        10.74 o                         
  -9   3  11          1.53         -3.90         4.24 o                         
  -8   3  11         65.14         43.07        14.09 o                         
  -7   3  11         14.24         15.85         5.10 o                         
  -6   3  11         12.73          3.46         4.50 o                         
  -5   3  11        394.45        358.56        19.85 o                         
  -4   3  11          4.83         14.62         5.18 o                         
  -3   3  11        172.51        157.88        14.72 o                         
  -2   3  11        154.64        168.67        17.44 o                         
  -1   3  11        183.25        170.82        11.02 o                         
   0   3  11        401.22        412.03        22.77 o                         
   1   3  11          0.13         12.96         6.32 o                         
   2   3  11        105.08        110.56        12.34 o                         
   3   3  11         19.46         19.56         5.70 o                         
   4   3  11         63.45         53.44        10.92 o                         
   5   3  11        129.53        117.31        11.45 o                         
   6   3  11          4.03          8.84         6.66 o                         
   7   3  11         88.82         81.42        11.08 o                         
   8   3  11          0.08          3.69         5.74 o                         
   9   3  11         20.04         22.48         8.25 o                         
  10   3  11          0.15         -1.80         5.21 o                         
  11   3  11          0.11          1.03         5.63 o                         
  12   3  11          0.01         18.01         8.34 o                         
  13   3  11         30.49         65.36        13.55 o                         
  14   3  11         41.05         58.65        15.10 o                         
  15   3  11         27.65         43.40        13.21 o                         
 -14   4  11          0.68          3.80         7.08 o                         
 -13   4  11         10.83          3.53         7.28 o                         
 -12   4  11          1.43         -3.80         6.40 o                         
 -11   4  11         22.85         79.10        31.21 o                         
 -10   4  11          6.62         -1.28         4.37 o                         
  -9   4  11         58.13         61.46        11.01 o                         
  -8   4  11         13.83         10.06         5.74 o                         
  -7   4  11        248.96        280.22        20.47 o                         
  -6   4  11         36.91         35.82        15.25 o                         
  -5   4  11         52.69         39.67         9.48 o                         
  -4   4  11          9.87         24.69         6.69 o                         
  -3   4  11         11.72         21.80         6.16 o                         
  -2   4  11        149.26        157.86        27.39 o                         
  -1   4  11         63.14         77.27        11.45 o                         
   0   4  11        486.46        517.15        30.11 o                         
   1   4  11         33.82         63.89        11.32 o                         
   2   4  11        641.99        804.59        99.87 o                         
   3   4  11         47.12         41.63        10.30 o                         
   4   4  11         67.57         65.02        10.83 o                         
   5   4  11          0.26          2.15         4.28 o                         
   6   4  11         42.10         27.61         6.99 o                         
   7   4  11          0.00         -1.01         4.07 o                         
   8   4  11          1.75          4.36         4.94 o                         
   9   4  11          1.46          0.24         4.05 o                         
  10   4  11          3.25          4.67         6.44 o                         
  11   4  11         24.92         26.28         9.51 o                         
  12   4  11          3.16          6.03         7.21 o                         
  13   4  11          4.10          3.38         8.42 o                         
 -12   5  11          1.88          7.84         8.48 o                         
 -11   5  11          0.05         -6.60         7.92 o                         
 -10   5  11          3.38          0.76         6.08 o                         
  -9   5  11         40.12         43.42        11.49 o                         
  -8   5  11          4.40         14.62         7.86 o                         
  -7   5  11          1.98          8.47         6.79 o                         
  -6   5  11         22.19         33.50         9.28 o                         
  -5   5  11         33.55         25.22         7.81 o                         
  -4   5  11        169.77        169.78        18.70 o                         
  -3   5  11         16.63         43.29         8.33 o                         
  -2   5  11        346.30        387.91        26.71 o                         
  -1   5  11         67.22         68.70        12.96 o                         
   0   5  11        147.34        149.79        16.76 o                         
   1   5  11         55.98         54.18        12.88 o                         
   2   5  11         75.13         58.44        14.24 o                         
   3   5  11          0.42         -0.02         4.94 o                         
   4   5  11         20.75          9.22         5.57 o                         
   5   5  11         48.42         26.40        10.53 o                         
   6   5  11         89.17         55.40        11.53 o                         
   7   5  11          7.35          3.21         4.97 o                         
   8   5  11         17.36         10.17         7.63 o                         
   9   5  11         50.11         30.48         8.60 o                         
  10   5  11          4.79          7.08         8.64 o                         
  11   5  11          1.79          5.11         8.57 o                         
  12   5  11          0.31          7.46        17.40 o                         
  -9   6  11          0.52          0.19         7.15 o                         
  -8   6  11          0.20         -0.67         6.93 o                         
  -7   6  11          5.76         10.30         8.50 o                         
  -6   6  11         47.85         69.08        14.98 o                         
  -5   6  11         76.06         78.95        19.15 o                         
  -4   6  11         58.55         68.22        17.97 o                         
  -3   6  11          4.29         39.26        10.71 o                         
  -2   6  11        232.94        219.03        20.05 o                         
  -1   6  11        181.61        174.04        19.07 o                         
   0   6  11         33.38         34.99        10.70 o                         
   1   6  11          0.92         16.47        12.00 o                         
   2   6  11          3.87          0.19         5.48 o                         
   3   6  11        135.04        128.05        17.59 o                         
   4   6  11         23.53         11.99         9.61 o                         
   5   6  11         35.68         37.23        13.69 o                         
   6   6  11         26.25         20.45         8.48 o                         
   7   6  11         42.20         36.49        10.12 o                         
   8   6  11         40.42         17.51         9.36 o                         
   9   6  11         52.12         29.01        14.36 o                         
  -4   7  11         52.33         66.09        23.61 o                         
  -3   7  11         13.65         35.53        15.44 o                         
  -2   7  11         49.11         66.60        18.57 o                         
  -1   7  11          1.75         10.83        11.22 o                         
   0   7  11          0.08         -7.47        10.18 o                         
   1   7  11         37.96         36.86        14.54 o                         
   2   7  11          8.87          9.26         9.32 o                         
   3   7  11        164.52        182.10        24.03 o                         
 -15   0  12         42.73         29.73        27.80 o                         
 -14   0  12          3.69          6.39        10.21 o                         
 -13   0  12          1.82         -2.80         8.78 o                         
 -12   0  12          0.32          2.39         7.61 o                         
 -11   0  12          0.86          7.29         8.65 o                         
 -10   0  12         12.24         -0.55         5.79 o                         
  -9   0  12         29.32         46.47        12.43 o                         
  -8   0  12        267.15        261.20        24.24 o                         
  -7   0  12          7.18          8.99         5.65 o                         
  -6   0  12       1004.68        975.08        53.89 o                         
  -5   0  12          2.21         -1.43         4.86 o                         
  -4   0  12        188.06        153.10        15.82 o                         
  -3   0  12        233.62        189.61        13.88 o                         
  -2   0  12         40.84         59.60         8.56 o                         
  -1   0  12         68.40         66.12         8.27 o                         
   0   0  12        101.49        120.32        11.45 o                         
   1   0  12          2.81         -2.91         4.32 o                         
   2   0  12        205.44        233.15        34.41 o                         
   3   0  12        179.81        156.10        21.07 o                         
   4   0  12        554.16        515.15        38.05 o                         
   5   0  12        199.13        188.04        23.54 o                         
   6   0  12        190.38        158.79        23.05 o                         
   7   0  12        116.49        115.05        22.39 o                         
   8   0  12         10.90          9.70        14.74 o                         
   9   0  12        179.25        159.13        24.53 o                         
  10   0  12        171.39        178.33        28.15 o                         
  11   0  12         25.05         48.40        13.00 o                         
  12   0  12         11.75          7.63        10.40 o                         
  13   0  12        118.27        114.79        23.45 o                         
  14   0  12         30.63         45.61        17.47 o                         
  15   0  12        110.91        126.14        25.66 o                         
 -15   1  12          8.25          7.93         7.49 o                         
 -14   1  12          4.38         11.47         7.79 o                         
 -13   1  12          7.36         10.37         7.64 o                         
 -12   1  12         30.64         19.37         9.49 o                         
 -11   1  12         51.73         40.34        12.98 o                         
 -10   1  12          3.81         -4.64         5.32 o                         
  -9   1  12          2.63          9.76         6.85 o                         
  -8   1  12          5.04          3.78         5.02 o                         
  -7   1  12          2.81          6.31         4.36 o                         
  -6   1  12          5.35          2.50         4.03 o                         
  -5   1  12         68.61         67.48         6.81 o                         
  -4   1  12        260.82        242.59        12.03 o                         
  -3   1  12         82.93         85.80         7.29 o                         
  -2   1  12         26.70         47.51         5.41 o                         
  -1   1  12        187.14        187.12         9.44 o                         
   0   1  12        156.58        144.54        12.51 o                         
   1   1  12         41.25         42.19         6.27 o                         
   2   1  12         20.52         18.08         5.39 o                         
   3   1  12         26.36         11.26         6.64 o                         
   4   1  12        192.20        166.24        15.39 o                         
   5   1  12         21.95         49.59        13.49 o                         
   6   1  12         59.73         51.86        10.20 o                         
   7   1  12          2.87          5.53         6.05 o                         
   8   1  12          2.31         -0.62         4.79 o                         
   9   1  12          1.58          6.98         6.65 o                         
  10   1  12         20.90         26.90         9.16 o                         
  11   1  12          0.01          6.63         7.66 o                         
  12   1  12         25.53         40.32        11.61 o                         
  13   1  12          0.01         -2.18         6.54 o                         
  14   1  12         47.23         52.44        13.72 o                         
  15   1  12          0.41          4.22         9.14 o                         
 -15   2  12          8.53          5.82         8.26 o                         
 -14   2  12         41.15         25.46         9.14 o                         
 -13   2  12         57.28         57.40        16.76 o                         
 -12   2  12          7.37         14.85         7.41 o                         
 -11   2  12         20.22         16.94         7.73 o                         
 -10   2  12          0.22          5.61         5.04 o                         
  -9   2  12          0.61         -1.35         3.82 o                         
  -8   2  12         57.11         55.57        10.94 o                         
  -7   2  12          1.64          0.74         3.34 o                         
  -6   2  12          6.96          2.51         4.07 o                         
  -5   2  12        125.97        152.21        17.57 o                         
  -4   2  12         43.72         59.79         9.35 o                         
  -3   2  12       1053.46        992.10        29.25 o                         
  -2   2  12        327.20        297.17        13.99 o                         
  -1   2  12        419.75        416.57        19.97 o                         
   0   2  12        140.30        136.82        10.53 o                         
   1   2  12          2.70          2.97         4.17 o                         
   2   2  12         43.19         44.05         6.80 o                         
   3   2  12        203.35        183.16        12.43 o                         
   4   2  12         39.85         35.30         7.94 o                         
   5   2  12         37.39         54.67        10.30 o                         
   6   2  12          0.21          2.82         5.64 o                         
   7   2  12         66.87         75.47        12.23 o                         
   8   2  12         23.65         12.64         7.82 o                         
   9   2  12          7.55          5.23         6.54 o                         
  10   2  12         27.53         32.05        10.24 o                         
  11   2  12          4.82         16.36         8.21 o                         
  12   2  12         58.89         71.50        12.82 o                         
  13   2  12         15.97         23.48        10.39 o                         
  14   2  12         69.07         83.64        15.43 o                         
 -14   3  12          2.79         10.52         9.32 o                         
 -13   3  12         27.67         40.06        12.62 o                         
 -12   3  12          0.30          6.10         6.05 o                         
 -11   3  12        209.75        163.84        25.67 o                         
 -10   3  12        115.84         89.90        16.82 o                         
  -9   3  12          1.64          0.32         5.00 o                         
  -8   3  12         17.60         37.38        12.48 o                         
  -7   3  12          3.20          6.61         4.89 o                         
  -6   3  12        108.01        127.87        17.22 o                         
  -5   3  12        158.19        128.11        11.36 o                         
  -4   3  12         79.69         75.88         8.83 o                         
  -3   3  12        213.98        202.82        13.03 o                         
  -2   3  12        104.12        106.39        12.46 o                         
  -1   3  12         24.15         22.16         8.27 o                         
   0   3  12         38.77         43.56         9.14 o                         
   1   3  12          8.98          9.45         4.58 o                         
   2   3  12          0.20          2.31         4.07 o                         
   3   3  12          0.41          3.64         4.34 o                         
   4   3  12         10.35          6.20         4.74 o                         
   5   3  12         45.13         41.96         8.77 o                         
   6   3  12         16.63         14.07         5.48 o                         
   7   3  12          0.02         -1.95         4.66 o                         
   8   3  12         84.89         74.20        20.76 o                         
   9   3  12          3.13         16.39         7.65 o                         
  10   3  12          7.55         15.66         8.76 o                         
  11   3  12        272.67        291.46        25.89 o                         
  12   3  12         23.41         24.81        10.47 o                         
  13   3  12          0.02         10.24         7.96 o                         
 -12   4  12          4.59         16.96         9.42 o                         
 -11   4  12          0.33         -1.52         5.95 o                         
 -10   4  12         72.35         93.85        14.24 o                         
  -9   4  12         10.03          7.82         5.32 o                         
  -8   4  12          5.07          8.23         6.01 o                         
  -7   4  12          4.90          5.53         8.12 o                         
  -6   4  12          3.52          2.40         4.48 o                         
  -5   4  12         26.16         31.66         7.55 o                         
  -4   4  12        172.41        166.60        13.02 o                         
  -3   4  12          0.23         13.61         7.79 o                         
  -2   4  12          0.92         19.92        10.11 o                         
  -1   4  12        137.15        157.25        16.54 o                         
   0   4  12        170.67        162.30        16.51 o                         
   1   4  12         35.97         26.61         7.48 o                         
   2   4  12         30.60         31.25         9.90 o                         
   3   4  12          0.08          8.00         5.05 o                         
   4   4  12         49.10         46.31        10.10 o                         
   5   4  12          0.21         -1.60         4.15 o                         
   6   4  12          0.29          3.03         4.78 o                         
   7   4  12          8.61          1.45         4.90 o                         
   8   4  12          0.30          1.32         5.16 o                         
   9   4  12         38.48         23.14         9.92 o                         
  10   4  12         44.78         43.31        12.20 o                         
  11   4  12         17.04         16.44         8.61 o                         
  12   4  12          8.33         -2.88        10.52 o                         
 -10   5  12          3.45         11.41        10.87 o                         
  -9   5  12          7.07         17.66         9.67 o                         
  -8   5  12         47.35         69.42        13.74 o                         
  -7   5  12          9.79         -2.96         6.40 o                         
  -6   5  12          1.08          4.01         4.95 o                         
  -5   5  12         54.02         36.36        13.61 o                         
  -4   5  12         23.93         17.25        11.86 o                         
  -3   5  12        276.52        261.87        22.94 o                         
  -2   5  12         31.97         53.95        14.32 o                         
  -1   5  12        127.50        126.39        16.33 o                         
   0   5  12         47.01         63.02        12.92 o                         
   1   5  12        178.26        158.96        19.07 o                         
   2   5  12          9.73         22.56         9.67 o                         
   3   5  12          3.48          7.87         5.61 o                         
   4   5  12         36.69         30.87        11.05 o                         
   5   5  12        212.87        193.60        20.12 o                         
   6   5  12          0.01         -2.55         5.30 o                         
   7   5  12         62.06         48.06        10.32 o                         
   8   5  12          3.10          0.73         5.59 o                         
   9   5  12          0.29         -1.58         7.28 o                         
  -7   6  12          0.15         -4.22        17.40 o                         
  -6   6  12        139.69        150.25        25.21 o                         
  -5   6  12        126.91        146.69        24.68 o                         
  -4   6  12          3.48         -2.50         9.63 o                         
  -3   6  12         75.96         85.40        18.76 o                         
  -2   6  12         66.49         64.38        13.79 o                         
  -1   6  12        115.47        130.66        18.70 o                         
   0   6  12         41.68         60.56        13.72 o                         
   1   6  12        219.72        255.80        25.20 o                         
   2   6  12        124.01        125.05        18.09 o                         
   3   6  12         16.03          7.59         8.15 o                         
   4   6  12        124.59        150.49        19.05 o                         
   5   6  12         29.48         32.07        11.23 o                         
   6   6  12          4.12         10.96         8.20 o                         
 -14   1  13         15.04         15.93        13.42 o                         
 -13   1  13          0.12         -7.47         7.47 o                         
 -12   1  13          0.80         13.00         8.12 o                         
 -11   1  13         30.53         19.58         8.09 o                         
 -10   1  13          4.16         10.22         6.53 o                         
  -9   1  13          1.10         -4.08         6.21 o                         
  -8   1  13        225.57        220.27        27.45 o                         
  -7   1  13         18.14         20.57         6.46 o                         
  -6   1  13        254.12        246.78        17.35 o                         
  -5   1  13          1.37          1.60         4.06 o                         
  -4   1  13        230.62        223.75        12.63 o                         
  -3   1  13         10.54         22.05        11.87 o                         
  -2   1  13         20.76         68.96        15.54 o                         
  -1   1  13        210.23        195.60        16.23 o                         
   0   1  13        450.65        411.44        19.88 o                         
   1   1  13          9.80          4.93         4.76 o                         
   2   1  13         29.04         45.90        10.89 o                         
   3   1  13        114.10        121.74        13.95 o                         
   4   1  13         26.68         35.75         9.14 o                         
   5   1  13          0.03          1.48         5.28 o                         
   6   1  13         80.35         72.40        12.29 o                         
   7   1  13        160.16        135.11        15.73 o                         
   8   1  13          9.32         13.39         8.23 o                         
   9   1  13         52.73         64.20        11.90 o                         
  10   1  13         80.91         69.64        12.92 o                         
  11   1  13          6.75          2.21         6.97 o                         
  12   1  13         49.47         95.45        16.28 o                         
  13   1  13          3.60          8.61         7.99 o                         
 -13   2  13          0.77          7.41         7.34 o                         
 -12   2  13          1.58          0.21         5.37 o                         
 -11   2  13         10.02          1.67         5.61 o                         
 -10   2  13         64.44         56.48        18.30 o                         
  -9   2  13          8.19          6.50         5.90 o                         
  -8   2  13          4.44          7.39         5.67 o                         
  -7   2  13         16.38         16.82         6.47 o                         
  -6   2  13         18.33         19.49         6.16 o                         
  -5   2  13         70.71         69.28         9.00 o                         
  -4   2  13          8.83          9.17         4.63 o                         
  -3   2  13          2.67          4.45         5.38 o                         
  -2   2  13         20.89         28.84         6.54 o                         
  -1   2  13         49.17         54.34         8.23 o                         
   0   2  13         48.29         52.65         7.78 o                         
   1   2  13         15.92         17.06         6.10 o                         
   2   2  13         51.25         46.76         8.91 o                         
   3   2  13         15.13         16.79         7.53 o                         
   4   2  13          9.39         20.38         8.00 o                         
   5   2  13         15.12         19.41         7.29 o                         
   6   2  13          0.17         -5.78         6.36 o                         
   7   2  13          3.65          0.47         5.38 o                         
   8   2  13        442.75        462.71        31.68 o                         
   9   2  13         23.66         21.29         9.80 o                         
  10   2  13         11.24         20.15         9.78 o                         
  11   2  13         11.12         13.41         9.50 o                         
  12   2  13         10.86         17.87        10.51 o                         
 -12   3  13         17.77         13.97         9.57 o                         
 -11   3  13         88.98         87.00        20.59 o                         
 -10   3  13         66.37         43.75        11.30 o                         
  -9   3  13         10.18          9.82         5.94 o                         
  -8   3  13          2.43          4.51         4.95 o                         
  -7   3  13         45.10         44.84         9.93 o                         
  -6   3  13         16.59          4.29         4.67 o                         
  -5   3  13         49.15         57.20         8.81 o                         
  -4   3  13          1.69          0.65         5.31 o                         
  -3   3  13          0.05         -2.49         5.64 o                         
  -2   3  13          9.51         25.51         8.24 o                         
  -1   3  13         22.58         45.34         9.87 o                         
   0   3  13        128.67        117.78        13.86 o                         
   1   3  13        117.92        140.39        14.86 o                         
   2   3  13         18.96         14.96         5.78 o                         
   3   3  13          0.73          2.10         4.00 o                         
   4   3  13         56.32         40.33         9.77 o                         
   5   3  13         10.60          6.96         6.72 o                         
   6   3  13         46.12         49.92        12.62 o                         
   7   3  13          0.28         -3.40         5.75 o                         
   8   3  13          1.53          5.00         6.45 o                         
   9   3  13          0.35          3.15         6.62 o                         
  10   3  13          9.11          9.93         8.21 o                         
  11   3  13         24.83         37.72        12.19 o                         
 -10   4  13         15.82         12.18         8.49 o                         
  -9   4  13         21.43         30.01        10.04 o                         
  -8   4  13          4.56          8.43         6.74 o                         
  -7   4  13         32.02         17.27         6.54 o                         
  -6   4  13         28.27         28.35        10.16 o                         
  -5   4  13          0.06          2.55         5.76 o                         
  -4   4  13          3.29          6.60         6.48 o                         
  -3   4  13          1.66          8.47         7.13 o                         
  -2   4  13          8.32         12.42         7.61 o                         
  -1   4  13          2.39         -4.95         6.75 o                         
   0   4  13         15.57         21.40         8.23 o                         
   1   4  13          3.27          2.82         6.45 o                         
   2   4  13         18.55         13.55         6.25 o                         
   3   4  13         12.09          9.40         6.10 o                         
   4   4  13          4.02          4.98         5.68 o                         
   5   4  13         34.01         32.02         8.86 o                         
   6   4  13          4.69          3.68         6.20 o                         
   7   4  13         16.66          3.40         7.46 o                         
   8   4  13        152.24        131.03        34.10 o                         
   9   4  13         56.10         46.14        14.54 o                         
  -7   5  13         27.98         37.50        17.84 o                         
  -6   5  13          3.41          2.69         8.70 o                         
  -5   5  13         28.67         10.27        10.78 o                         
  -4   5  13        139.03        135.79        17.26 o                         
  -3   5  13        116.53        126.26        17.84 o                         
  -2   5  13        261.86        283.15        24.89 o                         
  -1   5  13         33.91         36.93        11.31 o                         
   0   5  13        108.20        120.50        17.46 o                         
   1   5  13          1.08          1.56         6.32 o                         
   2   5  13         63.75         73.70        14.13 o                         
   3   5  13         18.62          7.33         8.07 o                         
   4   5  13         56.48         76.75        20.91 o                         
   5   5  13          0.00         -0.12         4.29 o                         
   6   5  13          1.30          6.74         7.58 o                         
   7   5  13         13.60         10.08        16.78 o                         
 -12   0  14          3.15          7.85        14.09 o                         
 -11   0  14        241.05        236.00        31.38 o                         
 -10   0  14          0.78          0.62         7.28 o                         
  -9   0  14        211.96        192.35        27.27 o                         
  -8   0  14        258.23        259.28        30.07 o                         
  -7   0  14        378.87        389.85        33.92 o                         
  -6   0  14         18.11         44.16        12.21 o                         
  -5   0  14        240.16        241.96        23.90 o                         
  -4   0  14        114.03        114.06        12.13 o                         
  -3   0  14          8.87         11.88         6.19 o                         
  -2   0  14          1.01         10.05         9.43 o                         
  -1   0  14          1.49         32.97        14.37 o                         
   0   0  14         12.77         53.48        15.50 o                         
   1   0  14        261.04        326.52        36.22 o                         
   2   0  14        444.34        472.57        43.42 o                         
   3   0  14        316.43        360.20        38.02 o                         
   4   0  14          0.08        -11.77        11.77 o                         
   5   0  14          1.73         -4.81         9.22 o                         
   6   0  14        310.22        332.95        37.09 o                         
   7   0  14          0.51          9.11        11.74 o                         
   8   0  14          1.14          8.15        11.54 o                         
   9   0  14         77.30         74.02        20.94 o                         
  10   0  14         29.95         31.32        16.62 o                         
  11   0  14         49.32         58.33        20.52 o                         
 -12   1  14         23.55          8.33        11.23 o                         
 -11   1  14          0.35          9.71         7.09 o                         
 -10   1  14         65.09         49.75        15.41 o                         
  -9   1  14         12.43          9.76         6.91 o                         
  -8   1  14        179.70        161.32        15.90 o                         
  -7   1  14          0.30          0.15         5.60 o                         
  -6   1  14         69.46         57.30         8.63 o                         
  -5   1  14         17.21         17.69         6.09 o                         
  -4   1  14         29.58         32.30         6.96 o                         
  -3   1  14         16.47         20.71         6.68 o                         
  -2   1  14         37.56         47.78         7.95 o                         
  -1   1  14         53.06         56.02         8.42 o                         
   0   1  14         34.83         46.53        10.01 o                         
   1   1  14         16.18         25.70        11.43 o                         
   2   1  14         10.03         11.15         7.22 o                         
   3   1  14          1.00         -3.55         6.15 o                         
   4   1  14        100.82        109.47        15.17 o                         
   5   1  14         27.24         27.80        10.10 o                         
   6   1  14          0.14         -3.83         7.03 o                         
   7   1  14         41.66         52.34        11.94 o                         
   8   1  14          0.16         -5.33         7.55 o                         
   9   1  14         60.63         77.12        14.04 o                         
  10   1  14         30.75         55.05        14.39 o                         
  11   1  14         13.31         20.23        14.63 o                         
 -11   2  14          3.22          1.61         5.59 o                         
 -10   2  14          2.43          0.91         4.97 o                         
  -9   2  14        130.77        115.02        29.15 o                         
  -8   2  14          0.59         -1.15         4.72 o                         
  -7   2  14          8.18          9.65         5.61 o                         
  -6   2  14        106.93        108.98        11.95 o                         
  -5   2  14          8.49         26.57        13.08 o                         
  -4   2  14         60.45         68.64        11.49 o                         
  -3   2  14        125.77        118.68        17.81 o                         
  -2   2  14          5.87          4.93         6.08 o                         
  -1   2  14          0.04         22.86        10.18 o                         
   0   2  14         50.92         43.65         7.90 o                         
   1   2  14        145.49        151.16        19.08 o                         
   2   2  14         35.85         32.80        12.89 o                         
   3   2  14        177.23        177.88        22.72 o                         
   4   2  14          3.72          1.47         5.40 o                         
   5   2  14         48.82         39.20        11.78 o                         
   6   2  14        110.99         80.90        23.79 o                         
   7   2  14          9.92         10.63         9.37 o                         
   8   2  14          9.80         17.14         8.80 o                         
   9   2  14          0.71         -5.63         7.79 o                         
  10   2  14          1.14         13.58         9.04 o                         
  -9   3  14         14.90         11.68         6.73 o                         
  -8   3  14          0.13          6.55         5.46 o                         
  -7   3  14          9.01          4.88         6.07 o                         
  -6   3  14         16.87          7.52         7.60 o                         
  -5   3  14          9.31          3.13         6.19 o                         
  -4   3  14          9.62         10.68         7.52 o                         
  -3   3  14         24.33         22.46         8.54 o                         
  -2   3  14          3.46         -0.26         5.21 o                         
  -1   3  14          0.00          3.52         6.14 o                         
   0   3  14         24.25         37.67         9.66 o                         
   1   3  14         27.16         45.93        13.47 o                         
   2   3  14         20.97          8.24         6.87 o                         
   3   3  14          2.01         -2.84         6.11 o                         
   4   3  14         46.81         37.49        12.50 o                         
   5   3  14        239.44        233.93        25.41 o                         
   6   3  14          0.60         -0.98         5.44 o                         
   7   3  14          5.40          2.36         6.45 o                         
   8   3  14         81.14         69.03        20.39 o                         
   9   3  14         72.81         74.04        18.87 o                         
  -7   4  14          2.01         -4.83         6.25 o                         
  -6   4  14          0.10          2.75         6.46 o                         
  -5   4  14         51.08         56.21        11.81 o                         
  -4   4  14          5.28         20.89         9.25 o                         
  -3   4  14         12.56         17.84         8.77 o                         
  -2   4  14          0.01         -2.48         6.42 o                         
  -1   4  14         24.40         33.00        10.83 o                         
   0   4  14          9.52         29.31        12.16 o                         
   1   4  14         68.40         82.12        14.49 o                         
   2   4  14          0.33          0.16         7.58 o                         
   3   4  14          5.47          1.56         7.72 o                         
   4   4  14          4.73          9.83         9.93 o                         
   5   4  14         43.16         51.04        12.07 o                         
   6   4  14          2.76         12.35         9.05 o                         
  -1   5  14         62.39         48.86        19.84 o                         
   0   5  14          0.31        -14.19        14.19 o                         
  -9   1  15         32.50         28.95         9.29 o                         
  -8   1  15          9.14         18.40         7.78 o                         
  -7   1  15         29.95         32.28        11.62 o                         
  -6   1  15         51.70         53.44        12.83 o                         
  -5   1  15         10.55          9.56         7.66 o                         
  -4   1  15          5.91          6.78         7.65 o                         
  -3   1  15         41.87         42.35        12.94 o                         
  -2   1  15          1.14         -0.42         6.27 o                         
  -1   1  15          0.47         10.37         9.34 o                         
   0   1  15         39.11         39.69        10.51 o                         
   1   1  15         32.67         49.58        10.73 o                         
   2   1  15         31.29         70.91        12.89 o                         
   3   1  15        247.30        217.97        21.88 o                         
   4   1  15          3.87          3.97         6.75 o                         
   5   1  15         19.82          8.97         8.45 o                         
   6   1  15          0.31          6.73        12.70 o                         
   7   1  15          0.10         11.13         9.24 o                         
   8   1  15          0.16          2.22        25.25 o                         
  -8   2  15          0.11         -1.48         8.08 o                         
  -7   2  15          5.76          8.85         8.84 o                         
  -6   2  15         22.64         36.64        17.48 o                         
  -5   2  15          1.68          5.31         6.96 o                         
  -4   2  15         16.65         10.05         7.36 o                         
  -3   2  15         86.90         94.75        13.49 o                         
  -2   2  15          1.22          9.55         9.29 o                         
  -1   2  15         65.40         70.81        16.31 o                         
   0   2  15         49.74         75.05        16.86 o                         
   1   2  15        121.88        115.01        20.62 o                         
   2   2  15         26.18         28.51        10.30 o                         
   3   2  15          0.14          8.04         7.12 o                         
   4   2  15         56.02         45.43        16.51 o                         
   5   2  15          2.79          4.22         7.02 o                         
   6   2  15        203.42        182.68        44.20 o                         
   7   2  15          3.91         21.40        15.46 o                         
  -6   3  15          4.62          5.44        13.01 o                         
  -5   3  15          0.52          3.36         6.77 o                         
  -4   3  15         20.08         32.03        13.55 o                         
  -3   3  15         38.88         45.23        11.51 o                         
  -2   3  15         13.43          1.90         6.24 o                         
  -1   3  15          8.79          4.20         8.63 o                         
   0   3  15         45.96         64.78        16.16 o                         
   1   3  15         11.26         12.25        10.32 o                         
   2   3  15          4.78          6.17         9.69 o                         
   3   3  15         63.24         84.30        18.92 o                         
   4   3  15          0.01          7.12         9.80 o                         
   5   3  15         12.68         21.75        15.14 o                         
  -4   0  16          4.74          4.32        16.60 o                         
  -3   0  16          2.06         -1.15        13.01 o                         
  -2   0  16        384.27        457.88        77.81 o                         
  -1   0  16          0.80         29.40        25.08 o                         
   0   0  16        410.53        449.64        48.45 o                         
   1   0  16        123.96        112.75        24.53 o                         
   2   0  16        129.17        169.88        27.23 o                         
   3   0  16          0.18         -6.50        11.41 o                         
   4   0  16         48.46         72.72        30.87 o                         
  -4   1  16          0.26          0.00        12.24 o                         
  -3   1  16          0.11         -3.45        11.91 o                         
  -2   1  16         21.60         23.49        12.28 o                         
  -1   1  16          4.06         14.87        11.56 o                         
   0   1  16          1.60         17.45        11.98 o                         
   1   1  16         54.50         64.57        23.65 o                         
   2   1  16          7.79         10.30        10.52 o                         
   3   1  16          8.81         21.70        18.36 o                         
                                                                                
