# Supplementary material for: Quaternary and quinary molecular solids based on structural inequivalence and combinatorial approaches: 2-nitro­resorcinol and 4,6-di­chloro­resorcinol
Source: IUCrJ. 2021 Jan 11;8(Pt 2):178–85. doi: 10.1107/S2052252520016589 (PMC7924232; doi:10.1107/S2052252520016589)
Supplement: Supplementary file 11 [file m-08-00178-9NRES-DPE-IIsup11.hkl]

data_9NRES-DPE-II                                                               
_shelx_title ' shelx_a.res in P2(1)/c'                                          
_shelx_refln_list_code          4                                               
_shelx_F_calc_maximum      205.20                                               
_exptl_crystal_F_000       704.00                                               
_reflns_d_resolution_high  0.7701                                               
                                                                                
loop_                                                                           
 _space_group_symop_operation_xyz                                               
 'x, y, z'                                                                      
 '-x, y+1/2, -z+1/2'                                                            
 '-x, -y, -z'                                                                   
 'x, -y-1/2, z-1/2'                                                             
                                                                                
_cell_length_a    17.9122                                                       
_cell_length_b     7.4259                                                       
_cell_length_c    12.1765                                                       
_cell_angle_alpha  90.000                                                       
_cell_angle_beta   92.337                                                       
_cell_angle_gamma  90.000                                                       
                                                                                
_shelx_F_squared_multiplier     1.000                                           
                                                                                
loop_                                                                           
 _refln_index_h                                                                 
 _refln_index_k                                                                 
 _refln_index_l                                                                 
 _refln_F_squared_calc                                                          
 _refln_F_squared_meas                                                          
 _refln_F_squared_sigma                                                         
 _refln_observed_status                                                         
   3   0   0        795.63        744.51         6.74 o                         
   4   0   0      12488.19      11514.48        86.65 o                         
   5   0   0         76.40        116.75         6.03 o                         
   6   0   0        265.01        262.91         4.54 o                         
   7   0   0         48.07         47.35         3.81 o                         
   8   0   0       2866.10       2968.69        37.51 o                         
   9   0   0        233.89        262.97         6.14 o                         
  10   0   0        289.26        401.12         8.57 o                         
  11   0   0        791.53        875.57        16.21 o                         
  12   0   0        116.96        145.08         6.00 o                         
  13   0   0        120.81        137.32         6.06 o                         
  14   0   0        211.53        225.87        13.24 o                         
  15   0   0         33.80         30.31         4.32 o                         
  16   0   0          3.18         -1.92         2.37 o                         
  17   0   0         10.94         15.44         4.14 o                         
  18   0   0        576.53        537.75        17.77 o                         
  19   0   0          0.51         -4.58         5.77 o                         
  20   0   0        228.28        222.74       137.09 o                         
  21   0   0        265.18        216.75       127.91 o                         
  22   0   0        465.55        345.74       206.33 o                         
  23   0   0         13.33         20.83         9.83 o                         
   2   1   0        731.13        660.17        12.15 o                         
   3   1   0       1289.09       1253.57         9.89 o                         
   4   1   0       1067.36       1013.55         8.68 o                         
   5   1   0        600.39        554.98         4.29 o                         
   6   1   0        275.39        264.96         3.33 o                         
   7   1   0        851.83        783.70         9.06 o                         
   8   1   0         29.97         14.40         1.11 o                         
   9   1   0        943.25       1007.60        11.73 o                         
  10   1   0        817.23        883.24        10.57 o                         
  11   1   0         23.86         26.29         1.80 o                         
  12   1   0         14.13         19.37         1.80 o                         
  13   1   0         26.74         22.61         2.39 o                         
  14   1   0        348.29        318.85         9.15 o                         
  15   1   0         14.25         20.81         3.00 o                         
  16   1   0        124.67        128.97         7.03 o                         
  17   1   0        183.04        222.01         9.56 o                         
  18   1   0         21.02         22.75         4.99 o                         
  19   1   0        478.88        493.59        16.21 o                         
  20   1   0          1.32          2.09         3.16 o                         
  21   1   0        168.57        190.81        14.80 o                         
  22   1   0         19.42         16.16         8.56 o                         
  23   1   0         38.16         35.50        17.43 o                         
   0   2   0      13087.79      12181.62       114.63 o                         
   1   2   0      12162.93      12060.44        88.71 o                         
   2   2   0      13574.75      13340.23        96.20 o                         
   3   2   0          2.38         -0.42         0.84 o                         
   4   2   0         26.24         43.10         2.42 o                         
   5   2   0       1435.44       1463.74        15.06 o                         
   6   2   0         48.20         54.92         6.65 o                         
   7   2   0         30.21         33.34         1.84 o                         
   8   2   0       1091.98       1279.16        16.13 o                         
   9   2   0       1152.92       1239.63        16.57 o                         
  10   2   0         53.28         76.87         3.18 o                         
  11   2   0         25.89         37.00         3.46 o                         
  12   2   0        862.92        953.82        22.98 o                         
  13   2   0         11.48          7.48         3.05 o                         
  14   2   0         75.54         66.63         5.21 o                         
  15   2   0        131.92        126.99         6.97 o                         
  16   2   0        135.05        109.96         7.17 o                         
  17   2   0         52.03         57.67         6.29 o                         
  18   2   0        728.15        704.69        21.21 o                         
  19   2   0        167.54        167.61        11.19 o                         
  20   2   0        261.28        216.71        12.23 o                         
  21   2   0         18.60         19.16         4.71 o                         
  22   2   0         18.91         14.49         7.17 o                         
   1   3   0        173.63        127.92         4.98 o                         
   2   3   0       6432.89       6812.16        58.95 o                         
   3   3   0        112.27        118.03         2.70 o                         
   4   3   0        219.98        188.57         3.44 o                         
   5   3   0        305.29        289.55         5.70 o                         
   6   3   0          0.09         -0.17         0.96 o                         
   7   3   0         18.36         22.65         2.01 o                         
   8   3   0        968.57        981.14        14.49 o                         
   9   3   0         72.27         83.79         4.54 o                         
  10   3   0         82.38        106.44         6.01 o                         
  11   3   0          2.85          3.51         1.98 o                         
  12   3   0        401.16        401.50        11.40 o                         
  13   3   0         21.41         14.02         3.81 o                         
  14   3   0        266.24        297.24        12.70 o                         
  15   3   0         59.07         47.90         5.45 o                         
  16   3   0         12.46          9.67         3.23 o                         
  17   3   0         45.06         36.62         6.83 o                         
  18   3   0          0.18          0.67         2.81 o                         
  19   3   0         29.12         19.45         4.57 o                         
  20   3   0        114.67        108.05         9.77 o                         
  21   3   0          0.29          3.15         4.42 o                         
  22   3   0          5.72          5.71         5.15 o                         
   0   4   0       1625.48       1853.99        31.48 o                         
   1   4   0         39.88         40.63         2.55 o                         
   2   4   0       4729.78       4762.48        49.79 o                         
   3   4   0        145.83        152.13         4.08 o                         
   4   4   0        261.57        290.65         5.58 o                         
   5   4   0         20.12         14.80         1.82 o                         
   6   4   0          0.05          0.75         1.04 o                         
   7   4   0        228.63        268.37         6.68 o                         
   8   4   0         55.25         60.17         3.58 o                         
   9   4   0          0.09         -0.33         1.41 o                         
  10   4   0        770.11        777.98        18.41 o                         
  11   4   0        619.78        601.13        16.05 o                         
  12   4   0        428.30        402.39        12.66 o                         
  13   4   0          4.72          8.94         2.63 o                         
  14   4   0         16.81         12.19         3.00 o                         
  15   4   0         70.88         65.55         6.49 o                         
  16   4   0          0.06          1.21         2.56 o                         
  17   4   0         91.85         89.93         8.49 o                         
  18   4   0         47.24         49.59        10.26 o                         
  19   4   0          1.14         12.67         7.91 o                         
  20   4   0        181.51        173.86        13.39 o                         
  21   4   0          4.97          3.97         5.71 o                         
   1   5   0        589.98        602.50        10.72 o                         
   2   5   0        209.83        214.58         5.60 o                         
   3   5   0        577.83        634.87        11.64 o                         
   4   5   0       1870.88       1884.18        25.93 o                         
   5   5   0        265.00        268.23         6.64 o                         
   6   5   0       1415.16       1383.94        19.85 o                         
   7   5   0        183.91        182.16         6.33 o                         
   8   5   0        314.24        295.44         8.66 o                         
   9   5   0         64.96         60.86         4.35 o                         
  10   5   0        799.76        811.76        16.96 o                         
  11   5   0        153.16        139.07         8.62 o                         
  12   5   0         30.02         45.81         5.89 o                         
  13   5   0         97.53         86.16         7.39 o                         
  14   5   0         97.76         90.66         7.91 o                         
  15   5   0         70.82         71.62         7.50 o                         
  16   5   0         27.35         35.02         6.70 o                         
  17   5   0         18.26         17.95         5.93 o                         
  18   5   0        214.15        211.33        13.53 o                         
  19   5   0         21.27         11.15         5.96 o                         
   0   6   0        553.01        523.81        17.08 o                         
   1   6   0         36.90         39.94         3.84 o                         
   2   6   0          2.76          3.99         2.50 o                         
   3   6   0        192.33        198.94         6.84 o                         
   4   6   0        511.53        503.31        11.19 o                         
   5   6   0        164.70        149.87         6.16 o                         
   6   6   0        126.21        120.16         4.80 o                         
   7   6   0         76.02         73.94         6.04 o                         
   8   6   0        147.09        133.31         7.00 o                         
   9   6   0         36.28         33.01         3.97 o                         
  10   6   0         77.67         76.06         5.30 o                         
  11   6   0         17.84         15.84         3.41 o                         
  12   6   0          2.52          0.51         3.32 o                         
  13   6   0          4.11          4.93         4.61 o                         
  14   6   0         63.95         81.48        12.00 o                         
  15   6   0         79.44         90.40         9.13 o                         
  16   6   0         76.75         86.46         9.62 o                         
  17   6   0          0.00          0.84         4.34 o                         
  18   6   0        164.54        147.25        15.21 o                         
   1   7   0       1148.44       1163.67        22.72 o                         
   2   7   0          1.27          0.30         2.46 o                         
   3   7   0       1745.16       1693.59        31.29 o                         
   4   7   0         21.89         26.60         4.30 o                         
   5   7   0        161.31        145.92         6.50 o                         
   6   7   0          5.16          6.63         3.16 o                         
   7   7   0          3.96          6.17         3.26 o                         
   8   7   0        533.65        517.39        16.06 o                         
   9   7   0        152.25        153.47        11.83 o                         
  10   7   0         93.17        100.14         9.05 o                         
  11   7   0         22.18         29.79         6.16 o                         
  12   7   0         27.12         38.04         6.63 o                         
  13   7   0          4.50          5.22         5.02 o                         
  14   7   0          0.06          3.11         4.37 o                         
  15   7   0          3.47          3.05         5.65 o                         
   0   8   0         56.38         48.46         6.75 o                         
   1   8   0         27.41         25.34         4.88 o                         
   2   8   0         66.19         74.87         5.71 o                         
   3   8   0          8.91          8.15         3.12 o                         
   4   8   0         55.38         65.08         7.67 o                         
   5   8   0          3.19          4.47         3.44 o                         
   6   8   0          3.36         -0.52         3.89 o                         
   7   8   0          1.22         -1.94         4.03 o                         
   8   8   0         84.94         88.89         8.97 o                         
   9   8   0         10.75         10.93         4.86 o                         
  10   8   0        263.73        285.65        15.41 o                         
  11   8   0         21.36         32.36         8.98 o                         
  12   8   0         19.50         29.44         8.55 o                         
   1   9   0         14.15         13.82         4.35 o                         
   2   9   0         14.68          7.93         4.20 o                         
   3   9   0          0.34          0.65         3.38 o                         
   4   9   0          2.35         -3.35         4.39 o                         
   5   9   0         55.58         59.89         8.06 o                         
   6   9   0         90.58         78.27        10.35 o                         
   7   9   0          0.11          5.75         5.94 o                         
   8   9   0         14.49         16.18         7.44 o                         
 -23   1   1        133.20        111.82        36.01 o                         
 -22   1   1         27.14         26.15         9.56 o                         
 -21   1   1         70.76         73.21        15.68 o                         
 -20   1   1          0.73          0.93         3.36 o                         
 -19   1   1          0.50          3.63         3.01 o                         
 -18   1   1         32.13         25.11         5.18 o                         
 -17   1   1        160.95        159.11         7.96 o                         
 -16   1   1        249.32        219.82        18.38 o                         
 -15   1   1         80.70         96.75         4.28 o                         
 -14   1   1        445.95        443.32         8.53 o                         
 -13   1   1         85.10         84.21         5.14 o                         
 -12   1   1        150.01        140.88         3.87 o                         
 -11   1   1        554.84        593.63         8.52 o                         
 -10   1   1        736.87        836.64        10.22 o                         
  -9   1   1         12.36         11.73         1.69 o                         
  -8   1   1          0.41          0.69         0.82 o                         
  -7   1   1         11.45         10.26         1.20 o                         
  -6   1   1       3351.41       3119.26        22.52 o                         
  -5   1   1       1584.45       1459.44        13.57 o                         
  -4   1   1       4367.09       4238.52        43.76 o                         
  -3   1   1      20499.56      18076.24        95.76 o                         
  -2   1   1       1274.47       1167.47         7.91 o                         
  -1   1   1        324.87        284.69         5.59 o                         
   0   1   1       2277.62       2082.07        41.22 o                         
   1   1   1       1390.81       1228.44        10.01 o                         
   2   1   1        204.45        194.76         2.00 o                         
   3   1   1       4385.81       4236.68        26.98 o                         
   4   1   1       1207.91       1203.27        11.71 o                         
   5   1   1          6.15          4.53         1.01 o                         
   6   1   1        964.33       1060.56        10.81 o                         
   7   1   1       1536.51       1694.20        23.41 o                         
   8   1   1          8.24         16.55         1.57 o                         
   9   1   1       4310.23       4643.71        50.03 o                         
  10   1   1         41.41         34.63         1.87 o                         
  11   1   1        146.83        145.81         3.54 o                         
  12   1   1         67.93         59.53         2.77 o                         
  13   1   1          0.87          1.19         1.37 o                         
  14   1   1        226.68        193.01         5.57 o                         
  15   1   1         89.91         80.50         5.25 o                         
  16   1   1         37.67         25.94         5.19 o                         
  17   1   1         56.28         38.89         7.45 o                         
  18   1   1         19.98         15.78         3.76 o                         
  19   1   1        613.43        616.60        19.70 o                         
  20   1   1         72.98         68.30        15.82 o                         
  21   1   1        111.35        104.75        19.99 o                         
  22   1   1         23.84         18.03         6.78 o                         
  23   1   1         42.88         47.36        16.73 o                         
 -22   2   1         11.76          7.63         6.28 o                         
 -21   2   1          8.27          8.52         5.40 o                         
 -20   2   1          0.12          0.60         2.93 o                         
 -19   2   1         32.54         25.91         5.44 o                         
 -18   2   1          0.17         -2.95         2.95 o                         
 -17   2   1         29.59         35.54         6.80 o                         
 -16   2   1         31.38         45.04         8.06 o                         
 -15   2   1          0.00         -0.22         1.74 o                         
 -14   2   1        579.69        617.67        15.50 o                         
 -13   2   1         25.43         19.77         4.08 o                         
 -12   2   1         47.15         48.21         3.94 o                         
 -11   2   1         23.74         18.22         3.53 o                         
 -10   2   1        108.58        106.50         4.09 o                         
  -9   2   1        747.76        752.18        10.49 o                         
  -8   2   1        804.07        799.02        17.10 o                         
  -7   2   1        774.91        831.59        12.91 o                         
  -6   2   1       1322.04       1336.06        14.24 o                         
  -5   2   1       5105.00       5113.79        34.81 o                         
  -4   2   1         67.50        123.95         7.06 o                         
  -3   2   1       3373.13       3305.24        23.33 o                         
  -2   2   1       3427.49       3231.46        23.08 o                         
  -1   2   1       1562.09       1469.41        13.64 o                         
   0   2   1       1173.76       1124.16        10.01 o                         
   1   2   1         25.89         16.31         1.35 o                         
   2   2   1       2676.07       2440.54        18.32 o                         
   3   2   1       1440.90       1334.56        11.84 o                         
   4   2   1       3861.48       3770.02        43.10 o                         
   5   2   1         51.81         49.58         2.82 o                         
   6   2   1       2839.98       2887.24        34.29 o                         
   7   2   1         34.36         32.30         1.92 o                         
   8   2   1        263.55        263.37         6.54 o                         
   9   2   1        405.25        401.77         7.55 o                         
  10   2   1       1117.29       1258.47        18.13 o                         
  11   2   1       2199.56       2237.36        30.50 o                         
  12   2   1          7.51          8.66         3.32 o                         
  13   2   1        501.85        514.71        13.17 o                         
  14   2   1          5.19          0.57         1.71 o                         
  15   2   1         36.24         29.99         5.59 o                         
  16   2   1         73.57         92.01         7.48 o                         
  17   2   1         20.22         23.91         5.59 o                         
  18   2   1          0.37          1.49         2.84 o                         
  19   2   1        165.06        165.22        10.15 o                         
  20   2   1          3.32          5.88         3.57 o                         
  21   2   1         20.06         16.56         5.28 o                         
  22   2   1          1.48          2.40         4.30 o                         
 -22   3   1         13.96         17.67         6.28 o                         
 -21   3   1          9.06         18.09         6.01 o                         
 -20   3   1         11.26         13.66         5.28 o                         
 -19   3   1          1.80          2.68         5.12 o                         
 -18   3   1        161.76        167.31        10.24 o                         
 -17   3   1         75.46         75.95         7.15 o                         
 -16   3   1        191.40        184.09         9.81 o                         
 -15   3   1        119.14        106.09         7.30 o                         
 -14   3   1         15.20          7.08         2.30 o                         
 -13   3   1         67.40         56.06         7.13 o                         
 -12   3   1         16.35         16.95         4.17 o                         
 -11   3   1          3.69          3.56         1.67 o                         
 -10   3   1        477.07        519.28        13.83 o                         
  -9   3   1         56.54         76.42         4.33 o                         
  -8   3   1        972.81        971.98        17.39 o                         
  -7   3   1          2.19          4.98         0.93 o                         
  -6   3   1        601.39        630.73         7.37 o                         
  -5   3   1         32.26         24.24         1.48 o                         
  -4   3   1          0.00         -0.26         0.87 o                         
  -3   3   1        295.78        322.56         4.71 o                         
  -2   3   1       1441.98       1507.96        15.29 o                         
  -1   3   1       4103.96       3987.77        35.87 o                         
   0   3   1         70.77         62.70         2.33 o                         
   1   3   1        488.65        471.33         6.28 o                         
   2   3   1       2189.42       2303.81        25.33 o                         
   3   3   1       1673.37       1778.10        17.38 o                         
   4   3   1          6.69         13.35         1.60 o                         
   5   3   1        557.93        649.84         9.64 o                         
   6   3   1       1156.47       1321.79        17.71 o                         
   7   3   1         97.03         78.91         4.71 o                         
   8   3   1       1375.24       1438.57        19.86 o                         
   9   3   1        165.63        139.81         4.94 o                         
  10   3   1        162.45        179.60         5.39 o                         
  11   3   1         27.92         20.01         4.53 o                         
  12   3   1          1.21         -1.73         1.73 o                         
  13   3   1          4.02          6.34         2.23 o                         
  14   3   1          0.76         -2.29         2.29 o                         
  15   3   1        292.68        288.57        11.62 o                         
  16   3   1          0.43          0.30         2.19 o                         
  17   3   1        148.18        146.07         8.37 o                         
  18   3   1          0.03          0.26         2.57 o                         
  19   3   1         40.55         19.78         6.34 o                         
  20   3   1         75.53         86.39        13.23 o                         
  21   3   1          5.56          3.84         4.38 o                         
 -21   4   1          5.79          5.48         5.12 o                         
 -20   4   1          3.43          9.43         5.49 o                         
 -19   4   1         36.45         48.07         7.71 o                         
 -18   4   1         86.71         83.50         8.98 o                         
 -17   4   1         10.52         13.13         4.84 o                         
 -16   4   1         91.99         92.80         7.91 o                         
 -15   4   1         72.17         71.51         6.82 o                         
 -14   4   1         10.63          7.26         2.56 o                         
 -13   4   1         21.60         18.83         5.13 o                         
 -12   4   1          4.83          3.72         2.15 o                         
 -11   4   1         70.22         86.97         7.34 o                         
 -10   4   1         68.55         61.74         5.07 o                         
  -9   4   1        243.79        270.60         9.38 o                         
  -8   4   1         63.10         63.38         6.23 o                         
  -7   4   1        192.67        200.55         4.31 o                         
  -6   4   1        194.00        194.76         4.32 o                         
  -5   4   1        176.12        173.56         4.47 o                         
  -4   4   1        173.91        183.11         4.15 o                         
  -3   4   1        248.24        294.73         5.75 o                         
  -2   4   1       1481.60       1443.21        17.81 o                         
  -1   4   1       2396.10       2387.90        27.02 o                         
   0   4   1        772.32        818.69        11.55 o                         
   1   4   1       2874.91       2934.70        32.35 o                         
   2   4   1         29.31         44.96         2.56 o                         
   3   4   1         13.82         27.29         2.16 o                         
   4   4   1        187.86        197.01         4.99 o                         
   5   4   1        205.40        228.10         4.91 o                         
   6   4   1         24.96         29.31         2.35 o                         
   7   4   1        277.32        283.54         7.22 o                         
   8   4   1        377.36        393.09         8.85 o                         
   9   4   1        338.08        332.47         8.23 o                         
  10   4   1         15.98         24.85         3.20 o                         
  11   4   1        725.13        744.70        18.49 o                         
  12   4   1         36.51         47.95         5.50 o                         
  13   4   1        452.40        447.00        15.13 o                         
  14   4   1        177.51        167.27         9.01 o                         
  15   4   1         14.87         10.92         3.34 o                         
  16   4   1         60.31         49.59         9.41 o                         
  17   4   1          0.40          1.41         2.45 o                         
  18   4   1         69.89         43.27         8.83 o                         
  19   4   1         41.13         67.95        22.07 o                         
  20   4   1         12.51          6.15         5.53 o                         
  21   4   1          2.20          9.19         6.10 o                         
 -19   5   1          0.39          6.22         5.30 o                         
 -18   5   1         17.03         15.53         6.37 o                         
 -17   5   1         31.30         25.69         6.62 o                         
 -16   5   1        180.84        188.76        12.09 o                         
 -15   5   1         22.81         26.80         5.96 o                         
 -14   5   1         19.91         31.49         5.85 o                         
 -13   5   1        221.19        217.86        10.81 o                         
 -12   5   1         85.17         78.92         6.69 o                         
 -11   5   1        200.54        207.91         9.94 o                         
 -10   5   1        523.74        532.71        17.74 o                         
  -9   5   1        226.96        225.79         9.59 o                         
  -8   5   1        189.08        182.74         7.97 o                         
  -7   5   1        796.24        748.79        14.20 o                         
  -6   5   1          2.47          3.57         1.68 o                         
  -5   5   1         33.84         27.50         2.48 o                         
  -4   5   1          0.05          1.05         1.53 o                         
  -3   5   1          1.97          2.66         1.72 o                         
  -2   5   1        435.60        432.12         8.69 o                         
  -1   5   1       1861.95       1863.20        25.71 o                         
   0   5   1         82.79         84.63         3.75 o                         
   1   5   1          3.65          4.34         1.77 o                         
   2   5   1        109.26        103.96         3.96 o                         
   3   5   1        156.67        156.04         5.10 o                         
   4   5   1          4.63          8.46         1.82 o                         
   5   5   1          7.58         15.12         2.17 o                         
   6   5   1         11.72         14.66         2.16 o                         
   7   5   1       1872.07       1909.36        30.90 o                         
   8   5   1          5.07          6.20         2.43 o                         
   9   5   1          8.81          8.53         2.72 o                         
  10   5   1        136.59        125.56         5.79 o                         
  11   5   1         52.18         43.27         3.96 o                         
  12   5   1        175.17        161.48         8.86 o                         
  13   5   1         73.83         79.75         7.30 o                         
  14   5   1         43.43         53.77         6.46 o                         
  15   5   1        116.35        134.50         9.78 o                         
  16   5   1         36.06         38.00         9.37 o                         
  17   5   1         50.00         46.34         6.83 o                         
  18   5   1          2.72          6.06         4.99 o                         
  19   5   1         71.10         89.11        11.04 o                         
 -18   6   1         32.71         56.05         9.67 o                         
 -17   6   1          3.04          0.06         3.87 o                         
 -16   6   1          1.02         48.92        30.18 o                         
 -15   6   1         13.44         25.45         6.26 o                         
 -14   6   1         14.02         19.38         5.77 o                         
 -13   6   1          3.16          8.23         4.52 o                         
 -12   6   1         34.23         41.02         6.18 o                         
 -11   6   1         70.28         55.92         7.05 o                         
 -10   6   1          2.24          4.17         3.53 o                         
  -9   6   1         23.48         29.13         5.37 o                         
  -8   6   1        600.87        607.14        14.92 o                         
  -7   6   1        428.37        446.00        11.96 o                         
  -6   6   1          0.00         -1.82         1.82 o                         
  -5   6   1        192.01        183.16         6.52 o                         
  -4   6   1       2409.73       2405.65        36.20 o                         
  -3   6   1          0.27          3.66         3.74 o                         
  -2   6   1        209.52        200.26         6.65 o                         
  -1   6   1        201.79        204.21         8.56 o                         
   0   6   1       2560.88       2494.66        37.54 o                         
   1   6   1       1749.63       1723.10        30.97 o                         
   2   6   1          2.27          1.51         1.97 o                         
   3   6   1        129.81        126.70         5.27 o                         
   4   6   1         44.08         47.94         3.69 o                         
   5   6   1        122.25        124.36         5.29 o                         
   6   6   1        405.64        398.05        11.25 o                         
   7   6   1        144.69        145.84         7.26 o                         
   8   6   1        528.73        511.39        13.43 o                         
   9   6   1          9.83         10.98         3.00 o                         
  10   6   1        120.83        121.83         7.06 o                         
  11   6   1          4.38          0.85         2.45 o                         
  12   6   1         99.64         93.13         6.69 o                         
  13   6   1         80.66         92.21         8.94 o                         
  14   6   1        105.68        120.31        10.27 o                         
  15   6   1          3.82          5.20         4.62 o                         
  16   6   1        332.92        349.92        18.59 o                         
  17   6   1        245.16        245.41        18.39 o                         
  18   6   1         15.71         13.55         7.57 o                         
 -15   7   1          2.66          7.47         5.94 o                         
 -14   7   1        104.67        107.42        10.22 o                         
 -13   7   1          0.11         38.71        24.04 o                         
 -12   7   1          4.96          3.09         4.42 o                         
 -11   7   1         72.61         60.58         7.92 o                         
 -10   7   1         48.95         47.24         7.25 o                         
  -9   7   1          1.94          2.92         3.79 o                         
  -8   7   1         74.68         78.32         7.43 o                         
  -7   7   1         13.23         15.91         4.81 o                         
  -6   7   1         14.37         15.06         3.74 o                         
  -5   7   1        198.44        194.03         9.31 o                         
  -4   7   1         79.37         76.68         7.63 o                         
  -3   7   1        162.69        153.31         6.90 o                         
  -2   7   1         40.55         32.06         3.75 o                         
  -1   7   1         44.77         45.19         4.33 o                         
   0   7   1        602.65        586.25        13.90 o                         
   1   7   1        909.90        859.94        18.76 o                         
   2   7   1        125.79        130.47         6.32 o                         
   3   7   1         18.85         17.87         3.41 o                         
   4   7   1         56.10         62.31         4.68 o                         
   5   7   1        223.47        213.64         8.01 o                         
   6   7   1         29.00         38.50         5.22 o                         
   7   7   1        205.99        208.05         9.55 o                         
   8   7   1         65.61         65.06         8.35 o                         
   9   7   1          4.84          8.80         3.74 o                         
  10   7   1        105.32        105.47         7.43 o                         
  11   7   1        100.55        102.23         9.56 o                         
  12   7   1         68.95         65.53         8.42 o                         
  13   7   1          0.61          0.15         4.58 o                         
  14   7   1          0.72         10.92         7.43 o                         
  15   7   1         30.78         22.45         9.50 o                         
 -12   8   1         49.23         59.70         9.51 o                         
 -11   8   1          1.34          2.19         4.53 o                         
 -10   8   1          3.53         -2.26         4.55 o                         
  -9   8   1        130.76        123.61        10.59 o                         
  -8   8   1          0.04          2.47         4.01 o                         
  -7   8   1         54.10         67.65         7.69 o                         
  -6   8   1         38.76         44.66         6.55 o                         
  -5   8   1         26.90         23.78         5.65 o                         
  -4   8   1         15.50         16.13         3.74 o                         
  -3   8   1         15.38         14.92         3.97 o                         
  -2   8   1          2.49          2.55         2.86 o                         
  -1   8   1         97.99         76.71         6.34 o                         
   0   8   1        522.10        442.77        21.51 o                         
   1   8   1         63.02         51.08         5.24 o                         
   2   8   1        198.72        186.78         8.66 o                         
   3   8   1         24.22         29.80         4.48 o                         
   4   8   1         35.93         42.27         5.81 o                         
   5   8   1         24.45         24.92         4.94 o                         
   6   8   1        130.31        123.35         8.12 o                         
   7   8   1         14.40         31.71         6.62 o                         
   8   8   1         89.95         84.79        10.91 o                         
   9   8   1         98.43        112.00        19.90 o                         
  10   8   1          8.34         10.86         6.56 o                         
  11   8   1         37.09         37.68         9.23 o                         
  12   8   1         10.35         41.45        12.95 o                         
  -8   9   1          0.08         -2.01         5.24 o                         
  -7   9   1         31.36         48.46         7.88 o                         
  -6   9   1         13.12         23.10         6.77 o                         
  -5   9   1         15.33         20.77         8.60 o                         
  -4   9   1         53.65         61.35         8.31 o                         
  -3   9   1          4.18          3.84         4.20 o                         
  -2   9   1         38.32         34.38         6.62 o                         
  -1   9   1          1.52          6.43         4.32 o                         
   0   9   1         35.88         14.39         3.91 o                         
   1   9   1         45.06         41.97         5.57 o                         
   2   9   1        169.76        165.73        12.31 o                         
   3   9   1         90.90         84.68         8.85 o                         
   4   9   1          7.66          9.88         6.09 o                         
   5   9   1         36.42         36.74         8.86 o                         
   6   9   1          0.90          5.51         6.29 o                         
   7   9   1         41.35         46.42         9.53 o                         
   8   9   1         26.85         51.07        14.17 o                         
 -23   0   2        430.43        417.68        41.06 o                         
 -22   0   2         24.14         37.48        22.95 o                         
 -21   0   2        438.89        395.70       235.98 o                         
 -20   0   2          6.46         -4.29         5.63 o                         
 -19   0   2         34.97         26.45         5.64 o                         
 -18   0   2         19.30         24.88         4.83 o                         
 -17   0   2        308.16        282.27        11.24 o                         
 -16   0   2        112.81        117.44         6.84 o                         
 -15   0   2          7.51         10.17         3.20 o                         
 -14   0   2         71.26         78.44         5.38 o                         
 -13   0   2        969.19        931.71        19.57 o                         
 -12   0   2         16.24         14.28         2.69 o                         
 -11   0   2        365.38        357.49         8.99 o                         
 -10   0   2        268.09        249.40         6.80 o                         
  -9   0   2        482.34        457.12        13.42 o                         
  -8   0   2        711.50        742.91        12.26 o                         
  -7   0   2         63.99         66.51         2.92 o                         
  -6   0   2        378.50        378.68        10.00 o                         
  -5   0   2       6852.24       6573.63        63.14 o                         
  -4   0   2          0.82         -0.95         0.95 o                         
  -3   0   2      42108.93      37965.58       279.36 o                         
  -2   0   2      10593.33       9503.32        69.54 o                         
  -1   0   2        265.06        237.44         3.92 o                         
   0   0   2       1447.40       1305.27        25.22 o                         
   1   0   2       5404.42       4916.55        34.52 o                         
   2   0   2         95.44         77.69         2.56 o                         
   3   0   2        899.29        858.10         8.36 o                         
   4   0   2       3726.64       3507.85        31.08 o                         
   5   0   2       4516.56       4514.64        42.97 o                         
   6   0   2       6492.44       6394.50        99.50 o                         
   7   0   2        541.67        615.36        20.89 o                         
   8   0   2       5316.02       5559.97        65.37 o                         
   9   0   2          8.31         17.33         2.13 o                         
  10   0   2         59.96         93.88         5.36 o                         
  11   0   2         74.76         77.96         5.43 o                         
  12   0   2        557.12        641.13        21.51 o                         
  13   0   2        246.63        262.10         8.70 o                         
  14   0   2        226.38        209.88         8.27 o                         
  15   0   2        525.24        536.49        15.98 o                         
  16   0   2         10.18          9.83         3.45 o                         
  17   0   2        318.25        343.49        21.81 o                         
  18   0   2        168.44        169.98        15.60 o                         
  19   0   2       1006.30       1033.17        40.13 o                         
  20   0   2         15.09         -3.29         8.30 o                         
  21   0   2        403.85        396.21       234.80 o                         
  22   0   2          5.58         13.42        12.74 o                         
 -23   1   2          3.73          2.13         5.16 o                         
 -22   1   2         12.00          6.10         5.94 o                         
 -21   1   2         45.96         37.21         9.87 o                         
 -20   1   2         47.13         44.55         7.33 o                         
 -19   1   2         23.70         33.62         5.12 o                         
 -18   1   2         30.09         34.93         7.70 o                         
 -17   1   2        147.58        148.33         6.77 o                         
 -16   1   2        201.68        189.63         7.76 o                         
 -15   1   2        109.80        110.66         4.58 o                         
 -14   1   2        670.08        678.85        11.51 o                         
 -13   1   2         92.30         91.70         3.77 o                         
 -12   1   2        415.11        454.74         7.73 o                         
 -11   1   2        161.12        144.18         4.21 o                         
 -10   1   2        264.16        265.89         4.84 o                         
  -9   1   2        336.53        305.76         5.29 o                         
  -8   1   2          5.93         10.01         1.05 o                         
  -7   1   2        177.51        148.51         2.68 o                         
  -6   1   2         88.07         96.82         1.88 o                         
  -5   1   2       4986.81       4811.23        32.51 o                         
  -4   1   2       4180.85       4121.12        24.98 o                         
  -3   1   2       5341.00       5036.21        35.35 o                         
  -2   1   2       3453.55       3290.39        22.43 o                         
  -1   1   2       2065.17       1949.53        20.21 o                         
   0   1   2       5774.74       5507.76        56.05 o                         
   1   1   2          9.63          8.51         2.35 o                         
   2   1   2       4202.79       3853.11        30.54 o                         
   3   1   2      10023.39       9816.80       131.48 o                         
   4   1   2       1325.10       1389.83        12.65 o                         
   5   1   2       2247.60       2079.41        14.83 o                         
   6   1   2          1.67          1.99         0.73 o                         
   7   1   2       4003.28       4034.69        31.97 o                         
   8   1   2         22.48         25.27         3.87 o                         
   9   1   2          0.29          0.95         0.91 o                         
  10   1   2        686.33        740.44        13.06 o                         
  11   1   2          5.29          2.46         1.56 o                         
  12   1   2         83.00         90.48         3.91 o                         
  13   1   2        384.73        419.26         9.37 o                         
  14   1   2        179.73        188.23         6.63 o                         
  15   1   2         55.02         55.87         4.44 o                         
  16   1   2        662.80        691.29        15.68 o                         
  17   1   2          3.91          5.16         2.86 o                         
  18   1   2         46.24         57.28         8.84 o                         
  19   1   2         27.87         17.77         4.25 o                         
  20   1   2        136.07        122.79        10.08 o                         
  21   1   2         28.62         23.58         6.07 o                         
  22   1   2          3.16         15.12         7.83 o                         
 -22   2   2         37.77         57.69         9.95 o                         
 -21   2   2         71.24         72.14         8.20 o                         
 -20   2   2         33.68         37.01         6.31 o                         
 -19   2   2          0.00          0.47         2.44 o                         
 -18   2   2         92.53         92.49         7.28 o                         
 -17   2   2          2.22         -0.47         2.68 o                         
 -16   2   2         21.91         18.37         5.36 o                         
 -15   2   2        159.27        139.35         7.77 o                         
 -14   2   2        562.00        575.24        26.58 o                         
 -13   2   2        124.95        132.04         5.28 o                         
 -12   2   2         42.96         30.50         1.99 o                         
 -11   2   2         14.01         18.72         1.53 o                         
 -10   2   2         90.41        101.58         3.08 o                         
  -9   2   2         21.10         14.80         1.74 o                         
  -8   2   2        792.51        819.18         8.69 o                         
  -7   2   2        252.88        244.09         3.41 o                         
  -6   2   2       1376.71       1366.10        14.54 o                         
  -5   2   2       1055.90       1022.39        10.92 o                         
  -4   2   2        137.00        139.79         2.62 o                         
  -3   2   2        122.25        114.55         2.72 o                         
  -2   2   2          5.96          5.31         0.68 o                         
  -1   2   2       1914.85       1906.97        20.61 o                         
   0   2   2        544.00        581.05         6.87 o                         
   1   2   2         69.77         64.15         3.12 o                         
   2   2   2       3500.09       3490.06        34.17 o                         
   3   2   2       1582.42       1597.57        13.19 o                         
   4   2   2       1228.37       1295.82        10.68 o                         
   5   2   2        105.10        149.83         3.14 o                         
   6   2   2          1.51          1.43         0.48 o                         
   7   2   2        456.85        485.90         8.65 o                         
   8   2   2         31.09         45.91         6.50 o                         
   9   2   2        828.89        941.61        13.83 o                         
  10   2   2        202.58        219.10         5.56 o                         
  11   2   2        263.78        266.97         6.91 o                         
  12   2   2        347.59        340.16         8.34 o                         
  13   2   2          2.49          1.49         1.84 o                         
  14   2   2         21.06         25.84         6.03 o                         
  15   2   2        304.09        318.26        10.56 o                         
  16   2   2        809.30        829.28        21.39 o                         
  17   2   2        546.01        532.32        16.79 o                         
  18   2   2         27.73         25.63         7.93 o                         
  19   2   2         62.80         49.66         9.24 o                         
  20   2   2          6.86          2.39         3.22 o                         
  21   2   2         32.06         41.79        12.10 o                         
  22   2   2          6.33         14.17         5.99 o                         
 -22   3   2          0.04          6.95         6.26 o                         
 -21   3   2          7.26          9.07         5.36 o                         
 -20   3   2          7.34         14.54         5.58 o                         
 -19   3   2          3.76          3.95         4.26 o                         
 -18   3   2          4.69          3.76         3.86 o                         
 -17   3   2         16.68         37.52         5.81 o                         
 -16   3   2         13.63         25.02         4.96 o                         
 -15   3   2        823.00        828.87        32.38 o                         
 -14   3   2         32.37         35.49         4.67 o                         
 -13   3   2         10.79          9.83         2.25 o                         
 -12   3   2         33.89         38.76         4.28 o                         
 -11   3   2         28.19         38.52         3.98 o                         
 -10   3   2         36.61         41.02         3.83 o                         
  -9   3   2        181.50        172.14         4.06 o                         
  -8   3   2        970.60        967.79        29.97 o                         
  -7   3   2          0.28          2.40         0.89 o                         
  -6   3   2        299.74        259.18         5.45 o                         
  -5   3   2        338.32        371.77         8.09 o                         
  -4   3   2       1669.18       1663.46        15.69 o                         
  -3   3   2         83.62         72.19         2.34 o                         
  -2   3   2        793.98        849.77         9.53 o                         
  -1   3   2       1716.68       1842.98        17.92 o                         
   0   3   2        302.48        281.42         4.40 o                         
   1   3   2        492.32        500.22         8.50 o                         
   2   3   2        528.49        585.78         7.42 o                         
   3   3   2        399.29        413.53         5.61 o                         
   4   3   2        448.68        415.65         5.59 o                         
   5   3   2         90.36         93.57         2.20 o                         
   6   3   2         10.84         25.44         2.36 o                         
   7   3   2       2534.51       2641.65        32.73 o                         
   8   3   2        180.83        165.48         7.78 o                         
   9   3   2         29.28         28.84         3.16 o                         
  10   3   2        410.83        428.23         9.24 o                         
  11   3   2        318.15        326.93         8.31 o                         
  12   3   2        185.42        193.56         6.39 o                         
  13   3   2         15.06         17.72         4.62 o                         
  14   3   2        197.22        196.85         9.22 o                         
  15   3   2         31.57         24.06         5.07 o                         
  16   3   2        164.48        145.53         8.51 o                         
  17   3   2        115.05        113.90         8.57 o                         
  18   3   2          3.17          3.06         3.01 o                         
  19   3   2         79.96         61.17        13.85 o                         
  20   3   2         59.40         56.82        11.10 o                         
  21   3   2         23.51         34.40         7.21 o                         
 -21   4   2          7.70         10.85         5.98 o                         
 -20   4   2         14.48         14.71         6.24 o                         
 -19   4   2          9.74         12.21         5.61 o                         
 -18   4   2          1.59          8.28         4.93 o                         
 -17   4   2         36.09         33.56         6.98 o                         
 -16   4   2        119.66        124.73         9.21 o                         
 -15   4   2        144.20        137.96        11.07 o                         
 -14   4   2          5.52          5.38         3.63 o                         
 -13   4   2          0.00         -3.42         3.42 o                         
 -12   4   2         10.88         17.61         3.93 o                         
 -11   4   2          0.40          3.80         2.84 o                         
 -10   4   2         61.05         57.99         5.00 o                         
  -9   4   2        218.65        214.38         8.20 o                         
  -8   4   2        330.69        310.22         6.85 o                         
  -7   4   2       1530.97       1496.70        23.45 o                         
  -6   4   2        403.35        389.01         6.46 o                         
  -5   4   2        901.66        916.39        14.16 o                         
  -4   4   2        104.84        116.02         3.43 o                         
  -3   4   2        116.85        136.09         4.74 o                         
  -2   4   2          6.58         10.86         2.16 o                         
  -1   4   2        340.67        349.15         6.18 o                         
   0   4   2        232.87        243.61         5.94 o                         
   1   4   2       1309.58       1375.31        18.47 o                         
   2   4   2        158.57        158.52         4.01 o                         
   3   4   2       1275.69       1311.48        22.70 o                         
   4   4   2          8.55         14.13         1.76 o                         
   5   4   2        122.03        119.22         4.73 o                         
   6   4   2        158.58        164.57         3.75 o                         
   7   4   2        245.24        231.09         6.62 o                         
   8   4   2        151.97        152.26         5.39 o                         
   9   4   2       1112.28       1089.19        23.95 o                         
  10   4   2        554.32        552.72        12.14 o                         
  11   4   2          3.76         -0.29         1.77 o                         
  12   4   2        389.45        367.12        10.09 o                         
  13   4   2         91.95         87.23         6.79 o                         
  14   4   2         44.99         51.91         5.74 o                         
  15   4   2          0.54          4.29         2.71 o                         
  16   4   2         25.51         18.67         6.13 o                         
  17   4   2         98.71        124.46         9.67 o                         
  18   4   2         27.58         37.12         7.85 o                         
  19   4   2          0.35          2.52         3.17 o                         
  20   4   2         48.51         44.17         7.49 o                         
 -19   5   2         20.24         35.06         7.71 o                         
 -18   5   2         30.36         44.73         8.69 o                         
 -17   5   2         17.53         26.91         6.49 o                         
 -16   5   2        200.13        169.39        11.61 o                         
 -15   5   2          0.37          1.67         3.52 o                         
 -14   5   2         54.21         58.04         6.89 o                         
 -13   5   2        178.86        179.07        10.30 o                         
 -12   5   2         50.35         55.99         5.93 o                         
 -11   5   2         30.17         38.83         5.04 o                         
 -10   5   2        337.39        337.49        12.04 o                         
  -9   5   2       1241.04       1245.54        28.14 o                         
  -8   5   2         19.33         26.41         3.91 o                         
  -7   5   2       1064.39       1021.82        15.18 o                         
  -6   5   2        638.64        599.32        11.18 o                         
  -5   5   2       1233.39       1200.35        17.51 o                         
  -4   5   2        941.73        959.94        14.77 o                         
  -3   5   2         22.03         25.38         2.57 o                         
  -2   5   2         48.10         45.28         2.90 o                         
  -1   5   2         12.46         13.62         2.36 o                         
   0   5   2         21.56         25.41         2.42 o                         
   1   5   2        217.43        208.43         9.20 o                         
   2   5   2        158.48        152.23         5.02 o                         
   3   5   2          1.61         -0.49         1.47 o                         
   4   5   2         81.13         86.19         3.90 o                         
   5   5   2        486.25        460.04         9.02 o                         
   6   5   2          1.66          1.92         1.50 o                         
   7   5   2        214.27        233.10         7.39 o                         
   8   5   2         45.18         40.52         3.92 o                         
   9   5   2        216.86        206.59         7.55 o                         
  10   5   2        230.18        219.73         8.45 o                         
  11   5   2        978.55        907.38        19.88 o                         
  12   5   2         43.53         41.37         4.50 o                         
  13   5   2        128.38        112.36         6.63 o                         
  14   5   2         30.30         13.82         4.89 o                         
  15   5   2        791.62        786.58        25.39 o                         
  16   5   2         19.76         18.37         4.91 o                         
  17   5   2         63.64         42.68         9.44 o                         
  18   5   2         39.05         32.29        10.75 o                         
  19   5   2        160.38        107.27        36.40 o                         
 -18   6   2         31.82         45.60         9.14 o                         
 -17   6   2         34.68         20.08         6.74 o                         
 -16   6   2          5.71          4.91         4.86 o                         
 -15   6   2          7.81         15.25         5.61 o                         
 -14   6   2         39.65         45.88         7.99 o                         
 -13   6   2         32.28         40.32         6.65 o                         
 -12   6   2          5.15          5.22         4.04 o                         
 -11   6   2         29.22         30.14         5.60 o                         
 -10   6   2         63.52         69.50         6.71 o                         
  -9   6   2        234.54        242.54        11.01 o                         
  -8   6   2         60.05         51.14         5.79 o                         
  -7   6   2         56.96         47.78         4.98 o                         
  -6   6   2        130.59        125.02         5.03 o                         
  -5   6   2        351.64        372.03         8.97 o                         
  -4   6   2        444.38        430.09         9.98 o                         
  -3   6   2          0.39          1.29         1.79 o                         
  -2   6   2          0.94          0.62         1.71 o                         
  -1   6   2        107.79        110.29         5.00 o                         
   0   6   2          9.28         11.28         2.50 o                         
   1   6   2         50.28         43.02         3.45 o                         
   2   6   2          3.70          3.13         2.01 o                         
   3   6   2          4.60          3.12         2.30 o                         
   4   6   2         36.88         38.16         5.09 o                         
   5   6   2         20.85         25.76         3.02 o                         
   6   6   2         68.21         67.52         5.11 o                         
   7   6   2         83.10         88.17         5.66 o                         
   8   6   2         25.65         22.07         3.66 o                         
   9   6   2        153.66        172.24         8.44 o                         
  10   6   2          0.00         -2.64         2.64 o                         
  11   6   2          0.93          3.40         2.64 o                         
  12   6   2          1.89          2.77         3.50 o                         
  13   6   2         20.14         23.99         4.45 o                         
  14   6   2         49.44         56.00         8.66 o                         
  15   6   2         79.49        113.38        12.28 o                         
  16   6   2         25.39         31.44         8.22 o                         
  17   6   2        125.31        170.83        15.36 o                         
 -15   7   2         37.29         56.69         8.72 o                         
 -14   7   2        116.87        129.89        12.76 o                         
 -13   7   2          0.79          5.84         4.99 o                         
 -12   7   2         34.05         43.07         7.01 o                         
 -11   7   2         53.78         51.23         7.25 o                         
 -10   7   2          9.97         11.48         4.87 o                         
  -9   7   2         80.03         79.65         8.05 o                         
  -8   7   2        126.35        116.63         8.95 o                         
  -7   7   2          0.00          4.97         3.87 o                         
  -6   7   2         20.67         30.10         5.05 o                         
  -5   7   2          0.06         -0.57         2.33 o                         
  -4   7   2        411.50        387.24        10.67 o                         
  -3   7   2        141.25        139.16         6.76 o                         
  -2   7   2       1070.58       1068.47        20.84 o                         
  -1   7   2          2.81          0.84         2.26 o                         
   0   7   2        827.29        789.46        18.26 o                         
   1   7   2        153.66        141.44         7.30 o                         
   2   7   2         48.25         44.72         4.45 o                         
   3   7   2         26.13         33.32         4.33 o                         
   4   7   2          3.55          3.98         2.41 o                         
   5   7   2        866.31        872.80        21.02 o                         
   6   7   2        172.60        173.29         8.89 o                         
   7   7   2         13.29         13.28         3.74 o                         
   8   7   2          0.00         -0.45         2.75 o                         
   9   7   2        340.16        317.17        12.08 o                         
  10   7   2         17.21         20.29         5.41 o                         
  11   7   2          0.49          1.01         3.12 o                         
  12   7   2          3.18          6.43         5.63 o                         
  13   7   2         20.17         20.13         7.44 o                         
  14   7   2          0.07          7.41         6.39 o                         
  15   7   2         10.39         12.80         7.57 o                         
 -12   8   2         26.87         28.09         8.00 o                         
 -11   8   2        169.91        198.55        14.51 o                         
 -10   8   2          1.20          4.31         4.75 o                         
  -9   8   2          9.20         15.13         5.71 o                         
  -8   8   2          5.29         10.71         5.18 o                         
  -7   8   2         17.97         13.60         5.17 o                         
  -6   8   2         30.47         38.24         6.22 o                         
  -5   8   2          7.19          7.12         4.32 o                         
  -4   8   2         33.34         39.41         6.43 o                         
  -3   8   2        313.04        309.90        12.75 o                         
  -2   8   2        194.04        190.85         8.35 o                         
  -1   8   2         28.21         28.38         4.49 o                         
   0   8   2        156.77        148.43         7.46 o                         
   1   8   2        129.96        119.82         6.89 o                         
   2   8   2        128.56        149.70        11.18 o                         
   3   8   2        116.27        109.76         6.71 o                         
   4   8   2         34.56         41.40         5.45 o                         
   5   8   2         11.33          2.93         4.21 o                         
   6   8   2         49.02         49.65         9.62 o                         
   7   8   2        435.11        423.84        17.87 o                         
   8   8   2        142.51        156.04        11.08 o                         
   9   8   2          1.93          4.25         5.77 o                         
  10   8   2         85.76         66.28        11.56 o                         
  11   8   2         25.51         48.57        10.06 o                         
  12   8   2          8.83          8.35         7.65 o                         
  -7   9   2         33.98         30.54         7.69 o                         
  -6   9   2          6.74          6.28         4.94 o                         
  -5   9   2          1.59          1.27         4.26 o                         
  -4   9   2          0.22          2.12         4.36 o                         
  -3   9   2         44.54         31.23         8.73 o                         
  -2   9   2        127.00        129.95        17.97 o                         
  -1   9   2         38.77         37.24         8.57 o                         
   0   9   2          5.10         -1.04         4.00 o                         
   1   9   2         18.65         27.65         7.17 o                         
   2   9   2          6.44          5.66         4.85 o                         
   3   9   2        127.09        128.81        11.60 o                         
   4   9   2          6.48          5.36         4.68 o                         
   5   9   2         55.40         80.17        10.75 o                         
   6   9   2        156.41        156.96        14.69 o                         
   7   9   2        119.23        127.58        14.84 o                         
 -22   1   3         72.34         82.50        16.25 o                         
 -21   1   3         77.34         75.66         9.59 o                         
 -20   1   3         47.83         43.05         8.75 o                         
 -19   1   3         29.05         32.69         7.95 o                         
 -18   1   3         90.18         89.60         6.26 o                         
 -17   1   3        986.70        909.13        19.70 o                         
 -16   1   3         47.87         39.63         3.60 o                         
 -15   1   3        319.64        287.67         7.33 o                         
 -14   1   3         58.01         56.56         3.35 o                         
 -13   1   3         86.39         97.97         3.67 o                         
 -12   1   3        273.20        265.47         5.82 o                         
 -11   1   3        262.41        265.36         6.57 o                         
 -10   1   3        132.82        129.49         3.34 o                         
  -9   1   3          6.01          6.22         1.25 o                         
  -8   1   3        256.35        289.29         4.55 o                         
  -7   1   3          0.07         -0.06         0.68 o                         
  -6   1   3          8.86         11.20         1.55 o                         
  -5   1   3         91.88         80.81         1.92 o                         
  -4   1   3      10450.52      10310.23        79.87 o                         
  -3   1   3        142.94        124.57         2.49 o                         
  -2   1   3         22.28         19.87         1.10 o                         
  -1   1   3        201.76        213.55         3.28 o                         
   0   1   3       2521.57       2441.30        26.57 o                         
   1   1   3       4758.12       4572.24        42.19 o                         
   2   1   3      17559.19      15609.38       143.85 o                         
   3   1   3        560.54        636.82        11.87 o                         
   4   1   3         13.34         15.01         1.33 o                         
   5   1   3       2066.62       2010.63        15.43 o                         
   6   1   3       1872.07       1896.75        15.99 o                         
   7   1   3       1963.60       2050.43        18.39 o                         
   8   1   3        621.91        598.72         7.43 o                         
   9   1   3        799.99        862.46        10.21 o                         
  10   1   3         14.35         20.63         1.82 o                         
  11   1   3        218.69        239.90        13.18 o                         
  12   1   3        291.91        323.52         6.49 o                         
  13   1   3         46.43         49.97         3.40 o                         
  14   1   3        196.89        204.21         6.85 o                         
  15   1   3        247.54        247.72         8.49 o                         
  16   1   3        731.74        778.53        17.12 o                         
  17   1   3          4.82          2.47         2.57 o                         
  18   1   3        271.19        283.53        23.82 o                         
  19   1   3        206.44        200.10        12.17 o                         
  20   1   3          2.89          3.34         3.51 o                         
  21   1   3         15.50          6.63         4.36 o                         
  22   1   3          1.24          1.72         3.72 o                         
 -22   2   3         54.72         48.63         9.64 o                         
 -21   2   3          0.11          4.78         4.38 o                         
 -20   2   3          2.24          1.78         3.78 o                         
 -19   2   3         18.20         29.52         5.81 o                         
 -18   2   3         89.89        105.02         8.00 o                         
 -17   2   3        165.81        151.75         9.41 o                         
 -16   2   3        140.32        152.70         7.26 o                         
 -15   2   3         84.09         81.82         5.17 o                         
 -14   2   3        359.42        356.72         9.45 o                         
 -13   2   3         18.37         19.48         3.67 o                         
 -12   2   3        106.26        105.16         3.47 o                         
 -11   2   3          1.06          1.37         1.55 o                         
 -10   2   3        805.23        863.50        12.88 o                         
  -9   2   3          2.16         11.88         2.16 o                         
  -8   2   3       1905.27       2036.85        24.31 o                         
  -7   2   3       5169.89       5397.79       101.47 o                         
  -6   2   3         27.90         15.38         1.64 o                         
  -5   2   3       1065.21       1077.06        12.29 o                         
  -4   2   3          4.15          2.06         1.25 o                         
  -3   2   3       1151.95       1142.97        11.91 o                         
  -2   2   3        802.46        796.71         7.43 o                         
  -1   2   3        415.89        389.58         3.87 o                         
   0   2   3        559.95        572.63         8.58 o                         
   1   2   3        490.55        478.54         7.41 o                         
   2   2   3          7.13         20.90         1.94 o                         
   3   2   3        271.11        234.35         4.98 o                         
   4   2   3       3367.18       3306.26        30.51 o                         
   5   2   3         58.25         54.50         3.15 o                         
   6   2   3       1012.29       1027.03        15.49 o                         
   7   2   3         73.49         66.79         2.35 o                         
   8   2   3         40.84         41.94         1.67 o                         
   9   2   3          0.00          7.25         2.85 o                         
  10   2   3         26.44         29.89         2.60 o                         
  11   2   3         16.69         18.58         2.29 o                         
  12   2   3        109.69        111.38         4.69 o                         
  13   2   3         51.12         52.69         4.82 o                         
  14   2   3         56.35         57.47         4.41 o                         
  15   2   3         57.16         52.42         4.64 o                         
  16   2   3        468.44        492.26        15.23 o                         
  17   2   3         84.09         97.65         7.40 o                         
  18   2   3         51.59         45.27         6.99 o                         
  19   2   3          0.35         -0.17         2.50 o                         
  20   2   3         30.15         26.62         9.91 o                         
  21   2   3         41.44         41.89        13.40 o                         
  22   2   3         10.25          8.78         4.88 o                         
 -21   3   3        148.07        139.57        12.61 o                         
 -20   3   3         49.91         72.88        11.06 o                         
 -19   3   3        165.97        166.66        11.34 o                         
 -18   3   3         92.46         90.21         9.11 o                         
 -17   3   3         23.68         16.48         5.09 o                         
 -16   3   3         49.29         41.25         5.59 o                         
 -15   3   3        543.06        542.38        16.75 o                         
 -14   3   3         48.31         46.73         5.43 o                         
 -13   3   3          3.46          8.96         3.36 o                         
 -12   3   3         82.32         88.29         5.98 o                         
 -11   3   3         28.58         29.65         3.78 o                         
 -10   3   3         95.67         91.66         5.36 o                         
  -9   3   3          1.46         -0.81         1.31 o                         
  -8   3   3         95.41         99.29         5.73 o                         
  -7   3   3          0.85          6.60         1.79 o                         
  -6   3   3         90.74         78.46         4.43 o                         
  -5   3   3        335.92        352.40         7.51 o                         
  -4   3   3         72.51         73.17         4.27 o                         
  -3   3   3        725.71        729.31         9.82 o                         
  -2   3   3         92.31        118.87         2.79 o                         
  -1   3   3       2718.38       2733.65        37.85 o                         
   0   3   3       4640.24       4606.44        41.30 o                         
   1   3   3        166.35        184.74         4.76 o                         
   2   3   3        349.47        370.98         7.66 o                         
   3   3   3       1500.23       1661.01        16.51 o                         
   4   3   3        472.65        547.10         6.98 o                         
   5   3   3        252.18        260.82         5.22 o                         
   6   3   3         32.20         22.52         3.23 o                         
   7   3   3        842.08        870.26        13.24 o                         
   8   3   3         10.77          9.44         1.99 o                         
   9   3   3         54.31         54.87         3.34 o                         
  10   3   3         55.01         55.79         3.99 o                         
  11   3   3          0.00          3.81         2.05 o                         
  12   3   3         35.78         40.29         3.45 o                         
  13   3   3         37.10         40.94         3.75 o                         
  14   3   3          0.00         -2.59         2.59 o                         
  15   3   3         39.16         32.48         3.99 o                         
  16   3   3         47.93         43.36         8.68 o                         
  17   3   3        363.03        363.51        14.07 o                         
  18   3   3         13.93          8.89         3.58 o                         
  19   3   3          0.32          4.89         3.72 o                         
  20   3   3         49.00         41.03         6.64 o                         
  21   3   3        219.43        225.40        13.92 o                         
 -20   4   3        109.93        124.61        12.48 o                         
 -19   4   3        116.64        135.22        11.00 o                         
 -18   4   3        121.83        105.22        11.30 o                         
 -17   4   3         13.33         14.60         5.41 o                         
 -16   4   3         33.17         35.26         6.19 o                         
 -15   4   3        159.61        164.35         9.53 o                         
 -14   4   3         77.16         90.99         8.59 o                         
 -13   4   3        171.30        178.66         9.93 o                         
 -12   4   3         21.11         31.31         5.22 o                         
 -11   4   3        148.72        167.52         8.24 o                         
 -10   4   3        254.61        248.07         9.48 o                         
  -9   4   3          2.38          3.08         1.83 o                         
  -8   4   3         50.78         51.64         3.12 o                         
  -7   4   3         29.95         37.80         3.53 o                         
  -6   4   3         48.91         37.60         2.62 o                         
  -5   4   3         66.26         54.57         2.23 o                         
  -4   4   3         10.67          9.84         1.62 o                         
  -3   4   3        290.45        257.68         4.98 o                         
  -2   4   3        538.14        570.74        11.04 o                         
  -1   4   3        101.68        113.22         3.18 o                         
   0   4   3        113.11        130.49         3.39 o                         
   1   4   3        270.24        281.88         8.53 o                         
   2   4   3        334.55        380.28         6.52 o                         
   3   4   3        910.05        957.22        12.65 o                         
   4   4   3        658.85        670.72        11.81 o                         
   5   4   3          5.40          9.21         1.92 o                         
   6   4   3        281.88        268.36         6.66 o                         
   7   4   3         48.36         54.15         3.69 o                         
   8   4   3        570.67        563.63        11.66 o                         
   9   4   3        617.58        607.19        12.82 o                         
  10   4   3        539.58        522.18        12.28 o                         
  11   4   3        829.51        843.44        17.73 o                         
  12   4   3        341.14        347.35        10.13 o                         
  13   4   3         65.98         61.56         4.85 o                         
  14   4   3        109.36        114.93         6.57 o                         
  15   4   3          2.53          2.77         3.00 o                         
  16   4   3          7.26          3.76         2.89 o                         
  17   4   3         91.54         85.47         8.04 o                         
  18   4   3         22.58         24.96         5.57 o                         
  19   4   3        123.13        145.08        13.42 o                         
  20   4   3         19.98         25.40         6.98 o                         
 -19   5   3          0.07          4.90         5.32 o                         
 -18   5   3         24.58         24.83         7.35 o                         
 -17   5   3         23.86         12.49         5.99 o                         
 -16   5   3        135.34        142.35        10.53 o                         
 -15   5   3          9.39         16.65         6.68 o                         
 -14   5   3         42.39         48.03         6.72 o                         
 -13   5   3         12.31         13.06         4.84 o                         
 -12   5   3         67.41         76.05         6.99 o                         
 -11   5   3         73.66         80.88        10.40 o                         
 -10   5   3        567.33        604.21        17.75 o                         
  -9   5   3         27.96         33.51         4.68 o                         
  -8   5   3        362.14        348.83         9.14 o                         
  -7   5   3          1.64         -0.55         3.09 o                         
  -6   5   3        119.08        109.35         4.82 o                         
  -5   5   3        764.91        735.02        11.84 o                         
  -4   5   3        262.12        245.60         6.94 o                         
  -3   5   3        302.41        300.14         6.60 o                         
  -2   5   3         20.24         13.74         2.03 o                         
  -1   5   3        145.11        143.84         4.66 o                         
   0   5   3        132.48        131.25         4.41 o                         
   1   5   3        249.80        259.58         6.24 o                         
   2   5   3          8.30         18.04         2.77 o                         
   3   5   3        551.41        539.32        10.15 o                         
   4   5   3        140.62        133.37         4.61 o                         
   5   5   3        208.85        198.61         8.23 o                         
   6   5   3         81.40         75.64         3.35 o                         
   7   5   3         65.84         68.74         4.68 o                         
   8   5   3         73.68         74.26         4.74 o                         
   9   5   3          2.84          6.90         2.52 o                         
  10   5   3         59.40         67.57         5.32 o                         
  11   5   3        119.29        140.56         7.03 o                         
  12   5   3        301.17        313.32        10.70 o                         
  13   5   3          0.14          3.98         2.94 o                         
  14   5   3        129.06        131.62         7.65 o                         
  15   5   3         13.28          9.24         4.36 o                         
  16   5   3         59.44         48.66        13.77 o                         
  17   5   3         37.91         24.90         8.98 o                         
  18   5   3         74.28         92.55        12.08 o                         
  19   5   3         10.79         21.40         8.22 o                         
 -17   6   3          0.42         -1.12         4.92 o                         
 -16   6   3          0.42          2.84         4.59 o                         
 -15   6   3          0.02          2.20         4.28 o                         
 -14   6   3        363.42        390.52        17.49 o                         
 -13   6   3        231.70        218.70        12.97 o                         
 -12   6   3        176.26        207.94        11.85 o                         
 -11   6   3         26.34         25.46         6.82 o                         
 -10   6   3         93.34         99.20         8.40 o                         
  -9   6   3         20.27         21.82         4.61 o                         
  -8   6   3        383.84        390.47        14.32 o                         
  -7   6   3       1948.99       1914.16        35.73 o                         
  -6   6   3        717.82        709.11        16.71 o                         
  -5   6   3         31.73         36.38         3.87 o                         
  -4   6   3         21.52         28.52         3.77 o                         
  -3   6   3          1.41          0.08         1.60 o                         
  -2   6   3        403.22        378.61         8.74 o                         
  -1   6   3          5.02          8.11         2.45 o                         
   0   6   3         25.36         35.81         3.59 o                         
   1   6   3          7.86         17.23         4.33 o                         
   2   6   3        277.61        274.96         7.54 o                         
   3   6   3          2.26          5.37         2.19 o                         
   4   6   3       1060.29        974.84        17.53 o                         
   5   6   3        261.35        243.82         7.82 o                         
   6   6   3        254.94        235.90         9.14 o                         
   7   6   3         28.14         38.70         4.45 o                         
   8   6   3        349.31        319.13        10.61 o                         
   9   6   3        101.86         95.72        13.35 o                         
  10   6   3         29.89         32.88         5.21 o                         
  11   6   3        342.07        307.32        13.00 o                         
  12   6   3        114.98         89.47         7.50 o                         
  13   6   3         80.99         77.37         7.75 o                         
  14   6   3        234.01        222.49        12.17 o                         
  15   6   3          3.27          4.32         3.87 o                         
  16   6   3          3.89          6.73         6.57 o                         
  17   6   3         71.43         78.61        11.63 o                         
 -15   7   3         22.38         22.93         7.86 o                         
 -14   7   3        108.08        107.11        12.15 o                         
 -13   7   3         12.04         16.84         5.85 o                         
 -12   7   3         21.67         25.41         6.46 o                         
 -11   7   3         42.41         46.13         8.36 o                         
 -10   7   3          1.80          0.79         3.97 o                         
  -9   7   3         34.98         36.28         6.51 o                         
  -8   7   3          0.00          6.12         3.97 o                         
  -7   7   3          1.00          5.71         4.23 o                         
  -6   7   3         86.80         88.21         8.58 o                         
  -5   7   3         23.58         33.37         4.62 o                         
  -4   7   3         18.85         25.46         5.78 o                         
  -3   7   3        419.28        410.79        11.04 o                         
  -2   7   3        170.08        179.80         7.39 o                         
  -1   7   3        188.97        193.86         8.42 o                         
   0   7   3         38.36         41.16         3.86 o                         
   1   7   3        308.09        315.51         9.55 o                         
   2   7   3         49.55         39.60         4.12 o                         
   3   7   3         86.88         85.26         5.32 o                         
   4   7   3         82.53         61.37         4.77 o                         
   5   7   3         41.95         43.98         6.29 o                         
   6   7   3        118.00        120.36         8.73 o                         
   7   7   3          0.53          1.58         4.07 o                         
   8   7   3        105.17         93.48         7.96 o                         
   9   7   3        418.55        408.90        17.36 o                         
  10   7   3          0.16         -1.64         3.54 o                         
  11   7   3         44.70         66.88        11.27 o                         
  12   7   3        173.88        171.23        16.44 o                         
  13   7   3          1.84          2.67         5.70 o                         
  14   7   3          3.19          8.58         6.67 o                         
  15   7   3         39.09         37.62         9.88 o                         
 -12   8   3         36.33         39.28         7.79 o                         
 -11   8   3          1.82         -0.25         4.53 o                         
 -10   8   3         36.20         38.25         7.21 o                         
  -9   8   3         27.13         40.08         7.11 o                         
  -8   8   3          2.47          2.91         3.94 o                         
  -7   8   3         82.79         81.44         8.31 o                         
  -6   8   3        103.82         99.65         9.78 o                         
  -5   8   3        244.39        238.86        12.82 o                         
  -4   8   3          1.27          3.96         3.71 o                         
  -3   8   3        255.71        255.64        11.13 o                         
  -2   8   3         38.42         47.41         6.22 o                         
  -1   8   3          2.42          0.93         2.69 o                         
   0   8   3          0.15         -0.33         2.88 o                         
   1   8   3          3.10          2.32         3.06 o                         
   2   8   3          8.19         12.07         4.34 o                         
   3   8   3         26.90         25.93         4.75 o                         
   4   8   3          0.05         -2.49         4.25 o                         
   5   8   3         28.01         26.78         5.93 o                         
   6   8   3          3.02          9.46         4.81 o                         
   7   8   3         76.36         69.48         8.53 o                         
   8   8   3         53.03         55.29         7.58 o                         
   9   8   3          0.01          1.86         4.23 o                         
  10   8   3        117.71        129.40        14.41 o                         
  11   8   3        179.09        214.33        17.45 o                         
  12   8   3         43.54         49.52        11.80 o                         
  -7   9   3         35.35         36.73        10.46 o                         
  -6   9   3        157.20        176.42        18.68 o                         
  -5   9   3         80.76         80.08        12.74 o                         
  -4   9   3         49.96         48.55         9.71 o                         
  -3   9   3          0.53          4.40         5.34 o                         
  -2   9   3         68.11         83.73        10.37 o                         
  -1   9   3        135.41        138.89        11.71 o                         
   0   9   3        255.14        230.42        14.22 o                         
   1   9   3         37.95         52.49         9.52 o                         
   2   9   3          0.01         -1.41         4.34 o                         
   3   9   3          7.67          6.96         5.49 o                         
   4   9   3         15.51         16.77         6.28 o                         
   5   9   3          0.13          5.72         5.32 o                         
   6   9   3          3.49          8.66         5.40 o                         
 -22   0   4        459.25        465.64        41.71 o                         
 -21   0   4         17.56         20.76        14.70 o                         
 -20   0   4          0.48         -0.47         4.28 o                         
 -19   0   4          0.03         -0.56         2.92 o                         
 -18   0   4        138.45        142.27         9.06 o                         
 -17   0   4        313.22        305.97        11.97 o                         
 -16   0   4        207.52        205.79         9.18 o                         
 -15   0   4        271.86        285.15        11.62 o                         
 -14   0   4       5413.24       5307.69       130.22 o                         
 -13   0   4        164.90        150.03        11.67 o                         
 -12   0   4       2518.54       2405.09        42.89 o                         
 -11   0   4         92.46         74.18         4.64 o                         
 -10   0   4        335.03        296.86         8.14 o                         
  -9   0   4         17.04         26.86         3.57 o                         
  -8   0   4        720.61        704.44        13.13 o                         
  -7   0   4        562.44        555.60        10.23 o                         
  -6   0   4       1150.77       1198.03        17.48 o                         
  -5   0   4       1727.47       1832.92        23.93 o                         
  -4   0   4       6730.95       6952.10        75.67 o                         
  -3   0   4        237.11        283.01         7.61 o                         
  -2   0   4         29.87         48.90         3.44 o                         
  -1   0   4        280.37        267.58         6.16 o                         
   0   0   4          1.39          9.06         1.19 o                         
   1   0   4         83.93         67.65         2.26 o                         
   2   0   4      13973.38      13056.23       121.99 o                         
   3   0   4        495.18        522.98        15.57 o                         
   4   0   4       5236.74       5697.09        58.97 o                         
   5   0   4       2208.92       2210.74        30.09 o                         
   6   0   4       1787.14       1953.39        32.43 o                         
   7   0   4         32.81         32.30         8.12 o                         
   8   0   4       1508.99       1534.63        24.66 o                         
   9   0   4         33.74         46.02         5.04 o                         
  10   0   4       4693.83       4780.37        68.55 o                         
  11   0   4       1195.81       1269.90        28.56 o                         
  12   0   4        102.49        101.37         5.32 o                         
  13   0   4        160.70        173.31         7.40 o                         
  14   0   4         29.60         32.38         4.19 o                         
  15   0   4        107.73        112.33         6.53 o                         
  16   0   4          1.26          1.68         2.88 o                         
  17   0   4         68.64         57.59         7.48 o                         
  18   0   4         18.17         18.31         5.95 o                         
  19   0   4         59.09         61.02         8.75 o                         
  20   0   4         39.15         48.89         9.04 o                         
  21   0   4         15.09         28.02        18.17 o                         
  22   0   4         41.45         48.55        10.24 o                         
 -22   1   4         22.63         42.83         9.67 o                         
 -21   1   4          5.41          7.03         5.46 o                         
 -20   1   4          6.76          8.54         4.53 o                         
 -19   1   4         39.72         46.49         6.67 o                         
 -18   1   4          7.43         12.29         4.21 o                         
 -17   1   4        168.19        167.19         6.66 o                         
 -16   1   4          0.14         -1.61         1.84 o                         
 -15   1   4          0.09         -0.52         1.62 o                         
 -14   1   4          0.26         -0.35         1.55 o                         
 -13   1   4        272.42        285.08         6.60 o                         
 -12   1   4         35.91         23.26         2.34 o                         
 -11   1   4        659.26        652.73        10.17 o                         
 -10   1   4        592.36        575.80         8.88 o                         
  -9   1   4         31.72         21.72         1.83 o                         
  -8   1   4       1634.09       1665.65        17.89 o                         
  -7   1   4        883.71        887.39        10.12 o                         
  -6   1   4       2770.90       2844.50        25.31 o                         
  -5   1   4        148.35        138.79         3.12 o                         
  -4   1   4         16.55         14.44         1.73 o                         
  -3   1   4        532.05        546.56         5.39 o                         
  -2   1   4        432.05        428.71         4.76 o                         
  -1   1   4       1227.28       1251.01        11.43 o                         
   0   1   4       1984.68       1962.91        15.01 o                         
   1   1   4       3526.38       3440.55        23.95 o                         
   2   1   4       1335.21       1456.11        14.20 o                         
   3   1   4        762.17        699.70        18.97 o                         
   4   1   4          2.64          8.28         2.47 o                         
   5   1   4         89.58         76.24         1.81 o                         
   6   1   4        240.92        236.28         3.63 o                         
   7   1   4          7.88         14.95         1.35 o                         
   8   1   4         52.51         59.70         3.21 o                         
   9   1   4         38.62         26.37         1.83 o                         
  10   1   4         33.20         36.92         2.17 o                         
  11   1   4        578.36        564.82         9.09 o                         
  12   1   4          0.04          1.17         1.40 o                         
  13   1   4        483.87        486.65         9.39 o                         
  14   1   4         18.81         22.31         3.37 o                         
  15   1   4        499.21        507.58        12.37 o                         
  16   1   4         81.72         81.28         5.49 o                         
  17   1   4        134.32        134.20         8.14 o                         
  18   1   4          0.04          3.86         3.05 o                         
  19   1   4         50.02         56.76         6.47 o                         
  20   1   4         23.14         22.13         5.34 o                         
  21   1   4          8.48          8.15         4.51 o                         
  22   1   4          1.05         18.58        15.24 o                         
 -22   2   4         18.47         29.72        12.31 o                         
 -21   2   4         47.00         63.48         8.51 o                         
 -20   2   4         65.12         58.81         7.97 o                         
 -19   2   4         10.54          6.91         4.50 o                         
 -18   2   4          7.71          7.06         4.04 o                         
 -17   2   4        130.73        123.28         8.36 o                         
 -16   2   4         82.52         87.09         7.02 o                         
 -15   2   4        373.38        368.81        12.83 o                         
 -14   2   4        744.78        756.37        15.20 o                         
 -13   2   4       1037.54        982.48        26.75 o                         
 -12   2   4        682.81        654.02        17.04 o                         
 -11   2   4          0.11          0.61         1.27 o                         
 -10   2   4        721.77        735.78        12.43 o                         
  -9   2   4        465.58        468.31         8.50 o                         
  -8   2   4        320.44        340.60         6.50 o                         
  -7   2   4        514.32        532.90         8.62 o                         
  -6   2   4        397.79        415.73         6.72 o                         
  -5   2   4        937.19       1007.98        12.42 o                         
  -4   2   4        485.04        558.12         8.07 o                         
  -3   2   4        437.28        383.57         5.40 o                         
  -2   2   4        127.09        111.03         2.44 o                         
  -1   2   4        313.60        281.25         3.33 o                         
   0   2   4       2415.83       2466.31        37.37 o                         
   1   2   4        412.55        419.97         6.27 o                         
   2   2   4        904.12        997.06        11.93 o                         
   3   2   4        318.92        347.93         5.64 o                         
   4   2   4       1099.46       1146.71        13.44 o                         
   5   2   4        416.46        409.20        10.49 o                         
   6   2   4       2834.52       2911.79        25.54 o                         
   7   2   4          6.06         11.38         1.19 o                         
   8   2   4        215.77        207.24         5.14 o                         
   9   2   4        426.91        418.51         6.51 o                         
  10   2   4          6.72          6.36         1.48 o                         
  11   2   4       1026.19        990.08        16.74 o                         
  12   2   4          2.17          0.15         1.55 o                         
  13   2   4        361.37        354.24         9.61 o                         
  14   2   4         35.61         44.24         4.92 o                         
  15   2   4         72.16        100.99         7.31 o                         
  16   2   4          4.09          1.91         3.66 o                         
  17   2   4        153.62        168.64         8.20 o                         
  18   2   4         26.83         33.98         4.83 o                         
  19   2   4        265.91        270.03        12.58 o                         
  20   2   4          0.09         -0.67         2.89 o                         
  21   2   4         42.18         29.43         7.49 o                         
 -21   3   4         17.33         19.64         6.86 o                         
 -20   3   4         89.59        111.96        10.34 o                         
 -19   3   4         95.34        130.98        10.50 o                         
 -18   3   4        361.60        335.37        15.07 o                         
 -17   3   4          6.65          9.13         4.46 o                         
 -16   3   4         39.36         30.05         5.35 o                         
 -15   3   4        112.53        117.07         8.10 o                         
 -14   3   4        317.75        305.20        11.93 o                         
 -13   3   4         40.89         50.26         5.59 o                         
 -12   3   4          0.24          0.03         1.57 o                         
 -11   3   4          9.73          6.21         3.49 o                         
 -10   3   4        275.03        268.59         6.71 o                         
  -9   3   4         30.24         26.42         2.25 o                         
  -8   3   4         25.13         28.59         2.36 o                         
  -7   3   4        933.95       1002.76        15.05 o                         
  -6   3   4        131.85        127.44         3.99 o                         
  -5   3   4          0.37         -1.15         1.23 o                         
  -4   3   4       2556.26       2704.70        32.00 o                         
  -3   3   4        145.96        127.28         3.41 o                         
  -2   3   4        397.16        412.83         6.36 o                         
  -1   3   4         27.88         20.69         2.66 o                         
   0   3   4       1573.23       1559.24        40.12 o                         
   1   3   4         20.04         22.50         2.37 o                         
   2   3   4        325.24        334.89         6.27 o                         
   3   3   4       1276.37       1292.30        16.81 o                         
   4   3   4        501.03        512.13         8.46 o                         
   5   3   4          8.98          4.90         1.25 o                         
   6   3   4         81.70         83.12         2.99 o                         
   7   3   4        183.67        173.24         4.56 o                         
   8   3   4         83.03         67.23         3.69 o                         
   9   3   4        130.73        129.53         4.60 o                         
  10   3   4         32.28         34.29         2.88 o                         
  11   3   4          4.47          8.59         2.48 o                         
  12   3   4        134.59        124.31         5.61 o                         
  13   3   4        460.20        457.51        12.04 o                         
  14   3   4        282.22        257.05         9.12 o                         
  15   3   4        123.94        131.48         6.83 o                         
  16   3   4          9.72         12.57         3.59 o                         
  17   3   4          8.18         15.89         4.07 o                         
  18   3   4        216.88        221.24        11.33 o                         
  19   3   4         65.06         56.17         9.37 o                         
  20   3   4         22.27          9.30         5.15 o                         
  21   3   4          2.33          2.73         5.66 o                         
 -20   4   4        140.42        169.09        13.99 o                         
 -19   4   4         33.16         24.91         6.76 o                         
 -18   4   4         17.90         29.61         9.08 o                         
 -17   4   4         15.86         19.54         5.64 o                         
 -16   4   4        259.87        273.16        14.08 o                         
 -15   4   4        142.69        164.40         9.96 o                         
 -14   4   4        298.12        269.82        12.26 o                         
 -13   4   4         28.23         46.56         6.69 o                         
 -12   4   4       1260.90       1317.05        45.11 o                         
 -11   4   4         61.48         51.33         4.22 o                         
 -10   4   4        109.88        100.07         5.18 o                         
  -9   4   4        450.05        454.95         9.99 o                         
  -8   4   4        221.77        218.17         6.28 o                         
  -7   4   4         57.26         53.65         3.31 o                         
  -6   4   4         58.38         51.64         3.35 o                         
  -5   4   4         36.18         47.90         3.06 o                         
  -4   4   4         39.39         52.08         3.59 o                         
  -3   4   4          1.29          0.58         1.12 o                         
  -2   4   4         59.79         65.37         2.47 o                         
  -1   4   4       1856.10       1794.36        21.59 o                         
   0   4   4         35.92         47.83         2.22 o                         
   1   4   4       2498.92       2371.10        42.77 o                         
   2   4   4          0.80          1.26         1.00 o                         
   3   4   4         20.20         25.77         3.44 o                         
   4   4   4         21.85         23.93         2.47 o                         
   5   4   4         33.81         30.58         3.65 o                         
   6   4   4        164.97        172.78         5.39 o                         
   7   4   4         54.66         54.89         3.18 o                         
   8   4   4        151.37        134.96         5.17 o                         
   9   4   4        473.13        452.81        10.92 o                         
  10   4   4         48.43         53.12         4.15 o                         
  11   4   4        250.93        239.36         8.11 o                         
  12   4   4         59.97         62.44         4.69 o                         
  13   4   4         78.42         83.93         5.77 o                         
  14   4   4        447.54        437.83        12.78 o                         
  15   4   4         63.83         68.27         5.83 o                         
  16   4   4          0.45          1.20         3.35 o                         
  17   4   4         85.13         98.99         8.95 o                         
  18   4   4         94.20         92.61        13.38 o                         
  19   4   4          1.29         -1.37         3.84 o                         
  20   4   4         14.41         13.10         6.42 o                         
 -19   5   4          1.34         -4.46         5.10 o                         
 -18   5   4          3.24          4.74         4.98 o                         
 -17   5   4        260.38        266.49        14.86 o                         
 -16   5   4        214.37        197.36        12.80 o                         
 -15   5   4        198.94        185.00        11.63 o                         
 -14   5   4          5.67          5.03         4.17 o                         
 -13   5   4         15.37         13.25         4.56 o                         
 -12   5   4        615.06        579.79        19.27 o                         
 -11   5   4         59.80         57.95         6.19 o                         
 -10   5   4        804.42        804.63        21.81 o                         
  -9   5   4        107.30        100.11         5.27 o                         
  -8   5   4        678.38        655.36        14.40 o                         
  -7   5   4          0.16          1.18         2.10 o                         
  -6   5   4        206.74        202.30         6.66 o                         
  -5   5   4          2.45         10.80         4.06 o                         
  -4   5   4        445.67        418.46        10.05 o                         
  -3   5   4          0.73          0.81         1.44 o                         
  -2   5   4        326.70        326.64         7.02 o                         
  -1   5   4         22.75         28.69         2.30 o                         
   0   5   4        188.13        168.55         5.11 o                         
   1   5   4        137.73        145.94         4.43 o                         
   2   5   4        143.25        139.10         5.20 o                         
   3   5   4         11.19         12.07         2.61 o                         
   4   5   4        454.07        452.30         9.25 o                         
   5   5   4        196.07        196.96         6.39 o                         
   6   5   4         37.37         42.83         5.50 o                         
   7   5   4         35.65         62.73        15.79 o                         
   8   5   4        307.39        285.91        11.05 o                         
   9   5   4          2.59          0.75         2.65 o                         
  10   5   4        262.44        250.23        10.69 o                         
  11   5   4         22.01         25.53         4.82 o                         
  12   5   4        483.38        484.04        32.97 o                         
  13   5   4        293.10        275.82        13.07 o                         
  14   5   4        761.27        742.93        24.04 o                         
  15   5   4         50.10         53.74         6.87 o                         
  16   5   4         53.95         52.70         7.66 o                         
  17   5   4         44.19         45.95         6.94 o                         
  18   5   4         29.41         35.52         6.88 o                         
 -17   6   4          9.00          3.06         5.12 o                         
 -16   6   4          2.20          1.45         4.16 o                         
 -15   6   4          6.69         13.60         6.25 o                         
 -14   6   4        361.12        394.38        18.22 o                         
 -13   6   4          2.84          2.84         3.98 o                         
 -12   6   4         35.16         52.89         7.10 o                         
 -11   6   4         35.70         36.16         5.84 o                         
 -10   6   4        157.30        156.56        10.12 o                         
  -9   6   4        254.57        246.50        12.02 o                         
  -8   6   4        271.18        275.77         9.81 o                         
  -7   6   4         76.65         67.29         5.12 o                         
  -6   6   4         97.34         95.13         5.42 o                         
  -5   6   4        344.47        339.23        10.61 o                         
  -4   6   4         75.15         71.68         4.84 o                         
  -3   6   4          5.84          3.41         1.87 o                         
  -2   6   4        104.62        131.52        10.86 o                         
  -1   6   4         31.05         33.04         3.08 o                         
   0   6   4          2.01          2.43         1.90 o                         
   1   6   4         92.58         77.08         6.14 o                         
   2   6   4        142.77        148.00         5.33 o                         
   3   6   4        192.19        177.31         7.27 o                         
   4   6   4         29.37         38.85         4.06 o                         
   5   6   4         86.32         65.29         5.67 o                         
   6   6   4         44.49         44.89         5.44 o                         
   7   6   4         30.85         29.57         5.25 o                         
   8   6   4         61.89         64.82         6.93 o                         
   9   6   4          1.51          1.80         3.52 o                         
  10   6   4          0.02         -2.14         3.46 o                         
  11   6   4        130.38        112.17         9.21 o                         
  12   6   4          4.63          1.06         3.64 o                         
  13   6   4          6.52         16.04         5.24 o                         
  14   6   4        232.61        241.19        13.53 o                         
  15   6   4        173.22        151.92        11.48 o                         
  16   6   4          0.85          3.41         4.08 o                         
 -15   7   4         30.50         36.44         8.42 o                         
 -14   7   4          6.24          1.22         4.19 o                         
 -13   7   4         19.34         15.00         6.32 o                         
 -12   7   4          7.67         11.31         5.27 o                         
 -11   7   4         31.72         47.66         6.94 o                         
 -10   7   4          2.46          3.27         3.64 o                         
  -9   7   4          4.39          5.72         4.92 o                         
  -8   7   4         25.15         27.76         5.56 o                         
  -7   7   4        319.92        293.16        10.42 o                         
  -6   7   4         17.50         20.22         4.35 o                         
  -5   7   4        259.71        262.61        10.20 o                         
  -4   7   4        350.14        350.49        11.28 o                         
  -3   7   4        134.38        134.75         7.10 o                         
  -2   7   4          3.56          2.40         2.64 o                         
  -1   7   4         19.52         25.58         3.57 o                         
   0   7   4         66.85         73.96         5.96 o                         
   1   7   4         64.26         63.03         7.77 o                         
   2   7   4         87.58         72.87         5.87 o                         
   3   7   4        197.52        178.01         8.39 o                         
   4   7   4          9.53          9.91         3.57 o                         
   5   7   4        665.83        605.86        20.76 o                         
   6   7   4        156.57        145.38         9.88 o                         
   7   7   4        176.71        168.76        11.44 o                         
   8   7   4          6.18         15.50         9.40 o                         
   9   7   4         82.92         64.94         7.92 o                         
  10   7   4          8.91         14.17         5.09 o                         
  11   7   4          1.56         -3.12         4.18 o                         
  12   7   4        151.87        164.40        11.45 o                         
  13   7   4         43.66         29.87         7.18 o                         
  14   7   4        101.48        115.99        16.01 o                         
 -11   8   4         15.18         14.13         6.47 o                         
 -10   8   4          7.79          3.58         4.63 o                         
  -9   8   4         13.68         16.23         6.14 o                         
  -8   8   4         15.56         16.96         7.60 o                         
  -7   8   4         43.47         38.58         6.81 o                         
  -6   8   4         18.09         21.06         5.74 o                         
  -5   8   4        150.26        131.68         9.08 o                         
  -4   8   4          9.73          9.64         4.84 o                         
  -3   8   4         54.27         47.14         7.08 o                         
  -2   8   4         51.39         38.41         6.66 o                         
  -1   8   4          0.95         -2.06         3.79 o                         
   0   8   4        155.38        160.92        10.52 o                         
   1   8   4         25.55         33.21         5.08 o                         
   2   8   4         69.28         58.14         6.11 o                         
   3   8   4         68.44         77.93         8.12 o                         
   4   8   4          9.64         11.54         4.89 o                         
   5   8   4         15.29         12.45         5.88 o                         
   6   8   4         17.68         22.78         5.99 o                         
   7   8   4          0.09          4.66         4.82 o                         
   8   8   4         69.76         72.46         8.61 o                         
   9   8   4         43.77         55.09         8.50 o                         
  10   8   4         23.91         12.90         5.98 o                         
  11   8   4         22.90         25.18         9.59 o                         
  -6   9   4          0.54          5.73         6.89 o                         
  -5   9   4          9.50         16.28         7.91 o                         
  -4   9   4        120.64        130.68        14.85 o                         
  -3   9   4          0.31         -5.19         6.51 o                         
  -2   9   4          1.65          2.82         4.61 o                         
  -1   9   4         64.48         78.67         9.64 o                         
   0   9   4         48.63         37.10         9.12 o                         
   1   9   4          1.24          3.19         5.59 o                         
   2   9   4         52.41         60.99        11.02 o                         
   3   9   4        322.64        307.21        22.39 o                         
   4   9   4          2.33          3.13         5.44 o                         
   5   9   4         52.60         66.86        11.26 o                         
 -22   1   5         27.96         33.90        14.27 o                         
 -21   1   5         42.13         47.76         9.46 o                         
 -20   1   5         16.16          8.52         4.59 o                         
 -19   1   5         22.67         32.35         5.53 o                         
 -18   1   5        100.86         89.17         7.31 o                         
 -17   1   5        264.13        233.44         9.64 o                         
 -16   1   5        896.70        900.40        29.24 o                         
 -15   1   5        909.90        838.19        15.96 o                         
 -14   1   5         12.62         10.98         2.52 o                         
 -13   1   5        549.69        554.00        10.67 o                         
 -12   1   5          2.05          4.65         1.89 o                         
 -11   1   5          1.36          1.04         1.41 o                         
 -10   1   5          0.20         -0.15         1.17 o                         
  -9   1   5        112.90        108.09         3.33 o                         
  -8   1   5       1282.30       1398.09        16.56 o                         
  -7   1   5       6816.35       7458.95        67.11 o                         
  -6   1   5         36.12         33.22         3.97 o                         
  -5   1   5        152.70        220.86         3.54 o                         
  -4   1   5        286.58        315.50         4.37 o                         
  -3   1   5       2267.86       2542.83        34.86 o                         
  -2   1   5          0.04         -0.74         0.76 o                         
  -1   1   5       1485.57       1396.06        12.83 o                         
   0   1   5       3473.43       3636.37        34.24 o                         
   1   1   5        352.45        378.15         4.62 o                         
   2   1   5       2259.05       2359.07        19.24 o                         
   3   1   5       3777.94       4011.50        66.42 o                         
   4   1   5         15.18         13.48         1.55 o                         
   5   1   5       1720.92       1707.01        15.62 o                         
   6   1   5        136.05        161.18         3.01 o                         
   7   1   5         19.07         24.80         1.60 o                         
   8   1   5        175.12        181.25         3.72 o                         
   9   1   5         31.89         36.77         3.18 o                         
  10   1   5          5.57          6.91         1.61 o                         
  11   1   5        748.58        735.74        11.29 o                         
  12   1   5        213.64        199.45         6.64 o                         
  13   1   5       1117.94       1094.13        17.79 o                         
  14   1   5        770.65        730.59        13.98 o                         
  15   1   5       1153.55       1122.75        21.45 o                         
  16   1   5         79.25         84.83         5.19 o                         
  17   1   5         12.13          9.16         3.72 o                         
  18   1   5          0.02          3.18         2.82 o                         
  19   1   5          0.89          4.92         3.58 o                         
  20   1   5         10.43         12.24         4.67 o                         
  21   1   5         49.56         48.73         7.22 o                         
 -21   2   5          2.75          4.72         4.83 o                         
 -20   2   5        169.29        217.22        13.88 o                         
 -19   2   5          9.32          6.45         4.36 o                         
 -18   2   5          1.07          2.55         3.78 o                         
 -17   2   5          1.72          2.61         3.66 o                         
 -16   2   5        146.07        124.88         6.61 o                         
 -15   2   5         89.88         85.08         4.68 o                         
 -14   2   5         39.49         37.74         3.66 o                         
 -13   2   5         19.08         20.15         3.05 o                         
 -12   2   5        737.29        740.85        14.69 o                         
 -11   2   5        881.36        890.33        16.37 o                         
 -10   2   5       1704.46       1825.65        26.95 o                         
  -9   2   5        672.47        670.41        12.16 o                         
  -8   2   5        653.77        624.27        10.72 o                         
  -7   2   5        401.55        364.38         7.22 o                         
  -6   2   5         58.22         45.53         2.77 o                         
  -5   2   5         28.17         27.74         2.00 o                         
  -4   2   5        488.63        571.57         8.63 o                         
  -3   2   5       1520.38       1535.03        21.52 o                         
  -2   2   5        677.44        684.53         7.52 o                         
  -1   2   5       1195.13       1242.70        11.61 o                         
   0   2   5        195.58        194.36         7.85 o                         
   1   2   5         97.29         89.29         4.39 o                         
   2   2   5         49.88         53.68         2.36 o                         
   3   2   5         23.96         17.63         1.87 o                         
   4   2   5        532.91        526.11         8.28 o                         
   5   2   5       1358.30       1410.12        17.87 o                         
   6   2   5         14.61         33.58         6.40 o                         
   7   2   5        166.56        175.77         3.44 o                         
   8   2   5        303.51        269.48         5.23 o                         
   9   2   5         13.78         12.41         1.63 o                         
  10   2   5        373.47        355.16         6.61 o                         
  11   2   5         55.22         53.37         3.09 o                         
  12   2   5       2576.96       2542.85        40.66 o                         
  13   2   5        394.93        398.07        10.45 o                         
  14   2   5        887.91        880.70        18.15 o                         
  15   2   5          0.00         -0.74         2.35 o                         
  16   2   5        142.05        132.60         6.68 o                         
  17   2   5         47.83         46.07         4.96 o                         
  18   2   5         22.65         27.11         4.64 o                         
  19   2   5         31.42         27.35         4.98 o                         
  20   2   5         23.97         38.27         7.68 o                         
  21   2   5          9.05         21.01        12.07 o                         
 -21   3   5         73.57         85.06        10.35 o                         
 -20   3   5         10.01         11.16         5.57 o                         
 -19   3   5         12.81          9.65         6.65 o                         
 -18   3   5        264.02        225.34        13.67 o                         
 -17   3   5         92.04        113.85         9.43 o                         
 -16   3   5        200.97        189.94        11.29 o                         
 -15   3   5        452.96        458.61        16.87 o                         
 -14   3   5         40.63         53.54         5.85 o                         
 -13   3   5         11.49         11.36         2.66 o                         
 -12   3   5        404.17        403.22         9.99 o                         
 -11   3   5         27.34         36.57         3.37 o                         
 -10   3   5        123.98        126.49         5.10 o                         
  -9   3   5        138.96        175.11        14.56 o                         
  -8   3   5        585.61        653.77        12.36 o                         
  -7   3   5          5.47          3.59         1.61 o                         
  -6   3   5       1676.07       1820.50        24.77 o                         
  -5   3   5        274.13        294.22         6.54 o                         
  -4   3   5          3.73          9.64         2.90 o                         
  -3   3   5        445.50        434.28         9.71 o                         
  -2   3   5         99.66        125.21         3.22 o                         
  -1   3   5        121.90        130.75         3.65 o                         
   0   3   5        140.76        179.52         4.53 o                         
   1   3   5         33.54         27.51         2.24 o                         
   2   3   5        300.24        289.27         6.23 o                         
   3   3   5       1199.08       1300.32        18.04 o                         
   4   3   5         12.83         24.12         2.14 o                         
   5   3   5       1175.26       1138.93        20.25 o                         
   6   3   5        296.75        307.42         8.83 o                         
   7   3   5         86.33         95.91         7.76 o                         
   8   3   5        547.09        532.25        13.06 o                         
   9   3   5         65.30         64.82         3.68 o                         
  10   3   5        698.75        700.72        13.65 o                         
  11   3   5       1241.97       1248.79        21.61 o                         
  12   3   5        227.43        221.84         7.55 o                         
  13   3   5       1746.10       1703.09        37.91 o                         
  14   3   5          0.99         -1.20         2.41 o                         
  15   3   5        473.46        454.32        16.46 o                         
  16   3   5         88.85         84.86         6.92 o                         
  17   3   5         14.36         16.03         4.86 o                         
  18   3   5        353.07        363.08        19.65 o                         
  19   3   5        427.35        411.56        18.08 o                         
  20   3   5          1.18          3.14         4.38 o                         
 -20   4   5          0.07         -0.56         4.71 o                         
 -19   4   5         17.22         21.79         6.66 o                         
 -18   4   5          3.90         -1.17         3.94 o                         
 -17   4   5          6.10         10.24         5.19 o                         
 -16   4   5         36.70         39.63         6.37 o                         
 -15   4   5         20.00         21.56         5.47 o                         
 -14   4   5        346.06        342.90        14.54 o                         
 -13   4   5       1324.70       1373.51        37.76 o                         
 -12   4   5         17.24         17.58         4.34 o                         
 -11   4   5         44.30         44.82         3.47 o                         
 -10   4   5          9.12          8.01         2.52 o                         
  -9   4   5        188.90        174.09         6.59 o                         
  -8   4   5        160.23        162.33         5.99 o                         
  -7   4   5          8.51         11.40         2.21 o                         
  -6   4   5        428.25        430.85         9.42 o                         
  -5   4   5         98.96         99.17         4.20 o                         
  -4   4   5         67.95         77.48         3.49 o                         
  -3   4   5       1063.12       1080.48        19.97 o                         
  -2   4   5        127.18        113.06         6.77 o                         
  -1   4   5        105.30         86.69         4.28 o                         
   0   4   5        150.62        153.59         4.99 o                         
   1   4   5        867.56        889.22        15.21 o                         
   2   4   5         21.67         23.94         2.71 o                         
   3   4   5         75.24         83.21         4.04 o                         
   4   4   5         39.30         39.10         3.01 o                         
   5   4   5        120.68        116.74         5.96 o                         
   6   4   5         38.02         46.30         5.00 o                         
   7   4   5         15.47         24.53         4.82 o                         
   8   4   5        311.34        295.73        10.14 o                         
   9   4   5        719.50        723.23        18.83 o                         
  10   4   5        790.52        829.08        21.25 o                         
  11   4   5       1141.57       1164.77        27.71 o                         
  12   4   5         26.85         30.66         5.14 o                         
  13   4   5        221.07        225.51        11.13 o                         
  14   4   5          4.68         12.32         4.51 o                         
  15   4   5          0.18          0.48         3.73 o                         
  16   4   5          2.60          7.56         4.38 o                         
  17   4   5         13.91         17.24         5.88 o                         
  18   4   5          3.78          7.98         5.20 o                         
  19   4   5         11.46         20.09         6.24 o                         
 -18   5   5          9.94          7.27         5.42 o                         
 -17   5   5         28.70         28.88         7.05 o                         
 -16   5   5         45.21         48.48         7.41 o                         
 -15   5   5        261.23        251.24        13.67 o                         
 -14   5   5         22.41         28.45         6.43 o                         
 -13   5   5          8.06         21.88         5.94 o                         
 -12   5   5          0.05         -2.47         4.65 o                         
 -11   5   5        474.00        466.24        15.95 o                         
 -10   5   5        168.24        168.10        10.09 o                         
  -9   5   5          0.23         -0.19         1.70 o                         
  -8   5   5        439.45        421.94        11.43 o                         
  -7   5   5        565.34        566.99        12.77 o                         
  -6   5   5          0.15         -1.33         1.91 o                         
  -5   5   5       1002.34        942.81        17.61 o                         
  -4   5   5         13.23         14.23         2.99 o                         
  -3   5   5         30.66         35.19         3.15 o                         
  -2   5   5        225.83        218.58        11.14 o                         
  -1   5   5          0.29         -0.51         1.23 o                         
   0   5   5         28.21         25.02         3.08 o                         
   1   5   5         99.07        104.62         5.28 o                         
   2   5   5        324.41        316.27         9.07 o                         
   3   5   5         21.27         27.46         3.40 o                         
   4   5   5        102.79         92.99         4.98 o                         
   5   5   5         96.74         93.15         4.48 o                         
   6   5   5          0.10          2.25         1.71 o                         
   7   5   5        550.09        558.67        16.93 o                         
   8   5   5         15.04         17.59         4.38 o                         
   9   5   5        140.31        145.65         8.45 o                         
  10   5   5        218.44        222.15        10.76 o                         
  11   5   5        988.20       1026.34        27.62 o                         
  12   5   5        253.74        244.26        12.68 o                         
  13   5   5         50.59         45.59         6.55 o                         
  14   5   5          0.67         -1.08         3.86 o                         
  15   5   5        142.62        137.11        10.00 o                         
  16   5   5         46.68         42.07         6.82 o                         
  17   5   5          3.58          9.40         5.59 o                         
  18   5   5         73.37        100.33        10.68 o                         
 -16   6   5          1.25         -2.03         4.54 o                         
 -15   6   5         80.98         94.75        11.10 o                         
 -14   6   5         99.72         73.52         8.45 o                         
 -13   6   5        267.20        272.21        15.02 o                         
 -12   6   5        220.04        220.69        12.12 o                         
 -11   6   5          0.03         -2.18         3.33 o                         
 -10   6   5        186.27        180.29        10.16 o                         
  -9   6   5        555.55        538.34        17.64 o                         
  -8   6   5         94.91         87.54         6.30 o                         
  -7   6   5          6.16          9.34         3.32 o                         
  -6   6   5          0.09          2.26         2.31 o                         
  -5   6   5         55.14         61.38         5.66 o                         
  -4   6   5        967.47        911.34        32.72 o                         
  -3   6   5          6.86          1.50         2.21 o                         
  -2   6   5         48.01         49.48         4.05 o                         
  -1   6   5        146.35        142.88         7.16 o                         
   0   6   5          7.34          6.17         2.78 o                         
   1   6   5         58.39         46.13         4.97 o                         
   2   6   5        891.60        780.67        17.79 o                         
   3   6   5          6.77          2.76         3.22 o                         
   4   6   5          1.24          3.23         2.45 o                         
   5   6   5        287.66        251.61         8.85 o                         
   6   6   5         17.87         16.97         4.62 o                         
   7   6   5         47.46         60.40         6.81 o                         
   8   6   5         53.65         49.43         6.34 o                         
   9   6   5         62.39         71.49         7.26 o                         
  10   6   5        232.16        252.99        12.88 o                         
  11   6   5        305.53        293.01        14.52 o                         
  12   6   5          0.17          3.17         4.19 o                         
  13   6   5         53.82         62.83         8.10 o                         
  14   6   5         27.25         28.51         6.33 o                         
  15   6   5          2.53          7.88         5.30 o                         
  16   6   5          1.91          4.96         4.67 o                         
 -14   7   5         25.44         25.90         7.48 o                         
 -13   7   5         80.92         75.83         9.62 o                         
 -12   7   5         30.63         22.65         6.12 o                         
 -11   7   5        116.49        136.48        10.32 o                         
 -10   7   5          5.92          1.16         3.55 o                         
  -9   7   5          0.00          4.69         4.30 o                         
  -8   7   5         14.46         10.54         4.71 o                         
  -7   7   5         86.22         82.59         5.87 o                         
  -6   7   5         22.48         25.17         4.00 o                         
  -5   7   5        152.79        164.97         7.99 o                         
  -4   7   5        365.29        332.09        10.47 o                         
  -3   7   5          2.07          2.85         3.25 o                         
  -2   7   5         14.64         23.57         6.63 o                         
  -1   7   5          4.48          5.70         4.05 o                         
   0   7   5          0.85         -1.01         2.56 o                         
   1   7   5          3.28          2.77         3.28 o                         
   2   7   5         10.42         15.59         3.93 o                         
   3   7   5          0.00         -0.33         3.11 o                         
   4   7   5         20.78         10.72         3.32 o                         
   5   7   5          1.58          4.54         3.51 o                         
   6   7   5         88.03         69.24         7.36 o                         
   7   7   5         69.66         76.70         8.52 o                         
   8   7   5         33.94         18.95         6.13 o                         
   9   7   5        513.13        523.73        20.98 o                         
  10   7   5         41.27         54.92         8.23 o                         
  11   7   5        115.91        145.44        11.06 o                         
  12   7   5          0.65         -5.43         5.43 o                         
  13   7   5         25.11         29.95         6.91 o                         
 -10   8   5         23.22         26.90         9.64 o                         
  -9   8   5          6.18          9.91         7.78 o                         
  -8   8   5        208.15        202.76        18.25 o                         
  -7   8   5         98.74        121.20        15.33 o                         
  -6   8   5        172.32        207.76        16.57 o                         
  -5   8   5         44.20         44.95         7.63 o                         
  -4   8   5        263.99        248.93        17.24 o                         
  -3   8   5         49.28         61.77         8.74 o                         
  -2   8   5         40.84         59.16         8.16 o                         
  -1   8   5          0.64         -1.12         3.60 o                         
   0   8   5          9.40          4.13         4.18 o                         
   1   8   5         21.48         22.28         5.93 o                         
   2   8   5         13.88         36.93        11.87 o                         
   3   8   5          1.53          8.24         4.86 o                         
   4   8   5         63.20         68.59         8.48 o                         
   5   8   5         55.79         51.19         7.89 o                         
   6   8   5         20.74         25.46         6.62 o                         
   7   8   5         31.36         44.15         7.96 o                         
   8   8   5        210.37        221.48        14.78 o                         
   9   8   5          5.00          1.57         5.35 o                         
  10   8   5         74.61         65.89         9.02 o                         
  -4   9   5         50.68         67.19        12.56 o                         
  -3   9   5         45.45         59.65        11.08 o                         
  -2   9   5        160.91        160.21        13.38 o                         
  -1   9   5         10.77         12.31         6.42 o                         
   0   9   5          0.74         -1.46         5.29 o                         
   1   9   5          8.34         10.08         7.07 o                         
   2   9   5          9.72          6.61         6.69 o                         
   3   9   5          0.80         -3.42         5.32 o                         
 -21   0   6        154.53        140.18        25.41 o                         
 -20   0   6          0.41          1.22         8.34 o                         
 -19   0   6         50.76         40.92         7.53 o                         
 -18   0   6        157.65        142.88        11.55 o                         
 -17   0   6        500.01        453.88        25.21 o                         
 -16   0   6        258.40        241.03        12.56 o                         
 -15   0   6        795.59        712.48        33.77 o                         
 -14   0   6          3.94          8.73         3.60 o                         
 -13   0   6        992.83       1007.17        24.03 o                         
 -12   0   6         94.50         84.17         5.72 o                         
 -11   0   6        373.67        374.40        10.80 o                         
 -10   0   6         21.06         21.15         3.26 o                         
  -9   0   6         35.95         45.48         7.12 o                         
  -8   0   6        425.51        384.74         9.89 o                         
  -7   0   6        585.65        569.65        12.16 o                         
  -6   0   6        679.36        648.52        13.10 o                         
  -5   0   6       1037.83       1130.87        19.26 o                         
  -4   0   6        566.65        683.45        12.40 o                         
  -3   0   6       1429.63       1451.41        22.24 o                         
  -2   0   6       1502.31       1446.49        21.38 o                         
  -1   0   6        450.83        448.74         9.52 o                         
   0   0   6       1184.83       1233.66        39.80 o                         
   1   0   6       1249.21       1285.88        19.15 o                         
   2   0   6        266.32        260.83         5.87 o                         
   3   0   6       1422.53       1601.77        28.20 o                         
   4   0   6        933.61        996.96        15.65 o                         
   5   0   6       1403.98       1440.55        27.59 o                         
   6   0   6         40.94         32.46         2.60 o                         
   7   0   6        362.37        355.81         8.31 o                         
   8   0   6        699.22        697.71        13.43 o                         
   9   0   6       3367.02       3421.17        52.68 o                         
  10   0   6       3304.65       3146.24        50.10 o                         
  11   0   6        478.58        435.18        11.36 o                         
  12   0   6        661.19        596.75        14.69 o                         
  13   0   6         30.82         35.87         4.19 o                         
  14   0   6        151.27        150.07         7.58 o                         
  15   0   6          2.99          1.88         3.07 o                         
  16   0   6         22.63         29.28         4.64 o                         
  17   0   6         62.66         73.62         9.18 o                         
  18   0   6        194.41        213.48        36.02 o                         
  19   0   6        449.61        472.53        23.34 o                         
  20   0   6         14.49          2.06         9.47 o                         
  21   0   6        149.95        145.08        15.26 o                         
 -21   1   6         31.49         39.12         8.16 o                         
 -20   1   6          2.96          4.93         4.58 o                         
 -19   1   6        169.08        158.17        10.39 o                         
 -18   1   6         54.04         58.47         5.48 o                         
 -17   1   6         73.56         70.07         5.51 o                         
 -16   1   6        172.43        175.32         7.71 o                         
 -15   1   6        119.15        100.59         6.13 o                         
 -14   1   6        313.69        322.04         9.60 o                         
 -13   1   6        139.45        140.46         5.28 o                         
 -12   1   6        493.64        476.38         9.48 o                         
 -11   1   6         33.87         33.83         3.23 o                         
 -10   1   6         55.67         60.78         3.02 o                         
  -9   1   6        373.62        364.76         6.98 o                         
  -8   1   6        210.29        195.79         6.72 o                         
  -7   1   6          0.57          3.42         1.23 o                         
  -6   1   6        186.04        192.05         4.04 o                         
  -5   1   6       1417.52       1496.15        21.26 o                         
  -4   1   6         16.28         29.40         5.37 o                         
  -3   1   6         46.13         52.58         1.89 o                         
  -2   1   6        167.01        172.62         3.29 o                         
  -1   1   6        458.94        484.64         6.33 o                         
   0   1   6        206.12        166.20         3.33 o                         
   1   1   6         76.66         79.39         2.30 o                         
   2   1   6         33.26         44.34         1.88 o                         
   3   1   6        207.84        214.27         4.82 o                         
   4   1   6         35.19         26.63         1.38 o                         
   5   1   6        608.16        618.02         8.21 o                         
   6   1   6       1505.14       1566.74        16.40 o                         
   7   1   6          3.72          4.31         1.25 o                         
   8   1   6         48.41         46.67         2.36 o                         
   9   1   6        217.24        218.10         4.74 o                         
  10   1   6          8.01         16.70         3.23 o                         
  11   1   6        169.24        156.25         4.48 o                         
  12   1   6        326.00        323.43         8.73 o                         
  13   1   6         74.37         74.46         4.15 o                         
  14   1   6        232.88        222.53         7.66 o                         
  15   1   6         16.93         19.43         3.73 o                         
  16   1   6        111.84        113.90         8.31 o                         
  17   1   6          0.45         -0.25         2.36 o                         
  18   1   6         41.93         45.90         5.65 o                         
  19   1   6          8.32          6.85         3.85 o                         
  20   1   6          5.96          3.17         3.65 o                         
  21   1   6         56.28         66.95        12.29 o                         
 -21   2   6         14.21         15.21         6.32 o                         
 -20   2   6         11.73         14.59         5.88 o                         
 -19   2   6          7.36         18.95         5.96 o                         
 -18   2   6         25.91         30.75         5.99 o                         
 -17   2   6         35.14         38.68         6.55 o                         
 -16   2   6          0.10          0.36         2.26 o                         
 -15   2   6         41.62         41.07         4.34 o                         
 -14   2   6          3.75          1.09         2.04 o                         
 -13   2   6        254.85        264.50         8.70 o                         
 -12   2   6        217.93        204.83         7.01 o                         
 -11   2   6        126.78        126.05         5.56 o                         
 -10   2   6        275.79        289.00         8.02 o                         
  -9   2   6         10.38         19.04         2.52 o                         
  -8   2   6          0.43         -0.98         1.64 o                         
  -7   2   6         59.11         69.42         3.48 o                         
  -6   2   6         22.54         33.00         2.46 o                         
  -5   2   6        493.99        440.88        13.91 o                         
  -4   2   6         79.24         84.04         2.09 o                         
  -3   2   6        593.50        636.27         8.23 o                         
  -2   2   6        305.98        278.21         4.35 o                         
  -1   2   6        377.82        377.44         7.07 o                         
   0   2   6        358.68        377.93         6.82 o                         
   1   2   6        117.76        109.39         4.61 o                         
   2   2   6       2911.32       2949.64        34.88 o                         
   3   2   6       2485.56       2555.35        30.89 o                         
   4   2   6       2109.53       2244.00        32.77 o                         
   5   2   6        244.40        235.72        12.74 o                         
   6   2   6        399.81        388.90         9.47 o                         
   7   2   6        248.56        245.69         5.91 o                         
   8   2   6       1123.54       1063.62        16.35 o                         
   9   2   6        272.06        256.59         6.42 o                         
  10   2   6        242.15        242.62         5.56 o                         
  11   2   6        847.29        831.08        18.13 o                         
  12   2   6       1805.46       1818.99        29.10 o                         
  13   2   6         91.44         72.88         4.86 o                         
  14   2   6        189.84        192.69         7.68 o                         
  15   2   6         74.02         74.74         7.12 o                         
  16   2   6          2.05          3.66         3.06 o                         
  17   2   6        142.91        127.30         7.65 o                         
  18   2   6         79.67        109.21        17.03 o                         
  19   2   6         32.55         50.18         7.68 o                         
  20   2   6         78.94         89.73        10.02 o                         
 -20   3   6         34.98         51.86         8.24 o                         
 -19   3   6          5.96          7.14         4.92 o                         
 -18   3   6          3.89          6.85         4.85 o                         
 -17   3   6         15.04         13.20         5.28 o                         
 -16   3   6         96.95        100.26         8.52 o                         
 -15   3   6        108.27        108.49         8.29 o                         
 -14   3   6          0.18          1.59         3.23 o                         
 -13   3   6        703.60        645.63        19.83 o                         
 -12   3   6         35.75         40.09         3.96 o                         
 -11   3   6        274.47        291.79         8.81 o                         
 -10   3   6        378.63        351.85         9.10 o                         
  -9   3   6        201.96        177.49        12.56 o                         
  -8   3   6        192.05        211.83         8.99 o                         
  -7   3   6       1639.59       1766.26        31.27 o                         
  -6   3   6         10.01         10.46         4.68 o                         
  -5   3   6         94.53        107.31         6.26 o                         
  -4   3   6         39.88         31.64         3.52 o                         
  -3   3   6          6.69         15.88         2.62 o                         
  -2   3   6          6.52          6.18         1.99 o                         
  -1   3   6        188.94        181.21         4.68 o                         
   0   3   6        151.76        150.30         4.45 o                         
   1   3   6        159.63        141.48         4.49 o                         
   2   3   6        703.91        705.32        11.86 o                         
   3   3   6          6.38          9.73         2.05 o                         
   4   3   6        326.52        328.00         9.01 o                         
   5   3   6        833.75        877.92        21.53 o                         
   6   3   6        560.82        545.14        13.75 o                         
   7   3   6         18.22         26.66         3.70 o                         
   8   3   6        653.69        645.37        15.63 o                         
   9   3   6         32.47         38.82         4.55 o                         
  10   3   6         37.17         34.00         4.51 o                         
  11   3   6       1900.20       1898.65        43.08 o                         
  12   3   6         89.36         77.31         6.73 o                         
  13   3   6        213.35        202.57         9.58 o                         
  14   3   6         17.67         22.15         4.53 o                         
  15   3   6         83.22         77.53         7.06 o                         
  16   3   6        148.36        156.60        18.21 o                         
  17   3   6        165.37        175.44        11.09 o                         
  18   3   6          0.31         -3.56         4.66 o                         
  19   3   6          2.12          3.47         4.45 o                         
 -19   4   6          2.94          2.36         4.70 o                         
 -18   4   6         97.80         99.08        10.39 o                         
 -17   4   6         12.64         25.84         6.74 o                         
 -16   4   6         15.08         11.53         5.02 o                         
 -15   4   6        331.72        315.96        15.46 o                         
 -14   4   6        775.84        825.26        25.07 o                         
 -13   4   6          5.44          5.85         3.98 o                         
 -12   4   6        587.56        597.53        16.59 o                         
 -11   4   6         76.75         78.87         5.23 o                         
 -10   4   6        221.71        240.39         8.64 o                         
  -9   4   6        495.00        491.88        12.67 o                         
  -8   4   6          2.48          1.32         2.41 o                         
  -7   4   6         51.84         46.82         3.41 o                         
  -6   4   6         29.45         33.84         3.93 o                         
  -5   4   6        279.39        282.10         9.76 o                         
  -4   4   6        702.82        675.20        16.35 o                         
  -3   4   6        290.35        266.11         8.79 o                         
  -2   4   6         61.72         72.89         3.85 o                         
  -1   4   6          1.46          5.09         1.89 o                         
   0   4   6        245.52        250.37         6.76 o                         
   1   4   6          6.85          6.44         2.17 o                         
   2   4   6        519.68        499.79        10.46 o                         
   3   4   6          4.41          5.21         2.14 o                         
   4   4   6          6.60         15.21         5.14 o                         
   5   4   6         70.54         76.20         5.75 o                         
   6   4   6         13.72         20.70         3.71 o                         
   7   4   6        168.30        176.43         8.45 o                         
   8   4   6        945.81        930.26        22.77 o                         
   9   4   6         20.16         39.22         7.70 o                         
  10   4   6          1.43          3.18         3.14 o                         
  11   4   6        114.47        126.59         9.54 o                         
  12   4   6        563.48        575.67        19.03 o                         
  13   4   6        133.37        140.80        10.17 o                         
  14   4   6         31.64         37.39         5.83 o                         
  15   4   6         75.32         59.87         6.96 o                         
  16   4   6        100.28        100.90         8.83 o                         
  17   4   6         69.68         77.58         8.63 o                         
  18   4   6         27.35         42.01         9.28 o                         
 -18   5   6          9.13          5.47         5.42 o                         
 -17   5   6         31.21         27.74         7.78 o                         
 -16   5   6         61.25         74.57         8.90 o                         
 -15   5   6         50.82         55.84         7.51 o                         
 -14   5   6         11.55          6.22         4.45 o                         
 -13   5   6         18.99         21.77         5.40 o                         
 -12   5   6          1.84         -3.06         3.43 o                         
 -11   5   6         44.32         52.85         7.02 o                         
 -10   5   6         77.34         76.50         6.35 o                         
  -9   5   6         66.25         67.36         5.28 o                         
  -8   5   6          6.76          7.35         2.83 o                         
  -7   5   6        357.67        317.37         9.82 o                         
  -6   5   6         33.46         35.43         3.83 o                         
  -5   5   6        353.48        341.59        10.10 o                         
  -4   5   6        145.45        141.64         7.93 o                         
  -3   5   6          2.01          2.91         1.53 o                         
  -2   5   6        294.15        335.45        12.38 o                         
  -1   5   6        277.78        264.25         9.18 o                         
   0   5   6         12.54         16.71         4.52 o                         
   1   5   6        341.35        314.63         9.09 o                         
   2   5   6         35.56         34.48         3.66 o                         
   3   5   6         95.02         99.33         5.28 o                         
   4   5   6        636.36        626.72        13.83 o                         
   5   5   6          0.02         -1.77         1.77 o                         
   6   5   6        175.82        158.77        10.40 o                         
   7   5   6        510.12        480.31        16.24 o                         
   8   5   6         29.96         30.20         5.33 o                         
   9   5   6        138.24        141.46         8.85 o                         
  10   5   6         15.26          9.42         4.57 o                         
  11   5   6        617.97        609.80        20.22 o                         
  12   5   6         37.47         44.55         6.43 o                         
  13   5   6        559.34        539.71        19.71 o                         
  14   5   6         40.33         45.58         7.07 o                         
  15   5   6         31.45         33.28         6.49 o                         
  16   5   6        106.88        123.09        10.30 o                         
  17   5   6         20.37         40.47         8.41 o                         
 -16   6   6         55.14         47.67         8.67 o                         
 -15   6   6        264.83        270.60        15.49 o                         
 -14   6   6         11.63         16.29         6.31 o                         
 -13   6   6         45.70         38.67         6.60 o                         
 -12   6   6         49.07         51.79         6.93 o                         
 -11   6   6          6.70          7.59         4.13 o                         
 -10   6   6          0.10         -0.06         3.09 o                         
  -9   6   6          0.11          0.91         2.22 o                         
  -8   6   6        188.90        177.33         9.22 o                         
  -7   6   6         30.66         36.26         5.84 o                         
  -6   6   6          5.34          0.81         2.31 o                         
  -5   6   6          0.10         -2.38         2.41 o                         
  -4   6   6         49.03         42.97         4.03 o                         
  -3   6   6        106.67        103.01         8.43 o                         
  -2   6   6          0.06         -1.16         2.98 o                         
  -1   6   6         38.98         49.62         5.75 o                         
   0   6   6         69.29         47.14         4.28 o                         
   1   6   6         74.54         73.25         5.56 o                         
   2   6   6          0.32          2.13         2.57 o                         
   3   6   6         27.67         25.11         4.68 o                         
   4   6   6         47.27         49.28         4.88 o                         
   5   6   6        108.61        113.59         8.11 o                         
   6   6   6         52.01         42.55         7.92 o                         
   7   6   6        104.48        102.90         8.29 o                         
   8   6   6         43.75         50.40         6.75 o                         
   9   6   6          1.27          2.65         3.73 o                         
  10   6   6          9.59         12.18         4.98 o                         
  11   6   6          8.35         11.26         5.11 o                         
  12   6   6          6.28         11.79         5.42 o                         
  13   6   6         45.01         57.00         8.48 o                         
  14   6   6          0.21         -2.08         4.33 o                         
  15   6   6        152.84        155.17        12.11 o                         
 -13   7   6        114.47        127.67        12.65 o                         
 -12   7   6          6.91         10.81         5.15 o                         
 -11   7   6         41.06         47.40         7.94 o                         
 -10   7   6         90.55         83.23         8.70 o                         
  -9   7   6         29.35         33.75         6.45 o                         
  -8   7   6          3.38          2.48         3.33 o                         
  -7   7   6        669.42        664.27        32.06 o                         
  -6   7   6         43.66         62.33        10.39 o                         
  -5   7   6        131.74        131.75         9.82 o                         
  -4   7   6         22.95         34.64         6.45 o                         
  -3   7   6         89.45         93.83         8.42 o                         
  -2   7   6         35.29         33.99         6.63 o                         
  -1   7   6          7.00          5.33         4.18 o                         
   0   7   6        212.13        176.56        10.36 o                         
   1   7   6          7.49         12.60         4.86 o                         
   2   7   6        707.58        631.10        18.20 o                         
   3   7   6        113.33        100.07         6.94 o                         
   4   7   6          0.85         -4.21         4.21 o                         
   5   7   6          2.67          3.22         3.83 o                         
   6   7   6          8.83          6.75         4.56 o                         
   7   7   6          0.88          0.16         3.65 o                         
   8   7   6         15.00         11.91         5.36 o                         
   9   7   6         78.87         87.33         9.56 o                         
  10   7   6          6.41          1.90         4.35 o                         
  11   7   6         20.87         29.18         6.84 o                         
  12   7   6         40.40         24.25         6.88 o                         
  -9   8   6         40.18         46.03        11.88 o                         
  -8   8   6         16.90         17.33         8.21 o                         
  -7   8   6        164.04        157.26        15.86 o                         
  -6   8   6         35.40         33.51        10.46 o                         
  -5   8   6          6.33          9.92         5.54 o                         
  -4   8   6          3.76          4.46         4.54 o                         
  -3   8   6         92.03        104.72        10.39 o                         
  -2   8   6         25.09         33.41         9.63 o                         
  -1   8   6          3.76         12.05         5.60 o                         
   0   8   6          6.50          4.64         4.50 o                         
   1   8   6          2.12          1.76         3.86 o                         
   2   8   6         17.06         14.58         7.05 o                         
   3   8   6          1.86          1.36         4.87 o                         
   4   8   6          0.87         11.40         7.17 o                         
   5   8   6          4.48          3.30         4.81 o                         
   6   8   6        233.33        220.90        14.22 o                         
   7   8   6         41.26         40.41         8.39 o                         
   8   8   6          5.10          4.71         5.13 o                         
   9   8   6          0.78          2.55         4.93 o                         
 -21   1   7         28.07         58.52        21.58 o                         
 -20   1   7         86.30         97.96        10.84 o                         
 -19   1   7          3.92          8.55         5.34 o                         
 -18   1   7         77.71         89.48         6.87 o                         
 -17   1   7          0.07         -2.00         2.86 o                         
 -16   1   7          1.80         -0.58         2.33 o                         
 -15   1   7        156.22        144.99         7.17 o                         
 -14   1   7         59.84         65.15         4.98 o                         
 -13   1   7        331.61        362.39        10.12 o                         
 -12   1   7        465.86        448.58        11.56 o                         
 -11   1   7         95.29         95.36         4.83 o                         
 -10   1   7          2.16          7.97         2.33 o                         
  -9   1   7          7.88          3.17         1.51 o                         
  -8   1   7         19.15         24.25         2.32 o                         
  -7   1   7         11.34         17.44         2.09 o                         
  -6   1   7        163.63        189.35         4.54 o                         
  -5   1   7         26.31         28.30         2.12 o                         
  -4   1   7         10.99         20.09         2.60 o                         
  -3   1   7        222.02        202.55         5.82 o                         
  -2   1   7        783.13        799.43        10.41 o                         
  -1   1   7         46.38         47.06         2.26 o                         
   0   1   7         95.46        106.55         2.95 o                         
   1   1   7        409.40        429.85         6.64 o                         
   2   1   7       1157.78       1217.18        18.93 o                         
   3   1   7        673.32        721.24         9.28 o                         
   4   1   7        350.34        338.61         5.38 o                         
   5   1   7        120.14        114.40         4.75 o                         
   6   1   7        325.66        307.79         5.36 o                         
   7   1   7        131.64        125.75         3.75 o                         
   8   1   7         34.86         26.87         2.11 o                         
   9   1   7          0.47          1.14         1.43 o                         
  10   1   7         12.47         16.04         3.25 o                         
  11   1   7         89.40         83.35         3.51 o                         
  12   1   7       1404.55       1362.63        28.32 o                         
  13   1   7         34.12         37.20         3.18 o                         
  14   1   7         25.85         28.44         3.21 o                         
  15   1   7         38.35         38.03         4.11 o                         
  16   1   7          4.98          7.13         2.82 o                         
  17   1   7          6.04          5.96         2.83 o                         
  18   1   7         72.47         75.37         9.31 o                         
  19   1   7         93.37        105.56        10.69 o                         
  20   1   7         93.04        114.41        12.16 o                         
 -20   2   7          9.53         13.49         6.53 o                         
 -19   2   7          6.02          4.62         5.00 o                         
 -18   2   7         22.10         40.02         9.26 o                         
 -17   2   7         88.04         91.92         8.75 o                         
 -16   2   7         59.65         61.93         6.77 o                         
 -15   2   7         21.18         18.66         4.09 o                         
 -14   2   7          0.41          1.65         2.28 o                         
 -13   2   7        191.70        187.04         7.38 o                         
 -12   2   7         18.31         19.41         4.02 o                         
 -11   2   7        808.64        853.15        17.26 o                         
 -10   2   7         31.29         41.31         7.00 o                         
  -9   2   7        686.67        704.90        16.21 o                         
  -8   2   7        145.80        141.74         6.20 o                         
  -7   2   7        386.09        449.82        11.47 o                         
  -6   2   7        552.06        572.65        12.84 o                         
  -5   2   7        128.54        148.75         5.71 o                         
  -4   2   7        223.40        225.26         5.52 o                         
  -3   2   7        266.52        259.70         4.71 o                         
  -2   2   7         51.40         54.84         4.15 o                         
  -1   2   7        725.55        671.42        15.77 o                         
   0   2   7        130.86        124.45         3.52 o                         
   1   2   7        262.69        271.96         6.19 o                         
   2   2   7         84.90         91.78         3.81 o                         
   3   2   7        947.63        939.57        17.41 o                         
   4   2   7        789.49        769.61        18.51 o                         
   5   2   7        373.43        383.60         9.79 o                         
   6   2   7         67.68         51.39         6.20 o                         
   7   2   7          0.83          1.91         1.79 o                         
   8   2   7          1.08         -0.87         1.37 o                         
   9   2   7        811.93        767.72        20.99 o                         
  10   2   7         61.65         56.08         3.89 o                         
  11   2   7        104.64         96.50         5.05 o                         
  12   2   7         85.32         88.00         6.17 o                         
  13   2   7         69.05         60.55         5.71 o                         
  14   2   7        351.58        351.10        12.83 o                         
  15   2   7        133.84        140.26         8.76 o                         
  16   2   7          7.88          4.88         4.11 o                         
  17   2   7          3.09          0.27         2.99 o                         
  18   2   7         69.97         61.43         7.18 o                         
  19   2   7          1.57          7.48         5.91 o                         
 -19   3   7          0.01          2.52         4.96 o                         
 -18   3   7          2.28         -0.42         4.10 o                         
 -17   3   7        452.19        467.16        19.64 o                         
 -16   3   7          0.17          7.20         5.10 o                         
 -15   3   7        838.97        811.73        25.75 o                         
 -14   3   7          0.77         -2.33         2.74 o                         
 -13   3   7        750.74        780.21        17.98 o                         
 -12   3   7         38.51         37.75         4.28 o                         
 -11   3   7        796.08        787.26        17.89 o                         
 -10   3   7         22.93         21.71         7.17 o                         
  -9   3   7         12.23         10.14         2.42 o                         
  -8   3   7          7.41          8.00         2.81 o                         
  -7   3   7         55.59         49.42         4.86 o                         
  -6   3   7         72.93         69.43         5.07 o                         
  -5   3   7         12.52         11.78         6.04 o                         
  -4   3   7        226.92        221.89         7.81 o                         
  -3   3   7          1.46          0.53         1.20 o                         
  -2   3   7        112.92        117.64         3.84 o                         
  -1   3   7         34.52         36.14         2.95 o                         
   0   3   7         33.43         33.07         3.21 o                         
   1   3   7         27.91         27.42         2.70 o                         
   2   3   7        200.59        221.13         6.07 o                         
   3   3   7        241.02        259.24         7.03 o                         
   4   3   7         27.71         39.37         5.92 o                         
   5   3   7        344.49        325.06        10.21 o                         
   6   3   7         11.28          7.81         2.74 o                         
   7   3   7       1794.10       1848.25        35.15 o                         
   8   3   7        448.18        464.26        13.66 o                         
   9   3   7       1518.05       1517.26        31.46 o                         
  10   3   7        768.42        776.93        22.64 o                         
  11   3   7          5.94          5.61         3.49 o                         
  12   3   7        159.46        172.84         9.29 o                         
  13   3   7         89.14         89.35         7.14 o                         
  14   3   7         11.89         14.11         6.44 o                         
  15   3   7          9.15          6.00         4.16 o                         
  16   3   7          2.01          3.13         3.87 o                         
  17   3   7         57.53         80.53         8.21 o                         
  18   3   7         50.51         59.09         8.57 o                         
  19   3   7          0.25          4.87         4.78 o                         
 -18   4   7         22.51         28.60         7.66 o                         
 -17   4   7         24.14         26.55         7.27 o                         
 -16   4   7        519.41        482.33        20.25 o                         
 -15   4   7          3.70         -0.25         4.40 o                         
 -14   4   7        218.89        234.13        12.74 o                         
 -13   4   7          0.12          3.41         3.05 o                         
 -12   4   7        536.48        508.55        13.80 o                         
 -11   4   7        125.01        118.95         7.70 o                         
 -10   4   7         39.15         50.24         5.55 o                         
  -9   4   7          1.59          2.38         1.90 o                         
  -8   4   7         45.93         55.42         6.60 o                         
  -7   4   7         18.76         28.24         4.95 o                         
  -6   4   7        458.57        441.37        15.47 o                         
  -5   4   7        118.35        117.25         9.73 o                         
  -4   4   7        302.11        307.40        10.88 o                         
  -3   4   7        410.75        409.55        13.13 o                         
  -2   4   7        587.36        589.03        15.44 o                         
  -1   4   7        384.10        375.81         8.74 o                         
   0   4   7         43.27         40.45         3.16 o                         
   1   4   7         12.06         15.31         2.86 o                         
   2   4   7         38.06         34.19         3.38 o                         
   3   4   7          0.08          0.10         1.55 o                         
   4   4   7        276.03        249.93         9.43 o                         
   5   4   7        177.33        185.27         8.46 o                         
   6   4   7       1069.14       1138.02        26.45 o                         
   7   4   7         84.63         90.06         7.05 o                         
   8   4   7       1190.44       1167.19        27.82 o                         
   9   4   7         67.28         72.02         6.39 o                         
  10   4   7          1.13          6.83         3.62 o                         
  11   4   7         44.36         59.48         6.38 o                         
  12   4   7        294.67        306.21        13.32 o                         
  13   4   7         39.40         49.53         6.39 o                         
  14   4   7         46.93         46.85         6.55 o                         
  15   4   7         33.19         26.66         5.87 o                         
  16   4   7         57.38         58.88         7.73 o                         
  17   4   7          0.65          5.91         5.33 o                         
  18   4   7        168.19        159.12        13.47 o                         
 -17   5   7         10.45         19.11         6.85 o                         
 -16   5   7          2.51         -0.54         4.17 o                         
 -15   5   7         32.47         53.46         7.77 o                         
 -14   5   7         32.02         31.72         6.78 o                         
 -13   5   7         17.89         19.45         5.13 o                         
 -12   5   7        118.99        128.79         9.17 o                         
 -11   5   7         11.30          7.28         3.30 o                         
 -10   5   7         12.35          9.14         3.20 o                         
  -9   5   7          2.28          5.02         2.54 o                         
  -8   5   7          6.23          2.09         1.96 o                         
  -7   5   7          0.03          3.04         2.35 o                         
  -6   5   7         56.06         56.40         6.33 o                         
  -5   5   7        162.85        167.52         9.56 o                         
  -4   5   7         82.24         96.00         7.19 o                         
  -3   5   7        772.76        759.51        20.79 o                         
  -2   5   7         56.49         61.22         5.81 o                         
  -1   5   7         18.43         29.36         4.57 o                         
   0   5   7         52.34         52.09         4.14 o                         
   1   5   7         22.10         27.85         3.50 o                         
   2   5   7          7.33          6.30         2.58 o                         
   3   5   7        181.59        164.97         6.54 o                         
   4   5   7         90.93         81.62         4.84 o                         
   5   5   7         21.70         12.34         3.00 o                         
   6   5   7         47.57         50.81         6.00 o                         
   7   5   7         39.66         44.01         6.15 o                         
   8   5   7          4.77          3.36         3.45 o                         
   9   5   7         46.81         52.06         6.36 o                         
  10   5   7        204.08        196.73        11.42 o                         
  11   5   7          3.85          8.49         4.61 o                         
  12   5   7          0.17          1.42         3.84 o                         
  13   5   7          0.05          3.56         4.14 o                         
  14   5   7          2.99          1.60         5.05 o                         
  15   5   7         77.80        101.99         9.81 o                         
  16   5   7         67.35         91.32         9.72 o                         
 -15   6   7         25.47         41.33        10.18 o                         
 -14   6   7          8.44         14.03         5.51 o                         
 -13   6   7         26.24         33.92         6.44 o                         
 -12   6   7          0.01         -1.31         3.59 o                         
 -11   6   7         85.04         85.33         9.01 o                         
 -10   6   7          9.92         13.44         4.74 o                         
  -9   6   7         12.86         16.47         3.59 o                         
  -8   6   7          0.65          2.08         2.46 o                         
  -7   6   7         47.68         61.22         6.83 o                         
  -6   6   7         31.30         35.02         6.28 o                         
  -5   6   7        136.55        117.70         8.15 o                         
  -4   6   7          8.83          4.70         4.09 o                         
  -3   6   7        196.24        175.60        10.06 o                         
  -2   6   7         78.57         87.33         7.47 o                         
  -1   6   7        248.25        205.00        10.42 o                         
   0   6   7         23.10         26.69         5.00 o                         
   1   6   7          9.76          6.50         2.90 o                         
   2   6   7        206.08        183.29         8.14 o                         
   3   6   7        110.48         88.48         6.04 o                         
   4   6   7         30.73         43.54         4.67 o                         
   5   6   7         30.76         31.40         5.05 o                         
   6   6   7          8.35         13.27         4.69 o                         
   7   6   7         47.11         48.64         6.84 o                         
   8   6   7         89.17         86.54         8.91 o                         
   9   6   7         16.10         18.71         5.59 o                         
  10   6   7        332.36        334.90        16.24 o                         
  11   6   7        142.75        140.34        10.96 o                         
  12   6   7          1.89          1.34         4.12 o                         
  13   6   7         85.38        110.58        11.56 o                         
  14   6   7          7.04         11.02         5.88 o                         
 -12   7   7          0.12         -0.04         5.60 o                         
 -11   7   7         26.40         36.07        10.47 o                         
 -10   7   7         27.10         47.67        11.52 o                         
  -9   7   7          3.26         -1.69         5.49 o                         
  -8   7   7        130.27        158.21        15.37 o                         
  -7   7   7         86.66         87.85         8.98 o                         
  -6   7   7        248.58        239.20        16.09 o                         
  -5   7   7        127.90        111.19        10.55 o                         
  -4   7   7         14.67         10.81         4.99 o                         
  -3   7   7          0.20          3.44         3.98 o                         
  -2   7   7         52.53         52.08         7.24 o                         
  -1   7   7         21.87         30.98         5.97 o                         
   0   7   7         39.11         55.03         7.50 o                         
   1   7   7          0.01          4.34         3.92 o                         
   2   7   7          7.39         11.37         4.99 o                         
   3   7   7          2.13          0.96         2.78 o                         
   4   7   7        132.51        125.00        10.78 o                         
   5   7   7         39.81         40.41         6.79 o                         
   6   7   7         12.84          7.95         4.78 o                         
   7   7   7        164.41        168.15        12.27 o                         
   8   7   7          9.82         13.85         6.03 o                         
   9   7   7          0.91          0.94         3.95 o                         
  10   7   7        149.95        147.10        12.27 o                         
  11   7   7         80.66        115.21        11.19 o                         
  -8   8   7          1.82          6.83         7.46 o                         
  -7   8   7        126.72        145.73        32.91 o                         
  -6   8   7          5.23          8.18         7.45 o                         
  -5   8   7        125.10        124.66        14.14 o                         
  -4   8   7          0.07          2.34         4.58 o                         
  -3   8   7         76.20        112.23        10.61 o                         
  -2   8   7         74.06         85.95        11.40 o                         
  -1   8   7          0.14         -0.47         3.72 o                         
   0   8   7         12.26         21.64         9.55 o                         
   1   8   7         10.13          4.91         4.86 o                         
   2   8   7         34.85         60.58        10.82 o                         
   3   8   7         19.75         20.81         8.21 o                         
   4   8   7         12.36         12.08         7.62 o                         
   5   8   7          0.06         -4.71         5.24 o                         
   6   8   7          3.65          7.42         6.61 o                         
   7   8   7          0.04          8.45         7.22 o                         
 -20   0   8         11.43         14.86        13.10 o                         
 -19   0   8        158.48        172.47        14.87 o                         
 -18   0   8         12.20         16.47         8.48 o                         
 -17   0   8        105.87        131.17        16.40 o                         
 -16   0   8          0.59          5.76         5.03 o                         
 -15   0   8          0.00          1.17         4.40 o                         
 -14   0   8          0.47          0.42         2.55 o                         
 -13   0   8          7.64         14.12         4.05 o                         
 -12   0   8        519.18        448.15        14.91 o                         
 -11   0   8       1088.76       1127.30        27.08 o                         
 -10   0   8        547.69        586.65        15.53 o                         
  -9   0   8          5.57          5.84         3.00 o                         
  -8   0   8        137.70        149.71         6.92 o                         
  -7   0   8        106.49        110.27         5.77 o                         
  -6   0   8          7.25          3.60         2.25 o                         
  -5   0   8       1574.65       1762.62        32.45 o                         
  -4   0   8       1344.43       1342.04        25.35 o                         
  -3   0   8         24.31         20.98         2.97 o                         
  -2   0   8       2835.18       3027.68        48.24 o                         
  -1   0   8         43.39         56.73         4.09 o                         
   0   0   8        460.16        548.00        15.34 o                         
   1   0   8          9.75         12.74         2.35 o                         
   2   0   8        898.94        882.15        17.12 o                         
   3   0   8         21.83         19.53         2.68 o                         
   4   0   8         26.80         26.03         3.05 o                         
   5   0   8        547.77        538.12        19.49 o                         
   6   0   8        197.27        206.23         6.70 o                         
   7   0   8          3.88          7.09         2.18 o                         
   8   0   8         16.74         24.01         3.25 o                         
   9   0   8        411.07        380.95        13.37 o                         
  10   0   8         32.50         25.30         3.38 o                         
  11   0   8          2.44          7.83         4.86 o                         
  12   0   8        171.53        145.21         7.10 o                         
  13   0   8         73.71         57.28         5.35 o                         
  14   0   8          1.63         -3.02         3.02 o                         
  15   0   8        286.05        271.53        14.19 o                         
  16   0   8         59.31         71.60        20.07 o                         
  17   0   8          5.07          3.04         5.32 o                         
  18   0   8        260.20        270.45        37.37 o                         
  19   0   8          2.71         11.69        12.65 o                         
 -20   1   8          0.43          2.46         6.45 o                         
 -19   1   8         25.06         22.15         7.02 o                         
 -18   1   8         34.60         88.93        27.99 o                         
 -17   1   8         74.61         61.95         5.99 o                         
 -16   1   8          7.21          5.88         3.08 o                         
 -15   1   8          2.49          1.13         2.45 o                         
 -14   1   8         59.60         73.63         5.84 o                         
 -13   1   8        312.70        309.83        10.22 o                         
 -12   1   8         68.96         62.73         4.83 o                         
 -11   1   8          9.95         11.29         2.83 o                         
 -10   1   8         42.80         49.88         4.69 o                         
  -9   1   8        216.65        212.30         5.90 o                         
  -8   1   8         11.22          8.18         1.87 o                         
  -7   1   8        257.67        261.51         5.81 o                         
  -6   1   8         50.24         51.40         2.77 o                         
  -5   1   8         76.50         88.01         3.51 o                         
  -4   1   8       1029.22       1054.44        14.30 o                         
  -3   1   8         14.69         10.43         3.03 o                         
  -2   1   8        856.42        838.41        14.23 o                         
  -1   1   8        181.09        182.34         4.51 o                         
   0   1   8       1190.87       1236.17        15.95 o                         
   1   1   8          0.59          2.24         1.33 o                         
   2   1   8        449.60        441.18         7.10 o                         
   3   1   8        483.73        484.74         9.50 o                         
   4   1   8         81.97         69.97         2.70 o                         
   5   1   8         47.94         41.22         2.39 o                         
   6   1   8        127.40        128.01         4.19 o                         
   7   1   8         25.05         24.96         2.03 o                         
   8   1   8        163.52        135.36         3.94 o                         
   9   1   8          4.43          5.36         1.54 o                         
  10   1   8         55.09         52.14         2.98 o                         
  11   1   8        540.06        493.73        10.48 o                         
  12   1   8         41.55         44.75         3.27 o                         
  13   1   8         81.83         68.06         4.05 o                         
  14   1   8         91.36         78.93         4.60 o                         
  15   1   8        156.10        151.15         8.19 o                         
  16   1   8          0.23         -1.08         2.90 o                         
  17   1   8        187.58        173.57        10.26 o                         
  18   1   8         13.54         26.30         6.35 o                         
  19   1   8         25.30         30.11         7.71 o                         
 -19   2   8          0.18         35.33        30.49 o                         
 -18   2   8         11.64         14.75         5.43 o                         
 -17   2   8         34.63         33.51         5.25 o                         
 -16   2   8         60.86         50.05         5.44 o                         
 -15   2   8         36.33         32.11         4.52 o                         
 -14   2   8        103.24         90.76         6.51 o                         
 -13   2   8          6.91         10.95         3.98 o                         
 -12   2   8         12.87          8.90         3.47 o                         
 -11   2   8          0.22          1.51         2.11 o                         
 -10   2   8        241.59        256.28        10.09 o                         
  -9   2   8         78.73         78.09         6.09 o                         
  -8   2   8          8.36         17.81         4.71 o                         
  -7   2   8         29.92         42.01         4.29 o                         
  -6   2   8        451.50        468.64        12.31 o                         
  -5   2   8        103.69        116.08         6.56 o                         
  -4   2   8        472.03        469.86        11.22 o                         
  -3   2   8        195.52        190.54         5.93 o                         
  -2   2   8        174.89        170.70         4.21 o                         
  -1   2   8          4.70         11.31         2.57 o                         
   0   2   8         74.47         73.53         3.64 o                         
   1   2   8        544.42        578.25        10.96 o                         
   2   2   8        478.82        499.60         9.89 o                         
   3   2   8         46.78         48.46         3.23 o                         
   4   2   8        290.17        284.12        13.69 o                         
   5   2   8         24.18         25.08         3.35 o                         
   6   2   8          0.45         -1.93         1.96 o                         
   7   2   8        948.64        986.67        21.05 o                         
   8   2   8        458.42        482.94        13.72 o                         
   9   2   8        176.58        170.57         8.08 o                         
  10   2   8         28.42         28.20         4.48 o                         
  11   2   8         32.33         27.48         3.65 o                         
  12   2   8        254.47        260.24        12.64 o                         
  13   2   8        189.73        204.07         9.61 o                         
  14   2   8        386.08        349.46        22.10 o                         
  15   2   8        369.15        374.12        14.82 o                         
  16   2   8         12.57         15.29         4.81 o                         
  17   2   8         86.41         84.70         8.10 o                         
  18   2   8         14.87          7.21         4.58 o                         
 -19   3   8          8.46          1.91         4.67 o                         
 -18   3   8         44.65         63.97         9.59 o                         
 -17   3   8        107.73        132.07        11.04 o                         
 -16   3   8        197.78        200.62        12.63 o                         
 -15   3   8         66.28         58.27         5.53 o                         
 -14   3   8         36.30         36.66         4.60 o                         
 -13   3   8          5.37         10.47         3.71 o                         
 -12   3   8        352.93        330.27        12.42 o                         
 -11   3   8         46.42         49.18         5.97 o                         
 -10   3   8        414.65        399.24        14.00 o                         
  -9   3   8        105.21         95.66         7.00 o                         
  -8   3   8         75.61         78.82         5.84 o                         
  -7   3   8        136.93        140.42         7.04 o                         
  -6   3   8          5.08          5.52         2.22 o                         
  -5   3   8        296.60        296.91        10.14 o                         
  -4   3   8        575.68        604.34        18.26 o                         
  -3   3   8         71.89         67.15         5.02 o                         
  -2   3   8         25.48         28.45         2.63 o                         
  -1   3   8         64.71         63.96         4.30 o                         
   0   3   8        145.83        139.81         5.10 o                         
   1   3   8         10.81         11.65         2.95 o                         
   2   3   8        161.42        170.93         5.92 o                         
   3   3   8         82.39         93.36         4.74 o                         
   4   3   8         87.38         93.02         6.25 o                         
   5   3   8        560.86        552.47        15.23 o                         
   6   3   8        157.02        152.99         8.19 o                         
   7   3   8         41.96         48.17         6.03 o                         
   8   3   8        508.25        507.65        15.14 o                         
   9   3   8         18.01         34.03         5.19 o                         
  10   3   8          6.88          6.31         2.29 o                         
  11   3   8          6.93         10.52         3.99 o                         
  12   3   8        132.90        132.69         8.27 o                         
  13   3   8        137.11        145.11         9.87 o                         
  14   3   8         13.26         13.36         4.57 o                         
  15   3   8        146.25        135.61         9.37 o                         
  16   3   8        152.34        164.13        11.05 o                         
  17   3   8          9.90          6.44         4.43 o                         
  18   3   8         31.05         42.77         7.54 o                         
 -18   4   8          3.00          3.77         5.89 o                         
 -17   4   8         60.12         75.96         9.83 o                         
 -16   4   8        132.50        127.35        11.49 o                         
 -15   4   8         15.62         23.15         6.68 o                         
 -14   4   8        105.97        101.75         9.21 o                         
 -13   4   8          0.69          2.49         2.89 o                         
 -12   4   8          1.98          4.93         3.02 o                         
 -11   4   8        127.63        127.08         8.66 o                         
 -10   4   8         68.59         71.78         6.47 o                         
  -9   4   8          1.22         -1.93         2.68 o                         
  -8   4   8         89.48         83.70         6.58 o                         
  -7   4   8        349.71        343.18        12.49 o                         
  -6   4   8        523.28        509.94        15.60 o                         
  -5   4   8         87.72         97.76         7.13 o                         
  -4   4   8         63.40         72.07         6.13 o                         
  -3   4   8        236.85        233.64        13.84 o                         
  -2   4   8        235.15        227.94         9.23 o                         
  -1   4   8          2.11          3.88         2.15 o                         
   0   4   8          0.74          1.93         2.09 o                         
   1   4   8          1.94          2.63         2.04 o                         
   2   4   8        178.14        177.78         8.90 o                         
   3   4   8          8.18          8.54         2.77 o                         
   4   4   8         31.93         40.30         4.61 o                         
   5   4   8          3.96          4.56         2.33 o                         
   6   4   8         74.28         74.98         6.84 o                         
   7   4   8         61.77         72.71         6.65 o                         
   8   4   8         34.64         37.38         5.74 o                         
   9   4   8          3.65          4.40         3.52 o                         
  10   4   8        276.58        297.65        12.61 o                         
  11   4   8         91.02         89.55         7.81 o                         
  12   4   8          3.03         -1.14         3.52 o                         
  13   4   8          4.05          2.49         3.84 o                         
  14   4   8          5.59          6.12         4.57 o                         
  15   4   8         45.64         49.54         7.68 o                         
  16   4   8        153.78        163.66        11.90 o                         
  17   4   8          0.48          2.45         4.85 o                         
 -16   5   8         40.69         49.12         8.37 o                         
 -15   5   8          9.05         10.49         5.93 o                         
 -14   5   8          1.16          0.25         3.77 o                         
 -13   5   8         20.15         15.58         5.25 o                         
 -12   5   8         80.20         98.02        12.42 o                         
 -11   5   8         68.02         51.79        10.60 o                         
 -10   5   8         11.43          9.20         3.03 o                         
  -9   5   8        399.81        406.86        15.26 o                         
  -8   5   8        160.31        163.03        10.43 o                         
  -7   5   8        305.29        307.49        12.99 o                         
  -6   5   8         23.29         27.41         5.16 o                         
  -5   5   8        131.01        128.71         8.50 o                         
  -4   5   8         81.45        103.53         7.95 o                         
  -3   5   8         23.93         23.27         4.78 o                         
  -2   5   8        454.06        434.24        19.12 o                         
  -1   5   8        164.04        180.47        10.11 o                         
   0   5   8        130.67        109.64         7.42 o                         
   1   5   8         21.83         29.23         3.67 o                         
   2   5   8          8.88          8.81         3.01 o                         
   3   5   8          3.14          5.37         2.64 o                         
   4   5   8        528.46        497.59        14.30 o                         
   5   5   8        152.07        141.17         9.00 o                         
   6   5   8          4.37          1.14         2.34 o                         
   7   5   8          2.62          2.89         4.03 o                         
   8   5   8         59.70         71.84         7.60 o                         
   9   5   8         14.33         14.22         4.80 o                         
  10   5   8         95.53        102.74         8.75 o                         
  11   5   8          1.09          2.92         3.99 o                         
  12   5   8        146.24        157.64        11.30 o                         
  13   5   8        279.37        275.88        15.10 o                         
  14   5   8          0.90         11.55         5.50 o                         
  15   5   8          1.50          2.20         4.40 o                         
 -14   6   8          8.92          5.37         7.17 o                         
 -13   6   8          9.60          2.46         6.37 o                         
 -12   6   8          3.57          3.74         6.31 o                         
 -11   6   8         33.06         40.13        10.10 o                         
 -10   6   8         14.29         10.73         7.39 o                         
  -9   6   8        105.63        105.75         9.22 o                         
  -8   6   8          0.19         -0.11         3.45 o                         
  -7   6   8         11.12          7.60         4.09 o                         
  -6   6   8        140.37        154.62        12.13 o                         
  -5   6   8          0.00         -3.12         4.00 o                         
  -4   6   8         17.69         21.74         5.92 o                         
  -3   6   8        282.08        278.48        13.36 o                         
  -2   6   8         16.88         33.55         9.04 o                         
  -1   6   8         19.53          9.91         4.52 o                         
   0   6   8          3.15         -2.32         3.29 o                         
   1   6   8        243.64        238.76        11.53 o                         
   2   6   8          1.96         -0.97         2.66 o                         
   3   6   8         61.02         54.57         5.72 o                         
   4   6   8         11.18          7.61         3.16 o                         
   5   6   8         20.87         16.87         5.01 o                         
   6   6   8         67.61         55.96         7.20 o                         
   7   6   8         52.77         63.03         7.87 o                         
   8   6   8         13.94         21.16         6.08 o                         
   9   6   8         37.13         29.28         6.55 o                         
  10   6   8          4.35          4.07         5.18 o                         
  11   6   8          5.49          5.20         4.81 o                         
  12   6   8        206.71        224.20        14.90 o                         
  13   6   8          1.97          4.13         5.19 o                         
 -11   7   8          9.11          4.35         7.50 o                         
 -10   7   8        212.13        242.97        20.89 o                         
  -9   7   8          0.14          0.28         6.07 o                         
  -8   7   8          9.40          5.63         6.00 o                         
  -7   7   8         17.05         26.14         8.34 o                         
  -6   7   8         30.92         37.04         9.19 o                         
  -5   7   8          5.05          3.75         4.76 o                         
  -4   7   8          3.32          7.89         5.69 o                         
  -3   7   8        111.94         99.22         9.62 o                         
  -2   7   8         30.64         42.65         6.96 o                         
  -1   7   8         24.24         31.06        10.62 o                         
   0   7   8         78.87        103.73         9.34 o                         
   1   7   8        109.89         96.05         8.82 o                         
   2   7   8          5.47          7.43         4.80 o                         
   3   7   8         44.96         41.85         6.61 o                         
   4   7   8        133.42        136.99        13.44 o                         
   5   7   8         16.41         11.58         5.23 o                         
   6   7   8         26.95         22.65         5.59 o                         
   7   7   8         14.22         11.66         5.53 o                         
   8   7   8          0.09          1.85         4.67 o                         
   9   7   8         32.65         42.85         8.43 o                         
  10   7   8          2.49         13.32         9.66 o                         
  -5   8   8         46.63         67.73         9.46 o                         
  -4   8   8          0.10          3.24         5.14 o                         
  -3   8   8         65.33         68.55         9.94 o                         
  -2   8   8        125.52        125.41        11.77 o                         
  -1   8   8         58.15         51.97         9.07 o                         
   0   8   8        122.20        152.45        12.99 o                         
   1   8   8          7.93          4.84         6.58 o                         
   2   8   8          5.73          8.19         9.80 o                         
   3   8   8         89.10         69.97        11.70 o                         
   4   8   8          0.66         -3.83         6.69 o                         
   5   8   8         19.54         11.98         6.32 o                         
 -19   1   9        118.58        165.04        14.85 o                         
 -18   1   9          2.81          3.69         4.16 o                         
 -17   1   9        136.27        140.08         9.34 o                         
 -16   1   9          7.38         11.42         5.47 o                         
 -15   1   9        277.18        262.30        10.48 o                         
 -14   1   9        231.89        194.19         8.42 o                         
 -13   1   9          3.33          9.82         3.63 o                         
 -12   1   9         94.67         75.82         5.29 o                         
 -11   1   9          3.35         10.76         4.05 o                         
 -10   1   9        364.81        317.57        11.33 o                         
  -9   1   9       1112.21       1037.35        22.58 o                         
  -8   1   9          5.22          0.90         2.35 o                         
  -7   1   9         71.09         75.70         3.64 o                         
  -6   1   9        196.25        226.83         6.17 o                         
  -5   1   9          8.22         17.20         2.52 o                         
  -4   1   9        151.59        162.09         4.99 o                         
  -3   1   9        117.75        124.71         4.20 o                         
  -2   1   9        117.01        108.69         3.99 o                         
  -1   1   9        164.82        142.10         4.52 o                         
   0   1   9        134.16        135.31         4.46 o                         
   1   1   9       1355.60       1309.70        23.79 o                         
   2   1   9         29.36         30.89         2.51 o                         
   3   1   9         75.37         66.33         2.93 o                         
   4   1   9          4.34          4.78         1.96 o                         
   5   1   9          0.37          0.28         1.47 o                         
   6   1   9        267.45        268.46         7.65 o                         
   7   1   9          0.00         -0.54         2.49 o                         
   8   1   9          1.34          3.40         1.98 o                         
   9   1   9         19.65         18.99         4.57 o                         
  10   1   9        313.87        280.56        14.20 o                         
  11   1   9         40.60         51.58         4.49 o                         
  12   1   9        249.09        226.02         8.53 o                         
  13   1   9         12.65          8.52         2.94 o                         
  14   1   9         14.23         14.70         4.32 o                         
  15   1   9         49.90         45.72         6.71 o                         
  16   1   9         52.73         54.09         6.50 o                         
  17   1   9          7.24          1.52         4.13 o                         
  18   1   9         15.88         15.55         8.84 o                         
 -19   2   9         10.18          7.83         6.50 o                         
 -18   2   9        206.03        237.76        16.99 o                         
 -17   2   9        131.30        137.06         9.18 o                         
 -16   2   9          7.41          6.42         3.62 o                         
 -15   2   9         55.00         49.61         5.50 o                         
 -14   2   9          0.80         -1.83         2.69 o                         
 -13   2   9          7.74          6.04         2.98 o                         
 -12   2   9         30.70         26.56         5.68 o                         
 -11   2   9          0.54          2.12         2.35 o                         
 -10   2   9        339.56        349.96        12.13 o                         
  -9   2   9          1.64          3.06         2.46 o                         
  -8   2   9        335.15        336.27        11.55 o                         
  -7   2   9        259.47        285.70        10.05 o                         
  -6   2   9        357.29        365.38        11.61 o                         
  -5   2   9        484.78        487.46        13.06 o                         
  -4   2   9         37.66         37.04         3.66 o                         
  -3   2   9         76.65         78.27         3.84 o                         
  -2   2   9        631.23        617.06        12.60 o                         
  -1   2   9        615.93        621.64        15.54 o                         
   0   2   9        388.42        390.85         9.27 o                         
   1   2   9        231.78        221.96         6.70 o                         
   2   2   9        508.86        534.61        15.36 o                         
   3   2   9        140.19        133.41         5.24 o                         
   4   2   9          7.69         10.10         3.30 o                         
   5   2   9          3.59         10.12         3.29 o                         
   6   2   9         23.65         39.84         4.46 o                         
   7   2   9         43.90         50.92         5.03 o                         
   8   2   9        386.69        362.68        12.08 o                         
   9   2   9          3.28          2.56         2.13 o                         
  10   2   9         49.40         52.71         6.55 o                         
  11   2   9         19.65         14.04         5.03 o                         
  12   2   9        109.25        119.79         8.16 o                         
  13   2   9        165.27        184.57         9.56 o                         
  14   2   9         53.29         53.14         6.75 o                         
  15   2   9         11.26         12.06         4.51 o                         
  16   2   9         25.42         29.98         5.67 o                         
  17   2   9        104.66         90.00         8.59 o                         
 -18   3   9         93.79         81.19        11.01 o                         
 -17   3   9         22.06         16.95         6.14 o                         
 -16   3   9        402.11        421.50        18.34 o                         
 -15   3   9          1.77         -2.90         3.24 o                         
 -14   3   9        463.54        393.38        20.74 o                         
 -13   3   9         60.67         72.58         7.36 o                         
 -12   3   9          3.80          5.98         3.38 o                         
 -11   3   9        317.77        278.79        11.47 o                         
 -10   3   9         31.58         27.92         5.85 o                         
  -9   3   9         55.82         53.71         6.34 o                         
  -8   3   9          1.85          5.80         2.69 o                         
  -7   3   9        206.33        184.33         9.13 o                         
  -6   3   9         21.72         21.25         5.87 o                         
  -5   3   9         75.16         77.03         5.92 o                         
  -4   3   9        106.59        109.07         6.63 o                         
  -3   3   9        884.54        921.11        28.69 o                         
  -2   3   9          0.00          4.93         2.40 o                         
  -1   3   9       1122.93       1094.39        19.63 o                         
   0   3   9        195.45        195.65         7.22 o                         
   1   3   9        393.21        387.17        11.59 o                         
   2   3   9        695.24        704.26        15.12 o                         
   3   3   9        128.01        127.94         7.57 o                         
   4   3   9       3245.76       3390.97        74.60 o                         
   5   3   9        553.22        524.53        15.33 o                         
   6   3   9        202.27        216.57        12.11 o                         
   7   3   9          0.11         -0.97         1.88 o                         
   8   3   9         23.86         25.38         4.49 o                         
   9   3   9          5.12          7.02         2.53 o                         
  10   3   9          4.71          5.60         2.54 o                         
  11   3   9          8.10          7.02         4.47 o                         
  12   3   9          0.90         -3.81         3.81 o                         
  13   3   9          9.72          9.55         4.38 o                         
  14   3   9        160.49        157.19        14.01 o                         
  15   3   9          0.70         -1.45         3.86 o                         
  16   3   9          0.10         -2.19         4.41 o                         
  17   3   9         29.05         35.65         7.65 o                         
 -17   4   9        290.60        289.43        17.80 o                         
 -16   4   9          1.98         -1.03         4.55 o                         
 -15   4   9         82.86         57.37        17.04 o                         
 -14   4   9          8.69          7.82         4.60 o                         
 -13   4   9        174.12        148.21         9.66 o                         
 -12   4   9        102.39         94.43         9.02 o                         
 -11   4   9         36.06         34.80         7.14 o                         
 -10   4   9          2.35          3.41         2.66 o                         
  -9   4   9         88.27         87.98         7.34 o                         
  -8   4   9          0.33         -0.37         1.94 o                         
  -7   4   9          9.35         10.91         4.74 o                         
  -6   4   9        285.19        276.29        11.76 o                         
  -5   4   9        186.20        178.00         9.42 o                         
  -4   4   9        949.36        948.28        24.65 o                         
  -3   4   9        134.92        139.39         8.71 o                         
  -2   4   9        182.44        180.98        11.87 o                         
  -1   4   9        832.15        869.86        22.61 o                         
   0   4   9          4.90         13.40         3.02 o                         
   1   4   9          7.19          5.36         2.54 o                         
   2   4   9          7.79         13.04         3.20 o                         
   3   4   9        743.40        752.53        17.73 o                         
   4   4   9          4.58          4.96         2.38 o                         
   5   4   9        674.38        684.50        19.82 o                         
   6   4   9         13.44          9.69         2.90 o                         
   7   4   9       1045.56       1025.97        27.10 o                         
   8   4   9         24.73         15.86         5.31 o                         
   9   4   9         24.07         22.06         5.29 o                         
  10   4   9         32.30         39.76         7.52 o                         
  11   4   9         22.68         31.62         6.26 o                         
  12   4   9         12.84         16.00         5.40 o                         
  13   4   9        108.10        110.83         9.63 o                         
  14   4   9          5.62          0.69         3.82 o                         
  15   4   9          4.75          2.91         4.69 o                         
 -15   5   9          0.01          5.39         5.47 o                         
 -14   5   9          2.72          5.05         4.97 o                         
 -13   5   9         11.80         10.45         5.19 o                         
 -12   5   9        189.86        198.77        17.15 o                         
 -11   5   9          2.77          1.15         3.16 o                         
 -10   5   9         54.48         58.51         7.77 o                         
  -9   5   9          0.16         -3.99         4.01 o                         
  -8   5   9         41.47         39.55         6.21 o                         
  -7   5   9        191.02        199.31        11.24 o                         
  -6   5   9        403.99        403.51        16.86 o                         
  -5   5   9          2.45         -2.47         3.65 o                         
  -4   5   9         21.12         18.53         5.07 o                         
  -3   5   9         21.01         30.17         9.07 o                         
  -2   5   9        364.72        357.10        14.48 o                         
  -1   5   9         43.33         47.14         6.12 o                         
   0   5   9        143.33        152.42        10.81 o                         
   1   5   9         85.93         94.81         7.24 o                         
   2   5   9          9.74         12.44         3.56 o                         
   3   5   9         87.67         91.81         6.48 o                         
   4   5   9          4.52          3.52         2.40 o                         
   5   5   9          2.06          3.05         2.38 o                         
   6   5   9         63.35         68.02         7.53 o                         
   7   5   9         43.87         46.78         6.78 o                         
   8   5   9          0.07          1.64         3.75 o                         
   9   5   9         18.29         14.04         5.11 o                         
  10   5   9          0.48         -0.58         3.38 o                         
  11   5   9         26.68         31.26         7.79 o                         
  12   5   9         12.39         15.32         6.01 o                         
  13   5   9         12.09         12.17         5.82 o                         
  14   5   9         55.59         75.06         9.59 o                         
 -13   6   9         72.79         83.14        13.64 o                         
 -12   6   9        183.09        185.93        18.46 o                         
 -11   6   9         58.05         76.08        12.72 o                         
 -10   6   9          0.54         -3.63         6.32 o                         
  -9   6   9          0.58         -1.36         3.46 o                         
  -8   6   9        182.81        216.47        13.79 o                         
  -7   6   9         57.24         62.71         8.29 o                         
  -6   6   9          0.99          0.72         3.96 o                         
  -5   6   9         19.14         25.83         7.72 o                         
  -4   6   9        121.60        152.96        11.14 o                         
  -3   6   9        312.36        306.26        15.37 o                         
  -2   6   9        411.63        372.57        16.17 o                         
  -1   6   9         63.20         62.72         7.50 o                         
   0   6   9          3.80          4.86         3.97 o                         
   1   6   9         72.17         70.90         8.28 o                         
   2   6   9         21.51         26.79         5.29 o                         
   3   6   9          0.01          0.88         3.13 o                         
   4   6   9         26.10         22.30         4.60 o                         
   5   6   9          2.23          6.19         4.76 o                         
   6   6   9        215.78        203.43        12.78 o                         
   7   6   9          2.17         -0.90         3.97 o                         
   8   6   9          2.19          0.57         3.65 o                         
   9   6   9          4.41          3.58         4.57 o                         
  10   6   9         45.22         68.22        10.09 o                         
  11   6   9         95.38        118.82        11.86 o                         
  -9   7   9         17.87          9.65         8.44 o                         
  -8   7   9        202.70        201.13        26.55 o                         
  -7   7   9          2.11         -1.12         4.44 o                         
  -6   7   9          1.30         -1.21         4.29 o                         
  -5   7   9        121.93        124.73        12.00 o                         
  -4   7   9         26.31         31.68         7.23 o                         
  -3   7   9        187.66        213.90        14.55 o                         
  -2   7   9         19.58         29.89         7.63 o                         
  -1   7   9         48.12         51.75         7.73 o                         
   0   7   9         24.56         30.28         7.44 o                         
   1   7   9        115.57        129.85        10.50 o                         
   2   7   9         77.19         80.73         8.99 o                         
   3   7   9          0.19         -2.90         5.73 o                         
   4   7   9         96.39        116.46        13.42 o                         
   5   7   9          2.74          4.34         5.94 o                         
   6   7   9         34.49         39.77         8.21 o                         
   7   7   9        228.45        272.83        20.29 o                         
   8   7   9         13.00         17.59         7.78 o                         
 -18   0  10          7.64          7.69         7.79 o                         
 -17   0  10          0.02          1.49         4.61 o                         
 -16   0  10        222.41        205.24        15.85 o                         
 -15   0  10          6.53         20.76         7.01 o                         
 -14   0  10        125.56        139.81        12.73 o                         
 -13   0  10       1383.61       1240.60        44.31 o                         
 -12   0  10        559.71        499.74        24.50 o                         
 -11   0  10         54.86         75.45        10.80 o                         
 -10   0  10        103.29        101.21         8.98 o                         
  -9   0  10         15.37         12.30         3.52 o                         
  -8   0  10        246.28        239.26        10.96 o                         
  -7   0  10        285.35        286.18        10.92 o                         
  -6   0  10         26.39         29.21         4.46 o                         
  -5   0  10       1020.11        978.57        23.08 o                         
  -4   0  10        999.76       1000.20        39.57 o                         
  -3   0  10       1588.78       1627.18        66.34 o                         
  -2   0  10       1404.84       1444.64        30.53 o                         
  -1   0  10        633.77        586.81        20.89 o                         
   0   0  10        855.96        871.87        20.06 o                         
   1   0  10        341.46        331.03        11.41 o                         
   2   0  10         19.95         28.72         4.71 o                         
   3   0  10        607.03        646.44        25.06 o                         
   4   0  10        319.95        274.23         9.81 o                         
   5   0  10       1163.99       1058.40        23.01 o                         
   6   0  10         10.68         20.32         3.63 o                         
   7   0  10        983.43        777.29        30.02 o                         
   8   0  10        116.32         78.90         5.53 o                         
   9   0  10          0.66          1.38         2.37 o                         
  10   0  10          7.84          5.94         3.04 o                         
  11   0  10         93.66         73.35        11.33 o                         
  12   0  10        196.53        166.25        12.47 o                         
  13   0  10          0.19         -0.39         3.89 o                         
  14   0  10        123.78        137.41        12.28 o                         
  15   0  10         69.21         79.65        17.18 o                         
  16   0  10         23.57         25.52        13.48 o                         
  17   0  10         88.34         83.27        21.94 o                         
 -18   1  10          2.52          4.87         4.37 o                         
 -17   1  10          6.82          3.99         3.95 o                         
 -16   1  10          0.17          7.07         4.46 o                         
 -15   1  10          0.00          3.16         3.47 o                         
 -14   1  10         26.36         25.33         5.38 o                         
 -13   1  10         43.02         42.10         7.55 o                         
 -12   1  10          0.00          0.90         2.45 o                         
 -11   1  10          5.46          4.08         2.92 o                         
 -10   1  10        133.32        142.31         7.73 o                         
  -9   1  10        141.43        152.11         8.02 o                         
  -8   1  10         54.26         49.32         8.27 o                         
  -7   1  10         83.79         93.07         4.45 o                         
  -6   1  10          1.36          0.00         2.35 o                         
  -5   1  10          1.22          1.41         1.70 o                         
  -4   1  10          9.65          7.13         2.05 o                         
  -3   1  10        167.37        174.06         5.38 o                         
  -2   1  10        203.95        202.17         6.02 o                         
  -1   1  10         29.41         40.82         3.17 o                         
   0   1  10          8.51         14.36         3.52 o                         
   1   1  10        134.16        128.35         4.34 o                         
   2   1  10         41.01         35.88         3.27 o                         
   3   1  10          2.67          5.69         2.72 o                         
   4   1  10        256.40        259.52         7.79 o                         
   5   1  10        188.56        161.27         6.13 o                         
   6   1  10        269.81        274.07         9.66 o                         
   7   1  10         54.81         53.93         4.68 o                         
   8   1  10        187.00        169.01         7.32 o                         
   9   1  10         12.80         13.56         3.95 o                         
  10   1  10        130.96        111.38         6.57 o                         
  11   1  10         27.00         28.29         6.42 o                         
  12   1  10          4.47          2.30         2.56 o                         
  13   1  10          1.73         -1.13         2.56 o                         
  14   1  10         89.82         95.13         7.69 o                         
  15   1  10         15.43         10.39         4.59 o                         
  16   1  10         84.08         95.77        11.05 o                         
  17   1  10         61.74         59.19        13.10 o                         
 -17   2  10         14.76          1.28         4.67 o                         
 -16   2  10          3.81          5.11         3.94 o                         
 -15   2  10         18.92         10.18         4.14 o                         
 -14   2  10         94.09         70.35        11.31 o                         
 -13   2  10          0.15          3.63         3.44 o                         
 -12   2  10        434.02        414.32        15.04 o                         
 -11   2  10          0.68         -1.95         2.78 o                         
 -10   2  10        365.39        351.01        12.98 o                         
  -9   2  10        215.60        242.28        10.42 o                         
  -8   2  10         12.16         15.00         3.66 o                         
  -7   2  10        113.55        121.43         7.12 o                         
  -6   2  10        153.14        157.94         7.92 o                         
  -5   2  10        691.33        701.28        18.63 o                         
  -4   2  10        573.52        578.22        16.33 o                         
  -3   2  10        398.51        378.67        11.09 o                         
  -2   2  10       1091.86       1105.65        20.73 o                         
  -1   2  10       1696.24       1748.34        28.44 o                         
   0   2  10        387.71        380.58        10.01 o                         
   1   2  10         43.64         43.77         3.94 o                         
   2   2  10         14.85         16.00         2.96 o                         
   3   2  10        314.83        286.18         8.42 o                         
   4   2  10        464.13        435.49        12.66 o                         
   5   2  10        130.75        140.91         7.51 o                         
   6   2  10        522.45        476.50        13.95 o                         
   7   2  10        142.34        131.96         7.32 o                         
   8   2  10        108.40         88.52         6.55 o                         
   9   2  10         28.93         19.66         6.01 o                         
  10   2  10        138.90        144.98         8.51 o                         
  11   2  10        127.72        123.89         8.44 o                         
  12   2  10        115.35         99.51         7.72 o                         
  13   2  10        147.27        151.93         9.45 o                         
  14   2  10        145.29        132.40         9.56 o                         
  15   2  10         41.22         52.42         7.32 o                         
  16   2  10        330.14        344.77        22.84 o                         
 -17   3  10         11.50         12.35         7.38 o                         
 -16   3  10          8.02         20.82         6.87 o                         
 -15   3  10         88.86         67.16        13.02 o                         
 -14   3  10          0.95          3.82         3.53 o                         
 -13   3  10         26.23         28.45         6.58 o                         
 -12   3  10         35.67         33.67         5.94 o                         
 -11   3  10        233.95        206.55        10.76 o                         
 -10   3  10          6.71          6.41         3.06 o                         
  -9   3  10         20.81         20.75         4.93 o                         
  -8   3  10         99.63         97.00         7.50 o                         
  -7   3  10        151.41        159.66         9.20 o                         
  -6   3  10          2.63          5.15         2.74 o                         
  -5   3  10        265.24        270.27        11.57 o                         
  -4   3  10        267.95        264.95        11.25 o                         
  -3   3  10        405.86        404.30        14.09 o                         
  -2   3  10         39.19         46.28         5.30 o                         
  -1   3  10         33.03         39.72         4.06 o                         
   0   3  10         68.96         74.32         7.49 o                         
   1   3  10        482.27        545.57        42.09 o                         
   2   3  10        586.34        596.73        14.48 o                         
   3   3  10        336.64        328.73        14.65 o                         
   4   3  10         12.53          6.15         2.83 o                         
   5   3  10        653.72        634.02        17.90 o                         
   6   3  10          3.21          0.38         2.00 o                         
   7   3  10        224.73        223.17        10.20 o                         
   8   3  10          1.97          0.64         2.12 o                         
   9   3  10          6.31          9.05         3.14 o                         
  10   3  10         51.82         54.69         6.46 o                         
  11   3  10          1.61          2.47         3.58 o                         
  12   3  10         11.03         11.92         4.64 o                         
  13   3  10        169.25        179.92        11.39 o                         
  14   3  10          0.06         -0.15         3.65 o                         
  15   3  10         75.13         94.29         9.06 o                         
 -15   4  10          1.66          9.16         5.14 o                         
 -14   4  10         34.79         28.13        10.88 o                         
 -13   4  10         29.30         11.09         4.18 o                         
 -12   4  10          3.59          2.46         2.81 o                         
 -11   4  10         36.16         26.19         6.66 o                         
 -10   4  10        167.68        181.68        11.06 o                         
  -9   4  10         58.36         61.86         7.34 o                         
  -8   4  10         38.82         46.20         6.40 o                         
  -7   4  10         90.92         90.96         8.18 o                         
  -6   4  10        396.03        407.61        15.73 o                         
  -5   4  10        475.36        470.27        16.85 o                         
  -4   4  10          0.18         -0.29         4.15 o                         
  -3   4  10        130.77        135.80         9.01 o                         
  -2   4  10       1383.29       1447.69        38.64 o                         
  -1   4  10        103.30         96.78         8.02 o                         
   0   4  10          5.11          6.66         3.58 o                         
   1   4  10        112.94        122.80         6.65 o                         
   2   4  10        382.23        382.32        11.87 o                         
   3   4  10        435.68        431.96        12.36 o                         
   4   4  10          0.16          4.48         2.63 o                         
   5   4  10         63.04         61.02         6.82 o                         
   6   4  10        163.87        179.81         9.99 o                         
   7   4  10         39.38         26.82         6.49 o                         
   8   4  10         44.28         51.24         6.67 o                         
   9   4  10         94.17         96.96         8.54 o                         
  10   4  10          0.87          1.07         3.46 o                         
  11   4  10         25.56         24.03         5.92 o                         
  12   4  10          0.01         -0.30         3.52 o                         
  13   4  10         87.58        100.86         9.42 o                         
  14   4  10          0.35          0.90         4.04 o                         
 -13   5  10         45.47         65.43        12.08 o                         
 -12   5  10         59.18         52.32        11.01 o                         
 -11   5  10          6.23          4.88         4.61 o                         
 -10   5  10          0.62         -0.89         4.05 o                         
  -9   5  10        138.83        153.24        10.72 o                         
  -8   5  10         12.30         15.74         5.31 o                         
  -7   5  10         27.65         32.92         6.32 o                         
  -6   5  10         55.65         51.66         8.16 o                         
  -5   5  10         81.28         76.24         8.60 o                         
  -4   5  10          0.54          3.72         3.92 o                         
  -3   5  10          2.58          1.66         3.93 o                         
  -2   5  10          4.57          7.84         4.35 o                         
  -1   5  10        562.95        559.86        25.34 o                         
   0   5  10          0.00         -1.03         3.37 o                         
   1   5  10          1.23          5.95         3.97 o                         
   2   5  10        234.00        248.15        12.85 o                         
   3   5  10         30.13         32.54         5.05 o                         
   4   5  10        117.03        126.24        11.06 o                         
   5   5  10         11.97          7.42         3.25 o                         
   6   5  10          5.55          5.35         3.26 o                         
   7   5  10         28.41         47.78         6.90 o                         
   8   5  10          2.13         -0.75         3.87 o                         
   9   5  10         34.15         36.15         6.79 o                         
  10   5  10         35.57         25.48         6.61 o                         
  11   5  10         17.36         25.47         6.61 o                         
  12   5  10          0.79          0.72         4.13 o                         
 -11   6  10         13.10         15.35         9.56 o                         
 -10   6  10          0.24          2.69         6.85 o                         
  -9   6  10         25.47         37.99         8.36 o                         
  -8   6  10         21.32         23.43         9.62 o                         
  -7   6  10          5.41          4.58         5.10 o                         
  -6   6  10          9.94          8.21         5.59 o                         
  -5   6  10          2.09          1.00         3.96 o                         
  -4   6  10        204.56        184.97        13.20 o                         
  -3   6  10         40.63         55.30         8.11 o                         
  -2   6  10          1.11          1.48         4.21 o                         
  -1   6  10         13.47          9.94         4.87 o                         
   0   6  10          4.58          6.37         4.43 o                         
   1   6  10         53.88         55.43         7.27 o                         
   2   6  10          0.22          0.33         3.26 o                         
   3   6  10         51.22         49.80         7.61 o                         
   4   6  10        132.22        153.71         9.79 o                         
   5   6  10          8.13          5.24         5.83 o                         
   6   6  10         40.57         59.01         8.78 o                         
   7   6  10         38.70         46.42         7.59 o                         
   8   6  10        118.08        128.88        11.52 o                         
   9   6  10         45.59         59.33         9.34 o                         
  10   6  10          2.01         -0.56         4.31 o                         
  -6   7  10          3.32          0.80         4.76 o                         
  -5   7  10         73.45         85.57        10.93 o                         
  -4   7  10          4.79         10.82         6.31 o                         
  -3   7  10          9.28         15.94         6.28 o                         
  -2   7  10         28.66         18.54         7.48 o                         
  -1   7  10         97.73        115.33        11.23 o                         
   0   7  10         60.60         63.70         9.01 o                         
   1   7  10          7.39          7.27         6.06 o                         
   2   7  10          2.52          1.60         6.02 o                         
   3   7  10         11.56         17.13         8.29 o                         
   4   7  10         40.47         26.77         9.25 o                         
   5   7  10        113.05        162.77        17.14 o                         
 -17   1  11          6.17          1.25         3.75 o                         
 -16   1  11         21.74          7.88         4.72 o                         
 -15   1  11         16.47         13.57         4.70 o                         
 -14   1  11          4.36          2.19         3.55 o                         
 -13   1  11         39.67         41.62        13.13 o                         
 -12   1  11         67.30         51.33         9.17 o                         
 -11   1  11         76.73         73.19        12.15 o                         
 -10   1  11        176.33        163.18         8.65 o                         
  -9   1  11          2.86          5.17         3.08 o                         
  -8   1  11          3.57         11.82         5.83 o                         
  -7   1  11        136.56        117.90         7.22 o                         
  -6   1  11         10.78          7.92         2.27 o                         
  -5   1  11         12.99         18.07         2.89 o                         
  -4   1  11        329.28        314.76         8.37 o                         
  -3   1  11        446.90        425.49         9.82 o                         
  -2   1  11       1194.66       1215.37        26.18 o                         
  -1   1  11        106.34        106.81         5.28 o                         
   0   1  11        137.85        136.40         5.93 o                         
   1   1  11         71.93         71.68         4.35 o                         
   2   1  11        104.11         99.61         5.16 o                         
   3   1  11         65.41         60.20         4.24 o                         
   4   1  11         32.61         31.94         3.58 o                         
   5   1  11        217.57        186.45         7.16 o                         
   6   1  11        227.48        197.88         8.31 o                         
   7   1  11        126.49        115.48         6.91 o                         
   8   1  11        122.57        122.30         7.79 o                         
   9   1  11          0.59         -1.03         2.20 o                         
  10   1  11          1.93          1.29         2.43 o                         
  11   1  11         47.91         40.37         8.27 o                         
  12   1  11        132.29        146.27         9.93 o                         
  13   1  11        135.59        176.58        12.99 o                         
  14   1  11          0.70          3.94         5.23 o                         
  15   1  11        208.05        226.22        16.01 o                         
 -16   2  11          2.22          0.82         3.36 o                         
 -15   2  11         19.02         14.92         7.21 o                         
 -14   2  11          0.00          4.39         3.62 o                         
 -13   2  11         10.13          6.77         3.66 o                         
 -12   2  11         49.54         52.81         8.76 o                         
 -11   2  11         53.99         48.79        10.46 o                         
 -10   2  11          1.39          9.86         4.47 o                         
  -9   2  11         44.69         62.10         6.63 o                         
  -8   2  11         21.97         17.00         4.16 o                         
  -7   2  11          1.98          2.04         3.09 o                         
  -6   2  11         13.07         12.14         3.48 o                         
  -5   2  11        285.17        278.05         9.56 o                         
  -4   2  11         12.61         16.42         4.25 o                         
  -3   2  11         41.22         42.92         3.92 o                         
  -2   2  11       1129.06       1161.85        22.24 o                         
  -1   2  11        931.05        957.15        19.58 o                         
   0   2  11        878.66        868.64        18.05 o                         
   1   2  11        254.60        257.34        10.79 o                         
   2   2  11         77.49         73.72         5.06 o                         
   3   2  11        308.16        307.74         9.51 o                         
   4   2  11          0.62         -1.73         2.24 o                         
   5   2  11          0.91          1.36         2.26 o                         
   6   2  11          5.58          2.91         2.11 o                         
   7   2  11         95.92         99.87         7.03 o                         
   8   2  11         45.61         31.98         7.04 o                         
   9   2  11          6.13          6.01         2.92 o                         
  10   2  11         80.60         76.07         7.03 o                         
  11   2  11         33.80         34.11         7.40 o                         
  12   2  11          0.07          1.67         3.14 o                         
  13   2  11         16.57         26.63         6.14 o                         
  14   2  11        108.06        116.11        11.06 o                         
  15   2  11         34.61         45.09         9.64 o                         
 -15   3  11          1.01         -3.35         3.91 o                         
 -14   3  11         33.59         38.82         8.23 o                         
 -13   3  11         23.67         13.98         4.57 o                         
 -12   3  11         41.55         27.39         7.28 o                         
 -11   3  11         17.17         18.77         4.46 o                         
 -10   3  11        138.71        144.51         9.82 o                         
  -9   3  11         83.66         84.24         8.53 o                         
  -8   3  11         61.17         67.16         7.09 o                         
  -7   3  11         69.90         79.26         7.49 o                         
  -6   3  11         22.22         22.28         4.86 o                         
  -5   3  11        784.22        807.33        23.15 o                         
  -4   3  11         62.04         54.75         9.45 o                         
  -3   3  11        157.51        151.98         9.10 o                         
  -2   3  11        109.98        111.56         7.90 o                         
  -1   3  11          3.14          3.29         3.21 o                         
   0   3  11         18.60         19.96         3.64 o                         
   1   3  11        245.37        237.90         9.16 o                         
   2   3  11         66.59         65.91         5.12 o                         
   3   3  11          1.32          5.49         2.99 o                         
   4   3  11        233.93        243.39        10.80 o                         
   5   3  11        135.51        125.57         8.38 o                         
   6   3  11         79.67         80.65         7.02 o                         
   7   3  11          0.08          3.07         3.59 o                         
   8   3  11         61.36         67.24         6.88 o                         
   9   3  11        192.10        193.26        10.84 o                         
  10   3  11          6.27          1.03         3.47 o                         
  11   3  11          0.00         -3.38         3.95 o                         
  12   3  11          4.54         -2.54         4.36 o                         
  13   3  11        101.26        136.03        10.42 o                         
  14   3  11         50.99         65.15         8.02 o                         
 -14   4  11         12.13         22.36        10.20 o                         
 -13   4  11          0.19         -0.53         3.73 o                         
 -12   4  11          3.26          5.65         5.25 o                         
 -11   4  11          8.60         21.10         5.85 o                         
 -10   4  11         58.00         58.09         7.49 o                         
  -9   4  11          2.60          4.55         4.14 o                         
  -8   4  11         54.53         46.29         6.74 o                         
  -7   4  11         17.91         23.83         5.73 o                         
  -6   4  11         24.73         29.95         5.75 o                         
  -5   4  11        114.11        105.52        13.55 o                         
  -4   4  11        413.64        415.66        16.36 o                         
  -3   4  11        175.72        159.74        10.62 o                         
  -2   4  11        348.94        359.21        18.66 o                         
  -1   4  11         59.25         57.71         7.60 o                         
   0   4  11        850.42        835.20        24.86 o                         
   1   4  11         62.26         70.59         7.18 o                         
   2   4  11        309.33        292.67        11.17 o                         
   3   4  11          7.41          7.90         3.34 o                         
   4   4  11        540.77        553.96        20.35 o                         
   5   4  11         19.57         14.21         4.02 o                         
   6   4  11        335.75        316.64        14.79 o                         
   7   4  11        109.09        107.57         9.47 o                         
   8   4  11        232.42        219.72        12.77 o                         
   9   4  11          0.74          5.03         4.55 o                         
  10   4  11        154.89        156.13        11.71 o                         
  11   4  11         29.19         37.70         6.99 o                         
  12   4  11         55.05         58.44         8.87 o                         
 -12   5  11         19.46         20.86         8.78 o                         
 -11   5  11         23.11         24.47         6.86 o                         
 -10   5  11         12.34         14.91         5.97 o                         
  -9   5  11          2.20          4.98         5.29 o                         
  -8   5  11         22.23         45.50         7.63 o                         
  -7   5  11        166.95        172.70        12.03 o                         
  -6   5  11          3.67          5.04         4.53 o                         
  -5   5  11         91.80        113.95         9.79 o                         
  -4   5  11         70.64         80.26         8.62 o                         
  -3   5  11         20.10         14.98         5.27 o                         
  -2   5  11          0.02          1.57         3.92 o                         
  -1   5  11        232.56        243.10        13.53 o                         
   0   5  11        225.84        223.03        13.14 o                         
   1   5  11         23.68         28.06         5.78 o                         
   2   5  11        182.38        170.60        11.50 o                         
   3   5  11         39.62         44.52         8.00 o                         
   4   5  11        282.56        289.70        18.30 o                         
   5   5  11         51.70         61.58         7.76 o                         
   6   5  11          0.09         -2.39         4.35 o                         
   7   5  11          0.31         -3.41         4.54 o                         
   8   5  11          0.52          1.81         4.34 o                         
   9   5  11         42.28         44.68         8.24 o                         
  10   5  11         11.81         11.42         5.78 o                         
  -9   6  11         10.07         20.57        11.43 o                         
  -8   6  11          8.62         -1.04         4.87 o                         
  -7   6  11         10.14         10.71         6.05 o                         
  -6   6  11         19.58         30.12         7.34 o                         
  -5   6  11        130.59        133.06        12.00 o                         
  -4   6  11        301.35        297.66        17.42 o                         
  -3   6  11         89.12         90.36        10.57 o                         
  -2   6  11         48.66         52.65         7.95 o                         
  -1   6  11         58.36         62.44         8.77 o                         
   0   6  11        163.59        172.88        14.34 o                         
   1   6  11         11.32         10.64         4.94 o                         
   2   6  11         96.88        125.38        10.41 o                         
   3   6  11         14.32         23.92         6.44 o                         
   4   6  11         10.05         29.65         8.95 o                         
   5   6  11         64.82         77.01        11.55 o                         
   6   6  11         45.80         46.85        10.75 o                         
   7   6  11          1.38          1.83         5.57 o                         
 -15   0  12         45.01         15.23        12.78 o                         
 -14   0  12        208.38        196.31       120.33 o                         
 -13   0  12          0.46          1.14         4.80 o                         
 -12   0  12          9.65          0.92         4.55 o                         
 -11   0  12         41.32         29.08        21.01 o                         
 -10   0  12          0.94         -2.45         4.55 o                         
  -9   0  12         26.47         21.16        17.62 o                         
  -8   0  12          5.64          7.17         5.33 o                         
  -7   0  12        323.94        323.77        14.23 o                         
  -6   0  12          3.09          6.53         4.00 o                         
  -5   0  12        873.32        874.40        25.68 o                         
  -4   0  12        281.55        260.37        11.29 o                         
  -3   0  12         20.94         20.39         4.32 o                         
  -2   0  12          9.81          9.43         3.81 o                         
  -1   0  12         38.79         36.76         4.96 o                         
   0   0  12         13.28         14.34         3.84 o                         
   1   0  12        120.13        136.83         9.56 o                         
   2   0  12          7.75          4.67         3.25 o                         
   3   0  12        746.81        771.29        27.84 o                         
   4   0  12        590.51        564.81        23.45 o                         
   5   0  12         96.06         82.06        13.10 o                         
   6   0  12          4.82          6.61         6.29 o                         
   7   0  12        101.90        105.72         9.64 o                         
   8   0  12        304.97        194.03       126.48 o                         
   9   0  12        407.12        316.17       193.72 o                         
  10   0  12         36.10         22.30        21.98 o                         
  11   0  12         87.13         36.69        30.53 o                         
  12   0  12         76.74         34.76        32.59 o                         
  13   0  12          0.03          2.80         4.94 o                         
  14   0  12          0.20         10.82        13.68 o                         
 -15   1  12          9.25         10.91         5.39 o                         
 -14   1  12          9.85         13.30         9.01 o                         
 -13   1  12          0.56          4.24         3.84 o                         
 -12   1  12          0.67          0.95         3.40 o                         
 -11   1  12        132.48        133.50        10.70 o                         
 -10   1  12        135.66        135.92         9.21 o                         
  -9   1  12         14.41         11.42         3.52 o                         
  -8   1  12         16.33         14.34         3.70 o                         
  -7   1  12         63.27         66.89        10.90 o                         
  -6   1  12         24.15         25.41         5.19 o                         
  -5   1  12         52.07         56.27         4.93 o                         
  -4   1  12         21.97         23.59         4.06 o                         
  -3   1  12        463.86        470.92        17.43 o                         
  -2   1  12         77.99         84.62         5.22 o                         
  -1   1  12         65.45         61.70         4.56 o                         
   0   1  12         30.30         35.49         4.11 o                         
   1   1  12         37.14         38.36         4.35 o                         
   2   1  12          0.07          3.40         2.49 o                         
   3   1  12          0.40          0.92         3.19 o                         
   4   1  12          7.86          6.20         2.76 o                         
   5   1  12         57.76         48.93         7.00 o                         
   6   1  12          5.20          3.80         2.50 o                         
   7   1  12         48.69         31.05         7.62 o                         
   8   1  12         96.76         95.79         6.90 o                         
   9   1  12        104.77        113.14        10.02 o                         
  10   1  12         15.40         15.78         4.86 o                         
  11   1  12          3.64          1.49         3.35 o                         
  12   1  12         50.28         24.19         9.96 o                         
  13   1  12         89.60         69.61        27.46 o                         
  14   1  12         17.83          6.03         5.41 o                         
 -15   2  12          2.86          4.99         4.49 o                         
 -14   2  12         21.59         16.83         5.33 o                         
 -13   2  12        140.82         95.88        21.67 o                         
 -12   2  12        116.64        113.74        14.39 o                         
 -11   2  12         69.84         66.83        15.15 o                         
 -10   2  12          0.11         -3.47         3.47 o                         
  -9   2  12          9.94         12.00         3.92 o                         
  -8   2  12         65.48         55.74         7.79 o                         
  -7   2  12        213.63        205.42        10.69 o                         
  -6   2  12          0.19         -0.01         2.74 o                         
  -5   2  12          9.51         12.45         4.22 o                         
  -4   2  12        666.12        666.02        20.76 o                         
  -3   2  12         90.46        105.22         7.59 o                         
  -2   2  12         30.49         36.56         4.22 o                         
  -1   2  12         82.89         76.13         5.73 o                         
   0   2  12        861.59        880.26        20.69 o                         
   1   2  12        281.93        275.34         9.89 o                         
   2   2  12         14.94         15.57         3.53 o                         
   3   2  12          0.95         -0.90         2.34 o                         
   4   2  12         23.30         17.42         4.16 o                         
   5   2  12          5.47         12.80         3.32 o                         
   6   2  12         59.80         46.79         8.98 o                         
   7   2  12         69.28         60.25         8.16 o                         
   8   2  12         10.88          5.64         3.21 o                         
   9   2  12          3.82          7.73         3.10 o                         
  10   2  12          0.68          2.47         2.70 o                         
  11   2  12         92.14        107.01         8.38 o                         
  12   2  12         27.66         26.03         7.16 o                         
  13   2  12         76.60         88.08        11.41 o                         
 -14   3  12          3.95         21.72        10.10 o                         
 -13   3  12          0.15          3.35         4.21 o                         
 -12   3  12          3.79         12.17         5.40 o                         
 -11   3  12          0.26          3.31         4.27 o                         
 -10   3  12        260.40        244.46        13.59 o                         
  -9   3  12          4.92          4.19         4.46 o                         
  -8   3  12         42.62         55.41         6.89 o                         
  -7   3  12         40.63         29.04         5.89 o                         
  -6   3  12         32.13         39.18         6.43 o                         
  -5   3  12         40.22         46.14         6.24 o                         
  -4   3  12         40.31         47.95         7.64 o                         
  -3   3  12         34.49         37.52         5.69 o                         
  -2   3  12        413.83        438.62        15.82 o                         
  -1   3  12          0.22         -4.01         4.01 o                         
   0   3  12         25.94         43.86         5.83 o                         
   1   3  12        188.38        212.63         9.07 o                         
   2   3  12        195.50        193.39         9.26 o                         
   3   3  12          7.36         11.85         3.99 o                         
   4   3  12          6.23          3.33         2.69 o                         
   5   3  12          1.84          2.85         2.83 o                         
   6   3  12          8.99          6.55         3.09 o                         
   7   3  12        138.07        146.04        10.48 o                         
   8   3  12          0.49          2.12         3.12 o                         
   9   3  12        146.84        147.68        10.17 o                         
  10   3  12         90.85         98.53         8.99 o                         
  11   3  12         24.57         33.07         6.36 o                         
  12   3  12          4.33          1.13         4.17 o                         
 -12   4  12         10.51         12.98         5.83 o                         
 -11   4  12          0.11          3.37         4.49 o                         
 -10   4  12         11.08         15.52         5.60 o                         
  -9   4  12          9.41         12.30         5.85 o                         
  -8   4  12         10.74          8.42         5.12 o                         
  -7   4  12         49.04         49.85         7.38 o                         
  -6   4  12         37.07         45.35         7.46 o                         
  -5   4  12          4.95          3.78         4.06 o                         
  -4   4  12         37.49         40.81         6.69 o                         
  -3   4  12          4.84          7.70         4.57 o                         
  -2   4  12         74.53         71.61         7.85 o                         
  -1   4  12        180.82        171.62        11.04 o                         
   0   4  12         15.37         17.53         5.17 o                         
   1   4  12        313.81        288.60        14.00 o                         
   2   4  12          0.37          1.01         3.37 o                         
   3   4  12         33.86         44.46         5.95 o                         
   4   4  12          0.31          5.19         3.15 o                         
   5   4  12         49.56         34.41         8.25 o                         
   6   4  12        177.84        171.70        11.40 o                         
   7   4  12          7.29          4.04         3.00 o                         
   8   4  12          0.14          6.69         4.76 o                         
   9   4  12         15.92         12.44         5.67 o                         
  10   4  12          0.04         -4.87         4.87 o                         
  -9   5  12          7.44          6.89         6.15 o                         
  -8   5  12         11.88         14.60         6.06 o                         
  -7   5  12        109.82        122.75        10.97 o                         
  -6   5  12         20.07         21.09         6.53 o                         
  -5   5  12         32.68         34.71         7.40 o                         
  -4   5  12         72.97         90.29        10.00 o                         
  -3   5  12        353.64        341.84        17.07 o                         
  -2   5  12         81.43         92.66         9.37 o                         
  -1   5  12        759.15        809.76        27.51 o                         
   0   5  12          4.13         -0.93         3.94 o                         
   1   5  12        282.51        308.36        15.94 o                         
   2   5  12          0.52         14.17         8.21 o                         
   3   5  12         62.06         59.94         8.24 o                         
   4   5  12         69.97         51.71        16.43 o                         
   5   5  12        110.28        117.75        14.17 o                         
   6   5  12          6.10          7.68         6.42 o                         
   7   5  12          0.49          0.22         4.19 o                         
   8   5  12         21.90         28.61         7.44 o                         
  -5   6  12         10.88         16.89         6.84 o                         
  -4   6  12         28.21         30.10         7.49 o                         
  -3   6  12          9.24         11.09         6.70 o                         
  -2   6  12        123.10        140.79        12.14 o                         
  -1   6  12          2.17          1.15         4.26 o                         
   0   6  12          0.42          0.43         4.18 o                         
   1   6  12          5.63         12.48         6.14 o                         
   2   6  12          8.18         -1.29         5.47 o                         
   3   6  12         45.89         58.39        11.12 o                         
 -13   1  13         11.38         12.09         5.75 o                         
 -12   1  13          3.13          1.51         3.81 o                         
 -11   1  13         32.27         15.46         8.14 o                         
 -10   1  13         71.90         53.12        10.52 o                         
  -9   1  13         59.70         51.78        12.34 o                         
  -8   1  13         22.34         21.38         5.44 o                         
  -7   1  13        122.64        128.29         8.27 o                         
  -6   1  13         24.00         27.21         4.23 o                         
  -5   1  13        745.34        754.03        21.61 o                         
  -4   1  13         32.29         28.34         5.40 o                         
  -3   1  13         56.00         53.33         5.02 o                         
  -2   1  13          0.46          2.09         2.40 o                         
  -1   1  13        181.67        180.82         8.01 o                         
   0   1  13        111.57        105.19         6.46 o                         
   1   1  13        108.44        106.10         6.04 o                         
   2   1  13         49.63         55.27         4.98 o                         
   3   1  13         42.02         46.59         5.22 o                         
   4   1  13         19.66         26.31         4.48 o                         
   5   1  13        189.62        179.40        11.01 o                         
   6   1  13          2.65          1.92         3.14 o                         
   7   1  13         79.42         66.88        14.59 o                         
   8   1  13         82.95         72.85        17.41 o                         
   9   1  13         19.00         13.54         4.38 o                         
  10   1  13         30.07         13.51         8.98 o                         
  11   1  13          0.08          0.74         3.56 o                         
  12   1  13         59.59         63.32        23.69 o                         
 -13   2  13         10.88          8.13         5.97 o                         
 -12   2  13          7.56          5.43         5.31 o                         
 -11   2  13          1.62          7.50         5.49 o                         
 -10   2  13          3.14          2.72         4.12 o                         
  -9   2  13         61.38         68.13         9.29 o                         
  -8   2  13          4.00          1.20         3.53 o                         
  -7   2  13         60.91         54.45         7.05 o                         
  -6   2  13         39.98         54.10         6.73 o                         
  -5   2  13         22.40         30.05         5.50 o                         
  -4   2  13         12.16         13.02         4.57 o                         
  -3   2  13        116.04        124.28        13.26 o                         
  -2   2  13         12.76         16.90         9.04 o                         
  -1   2  13          0.93          4.87         3.77 o                         
   0   2  13          0.54          5.45         3.21 o                         
   1   2  13          0.09         -2.00         2.80 o                         
   2   2  13         20.94         32.37         6.29 o                         
   3   2  13         23.47         26.92         4.15 o                         
   4   2  13         27.67         31.04         6.31 o                         
   5   2  13         35.08         28.87         7.28 o                         
   6   2  13        109.43        114.14         8.10 o                         
   7   2  13         96.62         89.22         7.69 o                         
   8   2  13         64.95         63.55         8.92 o                         
   9   2  13        121.53        110.93        11.29 o                         
  10   2  13          0.64         -2.58         5.19 o                         
  11   2  13          0.22         -5.38         5.88 o                         
 -11   3  13         45.10         64.18         9.55 o                         
 -10   3  13        261.87        272.49        14.85 o                         
  -9   3  13          3.00          0.46         3.67 o                         
  -8   3  13         21.26         23.54         6.52 o                         
  -7   3  13          7.29          3.98         4.30 o                         
  -6   3  13          0.47          9.50         5.03 o                         
  -5   3  13         33.64         43.01         6.76 o                         
  -4   3  13          1.10          2.60         3.81 o                         
  -3   3  13         90.67         83.76         8.03 o                         
  -2   3  13          2.28          3.53         4.19 o                         
  -1   3  13         26.82         29.62         5.68 o                         
   0   3  13        102.08        101.24         8.55 o                         
   1   3  13         16.02         27.26         5.72 o                         
   2   3  13         74.48         91.91         7.90 o                         
   3   3  13        186.15        177.76         9.46 o                         
   4   3  13          5.09          4.68         3.10 o                         
   5   3  13          6.67          7.32         3.52 o                         
   6   3  13        224.14        250.77        15.34 o                         
   7   3  13        139.20        137.10        10.23 o                         
   8   3  13          0.00          1.48         2.83 o                         
   9   3  13         64.32         68.28         7.99 o                         
  10   3  13        250.71        282.81        15.78 o                         
  -9   4  13         11.98          5.44         5.19 o                         
  -8   4  13          3.50          2.47         4.31 o                         
  -7   4  13         17.10         19.11         6.26 o                         
  -6   4  13         19.32         24.73         6.79 o                         
  -5   4  13         14.67         24.67         6.86 o                         
  -4   4  13          1.43          1.05         3.90 o                         
  -3   4  13        123.32        111.97         9.91 o                         
  -2   4  13         33.06         42.38         7.35 o                         
  -1   4  13         16.26         19.50         5.91 o                         
   0   4  13          1.35          0.71         3.58 o                         
   1   4  13          1.17          4.25         4.29 o                         
   2   4  13          2.26         -0.29         5.62 o                         
   3   4  13         36.83         37.95         6.27 o                         
   4   4  13         22.20         11.04         4.59 o                         
   5   4  13        114.77         85.82        19.48 o                         
   6   4  13         10.25         17.22        11.88 o                         
   7   4  13        171.33        141.39        11.14 o                         
   8   4  13         15.58          7.18         5.33 o                         
  -6   5  13          9.39          3.75         5.13 o                         
  -5   5  13         36.13         31.77         7.86 o                         
  -4   5  13         10.38         -1.49         4.61 o                         
  -3   5  13         77.02         63.32        10.10 o                         
  -2   5  13         14.24         12.81         5.63 o                         
  -1   5  13         49.22         36.41         7.37 o                         
   0   5  13          7.75          3.79         4.42 o                         
   1   5  13          1.77          2.11         4.09 o                         
   2   5  13          9.87         14.88         6.10 o                         
   3   5  13          0.43          7.34         5.03 o                         
   4   5  13          7.05         16.70         8.35 o                         
 -11   0  14         11.91          6.16         7.44 o                         
 -10   0  14        218.63        176.28       111.23 o                         
  -9   0  14         12.73          7.97         7.20 o                         
  -8   0  14        238.33        156.30        99.02 o                         
  -7   0  14        251.96        216.79       139.66 o                         
  -6   0  14        628.42        631.98        45.67 o                         
  -5   0  14          1.91          0.72         6.74 o                         
  -4   0  14         91.44         74.52         9.61 o                         
  -3   0  14        110.51        106.07        13.48 o                         
  -2   0  14         11.23         12.23         7.28 o                         
  -1   0  14         30.11         33.97         6.84 o                         
   0   0  14         60.53         61.03         8.42 o                         
   1   0  14         81.12        102.30        11.00 o                         
   2   0  14          1.30         -1.85         6.02 o                         
   3   0  14          6.86         10.92         6.76 o                         
   4   0  14        137.08        159.58        12.77 o                         
   5   0  14        191.19        171.21        13.71 o                         
   6   0  14          0.30          8.29         5.80 o                         
   7   0  14        157.16        122.37        81.80 o                         
   8   0  14         28.21         30.32        27.79 o                         
   9   0  14         63.43         34.57        31.25 o                         
 -11   1  14         20.45         10.80         5.85 o                         
 -10   1  14          4.56         13.87        10.31 o                         
  -9   1  14         59.19         56.98        19.33 o                         
  -8   1  14          0.18          1.37         4.41 o                         
  -7   1  14         13.85         13.65         5.74 o                         
  -6   1  14         13.56         17.89         4.97 o                         
  -5   1  14        107.80        113.54         8.52 o                         
  -4   1  14         36.25         40.92         5.81 o                         
  -3   1  14          1.72          0.15         2.87 o                         
  -2   1  14          0.52         -2.34         3.43 o                         
  -1   1  14          8.64          9.56         3.26 o                         
   0   1  14          0.28          4.30         3.42 o                         
   1   1  14        158.21        137.63         8.28 o                         
   2   1  14        221.90        210.21        10.57 o                         
   3   1  14         29.58         27.86         5.04 o                         
   4   1  14          7.52         19.57         4.64 o                         
   5   1  14         52.89         34.61        11.04 o                         
   6   1  14        138.14        145.09        11.10 o                         
   7   1  14         51.82         25.17         8.95 o                         
   8   1  14         27.33         27.91         7.56 o                         
   9   1  14          9.80          3.16         3.86 o                         
 -10   2  14         89.00         83.71        10.34 o                         
  -9   2  14         14.20         10.89         5.98 o                         
  -8   2  14        243.10        260.08        14.29 o                         
  -7   2  14        100.39         79.22         8.55 o                         
  -6   2  14         97.58        105.19         9.29 o                         
  -5   2  14        167.16        180.10        11.22 o                         
  -4   2  14         47.32         50.54         6.90 o                         
  -3   2  14        292.67        275.26        13.84 o                         
  -2   2  14        240.90        247.27        13.73 o                         
  -1   2  14         50.70         39.55         7.43 o                         
   0   2  14         26.59         35.58         6.00 o                         
   1   2  14        115.69        103.15         8.34 o                         
   2   2  14         13.10         12.44         3.96 o                         
   3   2  14         35.98         46.44         5.22 o                         
   4   2  14        287.44        317.05        16.14 o                         
   5   2  14          1.90         12.55        10.07 o                         
   6   2  14          1.74          2.44         3.51 o                         
   7   2  14          0.03         -2.88         3.48 o                         
   8   2  14         13.58         10.13         4.58 o                         
  -8   3  14         19.99         24.43         6.94 o                         
  -7   3  14         14.92         13.53         5.89 o                         
  -6   3  14         21.27         33.78         7.03 o                         
  -5   3  14          4.65          0.99         3.73 o                         
  -4   3  14          0.83          6.93         4.72 o                         
  -3   3  14          0.31          2.56         4.03 o                         
  -2   3  14         14.42         13.00         5.25 o                         
  -1   3  14        147.71        151.16        13.01 o                         
   0   3  14         78.22         64.84         7.74 o                         
   1   3  14         26.21         27.09         6.43 o                         
   2   3  14          2.31          2.48         3.87 o                         
   3   3  14        169.57        170.38        11.50 o                         
   4   3  14         27.94         51.34        16.36 o                         
   5   3  14         64.67         37.44        11.75 o                         
   6   3  14        118.30        115.77        10.71 o                         
   7   3  14          5.54          6.30         7.85 o                         
  -5   4  14         19.57         12.76         5.82 o                         
  -4   4  14          2.99          1.11         4.18 o                         
  -3   4  14         96.20        109.00        10.23 o                         
  -2   4  14         22.48         18.21         6.21 o                         
  -1   4  14          1.59          3.33         4.45 o                         
   0   4  14          0.88          7.83         5.20 o                         
   1   4  14         94.00        105.44        12.02 o                         
   2   4  14         88.57        118.18        10.23 o                         
   3   4  14         42.59         58.17         7.73 o                         
   4   4  14        152.52        151.28        14.72 o                         
  -7   1  15          0.41          2.86         5.74 o                         
  -6   1  15          0.94         -1.24         5.33 o                         
  -5   1  15          8.76         10.72         7.22 o                         
  -4   1  15         33.11         51.41         8.52 o                         
  -3   1  15          4.05          0.30         3.41 o                         
  -2   1  15         49.14         59.60        10.50 o                         
  -1   1  15         91.75        114.53        10.63 o                         
   0   1  15         54.43         71.92         8.79 o                         
   1   1  15        279.93        323.65        16.92 o                         
   2   1  15         14.61         29.86         5.51 o                         
   3   1  15         21.69         30.21         6.03 o                         
   4   1  15         13.01          8.01         4.27 o                         
   5   1  15         98.37        120.88        10.97 o                         
   6   1  15          0.19          0.38         6.44 o                         
  -6   2  15         52.05         54.20         7.82 o                         
  -5   2  15         20.14         22.75         6.18 o                         
  -4   2  15         20.64         19.65         6.09 o                         
  -3   2  15          8.69          7.32         5.09 o                         
  -2   2  15          9.52         10.18         4.85 o                         
  -1   2  15         68.19         76.56         9.28 o                         
   0   2  15        147.16        158.29        12.58 o                         
   1   2  15          2.93          3.39         4.76 o                         
   2   2  15        325.33        323.61        17.52 o                         
   3   2  15          2.18          3.91         6.91 o                         
   4   2  15          2.67         -0.93         6.00 o                         
  -2   3  15         85.38         76.22        10.46 o                         
  -1   3  15          1.13         -2.53         4.87 o                         
   0   3  15         60.88         72.21        10.22 o                         
                                                                                
