# Supplementary material for: Quaternary and quinary molecular solids based on structural inequivalence and combinatorial approaches: 2-nitro­resorcinol and 4,6-di­chloro­resorcinol
Source: IUCrJ. 2021 Jan 11;8(Pt 2):178–85. doi: 10.1107/S2052252520016589 (PMC7924232; doi:10.1107/S2052252520016589)
Supplement: Supplementary file 12 [file m-08-00178-10NRES-44AZOsup12.hkl]

data_10NRES-44AZO                                                               
_shelx_title ' shelx_a.res in P2(1)/c'                                          
_shelx_refln_list_code          4                                               
_shelx_F_calc_maximum      142.77                                               
_exptl_crystal_F_000       704.00                                               
_reflns_d_resolution_high  0.7700                                               
                                                                                
loop_                                                                           
 _space_group_symop_operation_xyz                                               
 'x, y, z'                                                                      
 '-x, y+1/2, -z+1/2'                                                            
 '-x, -y, -z'                                                                   
 'x, -y-1/2, z-1/2'                                                             
                                                                                
_cell_length_a    18.2128                                                       
_cell_length_b     7.2967                                                       
_cell_length_c    11.9403                                                       
_cell_angle_alpha  90.000                                                       
_cell_angle_beta   92.967                                                       
_cell_angle_gamma  90.000                                                       
                                                                                
_shelx_F_squared_multiplier     1.000                                           
                                                                                
loop_                                                                           
 _refln_index_h                                                                 
 _refln_index_k                                                                 
 _refln_index_l                                                                 
 _refln_F_squared_calc                                                          
 _refln_F_squared_meas                                                          
 _refln_F_squared_sigma                                                         
 _refln_observed_status                                                         
   3   0   0        582.36        618.84        61.00 o                         
   4   0   0      12034.29      10246.18       166.04 o                         
   5   0   0         82.07         93.05         5.25 o                         
   6   0   0       1062.11        906.31        26.28 o                         
   7   0   0         81.78         74.44         3.71 o                         
   9   0   0         48.38        100.33         8.07 o                         
  10   0   0        794.49       1047.98        40.26 o                         
  11   0   0        515.20        635.18        19.87 o                         
  12   0   0         10.11         16.53         2.51 o                         
  13   0   0        161.37        152.11         6.81 o                         
  14   0   0         38.02         37.08         4.08 o                         
  15   0   0         10.30         18.43         3.50 o                         
  16   0   0         11.16         11.10         3.34 o                         
  17   0   0         59.23         52.33         6.19 o                         
  18   0   0        923.01        925.28        41.01 o                         
  19   0   0         38.64         40.72        14.84 o                         
  20   0   0        172.11        181.63       121.34 o                         
  21   0   0        265.28        186.11       125.98 o                         
  22   0   0        343.09        243.53       159.31 o                         
  23   0   0          0.04          2.88         5.14 o                         
   1   1   0          2.73         14.88         0.52 o                         
   2   1   0        460.93        367.92         5.38 o                         
   3   1   0       1503.95       1463.77        14.23 o                         
   4   1   0       1592.36       1501.82        15.52 o                         
   5   1   0        725.59        644.49         8.48 o                         
   6   1   0        634.72        604.08         8.81 o                         
   7   1   0        780.05        723.64        24.29 o                         
   8   1   0         44.43         28.35         1.51 o                         
   9   1   0        491.17        580.64        19.00 o                         
  10   1   0        935.91       1077.60        20.76 o                         
  11   1   0          9.52         10.19         1.71 o                         
  12   1   0        148.85        152.96         6.00 o                         
  13   1   0          3.62          4.26         1.43 o                         
  14   1   0        100.26         94.70         4.75 o                         
  15   1   0          0.30          0.28         1.34 o                         
  16   1   0         88.96        102.47         6.45 o                         
  17   1   0        250.40        286.93        18.11 o                         
  18   1   0          5.05          4.17         2.44 o                         
  19   1   0        234.60        249.28        15.35 o                         
  20   1   0         24.38         15.79         3.78 o                         
  21   1   0         44.39         29.87        11.93 o                         
  22   1   0         64.20         32.68        20.40 o                         
  23   1   0          0.78         -0.31         4.09 o                         
   0   2   0      12138.38      13002.31       226.51 o                         
   1   2   0      11789.80      12849.17       129.69 o                         
   2   2   0      11437.27      12237.94       168.18 o                         
   3   2   0         41.30         49.41         4.94 o                         
   4   2   0         13.38         15.94         1.78 o                         
   5   2   0       1275.80       1220.80        16.29 o                         
   6   2   0         18.61          7.43         0.66 o                         
   7   2   0          0.40          6.46         0.74 o                         
   8   2   0       1388.40       1524.20        24.28 o                         
   9   2   0        771.96        847.06        13.61 o                         
  10   2   0          0.48          8.57         2.17 o                         
  11   2   0         62.25         80.67         3.21 o                         
  12   2   0        689.33        757.97        54.89 o                         
  13   2   0          0.01         -0.88         1.75 o                         
  14   2   0         47.93         65.57         6.56 o                         
  15   2   0         75.07         74.66         6.36 o                         
  16   2   0        102.90         96.89        10.36 o                         
  17   2   0         14.52         22.73         4.66 o                         
  18   2   0        557.43        564.09        28.75 o                         
  19   2   0        133.94        146.91        15.28 o                         
  20   2   0        312.90        290.79        19.44 o                         
  21   2   0          8.76          9.44         4.48 o                         
  22   2   0         48.20         52.11         7.84 o                         
  23   2   0         11.48          6.75         6.46 o                         
   1   3   0        202.40        143.25         6.61 o                         
   2   3   0       4992.48       5365.02        60.24 o                         
   3   3   0        214.51        218.63         6.20 o                         
   4   3   0        664.66        609.90        18.43 o                         
   5   3   0        367.59        362.53         8.91 o                         
   6   3   0         48.77         61.30         4.19 o                         
   7   3   0         27.35         30.74         3.85 o                         
   8   3   0       1393.45       1473.06        33.10 o                         
   9   3   0         39.09         32.58         2.03 o                         
  10   3   0        176.33        182.44        17.06 o                         
  11   3   0          3.39          3.66         1.96 o                         
  12   3   0        526.21        664.82        21.59 o                         
  13   3   0          4.48          1.57         2.12 o                         
  14   3   0         73.34        101.76         7.39 o                         
  15   3   0         71.12         74.06         6.96 o                         
  16   3   0         12.00         15.73         5.20 o                         
  17   3   0         88.58        108.91         9.35 o                         
  18   3   0         77.99         87.57         8.82 o                         
  19   3   0         42.55         44.11         7.03 o                         
  20   3   0         34.34         40.99         7.11 o                         
  21   3   0          0.57         11.94         4.91 o                         
  22   3   0          3.81          0.20         3.58 o                         
   0   4   0       1336.80       1556.30        38.07 o                         
   1   4   0         33.05         43.74         2.78 o                         
   2   4   0       3475.82       3547.97        59.34 o                         
   3   4   0         11.29         11.82         1.31 o                         
   4   4   0         76.50         69.18         3.36 o                         
   5   4   0        112.17         94.11         5.86 o                         
   6   4   0         19.20         20.84         3.67 o                         
   7   4   0        157.48        169.57         8.52 o                         
   8   4   0         18.99         27.28         5.66 o                         
   9   4   0         54.03         38.21         5.10 o                         
  10   4   0        907.76        993.90        27.63 o                         
  11   4   0         94.65         95.02         7.13 o                         
  12   4   0        156.70        148.98        11.15 o                         
  13   4   0          2.37          3.31         3.54 o                         
  14   4   0         25.04         29.01         5.26 o                         
  15   4   0         45.07         41.85         7.71 o                         
  16   4   0         17.27         23.91         5.51 o                         
  17   4   0         17.83         23.45         6.81 o                         
  18   4   0          0.00         10.22         5.48 o                         
  19   4   0         20.68         32.81         7.63 o                         
  20   4   0        107.70        143.09        15.28 o                         
  21   4   0         14.82         18.12         6.60 o                         
   1   5   0        663.86        670.60        20.12 o                         
   2   5   0        273.37        283.74         8.01 o                         
   3   5   0        661.38        697.00        15.35 o                         
   4   5   0       1345.29       1356.74        27.43 o                         
   5   5   0        360.87        399.12        14.73 o                         
   6   5   0       1506.76       1470.10        43.78 o                         
   7   5   0         89.09         80.12         6.64 o                         
   8   5   0        332.47        335.05        15.96 o                         
   9   5   0         96.38         96.97         7.67 o                         
  10   5   0       1079.81       1190.92        35.94 o                         
  11   5   0        137.90        126.08         9.50 o                         
  12   5   0         50.66         45.03         5.79 o                         
  13   5   0         24.03         16.75         5.63 o                         
  14   5   0         85.97         90.16         9.90 o                         
  15   5   0         43.26         59.68         7.51 o                         
  16   5   0         84.73         92.64         9.80 o                         
  17   5   0         45.51         53.45         8.47 o                         
  18   5   0         34.54         25.43         7.14 o                         
  19   5   0         14.31         34.20         7.65 o                         
  20   5   0          0.56         -0.79         4.45 o                         
   0   6   0          4.23          3.52         3.06 o                         
   1   6   0        164.54        168.67         7.85 o                         
   2   6   0         34.55         44.37         4.04 o                         
   3   6   0        130.53        139.89        11.23 o                         
   4   6   0         10.57         19.00         3.68 o                         
   5   6   0        257.17        249.80        13.24 o                         
   6   6   0          8.27          6.34         3.50 o                         
   7   6   0          8.58          8.44         3.56 o                         
   8   6   0          0.00         -0.19         3.32 o                         
   9   6   0         45.86         59.14        17.40 o                         
  10   6   0          4.57          4.87         3.56 o                         
  11   6   0         38.11         37.39         6.61 o                         
  12   6   0         11.04         15.55         6.30 o                         
  13   6   0          5.62          3.05         3.93 o                         
  14   6   0         97.61        118.87        11.47 o                         
  15   6   0         28.40         31.26         7.72 o                         
  16   6   0         51.86         67.66         9.72 o                         
  17   6   0         14.57         14.14         6.42 o                         
  18   6   0         59.82         69.81        10.98 o                         
   1   7   0        678.58        710.54        24.65 o                         
   2   7   0         46.34         63.75        13.42 o                         
   3   7   0       1105.50       1068.55        29.56 o                         
   4   7   0          0.12          9.10         5.35 o                         
   5   7   0         49.96         53.18         7.37 o                         
   6   7   0         16.59         21.01         6.47 o                         
   7   7   0          3.79          5.02         4.21 o                         
   8   7   0        559.98        570.23        25.65 o                         
   9   7   0        151.20        143.26        22.31 o                         
  10   7   0        194.08        215.07        15.53 o                         
  11   7   0         24.23         20.53         6.06 o                         
  12   7   0          3.74          6.34         4.62 o                         
  13   7   0          0.26          1.61         3.98 o                         
  14   7   0          0.63         -2.32         4.82 o                         
  15   7   0          7.32         12.22         5.65 o                         
   0   8   0        342.53        287.66        42.42 o                         
   1   8   0          0.26          0.73         2.74 o                         
   2   8   0        254.74        253.21        14.19 o                         
   3   8   0          0.16          2.51         4.53 o                         
   4   8   0         10.46          7.49         4.39 o                         
   5   8   0          0.53         -1.47         3.11 o                         
   6   8   0         67.55         71.27        10.85 o                         
   7   8   0          0.27          2.88         3.67 o                         
   8   8   0          9.95         20.39         5.87 o                         
   9   8   0          0.08         -1.93         4.26 o                         
  10   8   0        130.26        159.49        14.05 o                         
  11   8   0          3.37          4.35         4.64 o                         
  12   8   0          3.15          4.48         4.64 o                         
   1   9   0          0.07         -0.14         6.47 o                         
   2   9   0         44.63         33.27        12.92 o                         
   3   9   0          2.61         -0.23         6.00 o                         
   4   9   0         26.92         14.07        11.65 o                         
   5   9   0         12.33         18.11        20.20 o                         
   6   9   0         48.80         43.74        10.21 o                         
   7   9   0          3.19          3.28         4.85 o                         
 -23   1   1         94.97         80.70        31.32 o                         
 -22   1   1         12.74         11.61         4.43 o                         
 -21   1   1        113.87        126.03        10.95 o                         
 -20   1   1          9.07         16.12         3.73 o                         
 -19   1   1         29.73         30.90         6.81 o                         
 -18   1   1         16.48         10.76         2.73 o                         
 -17   1   1         71.80         89.32         7.05 o                         
 -16   1   1        184.83        196.08        11.43 o                         
 -15   1   1         34.58         34.25         2.89 o                         
 -14   1   1        370.32        352.11        21.52 o                         
 -13   1   1         48.76         42.10         3.38 o                         
 -12   1   1        229.45        258.30         8.27 o                         
 -11   1   1        640.68        657.74        23.96 o                         
 -10   1   1        354.09        457.19        11.60 o                         
  -9   1   1          1.40          3.63         0.91 o                         
  -8   1   1          1.15          6.29         0.83 o                         
  -7   1   1         75.10         59.45         3.08 o                         
  -6   1   1       1883.51       1753.51        37.05 o                         
  -5   1   1       1134.87       1023.82        19.12 o                         
  -4   1   1       6623.67       6079.93        55.90 o                         
  -3   1   1      20383.28      19832.89       158.47 o                         
  -2   1   1       1868.40       1576.84        11.41 o                         
  -1   1   1        253.40        246.81         4.00 o                         
   0   1   1       1158.33       1189.55        15.88 o                         
   1   1   1       1752.29       1880.34        14.41 o                         
   2   1   1        503.57        515.71        15.01 o                         
   3   1   1       5074.13       4782.69        33.88 o                         
   4   1   1       2408.42       2323.60        26.24 o                         
   5   1   1        193.30        236.85         6.95 o                         
   6   1   1       2749.73       2700.66        38.47 o                         
   7   1   1        705.21        739.40        10.58 o                         
   8   1   1        151.22        161.00         3.91 o                         
   9   1   1       3378.16       3840.16        59.18 o                         
  10   1   1         83.19         82.62         4.46 o                         
  11   1   1         47.83         38.90         2.23 o                         
  12   1   1          7.23          8.28         2.18 o                         
  13   1   1        145.30        145.41         5.49 o                         
  14   1   1        242.77        236.14         9.27 o                         
  15   1   1        103.58         91.04         4.93 o                         
  16   1   1         39.57         32.82         4.36 o                         
  17   1   1          4.47          2.61         2.45 o                         
  18   1   1         72.43         57.58         8.33 o                         
  19   1   1        457.39        489.51        41.17 o                         
  20   1   1         67.32         38.96        13.11 o                         
  21   1   1         66.60         60.31        13.82 o                         
  22   1   1         31.62         22.74        11.68 o                         
  23   1   1          0.04         -0.19         3.41 o                         
 -23   2   1          2.99          5.21         5.37 o                         
 -22   2   1         10.37          7.83         4.57 o                         
 -21   2   1          0.09          0.86         2.78 o                         
 -20   2   1          1.68          7.06         6.04 o                         
 -19   2   1         14.41         11.58         3.50 o                         
 -18   2   1         10.12         14.66         4.84 o                         
 -17   2   1         67.78         88.90         7.44 o                         
 -16   2   1          8.08         17.94         4.03 o                         
 -15   2   1         10.16         15.94         2.95 o                         
 -14   2   1        553.03        609.49        19.65 o                         
 -13   2   1          0.42          0.56         1.40 o                         
 -12   2   1         25.20         33.29         2.77 o                         
 -11   2   1          1.19          5.18         1.68 o                         
 -10   2   1         20.26         18.09         1.92 o                         
  -9   2   1        882.48        966.38        17.28 o                         
  -8   2   1       1814.81       1853.55        51.84 o                         
  -7   2   1        767.90        793.03        22.67 o                         
  -6   2   1       1165.17       1068.01        43.10 o                         
  -5   2   1       3202.83       3282.14        54.63 o                         
  -4   2   1        526.06        587.67        11.84 o                         
  -3   2   1       4430.15       4389.84        41.95 o                         
  -2   2   1       4236.13       4265.42        43.23 o                         
  -1   2   1       1739.41       1841.82        21.81 o                         
   0   2   1       2314.99       2430.45        44.52 o                         
   1   2   1         12.36         23.82         3.92 o                         
   2   2   1       4609.82       4703.11        46.61 o                         
   3   2   1       1454.32       1310.24        18.42 o                         
   4   2   1       2881.79       2820.81        36.16 o                         
   5   2   1        108.17         84.26         1.85 o                         
   6   2   1       1980.53       1985.52        32.21 o                         
   7   2   1          0.84          4.87         0.80 o                         
   8   2   1        288.73        248.13        10.09 o                         
   9   2   1        434.50        383.20        10.11 o                         
  10   2   1        489.10        607.57        17.76 o                         
  11   2   1       1907.62       2016.20        54.91 o                         
  12   2   1          3.42          2.00         1.01 o                         
  13   2   1        260.23        262.49         7.96 o                         
  14   2   1         31.39         37.45         3.41 o                         
  15   2   1          0.05          4.03         2.79 o                         
  16   2   1          1.19          6.49         2.14 o                         
  17   2   1          0.55          2.95         2.10 o                         
  18   2   1          7.67          5.09         2.87 o                         
  19   2   1         89.94         96.36        10.83 o                         
  20   2   1          8.32          6.68         3.00 o                         
  21   2   1         23.26         25.12         5.89 o                         
  22   2   1          2.07          7.28         4.38 o                         
 -22   3   1         25.40         38.63         7.29 o                         
 -21   3   1         10.33         28.90        12.46 o                         
 -20   3   1          0.19          0.98         3.44 o                         
 -19   3   1         25.17         35.35         6.68 o                         
 -18   3   1        144.61        153.73        11.93 o                         
 -17   3   1          9.75         12.32         4.48 o                         
 -16   3   1        216.09        206.99        12.66 o                         
 -15   3   1         76.98         73.65         6.57 o                         
 -14   3   1          7.14         12.42         3.76 o                         
 -13   3   1         12.44         14.72         3.79 o                         
 -12   3   1          1.22          6.08         2.67 o                         
 -11   3   1          3.36          7.32         2.64 o                         
 -10   3   1        413.92        467.95        15.52 o                         
  -9   3   1         25.13         34.69         4.27 o                         
  -8   3   1        475.86        494.65        15.24 o                         
  -7   3   1         21.96         27.06         5.01 o                         
  -6   3   1        802.93        890.10        21.23 o                         
  -5   3   1         23.61         14.19         1.95 o                         
  -4   3   1         81.08         85.03         8.20 o                         
  -3   3   1        734.24        725.86        11.00 o                         
  -2   3   1       1312.83       1228.47        21.39 o                         
  -1   3   1       4488.61       4650.42        48.85 o                         
   0   3   1        192.68        200.51         4.23 o                         
   1   3   1        482.67        461.79        13.91 o                         
   2   3   1       1962.50       2186.23        28.24 o                         
   3   3   1       1881.00       2005.72        26.37 o                         
   4   3   1         43.60         31.51         1.71 o                         
   5   3   1        222.29        261.92         5.89 o                         
   6   3   1        808.80        855.08        19.50 o                         
   7   3   1         47.84         28.62         1.93 o                         
   8   3   1       1331.97       1233.76       100.07 o                         
   9   3   1         73.30         52.70         2.97 o                         
  10   3   1        266.22        276.93        12.51 o                         
  11   3   1         20.50         23.30         7.15 o                         
  12   3   1          3.78          5.68         1.85 o                         
  13   3   1          8.43         13.22         4.33 o                         
  14   3   1          0.85          1.57         1.62 o                         
  15   3   1        277.12        304.00        16.13 o                         
  16   3   1          1.17          7.89         3.75 o                         
  17   3   1         83.74         93.14         8.81 o                         
  18   3   1          0.39          0.31         4.18 o                         
  19   3   1         31.70         36.45         6.76 o                         
  20   3   1         60.50         70.74         9.10 o                         
  21   3   1          5.81          8.18         4.77 o                         
  22   3   1          1.51          0.40         3.15 o                         
 -21   4   1         18.00          6.35         4.76 o                         
 -20   4   1         13.02         22.76         7.74 o                         
 -19   4   1         34.95         39.20         7.95 o                         
 -18   4   1         55.02         50.59         9.49 o                         
 -17   4   1         13.45         14.28         5.29 o                         
 -16   4   1         66.24         79.60         8.37 o                         
 -15   4   1         93.25         92.03         8.76 o                         
 -14   4   1          7.13         14.72         4.43 o                         
 -13   4   1         16.98         18.02         4.42 o                         
 -12   4   1          7.94         16.26         3.99 o                         
 -11   4   1        138.35        163.93        10.43 o                         
 -10   4   1          4.58          9.36         4.51 o                         
  -9   4   1        611.08        668.67        29.28 o                         
  -8   4   1        173.76        217.86        10.66 o                         
  -7   4   1        240.23        281.95        10.09 o                         
  -6   4   1         41.47         56.81         5.09 o                         
  -5   4   1        121.95        129.88        10.91 o                         
  -4   4   1        574.97        594.25        14.53 o                         
  -3   4   1        501.17        533.57        19.64 o                         
  -2   4   1       2294.99       2337.50        33.08 o                         
  -1   4   1       2112.73       2214.45        38.17 o                         
   0   4   1       1413.46       1678.26        37.65 o                         
   1   4   1       2163.49       2537.49        38.92 o                         
   2   4   1         49.38         50.03         2.89 o                         
   3   4   1         13.06         25.95         2.00 o                         
   4   4   1        343.18        355.73        23.35 o                         
   5   4   1        159.52        178.48         8.13 o                         
   6   4   1         26.12         26.99         3.17 o                         
   7   4   1        294.81        293.77        12.79 o                         
   8   4   1        230.41        288.74        10.96 o                         
   9   4   1         29.12         32.82         4.65 o                         
  10   4   1         35.49         53.76         5.56 o                         
  11   4   1        498.60        583.15        20.62 o                         
  12   4   1         45.22         39.22         5.43 o                         
  13   4   1        487.59        482.91        19.85 o                         
  14   4   1        552.07        583.07        30.79 o                         
  15   4   1          3.56         -3.06         4.81 o                         
  16   4   1          1.64          3.89         4.07 o                         
  17   4   1          2.34         -0.87         2.92 o                         
  18   4   1         85.02         95.50        11.84 o                         
  19   4   1         14.00         11.34         5.60 o                         
  20   4   1         88.51         90.63        10.77 o                         
  21   4   1          4.85          6.27         4.65 o                         
 -20   5   1          0.46          0.11         3.88 o                         
 -19   5   1          1.21          1.76         3.93 o                         
 -18   5   1         23.84         36.43         7.82 o                         
 -17   5   1         19.11         21.66         7.45 o                         
 -16   5   1         60.68         84.85         9.60 o                         
 -15   5   1          6.02         15.04         4.85 o                         
 -14   5   1         26.29         23.83         5.57 o                         
 -13   5   1        228.71        227.24        13.29 o                         
 -12   5   1         16.98         21.90         4.81 o                         
 -11   5   1        199.23        203.75        11.57 o                         
 -10   5   1        345.74        337.67        15.81 o                         
  -9   5   1        133.23        130.76         9.00 o                         
  -8   5   1         35.77         47.90         5.91 o                         
  -7   5   1        271.63        269.14        17.63 o                         
  -6   5   1         95.49        100.28         6.95 o                         
  -5   5   1         48.37         49.30         3.64 o                         
  -4   5   1         10.99         15.69         3.36 o                         
  -3   5   1          3.31          6.80         2.42 o                         
  -2   5   1        408.21        412.36        13.16 o                         
  -1   5   1       1460.67       1411.02        33.00 o                         
   0   5   1         20.45         27.30         2.84 o                         
   1   5   1         51.64         39.38         2.60 o                         
   2   5   1          8.55          9.87         1.68 o                         
   3   5   1          7.26         12.19         1.78 o                         
   4   5   1         24.14         37.29         4.64 o                         
   5   5   1         97.98        111.50         6.87 o                         
   6   5   1         11.87         10.45         4.04 o                         
   7   5   1        969.63       1090.79        30.60 o                         
   8   5   1         12.26         15.51         3.73 o                         
   9   5   1         10.94         12.23         3.92 o                         
  10   5   1        417.18        431.67        17.56 o                         
  11   5   1         98.14         93.17         8.03 o                         
  12   5   1          0.40          4.27         3.92 o                         
  13   5   1         96.03        111.41         9.68 o                         
  14   5   1         13.01          7.45         4.46 o                         
  15   5   1         76.60         86.38         8.85 o                         
  16   5   1         38.75         52.79         8.03 o                         
  17   5   1         28.04         35.14         9.18 o                         
  18   5   1          2.90          9.41         6.22 o                         
  19   5   1          1.25          3.78         4.43 o                         
 -18   6   1          7.38          7.34         5.32 o                         
 -17   6   1         35.33         29.75         8.86 o                         
 -16   6   1         18.11         28.78         7.03 o                         
 -15   6   1          1.81          1.92         4.40 o                         
 -14   6   1         28.60         37.12         7.04 o                         
 -13   6   1          0.13          1.02         3.11 o                         
 -12   6   1          5.07          4.51         3.51 o                         
 -11   6   1         58.51         54.11        10.25 o                         
 -10   6   1         64.95         65.62         9.07 o                         
  -9   6   1         19.92         28.08         5.24 o                         
  -8   6   1        728.66        783.08        40.52 o                         
  -7   6   1        240.22        241.93        13.36 o                         
  -6   6   1         45.11         45.02         5.67 o                         
  -5   6   1        333.96        332.53        17.32 o                         
  -4   6   1       2294.09       2248.19        55.72 o                         
  -3   6   1          0.19         13.99         5.21 o                         
  -2   6   1         10.41         15.39         2.84 o                         
  -1   6   1        150.03        158.19         6.65 o                         
   0   6   1       2237.30       2176.72        40.28 o                         
   1   6   1       1254.64       1228.69        26.81 o                         
   2   6   1          0.79         12.21         4.31 o                         
   3   6   1        209.57        204.04         7.03 o                         
   4   6   1        125.60        113.23         6.83 o                         
   5   6   1         42.01         53.53         6.62 o                         
   6   6   1        300.97        314.22        14.08 o                         
   7   6   1         31.71         38.77         7.40 o                         
   8   6   1        116.94        142.33         9.95 o                         
   9   6   1          4.11          2.11         3.50 o                         
  10   6   1         74.63         91.77         8.25 o                         
  11   6   1          1.38          2.76         3.25 o                         
  12   6   1         60.27         49.68         7.34 o                         
  13   6   1         26.97         37.35         7.31 o                         
  14   6   1        225.60        258.84        16.91 o                         
  15   6   1          2.14          0.44         3.34 o                         
  16   6   1         86.23         98.71        11.52 o                         
  17   6   1        142.70        146.99        15.45 o                         
  18   6   1         27.97         21.17         8.85 o                         
 -15   7   1         10.30          7.71         5.19 o                         
 -14   7   1         79.61         86.49        13.53 o                         
 -13   7   1          0.01          0.39         3.40 o                         
 -12   7   1          1.31          4.07         4.21 o                         
 -11   7   1         11.28         15.46         5.32 o                         
 -10   7   1        129.90        133.23        11.55 o                         
  -9   7   1         81.27         65.81        10.24 o                         
  -8   7   1        176.30        179.75        12.91 o                         
  -7   7   1         12.19         16.04         4.82 o                         
  -6   7   1          2.86          3.68         3.51 o                         
  -5   7   1         92.57         85.34         8.52 o                         
  -4   7   1         54.93         60.26         7.83 o                         
  -3   7   1          4.83          9.17         3.17 o                         
  -2   7   1          0.60          5.73         2.64 o                         
  -1   7   1         21.33         36.72         4.70 o                         
   0   7   1        557.50        540.16        17.66 o                         
   1   7   1        194.27        158.16        10.34 o                         
   2   7   1        304.86        299.28        15.60 o                         
   3   7   1          2.89          3.71         2.80 o                         
   4   7   1         12.81         20.54         4.58 o                         
   5   7   1         57.31         57.30         6.89 o                         
   6   7   1         16.97         21.80         5.53 o                         
   7   7   1        200.89        217.86        13.90 o                         
   8   7   1          5.30          9.50         4.45 o                         
   9   7   1          2.18          7.24         4.43 o                         
  10   7   1         10.99         14.47         5.14 o                         
  11   7   1         72.43         82.55         9.76 o                         
  12   7   1         33.14         33.02         7.39 o                         
  13   7   1          6.60         17.72         6.04 o                         
  14   7   1         13.42         20.66         6.70 o                         
  15   7   1         26.52         38.58         8.39 o                         
 -12   8   1         24.15         28.86         7.57 o                         
 -11   8   1         50.16         49.98         8.80 o                         
 -10   8   1          3.72          4.84         4.72 o                         
  -9   8   1        124.03        122.23        11.58 o                         
  -8   8   1          1.26         -3.14         3.98 o                         
  -7   8   1          3.55          4.70         4.02 o                         
  -6   8   1         26.45         22.13         6.07 o                         
  -5   8   1          7.85         14.24         5.36 o                         
  -4   8   1          7.87         10.98         4.55 o                         
  -3   8   1         41.45         38.21         5.13 o                         
  -2   8   1          2.43          5.76         3.30 o                         
  -1   8   1        124.85         94.62        10.36 o                         
   0   8   1        278.68        268.74        17.35 o                         
   1   8   1         47.80         32.48         6.83 o                         
   2   8   1         24.90         29.23         6.21 o                         
   3   8   1         38.86         31.44         5.21 o                         
   4   8   1         47.31         50.10         5.46 o                         
   5   8   1         52.97         52.59         7.59 o                         
   6   8   1         24.17         28.91         7.49 o                         
   7   8   1         79.43         94.12        10.21 o                         
   8   8   1         96.63        100.62        11.16 o                         
   9   8   1         34.57         46.96         8.33 o                         
  10   8   1         20.63         30.09         7.71 o                         
  11   8   1         27.43         19.74         7.74 o                         
  12   8   1         55.82         71.02        10.93 o                         
  -7   9   1          0.92         -0.86         4.36 o                         
  -6   9   1         15.59         19.01        20.20 o                         
  -5   9   1          0.03          0.22         3.36 o                         
  -4   9   1          0.09         -0.58         4.46 o                         
  -3   9   1         29.65         26.10        10.00 o                         
  -2   9   1          0.65         -2.82         5.06 o                         
  -1   9   1          5.26          7.81         7.41 o                         
   0   9   1          0.06         -3.62         6.33 o                         
   1   9   1          6.01          6.64         4.66 o                         
   2   9   1         10.69          6.07         7.81 o                         
   3   9   1         21.60         27.74        10.78 o                         
   4   9   1         45.94         44.23        11.67 o                         
   5   9   1         13.02          8.69         6.23 o                         
   6   9   1         11.80          6.60         5.88 o                         
   7   9   1         15.17         -1.23         5.93 o                         
 -23   0   2         91.28         41.24        36.09 o                         
 -22   0   2          2.01          1.75         3.64 o                         
 -21   0   2        367.99        310.77       199.65 o                         
 -20   0   2          2.97         -3.69         4.11 o                         
 -19   0   2         22.10         35.47         8.01 o                         
 -18   0   2         31.96         43.60         5.32 o                         
 -17   0   2        234.44        208.05        11.23 o                         
 -16   0   2          3.77          5.31         2.73 o                         
 -15   0   2          5.25         12.70         3.05 o                         
 -14   0   2         26.59         41.76         4.14 o                         
 -13   0   2        812.72        772.62        20.26 o                         
 -12   0   2        106.95        106.97         5.35 o                         
 -11   0   2         50.34         35.13         3.28 o                         
 -10   0   2         49.85         52.97         3.02 o                         
  -9   0   2        417.03        427.14        11.52 o                         
  -8   0   2        759.64        702.87        16.45 o                         
  -7   0   2          0.08          9.67         2.53 o                         
  -6   0   2        544.64        519.49        34.40 o                         
  -5   0   2       4532.76       4820.15       111.90 o                         
  -4   0   2        256.95        292.90         9.55 o                         
  -2   0   2       9636.09       8937.09       142.75 o                         
  -1   0   2        171.60        163.72         3.18 o                         
   0   0   2        781.82        864.59         7.59 o                         
   1   0   2       7247.38       6073.39       100.33 o                         
   2   0   2         78.66         78.89         1.22 o                         
   3   0   2        204.26        253.67         4.14 o                         
   4   0   2       2508.43       2465.46        32.90 o                         
   5   0   2       4703.44       5180.39        77.88 o                         
   6   0   2       7454.26       7286.20       155.69 o                         
   7   0   2        463.35        584.87        12.57 o                         
   8   0   2       1671.10       1924.58        38.93 o                         
   9   0   2        198.10        248.00         8.28 o                         
  10   0   2         54.54         85.55         3.99 o                         
  11   0   2         26.54         22.46         2.70 o                         
  12   0   2        215.82        256.67        16.70 o                         
  13   0   2        188.95        240.70        18.59 o                         
  14   0   2        417.40        425.09        15.16 o                         
  15   0   2        792.46        896.81        28.04 o                         
  16   0   2         40.88         47.53         8.25 o                         
  17   0   2        430.37        484.26        33.93 o                         
  18   0   2        267.66        170.82       114.81 o                         
  19   0   2        525.68        498.52        27.57 o                         
  20   0   2          0.14         -0.15         2.26 o                         
  21   0   2        137.86         89.04        69.08 o                         
  22   0   2          1.93          6.05         4.81 o                         
  23   0   2         51.42         43.00        29.76 o                         
 -23   1   2         32.70         21.25         9.34 o                         
 -22   1   2          9.88          4.99         4.45 o                         
 -21   1   2         77.93         77.65         9.50 o                         
 -20   1   2         38.07         38.08         7.74 o                         
 -19   1   2          4.32          5.58         3.10 o                         
 -18   1   2         19.45         23.52         4.08 o                         
 -17   1   2        155.91        154.63         8.69 o                         
 -16   1   2        149.33        145.83         7.35 o                         
 -15   1   2         28.20         25.29         2.42 o                         
 -14   1   2        309.54        304.17        18.39 o                         
 -13   1   2         86.53         97.67         3.92 o                         
 -12   1   2        438.67        449.54        15.86 o                         
 -11   1   2        205.45        177.08         7.51 o                         
 -10   1   2        327.34        355.70        13.79 o                         
  -9   1   2        530.33        433.12        22.83 o                         
  -8   1   2         76.60         70.44         1.92 o                         
  -7   1   2         12.33         10.90         1.37 o                         
  -6   1   2          0.22          3.35         0.80 o                         
  -5   1   2       5244.14       5058.82        43.66 o                         
  -4   1   2       3342.55       3340.83        31.06 o                         
  -3   1   2       5670.43       5154.30        38.36 o                         
  -2   1   2       4639.44       4367.81        38.23 o                         
  -1   1   2       2669.98       2499.57        20.54 o                         
   0   1   2       4638.46       4333.86        48.31 o                         
   1   1   2          8.94          9.00         1.14 o                         
   2   1   2       3691.27       3371.60        32.74 o                         
   3   1   2      12252.40      11932.12       112.59 o                         
   4   1   2       2082.15       2213.75        24.86 o                         
   5   1   2       1314.75       1166.15        26.66 o                         
   6   1   2         12.79          8.60         1.13 o                         
   7   1   2       2542.91       2334.92        27.75 o                         
   8   1   2          0.01          6.60         2.63 o                         
   9   1   2         75.96         76.36         2.93 o                         
  10   1   2       1002.34       1080.07        18.18 o                         
  11   1   2         35.05         44.28         2.52 o                         
  12   1   2         10.39         19.20         5.02 o                         
  13   1   2        116.40        130.08         6.14 o                         
  14   1   2        214.00        239.63         9.49 o                         
  15   1   2          2.27          0.46         1.69 o                         
  16   1   2        513.52        573.07        16.55 o                         
  17   1   2          1.60          0.28         1.47 o                         
  18   1   2         61.87         69.54         5.63 o                         
  19   1   2          7.51          8.39         4.47 o                         
  20   1   2         75.81         68.73        12.79 o                         
  21   1   2         19.83         16.42         6.41 o                         
  22   1   2         16.46          9.67         3.50 o                         
  23   1   2          1.63          2.17         4.04 o                         
 -23   2   2          0.88          3.80         7.54 o                         
 -22   2   2         15.16         28.62         6.50 o                         
 -21   2   2        129.11        121.73        10.85 o                         
 -20   2   2         69.71         78.41         8.18 o                         
 -19   2   2          0.72         -0.65         2.75 o                         
 -18   2   2         80.37         75.39         9.82 o                         
 -17   2   2          3.36          2.17         2.23 o                         
 -16   2   2         14.60         12.65         3.23 o                         
 -15   2   2        168.36        154.65         6.99 o                         
 -14   2   2        332.58        354.88        12.39 o                         
 -13   2   2        103.36        100.27         5.42 o                         
 -12   2   2         22.05         15.18         2.81 o                         
 -11   2   2         24.33         29.76         4.47 o                         
 -10   2   2          1.71          5.47         1.33 o                         
  -9   2   2          5.54          8.89         1.64 o                         
  -8   2   2        550.61        586.82        20.41 o                         
  -7   2   2        245.16        219.45         8.85 o                         
  -6   2   2       1461.89       1397.43        18.85 o                         
  -5   2   2       1009.45        878.61        16.23 o                         
  -4   2   2         40.12         63.08         4.37 o                         
  -3   2   2        192.32        171.41         3.01 o                         
  -2   2   2         91.91         81.25         1.56 o                         
  -1   2   2       1118.42       1236.05        28.40 o                         
   0   2   2        360.45        458.76         9.85 o                         
   1   2   2         30.47         24.92         2.88 o                         
   2   2   2       3778.93       4002.21        73.02 o                         
   3   2   2       2626.82       2834.65        41.06 o                         
   4   2   2       1021.22       1079.59        15.32 o                         
   5   2   2        187.60        247.28         4.40 o                         
   6   2   2        428.69        420.66         7.28 o                         
   7   2   2        406.76        393.92         6.18 o                         
   8   2   2          6.23          5.18         1.04 o                         
   9   2   2       1088.95       1244.82        25.35 o                         
  10   2   2         49.44         51.90         2.97 o                         
  11   2   2        150.40        149.47         5.43 o                         
  12   2   2        291.72        276.59         8.77 o                         
  13   2   2          2.40          5.28         1.97 o                         
  14   2   2         82.86         95.61         5.06 o                         
  15   2   2          2.08          2.34         1.43 o                         
  16   2   2        388.53        407.16        20.02 o                         
  17   2   2        310.21        293.78        13.46 o                         
  18   2   2          2.04          4.30         2.44 o                         
  19   2   2         92.12        107.18         9.02 o                         
  20   2   2          1.21          5.39         2.80 o                         
  21   2   2          4.29         15.05         4.87 o                         
  22   2   2          7.68         12.19         5.00 o                         
 -22   3   2          5.19          7.27         4.67 o                         
 -21   3   2          0.24         -2.00         3.55 o                         
 -20   3   2         15.97         26.97         5.96 o                         
 -19   3   2          3.68          2.21         3.22 o                         
 -18   3   2         60.56         65.96         7.44 o                         
 -17   3   2          0.04          8.12         3.84 o                         
 -16   3   2          0.02         -0.20         2.80 o                         
 -15   3   2        797.85        840.60        39.33 o                         
 -14   3   2         11.30         11.09         3.76 o                         
 -13   3   2         28.13         34.18         5.39 o                         
 -12   3   2        121.80        113.10         6.77 o                         
 -11   3   2         83.21         99.36         7.10 o                         
 -10   3   2         47.07         50.37         4.53 o                         
  -9   3   2        166.01        150.77         6.72 o                         
  -8   3   2        263.29        310.90        12.44 o                         
  -7   3   2         19.96         52.45         3.79 o                         
  -6   3   2        624.67        598.43        16.15 o                         
  -5   3   2        265.67        262.54        15.07 o                         
  -4   3   2        888.63        919.19        14.81 o                         
  -3   3   2         25.83         27.25         2.33 o                         
  -2   3   2       1441.42       1490.64        34.51 o                         
  -1   3   2        801.50        802.70        13.69 o                         
   0   3   2        114.49        121.34         7.06 o                         
   1   3   2         55.99         50.85         4.40 o                         
   2   3   2        758.00        901.73        15.90 o                         
   3   3   2        285.64        311.30         7.91 o                         
   4   3   2         95.02         84.16         2.50 o                         
   5   3   2        440.26        478.95        10.36 o                         
   6   3   2         28.87         31.33         3.23 o                         
   7   3   2       2097.04       2124.60        29.35 o                         
   8   3   2        257.49        224.87         6.18 o                         
   9   3   2          4.72         12.19         1.82 o                         
  10   3   2        399.81        343.91        25.18 o                         
  11   3   2        402.18        377.43        18.58 o                         
  12   3   2        123.68        134.74        10.16 o                         
  13   3   2        119.42        101.00         6.73 o                         
  14   3   2         61.66         80.05         7.99 o                         
  15   3   2         11.32          8.71         2.16 o                         
  16   3   2        417.78        456.51        19.60 o                         
  17   3   2         29.96         37.94         7.43 o                         
  18   3   2         19.60         17.00         4.92 o                         
  19   3   2         86.84         78.30         8.70 o                         
  20   3   2         11.45         12.03         5.04 o                         
  21   3   2         53.12         63.48         8.97 o                         
  22   3   2         20.50         17.60         6.04 o                         
 -21   4   2          0.12          9.16         6.69 o                         
 -20   4   2          3.99          4.50         4.59 o                         
 -19   4   2          2.39         -3.93         4.17 o                         
 -18   4   2         18.09         27.26         6.00 o                         
 -17   4   2         19.29         24.83         5.85 o                         
 -16   4   2         26.43         34.56         6.28 o                         
 -15   4   2         81.82        105.07        19.29 o                         
 -14   4   2          9.05          9.16         3.86 o                         
 -13   4   2          5.68          7.76         3.39 o                         
 -12   4   2         26.10         37.39         5.91 o                         
 -11   4   2         18.11         20.03         3.70 o                         
 -10   4   2          1.15          1.01         2.46 o                         
  -9   4   2        245.40        268.06        12.48 o                         
  -8   4   2        327.67        341.32        14.87 o                         
  -7   4   2       1135.68       1143.84        28.37 o                         
  -6   4   2        561.62        566.43        16.09 o                         
  -5   4   2       1025.03        968.38        28.01 o                         
  -4   4   2         99.80        114.11         4.20 o                         
  -3   4   2         76.88         77.76         4.20 o                         
  -2   4   2        116.46         97.63         2.95 o                         
  -1   4   2        200.03        219.59         6.35 o                         
   0   4   2        464.79        495.99         8.94 o                         
   1   4   2        726.16        794.83        13.14 o                         
   2   4   2         41.41         32.06         2.23 o                         
   3   4   2        677.83        687.84        13.52 o                         
   4   4   2          3.11          9.32         1.82 o                         
   5   4   2        448.86        466.83        13.43 o                         
   6   4   2         21.97         27.85         3.40 o                         
   7   4   2        609.98        611.24        17.05 o                         
   8   4   2        426.20        447.90        17.00 o                         
   9   4   2        329.49        274.73        26.18 o                         
  10   4   2         91.11         87.32         7.48 o                         
  11   4   2          2.73         -2.77         2.77 o                         
  12   4   2        406.92        394.91        18.54 o                         
  13   4   2        104.81        113.65         9.53 o                         
  14   4   2          0.77          1.17         2.40 o                         
  15   4   2          2.42          7.42         4.44 o                         
  16   4   2         22.75         24.96         5.32 o                         
  17   4   2         11.86         23.54         6.70 o                         
  18   4   2         33.11         47.96         7.56 o                         
  19   4   2          0.01          1.66         3.81 o                         
  20   4   2         34.93         32.41         7.48 o                         
  21   4   2         12.96         16.49         7.60 o                         
 -19   5   2          8.35         14.07         6.03 o                         
 -18   5   2         38.85         52.02         9.16 o                         
 -17   5   2          5.27         13.00         5.95 o                         
 -16   5   2        137.98        132.47        13.27 o                         
 -15   5   2          2.02          4.47         3.84 o                         
 -14   5   2         15.89         23.41         5.17 o                         
 -13   5   2         86.53         96.39         8.87 o                         
 -12   5   2        136.19        130.81         9.93 o                         
 -11   5   2          3.51          1.77         3.06 o                         
 -10   5   2        397.93        407.65        19.56 o                         
  -9   5   2        573.09        572.24        23.90 o                         
  -8   5   2         93.46         83.79         7.63 o                         
  -7   5   2       1723.20       1834.35        55.60 o                         
  -6   5   2        152.42        149.44        11.92 o                         
  -5   5   2        446.70        417.45        16.88 o                         
  -4   5   2        698.49        663.93        15.47 o                         
  -3   5   2        131.10        138.55         5.61 o                         
  -2   5   2          0.44          1.75         1.15 o                         
  -1   5   2         50.70         53.65         3.21 o                         
   0   5   2          3.35          7.19         1.60 o                         
   1   5   2         10.53         11.86         2.46 o                         
   2   5   2         84.60         80.94         4.17 o                         
   3   5   2         42.61         59.34         4.06 o                         
   4   5   2        212.18        227.47        11.35 o                         
   5   5   2        376.28        343.34        22.02 o                         
   6   5   2          1.11          1.73         1.42 o                         
   7   5   2        251.83        269.87        11.75 o                         
   8   5   2         52.90         43.41         7.33 o                         
   9   5   2        431.12        467.83        22.41 o                         
  10   5   2         14.13         15.61         5.09 o                         
  11   5   2        772.42        752.44        53.11 o                         
  12   5   2        105.20         87.48         8.12 o                         
  13   5   2        174.97        165.02        12.09 o                         
  14   5   2         12.30         17.61         6.17 o                         
  15   5   2        507.12        557.01        43.08 o                         
  16   5   2         38.04         50.38         8.22 o                         
  17   5   2          8.85          1.06         3.86 o                         
  18   5   2        146.63        151.65        16.43 o                         
  19   5   2         31.95         34.44         8.00 o                         
 -18   6   2          1.15          6.14         5.12 o                         
 -17   6   2         52.97         57.41         9.67 o                         
 -16   6   2          0.73          5.23         5.12 o                         
 -15   6   2          2.28          6.47         4.38 o                         
 -14   6   2          9.33          8.49         4.65 o                         
 -13   6   2          4.39          9.92         4.85 o                         
 -12   6   2          5.34          7.27         4.69 o                         
 -11   6   2         91.48         87.89         9.13 o                         
 -10   6   2          0.72          3.29         3.31 o                         
  -9   6   2         98.40        110.06         9.70 o                         
  -8   6   2          0.29          1.47         3.08 o                         
  -7   6   2         11.79         16.98         4.38 o                         
  -6   6   2        163.17        179.33        11.05 o                         
  -5   6   2        126.33        112.58         7.39 o                         
  -4   6   2        894.06        873.08        22.42 o                         
  -3   6   2          5.87         13.94         2.88 o                         
  -2   6   2          0.00          3.10         2.14 o                         
  -1   6   2         87.27         85.82         4.35 o                         
   0   6   2          8.81         12.52         2.22 o                         
   1   6   2          1.04          4.29         1.77 o                         
   2   6   2         29.59         24.20         2.75 o                         
   3   6   2         43.77         45.65         3.85 o                         
   4   6   2         41.26         48.35         5.13 o                         
   5   6   2         30.39         43.45         5.15 o                         
   6   6   2         36.22         35.72         5.09 o                         
   7   6   2         35.37         46.71         6.43 o                         
   8   6   2         31.37         38.02         5.63 o                         
   9   6   2         45.16         52.10         6.53 o                         
  10   6   2          4.59          4.00         3.32 o                         
  11   6   2          3.60          5.56         4.31 o                         
  12   6   2          2.85          3.18         4.14 o                         
  13   6   2         41.02         51.17         7.70 o                         
  14   6   2         97.16        101.63        11.63 o                         
  15   6   2         61.23         79.57        10.04 o                         
  16   6   2          2.68          4.40         4.53 o                         
  17   6   2        114.45        132.42        13.33 o                         
 -15   7   2         36.88         59.31         9.80 o                         
 -14   7   2          4.12          6.94         4.97 o                         
 -13   7   2          8.72          2.79         4.17 o                         
 -12   7   2        109.73        108.88        11.48 o                         
 -11   7   2          6.29          3.13         4.13 o                         
 -10   7   2         63.76         75.09         9.18 o                         
  -9   7   2         94.01         94.66        10.23 o                         
  -8   7   2          2.94          4.00         3.60 o                         
  -7   7   2          2.12          0.44         3.52 o                         
  -6   7   2          0.04         -0.34         2.90 o                         
  -5   7   2         46.97         45.52         7.63 o                         
  -4   7   2         62.69         63.57         7.74 o                         
  -3   7   2        179.17        163.71         8.86 o                         
  -2   7   2       1005.87        998.93        32.22 o                         
  -1   7   2          0.52         38.14        16.86 o                         
   0   7   2        183.13        187.35        12.63 o                         
   1   7   2        233.59        216.87         9.08 o                         
   2   7   2          6.97          8.99         2.80 o                         
   3   7   2         55.01         50.67         4.94 o                         
   4   7   2          0.55          9.05         8.45 o                         
   5   7   2        705.22        717.73        30.17 o                         
   6   7   2        130.73        136.41        11.61 o                         
   7   7   2         29.16         33.98         5.65 o                         
   8   7   2          0.01         -4.76         5.14 o                         
   9   7   2         93.15         99.85         9.45 o                         
  10   7   2          7.78          2.62         3.58 o                         
  11   7   2          0.00          0.88         3.13 o                         
  12   7   2         10.66          7.89         4.93 o                         
  13   7   2         79.49         77.55        10.26 o                         
  14   7   2          0.73          2.41         4.16 o                         
  15   7   2          0.00         -4.93         4.93 o                         
 -12   8   2         31.32         29.11         7.98 o                         
 -11   8   2         85.56        100.42        12.08 o                         
 -10   8   2          5.98          4.69         4.40 o                         
  -9   8   2          4.62          1.69         3.59 o                         
  -8   8   2          3.04          5.38         4.78 o                         
  -7   8   2          6.18          4.34         4.03 o                         
  -6   8   2          0.60          4.13         3.84 o                         
  -5   8   2          0.67          6.12         5.97 o                         
  -4   8   2          0.01          0.79         3.20 o                         
  -3   8   2        244.19        215.11        13.90 o                         
  -2   8   2         70.28         65.33         7.31 o                         
  -1   8   2         12.13         14.42         5.40 o                         
   0   8   2        126.31        119.17         9.67 o                         
   1   8   2        177.29        159.32        11.30 o                         
   2   8   2         70.38         65.01         8.78 o                         
   3   8   2         37.60         34.90         6.94 o                         
   4   8   2          4.87         17.16         5.87 o                         
   5   8   2         32.17         23.54         5.73 o                         
   6   8   2         14.42         18.28         8.01 o                         
   7   8   2        150.10        168.33        14.42 o                         
   8   8   2         33.06         38.59         7.49 o                         
   9   8   2          1.63         -2.08         3.97 o                         
  10   8   2         79.22         71.18         9.77 o                         
  11   8   2          0.19         -0.07         3.18 o                         
  12   8   2          0.09          1.33         5.85 o                         
  -6   9   2          9.81         16.08         7.80 o                         
  -5   9   2         25.75         35.03        10.04 o                         
  -4   9   2          8.58          7.72         6.93 o                         
  -3   9   2         42.99         55.52        14.05 o                         
  -2   9   2        197.63        214.79        27.48 o                         
  -1   9   2         20.20         18.45         9.15 o                         
   0   9   2         50.04         37.36         8.91 o                         
   1   9   2         51.93         45.33         8.94 o                         
   2   9   2         20.01         25.72        12.12 o                         
   3   9   2         47.00         56.80        11.38 o                         
   4   9   2          6.94         20.36         7.71 o                         
   5   9   2         21.33         20.76         8.33 o                         
   6   9   2        113.98        105.78        12.92 o                         
 -23   1   3          2.17          2.05         3.84 o                         
 -22   1   3         61.25         58.69         9.81 o                         
 -21   1   3         41.31         29.25         9.73 o                         
 -20   1   3         32.48         28.52         4.20 o                         
 -19   1   3          2.48          7.05         3.25 o                         
 -18   1   3         59.28         60.78         6.26 o                         
 -17   1   3        909.11        927.97        25.53 o                         
 -16   1   3          7.63          4.16         2.67 o                         
 -15   1   3        298.42        278.91        10.00 o                         
 -14   1   3         51.85         44.78         3.41 o                         
 -13   1   3        265.82        283.49        10.77 o                         
 -12   1   3        376.31        373.45        11.37 o                         
 -11   1   3         94.13         86.76         5.19 o                         
 -10   1   3        240.91        230.42         5.39 o                         
  -9   1   3          4.07          4.82         1.11 o                         
  -8   1   3        146.14        142.61         7.00 o                         
  -7   1   3         66.30         64.47         2.45 o                         
  -6   1   3          0.57          4.78         1.06 o                         
  -5   1   3        190.07        191.68         5.06 o                         
  -4   1   3      12133.87      11703.41       136.21 o                         
  -3   1   3         28.99         18.04         4.51 o                         
  -2   1   3         54.11         58.23         1.59 o                         
  -1   1   3         50.94         55.69         2.68 o                         
   0   1   3       2260.08       2090.19        28.54 o                         
   1   1   3       4094.29       4179.54        46.04 o                         
   2   1   3      17706.90      16477.31       178.34 o                         
   3   1   3        797.70        817.79        10.63 o                         
   4   1   3        321.24        285.54         5.30 o                         
   5   1   3       3331.14       3030.75        39.42 o                         
   6   1   3       1199.02       1200.22        29.00 o                         
   7   1   3       1661.85       1798.66        25.83 o                         
   8   1   3        972.05        872.17        23.56 o                         
   9   1   3        606.53        643.23        12.03 o                         
  10   1   3         89.35         65.05         3.07 o                         
  11   1   3         70.63         58.80         2.94 o                         
  12   1   3        404.55        395.67         8.55 o                         
  13   1   3         70.85         67.94         3.66 o                         
  14   1   3        250.14        241.11         8.31 o                         
  15   1   3        249.37        264.04        14.21 o                         
  16   1   3        331.71        346.26        14.79 o                         
  17   1   3          4.59          1.52         2.20 o                         
  18   1   3        158.18        162.89         8.64 o                         
  19   1   3        139.22        121.82         8.91 o                         
  20   1   3         20.10         38.98        10.63 o                         
  21   1   3         37.82         15.07         7.12 o                         
  22   1   3          1.68          3.37         2.61 o                         
 -22   2   3          6.00          6.18         4.90 o                         
 -21   2   3         51.29         70.51         9.51 o                         
 -20   2   3          0.28         -0.20         2.47 o                         
 -19   2   3          0.01          2.52         2.97 o                         
 -18   2   3         41.02         52.94         6.35 o                         
 -17   2   3         59.03         59.93         5.44 o                         
 -16   2   3        252.93        289.21        13.26 o                         
 -15   2   3         32.46         31.28         3.54 o                         
 -14   2   3        131.03        137.82         6.08 o                         
 -13   2   3          9.36          6.99         2.06 o                         
 -12   2   3          0.54          3.84         1.65 o                         
 -11   2   3         23.05         16.29         2.38 o                         
 -10   2   3       1037.01       1036.76        18.95 o                         
  -9   2   3          9.32         19.33         2.64 o                         
  -8   2   3       1974.93       2039.77        33.06 o                         
  -7   2   3       4106.56       4359.11        70.15 o                         
  -6   2   3          0.28          1.27         1.31 o                         
  -5   2   3        964.00        983.60        19.85 o                         
  -4   2   3        294.34        274.99         7.92 o                         
  -3   2   3       1847.48       1826.21        21.85 o                         
  -2   2   3       1035.52        975.97        16.15 o                         
  -1   2   3        624.13        605.21        13.23 o                         
   0   2   3        326.14        369.54         7.06 o                         
   1   2   3        563.94        525.39         8.80 o                         
   2   2   3          1.12          9.77         1.77 o                         
   3   2   3        290.16        301.71         6.75 o                         
   4   2   3       3022.87       3125.66        42.99 o                         
   5   2   3          7.51          6.21         1.52 o                         
   6   2   3       1184.98       1157.97        18.22 o                         
   7   2   3         15.42         18.17         1.78 o                         
   8   2   3        246.31        294.07         9.31 o                         
   9   2   3         43.04         40.96         3.67 o                         
  10   2   3          8.07         12.54         1.49 o                         
  11   2   3         10.52         12.17         1.71 o                         
  12   2   3         10.87         17.14         2.48 o                         
  13   2   3         44.75         35.19         3.46 o                         
  14   2   3         48.71         41.75         3.87 o                         
  15   2   3        102.63         97.78         5.69 o                         
  16   2   3         60.26         65.49         6.41 o                         
  17   2   3         31.51         31.91         4.83 o                         
  18   2   3         54.08         58.03         7.47 o                         
  19   2   3          1.13          3.79         2.50 o                         
  20   2   3         31.23         25.12         5.49 o                         
  21   2   3         20.06         23.01         5.40 o                         
  22   2   3          0.78          5.15         4.08 o                         
 -22   3   3          9.18         19.12         7.89 o                         
 -21   3   3        104.05         94.28        10.18 o                         
 -20   3   3         40.24         45.77         8.55 o                         
 -19   3   3        137.60        133.10        10.83 o                         
 -18   3   3         57.62         66.53         8.04 o                         
 -17   3   3          8.11          3.73         3.76 o                         
 -16   3   3         20.16         16.81         4.88 o                         
 -15   3   3        503.01        523.05        20.28 o                         
 -14   3   3         39.26         43.83         5.68 o                         
 -13   3   3          0.74          3.37         2.50 o                         
 -12   3   3         62.88         59.03         5.40 o                         
 -11   3   3         21.81         19.95         3.44 o                         
 -10   3   3         42.05         41.04         3.97 o                         
  -9   3   3          1.11          3.17         2.07 o                         
  -8   3   3         38.41         40.56         3.52 o                         
  -7   3   3         16.76         17.87         2.58 o                         
  -6   3   3         62.05         57.71         3.80 o                         
  -5   3   3        901.69        917.29        21.87 o                         
  -4   3   3        147.68        140.22         5.99 o                         
  -3   3   3        808.41        885.57        14.96 o                         
  -2   3   3         25.13         38.96         3.04 o                         
  -1   3   3       2405.31       2526.54        40.36 o                         
   0   3   3       3490.98       3542.27        44.80 o                         
   1   3   3        192.12        215.17         7.61 o                         
   2   3   3         41.78         61.19         3.40 o                         
   3   3   3       1378.37       1564.25        25.61 o                         
   4   3   3        542.88        634.47        14.62 o                         
   5   3   3        125.73        138.23         3.67 o                         
   6   3   3         15.99         12.90         1.42 o                         
   7   3   3        502.53        492.91        11.52 o                         
   8   3   3          4.99          4.36         1.84 o                         
   9   3   3         19.42         21.23         1.97 o                         
  10   3   3        271.22        244.54        10.36 o                         
  11   3   3         58.21         58.30         3.79 o                         
  12   3   3          2.20          1.51         1.33 o                         
  13   3   3          2.58          4.22         2.05 o                         
  14   3   3          1.01          3.70         1.67 o                         
  15   3   3         21.34         27.81         5.42 o                         
  16   3   3         85.52         38.58        33.80 o                         
  17   3   3        280.05        278.98        17.69 o                         
  18   3   3          2.62          2.28         3.11 o                         
  19   3   3          1.42          6.41         3.82 o                         
  20   3   3          4.76         10.09         6.16 o                         
  21   3   3        107.06        104.59        13.14 o                         
 -21   4   3         10.79         16.94         5.91 o                         
 -20   4   3         65.78         84.76        10.58 o                         
 -19   4   3         37.91         55.21         8.52 o                         
 -18   4   3        107.17        103.34        10.55 o                         
 -17   4   3          9.85         18.25         5.85 o                         
 -16   4   3        115.21        123.47        14.80 o                         
 -15   4   3         62.54         75.96         8.44 o                         
 -14   4   3         85.31        104.81         9.51 o                         
 -13   4   3         93.05        111.72         9.04 o                         
 -12   4   3         68.92         60.80         7.16 o                         
 -11   4   3        199.22        203.13        11.57 o                         
 -10   4   3        498.60        515.60        18.67 o                         
  -9   4   3         27.80         24.96         4.03 o                         
  -8   4   3          4.48          5.55         2.48 o                         
  -7   4   3         80.37         95.21         8.80 o                         
  -6   4   3        216.61        214.04         8.58 o                         
  -5   4   3         31.99         27.81         2.93 o                         
  -4   4   3         16.87         28.87         2.34 o                         
  -3   4   3        340.73        294.37        11.76 o                         
  -2   4   3        113.10        123.03         6.79 o                         
  -1   4   3         43.00         45.25         2.91 o                         
   0   4   3        387.60        443.31         8.56 o                         
   1   4   3        495.09        562.40        15.91 o                         
   2   4   3        155.92        174.37         5.74 o                         
   3   4   3        922.68        990.05        16.67 o                         
   4   4   3        591.24        649.13        17.03 o                         
   5   4   3         16.57         18.64         2.28 o                         
   6   4   3        218.12        230.84         7.22 o                         
   7   4   3        141.74        143.98         6.12 o                         
   8   4   3        366.68        368.55        14.72 o                         
   9   4   3        258.82        226.79        10.81 o                         
  10   4   3        347.65        298.04        12.35 o                         
  11   4   3        803.52        863.25        31.45 o                         
  12   4   3        833.50        771.31        67.95 o                         
  13   4   3        215.38        235.76        12.63 o                         
  14   4   3         14.54         12.92         5.11 o                         
  15   4   3          5.14          2.98         3.12 o                         
  16   4   3          0.08         -3.66         3.66 o                         
  17   4   3         24.24         24.71         5.57 o                         
  18   4   3         77.84         92.83        11.47 o                         
  19   4   3        182.85        211.19        20.74 o                         
  20   4   3         29.09         42.71         9.16 o                         
 -19   5   3          0.00          0.24         3.27 o                         
 -18   5   3         51.37         63.31         9.83 o                         
 -17   5   3          8.04         11.91         5.39 o                         
 -16   5   3         27.68         32.41         7.39 o                         
 -15   5   3          0.12          9.82         8.47 o                         
 -14   5   3         29.62         53.58         7.70 o                         
 -13   5   3          0.01          5.05         4.23 o                         
 -12   5   3        133.45        133.77        10.42 o                         
 -11   5   3         45.33         53.47         6.93 o                         
 -10   5   3        221.94        231.89        15.12 o                         
  -9   5   3         21.10         25.42         4.82 o                         
  -8   5   3        135.76        145.65        10.94 o                         
  -7   5   3         13.80         18.81         5.38 o                         
  -6   5   3         17.21         21.98         3.92 o                         
  -5   5   3        430.63        410.20        13.17 o                         
  -4   5   3         84.72         79.03        10.54 o                         
  -3   5   3        158.45        155.15         6.35 o                         
  -2   5   3         22.43         19.04         2.08 o                         
  -1   5   3        150.35        146.86         5.81 o                         
   0   5   3        156.19        151.84         5.05 o                         
   1   5   3        176.77        179.18         5.88 o                         
   2   5   3         12.30         13.86         2.00 o                         
   3   5   3        407.29        357.86         9.19 o                         
   4   5   3        114.09        107.74         5.31 o                         
   5   5   3        119.95        118.41         5.98 o                         
   6   5   3        124.84        116.33         5.28 o                         
   7   5   3         37.94         38.92         3.17 o                         
   8   5   3         99.20         80.67        11.08 o                         
   9   5   3         95.10        123.33         8.41 o                         
  10   5   3         99.99        102.67        11.45 o                         
  11   5   3         21.81         33.87         6.42 o                         
  12   5   3        154.28        172.17        13.71 o                         
  13   5   3         17.16         21.25         4.85 o                         
  14   5   3         35.34         38.40         9.83 o                         
  15   5   3         40.98         42.38         7.17 o                         
  16   5   3          3.08          2.00         4.29 o                         
  17   5   3         30.20         33.23         6.97 o                         
  18   5   3          3.99         11.34         5.53 o                         
  19   5   3          0.02         -2.40         4.58 o                         
 -17   6   3          9.28         21.07         6.92 o                         
 -16   6   3          1.50          5.40         4.84 o                         
 -15   6   3          1.16          1.22         3.54 o                         
 -14   6   3        426.58        505.61        26.96 o                         
 -13   6   3        128.20        113.64        11.69 o                         
 -12   6   3        165.80        181.85        13.23 o                         
 -11   6   3          4.41          2.84         4.39 o                         
 -10   6   3        259.49        261.63        15.33 o                         
  -9   6   3         18.41         21.71         5.55 o                         
  -8   6   3        770.28        794.55        35.70 o                         
  -7   6   3       1701.02       1739.83        61.79 o                         
  -6   6   3        895.03        936.66        34.15 o                         
  -5   6   3          1.47         -0.14         3.27 o                         
  -4   6   3        249.51        235.08         9.73 o                         
  -3   6   3         27.71         34.30         3.86 o                         
  -2   6   3         79.25         85.55         5.60 o                         
  -1   6   3          0.29          4.17         1.68 o                         
   0   6   3        102.30        105.70         4.96 o                         
   1   6   3         31.37         31.98         3.74 o                         
   2   6   3        491.10        473.40        18.73 o                         
   3   6   3         10.44         10.35         2.46 o                         
   4   6   3        396.69        371.39        16.29 o                         
   5   6   3        216.24        196.81         8.18 o                         
   6   6   3         81.47         83.44         9.39 o                         
   7   6   3          1.49          2.06         1.82 o                         
   8   6   3        418.23        424.59        29.10 o                         
   9   6   3         65.43         60.17         9.49 o                         
  10   6   3          0.71         -3.43         3.43 o                         
  11   6   3        247.09        279.69        23.43 o                         
  12   6   3        121.12        105.04        10.85 o                         
  13   6   3         82.62         87.31         9.59 o                         
  14   6   3         27.86         27.84         6.74 o                         
  15   6   3          0.11          1.89         4.12 o                         
  16   6   3          1.93          2.54         4.63 o                         
  17   6   3         81.62         97.30        11.64 o                         
 -15   7   3          0.03          1.97         4.18 o                         
 -14   7   3         75.57         93.35        11.84 o                         
 -13   7   3         23.92         26.30         7.38 o                         
 -12   7   3         14.81         16.48         7.33 o                         
 -11   7   3         66.74         74.03         9.47 o                         
 -10   7   3          0.22         -3.42         3.91 o                         
  -9   7   3         40.35         50.76         7.19 o                         
  -8   7   3          3.39          4.90         4.49 o                         
  -7   7   3         17.59         22.90         5.90 o                         
  -6   7   3        139.37        143.26        11.01 o                         
  -5   7   3         89.94         80.28         7.76 o                         
  -4   7   3         41.06         50.81         8.17 o                         
  -3   7   3        158.68        155.68         8.87 o                         
  -2   7   3        185.67        186.21         9.83 o                         
  -1   7   3        303.36        305.87        13.22 o                         
   0   7   3         30.23         24.35         4.23 o                         
   1   7   3        155.43        149.30         7.04 o                         
   2   7   3        114.91         76.35         5.17 o                         
   3   7   3        109.99        109.59         7.92 o                         
   4   7   3          6.42          7.64         3.93 o                         
   5   7   3         30.41         27.88         6.20 o                         
   6   7   3          5.08          6.38         4.53 o                         
   7   7   3         14.03          9.19         3.78 o                         
   8   7   3         29.67         24.33         5.81 o                         
   9   7   3        175.34        217.56        21.92 o                         
  10   7   3         10.58         12.90         4.93 o                         
  11   7   3          5.36          9.72         4.96 o                         
  12   7   3         66.46         69.01         9.28 o                         
  13   7   3          1.12         -1.95         3.77 o                         
  14   7   3          2.91          3.33         4.57 o                         
  15   7   3          9.18         11.73         8.64 o                         
 -12   8   3         34.03         38.68        13.60 o                         
 -11   8   3         20.98         23.92         7.47 o                         
 -10   8   3         22.94         24.92         8.90 o                         
  -9   8   3          5.79         10.99         5.59 o                         
  -8   8   3          4.28          4.68         4.25 o                         
  -7   8   3         18.97         27.81         6.78 o                         
  -6   8   3         85.11         91.27        10.34 o                         
  -5   8   3        283.95        289.75        18.00 o                         
  -4   8   3          2.90          2.73         4.10 o                         
  -3   8   3         64.42         66.17         9.12 o                         
  -2   8   3         85.17         80.32         7.79 o                         
  -1   8   3         53.21         50.51         6.80 o                         
   0   8   3          2.38         -1.78         3.66 o                         
   1   8   3          1.41          1.76         3.11 o                         
   2   8   3          4.44          2.10         3.03 o                         
   3   8   3          1.47          4.91         3.82 o                         
   4   8   3          6.58          4.71         4.87 o                         
   5   8   3         32.30         22.46         6.38 o                         
   6   8   3          1.28          6.04         4.20 o                         
   7   8   3         61.43         61.49         8.47 o                         
   8   8   3         52.37         48.38         8.66 o                         
   9   8   3          0.10          2.96         4.16 o                         
  10   8   3        172.01        188.86        16.67 o                         
  11   8   3        161.81        193.65        17.02 o                         
  -6   9   3         88.76         98.20        14.43 o                         
  -5   9   3         29.80         27.03         9.38 o                         
  -4   9   3         89.64         77.16        15.25 o                         
  -3   9   3          0.00          4.31         7.95 o                         
  -2   9   3         75.22         85.52        16.56 o                         
  -1   9   3         38.53         42.21        10.00 o                         
   0   9   3        165.75        157.95        15.91 o                         
   1   9   3         30.66         28.72         8.47 o                         
   2   9   3          6.28          8.02         7.40 o                         
   3   9   3         35.23         41.90        12.79 o                         
   4   9   3          3.56          2.83         5.03 o                         
   5   9   3          0.15          0.67         4.33 o                         
 -23   0   4         31.69         37.97        14.40 o                         
 -22   0   4        243.21        217.58       146.99 o                         
 -21   0   4         28.97         39.19         9.05 o                         
 -20   0   4          2.74         -0.29         3.57 o                         
 -19   0   4         13.53         23.55         6.65 o                         
 -18   0   4         65.16         81.22        10.90 o                         
 -17   0   4         38.62         37.09         5.32 o                         
 -16   0   4         47.06         52.19         5.61 o                         
 -15   0   4        517.83        501.87        18.73 o                         
 -14   0   4       3757.76       3841.32       112.73 o                         
 -13   0   4        241.25        270.09        15.50 o                         
 -12   0   4       1976.72       1733.14        41.04 o                         
 -11   0   4          2.03          6.75         3.46 o                         
 -10   0   4        906.80        783.77        26.00 o                         
  -9   0   4         43.67         59.86         4.96 o                         
  -8   0   4        106.43        119.95         6.56 o                         
  -7   0   4        872.50        861.19        22.98 o                         
  -4   0   4       4293.46       4572.79       172.44 o                         
  -3   0   4         53.20         71.18         4.91 o                         
  -2   0   4         26.15         41.36         2.10 o                         
  -1   0   4        268.19        363.07        11.12 o                         
   0   0   4        511.44        395.96        24.85 o                         
   1   0   4       1527.64       1255.41        60.60 o                         
   2   0   4      10972.82      11110.75       191.53 o                         
   3   0   4         86.53         84.35        23.36 o                         
   4   0   4       5665.39       5487.51        84.98 o                         
   5   0   4       1119.10       1121.32        18.87 o                         
   6   0   4        908.88        962.73        18.31 o                         
   7   0   4          8.41         10.73         1.56 o                         
   8   0   4       2999.24       3049.86        51.44 o                         
   9   0   4         86.02         59.95         3.68 o                         
  10   0   4       1940.10       1992.15        40.78 o                         
  11   0   4        565.98        588.50        19.65 o                         
  12   0   4        493.49        599.75        17.21 o                         
  13   0   4         21.08         24.34         3.76 o                         
  14   0   4         28.96         27.84         5.54 o                         
  15   0   4        299.44        299.20        12.82 o                         
  16   0   4          8.44         13.75         3.64 o                         
  17   0   4         40.06         41.81         5.58 o                         
  18   0   4         42.98         56.87         9.69 o                         
  19   0   4         20.02         21.95         6.29 o                         
  20   0   4         24.90         15.01         8.46 o                         
  21   0   4         37.29         17.70        15.68 o                         
  22   0   4         79.99         29.30        23.63 o                         
 -23   1   4         22.45         -5.53         7.55 o                         
 -22   1   4         12.80         35.31         7.78 o                         
 -21   1   4          0.00          1.62         3.75 o                         
 -20   1   4          0.07          2.07         2.99 o                         
 -19   1   4         51.28         45.70         4.95 o                         
 -18   1   4         23.64         29.74         4.69 o                         
 -17   1   4         87.79         81.90         7.61 o                         
 -16   1   4         15.63         12.63         3.66 o                         
 -15   1   4         60.07         52.94         4.52 o                         
 -14   1   4          5.71          5.25         2.32 o                         
 -13   1   4        252.19        245.61         9.18 o                         
 -12   1   4        222.02        191.01         5.93 o                         
 -11   1   4        569.26        553.86        18.31 o                         
 -10   1   4        518.60        452.61        12.02 o                         
  -9   1   4         12.46         17.85         1.66 o                         
  -8   1   4       1227.53       1288.84        26.24 o                         
  -7   1   4        811.69        778.43        12.27 o                         
  -6   1   4       3204.55       3165.92        49.38 o                         
  -5   1   4         72.73         67.55         2.93 o                         
  -4   1   4          0.05          6.86         0.96 o                         
  -3   1   4        377.29        329.35         6.63 o                         
  -2   1   4       1178.55       1094.37        13.55 o                         
  -1   1   4        433.61        416.48        10.71 o                         
   0   1   4        574.85        552.02        11.08 o                         
   1   1   4       3037.19       2701.38        70.83 o                         
   2   1   4       1808.50       1882.28        58.82 o                         
   3   1   4        388.81        362.42         6.44 o                         
   4   1   4          6.77          8.91         0.87 o                         
   5   1   4        140.54        105.74         3.67 o                         
   6   1   4        417.00        391.57         7.05 o                         
   7   1   4          3.86         10.57         1.20 o                         
   8   1   4         27.20         36.57         1.78 o                         
   9   1   4         26.80         13.99         1.45 o                         
  10   1   4          0.94          1.51         1.08 o                         
  11   1   4        257.72        243.93         6.55 o                         
  12   1   4         44.89         41.54         2.79 o                         
  13   1   4        398.09        392.36         9.54 o                         
  14   1   4          9.79         10.65         2.19 o                         
  15   1   4        416.09        397.89        12.49 o                         
  16   1   4         12.50          9.24         2.91 o                         
  17   1   4          2.16          2.79         1.65 o                         
  18   1   4          3.44          1.75         1.71 o                         
  19   1   4         40.92         50.04         5.21 o                         
  20   1   4         39.25         35.87         7.32 o                         
  21   1   4          1.18          1.01         2.54 o                         
  22   1   4          2.62          3.02         2.94 o                         
 -22   2   4          1.12          3.08         4.84 o                         
 -21   2   4         17.05         32.76         9.48 o                         
 -20   2   4         36.38         41.39         6.52 o                         
 -19   2   4          8.28          7.17         3.68 o                         
 -18   2   4         41.15         32.78         5.22 o                         
 -17   2   4         31.52         40.48         4.59 o                         
 -16   2   4          1.37         -0.33         1.89 o                         
 -15   2   4        192.76        191.03         8.53 o                         
 -14   2   4        424.99        393.13        14.31 o                         
 -13   2   4        483.07        448.68        16.45 o                         
 -12   2   4        636.92        640.03        20.29 o                         
 -11   2   4          2.19          0.97         1.58 o                         
 -10   2   4        607.81        534.47        13.02 o                         
  -9   2   4        201.71        211.38         6.48 o                         
  -8   2   4        399.03        402.41        12.62 o                         
  -7   2   4        742.05        692.07        17.52 o                         
  -6   2   4         46.43         49.05         3.12 o                         
  -5   2   4        639.63        665.07        14.23 o                         
  -4   2   4        209.87        256.54         4.89 o                         
  -3   2   4        179.35        137.42         5.65 o                         
  -2   2   4        653.33        640.01        16.45 o                         
  -1   2   4        307.33        299.71         6.36 o                         
   0   2   4       2737.51       2740.53        46.32 o                         
   1   2   4        232.69        233.17         5.44 o                         
   2   2   4        292.15        269.33         4.84 o                         
   3   2   4        603.05        642.38        11.75 o                         
   4   2   4       1427.31       1372.92        41.94 o                         
   5   2   4        969.80        953.85        16.48 o                         
   6   2   4       5112.65       5222.82        89.42 o                         
   7   2   4        549.44        568.55        11.70 o                         
   8   2   4         36.48         36.57         2.47 o                         
   9   2   4        271.79        288.20         6.96 o                         
  10   2   4         22.65         26.36         2.48 o                         
  11   2   4       1103.18       1062.91        21.53 o                         
  12   2   4        130.54        104.16         5.00 o                         
  13   2   4          3.95         10.26         2.27 o                         
  14   2   4          1.05          1.53         1.34 o                         
  15   2   4        275.57        262.94        12.62 o                         
  16   2   4         40.12         37.01         4.00 o                         
  17   2   4        100.91        105.04         7.97 o                         
  18   2   4          0.00         -0.22         1.55 o                         
  19   2   4         18.68         17.56         5.37 o                         
  20   2   4         38.07         24.45         8.55 o                         
  21   2   4         16.36         18.35         5.01 o                         
 -21   3   4          1.50         -2.95         3.84 o                         
 -20   3   4          9.38         17.33         5.49 o                         
 -19   3   4         65.89         97.75        10.11 o                         
 -18   3   4        224.63        201.40        13.21 o                         
 -17   3   4          0.07         -0.68         3.04 o                         
 -16   3   4         35.60         34.13         6.20 o                         
 -15   3   4        339.11        368.76        17.26 o                         
 -14   3   4        450.47        451.72        22.31 o                         
 -13   3   4        164.55        182.49        10.31 o                         
 -12   3   4         62.64         66.79         6.24 o                         
 -11   3   4         46.95         44.77         5.56 o                         
 -10   3   4         92.21         97.36         7.10 o                         
  -9   3   4          0.17          0.42         1.64 o                         
  -8   3   4        231.10        214.28         9.90 o                         
  -7   3   4       1146.66       1065.69        92.73 o                         
  -6   3   4        333.24        304.91        12.55 o                         
  -5   3   4         10.42         12.55         1.05 o                         
  -4   3   4       3714.99       4006.08        50.02 o                         
  -3   3   4         87.30         68.88         6.28 o                         
  -2   3   4         19.60         18.46         2.72 o                         
  -1   3   4         90.12         80.89         4.90 o                         
   0   3   4       1933.14       1927.66        37.28 o                         
   1   3   4          2.52         10.95         1.55 o                         
   2   3   4          1.16          9.37         1.86 o                         
   3   3   4       2527.09       2767.98        41.36 o                         
   4   3   4        109.29        105.87         4.05 o                         
   5   3   4        211.55        194.61         6.08 o                         
   6   3   4          3.76          8.45         1.44 o                         
   7   3   4         56.78         59.19         2.92 o                         
   8   3   4          7.48         15.58         1.82 o                         
   9   3   4         96.77         97.41         3.89 o                         
  10   3   4         72.45         58.77         4.25 o                         
  11   3   4        124.20        131.45         4.98 o                         
  12   3   4         42.49         38.03         3.66 o                         
  13   3   4        224.00        210.52        14.25 o                         
  14   3   4        381.56        335.82        23.04 o                         
  15   3   4          6.27          3.57         1.53 o                         
  16   3   4        182.25        196.45        13.30 o                         
  17   3   4          3.72          5.24         3.20 o                         
  18   3   4          4.98         10.32         4.20 o                         
  19   3   4         26.94         28.68         5.69 o                         
  20   3   4         30.89         23.44         6.28 o                         
  21   3   4          5.88          9.42         5.17 o                         
 -20   4   4         54.29         77.89         9.89 o                         
 -19   4   4          1.23          3.10         4.23 o                         
 -18   4   4         66.94         81.11        10.44 o                         
 -17   4   4         20.28         19.44         6.56 o                         
 -16   4   4        117.64        139.19        11.53 o                         
 -15   4   4         17.16         30.23         6.41 o                         
 -14   4   4         87.24         72.50         8.25 o                         
 -13   4   4         12.58          9.32         4.41 o                         
 -12   4   4       1342.69       1366.32        41.83 o                         
 -11   4   4         49.35         29.49         6.00 o                         
 -10   4   4        206.88        211.45        12.05 o                         
  -9   4   4        175.99        167.66         9.54 o                         
  -8   4   4        200.19        194.56         9.06 o                         
  -7   4   4        134.86        126.85         6.82 o                         
  -6   4   4          0.08          5.44         1.40 o                         
  -5   4   4          4.26         17.07         3.10 o                         
  -4   4   4         25.08         32.01         2.67 o                         
  -3   4   4         39.30         42.87         3.53 o                         
  -2   4   4          1.56          4.00         1.89 o                         
  -1   4   4       1111.58       1099.70        17.52 o                         
   0   4   4          8.19         21.44         2.31 o                         
   1   4   4       1442.19       1487.75        28.58 o                         
   2   4   4         16.12         21.82         2.72 o                         
   3   4   4         82.12         90.05         4.06 o                         
   4   4   4         12.86         15.25         1.85 o                         
   5   4   4          3.49         10.48         1.92 o                         
   6   4   4        450.82        434.32        23.81 o                         
   7   4   4         26.71         32.50         2.69 o                         
   8   4   4        106.33         93.38         5.00 o                         
   9   4   4        238.33        209.43        11.08 o                         
  10   4   4         49.12         56.31         3.74 o                         
  11   4   4         98.07         91.10         4.61 o                         
  12   4   4        193.93        178.15         8.34 o                         
  13   4   4         62.52         57.08        11.41 o                         
  14   4   4        106.56        108.72         8.75 o                         
  15   4   4         78.96         83.67         9.04 o                         
  16   4   4          0.78          2.10         3.04 o                         
  17   4   4         25.49         35.62         6.78 o                         
  18   4   4         42.76         45.11         7.40 o                         
  19   4   4          4.18         17.70         5.61 o                         
  20   4   4         10.83         16.37         5.65 o                         
 -19   5   4          9.23          2.92         4.30 o                         
 -18   5   4          3.98          3.83         4.42 o                         
 -17   5   4        277.76        297.61        20.81 o                         
 -16   5   4        127.94        120.19        11.67 o                         
 -15   5   4        238.20        226.63        15.18 o                         
 -14   5   4         88.81        102.28         9.80 o                         
 -13   5   4         20.72         25.95         5.89 o                         
 -12   5   4        519.26        562.24        23.87 o                         
 -11   5   4         12.26         12.33         4.59 o                         
 -10   5   4        427.45        441.70        21.61 o                         
  -9   5   4         52.97         42.04         6.16 o                         
  -8   5   4        621.22        646.70        26.57 o                         
  -7   5   4        160.02        156.23        10.52 o                         
  -6   5   4        308.50        331.71        14.01 o                         
  -5   5   4         18.45         29.50         3.66 o                         
  -4   5   4        766.80        772.54        23.30 o                         
  -3   5   4          0.01          8.57         4.79 o                         
  -2   5   4        878.46        851.91        17.99 o                         
  -1   5   4         54.54         56.76         4.33 o                         
   0   5   4          4.12          7.65         1.93 o                         
   1   5   4        147.20        134.05         6.26 o                         
   2   5   4        104.68        117.09         6.24 o                         
   3   5   4         40.09         37.02         3.93 o                         
   4   5   4        181.90        201.51         7.72 o                         
   5   5   4        311.19        311.14         9.79 o                         
   6   5   4         31.93         22.30         3.68 o                         
   7   5   4         59.24         61.95         4.70 o                         
   8   5   4        319.03        318.91        15.97 o                         
   9   5   4          0.95          0.67         1.36 o                         
  10   5   4        632.44        671.73        53.93 o                         
  11   5   4          1.04          1.76         2.12 o                         
  12   5   4        270.36        261.36        14.26 o                         
  13   5   4        209.34        207.45        13.91 o                         
  14   5   4        593.76        587.83        27.33 o                         
  15   5   4         31.51         32.19         6.82 o                         
  16   5   4         35.91         32.16         6.92 o                         
  17   5   4          4.10          6.74         4.84 o                         
  18   5   4          0.07          2.33         3.86 o                         
 -17   6   4          0.60          1.66         4.30 o                         
 -16   6   4          0.12         -1.69         5.60 o                         
 -15   6   4         19.13         23.41         7.18 o                         
 -14   6   4         67.62         67.19         9.99 o                         
 -13   6   4          4.87          5.23         4.65 o                         
 -12   6   4        103.33        102.00        10.23 o                         
 -11   6   4          2.28         -1.84         3.36 o                         
 -10   6   4        130.40        133.22        11.32 o                         
  -9   6   4        210.89        222.56        16.41 o                         
  -8   6   4          8.30         11.48         5.06 o                         
  -7   6   4        217.40        211.95        12.76 o                         
  -6   6   4          0.92          4.94         3.47 o                         
  -5   6   4        107.24        104.34         8.24 o                         
  -4   6   4          0.08         -0.02         2.14 o                         
  -3   6   4         31.89         35.80         4.47 o                         
  -2   6   4         78.48         81.01         6.58 o                         
  -1   6   4          1.11          3.60         1.85 o                         
   0   6   4          4.28         11.52         2.59 o                         
   1   6   4         48.38         46.42         4.87 o                         
   2   6   4        223.67        219.77         7.94 o                         
   3   6   4          2.14         10.70         2.43 o                         
   4   6   4         21.41         20.21         6.59 o                         
   5   6   4         13.29          8.18         2.62 o                         
   6   6   4          5.10          2.89         2.14 o                         
   7   6   4         26.46         18.97         6.15 o                         
   8   6   4         66.19         55.91         7.90 o                         
   9   6   4          7.82          8.20         2.50 o                         
  10   6   4          7.54          6.51         4.38 o                         
  11   6   4        102.87        103.56         9.64 o                         
  12   6   4          4.15         -0.79         3.16 o                         
  13   6   4          0.29          2.33         3.63 o                         
  14   6   4        109.40        154.55        14.47 o                         
  15   6   4         85.02         76.89        14.22 o                         
  16   6   4         18.83         22.31         8.44 o                         
 -15   7   4         30.03         20.70        11.95 o                         
 -14   7   4         23.41         20.42         8.55 o                         
 -13   7   4         54.47         60.30        10.39 o                         
 -12   7   4         33.27         49.67         8.57 o                         
 -11   7   4         15.82         16.23         5.83 o                         
 -10   7   4          5.12         11.42         4.80 o                         
  -9   7   4         26.36         27.11         6.64 o                         
  -8   7   4         44.06         40.83         7.00 o                         
  -7   7   4        144.61        147.33        11.99 o                         
  -6   7   4         51.31         44.80         7.82 o                         
  -5   7   4         80.07        101.14        10.66 o                         
  -4   7   4        598.23        631.52        26.41 o                         
  -3   7   4         34.86         47.10         9.19 o                         
  -2   7   4         57.14         58.41         5.69 o                         
  -1   7   4         17.57         19.92         3.70 o                         
   0   7   4          1.02          0.60         2.17 o                         
   1   7   4         28.44         34.82         4.67 o                         
   2   7   4         41.78         34.32         4.01 o                         
   3   7   4        135.43        126.59        12.66 o                         
   4   7   4          9.27         17.27         9.11 o                         
   5   7   4        542.32        530.09        34.05 o                         
   6   7   4         33.63         25.49         6.72 o                         
   7   7   4         61.93         76.05         9.98 o                         
   8   7   4          0.13         -2.53         3.48 o                         
   9   7   4         63.15         71.32         9.18 o                         
  10   7   4         10.21          9.99         5.12 o                         
  11   7   4          0.32          2.46         3.72 o                         
  12   7   4         86.97         87.17        10.58 o                         
  13   7   4          7.17          0.69         3.52 o                         
  14   7   4        200.14        245.88        23.37 o                         
 -11   8   4          2.84         -0.05         3.79 o                         
 -10   8   4          3.69          2.64         4.03 o                         
  -9   8   4          0.25          2.78         3.98 o                         
  -8   8   4          0.06         -2.40         4.15 o                         
  -7   8   4          0.03         -3.20         4.03 o                         
  -6   8   4          0.24          4.09         4.55 o                         
  -5   8   4         72.80         66.68         9.32 o                         
  -4   8   4         43.02         51.05         7.79 o                         
  -3   8   4         13.80         12.82         5.29 o                         
  -2   8   4        128.95        108.33        13.05 o                         
  -1   8   4          6.36          6.81         3.71 o                         
   0   8   4        107.48        109.42        10.24 o                         
   1   8   4         26.57         25.06         6.74 o                         
   2   8   4         21.09         22.96         5.75 o                         
   3   8   4         33.52         37.08         5.94 o                         
   4   8   4          1.22         -3.48         3.48 o                         
   5   8   4          0.68          4.26         2.82 o                         
   6   8   4         18.57         30.80         6.81 o                         
   7   8   4          1.08          0.98         4.08 o                         
   8   8   4         22.41         29.75         7.19 o                         
   9   8   4         34.96         33.31         7.25 o                         
  10   8   4          0.86          0.66         3.57 o                         
  -4   9   4        135.20        127.22        18.69 o                         
  -3   9   4          4.89          1.62         6.33 o                         
  -2   9   4         23.04         38.32        10.62 o                         
  -1   9   4         39.69         39.84         9.68 o                         
   0   9   4         11.37         10.60         6.54 o                         
   1   9   4          1.04         10.09         8.49 o                         
   2   9   4         41.75         56.90        13.89 o                         
   3   9   4        150.12        152.53        16.34 o                         
 -22   1   5          0.15          1.68         3.98 o                         
 -21   1   5         15.59         26.87         7.66 o                         
 -20   1   5          7.00          8.04         3.72 o                         
 -19   1   5         33.49         67.91        10.78 o                         
 -18   1   5        157.06        134.94         8.10 o                         
 -17   1   5        201.12        165.66         8.81 o                         
 -16   1   5        782.01        781.77        22.33 o                         
 -15   1   5        792.45        755.07        25.44 o                         
 -14   1   5         33.11         29.55         4.07 o                         
 -13   1   5        766.98        772.24        22.78 o                         
 -12   1   5         44.66         42.30         3.68 o                         
 -11   1   5         32.23         34.74         2.63 o                         
 -10   1   5        146.80        135.65         4.73 o                         
  -9   1   5         44.42         59.93         3.06 o                         
  -8   1   5       1129.35       1113.86        27.80 o                         
  -7   1   5       4138.99       4355.04        60.82 o                         
  -6   1   5          0.01         18.21         4.60 o                         
  -5   1   5         20.26         60.19         2.83 o                         
  -4   1   5        348.96        394.63        12.02 o                         
  -3   1   5       2605.84       2634.26        49.82 o                         
  -2   1   5         38.66         68.48         3.17 o                         
  -1   1   5        797.67        672.88        10.90 o                         
   0   1   5       2508.99       2587.62        42.10 o                         
   1   1   5        334.95        423.53        15.14 o                         
   2   1   5       2063.24       2121.31        69.00 o                         
   3   1   5       2057.32       2199.16        33.76 o                         
   4   1   5        270.24        217.79        10.81 o                         
   5   1   5       1955.34       1829.78        54.15 o                         
   6   1   5        414.15        401.13        13.84 o                         
   7   1   5          2.50          7.15         1.03 o                         
   8   1   5        305.68        304.29         6.70 o                         
   9   1   5         18.68         10.53         1.37 o                         
  10   1   5         65.93         69.08         3.05 o                         
  11   1   5        157.96        143.50         9.90 o                         
  12   1   5         44.79         44.71         3.11 o                         
  13   1   5        501.31        471.78        11.57 o                         
  14   1   5        833.23        768.15        18.15 o                         
  15   1   5        929.50        841.46        22.75 o                         
  16   1   5         39.75         37.63         3.46 o                         
  17   1   5          1.23          1.78         2.04 o                         
  18   1   5          2.89          2.99         1.75 o                         
  19   1   5         10.62          9.70         3.66 o                         
  20   1   5          0.32          2.37         2.94 o                         
  21   1   5         22.21         20.12        10.87 o                         
 -22   2   5          0.53          0.92         3.87 o                         
 -21   2   5          2.74          2.20         4.30 o                         
 -20   2   5        109.33        130.69        10.70 o                         
 -19   2   5          8.44          8.05         6.24 o                         
 -18   2   5         15.33         22.30         4.74 o                         
 -17   2   5          0.00          1.38         3.08 o                         
 -16   2   5         53.71         68.08         6.78 o                         
 -15   2   5         25.34         27.13         3.80 o                         
 -14   2   5         16.03         16.84         3.88 o                         
 -13   2   5         40.76         35.28         3.79 o                         
 -12   2   5        352.09        334.49        10.71 o                         
 -11   2   5        472.48        462.02        14.91 o                         
 -10   2   5       1177.14       1235.59        27.65 o                         
  -9   2   5        864.01        762.65        23.53 o                         
  -8   2   5        430.90        370.62         8.25 o                         
  -7   2   5        705.84        627.18        12.65 o                         
  -6   2   5        876.39        768.67        12.21 o                         
  -5   2   5         30.07         34.39         2.01 o                         
  -4   2   5        239.16        274.73         7.70 o                         
  -3   2   5       1503.18       1569.24        42.58 o                         
  -2   2   5        296.42        282.19         5.86 o                         
  -1   2   5        892.80        902.43        18.90 o                         
   0   2   5         96.01         95.19         3.56 o                         
   1   2   5         65.15         68.05         2.95 o                         
   2   2   5        119.65        120.88         3.56 o                         
   3   2   5          0.19          8.46         1.46 o                         
   4   2   5        720.63        741.01        12.53 o                         
   5   2   5       1009.34        993.25        19.18 o                         
   6   2   5         22.06         28.37         2.35 o                         
   7   2   5         71.30         78.41         4.41 o                         
   8   2   5        424.23        367.55         8.50 o                         
   9   2   5         42.25         44.74         4.26 o                         
  10   2   5        391.27        354.70         8.39 o                         
  11   2   5         64.50         59.78         4.35 o                         
  12   2   5       2479.38       2402.49        51.83 o                         
  13   2   5        381.57        383.73        11.47 o                         
  14   2   5        340.60        319.59         9.86 o                         
  15   2   5         54.60         39.84         3.79 o                         
  16   2   5         51.27         42.35         5.30 o                         
  17   2   5         26.97         16.86         3.04 o                         
  18   2   5         64.40         67.81         9.08 o                         
  19   2   5         11.48          5.85         2.83 o                         
  20   2   5         20.45         17.95         3.96 o                         
  21   2   5         17.77         36.09        13.46 o                         
 -21   3   5         21.11         21.69         5.91 o                         
 -20   3   5          4.47         11.12         5.31 o                         
 -19   3   5          0.66          2.43         3.05 o                         
 -18   3   5        121.49        109.81         9.97 o                         
 -17   3   5         29.76         31.75         7.13 o                         
 -16   3   5        138.53        138.22        10.06 o                         
 -15   3   5        447.08        467.13        19.98 o                         
 -14   3   5         53.91         55.83         6.99 o                         
 -13   3   5          0.01          0.35         2.78 o                         
 -12   3   5        364.95        378.50        15.20 o                         
 -11   3   5         84.54         87.29         6.82 o                         
 -10   3   5        192.07        205.35        10.06 o                         
  -9   3   5          0.20         -0.66         1.14 o                         
  -8   3   5        995.65        944.91        49.46 o                         
  -7   3   5        102.30         92.52         2.99 o                         
  -6   3   5       1019.67       1050.62        20.80 o                         
  -5   3   5        180.83        178.46         4.32 o                         
  -4   3   5         10.16         16.39         1.48 o                         
  -3   3   5        111.03        114.26         3.39 o                         
  -2   3   5        223.38        252.25         8.42 o                         
  -1   3   5         83.33         93.67         3.44 o                         
   0   3   5         50.48         74.71         3.50 o                         
   1   3   5          2.46          7.01         2.37 o                         
   2   3   5        393.42        372.19        14.78 o                         
   3   3   5        830.52        840.94        15.32 o                         
   4   3   5         11.24         19.25         2.15 o                         
   5   3   5        771.58        731.98        15.93 o                         
   6   3   5        310.71        278.74         7.40 o                         
   7   3   5         43.00         50.34         2.91 o                         
   8   3   5        171.68        157.26         5.11 o                         
   9   3   5        106.86         98.12         4.41 o                         
  10   3   5        881.06        865.56        21.54 o                         
  11   3   5         53.49         38.21         3.35 o                         
  12   3   5         35.15         36.86         3.96 o                         
  13   3   5       1067.87       1006.06        28.35 o                         
  14   3   5         32.83         23.86         3.47 o                         
  15   3   5        479.94        462.47        31.18 o                         
  16   3   5         56.24         48.66         5.61 o                         
  17   3   5          4.74          2.53         1.87 o                         
  18   3   5        155.97        157.71        24.12 o                         
  19   3   5        126.60        129.61        19.09 o                         
  20   3   5         18.15         25.86        12.52 o                         
 -20   4   5          0.79          1.63         3.67 o                         
 -19   4   5         16.07         25.14         6.49 o                         
 -18   4   5          0.10          5.65         7.04 o                         
 -17   4   5          1.72         -0.91         3.19 o                         
 -16   4   5          0.95          4.28         3.87 o                         
 -15   4   5          7.32          6.46         9.30 o                         
 -14   4   5         94.08        100.41         9.91 o                         
 -13   4   5        817.28        866.72        31.44 o                         
 -12   4   5         77.49         48.84         7.48 o                         
 -11   4   5        186.90        198.07        11.22 o                         
 -10   4   5        123.66        128.42         8.75 o                         
  -9   4   5        185.53        168.47        10.32 o                         
  -8   4   5        133.49        129.78         8.02 o                         
  -7   4   5        163.91        161.08         8.23 o                         
  -6   4   5        111.42        109.23         5.99 o                         
  -5   4   5        402.79        338.70        18.38 o                         
  -4   4   5          0.60          2.39         1.09 o                         
  -3   4   5        355.80        353.64         9.26 o                         
  -2   4   5        216.40        227.08         5.87 o                         
  -1   4   5        165.98        150.80         4.66 o                         
   0   4   5         16.97         19.87         2.45 o                         
   1   4   5        829.39        896.24        16.84 o                         
   2   4   5          0.01          8.37         2.36 o                         
   3   4   5         44.47         38.46         2.61 o                         
   4   4   5          1.27          1.24         1.23 o                         
   5   4   5         51.02         54.13         3.14 o                         
   6   4   5          0.99          1.86         1.45 o                         
   7   4   5        232.29        222.48         9.09 o                         
   8   4   5         57.12         50.92         4.01 o                         
   9   4   5        427.74        397.22        13.64 o                         
  10   4   5        700.15        722.55        20.14 o                         
  11   4   5        555.24        548.62        18.34 o                         
  12   4   5        398.20        400.99        20.99 o                         
  13   4   5        165.91        170.72        10.17 o                         
  14   4   5         64.33         50.43         7.19 o                         
  15   4   5          2.18          0.64         1.59 o                         
  16   4   5          3.77          4.97         3.57 o                         
  17   4   5          8.87         15.69        10.36 o                         
  18   4   5         13.36         14.62         5.63 o                         
  19   4   5          1.47         -3.05         4.14 o                         
 -18   5   5          6.02         -0.09         3.02 o                         
 -17   5   5          0.21         -0.18         3.48 o                         
 -16   5   5         14.81         24.13         6.53 o                         
 -15   5   5         63.20         68.58         9.42 o                         
 -14   5   5          2.20          7.35         5.12 o                         
 -13   5   5          1.57          6.22         4.07 o                         
 -12   5   5         22.08         22.73         5.37 o                         
 -11   5   5        127.15        134.54        10.57 o                         
 -10   5   5        102.86        102.54         8.76 o                         
  -9   5   5         89.92         85.27         8.16 o                         
  -8   5   5        320.23        324.05        14.94 o                         
  -7   5   5        121.25        126.13         8.78 o                         
  -6   5   5          6.44          8.75         3.27 o                         
  -5   5   5        530.85        484.33        14.22 o                         
  -4   5   5        135.98        132.00         9.02 o                         
  -3   5   5         78.34         82.84         6.79 o                         
  -2   5   5        522.41        491.73        12.66 o                         
  -1   5   5         14.15         17.68         2.36 o                         
   0   5   5        109.31        102.72         4.80 o                         
   1   5   5        111.10        123.51         5.39 o                         
   2   5   5        199.78        185.94         6.69 o                         
   3   5   5          3.44         10.17         2.31 o                         
   4   5   5         95.70         94.19         5.22 o                         
   5   5   5          0.76          2.49         2.46 o                         
   6   5   5          0.30          2.77         1.48 o                         
   7   5   5        181.92        173.61         7.54 o                         
   8   5   5         21.58         19.48         4.66 o                         
   9   5   5        250.11        242.44        16.40 o                         
  10   5   5          4.22          4.04         1.80 o                         
  11   5   5        325.39        309.92        28.07 o                         
  12   5   5        194.55        180.23        12.03 o                         
  13   5   5         83.36         64.87        10.61 o                         
  14   5   5          0.22         -0.57         3.11 o                         
  15   5   5         10.71         11.62         4.43 o                         
  16   5   5          5.04          2.11         3.32 o                         
  17   5   5          0.18          5.17         4.00 o                         
  18   5   5         26.37         34.13         8.32 o                         
 -17   6   5          7.79         12.08         9.92 o                         
 -16   6   5         12.39         13.35         6.10 o                         
 -15   6   5          8.06         16.20         6.27 o                         
 -14   6   5         62.44         81.60         9.96 o                         
 -13   6   5         92.76         81.14        10.29 o                         
 -12   6   5         77.62         79.03         9.53 o                         
 -11   6   5          1.68         -0.34         2.57 o                         
 -10   6   5        138.84        130.96        11.46 o                         
  -9   6   5        216.50        219.57        14.74 o                         
  -8   6   5        264.52        261.12        18.03 o                         
  -7   6   5         31.17         34.49         6.28 o                         
  -6   6   5         19.84         23.55         5.01 o                         
  -5   6   5        103.24        100.33         9.21 o                         
  -4   6   5        267.65        269.30        10.88 o                         
  -3   6   5         66.14         57.02         4.99 o                         
  -2   6   5         15.92         17.85         4.13 o                         
  -1   6   5        103.12         88.53         6.17 o                         
   0   6   5         17.58         19.93         3.68 o                         
   1   6   5          5.31          5.84         3.14 o                         
   2   6   5        421.33        408.89        13.57 o                         
   3   6   5          0.03         -0.50         2.35 o                         
   4   6   5          0.01          3.21         2.36 o                         
   5   6   5        262.40        232.48        12.88 o                         
   6   6   5        113.27         83.98         6.11 o                         
   7   6   5         89.92         93.89         6.73 o                         
   8   6   5         52.42         51.92         6.86 o                         
   9   6   5          5.92          7.17         3.32 o                         
  10   6   5        180.12        206.18        16.48 o                         
  11   6   5        336.68        352.63        24.53 o                         
  12   6   5          9.73          5.20         4.20 o                         
  13   6   5        163.20        154.38        12.10 o                         
  14   6   5         36.25         40.24         7.38 o                         
  15   6   5          0.18          4.63         4.29 o                         
  16   6   5          0.87          2.16         5.65 o                         
 -14   7   5          4.39          3.35         4.73 o                         
 -13   7   5          0.99          0.29         3.46 o                         
 -12   7   5          0.94          0.44         2.83 o                         
 -11   7   5          0.75         -1.27         3.68 o                         
 -10   7   5          2.61          4.54         4.12 o                         
  -9   7   5         49.35         52.06         9.39 o                         
  -8   7   5          0.32          1.55         3.47 o                         
  -7   7   5          3.17          4.21         3.51 o                         
  -6   7   5          2.96          0.24         2.73 o                         
  -5   7   5        328.30        357.71        20.22 o                         
  -4   7   5        249.29        255.38        17.61 o                         
  -3   7   5         59.41         54.15         6.84 o                         
  -2   7   5         14.13         11.34         3.55 o                         
  -1   7   5         11.48         12.90         3.70 o                         
   0   7   5          3.09          4.54         2.89 o                         
   1   7   5         10.75          8.05         5.25 o                         
   2   7   5        172.80        167.58         9.31 o                         
   3   7   5         14.46         15.38         4.44 o                         
   4   7   5          1.20          4.48         5.68 o                         
   5   7   5          1.86          0.75         2.20 o                         
   6   7   5          0.06         -0.79         1.91 o                         
   7   7   5        173.48        169.55        14.53 o                         
   8   7   5          8.95          4.81         2.86 o                         
   9   7   5         39.99         36.81         8.42 o                         
  10   7   5         33.05         40.49         7.39 o                         
  11   7   5         10.24         10.42         5.03 o                         
  12   7   5          1.78          2.70         3.91 o                         
  13   7   5          0.52          4.89         7.29 o                         
 -10   8   5         27.86         41.80        10.34 o                         
  -9   8   5          6.10          2.91         4.70 o                         
  -8   8   5         48.82         39.58         8.34 o                         
  -7   8   5        125.39        113.43        12.15 o                         
  -6   8   5        175.02        192.13        14.68 o                         
  -5   8   5          0.47          3.74         4.09 o                         
  -4   8   5        176.09        175.73        13.96 o                         
  -3   8   5          5.72         21.69        11.16 o                         
  -2   8   5         95.15        103.23        11.66 o                         
  -1   8   5          7.93         16.75        12.73 o                         
   0   8   5          9.05         18.82         4.66 o                         
   1   8   5         93.07         94.24        10.48 o                         
   2   8   5          0.06         -2.78         3.01 o                         
   3   8   5          0.82          6.46         4.80 o                         
   4   8   5         10.01          2.97         3.58 o                         
   5   8   5         19.23         17.16         4.70 o                         
   6   8   5         19.68         19.02         7.62 o                         
   7   8   5         15.93         20.24         6.04 o                         
   8   8   5         33.47         35.26         8.10 o                         
   9   8   5          0.01          2.97         4.48 o                         
 -22   0   6          0.27         11.58        10.09 o                         
 -21   0   6         46.80         38.29         8.80 o                         
 -20   0   6          0.25          0.08         3.46 o                         
 -19   0   6          4.94          2.77         4.81 o                         
 -18   0   6        198.66        192.25        16.79 o                         
 -17   0   6        103.93        102.33        11.89 o                         
 -16   0   6        148.64        119.14         8.33 o                         
 -15   0   6        621.04        610.81        22.11 o                         
 -14   0   6        232.46        224.75        12.65 o                         
 -13   0   6        696.86        712.53        24.21 o                         
 -12   0   6        324.83        313.01        12.31 o                         
 -11   0   6        142.50        162.03         8.79 o                         
 -10   0   6          1.00          1.46         1.70 o                         
  -9   0   6         31.99         44.41         3.88 o                         
  -8   0   6         68.60         59.40         4.48 o                         
  -7   0   6       1083.01       1037.94        24.90 o                         
  -6   0   6       1742.97       1772.66        48.09 o                         
  -5   0   6       1545.11       1587.56        42.63 o                         
  -4   0   6        135.19        173.21         8.14 o                         
  -3   0   6        876.43        925.44        25.07 o                         
  -2   0   6       1865.13       1727.18        83.14 o                         
  -1   0   6        109.77        163.18        19.86 o                         
   0   0   6       1671.66       1464.36       107.61 o                         
   1   0   6        607.59        572.51        29.69 o                         
   2   0   6        115.00        136.15         6.94 o                         
   3   0   6       1528.91       1839.11        46.54 o                         
   4   0   6       1539.99       1687.78        43.17 o                         
   5   0   6        401.57        413.93        15.46 o                         
   6   0   6        409.44        365.75        17.37 o                         
   7   0   6         47.82         45.15         4.94 o                         
   8   0   6        343.36        359.31        14.57 o                         
   9   0   6       2548.45       1802.27        50.77 o                         
  10   0   6       2959.48       2498.22       244.67 o                         
  11   0   6        853.37        758.60        51.42 o                         
  12   0   6       1134.57       1026.80        58.76 o                         
  13   0   6        139.08        126.15        15.76 o                         
  14   0   6        198.11        173.67        10.77 o                         
  15   0   6         66.60         56.96         5.12 o                         
  16   0   6         11.16         12.27         3.34 o                         
  17   0   6          5.21          3.99         2.64 o                         
  18   0   6         77.39         88.23        10.71 o                         
  19   0   6        166.10        205.32        15.80 o                         
  20   0   6          1.31          1.21         4.09 o                         
  21   0   6         33.41         46.82         9.06 o                         
 -22   1   6          6.48          2.75         5.28 o                         
 -21   1   6         10.15         19.12         8.49 o                         
 -20   1   6          1.87          0.30         3.15 o                         
 -19   1   6        119.60        126.11        10.27 o                         
 -18   1   6          3.90          5.78         3.19 o                         
 -17   1   6         67.36         77.33         6.21 o                         
 -16   1   6        155.69        146.48         7.86 o                         
 -15   1   6        172.66        151.04         7.77 o                         
 -14   1   6        253.39        252.37        12.63 o                         
 -13   1   6         88.64         91.32         4.46 o                         
 -12   1   6        189.53        193.59         6.80 o                         
 -11   1   6        135.36        130.48         5.37 o                         
 -10   1   6          4.69          7.86         1.66 o                         
  -9   1   6        193.40        176.90         5.46 o                         
  -8   1   6        285.27        246.35         7.06 o                         
  -7   1   6         53.47         54.66         3.21 o                         
  -6   1   6         96.86        113.32         4.21 o                         
  -5   1   6        913.14       1033.14        17.05 o                         
  -4   1   6         72.18         73.50         4.61 o                         
  -3   1   6         48.62         44.67         2.03 o                         
  -2   1   6          3.73          6.40         1.07 o                         
  -1   1   6        283.03        310.91         7.56 o                         
   0   1   6        341.46        272.76        12.91 o                         
   1   1   6        160.54        163.77         5.50 o                         
   2   1   6         21.46         38.62         2.49 o                         
   3   1   6       1182.21       1172.12        25.23 o                         
   4   1   6         61.76         97.49         7.91 o                         
   5   1   6        307.31        298.42        10.84 o                         
   6   1   6       1794.68       1699.75        84.82 o                         
   7   1   6          2.03          0.24         0.73 o                         
   8   1   6         20.30         17.40         2.57 o                         
   9   1   6        178.87        155.39        10.64 o                         
  10   1   6          2.49          7.61         2.01 o                         
  11   1   6        179.40        153.96        12.61 o                         
  12   1   6        122.19        116.84         6.41 o                         
  13   1   6         26.22         24.89         2.66 o                         
  14   1   6        247.01        219.01         9.19 o                         
  15   1   6         17.42         20.78         2.80 o                         
  16   1   6          2.86          1.46         1.62 o                         
  17   1   6          0.25          2.06         2.06 o                         
  18   1   6         14.23         15.78         4.23 o                         
  19   1   6          4.91         13.57         4.04 o                         
  20   1   6         24.70         24.55         6.24 o                         
  21   1   6          8.38         10.26         8.56 o                         
 -21   2   6          5.18         10.17         5.75 o                         
 -20   2   6          5.98          2.99         3.86 o                         
 -19   2   6         26.36         27.07         5.36 o                         
 -18   2   6         18.56         20.37         4.77 o                         
 -17   2   6         10.34         22.86         4.80 o                         
 -16   2   6         20.24         28.16         4.39 o                         
 -15   2   6          4.05          3.63         3.01 o                         
 -14   2   6         23.43         20.24         3.85 o                         
 -13   2   6        101.06         84.68         6.13 o                         
 -12   2   6         44.78         34.64         3.59 o                         
 -11   2   6         75.41         79.75         4.90 o                         
 -10   2   6        247.14        266.49         9.29 o                         
  -9   2   6         44.91         52.14         3.31 o                         
  -8   2   6         49.46         38.59         2.58 o                         
  -7   2   6         35.09         25.49         2.88 o                         
  -6   2   6        233.04        219.00         5.95 o                         
  -5   2   6        547.83        481.83         9.96 o                         
  -4   2   6         32.40         25.59         2.22 o                         
  -3   2   6        871.79        867.52        17.41 o                         
  -2   2   6        196.28        186.76         5.32 o                         
  -1   2   6        145.24        147.79         4.03 o                         
   0   2   6        293.88        319.16         6.10 o                         
   1   2   6          7.86         15.61         2.07 o                         
   2   2   6       2219.28       2362.59        31.96 o                         
   3   2   6        819.47        703.39        14.36 o                         
   4   2   6       4057.73       4053.40        98.56 o                         
   5   2   6        913.98        878.66        45.49 o                         
   6   2   6         13.57         16.60         2.79 o                         
   7   2   6         46.41         39.69         2.24 o                         
   8   2   6        911.85        760.76        53.95 o                         
   9   2   6         77.16         71.56         3.54 o                         
  10   2   6        439.72        414.85        14.77 o                         
  11   2   6        836.68        831.38        36.23 o                         
  12   2   6       2473.48       2375.38        88.07 o                         
  13   2   6          0.82         -1.83         2.00 o                         
  14   2   6         19.99         20.89         2.72 o                         
  15   2   6          7.49          9.14         2.37 o                         
  16   2   6          5.10          4.12         2.40 o                         
  17   2   6        211.57        185.78        14.25 o                         
  18   2   6         14.55          4.29         2.66 o                         
  19   2   6         54.58         83.82        12.51 o                         
  20   2   6          0.30          1.00         6.26 o                         
 -20   3   6          1.07          0.41         2.77 o                         
 -19   3   6          3.15         -0.63         2.84 o                         
 -18   3   6          2.97          2.35         3.27 o                         
 -17   3   6         21.52         17.00         4.96 o                         
 -16   3   6        201.80        178.22        11.61 o                         
 -15   3   6        158.31        183.85        12.49 o                         
 -14   3   6          1.99          8.29         3.81 o                         
 -13   3   6        394.61        386.01        17.05 o                         
 -12   3   6         11.73         16.58         4.37 o                         
 -11   3   6        472.06        497.93        20.58 o                         
 -10   3   6        239.09        202.23        10.27 o                         
  -9   3   6        470.50        390.35        19.61 o                         
  -8   3   6        177.96        181.73         7.67 o                         
  -7   3   6       1404.11       1405.43        38.60 o                         
  -6   3   6         10.99          5.79         2.38 o                         
  -5   3   6        186.96        203.93         5.75 o                         
  -4   3   6          8.17          9.50         1.49 o                         
  -3   3   6          1.98         10.64         1.77 o                         
  -2   3   6         16.96         19.29         2.13 o                         
  -1   3   6        137.80        136.38         4.56 o                         
   0   3   6        202.45        230.55         7.01 o                         
   1   3   6        213.47        210.25         7.56 o                         
   2   3   6       1217.05       1219.62        22.01 o                         
   3   3   6         21.98         26.31         4.97 o                         
   4   3   6          1.64          1.65         1.78 o                         
   5   3   6        716.59        661.78        14.63 o                         
   6   3   6        569.67        552.92        49.55 o                         
   7   3   6        306.26        313.81         8.40 o                         
   8   3   6        651.60        606.94        13.82 o                         
   9   3   6        100.26         76.19         4.23 o                         
  10   3   6         83.16         68.50         5.91 o                         
  11   3   6       1293.78       1190.23        40.00 o                         
  12   3   6         41.49         28.44         3.33 o                         
  13   3   6        183.49        161.67         7.63 o                         
  14   3   6         42.47         38.54         3.60 o                         
  15   3   6        435.89        379.52        26.10 o                         
  16   3   6          0.01          0.45         1.28 o                         
  17   3   6          6.05          1.37         3.87 o                         
  18   3   6         22.60         14.42         8.29 o                         
  19   3   6          0.03          2.64         5.43 o                         
 -19   4   6          2.10          2.37         3.87 o                         
 -18   4   6         51.74         54.65         8.27 o                         
 -17   4   6         11.81         31.66         6.88 o                         
 -16   4   6         82.81         72.99         9.06 o                         
 -15   4   6        185.73        161.40        13.46 o                         
 -14   4   6        516.27        546.21        31.62 o                         
 -13   4   6          3.17          4.01         3.78 o                         
 -12   4   6        234.43        253.18        14.07 o                         
 -11   4   6         45.80         37.38         6.27 o                         
 -10   4   6        263.74        258.63        13.09 o                         
  -9   4   6        299.64        301.39        14.07 o                         
  -8   4   6          0.05          0.84         2.24 o                         
  -7   4   6         24.79         26.21         4.34 o                         
  -6   4   6         77.10         72.25         4.52 o                         
  -5   4   6         29.34         31.44         2.23 o                         
  -4   4   6        129.20        130.53         6.39 o                         
  -3   4   6         46.61         41.55         2.82 o                         
  -2   4   6         69.07         86.57         3.67 o                         
  -1   4   6         23.21         32.40         2.58 o                         
   0   4   6        298.24        285.35         8.20 o                         
   1   4   6         24.95         17.32         2.30 o                         
   2   4   6        627.97        638.09        14.91 o                         
   3   4   6          3.79         10.59         2.07 o                         
   4   4   6          0.51          1.87         1.56 o                         
   5   4   6          5.62         11.91         2.46 o                         
   6   4   6         86.19         96.42         5.07 o                         
   7   4   6          9.83         15.15         2.42 o                         
   8   4   6        587.12        580.05        18.13 o                         
   9   4   6         40.57         39.55         3.54 o                         
  10   4   6         12.35         14.23         3.06 o                         
  11   4   6         67.82         67.47         4.68 o                         
  12   4   6        318.40        282.74        11.11 o                         
  13   4   6        182.11        179.40         9.97 o                         
  14   4   6          2.14          1.88         1.78 o                         
  15   4   6         81.34         59.77         8.27 o                         
  16   4   6         44.15         39.31         7.62 o                         
  17   4   6          0.10          0.55         3.10 o                         
  18   4   6         65.94         92.48        16.70 o                         
 -18   5   6          6.71         -3.99         4.68 o                         
 -17   5   6         79.46         79.79        12.53 o                         
 -16   5   6         64.61         69.00        10.26 o                         
 -15   5   6         23.23         17.28         5.84 o                         
 -14   5   6          2.74          6.25         5.07 o                         
 -13   5   6         15.54         18.65         5.29 o                         
 -12   5   6          6.30          7.34         4.22 o                         
 -11   5   6         64.63         61.01         8.30 o                         
 -10   5   6         44.01         46.51         6.57 o                         
  -9   5   6         75.29         71.50         7.61 o                         
  -8   5   6         17.37         23.40         5.50 o                         
  -7   5   6        165.99        165.13        10.01 o                         
  -6   5   6          0.67         -1.11         2.35 o                         
  -5   5   6        619.97        634.10        17.85 o                         
  -4   5   6        448.86        443.29        13.99 o                         
  -3   5   6        138.22        159.10         9.42 o                         
  -2   5   6          9.95         17.19         2.28 o                         
  -1   5   6        214.17        220.03         7.61 o                         
   0   5   6         25.37         39.91         3.36 o                         
   1   5   6        129.58        107.48         5.33 o                         
   2   5   6        124.95        124.69         6.39 o                         
   3   5   6         35.69         40.85         3.88 o                         
   4   5   6        884.16        874.31        22.32 o                         
   5   5   6          0.76          1.96         1.80 o                         
   6   5   6          0.80          0.02         1.24 o                         
   7   5   6        431.06        413.38        13.77 o                         
   8   5   6         88.63         61.97         7.08 o                         
   9   5   6         99.58         92.22         5.64 o                         
  10   5   6          6.20          7.93         2.36 o                         
  11   5   6        215.62        202.40        16.82 o                         
  12   5   6          4.83          5.77         2.71 o                         
  13   5   6        444.61        420.51        33.63 o                         
  14   5   6          1.78         -0.74         3.81 o                         
  15   5   6         56.96         54.96        10.58 o                         
  16   5   6         17.76         15.41         7.21 o                         
  17   5   6          6.14         15.21         7.45 o                         
 -16   6   6         17.62         22.43         7.03 o                         
 -15   6   6        191.26        189.66        16.44 o                         
 -14   6   6          6.15          7.79         5.15 o                         
 -13   6   6         31.53         35.54         7.66 o                         
 -12   6   6          7.23          8.17         4.69 o                         
 -11   6   6          0.27         -2.12         3.80 o                         
 -10   6   6          0.82          0.79         2.87 o                         
  -9   6   6          3.93          4.41         3.58 o                         
  -8   6   6         32.08         33.57         6.12 o                         
  -7   6   6          9.33         13.68         5.56 o                         
  -6   6   6         12.86         14.56         4.51 o                         
  -5   6   6          4.99          5.17         3.21 o                         
  -4   6   6         38.29         40.73         4.67 o                         
  -3   6   6         11.55         13.81         3.19 o                         
  -2   6   6         47.25         42.14         5.50 o                         
  -1   6   6         21.04         34.91         6.08 o                         
   0   6   6         93.41         72.55         5.96 o                         
   1   6   6         45.06         48.99         4.86 o                         
   2   6   6          4.01          5.36         2.54 o                         
   3   6   6         12.72          9.70         2.60 o                         
   4   6   6         15.86         10.93         3.32 o                         
   5   6   6        122.56        124.44         7.12 o                         
   6   6   6          0.17          1.87         2.28 o                         
   7   6   6         88.58         81.36         6.65 o                         
   8   6   6          2.64          2.39         1.79 o                         
   9   6   6         15.59         12.48         5.72 o                         
  10   6   6          1.05          0.40         2.19 o                         
  11   6   6          4.25          7.82         4.85 o                         
  12   6   6          0.38         -0.35         2.58 o                         
  13   6   6          0.38         -0.90         3.29 o                         
  14   6   6          0.07          3.75         4.20 o                         
  15   6   6          7.73         19.70         6.81 o                         
 -13   7   6         31.35         51.69         9.01 o                         
 -12   7   6          1.71          0.85         3.81 o                         
 -11   7   6         18.30         26.35         7.11 o                         
 -10   7   6         72.84         97.59        10.93 o                         
  -9   7   6          7.11          9.61         4.64 o                         
  -8   7   6          1.89          6.64         4.93 o                         
  -7   7   6        399.71        413.09        22.29 o                         
  -6   7   6        103.98        102.99        11.14 o                         
  -5   7   6        102.02         94.93         9.47 o                         
  -4   7   6         45.02         60.82         7.55 o                         
  -3   7   6         68.51         66.69         8.91 o                         
  -2   7   6         28.19         30.02         4.84 o                         
  -1   7   6          6.05          3.66         3.00 o                         
   0   7   6         66.04         57.99         7.04 o                         
   1   7   6          1.30          1.05         2.94 o                         
   2   7   6        345.10        316.27        14.06 o                         
   3   7   6         20.22         17.88         4.03 o                         
   4   7   6         46.22         41.77         7.78 o                         
   5   7   6          6.91          6.17         2.86 o                         
   6   7   6         15.74          8.28         2.99 o                         
   7   7   6          3.08          3.86         2.68 o                         
   8   7   6         38.27         29.28         6.65 o                         
   9   7   6         22.88         11.60         4.87 o                         
  10   7   6         22.72         21.29         5.98 o                         
  11   7   6         11.11          6.13         4.53 o                         
  12   7   6          0.45         -1.71         4.27 o                         
  -9   8   6         19.57         25.11         8.44 o                         
  -8   8   6          5.06          1.83         4.17 o                         
  -7   8   6         48.95         49.32         8.63 o                         
  -6   8   6          0.06          1.18         4.02 o                         
  -5   8   6         36.45         34.50         7.10 o                         
  -4   8   6         27.10         25.69         6.46 o                         
  -3   8   6         45.85         46.93         7.72 o                         
  -2   8   6          0.11         -0.89         2.89 o                         
  -1   8   6          0.47         -2.58         3.57 o                         
   0   8   6         27.24         21.66         4.80 o                         
   1   8   6          7.42          4.06         3.90 o                         
   2   8   6          3.46         -4.00         4.00 o                         
   3   8   6          1.33          4.60         4.15 o                         
   4   8   6         38.52         23.72         7.97 o                         
   5   8   6          2.88         -0.38         2.59 o                         
   6   8   6         51.75         65.93        12.20 o                         
   7   8   6         53.32         54.33        14.24 o                         
   8   8   6         47.49         44.23         9.45 o                         
 -21   1   7         10.27         16.70         9.11 o                         
 -20   1   7         25.23         41.09         8.44 o                         
 -19   1   7         14.09         14.82         4.54 o                         
 -18   1   7         42.10         53.76         5.28 o                         
 -17   1   7         17.32         17.36         3.66 o                         
 -16   1   7          0.94          1.04         2.09 o                         
 -15   1   7         65.11         56.83         5.20 o                         
 -14   1   7         43.62         36.41         4.19 o                         
 -13   1   7        307.27        318.10        11.04 o                         
 -12   1   7        406.06        364.72        10.33 o                         
 -11   1   7         20.71         15.75         2.43 o                         
 -10   1   7        129.37        144.81         5.69 o                         
  -9   1   7        138.54        107.56         4.67 o                         
  -8   1   7         46.45         48.39         3.33 o                         
  -7   1   7         43.64         41.13         3.32 o                         
  -6   1   7        183.89        222.32         8.92 o                         
  -5   1   7         31.29         34.34         2.85 o                         
  -4   1   7          0.93          0.36         0.90 o                         
  -3   1   7        193.73        158.84         6.09 o                         
  -2   1   7        843.87        840.62        25.27 o                         
  -1   1   7          2.24         19.04         2.70 o                         
   0   1   7        161.84        161.18         4.59 o                         
   1   1   7        375.39        373.07        17.84 o                         
   2   1   7        313.44        334.40         9.76 o                         
   3   1   7        653.27        661.28        15.83 o                         
   4   1   7         74.87         67.77         6.98 o                         
   5   1   7        273.36        265.98         8.94 o                         
   6   1   7        662.37        661.37        16.69 o                         
   7   1   7         49.26         32.95         3.44 o                         
   8   1   7        149.90        157.36         8.99 o                         
   9   1   7         18.14         24.97         3.44 o                         
  10   1   7        292.30        267.35        10.58 o                         
  11   1   7         21.56         18.07         3.24 o                         
  12   1   7        293.35        267.36        10.66 o                         
  13   1   7          8.51         13.33         3.62 o                         
  14   1   7          2.48          4.60         2.59 o                         
  15   1   7         68.34         59.90         5.67 o                         
  16   1   7         40.27         49.37         5.30 o                         
  17   1   7         47.76         40.94         5.36 o                         
  18   1   7         59.92         58.13         6.08 o                         
  19   1   7         79.31         86.63         8.09 o                         
  20   1   7         62.48         75.21         8.73 o                         
 -21   2   7         57.73         68.09        13.57 o                         
 -20   2   7          4.84         11.44         5.90 o                         
 -19   2   7          6.70         13.62         4.39 o                         
 -18   2   7         24.99         35.53         5.90 o                         
 -17   2   7        158.66        175.88        11.25 o                         
 -16   2   7         47.83         47.96         5.75 o                         
 -15   2   7         37.28         38.14         4.47 o                         
 -14   2   7          6.88         13.78         2.99 o                         
 -13   2   7          3.16          6.29         2.46 o                         
 -12   2   7         22.53         24.28         3.59 o                         
 -11   2   7        366.68        374.39        11.85 o                         
 -10   2   7         10.96          7.62         1.88 o                         
  -9   2   7        683.18        673.36        14.51 o                         
  -8   2   7        100.67         97.42         4.64 o                         
  -7   2   7        201.79        207.70         6.91 o                         
  -6   2   7        249.19        230.19         6.69 o                         
  -5   2   7         42.58         43.78         2.61 o                         
  -4   2   7        289.25        260.31        11.72 o                         
  -3   2   7        167.24        161.93         5.94 o                         
  -2   2   7          1.92          7.30         1.93 o                         
  -1   2   7        502.87        468.36        14.85 o                         
   0   2   7          8.17         18.82         3.04 o                         
   1   2   7         73.02         80.08         3.79 o                         
   2   2   7         10.70         11.96         1.44 o                         
   3   2   7       1071.53       1020.56        67.03 o                         
   4   2   7        173.26        157.99        12.13 o                         
   5   2   7        346.81        335.71        13.04 o                         
   6   2   7        128.85        114.54         6.79 o                         
   7   2   7          7.97          9.95         2.68 o                         
   8   2   7         71.56         51.47         3.26 o                         
   9   2   7        774.17        741.53        26.01 o                         
  10   2   7         28.84         21.52         2.92 o                         
  11   2   7         54.40         39.12         3.80 o                         
  12   2   7        367.82        347.47        18.11 o                         
  13   2   7         75.94         71.31         6.54 o                         
  14   2   7        103.42         88.08         7.37 o                         
  15   2   7        113.19         99.69        11.17 o                         
  16   2   7          0.50          5.22         2.67 o                         
  17   2   7         11.34         21.25         4.11 o                         
  18   2   7         89.20         79.00         6.89 o                         
  19   2   7          0.73          5.72         3.65 o                         
 -20   3   7          1.22          0.42         2.98 o                         
 -19   3   7         13.35         21.74         5.45 o                         
 -18   3   7          5.96          0.33         2.92 o                         
 -17   3   7        190.35        189.31        13.26 o                         
 -16   3   7         16.54         16.09         5.74 o                         
 -15   3   7        326.70        320.83        16.94 o                         
 -14   3   7         20.29         18.40         4.56 o                         
 -13   3   7        594.57        610.28        27.15 o                         
 -12   3   7        160.97        126.74        13.05 o                         
 -11   3   7        978.64        881.45        40.59 o                         
 -10   3   7         95.91         72.67         5.06 o                         
  -9   3   7         70.92         78.48         4.85 o                         
  -8   3   7          9.40          6.59         1.71 o                         
  -7   3   7        102.87         98.11         4.19 o                         
  -6   3   7         13.36         13.44         1.94 o                         
  -5   3   7         25.08         34.95         2.53 o                         
  -4   3   7        320.07        303.61         7.55 o                         
  -3   3   7         45.29         40.93         2.70 o                         
  -2   3   7          0.00          0.89         1.22 o                         
  -1   3   7          2.19          1.20         1.41 o                         
   0   3   7         88.17         84.43         3.86 o                         
   1   3   7          0.10          3.19         1.32 o                         
   2   3   7          0.26          1.35         1.36 o                         
   3   3   7        180.93        171.51         6.12 o                         
   4   3   7          8.29         13.95         2.13 o                         
   5   3   7        316.69        306.95         9.24 o                         
   6   3   7        120.65         97.27         6.96 o                         
   7   3   7       1895.23       1854.07        45.69 o                         
   8   3   7       1532.33       1516.57        37.53 o                         
   9   3   7        600.17        513.34        27.02 o                         
  10   3   7         26.54         20.85         2.76 o                         
  11   3   7          0.21          0.27         1.57 o                         
  12   3   7         12.89         15.80         3.59 o                         
  13   3   7          1.96          2.04         1.95 o                         
  14   3   7          6.43          7.61         4.14 o                         
  15   3   7          4.78          5.91         2.68 o                         
  16   3   7          0.07          3.20         2.62 o                         
  17   3   7         13.39         14.42         4.84 o                         
  18   3   7         52.42         56.00         7.36 o                         
  19   3   7          2.88          0.00         6.07 o                         
 -19   4   7          4.30          5.17         4.42 o                         
 -18   4   7          1.35         -2.23         3.50 o                         
 -17   4   7          4.16          3.48         3.79 o                         
 -16   4   7        141.73        137.34        12.19 o                         
 -15   4   7         13.59         14.82         5.42 o                         
 -14   4   7        302.48        312.63        17.84 o                         
 -13   4   7          3.07          6.36         4.00 o                         
 -12   4   7        419.87        414.49        20.01 o                         
 -11   4   7          6.55         10.26         4.11 o                         
 -10   4   7        147.30        156.11        10.41 o                         
  -9   4   7         12.07          9.04         3.70 o                         
  -8   4   7         23.28         27.80         4.41 o                         
  -7   4   7          8.50         13.74         2.70 o                         
  -6   4   7        159.38        143.45         8.73 o                         
  -5   4   7          7.50         24.38         5.64 o                         
  -4   4   7        323.12        323.58        11.25 o                         
  -3   4   7        370.94        378.02        10.07 o                         
  -2   4   7       1105.12       1042.83        28.95 o                         
  -1   4   7        703.31        698.23        15.62 o                         
   0   4   7        140.80        148.71         7.54 o                         
   1   4   7          0.25          3.02         1.91 o                         
   2   4   7         76.83         90.41         5.41 o                         
   3   4   7         19.87         27.33         2.88 o                         
   4   4   7        763.51        768.60        22.30 o                         
   5   4   7        173.78        150.19         8.50 o                         
   6   4   7        254.61        277.78         9.56 o                         
   7   4   7          0.36         10.99         5.01 o                         
   8   4   7       1774.58       1655.78        51.85 o                         
   9   4   7         79.67         73.31         5.92 o                         
  10   4   7          0.06         -1.69         1.69 o                         
  11   4   7        299.43        298.31        19.36 o                         
  12   4   7        102.41        100.64         9.12 o                         
  13   4   7         56.51         40.63         6.66 o                         
  14   4   7         81.57         67.48         8.70 o                         
  15   4   7          5.19          2.47         2.97 o                         
  16   4   7         35.38         46.34        10.38 o                         
  17   4   7         21.73         25.12         9.83 o                         
  18   4   7          0.30         -0.14         4.99 o                         
 -17   5   7          1.36          1.24         3.67 o                         
 -16   5   7         12.15         19.35         7.57 o                         
 -15   5   7          2.41          7.61         5.05 o                         
 -14   5   7          5.58         11.59         4.99 o                         
 -13   5   7          4.55          0.84         3.41 o                         
 -12   5   7         37.29         38.71         6.92 o                         
 -11   5   7          9.98         18.63         6.72 o                         
 -10   5   7          5.52          4.69         4.27 o                         
  -9   5   7          7.22         13.64         4.47 o                         
  -8   5   7         18.64         21.76         4.73 o                         
  -7   5   7          0.61          0.67         2.61 o                         
  -6   5   7         73.20         82.21         7.68 o                         
  -5   5   7        418.46        418.58        14.28 o                         
  -4   5   7          0.42          5.78         2.77 o                         
  -3   5   7        332.53        290.26        14.01 o                         
  -2   5   7        100.42         96.70         5.04 o                         
  -1   5   7          6.44         16.36         2.98 o                         
   0   5   7         17.38         23.34         3.01 o                         
   1   5   7         36.26         30.87         3.58 o                         
   2   5   7          6.13          6.77         2.60 o                         
   3   5   7        118.10        117.81         6.62 o                         
   4   5   7         11.24         15.43         2.81 o                         
   5   5   7          0.37          3.09         2.53 o                         
   6   5   7          3.39          2.87         1.64 o                         
   7   5   7         40.49         33.68         3.97 o                         
   8   5   7          0.72          3.96         2.05 o                         
   9   5   7        187.85        182.25        10.35 o                         
  10   5   7        110.39         95.50         7.13 o                         
  11   5   7          8.64          8.22         3.31 o                         
  12   5   7          8.88         11.37         2.81 o                         
  13   5   7          4.74          4.81         4.60 o                         
  14   5   7          0.24          7.52         6.84 o                         
  15   5   7         99.83        131.59        17.37 o                         
  16   5   7         66.01         81.33        15.10 o                         
 -15   6   7         20.71         31.43         7.80 o                         
 -14   6   7          4.91          0.16         3.18 o                         
 -13   6   7          9.43          1.94         3.61 o                         
 -12   6   7         12.58         18.51         6.14 o                         
 -11   6   7         11.52         18.13         5.31 o                         
 -10   6   7          5.31          5.18         5.13 o                         
  -9   6   7          3.15          5.35         3.99 o                         
  -8   6   7          4.32         10.16         4.18 o                         
  -7   6   7          6.77          5.15         4.26 o                         
  -6   6   7          3.87          1.34         2.59 o                         
  -5   6   7         52.79         54.41         7.63 o                         
  -4   6   7         49.00         44.96         6.85 o                         
  -3   6   7         30.65         30.35         5.61 o                         
  -2   6   7         29.99         46.37        15.00 o                         
  -1   6   7         86.53         69.60         6.20 o                         
   0   6   7        130.90        123.74         6.49 o                         
   1   6   7          0.56          0.98         2.11 o                         
   2   6   7          2.43          2.30         2.21 o                         
   3   6   7        169.51        168.92         9.43 o                         
   4   6   7          0.04          3.89         2.67 o                         
   5   6   7        108.92         88.05         9.62 o                         
   6   6   7          3.24          0.96         1.83 o                         
   7   6   7          3.53          4.38         2.18 o                         
   8   6   7         85.01         76.39         6.60 o                         
   9   6   7         10.60          8.20         3.26 o                         
  10   6   7        368.08        356.06        30.73 o                         
  11   6   7        114.70        121.86        12.71 o                         
  12   6   7         27.75         33.38         7.67 o                         
  13   6   7         89.37         96.61        18.25 o                         
  14   6   7          0.90          3.10         7.55 o                         
 -12   7   7          0.96         -3.59         4.50 o                         
 -11   7   7         78.88         91.10        10.82 o                         
 -10   7   7         43.14         66.40        10.07 o                         
  -9   7   7          0.15         -2.02         4.19 o                         
  -8   7   7         43.51         34.80         8.57 o                         
  -7   7   7          1.90          0.84         3.63 o                         
  -6   7   7        156.15        172.13        13.79 o                         
  -5   7   7         41.40         40.33         8.78 o                         
  -4   7   7         10.90         11.85         4.68 o                         
  -3   7   7          1.83          3.25         3.63 o                         
  -2   7   7         45.56         35.77         5.29 o                         
  -1   7   7         50.86         58.15         6.43 o                         
   0   7   7         24.08         33.51         5.06 o                         
   1   7   7          0.31         -0.26         2.31 o                         
   2   7   7          1.24          4.79         3.11 o                         
   3   7   7         34.25         35.15         4.55 o                         
   4   7   7        133.24        117.81         8.75 o                         
   5   7   7         54.67         59.06         7.61 o                         
   6   7   7          0.15          0.15         2.03 o                         
   7   7   7         64.73         76.54         8.78 o                         
   8   7   7          0.52          1.91         2.88 o                         
   9   7   7          2.87          6.32         4.58 o                         
  10   7   7        186.42        201.04        21.57 o                         
  11   7   7         48.38         50.54         8.89 o                         
  -7   8   7         99.75        120.54        12.72 o                         
  -6   8   7          3.36          2.07         4.19 o                         
  -5   8   7         72.59         75.66         9.51 o                         
  -4   8   7         23.30         22.87         6.77 o                         
  -3   8   7        125.94        145.23        16.27 o                         
  -2   8   7        238.88        241.32        18.23 o                         
  -1   8   7         34.16         45.69         8.14 o                         
   0   8   7        124.26        118.87        11.37 o                         
   1   8   7          5.70          9.94         5.41 o                         
   2   8   7          4.71         10.64         5.44 o                         
   3   8   7         43.98         31.85         7.21 o                         
   4   8   7         55.08         63.58        13.82 o                         
   5   8   7         10.32          8.63         4.30 o                         
   6   8   7         58.65         55.59        13.60 o                         
 -20   0   8         23.90         18.54         7.95 o                         
 -19   0   8        234.37        234.74        21.29 o                         
 -18   0   8         16.43         16.66         7.08 o                         
 -17   0   8         44.37         45.77         9.82 o                         
 -16   0   8         23.57         27.10         7.23 o                         
 -15   0   8          7.61          9.05         5.66 o                         
 -14   0   8         65.06         82.22         7.27 o                         
 -13   0   8         21.68         26.24         4.66 o                         
 -12   0   8        317.12        280.54        13.53 o                         
 -11   0   8        759.14        776.62        25.82 o                         
 -10   0   8        387.16        368.99        16.01 o                         
  -9   0   8        178.07        123.75         9.71 o                         
  -8   0   8        164.20        184.58        11.06 o                         
  -7   0   8         76.10         70.00         6.82 o                         
  -6   0   8        184.38        190.57        11.69 o                         
  -5   0   8        705.15        755.49        37.83 o                         
  -4   0   8        925.72       1038.82        49.15 o                         
  -3   0   8        117.04        136.11        10.11 o                         
  -2   0   8       1736.53       1857.21        77.71 o                         
  -1   0   8         48.49        118.02         8.24 o                         
   0   0   8          0.22         14.81         3.91 o                         
   1   0   8          1.84          4.75         3.43 o                         
   2   0   8        620.50        597.46        24.06 o                         
   3   0   8          5.25         11.16         3.65 o                         
   4   0   8          4.08         11.55         6.60 o                         
   5   0   8        142.63        147.73        14.00 o                         
   6   0   8        292.10        271.46        13.67 o                         
   7   0   8        155.19        185.91        11.72 o                         
   8   0   8        146.62        164.15        12.46 o                         
   9   0   8        511.12        492.57        23.33 o                         
  10   0   8        215.06        171.28        12.97 o                         
  11   0   8          0.92          8.99         4.35 o                         
  12   0   8         78.26         65.42         8.47 o                         
  13   0   8        114.96        112.84        11.45 o                         
  14   0   8          0.01         -2.14         3.20 o                         
  15   0   8         91.33        106.24        11.09 o                         
  16   0   8        116.25        138.85        13.74 o                         
  17   0   8          0.14         -1.49         3.29 o                         
  18   0   8          1.66          0.12         2.87 o                         
  19   0   8         18.81         15.73        15.29 o                         
 -20   1   8          0.00          2.97         4.32 o                         
 -19   1   8          0.16          4.98         4.43 o                         
 -18   1   8         26.78         31.52         5.79 o                         
 -17   1   8         20.66         24.84         4.24 o                         
 -16   1   8         10.16         13.66         3.87 o                         
 -15   1   8          1.86          2.09         2.27 o                         
 -14   1   8          8.69          9.22         3.38 o                         
 -13   1   8        169.70        160.40         6.87 o                         
 -12   1   8         49.23         55.11         4.06 o                         
 -11   1   8         15.18         20.33         3.26 o                         
 -10   1   8        167.89        168.93         6.51 o                         
  -9   1   8        145.52        139.24        10.02 o                         
  -8   1   8          1.62          0.20         1.25 o                         
  -7   1   8        265.36        271.75         8.78 o                         
  -6   1   8        110.49        124.71         5.45 o                         
  -5   1   8        152.92        159.01         8.58 o                         
  -4   1   8        545.24        517.43        17.70 o                         
  -3   1   8         42.40         54.11         3.42 o                         
  -2   1   8        954.47        926.15        20.53 o                         
  -1   1   8         29.87         70.82        10.03 o                         
   0   1   8       1064.19       1159.05        27.52 o                         
   1   1   8         75.93        132.12        13.81 o                         
   2   1   8         74.71         86.61         6.64 o                         
   3   1   8        158.43        174.58         7.47 o                         
   4   1   8         70.87         80.94         5.03 o                         
   5   1   8          5.87          6.51         2.35 o                         
   6   1   8         78.29         74.92         5.41 o                         
   7   1   8        150.32        140.44         7.40 o                         
   8   1   8          2.52          0.86         2.35 o                         
   9   1   8         12.43         12.11         3.18 o                         
  10   1   8         20.65         20.02         3.67 o                         
  11   1   8        352.93        326.53        13.12 o                         
  12   1   8         70.57         76.66         6.07 o                         
  13   1   8         26.28         19.47         4.17 o                         
  14   1   8          8.02         10.27         3.81 o                         
  15   1   8        222.95        212.79        12.10 o                         
  16   1   8         10.55         10.88         3.63 o                         
  17   1   8         42.64         47.14         5.77 o                         
  18   1   8         25.61         30.86         6.20 o                         
  19   1   8          0.01          1.28         2.69 o                         
 -20   2   8        118.98        113.59        13.60 o                         
 -19   2   8          7.60         16.89         6.42 o                         
 -18   2   8          0.58          2.98         3.24 o                         
 -17   2   8         11.58         20.05         4.71 o                         
 -16   2   8         87.01         94.85         8.43 o                         
 -15   2   8         40.77         30.73         4.79 o                         
 -14   2   8         42.32         41.67         5.64 o                         
 -13   2   8          0.84          0.49         2.66 o                         
 -12   2   8         22.72         24.77         3.87 o                         
 -11   2   8          4.93          8.42         2.76 o                         
 -10   2   8        166.94        159.63         8.06 o                         
  -9   2   8        223.14        185.67         9.36 o                         
  -8   2   8          8.49          7.86         2.24 o                         
  -7   2   8          3.29          6.86         2.44 o                         
  -6   2   8        874.17        857.11        21.26 o                         
  -5   2   8          2.15         16.01         5.58 o                         
  -4   2   8        152.72        152.58         5.97 o                         
  -3   2   8        216.68        234.59         9.19 o                         
  -2   2   8        224.46        196.42         9.68 o                         
  -1   2   8        120.21        106.01         9.09 o                         
   0   2   8         16.37         18.62         2.32 o                         
   1   2   8         24.04         39.80         3.42 o                         
   2   2   8        502.20        511.76        16.89 o                         
   3   2   8          6.33          8.70         2.49 o                         
   4   2   8         85.91         98.47         5.95 o                         
   5   2   8         71.23         61.46         5.21 o                         
   6   2   8        185.85        195.54         8.48 o                         
   7   2   8        348.76        334.31        15.24 o                         
   8   2   8        134.19        128.11         6.80 o                         
   9   2   8         18.11         16.82         3.28 o                         
  10   2   8          6.84         11.71         3.77 o                         
  11   2   8         22.76         34.75         5.13 o                         
  12   2   8          0.66         -0.33         1.64 o                         
  13   2   8          0.35          0.44         2.61 o                         
  14   2   8        161.12        141.24         8.69 o                         
  15   2   8        212.60        207.35        11.52 o                         
  16   2   8         22.27         22.56         5.01 o                         
  17   2   8        291.69        312.24        15.44 o                         
  18   2   8         49.25         37.01         5.45 o                         
 -19   3   8          1.39          2.15         3.53 o                         
 -18   3   8         27.43         40.04         7.02 o                         
 -17   3   8         71.68         85.61         9.61 o                         
 -16   3   8        115.82        114.69        10.82 o                         
 -15   3   8         56.62         54.48         7.07 o                         
 -14   3   8         10.45         19.59         5.06 o                         
 -13   3   8         14.22         16.68         4.48 o                         
 -12   3   8        383.99        373.52        17.77 o                         
 -11   3   8         72.12         51.64         5.32 o                         
 -10   3   8        131.39        112.22         6.60 o                         
  -9   3   8          4.60          8.11         2.44 o                         
  -8   3   8         65.60         49.21         3.84 o                         
  -7   3   8        189.52        168.07         6.14 o                         
  -6   3   8          0.01          4.05         2.05 o                         
  -5   3   8        280.68        249.44         9.23 o                         
  -4   3   8        192.48        186.50         6.77 o                         
  -3   3   8         77.10         81.98         4.16 o                         
  -2   3   8         10.50         16.84         2.11 o                         
  -1   3   8          9.26         16.58         2.21 o                         
   0   3   8         94.58         88.44         3.98 o                         
   1   3   8         14.42         14.95         2.44 o                         
   2   3   8          3.01          3.15         1.45 o                         
   3   3   8        221.51        177.42        12.03 o                         
   4   3   8          1.63          3.56         2.02 o                         
   5   3   8        475.63        459.15        15.18 o                         
   6   3   8         82.36         70.49         5.30 o                         
   7   3   8         56.46         50.58         5.00 o                         
   8   3   8        553.35        495.43        35.63 o                         
   9   3   8          9.15          4.68         2.80 o                         
  10   3   8         48.24         46.66         6.15 o                         
  11   3   8          0.92          3.43         2.73 o                         
  12   3   8         97.02         93.97         6.92 o                         
  13   3   8          1.58          0.84         2.24 o                         
  14   3   8        125.79        118.29         8.71 o                         
  15   3   8          7.70          5.30         3.13 o                         
  16   3   8          2.22         -0.58         2.15 o                         
  17   3   8         32.54         31.14         6.67 o                         
  18   3   8         36.80         39.59         6.95 o                         
 -18   4   8          0.40          0.24         2.82 o                         
 -17   4   8          2.50          5.02         4.30 o                         
 -16   4   8         50.65         47.69         7.66 o                         
 -15   4   8          0.00          0.37         3.56 o                         
 -14   4   8         81.71         82.48         9.37 o                         
 -13   4   8          0.22          4.15         3.60 o                         
 -12   4   8         23.26         39.11         7.72 o                         
 -11   4   8          5.94          2.05         2.92 o                         
 -10   4   8        139.21        154.75        10.81 o                         
  -9   4   8         16.39         19.53         4.63 o                         
  -8   4   8        130.44        123.95         9.22 o                         
  -7   4   8         53.81         53.15         4.55 o                         
  -6   4   8        139.67        109.24         5.48 o                         
  -5   4   8         71.63         77.56         4.39 o                         
  -4   4   8        119.29        102.85         5.01 o                         
  -3   4   8         98.42        111.65         7.26 o                         
  -2   4   8        422.14        404.03        12.47 o                         
  -1   4   8         18.95         20.33         2.87 o                         
   0   4   8        158.94        139.62         6.62 o                         
   1   4   8          3.07          9.19         2.65 o                         
   2   4   8        192.50        194.06        11.49 o                         
   3   4   8          8.89         18.27         3.03 o                         
   4   4   8          3.23          4.96         2.05 o                         
   5   4   8         18.94         14.80         2.69 o                         
   6   4   8         63.50         67.37         6.36 o                         
   7   4   8         11.49         15.30         3.42 o                         
   8   4   8          8.06          9.33         2.60 o                         
   9   4   8          6.77          9.63         3.30 o                         
  10   4   8          6.27          4.21         2.27 o                         
  11   4   8         54.59         38.50        14.86 o                         
  12   4   8          1.75          2.70         2.38 o                         
  13   4   8          4.84          3.93         2.81 o                         
  14   4   8         30.60         33.00         7.91 o                         
  15   4   8         29.00         34.46         6.66 o                         
  16   4   8         77.74         81.14        12.09 o                         
 -16   5   8         38.97         49.78         8.93 o                         
 -15   5   8          0.51          1.31         3.58 o                         
 -14   5   8          0.22          1.66         3.82 o                         
 -13   5   8         60.28         47.99         8.58 o                         
 -12   5   8         34.83         27.74         7.46 o                         
 -11   5   8         45.29         46.18         7.30 o                         
 -10   5   8          1.09         -3.52         3.52 o                         
  -9   5   8        301.22        315.26        30.30 o                         
  -8   5   8        125.11        116.56        11.82 o                         
  -7   5   8        148.59        141.34        11.13 o                         
  -6   5   8          8.64         14.13         5.49 o                         
  -5   5   8         15.05         15.11         3.55 o                         
  -4   5   8         48.91         51.83         4.96 o                         
  -3   5   8          1.52          0.59         1.38 o                         
  -2   5   8        129.42        121.85         7.45 o                         
  -1   5   8         45.99         44.28         4.12 o                         
   0   5   8        145.20        136.92         6.61 o                         
   1   5   8          4.88         11.30         4.07 o                         
   2   5   8         86.46         92.09         6.32 o                         
   3   5   8         23.09         21.23         3.22 o                         
   4   5   8         44.26         37.93         3.92 o                         
   5   5   8        149.06        130.56         7.82 o                         
   6   5   8          0.12          0.40         1.60 o                         
   7   5   8          0.69          0.12         1.41 o                         
   8   5   8          0.29          3.22         2.50 o                         
   9   5   8         14.13         11.67         4.15 o                         
  10   5   8          6.80          4.58         2.23 o                         
  11   5   8         45.55         42.42        10.81 o                         
  12   5   8         15.52         11.66         4.26 o                         
  13   5   8        106.23         68.16        26.63 o                         
  14   5   8          0.08          6.07         9.15 o                         
  15   5   8          0.18          0.32         4.66 o                         
 -14   6   8          0.56          0.79         3.63 o                         
 -13   6   8          0.46          0.05         5.27 o                         
 -12   6   8          1.34         -0.01         2.91 o                         
 -11   6   8          8.94         17.52         6.70 o                         
 -10   6   8          4.91          8.09         4.65 o                         
  -9   6   8          6.66          9.07         5.54 o                         
  -8   6   8          5.50          4.57         3.87 o                         
  -7   6   8          1.75          1.48         3.07 o                         
  -6   6   8         28.32         30.48         6.05 o                         
  -5   6   8         13.58         10.53         4.25 o                         
  -4   6   8          1.40          5.28         3.75 o                         
  -3   6   8        115.90        106.16         7.59 o                         
  -2   6   8          1.92          7.26         3.17 o                         
  -1   6   8         76.35         63.75         6.50 o                         
   0   6   8          1.21          3.84         2.45 o                         
   1   6   8        111.46         96.19         6.53 o                         
   2   6   8          0.27         -0.25         2.84 o                         
   3   6   8         23.19         22.82         3.67 o                         
   4   6   8         34.90         30.05         4.73 o                         
   5   6   8          2.33          7.90         2.57 o                         
   6   6   8         60.32         41.28         7.81 o                         
   7   6   8         56.94         47.31        10.16 o                         
   8   6   8          2.03          0.74         2.24 o                         
   9   6   8          8.88          5.82         3.25 o                         
  10   6   8         14.80         14.22         4.63 o                         
  11   6   8          0.96         -2.14         4.56 o                         
  12   6   8         32.13         47.66        17.52 o                         
 -10   7   8        137.10        148.35        14.67 o                         
  -9   7   8          0.77         -1.67         4.56 o                         
  -8   7   8          5.59          5.94         4.53 o                         
  -7   7   8          3.45          3.45         4.03 o                         
  -6   7   8         15.72         16.56         5.68 o                         
  -5   7   8          0.17         -1.27         3.20 o                         
  -4   7   8          0.25         -1.70         4.76 o                         
  -3   7   8         30.24         26.92         6.15 o                         
  -2   7   8         36.83         43.08         6.90 o                         
  -1   7   8          0.57          1.19         2.65 o                         
   0   7   8        157.23        161.23        10.93 o                         
   1   7   8         48.22         48.50         6.92 o                         
   2   7   8        103.44        111.49        12.31 o                         
   3   7   8          5.09          6.46         4.15 o                         
   4   7   8         11.60          8.38         3.46 o                         
   5   7   8         10.57          2.40         3.95 o                         
   6   7   8          1.55          3.25         3.36 o                         
   7   7   8         57.87         32.33        15.39 o                         
   8   7   8          1.30         -3.33         4.51 o                         
   9   7   8         38.15         32.05        14.28 o                         
  -4   8   8          1.05          7.62         5.82 o                         
  -3   8   8         27.69         23.71         6.48 o                         
  -2   8   8         63.82         46.75         8.85 o                         
  -1   8   8          5.55          9.44         5.33 o                         
   0   8   8          7.03         10.71         6.65 o                         
   1   8   8          0.03          3.69         5.98 o                         
   2   8   8         15.20          8.47         5.17 o                         
 -19   1   9          8.28         26.73         7.60 o                         
 -18   1   9         10.95          6.32         4.87 o                         
 -17   1   9        106.78        108.52         8.04 o                         
 -16   1   9          0.44          3.20         2.75 o                         
 -15   1   9        127.00        112.64         8.39 o                         
 -14   1   9         73.72         70.56         5.82 o                         
 -13   1   9         77.83         78.79         5.26 o                         
 -12   1   9         46.38         56.54         6.22 o                         
 -11   1   9         61.20         76.40         8.30 o                         
 -10   1   9        521.27        482.82        17.18 o                         
  -9   1   9        575.44        512.15        16.01 o                         
  -8   1   9          5.71          0.03         1.54 o                         
  -7   1   9        107.34         90.17         6.07 o                         
  -6   1   9        128.01        133.93         7.71 o                         
  -5   1   9         45.99         59.39         5.36 o                         
  -4   1   9          9.10          8.18         2.20 o                         
  -3   1   9        196.42        188.18         9.93 o                         
  -2   1   9          4.71         14.80         3.67 o                         
  -1   1   9         73.93         79.23         5.18 o                         
   0   1   9         11.32         14.07         3.88 o                         
   1   1   9       1061.49       1127.71        28.57 o                         
   2   1   9         35.74         88.59        11.64 o                         
   3   1   9         26.90         32.79         5.13 o                         
   4   1   9         76.36         60.87         5.84 o                         
   5   1   9          7.36          3.14         2.49 o                         
   6   1   9        566.44        606.69        19.43 o                         
   7   1   9          1.13         -2.68         2.68 o                         
   8   1   9        224.43        225.51        10.83 o                         
   9   1   9          7.87          6.33         3.00 o                         
  10   1   9        114.36        102.58         7.15 o                         
  11   1   9          9.07          7.80         3.35 o                         
  12   1   9        200.19        175.48        12.16 o                         
  13   1   9          9.50          7.58         4.49 o                         
  14   1   9         78.39         72.79         6.90 o                         
  15   1   9        127.97        120.04         9.03 o                         
  16   1   9          9.00         15.46         7.00 o                         
  17   1   9          2.37          2.37         2.85 o                         
  18   1   9         29.91         29.67         5.28 o                         
 -19   2   9          6.58         11.84         7.44 o                         
 -18   2   9        106.59        100.97         9.88 o                         
 -17   2   9         62.52         68.75         7.89 o                         
 -16   2   9         34.66         33.96         5.80 o                         
 -15   2   9         15.29         12.81         3.98 o                         
 -14   2   9          7.71          9.07         3.08 o                         
 -13   2   9          1.04          8.73         3.15 o                         
 -12   2   9         27.06         22.44         6.65 o                         
 -11   2   9         17.27         11.44         3.15 o                         
 -10   2   9        258.29        256.23         9.93 o                         
  -9   2   9         16.74         15.19         2.84 o                         
  -8   2   9        119.81        101.91         9.46 o                         
  -7   2   9         82.96        105.06         7.11 o                         
  -6   2   9        445.39        414.21        19.97 o                         
  -5   2   9        219.23        212.57        10.91 o                         
  -4   2   9         19.19         27.26         2.93 o                         
  -3   2   9         77.85         67.43         6.06 o                         
  -2   2   9        783.52        796.84        46.01 o                         
  -1   2   9        742.75        769.68        29.06 o                         
   0   2   9         93.79        127.58         7.54 o                         
   1   2   9        253.73        250.52        12.61 o                         
   2   2   9        822.08        829.27        25.93 o                         
   3   2   9        104.13        130.41         8.36 o                         
   4   2   9         15.40         14.55         3.46 o                         
   5   2   9         17.93         28.73         5.91 o                         
   6   2   9          1.99          6.04         2.91 o                         
   7   2   9         34.72         36.56         4.94 o                         
   8   2   9        207.82        194.08        12.09 o                         
   9   2   9          0.07         -0.69         2.60 o                         
  10   2   9          0.81         -1.07         2.05 o                         
  11   2   9          0.02          1.22         2.23 o                         
  12   2   9         71.62         75.78         6.65 o                         
  13   2   9         75.64         84.56         7.21 o                         
  14   2   9         36.86         38.27         5.73 o                         
  15   2   9         45.32         41.19         5.85 o                         
  16   2   9         78.93         85.06         8.12 o                         
  17   2   9         12.37         10.51         3.93 o                         
 -18   3   9          7.70          2.79         3.71 o                         
 -17   3   9         15.64         18.75         5.57 o                         
 -16   3   9        194.43        181.91        12.84 o                         
 -15   3   9         50.89         32.80         6.34 o                         
 -14   3   9        222.00        205.70        13.13 o                         
 -13   3   9         68.84         63.54         7.23 o                         
 -12   3   9          0.38          1.16         3.19 o                         
 -11   3   9         66.84         65.02         8.35 o                         
 -10   3   9         34.10         31.70         3.98 o                         
  -9   3   9         28.51         25.50         3.60 o                         
  -8   3   9          8.36          8.10         2.26 o                         
  -7   3   9         99.09         92.02         5.00 o                         
  -6   3   9         15.68         18.60         2.75 o                         
  -5   3   9        465.52        444.56        27.68 o                         
  -4   3   9         20.17         31.89         9.84 o                         
  -3   3   9         18.05         17.62         2.47 o                         
  -2   3   9         27.31         34.20         3.49 o                         
  -1   3   9        294.41        261.55        19.66 o                         
   0   3   9        235.40        251.94         9.46 o                         
   1   3   9        183.81        187.49         9.65 o                         
   2   3   9        274.74        259.80         9.84 o                         
   3   3   9        192.50        177.23        12.88 o                         
   4   3   9       2078.69       2060.11        60.54 o                         
   5   3   9        224.74        244.79        23.56 o                         
   6   3   9          0.09          0.08         1.89 o                         
   7   3   9          1.52          4.32         2.71 o                         
   8   3   9        220.82        214.40        11.15 o                         
   9   3   9         32.02         32.58         4.96 o                         
  10   3   9         18.20         22.36         4.30 o                         
  11   3   9          4.40          7.16         3.39 o                         
  12   3   9          1.07          4.23         2.80 o                         
  13   3   9          0.79          7.16         3.32 o                         
  14   3   9         55.01         43.99         6.40 o                         
  15   3   9          0.12         -0.68         2.48 o                         
  16   3   9          0.00         -1.23         3.39 o                         
  17   3   9         32.89         26.11         7.17 o                         
 -17   4   9         55.80         59.40        13.00 o                         
 -16   4   9          0.36         -0.95         3.59 o                         
 -15   4   9         75.63         65.39         9.87 o                         
 -14   4   9         23.87         34.07         6.90 o                         
 -13   4   9        214.53        223.72        17.57 o                         
 -12   4   9        117.98         99.40        11.89 o                         
 -11   4   9         21.89         25.72         5.68 o                         
 -10   4   9         23.10         27.13         6.45 o                         
  -9   4   9         23.92         27.16         5.44 o                         
  -8   4   9          0.09          0.07         2.52 o                         
  -7   4   9          4.28          1.13         1.63 o                         
  -6   4   9        207.08        172.40         8.50 o                         
  -5   4   9         99.97         78.28         5.07 o                         
  -4   4   9        705.47        746.35        44.44 o                         
  -3   4   9          4.63         41.85        14.82 o                         
  -2   4   9        839.60        901.86        41.77 o                         
  -1   4   9        250.01        257.02        14.59 o                         
   0   4   9        448.72        444.53        21.89 o                         
   1   4   9         11.56         36.08         5.92 o                         
   2   4   9         13.07         13.49         3.08 o                         
   3   4   9        540.22        531.79        27.19 o                         
   4   4   9         45.36         49.76         7.62 o                         
   5   4   9        845.24        831.31        29.48 o                         
   6   4   9        153.67        160.77        17.09 o                         
   7   4   9        459.39        448.74        17.99 o                         
   8   4   9          0.05          6.75         6.48 o                         
   9   4   9        125.55        106.43        14.88 o                         
  10   4   9        119.08        111.97         9.58 o                         
  11   4   9         15.63          5.90         2.97 o                         
  12   4   9         20.52         12.46         3.72 o                         
  13   4   9        125.40        127.60        14.84 o                         
  14   4   9          1.85          2.50         3.10 o                         
  15   4   9          1.24          3.16         3.13 o                         
 -15   5   9          0.00          0.15         3.19 o                         
 -14   5   9          0.03          4.47         5.05 o                         
 -13   5   9         31.54         46.09         8.21 o                         
 -12   5   9         86.69         91.40        10.48 o                         
 -11   5   9          1.10         -0.52         3.19 o                         
 -10   5   9         15.15         24.19         6.09 o                         
  -9   5   9          4.30          7.56         4.28 o                         
  -8   5   9          2.79          0.72         2.79 o                         
  -7   5   9         68.42         73.97         8.09 o                         
  -6   5   9        141.73        124.41         9.57 o                         
  -5   5   9          9.83          6.73         3.01 o                         
  -4   5   9        158.21        131.62         8.15 o                         
  -3   5   9          4.65          7.49         2.87 o                         
  -2   5   9        286.04        248.59        10.08 o                         
  -1   5   9          3.33          9.58         3.38 o                         
   0   5   9        163.49        161.36         9.36 o                         
   1   5   9         19.28         29.43         5.38 o                         
   2   5   9          2.71          2.84         2.09 o                         
   3   5   9         37.76         34.17         5.00 o                         
   4   5   9          2.50          1.78         2.32 o                         
   5   5   9          1.56         11.55         5.81 o                         
   6   5   9         22.15         14.91         6.50 o                         
   7   5   9         21.69         13.87         4.55 o                         
   8   5   9         50.58         48.06         6.48 o                         
   9   5   9          3.87          1.17         2.23 o                         
  10   5   9         14.15         13.15         3.90 o                         
  11   5   9          2.04          5.26         4.38 o                         
  12   5   9         20.96         15.74        16.50 o                         
  13   5   9         89.74         80.72        12.75 o                         
 -12   6   9         62.18         58.12         9.35 o                         
 -11   6   9          5.74          3.66         4.32 o                         
 -10   6   9          0.65         -4.17         4.17 o                         
  -9   6   9          0.39          3.21         3.89 o                         
  -8   6   9        276.14        297.35        20.00 o                         
  -7   6   9        130.89        144.75        12.77 o                         
  -6   6   9          1.07          3.72         3.88 o                         
  -5   6   9          6.47          5.34         3.80 o                         
  -4   6   9        176.71        188.03        16.56 o                         
  -3   6   9        151.87        141.99         9.73 o                         
  -2   6   9        320.03        296.92        14.84 o                         
  -1   6   9        115.92        108.94         9.30 o                         
   0   6   9        112.32        115.81         9.18 o                         
   1   6   9        108.99         93.65         7.68 o                         
   2   6   9          3.49          1.77         2.12 o                         
   3   6   9          7.88          5.35         3.01 o                         
   4   6   9         15.38         25.63         4.56 o                         
   5   6   9         10.24          8.43         3.15 o                         
   6   6   9        152.93        154.82        12.04 o                         
   7   6   9          7.47          8.07         3.47 o                         
   8   6   9         16.54          8.71         3.92 o                         
   9   6   9          2.04          2.42         3.42 o                         
  10   6   9         11.40         13.17        10.37 o                         
  11   6   9         78.51         80.88        12.42 o                         
  -8   7   9         41.92         45.87         8.91 o                         
  -7   7   9          1.29          3.98         4.44 o                         
  -6   7   9          0.01          2.35         3.59 o                         
  -5   7   9          4.02          0.45         3.00 o                         
  -4   7   9          7.74          6.04         4.62 o                         
  -3   7   9         21.01         24.94         6.30 o                         
  -2   7   9          0.06          3.07         3.85 o                         
  -1   7   9         34.43         37.41         7.29 o                         
   0   7   9          6.50          7.16         3.91 o                         
   1   7   9        103.38        118.22        10.87 o                         
   2   7   9         83.42         92.79         9.72 o                         
   3   7   9          0.40         -2.96         3.68 o                         
   4   7   9         34.33         34.33        10.98 o                         
   5   7   9          0.08         -0.18         2.76 o                         
   6   7   9         30.06          9.84         7.87 o                         
   7   7   9        169.49        158.02        16.98 o                         
 -18   0  10         10.49         11.25         9.36 o                         
 -17   0  10          7.64         17.96         7.27 o                         
 -16   0  10         57.67         49.95         9.95 o                         
 -15   0  10          1.68          5.05         5.22 o                         
 -14   0  10         19.65         14.67         4.78 o                         
 -13   0  10        571.60        474.48        37.98 o                         
 -12   0  10        637.13        614.83        34.37 o                         
 -11   0  10         13.54          6.75         3.81 o                         
 -10   0  10          7.00          4.83         3.02 o                         
  -9   0  10         87.99         76.20         9.76 o                         
  -8   0  10        468.56        442.79        30.09 o                         
  -7   0  10         52.27         65.05        11.58 o                         
  -6   0  10          8.01          5.83         4.42 o                         
  -5   0  10         84.96         78.79        68.34 o                         
  -4   0  10        475.05        491.99        26.10 o                         
  -3   0  10       1345.39       1565.93        87.81 o                         
  -2   0  10       1080.74       1182.91        66.66 o                         
  -1   0  10        732.88        720.34        42.82 o                         
   0   0  10        923.68       1003.85       114.33 o                         
   1   0  10        367.33        470.67        39.60 o                         
   2   0  10          3.29         11.01         7.94 o                         
   3   0  10        579.11        643.17        39.33 o                         
   4   0  10        187.69        219.36        17.25 o                         
   5   0  10        231.17        256.66        16.79 o                         
   6   0  10        180.77        182.98        15.42 o                         
   7   0  10        820.08        810.42        37.15 o                         
   8   0  10          0.77          0.72         3.26 o                         
   9   0  10          3.12         -0.15         2.88 o                         
  10   0  10        225.83        229.75        17.46 o                         
  11   0  10        389.66        376.79        25.01 o                         
  12   0  10         51.54         38.78        10.09 o                         
  13   0  10         10.27          8.80         5.08 o                         
  14   0  10        136.82        124.98        18.59 o                         
  15   0  10          0.00         -3.74         4.68 o                         
  16   0  10         78.10        107.05        18.31 o                         
  17   0  10          0.84         -4.45         5.28 o                         
 -18   1  10          1.55          3.21         5.66 o                         
 -17   1  10         33.55         31.33         6.99 o                         
 -16   1  10         26.83         28.66         4.80 o                         
 -15   1  10         13.55         14.61         3.81 o                         
 -14   1  10         51.78         58.82         6.83 o                         
 -13   1  10         98.75         96.80         8.18 o                         
 -12   1  10          0.06         -1.42         1.70 o                         
 -11   1  10          2.37          5.93         3.88 o                         
 -10   1  10         12.39          7.97         5.25 o                         
  -9   1  10         36.38         19.22         7.36 o                         
  -8   1  10         48.66         56.70         6.17 o                         
  -7   1  10         55.20         62.65         5.97 o                         
  -6   1  10          0.00          1.65         1.32 o                         
  -5   1  10         12.20          7.47         3.52 o                         
  -4   1  10         29.23         31.89         5.14 o                         
  -3   1  10         97.09         97.81         5.76 o                         
  -2   1  10         31.76         41.90         5.63 o                         
  -1   1  10        185.51        215.61        11.01 o                         
   0   1  10          1.49         11.31         3.46 o                         
   1   1  10         66.97         61.38         6.53 o                         
   2   1  10         35.87         45.13         5.03 o                         
   3   1  10         69.79         77.29         6.60 o                         
   4   1  10        112.53        121.53         7.93 o                         
   5   1  10         64.56         53.83         5.58 o                         
   6   1  10          3.88          5.02         3.47 o                         
   7   1  10         85.89         87.78         8.98 o                         
   8   1  10        245.35        236.19        13.83 o                         
   9   1  10          1.42          1.49         2.55 o                         
  10   1  10         12.87          8.96         4.04 o                         
  11   1  10         29.07         28.89         5.13 o                         
  12   1  10          0.03         -2.37         3.56 o                         
  13   1  10         12.33         15.99         4.59 o                         
  14   1  10          0.70          1.77         2.78 o                         
  15   1  10          6.02          4.88         3.43 o                         
  16   1  10         24.44         20.79         5.21 o                         
  17   1  10         24.04         22.26         7.15 o                         
 -18   2  10          7.93          4.21         4.58 o                         
 -17   2  10          2.91          3.73         3.74 o                         
 -16   2  10          1.46          5.91         4.82 o                         
 -15   2  10          2.91         -2.93         2.93 o                         
 -14   2  10         27.56         14.91         5.22 o                         
 -13   2  10         11.09          3.61         2.41 o                         
 -12   2  10        289.60        254.28        13.22 o                         
 -11   2  10          0.45          1.74         2.60 o                         
 -10   2  10        592.14        567.91        24.25 o                         
  -9   2  10        219.10        225.55        12.19 o                         
  -8   2  10        266.07        254.52        14.19 o                         
  -7   2  10         18.59         18.68         4.21 o                         
  -6   2  10         85.43         89.85         7.00 o                         
  -5   2  10        177.43        195.61        10.25 o                         
  -4   2  10        250.25        253.67        11.25 o                         
  -3   2  10         49.21         59.07         5.34 o                         
  -2   2  10       1216.65       1231.15        61.09 o                         
  -1   2  10       1009.35       1143.42        39.05 o                         
   0   2  10        884.04        972.07        30.27 o                         
   1   2  10        156.81        194.04        11.47 o                         
   2   2  10         16.96         25.30         5.10 o                         
   3   2  10        351.02        380.43        15.58 o                         
   4   2  10         15.40         36.84         8.34 o                         
   5   2  10          9.01         16.06         3.84 o                         
   6   2  10         45.07         48.60         5.51 o                         
   7   2  10         61.06         50.06         5.67 o                         
   8   2  10          0.23          1.16         2.65 o                         
   9   2  10         78.98         78.54         8.81 o                         
  10   2  10          2.97          2.50         3.19 o                         
  11   2  10          1.36          2.41         2.82 o                         
  12   2  10          1.36         -1.20         2.55 o                         
  13   2  10          3.53          2.31         3.12 o                         
  14   2  10         77.55         94.95         9.41 o                         
  15   2  10         61.15         54.34         8.13 o                         
  16   2  10         44.99         50.46         6.80 o                         
 -17   3  10          1.75         -2.86         3.75 o                         
 -16   3  10          6.59          0.21         2.50 o                         
 -15   3  10         87.52         59.40        15.37 o                         
 -14   3  10          0.39          0.07         2.27 o                         
 -13   3  10          2.40          0.98         2.46 o                         
 -12   3  10         69.18         49.36        12.91 o                         
 -11   3  10         17.76         10.49         3.54 o                         
 -10   3  10          4.89          3.40         2.30 o                         
  -9   3  10        100.81         96.49         7.25 o                         
  -8   3  10         23.97         18.03         4.04 o                         
  -7   3  10        238.41        240.81        12.99 o                         
  -6   3  10         57.41         47.03         4.68 o                         
  -5   3  10        375.80        322.58        16.13 o                         
  -4   3  10        447.13        432.15        21.42 o                         
  -3   3  10          3.97         20.76         3.33 o                         
  -2   3  10         85.54         79.02         5.32 o                         
  -1   3  10          1.92          5.11         4.20 o                         
   0   3  10        503.22        520.34        29.07 o                         
   1   3  10        496.98        532.75        19.91 o                         
   2   3  10          1.79         24.27         7.87 o                         
   3   3  10          5.33          4.63         2.94 o                         
   4   3  10        216.63        196.21        11.13 o                         
   5   3  10        724.80        779.25        33.79 o                         
   6   3  10          3.38          6.09         3.62 o                         
   7   3  10         54.33         58.05         7.15 o                         
   8   3  10         61.91         64.22         7.75 o                         
   9   3  10          5.99          8.24         4.26 o                         
  10   3  10        155.31        137.64        11.90 o                         
  11   3  10         21.95         26.59         5.54 o                         
  12   3  10         20.48         35.68         5.69 o                         
  13   3  10         43.49         53.31         6.77 o                         
  14   3  10         48.69         46.11         6.24 o                         
  15   3  10          0.08          0.02         2.19 o                         
 -15   4  10         32.99         42.81        10.20 o                         
 -14   4  10         14.46         11.92         6.08 o                         
 -13   4  10         23.13          9.00         4.14 o                         
 -12   4  10          2.50          2.09         3.25 o                         
 -11   4  10         30.98         15.79         5.43 o                         
 -10   4  10        128.03        127.57        11.95 o                         
  -9   4  10          8.60         10.00         4.08 o                         
  -8   4  10         36.78         36.22         5.75 o                         
  -7   4  10         97.33         89.06         9.21 o                         
  -6   4  10        128.39        104.06         6.20 o                         
  -5   4  10         87.75         71.98         6.17 o                         
  -4   4  10         68.50         61.51         4.80 o                         
  -3   4  10        101.11         80.91         5.50 o                         
  -2   4  10        473.43        458.70        17.39 o                         
  -1   4  10         55.14         63.47         5.57 o                         
   0   4  10          0.78          2.42         2.02 o                         
   1   4  10         55.22         56.54         5.20 o                         
   2   4  10        117.91        117.33         8.82 o                         
   3   4  10         99.06        102.61        10.09 o                         
   4   4  10         47.51         60.11         7.37 o                         
   5   4  10         81.62         87.68         7.94 o                         
   6   4  10         13.29         14.07         4.66 o                         
   7   4  10         54.95         53.97         9.03 o                         
   8   4  10          8.89         10.01         4.43 o                         
   9   4  10        103.97         88.83        10.14 o                         
  10   4  10         18.78          7.04         3.31 o                         
  11   4  10          2.44          1.47         2.66 o                         
  12   4  10          7.98          6.46         4.18 o                         
  13   4  10         34.20         22.88         6.03 o                         
  14   4  10          5.10          4.98         4.09 o                         
 -13   5  10          1.27          1.26         3.54 o                         
 -12   5  10          7.42          6.22         6.52 o                         
 -11   5  10          6.53          4.14         3.85 o                         
 -10   5  10          8.20          8.27         4.32 o                         
  -9   5  10         31.13         41.74         7.16 o                         
  -8   5  10          7.61         10.60         5.17 o                         
  -7   5  10         70.93         70.22         7.98 o                         
  -6   5  10         35.26         31.42         6.23 o                         
  -5   5  10         87.11         59.97         8.01 o                         
  -4   5  10        245.63        216.67        12.54 o                         
  -3   5  10         86.02         83.30         5.83 o                         
  -2   5  10         81.37         83.05         5.76 o                         
  -1   5  10         70.15         55.35         7.69 o                         
   0   5  10        163.15        164.37        18.36 o                         
   1   5  10         25.86         34.94         6.09 o                         
   2   5  10         62.17         65.20         6.26 o                         
   3   5  10         38.02         33.47         6.04 o                         
   4   5  10        357.53        343.58        16.26 o                         
   5   5  10          9.45          9.23         5.07 o                         
   6   5  10         48.48         42.03         8.85 o                         
   7   5  10         77.76         56.84        45.05 o                         
   8   5  10         39.39         29.63         7.29 o                         
   9   5  10          7.71          1.50         2.58 o                         
  10   5  10         84.09         64.36        14.27 o                         
  11   5  10          6.67          6.58         4.22 o                         
  12   5  10          0.03         -2.39         3.70 o                         
 -10   6  10          0.25          1.63         4.24 o                         
  -9   6  10          0.04         -0.18         2.94 o                         
  -8   6  10          0.83          6.16         4.44 o                         
  -7   6  10         11.11         13.40         5.33 o                         
  -6   6  10         49.87         43.14         8.63 o                         
  -5   6  10          0.90         -2.21         3.72 o                         
  -4   6  10         17.67          8.09         4.60 o                         
  -3   6  10          1.44          3.48         3.57 o                         
  -2   6  10         21.59         11.58         4.16 o                         
  -1   6  10          5.44         10.97         4.66 o                         
   0   6  10         12.76         16.35         4.74 o                         
   1   6  10          1.30          3.66         2.64 o                         
   2   6  10          0.16         -2.64         2.64 o                         
   3   6  10          5.16          7.06         3.35 o                         
   4   6  10         11.48         18.64         4.43 o                         
   5   6  10          2.01         -3.39         3.39 o                         
   6   6  10         77.25         70.98        16.54 o                         
   7   6  10          5.71          1.13         2.64 o                         
   8   6  10         25.17         15.54         4.58 o                         
   9   6  10          3.73          0.42         2.87 o                         
  -5   7  10        109.33         96.95        14.01 o                         
  -4   7  10         74.54         76.21        13.05 o                         
  -3   7  10          6.47          3.97         4.90 o                         
  -2   7  10         55.75         55.96        10.71 o                         
  -1   7  10         18.24         26.80         7.26 o                         
   0   7  10          5.31         14.77         8.50 o                         
   1   7  10          3.87          2.86         4.37 o                         
   2   7  10         26.55         29.51         7.66 o                         
   3   7  10          3.36          5.49         4.56 o                         
 -17   1  11          6.05         24.20        13.26 o                         
 -16   1  11          2.66          0.69         4.38 o                         
 -15   1  11         17.43          9.16         4.36 o                         
 -14   1  11          0.94          0.40         1.84 o                         
 -13   1  11          4.46          8.50         3.68 o                         
 -12   1  11         12.90         11.70         4.08 o                         
 -11   1  11         97.03        106.20         8.90 o                         
 -10   1  11         24.45         11.47         4.19 o                         
  -9   1  11          2.20          2.19         1.60 o                         
  -8   1  11          1.62         -0.04         1.11 o                         
  -7   1  11         83.86         81.79         7.36 o                         
  -6   1  11        186.25        187.88        10.81 o                         
  -5   1  11         26.63         44.71         6.06 o                         
  -4   1  11       1241.66       1427.91        44.96 o                         
  -3   1  11        800.16       1064.56        64.27 o                         
  -2   1  11        162.03        257.10        14.34 o                         
  -1   1  11          5.82         25.54         4.90 o                         
   0   1  11          1.89         12.11         7.21 o                         
   1   1  11         97.78        101.18         8.20 o                         
   2   1  11         71.18         76.52         7.10 o                         
   3   1  11          3.73          2.85         2.75 o                         
   4   1  11         39.64         36.37         5.28 o                         
   5   1  11        222.24        226.38        12.78 o                         
   6   1  11         85.70         75.07         7.53 o                         
   7   1  11          0.00          1.09         2.62 o                         
   8   1  11        113.91        111.20        10.59 o                         
   9   1  11         16.77         12.27         4.36 o                         
  10   1  11         12.48         16.04         4.59 o                         
  11   1  11         18.19         24.37         5.24 o                         
  12   1  11        191.68        209.14        17.82 o                         
  13   1  11         13.68         26.57         5.87 o                         
  14   1  11        123.60        186.84        12.91 o                         
  15   1  11         96.98        124.70        11.72 o                         
 -16   2  11         16.06          9.38         4.77 o                         
 -15   2  11          9.58          4.77         3.40 o                         
 -14   2  11          0.58          2.47         3.57 o                         
 -13   2  11          1.13          5.81         3.57 o                         
 -12   2  11          0.00          1.15         2.19 o                         
 -11   2  11         83.73         86.28         8.42 o                         
 -10   2  11         21.48         12.65         2.92 o                         
  -9   2  11         26.16         24.73         3.28 o                         
  -8   2  11         15.39         11.84         6.17 o                         
  -7   2  11         15.16         12.13         4.79 o                         
  -6   2  11          4.33          2.17         1.56 o                         
  -5   2  11        101.33        118.96        11.71 o                         
  -4   2  11         47.80         61.95         7.60 o                         
  -3   2  11         20.40         35.29         5.90 o                         
  -2   2  11        707.94        769.52        28.22 o                         
  -1   2  11        746.69        871.76        34.23 o                         
   0   2  11        293.48        365.17        19.48 o                         
   1   2  11        187.12        198.88        11.52 o                         
   2   2  11         37.84         35.14         5.16 o                         
   3   2  11        217.98        240.92        15.28 o                         
   4   2  11          7.65         14.49         4.20 o                         
   5   2  11          1.57          0.23         2.63 o                         
   6   2  11         62.65         68.45         7.73 o                         
   7   2  11         20.23         20.79         4.61 o                         
   8   2  11         11.24          9.58         4.00 o                         
   9   2  11          4.20          5.35         3.36 o                         
  10   2  11         27.74         28.58         5.32 o                         
  11   2  11         31.83         32.12         5.77 o                         
  12   2  11         10.56          5.48         3.95 o                         
  13   2  11          1.08          2.82         3.30 o                         
  14   2  11         15.81         17.40         4.98 o                         
  15   2  11          7.56          7.75         5.06 o                         
 -15   3  11          2.76          2.57         3.23 o                         
 -14   3  11         44.05         27.35         9.23 o                         
 -13   3  11         20.02          7.94         4.80 o                         
 -12   3  11          0.11          1.37         2.76 o                         
 -11   3  11          0.06         -2.86         2.86 o                         
 -10   3  11         21.29         11.65         3.08 o                         
  -9   3  11         46.57         29.91         6.33 o                         
  -8   3  11         68.72         54.92         6.94 o                         
  -7   3  11        118.28        111.14         7.02 o                         
  -6   3  11        142.62        122.36         9.67 o                         
  -5   3  11        395.22        338.30        25.43 o                         
  -4   3  11        127.64        128.31         8.80 o                         
  -3   3  11         53.42         57.05         5.50 o                         
  -2   3  11         18.55         23.78         4.38 o                         
  -1   3  11         88.19        108.18         8.24 o                         
   0   3  11         80.71         88.69         8.29 o                         
   1   3  11        193.39        208.84        15.01 o                         
   2   3  11         34.75         44.95         5.70 o                         
   3   3  11          0.11         -0.53         2.82 o                         
   4   3  11        114.46        103.98         8.25 o                         
   5   3  11         78.52         75.22         7.73 o                         
   6   3  11         10.72         11.43         4.23 o                         
   7   3  11         80.10         89.19         8.00 o                         
   8   3  11          0.60         -0.65         2.46 o                         
   9   3  11          8.45          5.53         3.34 o                         
  10   3  11          1.39         14.44         4.30 o                         
  11   3  11          0.30          7.07         8.14 o                         
  12   3  11          0.05         -1.58         3.49 o                         
  13   3  11        107.06        124.44        11.02 o                         
  14   3  11         44.53         52.07         9.08 o                         
 -14   4  11         26.12         28.13        10.59 o                         
 -13   4  11          2.06          1.54         2.97 o                         
 -12   4  11         13.53          5.47         3.85 o                         
 -11   4  11         24.38         16.21         4.72 o                         
 -10   4  11         98.63         67.80        15.86 o                         
  -9   4  11         21.32         15.87         5.17 o                         
  -8   4  11          0.25          0.07         2.45 o                         
  -7   4  11         27.27         17.30         7.52 o                         
  -6   4  11         49.88         39.75         4.21 o                         
  -5   4  11         67.26         60.91         6.37 o                         
  -4   4  11         47.90         48.86         5.31 o                         
  -3   4  11        324.54        321.84        20.26 o                         
  -2   4  11        136.58        130.04        15.40 o                         
  -1   4  11         13.07         20.87         6.79 o                         
   0   4  11        404.14        377.60        20.66 o                         
   1   4  11         28.75         41.29        10.60 o                         
   2   4  11        155.67        153.50        11.94 o                         
   3   4  11          7.48         11.92         3.89 o                         
   4   4  11         55.23         52.19         6.58 o                         
   5   4  11          3.52          3.15         3.07 o                         
   6   4  11          5.57          5.53         4.00 o                         
   7   4  11         84.74         90.30         8.48 o                         
   8   4  11        123.94        116.14         9.97 o                         
   9   4  11         24.18         37.13         6.26 o                         
  10   4  11        284.41        255.83        20.89 o                         
  11   4  11          0.32         -2.89         3.34 o                         
  12   4  11         15.06         11.70         4.14 o                         
 -11   5  11          8.48          5.91         4.37 o                         
 -10   5  11         10.64         11.57         5.15 o                         
  -9   5  11          2.24         -0.06         2.63 o                         
  -8   5  11         13.60         10.09         6.12 o                         
  -7   5  11         41.26         35.80         6.40 o                         
  -6   5  11          3.44          2.87         4.19 o                         
  -5   5  11         42.17         47.20         8.83 o                         
  -4   5  11         23.73         17.72         5.98 o                         
  -3   5  11          6.14          6.07         3.91 o                         
  -2   5  11         21.07         11.67         3.67 o                         
  -1   5  11         68.63         58.67         6.51 o                         
   0   5  11        134.91        127.87        15.14 o                         
   1   5  11         73.15         64.28         9.24 o                         
   2   5  11        130.35        118.18        10.63 o                         
   3   5  11          5.49          3.22         3.34 o                         
   4   5  11        129.15        140.35        11.01 o                         
   5   5  11          1.41          1.11         3.00 o                         
   6   5  11          8.20         16.20         7.67 o                         
   7   5  11         24.77         19.84         6.34 o                         
   8   5  11          0.00          0.96         2.68 o                         
   9   5  11          8.52          1.60         2.86 o                         
  10   5  11         10.34          9.81         4.76 o                         
  -8   6  11          0.19         -3.77         6.45 o                         
  -7   6  11          0.83          0.47         3.44 o                         
  -6   6  11          2.37          2.92         4.61 o                         
  -5   6  11         19.19         14.42         6.78 o                         
  -4   6  11         88.16         68.76        10.74 o                         
  -3   6  11         20.98         27.22         8.22 o                         
  -2   6  11         58.62         51.95        11.10 o                         
  -1   6  11         46.51         35.02         8.06 o                         
   0   6  11         96.54        104.49        12.17 o                         
   1   6  11          8.21         19.16         6.88 o                         
   2   6  11        185.05        215.73        17.85 o                         
   3   6  11         23.96         34.75         8.38 o                         
   4   6  11         26.57         25.97         5.61 o                         
   5   6  11         15.13         11.89         5.54 o                         
   6   6  11         12.79          7.05         3.89 o                         
 -15   0  12         43.34         10.64        12.73 o                         
 -14   0  12        138.17         87.40        70.37 o                         
 -13   0  12          0.16          0.92         4.21 o                         
 -12   0  12          0.04          0.96         2.61 o                         
 -11   0  12         37.29         33.81        12.12 o                         
 -10   0  12          4.44          9.60         4.77 o                         
  -9   0  12         41.25         27.57        13.41 o                         
  -8   0  12         20.25         12.63         8.29 o                         
  -7   0  12        213.13        241.55        21.00 o                         
  -6   0  12         38.93         61.70        27.14 o                         
  -5   0  12        515.82        615.66        35.57 o                         
  -4   0  12         82.06        135.42        16.00 o                         
  -3   0  12         17.08         23.19         7.65 o                         
  -2   0  12         55.59         55.17         9.66 o                         
  -1   0  12        122.19        117.68        14.37 o                         
   0   0  12          0.18          2.33         4.04 o                         
   1   0  12        117.85        124.70        18.59 o                         
   2   0  12         52.18         63.31        10.38 o                         
   3   0  12        595.04        612.84        34.10 o                         
   4   0  12        122.41        149.61        17.16 o                         
   5   0  12         43.21         38.04         8.40 o                         
   6   0  12         37.86         33.33         8.50 o                         
   7   0  12         84.50         85.86        12.61 o                         
   8   0  12        476.82        449.26        29.73 o                         
   9   0  12         34.21         16.11         7.86 o                         
  10   0  12         28.17         41.71         9.76 o                         
  11   0  12         23.94         24.82         9.08 o                         
  12   0  12          0.13         13.88        11.18 o                         
  13   0  12          0.00         -2.64         5.08 o                         
  14   0  12         58.19         82.14        16.16 o                         
 -15   1  12          0.58          1.14         3.11 o                         
 -14   1  12         17.15         11.71         5.00 o                         
 -13   1  12          5.65          1.84         2.62 o                         
 -12   1  12         24.78         14.08         6.11 o                         
 -11   1  12         21.68          9.22         3.51 o                         
 -10   1  12         55.36         41.66         7.38 o                         
  -9   1  12         12.92          6.15         2.20 o                         
  -8   1  12          0.72          1.85         1.81 o                         
  -7   1  12         24.51         21.49         5.94 o                         
  -6   1  12         13.60         28.48         5.91 o                         
  -5   1  12         13.39         16.65         4.78 o                         
  -4   1  12         94.86        119.35         9.80 o                         
  -3   1  12        155.21        170.32        11.73 o                         
  -2   1  12        104.94        120.30        11.83 o                         
  -1   1  12         77.12         84.48         7.84 o                         
   0   1  12        175.68        196.63        12.96 o                         
   1   1  12        177.85        197.18        12.01 o                         
   2   1  12          4.19         11.25         4.16 o                         
   3   1  12          0.01         -0.04         2.41 o                         
   4   1  12         11.14          4.19         3.27 o                         
   5   1  12         70.75         71.06         7.37 o                         
   6   1  12          0.23          3.86         3.41 o                         
   7   1  12          6.91          8.38         4.17 o                         
   8   1  12          0.80          1.04         2.70 o                         
   9   1  12         61.60         90.50        12.57 o                         
  10   1  12          0.02          4.41         3.77 o                         
  11   1  12          2.49          1.08         3.06 o                         
  12   1  12          3.15          1.83         3.20 o                         
  13   1  12         39.97         48.32         7.66 o                         
 -15   2  12         14.61          5.26         5.52 o                         
 -14   2  12         22.71         14.16         5.42 o                         
 -13   2  12         23.71         10.54         4.08 o                         
 -12   2  12         47.34         44.30         7.45 o                         
 -11   2  12         96.95         84.47         7.72 o                         
 -10   2  12         46.76         26.46        11.44 o                         
  -9   2  12         36.19         22.22         7.65 o                         
  -8   2  12          0.13          2.64         1.88 o                         
  -7   2  12         76.11         72.27         7.40 o                         
  -6   2  12         26.30         32.03         5.39 o                         
  -5   2  12          4.19          9.90         4.18 o                         
  -4   2  12        167.22        179.59        11.88 o                         
  -3   2  12         66.68         82.38         8.39 o                         
  -2   2  12        201.67        231.62        13.78 o                         
  -1   2  12          1.36         13.64         5.36 o                         
   0   2  12        303.55        309.98        16.13 o                         
   1   2  12        163.18        206.79        12.32 o                         
   2   2  12          6.01         23.73         5.37 o                         
   3   2  12        173.63        176.61        12.16 o                         
   4   2  12         55.02         62.28         7.59 o                         
   5   2  12        176.71        185.42        12.59 o                         
   6   2  12         82.25         91.77         9.42 o                         
   7   2  12         23.25         21.72         6.36 o                         
   8   2  12         11.15          5.01         3.55 o                         
   9   2  12          1.92         15.82         5.11 o                         
  10   2  12         34.86         37.74         6.84 o                         
  11   2  12         19.56         27.57         6.39 o                         
  12   2  12          5.97          9.98         4.57 o                         
  13   2  12          0.81         -0.41         3.18 o                         
 -13   3  12          0.33          1.11         2.90 o                         
 -12   3  12         46.29         46.05        11.49 o                         
 -11   3  12          9.27          6.78         3.75 o                         
 -10   3  12         84.65         52.79        18.58 o                         
  -9   3  12         26.06         15.07         3.31 o                         
  -8   3  12         32.41         22.99         7.32 o                         
  -7   3  12         83.31         84.93         8.42 o                         
  -6   3  12          8.92          7.86         3.89 o                         
  -5   3  12        122.19        123.29        16.89 o                         
  -4   3  12         16.16         30.43        10.34 o                         
  -3   3  12          1.47          6.26         3.64 o                         
  -2   3  12        113.21        105.85         8.92 o                         
  -1   3  12        161.33        190.83        14.68 o                         
   0   3  12         39.39         48.80         6.73 o                         
   1   3  12          1.30          0.03         2.18 o                         
   2   3  12          2.04         -0.12         3.62 o                         
   3   3  12          0.13          2.70         3.10 o                         
   4   3  12          2.68          0.39         2.36 o                         
   5   3  12         10.68         11.26         4.05 o                         
   6   3  12          3.03          9.87         4.32 o                         
   7   3  12         82.78         93.11         9.40 o                         
   8   3  12          0.21         -2.13         3.33 o                         
   9   3  12         50.29         56.06         8.05 o                         
  10   3  12         87.90        104.50        10.40 o                         
  11   3  12         36.90         56.92         8.33 o                         
  12   3  12         14.55          6.32         4.97 o                         
 -12   4  12          1.54          3.75         6.53 o                         
 -11   4  12          1.52          5.45         5.04 o                         
 -10   4  12          1.46          2.79         4.09 o                         
  -9   4  12          0.05         -0.57         3.31 o                         
  -8   4  12         22.29         15.89         6.79 o                         
  -7   4  12         20.76          8.78         5.36 o                         
  -6   4  12          0.01          1.44         5.28 o                         
  -5   4  12         23.30         21.24         4.60 o                         
  -4   4  12        147.40        148.57        12.65 o                         
  -3   4  12          7.18         12.06         4.77 o                         
  -2   4  12          5.00          3.97         3.12 o                         
  -1   4  12         41.80         28.44         5.25 o                         
   0   4  12          0.05          2.51         3.24 o                         
   1   4  12        110.80        111.40         9.73 o                         
   2   4  12         39.42         36.78         6.38 o                         
   3   4  12         20.48         22.56         5.05 o                         
   4   4  12          0.01         -0.13         3.38 o                         
   5   4  12         37.11         41.55         6.11 o                         
   6   4  12         29.28         33.57         7.38 o                         
   7   4  12         14.51         17.93         5.41 o                         
   8   4  12         12.66         19.23         5.38 o                         
   9   4  12          5.58          9.90         4.32 o                         
  10   4  12          0.63          4.48         5.41 o                         
  -9   5  12          9.38          3.65         9.55 o                         
  -8   5  12          0.04         -5.13         6.90 o                         
  -7   5  12         93.25        105.62        16.24 o                         
  -6   5  12          5.57         13.32         7.92 o                         
  -5   5  12          1.45         -0.07         6.73 o                         
  -3   5  12        381.75        433.81        27.38 o                         
  -2   5  12         12.89         44.10        16.11 o                         
  -1   5  12        235.13        190.63        19.55 o                         
   0   5  12          0.01          5.63         7.48 o                         
   1   5  12        304.29        296.97        23.82 o                         
   2   5  12         26.31         34.06         9.42 o                         
   3   5  12         65.12         51.87         7.10 o                         
   4   5  12         45.41         41.07         7.62 o                         
   5   5  12         94.01         96.93         9.63 o                         
   6   5  12          0.44          2.30         3.32 o                         
   7   5  12         29.03         21.47         8.96 o                         
  -1   6  12         10.14          5.65        10.92 o                         
 -13   1  13          0.03          1.54         4.68 o                         
 -12   1  13          6.91          7.40         4.95 o                         
 -11   1  13         11.90         14.15         7.01 o                         
 -10   1  13         66.92         75.90        10.36 o                         
  -9   1  13          3.30          9.34         4.79 o                         
  -8   1  13         93.35        133.69        11.87 o                         
  -7   1  13         58.55         52.77         7.94 o                         
  -6   1  13        196.40        234.78        15.29 o                         
  -5   1  13        334.38        367.87        20.09 o                         
  -4   1  13          2.37         53.58        18.89 o                         
  -3   1  13        133.51        136.81        11.06 o                         
  -2   1  13          1.16         15.28         5.87 o                         
  -1   1  13        116.16        116.59        10.93 o                         
   0   1  13        176.99        191.83        13.15 o                         
   1   1  13        121.96        145.17        12.54 o                         
   2   1  13          6.08          9.09         4.49 o                         
   3   1  13          3.18          5.32         3.81 o                         
   4   1  13          0.26         -1.93         3.42 o                         
   5   1  13         80.10         81.05         9.19 o                         
   6   1  13         49.83         53.32         8.25 o                         
   7   1  13         92.73        106.50        12.79 o                         
   8   1  13          5.54          9.27         4.87 o                         
   9   1  13         37.20         36.57         7.00 o                         
  10   1  13         60.67         59.65         8.20 o                         
  11   1  13         13.06         22.14         7.28 o                         
 -12   2  13          1.75          1.44         4.36 o                         
 -11   2  13          0.00          5.95         4.44 o                         
 -10   2  13          0.46          9.64         5.27 o                         
  -9   2  13          9.43         10.06         6.05 o                         
  -8   2  13          2.92          2.86         3.95 o                         
  -7   2  13        105.15        112.67        10.44 o                         
  -6   2  13          8.47         15.04         6.44 o                         
  -5   2  13          0.08         -2.65         3.50 o                         
  -4   2  13          3.37          9.81         4.56 o                         
  -3   2  13          7.05          9.77         9.35 o                         
  -2   2  13         14.15         21.13         6.62 o                         
  -1   2  13          0.00          9.34         5.84 o                         
   0   2  13          0.52          2.69         5.72 o                         
   1   2  13          5.30          5.52         3.76 o                         
   2   2  13         42.24         51.34         7.64 o                         
   3   2  13        130.54        139.15        11.89 o                         
   4   2  13          0.03          2.15         3.67 o                         
   5   2  13          4.32          4.00         3.74 o                         
   6   2  13        103.51        130.14        11.46 o                         
   7   2  13         35.32         36.79         6.74 o                         
   8   2  13         10.06         21.70         5.61 o                         
   9   2  13         81.94         86.78        10.06 o                         
  10   2  13         27.16         17.29         5.50 o                         
 -11   3  13         53.03         80.73        15.33 o                         
 -10   3  13        118.08         91.57        26.80 o                         
  -9   3  13          0.45          7.18         6.57 o                         
  -8   3  13         56.01         61.00        12.99 o                         
  -7   3  13          5.47          3.55         3.89 o                         
  -6   3  13        145.24        154.33        12.27 o                         
  -5   3  13         58.44         66.29         7.86 o                         
  -4   3  13         13.85         14.40         4.61 o                         
  -3   3  13         37.79         36.17         6.29 o                         
  -2   3  13          6.53         12.97         4.69 o                         
  -1   3  13          0.05          2.22         3.11 o                         
   0   3  13         10.03         12.03         4.58 o                         
   1   3  13          3.75          4.82         3.84 o                         
   2   3  13         71.36         76.72         8.92 o                         
   3   3  13        106.94        114.33        11.12 o                         
   4   3  13         19.37         22.99         6.04 o                         
   5   3  13         11.90         14.90         4.97 o                         
   6   3  13          7.06         12.10         5.29 o                         
   7   3  13          0.02         -0.67         2.88 o                         
   8   3  13         29.11         35.67        11.06 o                         
   9   3  13          8.46         11.45         5.12 o                         
  -9   4  13         67.20         53.86        12.80 o                         
  -8   4  13          2.32          5.15         6.54 o                         
  -7   4  13          2.62         -1.24         5.63 o                         
  -6   4  13          0.33          1.62         6.73 o                         
  -5   4  13         12.94         26.47        14.55 o                         
  -4   4  13         21.50         28.02         8.55 o                         
  -3   4  13          0.23          4.28         3.31 o                         
  -2   4  13          3.24         -1.04         2.59 o                         
  -1   4  13         10.29         18.51         5.16 o                         
   0   4  13         16.37         12.90         4.42 o                         
   1   4  13          8.31         20.17         5.45 o                         
   2   4  13          4.05          1.24         3.38 o                         
   3   4  13          4.72          1.69         3.09 o                         
   4   4  13          2.86          3.64         3.52 o                         
   5   4  13          3.89          8.11         4.56 o                         
   6   4  13          1.50         -1.32         3.11 o                         
   7   4  13        131.89        124.72        12.49 o                         
  -4   5  13          5.33          2.02         6.14 o                         
  -3   5  13          3.84         20.96        16.22 o                         
  -2   5  13         11.43         -0.33         4.81 o                         
  -1   5  13          0.00         -0.48         3.40 o                         
   0   5  13          0.10          3.74         6.42 o                         
   1   5  13          7.00          6.59         3.85 o                         
   2   5  13          0.02          3.79         4.15 o                         
 -11   0  14         10.82         10.68        17.10 o                         
 -10   0  14         12.08         15.23         8.11 o                         
  -9   0  14         65.58         60.07        14.31 o                         
  -8   0  14        373.25        400.15        32.43 o                         
  -7   0  14          4.62         -2.00         5.57 o                         
  -6   0  14        178.12        173.33        21.28 o                         
  -5   0  14         12.46         35.76        18.18 o                         
  -4   0  14        434.76        525.91        41.03 o                         
  -3   0  14         74.39        210.46        39.39 o                         
  -2   0  14          2.87          9.23         9.15 o                         
  -1   0  14          6.62         14.10         8.44 o                         
   0   0  14         20.08         43.15        10.06 o                         
   1   0  14          0.02          3.86         5.76 o                         
   2   0  14          0.04          5.13         5.51 o                         
   3   0  14         47.53         41.37        11.26 o                         
   4   0  14        197.37        253.14        23.44 o                         
   5   0  14         24.07         19.44         8.32 o                         
   6   0  14          5.44         20.43         8.24 o                         
   7   0  14         40.49         41.53        11.86 o                         
   8   0  14         12.86          7.41        11.32 o                         
   9   0  14         15.89         29.90        12.52 o                         
 -10   1  14          0.07          2.44         4.51 o                         
  -9   1  14         40.17         48.51         8.25 o                         
  -8   1  14         74.54         89.30        10.14 o                         
  -7   1  14         73.69         67.72         9.23 o                         
  -6   1  14          6.57         13.03         5.57 o                         
  -5   1  14        126.20        143.69        13.08 o                         
  -4   1  14          4.32         19.98         7.96 o                         
  -3   1  14         12.36         17.56         5.88 o                         
  -2   1  14         18.27         27.71         7.21 o                         
  -1   1  14          8.18         17.23         8.58 o                         
   0   1  14          3.24          4.72         4.21 o                         
   1   1  14         39.86         45.25         8.73 o                         
   2   1  14         48.61         47.32         7.12 o                         
   3   1  14         46.38         49.99         8.18 o                         
   4   1  14         50.64         67.44        11.10 o                         
   5   1  14        150.30        161.33        13.96 o                         
   6   1  14          4.78         27.06        17.01 o                         
   7   1  14          3.75          3.36         4.15 o                         
   8   1  14         30.56         32.66         7.86 o                         
  -9   2  14         29.07         16.43         6.36 o                         
  -8   2  14          0.01          3.85         4.72 o                         
  -7   2  14         67.84         80.33         9.21 o                         
  -6   2  14          3.78          0.67         3.31 o                         
  -5   2  14         23.15         28.95         6.49 o                         
  -4   2  14          0.72          3.89         6.54 o                         
  -3   2  14         34.72         44.28         7.05 o                         
  -2   2  14         20.99         35.97         6.86 o                         
  -1   2  14          0.03          4.16         3.76 o                         
   0   2  14         38.55         49.74        10.03 o                         
   1   2  14         49.84         46.41         8.07 o                         
   2   2  14        158.97        181.50        14.80 o                         
   3   2  14         81.47        110.70        11.90 o                         
   4   2  14         39.76         46.66         8.10 o                         
   5   2  14          0.05         -4.00         4.00 o                         
   6   2  14          0.89          5.64         4.33 o                         
   7   2  14          6.29         15.65         5.57 o                         
  -7   3  14         64.37         72.79        14.94 o                         
  -6   3  14         14.83         17.57         6.15 o                         
  -5   3  14          3.04          3.70         3.77 o                         
  -4   3  14         19.86         29.50         6.37 o                         
  -3   3  14         12.53          5.49         3.84 o                         
  -2   3  14          1.63          3.69         3.90 o                         
  -1   3  14          3.97          0.10         2.75 o                         
   0   3  14          7.27          2.86         3.60 o                         
   1   3  14          0.04         -0.99         3.62 o                         
   2   3  14         38.72         62.48         8.49 o                         
   3   3  14        110.17        116.13        11.20 o                         
   4   3  14          8.94         13.29         5.41 o                         
   5   3  14          0.31          1.23         4.01 o                         
  -3   4  14         26.32         37.83        17.24 o                         
  -2   4  14          0.97         23.79        21.39 o                         
  -1   4  14         48.86         35.22         8.05 o                         
   0   4  14          2.17         -0.12         3.99 o                         
  -6   1  15          1.27          6.25         4.98 o                         
  -5   1  15          8.88          7.48         5.91 o                         
  -4   1  15         29.77         33.07         7.52 o                         
  -3   1  15         21.83         34.09         7.94 o                         
  -2   1  15          9.61          9.55         5.19 o                         
  -1   1  15          5.93          3.16         4.28 o                         
   0   1  15         94.66        132.66        13.26 o                         
   1   1  15         83.73        125.97        14.05 o                         
   2   1  15         34.16         49.33         8.53 o                         
   3   1  15         19.57         31.02         9.04 o                         
   4   1  15         17.44         10.15         5.71 o                         
  -4   2  15          3.79          2.94         4.00 o                         
  -3   2  15          0.09         -1.15         3.44 o                         
  -2   2  15          6.75          8.11         4.95 o                         
  -1   2  15         37.30         48.43         8.84 o                         
   0   2  15        211.77        240.60        18.07 o                         
   1   2  15          6.57          8.21         5.49 o                         
   2   2  15         50.71         34.43        10.96 o                         
                                                                                
