# Supplementary material for: Quaternary and quinary molecular solids based on structural inequivalence and combinatorial approaches: 2-nitro­resorcinol and 4,6-di­chloro­resorcinol
Source: IUCrJ. 2021 Jan 11;8(Pt 2):178–85. doi: 10.1107/S2052252520016589 (PMC7924232; doi:10.1107/S2052252520016589)
Supplement: Supplementary file 13 [file m-08-00178-11NRES-4DMAPsup13.hkl]

data_11NRES-4DMAP                                                               
_shelx_title ' 11 in P-1'                                                       
_shelx_refln_list_code          4                                               
_shelx_F_calc_maximum      101.76                                               
_exptl_crystal_F_000       424.00                                               
_reflns_d_resolution_high  0.7702                                               
                                                                                
loop_                                                                           
 _space_group_symop_operation_xyz                                               
 'x, y, z'                                                                      
 '-x, -y, -z'                                                                   
                                                                                
_cell_length_a     7.7563                                                       
_cell_length_b     8.1082                                                       
_cell_length_c    16.2404                                                       
_cell_angle_alpha  97.387                                                       
_cell_angle_beta   95.164                                                       
_cell_angle_gamma  95.007                                                       
                                                                                
_shelx_F_squared_multiplier     1.000                                           
                                                                                
loop_                                                                           
 _refln_index_h                                                                 
 _refln_index_k                                                                 
 _refln_index_l                                                                 
 _refln_F_squared_calc                                                          
 _refln_F_squared_meas                                                          
 _refln_F_squared_sigma                                                         
 _refln_observed_status                                                         
   2   0   0       2849.22       2751.20        24.25 o                         
   3   0   0        415.63        395.29         3.56 o                         
   4   0   0         87.64         97.13         3.51 o                         
   5   0   0         47.38         29.96         2.21 o                         
   6   0   0        110.14        103.14         2.78 o                         
   7   0   0         81.15         82.42         4.10 o                         
   8   0   0         33.32         26.74         3.26 o                         
   9   0   0          8.21         17.97         3.16 o                         
 -10   1   0          5.65          5.78         2.76 o                         
  -9   1   0          0.81          2.75         2.16 o                         
  -8   1   0          4.35          7.82         2.24 o                         
  -7   1   0        254.31        239.26         7.20 o                         
  -6   1   0         32.76         22.74         1.79 o                         
  -5   1   0         56.38         60.04         2.00 o                         
  -4   1   0          8.44         21.75         2.24 o                         
  -3   1   0       1538.81       1557.21        13.89 o                         
  -2   1   0       5371.72       5142.03        20.69 o                         
  -1   1   0        488.05        449.04         2.46 o                         
   1   1   0        543.53        509.24         8.03 o                         
   2   1   0       5652.68       5520.25        30.44 o                         
   3   1   0         10.42          6.15         0.55 o                         
   4   1   0       1035.58       1060.96         9.97 o                         
   5   1   0        324.09        352.36         5.09 o                         
   6   1   0        395.84        410.10         8.53 o                         
   7   1   0        253.64        236.98         6.75 o                         
   8   1   0          3.91          2.22         1.27 o                         
   9   1   0         29.23         36.67         3.80 o                         
  -9   2   0          5.02          7.23         3.47 o                         
  -8   2   0          2.28          6.53         3.17 o                         
  -7   2   0         14.90         15.54         4.04 o                         
  -6   2   0          1.60          6.96         3.41 o                         
  -5   2   0        143.45        152.88         4.46 o                         
  -4   2   0         57.77         50.15         2.30 o                         
  -3   2   0        252.70        275.89         4.38 o                         
  -2   2   0       1072.22       1083.53        11.58 o                         
  -1   2   0         23.22         32.68         0.90 o                         
   0   2   0       1666.04       1645.85        10.47 o                         
   1   2   0        441.30        413.84         7.71 o                         
   2   2   0          0.63          4.42         0.43 o                         
   3   2   0        635.79        674.30         6.10 o                         
   4   2   0        187.25        190.45         4.70 o                         
   5   2   0         87.07         88.68         2.46 o                         
   6   2   0          4.10          9.61         2.14 o                         
   7   2   0          1.16          0.47         0.82 o                         
   8   2   0        124.05        144.62         6.79 o                         
   9   2   0         21.35         19.95        14.28 o                         
  -9   3   0          0.00          1.52         2.20 o                         
  -8   3   0         60.05         54.88         4.52 o                         
  -7   3   0         25.59         20.74         2.92 o                         
  -6   3   0        297.71        341.04        17.39 o                         
  -5   3   0         72.58         65.51         3.32 o                         
  -4   3   0         69.50         79.18         3.07 o                         
  -3   3   0          3.60          8.81         2.90 o                         
  -2   3   0         76.14         83.25         2.10 o                         
  -1   3   0         70.63         56.40         1.33 o                         
   0   3   0          2.91          3.89         0.39 o                         
   1   3   0         32.08         24.91         0.69 o                         
   2   3   0         76.87         69.07         1.57 o                         
   3   3   0        853.77        866.46         7.96 o                         
   4   3   0         15.12         19.67         1.23 o                         
   5   3   0          2.15          4.40         0.97 o                         
   6   3   0        131.94        126.25         3.56 o                         
   7   3   0          9.68          8.39         3.39 o                         
   8   3   0          8.66          6.25         3.11 o                         
   9   3   0          4.17         12.15         3.83 o                         
  -9   4   0          0.48          0.37         1.82 o                         
  -8   4   0          7.07         17.83         3.03 o                         
  -7   4   0         14.30         22.20         3.20 o                         
  -6   4   0          3.02         -0.15         1.31 o                         
  -5   4   0         31.01         38.45         2.96 o                         
  -4   4   0          3.23          2.06         1.65 o                         
  -3   4   0        366.97        352.19        13.33 o                         
  -2   4   0        110.24         82.23         1.42 o                         
  -1   4   0        927.95       1030.75        82.40 o                         
   0   4   0        282.18        250.41         2.90 o                         
   1   4   0         43.53         44.56         1.18 o                         
   2   4   0        125.72        137.72         2.48 o                         
   3   4   0        144.00        143.47         3.22 o                         
   4   4   0          9.77          4.99         0.96 o                         
   5   4   0         69.69         60.30         2.28 o                         
   6   4   0          5.64          8.26         1.41 o                         
   7   4   0          0.40          6.85         4.79 o                         
   8   4   0         50.61         70.57         6.34 o                         
  -9   5   0         11.41          6.04         3.06 o                         
  -8   5   0          0.58          2.95         2.60 o                         
  -7   5   0        106.22        126.96         6.57 o                         
  -6   5   0          0.02         -1.54         1.98 o                         
  -5   5   0        257.61        256.01         7.04 o                         
  -4   5   0        184.28        177.19         5.27 o                         
  -3   5   0          7.64          8.65         1.26 o                         
  -2   5   0        337.40        328.23         4.17 o                         
  -1   5   0         97.10         91.40         1.96 o                         
   0   5   0         62.06         64.59         1.58 o                         
   1   5   0         76.59         76.87         1.77 o                         
   2   5   0         47.35         47.99         1.58 o                         
   3   5   0        172.41        171.17         4.50 o                         
   4   5   0          7.96          5.70         1.10 o                         
   5   5   0         21.38         16.89         1.49 o                         
   6   5   0        251.03        237.38         7.33 o                         
   7   5   0         26.46         28.63         3.48 o                         
  -8   6   0         20.55         26.14         3.63 o                         
  -7   6   0          0.05          4.63         3.26 o                         
  -6   6   0         12.76          9.27         2.57 o                         
  -5   6   0       2185.65       2239.48        35.07 o                         
  -4   6   0          3.74          3.67         1.84 o                         
  -3   6   0        436.44        393.13        13.16 o                         
  -2   6   0          2.38          3.84         0.97 o                         
  -1   6   0        432.96        470.37        11.17 o                         
   0   6   0         36.83         46.68         2.43 o                         
   1   6   0        493.60        494.23        13.38 o                         
   2   6   0        134.36        126.13         2.97 o                         
   3   6   0        153.36        162.92         5.11 o                         
   4   6   0          1.56          2.42         1.22 o                         
   5   6   0         13.03         15.51         2.29 o                         
   6   6   0          0.10         -1.47         1.74 o                         
   7   6   0         10.02         11.04         2.60 o                         
  -8   7   0         75.52         91.84        10.03 o                         
  -7   7   0         18.59         12.00         3.07 o                         
  -6   7   0         12.09         18.01         2.87 o                         
  -5   7   0          0.82          1.29         1.65 o                         
  -4   7   0        114.59        119.41         5.01 o                         
  -3   7   0        111.24        116.32        15.65 o                         
  -2   7   0         35.56         35.00         1.94 o                         
  -1   7   0         60.31         59.93         4.82 o                         
   0   7   0        170.50        166.44         5.02 o                         
   1   7   0        200.85        202.95         5.89 o                         
   2   7   0        511.11        518.90        10.79 o                         
   3   7   0         21.75         28.85         2.65 o                         
   4   7   0         16.85         19.43         2.44 o                         
   5   7   0          1.60          0.62         1.34 o                         
   6   7   0          3.12          0.91         1.61 o                         
  -7   8   0          1.21          0.42         1.92 o                         
  -6   8   0          0.29          0.09         1.55 o                         
  -5   8   0         20.44         16.10         2.77 o                         
  -4   8   0          0.11          1.88         1.80 o                         
  -3   8   0          4.83          1.78         2.30 o                         
  -2   8   0        345.26        317.85         6.07 o                         
  -1   8   0         91.55         88.16         5.51 o                         
   0   8   0         30.22         18.45        14.13 o                         
   1   8   0         56.86         58.03         3.61 o                         
   2   8   0         34.43         35.15         3.03 o                         
   3   8   0         27.54         36.61         3.39 o                         
   4   8   0         13.08          9.38         2.36 o                         
   5   8   0          1.17          2.12         1.80 o                         
  -5   9   0          3.02          7.56         2.57 o                         
  -4   9   0         85.21         94.64         4.96 o                         
  -3   9   0         31.68         26.23         2.85 o                         
  -2   9   0         29.23         24.93         2.56 o                         
  -1   9   0          1.03          0.72         0.81 o                         
   0   9   0         10.62         15.74         2.70 o                         
   1   9   0          4.77          7.77         2.21 o                         
   2   9   0         18.75         17.51         2.83 o                         
   3   9   0          3.02          4.36         2.00 o                         
   4   9   0         75.87         75.24         6.11 o                         
  -3  10   0         22.82         24.42         3.15 o                         
  -2  10   0         28.28         21.53        17.15 o                         
  -1  10   0          3.35          0.12         1.08 o                         
   0  10   0          0.06          0.48         2.21 o                         
   1  10   0          1.53         -1.85         1.85 o                         
  -2 -10   1         11.88         16.71         3.51 o                         
  -1 -10   1          1.43          1.98         2.05 o                         
   0 -10   1         62.31         64.93         4.71 o                         
   2 -10   1         53.31         25.67        20.77 o                         
   3 -10   1          0.12         -0.21         3.59 o                         
  -4  -9   1          0.45          1.56         2.33 o                         
  -3  -9   1          0.20          0.60         2.15 o                         
  -2  -9   1         11.20         10.31         2.50 o                         
  -1  -9   1          0.81          0.94         1.56 o                         
   0  -9   1         20.22         20.33         2.77 o                         
   1  -9   1          2.06          1.06         0.91 o                         
   2  -9   1          0.05          0.60         1.35 o                         
   3  -9   1          9.12          5.34         2.33 o                         
   4  -9   1          0.66          0.19         1.20 o                         
   5  -9   1         10.99         20.09         3.54 o                         
  -5  -8   1          1.85          4.54         2.24 o                         
  -4  -8   1         65.79         63.81         4.35 o                         
  -3  -8   1        166.23        186.02         8.59 o                         
  -2  -8   1        109.93        120.90         5.49 o                         
  -1  -8   1        435.86        454.00        11.18 o                         
   0  -8   1         65.34         66.02         5.45 o                         
   1  -8   1          7.30          4.94         2.87 o                         
   2  -8   1         17.88         15.86         1.65 o                         
   3  -8   1          1.00         -1.27         1.35 o                         
   4  -8   1          0.15          3.31         1.91 o                         
   5  -8   1          2.68         -1.14         2.04 o                         
   6  -8   1         12.90         19.64         3.65 o                         
   7  -8   1         29.60         32.90         4.60 o                         
  -6  -7   1         30.09         28.42         3.36 o                         
  -5  -7   1         45.84         42.43         3.91 o                         
  -4  -7   1          0.50          2.40         1.67 o                         
  -3  -7   1          2.13          2.69         1.44 o                         
  -2  -7   1        310.59        319.37         8.14 o                         
  -1  -7   1        455.15        472.62         9.92 o                         
   0  -7   1         17.29         18.26         2.22 o                         
   1  -7   1       1354.68       1366.46        20.72 o                         
   2  -7   1         17.62         17.76         2.25 o                         
   3  -7   1         90.28        109.35        19.93 o                         
   4  -7   1          5.24          7.98         2.57 o                         
   5  -7   1         89.50         98.81         5.01 o                         
   6  -7   1          1.49         -1.03         1.82 o                         
   7  -7   1          6.66          0.63         2.04 o                         
   8  -7   1          0.80         -1.26         2.30 o                         
  -7  -6   1          9.49          6.11         2.93 o                         
  -6  -6   1         22.22         32.40         3.26 o                         
  -5  -6   1         18.37         17.75         2.52 o                         
  -4  -6   1          2.65          2.72         1.50 o                         
  -3  -6   1        104.64        107.33         2.94 o                         
  -2  -6   1        311.25        306.74        10.20 o                         
  -1  -6   1        234.96        238.90         8.80 o                         
   0  -6   1          2.96          2.00         1.44 o                         
   1  -6   1        644.85        616.22         7.46 o                         
   2  -6   1          0.99          2.77         0.83 o                         
   3  -6   1        449.02        432.90         9.50 o                         
   4  -6   1        274.80        283.81        14.99 o                         
   5  -6   1         39.33         45.41         4.00 o                         
   6  -6   1         13.94         15.81         3.02 o                         
   7  -6   1          9.67         19.27         3.08 o                         
   8  -6   1          7.94         19.26         3.74 o                         
  -8  -5   1          7.59          9.40         3.59 o                         
  -7  -5   1          3.97          5.19         2.27 o                         
  -6  -5   1          0.62          2.30         1.71 o                         
  -5  -5   1        240.95        227.47         6.97 o                         
  -4  -5   1        527.36        515.74        15.21 o                         
  -3  -5   1        156.06        154.81         4.70 o                         
  -2  -5   1        403.65        418.39         5.20 o                         
  -1  -5   1        160.19        154.70         2.48 o                         
   0  -5   1         78.20         74.46         2.33 o                         
   1  -5   1        318.93        363.39         4.47 o                         
   2  -5   1          0.01          1.12         0.59 o                         
   3  -5   1         36.16         42.37         2.47 o                         
   4  -5   1         42.49         39.61         4.13 o                         
   5  -5   1        534.53        544.25        11.47 o                         
   6  -5   1        141.90        144.46         5.88 o                         
   7  -5   1          0.95          0.41         1.80 o                         
   8  -5   1          4.46         13.31         3.05 o                         
   9  -5   1         62.88         76.57         6.15 o                         
  -8  -4   1         25.39         12.81        10.32 o                         
  -7  -4   1         30.43         33.29         4.07 o                         
  -6  -4   1          0.20          1.52         1.01 o                         
  -5  -4   1        548.50        549.63         7.87 o                         
  -4  -4   1        233.92        234.45         3.97 o                         
  -3  -4   1        219.48        227.51         4.13 o                         
  -2  -4   1         47.66         43.79         1.21 o                         
  -1  -4   1         60.61         59.24         1.26 o                         
   0  -4   1          9.86         12.21         1.09 o                         
   1  -4   1        129.39        159.41        13.14 o                         
   2  -4   1         50.74         58.07         1.37 o                         
   3  -4   1        992.79       1012.77        13.75 o                         
   4  -4   1        577.41        558.77         9.99 o                         
   5  -4   1          9.81         24.25         9.16 o                         
   6  -4   1          0.13          1.01         1.39 o                         
   7  -4   1        123.48        119.16         5.77 o                         
   8  -4   1         11.66          8.52         7.78 o                         
   9  -4   1         34.58         28.22         3.85 o                         
  -9  -3   1         10.98          6.70         5.18 o                         
  -8  -3   1          0.16          0.05         1.24 o                         
  -7  -3   1         17.22         18.61         2.10 o                         
  -6  -3   1        235.11        245.90         5.06 o                         
  -5  -3   1         99.47        101.26         3.05 o                         
  -4  -3   1          2.04          9.46         0.91 o                         
  -3  -3   1          7.63         16.33         0.98 o                         
  -2  -3   1        134.79        130.26         1.79 o                         
  -1  -3   1        155.62        163.10         1.77 o                         
   0  -3   1        590.22        575.58         4.36 o                         
   1  -3   1       1024.70       1043.78         7.96 o                         
   2  -3   1        213.94        195.24         2.02 o                         
   3  -3   1        221.14        194.97         4.02 o                         
   4  -3   1        519.57        615.62        10.21 o                         
   5  -3   1         43.27         32.81         2.39 o                         
   6  -3   1         55.33         51.35         3.26 o                         
   7  -3   1         77.69         70.01         7.75 o                         
   8  -3   1         18.87         16.46         3.13 o                         
   9  -3   1          3.61          2.62         2.41 o                         
  -9  -2   1          2.63          2.05         1.63 o                         
  -8  -2   1          0.10          1.87         1.33 o                         
  -7  -2   1         28.40         25.26         3.41 o                         
  -6  -2   1        922.69        870.24        15.44 o                         
  -5  -2   1         16.39         15.65         1.43 o                         
  -4  -2   1        261.46        247.63         3.61 o                         
  -3  -2   1        156.91        194.58         2.59 o                         
  -2  -2   1       1000.10        987.37         6.76 o                         
  -1  -2   1          0.15          2.03         0.94 o                         
   0  -2   1          2.29          4.16         1.24 o                         
   1  -2   1        178.08        171.52         1.60 o                         
   2  -2   1       1900.82       1981.71        17.58 o                         
   3  -2   1        153.52        178.62         3.46 o                         
   4  -2   1        123.17        136.29         4.01 o                         
   5  -2   1        224.04        201.34         5.33 o                         
   6  -2   1         66.20         93.54        19.78 o                         
   7  -2   1         73.73         80.44         4.01 o                         
   8  -2   1          2.65          9.69         2.34 o                         
   9  -2   1          0.74          2.84         2.33 o                         
  -9  -1   1          8.07          4.67         2.32 o                         
  -8  -1   1         12.32         12.90         5.00 o                         
  -7  -1   1        115.75        110.28         4.29 o                         
  -6  -1   1          2.23          7.94         1.22 o                         
  -5  -1   1         37.74         35.41         1.66 o                         
  -4  -1   1       2026.09       1983.69        16.87 o                         
  -3  -1   1        758.97        790.13         6.57 o                         
  -2  -1   1      10355.83       9370.57        55.70 o                         
  -1  -1   1         54.17         39.69         1.10 o                         
   1  -1   1          8.63          6.35         0.55 o                         
   2  -1   1       3934.91       3889.44        28.21 o                         
   3  -1   1          8.21          3.55         0.33 o                         
   4  -1   1        675.77        713.04         6.28 o                         
   5  -1   1         52.04         44.67         2.20 o                         
   6  -1   1         46.12         52.64         2.81 o                         
   7  -1   1         12.88         13.98         2.41 o                         
   8  -1   1         37.00         42.62         5.51 o                         
   9  -1   1        173.38        186.55         8.00 o                         
 -10   0   1          0.98         -0.47         1.92 o                         
  -9   0   1         18.47         22.31         3.07 o                         
  -8   0   1         20.24         18.48         2.66 o                         
  -7   0   1         48.00         43.43         2.33 o                         
  -6   0   1         39.84         39.00         2.99 o                         
  -5   0   1        209.78        173.27         3.14 o                         
  -4   0   1        767.91        873.76         8.52 o                         
  -3   0   1        288.84        320.93         3.27 o                         
  -2   0   1        167.30        174.63         2.45 o                         
   1   0   1       1048.92        899.94        38.55 o                         
   2   0   1       4864.51       4572.57        20.84 o                         
   3   0   1        312.04        304.90         2.89 o                         
   4   0   1          0.95          5.26         0.66 o                         
   5   0   1          1.66          3.80         1.20 o                         
   6   0   1         44.77         42.04         2.75 o                         
   7   0   1        204.91        226.29         6.85 o                         
   8   0   1         13.85         27.12         3.29 o                         
   9   0   1         14.15         21.93         3.86 o                         
 -10   1   1         36.27         32.52         4.31 o                         
  -9   1   1          9.99          7.68         2.39 o                         
  -8   1   1         20.74         25.44         4.76 o                         
  -7   1   1        124.26        135.88         5.15 o                         
  -6   1   1         63.10         70.32         3.26 o                         
  -5   1   1          5.38          6.37         1.28 o                         
  -4   1   1        992.11       1075.98        23.46 o                         
  -3   1   1        148.58        148.49         1.99 o                         
  -2   1   1       3270.52       3280.23        16.49 o                         
  -1   1   1         79.88         85.66         1.61 o                         
   0   1   1       5615.31       4847.12        19.27 o                         
   1   1   1        140.94        123.10         1.65 o                         
   2   1   1        779.09        701.20         4.81 o                         
   3   1   1         20.71         36.07         0.95 o                         
   4   1   1       1925.47       2070.17        47.70 o                         
   5   1   1        322.04        328.71         7.93 o                         
   6   1   1        405.20        429.38         8.93 o                         
   7   1   1         28.10         33.85         2.92 o                         
   8   1   1          2.03          0.46         0.89 o                         
   9   1   1          0.04         -2.01         2.01 o                         
 -10   2   1         78.15         81.51         6.14 o                         
  -9   2   1          1.20          3.32         2.27 o                         
  -8   2   1          0.35          2.94         2.08 o                         
  -7   2   1          4.30         13.11         2.63 o                         
  -6   2   1          0.14          0.48         1.16 o                         
  -5   2   1         12.33         10.92         2.81 o                         
  -4   2   1        420.42        456.84        17.92 o                         
  -3   2   1        785.99        815.95         9.59 o                         
  -2   2   1       1825.11       1820.63        15.68 o                         
  -1   2   1       1915.54       1774.47        16.97 o                         
   0   2   1        112.85        110.59         1.77 o                         
   1   2   1        106.50         82.38         1.07 o                         
   2   2   1       3397.20       3558.79        22.34 o                         
   3   2   1        445.06        512.07         7.37 o                         
   4   2   1        162.69        168.38         3.14 o                         
   5   2   1         53.53         58.79         2.03 o                         
   6   2   1         34.74         28.27         2.36 o                         
   7   2   1         14.89         13.90         3.77 o                         
   8   2   1          0.02          0.90         1.07 o                         
   9   2   1         11.51          9.25         3.60 o                         
  -9   3   1          4.12          7.97         3.29 o                         
  -8   3   1          0.47         -1.17         1.81 o                         
  -7   3   1         36.47         28.00         2.78 o                         
  -6   3   1        103.17         97.52         4.42 o                         
  -5   3   1          9.90         10.96         1.84 o                         
  -4   3   1         98.95         99.96         3.27 o                         
  -3   3   1        449.03        447.15         7.74 o                         
  -2   3   1         69.36         54.51         0.83 o                         
  -1   3   1        445.53        436.10         6.05 o                         
   0   3   1        301.08        379.72         3.21 o                         
   1   3   1         56.29         67.87         1.14 o                         
   2   3   1          5.94         10.12         0.66 o                         
   3   3   1        812.15        856.10         9.73 o                         
   4   3   1          0.10          0.82         0.74 o                         
   5   3   1         35.72         34.25         1.84 o                         
   6   3   1          0.83          1.91         1.11 o                         
   7   3   1          0.63         -0.48         1.02 o                         
   8   3   1          5.89          6.62         2.90 o                         
   9   3   1          0.00         -2.33         2.87 o                         
  -9   4   1         87.42        101.77         6.65 o                         
  -8   4   1         12.43         14.44         3.15 o                         
  -7   4   1        224.99        237.17         8.19 o                         
  -6   4   1         35.79         45.58         3.57 o                         
  -5   4   1          2.80          3.25         1.59 o                         
  -4   4   1         60.44         65.39         3.00 o                         
  -3   4   1         42.76         39.73         0.86 o                         
  -2   4   1         81.04        108.98         1.67 o                         
  -1   4   1        241.81        232.83         2.74 o                         
   0   4   1         13.29         16.58         1.71 o                         
   1   4   1        273.08        251.51         3.05 o                         
   2   4   1         72.24         90.24         1.82 o                         
   3   4   1         12.54          9.22         0.89 o                         
   4   4   1         25.54         38.13         1.74 o                         
   5   4   1         46.19         42.04         2.05 o                         
   6   4   1        117.66        124.45         3.61 o                         
   7   4   1         44.34         44.34         2.66 o                         
   8   4   1        105.75        119.47         7.96 o                         
  -9   5   1         13.42         13.26         3.49 o                         
  -8   5   1        205.85        263.56        10.19 o                         
  -7   5   1        547.75        579.87        15.03 o                         
  -6   5   1          5.38          3.44         2.02 o                         
  -5   5   1         24.15         28.51         2.94 o                         
  -4   5   1         22.32         23.90         2.38 o                         
  -3   5   1        291.04        293.20         7.65 o                         
  -2   5   1          0.32          2.24         0.64 o                         
  -1   5   1        906.21        926.14        10.15 o                         
   0   5   1         44.94         44.25         1.38 o                         
   1   5   1        110.13        114.12         3.55 o                         
   2   5   1        111.03        112.01         2.63 o                         
   3   5   1         42.39         53.80         1.94 o                         
   4   5   1        349.11        340.07         7.36 o                         
   5   5   1          6.80         11.23         1.34 o                         
   6   5   1         15.80         13.36         2.30 o                         
   7   5   1         29.64         24.35         2.97 o                         
   8   5   1          3.34          2.17         1.85 o                         
  -8   6   1          1.20          2.36         2.25 o                         
  -7   6   1          7.08         13.11         2.75 o                         
  -6   6   1         17.42         26.50         2.87 o                         
  -5   6   1         76.41         83.90         5.66 o                         
  -4   6   1        535.13        511.98        10.80 o                         
  -3   6   1        786.73        749.23        13.82 o                         
  -2   6   1         50.89         51.75         3.82 o                         
  -1   6   1         28.75         21.01         1.35 o                         
   0   6   1        171.24        173.67         7.42 o                         
   1   6   1          3.30          4.09         1.23 o                         
   2   6   1         54.74         62.56         2.26 o                         
   3   6   1          5.46          8.21         1.16 o                         
   4   6   1         59.20         49.30         3.14 o                         
   5   6   1         44.30         37.01         2.87 o                         
   6   6   1         83.80         71.98         4.19 o                         
   7   6   1          6.30          6.40         2.69 o                         
  -8   7   1         15.18         20.22         4.04 o                         
  -7   7   1          7.72          1.72         2.45 o                         
  -6   7   1          1.26          2.16         1.73 o                         
  -5   7   1         29.37         27.76         3.08 o                         
  -4   7   1          2.11          2.58         1.44 o                         
  -3   7   1          6.24          6.59         1.85 o                         
  -2   7   1          8.82          8.78         1.29 o                         
  -1   7   1        545.44        587.21        27.02 o                         
   0   7   1         11.30         10.70         1.76 o                         
   1   7   1        660.38        676.43        11.91 o                         
   2   7   1        288.87        310.35         7.66 o                         
   3   7   1          0.60          0.60         0.85 o                         
   4   7   1          0.01         -0.65         1.24 o                         
   5   7   1          0.10          0.92         1.43 o                         
   6   7   1         68.75         67.34         5.51 o                         
  -7   8   1          1.15          0.97         2.08 o                         
  -6   8   1          0.83         -0.31         1.65 o                         
  -5   8   1          5.41          7.34         2.84 o                         
  -4   8   1          8.20         13.36         2.56 o                         
  -3   8   1        329.48        336.07         8.66 o                         
  -2   8   1         80.67         76.31         2.81 o                         
  -1   8   1        229.47        229.13         6.23 o                         
   0   8   1         17.24         13.76        10.71 o                         
   1   8   1          2.79          1.46         1.35 o                         
   2   8   1         67.69         64.88         4.13 o                         
   3   8   1          3.86          3.40         1.76 o                         
   4   8   1          0.03         -0.30         1.74 o                         
   5   8   1          1.96          3.78         1.75 o                         
  -5   9   1         69.28         54.06        10.53 o                         
  -4   9   1          8.51          9.04         2.69 o                         
  -3   9   1         21.23         22.11         2.84 o                         
  -2   9   1        126.58        102.13         8.23 o                         
  -1   9   1         38.84         36.75         4.22 o                         
   0   9   1          5.39          4.27         2.10 o                         
   1   9   1          7.33          4.73         2.64 o                         
   2   9   1          3.54          6.01         2.10 o                         
   3   9   1         35.28         41.50         4.07 o                         
  -3  10   1          5.64          6.89         2.31 o                         
  -2  10   1         12.19          7.25         9.01 o                         
  -1  10   1         80.82         -0.06         1.08 o                         
   0  10   1         15.19         15.92         3.14 o                         
   1  10   1         37.98         37.31         3.71 o                         
  -2 -10   2          1.04          0.23         1.64 o                         
  -1 -10   2          1.75          2.01         2.31 o                         
   0 -10   2         30.38         37.30         3.96 o                         
   2 -10   2          3.91          1.68         2.30 o                         
   3 -10   2          5.44          6.94         2.07 o                         
  -4  -9   2          6.08         12.62         3.22 o                         
  -3  -9   2          7.12          7.10         6.64 o                         
  -2  -9   2          7.61          5.61         2.46 o                         
  -1  -9   2          5.59          4.15         2.18 o                         
   0  -9   2          2.61          1.67         1.16 o                         
   1  -9   2         39.05         38.37         3.35 o                         
   2  -9   2        150.05        156.19         5.37 o                         
   3  -9   2         22.36         19.45         2.63 o                         
   4  -9   2          2.48          8.28         2.25 o                         
   5  -9   2         11.43         12.54         3.05 o                         
  -5  -8   2        120.05        121.03         6.20 o                         
  -4  -8   2          7.90         12.59         2.88 o                         
  -3  -8   2        136.12        137.30         6.11 o                         
  -2  -8   2        251.83        272.34         8.52 o                         
  -1  -8   2        922.88        954.08        19.06 o                         
   0  -8   2        100.83        117.91         7.24 o                         
   1  -8   2         88.64         85.72         5.81 o                         
   2  -8   2         11.30         11.51         1.51 o                         
   3  -8   2          1.82         -0.26         1.23 o                         
   4  -8   2         16.28         14.11         2.74 o                         
   5  -8   2         39.03         47.76         5.42 o                         
   6  -8   2         13.22         10.92         3.03 o                         
   7  -8   2         49.01         52.30         5.26 o                         
  -6  -7   2         26.35         26.80         6.49 o                         
  -5  -7   2         67.67         66.70         4.64 o                         
  -4  -7   2         11.79         16.62         2.65 o                         
  -3  -7   2         16.39         19.78         3.02 o                         
  -2  -7   2          0.01          1.30         1.45 o                         
  -1  -7   2        163.89        164.58         5.93 o                         
   0  -7   2        125.36        118.86         4.43 o                         
   1  -7   2        162.61        156.69         5.19 o                         
   2  -7   2          0.85          3.37         2.56 o                         
   3  -7   2        237.57        254.43        42.08 o                         
   4  -7   2        291.37        277.34         7.75 o                         
   5  -7   2          1.03          0.35         1.95 o                         
   6  -7   2          2.93          5.50         3.95 o                         
   7  -7   2          0.52         -0.49         2.81 o                         
   8  -7   2          0.73          3.08         2.63 o                         
  -7  -6   2         10.67         14.78         3.71 o                         
  -6  -6   2         36.52         32.60         3.49 o                         
  -5  -6   2         39.72         37.56         3.32 o                         
  -4  -6   2        171.13        175.55         5.78 o                         
  -3  -6   2        163.25        181.70         5.94 o                         
  -2  -6   2        168.04        157.52         5.67 o                         
  -1  -6   2         70.95         73.29         3.21 o                         
   0  -6   2         31.76         22.82         1.96 o                         
   1  -6   2        107.62        117.83         2.78 o                         
   2  -6   2          2.42          4.26         0.96 o                         
   3  -6   2        334.20        325.67         7.39 o                         
   4  -6   2         19.54         18.90         2.66 o                         
   5  -6   2          0.49          0.02         1.38 o                         
   6  -6   2          4.96          3.12         2.09 o                         
   7  -6   2         87.66        102.18         6.18 o                         
   8  -6   2         62.59         94.01         6.58 o                         
  -8  -5   2         61.19         61.96         9.73 o                         
  -7  -5   2          8.67          9.95         2.57 o                         
  -6  -5   2        100.31        101.32         5.03 o                         
  -5  -5   2         11.55         13.34         2.17 o                         
  -4  -5   2        140.31        122.79         5.09 o                         
  -3  -5   2         76.93         89.40         4.25 o                         
  -2  -5   2          8.81          4.66         0.70 o                         
  -1  -5   2          0.43          2.09         0.99 o                         
   0  -5   2          6.93          9.64         1.22 o                         
   1  -5   2        408.11        409.74         5.23 o                         
   2  -5   2        317.65        300.83         5.75 o                         
   3  -5   2        122.52        134.58         6.52 o                         
   4  -5   2         33.63         41.15         2.94 o                         
   5  -5   2          8.25         13.48         2.45 o                         
   6  -5   2          6.08          7.98         2.43 o                         
   7  -5   2        122.44        110.57         6.18 o                         
   8  -5   2          6.41         13.19         3.39 o                         
   9  -5   2          0.68          2.54         2.87 o                         
  -8  -4   2         29.90         16.28        13.08 o                         
  -7  -4   2          9.86         19.67         2.84 o                         
  -6  -4   2         74.50         77.58         3.99 o                         
  -5  -4   2         87.45         92.34         3.60 o                         
  -4  -4   2          8.98          9.68         0.97 o                         
  -3  -4   2        216.28        222.17         5.29 o                         
  -2  -4   2        772.07        776.68         9.31 o                         
  -1  -4   2        121.35        112.86         3.68 o                         
   0  -4   2          2.97          4.85         0.51 o                         
   1  -4   2       1581.62       1695.27        13.47 o                         
   2  -4   2         25.02         19.50         0.89 o                         
   3  -4   2        311.74        282.05         7.93 o                         
   4  -4   2        143.26        152.03         5.18 o                         
   5  -4   2          6.32         11.69         2.18 o                         
   6  -4   2         59.63         66.38         8.08 o                         
   7  -4   2          1.30          0.33         2.42 o                         
   8  -4   2          2.78          2.81         2.26 o                         
   9  -4   2          0.53          1.88         2.35 o                         
  -9  -3   2          0.82          1.47         1.87 o                         
  -8  -3   2         17.96          5.15         5.21 o                         
  -7  -3   2         15.34         15.85         1.60 o                         
  -6  -3   2          1.17          3.12         1.16 o                         
  -5  -3   2         26.16         27.09         2.05 o                         
  -4  -3   2          4.37          4.06         0.77 o                         
  -3  -3   2        553.96        601.29         6.80 o                         
  -2  -3   2        293.04        284.68         3.63 o                         
  -1  -3   2        963.81        977.25        12.40 o                         
   0  -3   2        537.29        534.28         9.10 o                         
   1  -3   2         52.35         60.66         1.39 o                         
   2  -3   2        123.72        115.33         1.62 o                         
   3  -3   2        724.81        786.64        10.74 o                         
   4  -3   2        117.38        127.20         3.93 o                         
   5  -3   2        250.50        276.70         6.95 o                         
   6  -3   2         41.50         39.18         3.23 o                         
   7  -3   2         18.92         21.38         3.02 o                         
   8  -3   2         31.76         36.60         4.13 o                         
   9  -3   2         17.26         15.28         3.40 o                         
  -9  -2   2          0.38          3.09         1.94 o                         
  -8  -2   2         56.02         63.82         6.08 o                         
  -7  -2   2        292.50        277.36        14.22 o                         
  -6  -2   2       2083.30       2150.09        30.86 o                         
  -5  -2   2        115.23        110.43         2.70 o                         
  -4  -2   2       1123.12       1135.01        10.75 o                         
  -3  -2   2        266.70        252.21         2.90 o                         
  -2  -2   2        160.13        168.49         1.89 o                         
  -1  -2   2          0.44          4.79         0.48 o                         
   0  -2   2       1182.13       1093.49        11.44 o                         
   1  -2   2        123.56        130.37         1.50 o                         
   2  -2   2        719.35        732.66         4.80 o                         
   3  -2   2         61.08         78.00         2.32 o                         
   4  -2   2        745.07        823.03        18.49 o                         
   5  -2   2        157.09        163.78         4.57 o                         
   6  -2   2         20.62         34.95         3.74 o                         
   7  -2   2         90.28         97.24         4.93 o                         
   8  -2   2         19.98         29.29         3.44 o                         
   9  -2   2          0.17         -1.32         2.03 o                         
  -9  -1   2         30.79         37.92         4.10 o                         
  -8  -1   2          0.64          0.00         0.86 o                         
  -7  -1   2         93.38        100.11         3.31 o                         
  -6  -1   2        342.03        336.53         6.30 o                         
  -5  -1   2         30.29         37.77         1.61 o                         
  -4  -1   2        616.20        641.57         6.84 o                         
  -3  -1   2        245.33        253.86         2.83 o                         
  -2  -1   2       7090.36       6811.80        45.45 o                         
  -1  -1   2       1027.90        986.81         8.11 o                         
   0  -1   2         24.28         31.56         0.60 o                         
   1  -1   2       3348.27       3202.56        15.07 o                         
   2  -1   2        239.84        232.53         1.85 o                         
   3  -1   2          0.01          0.69         0.28 o                         
   4  -1   2        226.20        189.80         4.11 o                         
   5  -1   2        438.96        449.96         8.28 o                         
   6  -1   2         10.86         22.39         2.81 o                         
   7  -1   2         32.82         34.00         3.12 o                         
   8  -1   2          2.40          3.82         2.11 o                         
   9  -1   2         33.58         28.01         7.00 o                         
 -10   0   2          2.85          7.48         4.55 o                         
  -9   0   2        117.21        118.20         7.06 o                         
  -8   0   2         15.16         11.06         1.61 o                         
  -7   0   2          1.75          2.45         1.16 o                         
  -6   0   2         17.39         19.75         2.20 o                         
  -5   0   2          6.78          3.76         0.86 o                         
  -4   0   2        567.26        584.76         9.24 o                         
  -3   0   2         94.87         80.96         1.42 o                         
  -2   0   2       8327.75       8142.34        46.25 o                         
  -1   0   2        109.81         86.14         1.68 o                         
   1   0   2         10.34         16.05         0.33 o                         
   2   0   2       4221.23       3980.93        21.25 o                         
   3   0   2       1199.79       1210.96         8.52 o                         
   4   0   2          7.07          8.39         1.74 o                         
   5   0   2        546.95        565.40        11.37 o                         
   6   0   2         28.79         27.29         2.58 o                         
   7   0   2        103.20        110.67         9.67 o                         
   8   0   2         19.01         26.21         3.10 o                         
   9   0   2         22.20         15.93         3.17 o                         
 -10   1   2          1.93          2.98         2.44 o                         
  -9   1   2          2.76          3.43         3.20 o                         
  -8   1   2          1.01          1.29         1.62 o                         
  -7   1   2         13.12         12.64         1.48 o                         
  -6   1   2        107.52        109.57         4.58 o                         
  -5   1   2         62.38         67.63         1.94 o                         
  -4   1   2       1665.61       1692.65        14.38 o                         
  -3   1   2       3389.07       3324.26        21.55 o                         
  -2   1   2       7398.77       7214.15        35.43 o                         
  -1   1   2        351.51        357.16         2.36 o                         
   0   1   2        270.52        250.11         1.95 o                         
   1   1   2          0.24          1.85         0.35 o                         
   2   1   2       2425.69       2293.31        12.98 o                         
   3   1   2         88.50         84.04         1.47 o                         
   4   1   2        216.86        203.69         3.08 o                         
   5   1   2          0.02          6.79         1.08 o                         
   6   1   2        311.55        322.73         7.32 o                         
   7   1   2        108.94        102.95         4.58 o                         
   8   1   2         74.63         77.26         4.87 o                         
   9   1   2          6.28         14.91         4.22 o                         
 -10   2   2         14.27         18.28         3.34 o                         
  -9   2   2          0.32          2.39         2.63 o                         
  -8   2   2         53.83         52.14         3.72 o                         
  -7   2   2        141.46        139.58         5.33 o                         
  -6   2   2         20.71         24.24         3.65 o                         
  -5   2   2          1.46          2.00         0.61 o                         
  -4   2   2       2930.41       3180.70        32.84 o                         
  -3   2   2        116.05        106.26         1.48 o                         
  -2   2   2        120.86         81.56         1.33 o                         
  -1   2   2        660.64        587.99         4.83 o                         
   0   2   2       2110.13       1910.68        12.30 o                         
   1   2   2        240.88        226.40         1.93 o                         
   2   2   2        713.77        719.71         5.43 o                         
   3   2   2          1.68          4.56         0.58 o                         
   4   2   2        131.91        154.33         3.32 o                         
   5   2   2          0.12          2.61         2.21 o                         
   6   2   2          0.29         -0.47         0.71 o                         
   7   2   2          5.96          2.90         3.29 o                         
   8   2   2         37.88         38.45         4.76 o                         
   9   2   2         10.53         15.02         3.07 o                         
  -9   3   2         37.78         48.51         4.75 o                         
  -8   3   2         35.41         43.91         3.98 o                         
  -7   3   2         41.01         24.91         5.48 o                         
  -6   3   2        170.79        162.96         5.48 o                         
  -5   3   2         63.87         62.34         2.98 o                         
  -4   3   2        101.10         98.49         3.44 o                         
  -3   3   2         14.61          8.65         1.05 o                         
  -2   3   2        975.15        968.97        10.03 o                         
  -1   3   2          0.66          1.54         1.27 o                         
   0   3   2        668.26        677.90         5.17 o                         
   1   3   2        572.25        577.59         5.36 o                         
   2   3   2        400.20        435.43         4.20 o                         
   3   3   2        129.06        147.24         2.39 o                         
   4   3   2          8.37         11.60         1.09 o                         
   5   3   2         94.19         90.93         2.63 o                         
   6   3   2         25.94         28.34         1.94 o                         
   7   3   2         15.54         10.25         4.47 o                         
   8   3   2         80.75         94.24         5.27 o                         
   9   3   2          3.43          1.02         1.55 o                         
  -9   4   2        142.97        124.05         7.48 o                         
  -8   4   2         74.90         61.08         4.84 o                         
  -7   4   2        110.65        102.50         6.19 o                         
  -6   4   2         95.20         92.40         6.82 o                         
  -5   4   2        278.57        276.16        10.62 o                         
  -4   4   2         68.30         68.80         2.67 o                         
  -3   4   2          0.92          1.07         0.37 o                         
  -2   4   2         28.47         34.31         1.02 o                         
  -1   4   2        736.33        774.47         7.81 o                         
   0   4   2        794.24        822.12         6.95 o                         
   1   4   2         28.39         28.35         1.08 o                         
   2   4   2        807.03        901.84         8.56 o                         
   3   4   2         21.05         19.58         1.15 o                         
   4   4   2        142.35        146.92         3.03 o                         
   5   4   2        101.66         97.03         2.78 o                         
   6   4   2         24.06         24.94         2.37 o                         
   7   4   2         18.97         15.04         2.54 o                         
   8   4   2         25.30         16.37        12.39 o                         
  -9   5   2          6.83          9.19         3.15 o                         
  -8   5   2          3.92         12.15         5.99 o                         
  -7   5   2        117.29        127.67         6.58 o                         
  -6   5   2         27.72         37.09         3.44 o                         
  -5   5   2         81.93         81.57         4.52 o                         
  -4   5   2        402.13        428.84         8.35 o                         
  -3   5   2        274.96        243.32         3.58 o                         
  -2   5   2        123.72        128.18         2.19 o                         
  -1   5   2        135.22        125.79         2.74 o                         
   0   5   2         61.73         52.88         1.55 o                         
   1   5   2         48.86         37.02         1.37 o                         
   2   5   2         73.34         67.43         1.91 o                         
   3   5   2         31.26         29.34         1.49 o                         
   4   5   2        147.31        145.76         3.51 o                         
   5   5   2         31.29         26.27         1.77 o                         
   6   5   2          7.40          8.06         1.59 o                         
   7   5   2          8.77          9.63         2.24 o                         
   8   5   2          7.31         10.00         4.01 o                         
  -8   6   2         25.39         30.48         5.24 o                         
  -7   6   2         38.22         35.21         3.45 o                         
  -6   6   2         15.18         15.17         2.64 o                         
  -5   6   2        198.86        207.16         7.90 o                         
  -4   6   2         12.28         19.71         3.17 o                         
  -3   6   2        239.88        238.59         4.80 o                         
  -2   6   2         16.16         20.34         1.36 o                         
  -1   6   2        284.09        278.68         4.28 o                         
   0   6   2         62.99         71.82         3.37 o                         
   1   6   2         78.87         74.34         2.74 o                         
   2   6   2        238.14        227.79         4.19 o                         
   3   6   2        145.00        137.24         3.33 o                         
   4   6   2         16.15         15.33         2.17 o                         
   5   6   2          6.41          7.63         1.80 o                         
   6   6   2          0.70          0.11         1.16 o                         
  -8   7   2         70.17         88.05         8.08 o                         
  -7   7   2         34.16         26.67         4.07 o                         
  -6   7   2          9.62         20.10         3.08 o                         
  -5   7   2          3.78          3.92         1.68 o                         
  -4   7   2         14.18         18.00         2.44 o                         
  -3   7   2          6.80          6.70         1.14 o                         
  -2   7   2        130.64        123.72         3.16 o                         
  -1   7   2        173.00        176.89        12.07 o                         
   0   7   2         15.12         19.12         2.05 o                         
   1   7   2        231.85        229.57         5.81 o                         
   2   7   2        198.06        212.46         5.72 o                         
   3   7   2          0.36          0.86         0.87 o                         
   4   7   2          8.54         10.45         1.92 o                         
   5   7   2         41.42         44.02         6.25 o                         
   6   7   2          5.59         10.65         4.37 o                         
  -7   8   2          5.22          3.57         2.44 o                         
  -6   8   2          0.63          0.58         1.42 o                         
  -5   8   2         24.74         27.42         4.28 o                         
  -4   8   2         22.80         14.90         2.16 o                         
  -3   8   2         81.68         89.23         4.44 o                         
  -2   8   2          3.82          4.82         1.61 o                         
  -1   8   2         45.40         42.06         2.80 o                         
   0   8   2          1.64          2.35         1.49 o                         
   1   8   2          7.22          4.24         2.44 o                         
   2   8   2         46.16         45.12         5.00 o                         
   3   8   2         40.64         62.27        22.54 o                         
   4   8   2         11.10         11.85         2.69 o                         
   5   8   2          2.72          8.86         4.31 o                         
  -5   9   2          1.09         10.59         2.60 o                         
  -4   9   2          5.75          4.18         2.51 o                         
  -3   9   2          2.78         -1.71         1.71 o                         
  -2   9   2         52.92         48.40         2.61 o                         
  -1   9   2          0.05         -0.29         0.76 o                         
   0   9   2         46.85         45.60         4.67 o                         
   1   9   2         34.90         33.33         3.22 o                         
   2   9   2         28.15         38.03         6.22 o                         
   3   9   2         72.68         88.94         8.38 o                         
  -3  10   2         10.09         13.29         6.55 o                         
  -2  10   2          6.88          6.35         8.38 o                         
  -1  10   2         15.87          0.00         1.02 o                         
   0  10   2          2.95          3.60         1.89 o                         
   1  10   2         27.85         36.69         5.63 o                         
  -2 -10   3         30.92         31.09         4.18 o                         
  -1 -10   3         16.41         25.34         3.68 o                         
   0 -10   3          4.24          6.71         2.50 o                         
   2 -10   3          0.14         -1.20         2.81 o                         
   3 -10   3          7.82          4.03         1.92 o                         
  -4  -9   3         21.63         29.82         4.12 o                         
  -3  -9   3        181.55        203.28         8.37 o                         
  -2  -9   3         18.97         13.63         3.03 o                         
  -1  -9   3         13.04         15.61         3.32 o                         
   0  -9   3         12.61         12.65         2.60 o                         
   1  -9   3          1.18          1.08         1.61 o                         
   2  -9   3         81.52         81.44         3.99 o                         
   3  -9   3          0.07         -1.30         1.45 o                         
   4  -9   3         35.66         31.06         3.26 o                         
   5  -9   3          0.72          2.74         2.24 o                         
  -5  -8   3          3.80          6.36         2.65 o                         
  -4  -8   3          0.95          2.01         3.41 o                         
  -3  -8   3        144.42        162.96         7.02 o                         
  -2  -8   3        358.20        390.28        11.22 o                         
  -1  -8   3         15.66         15.10         2.88 o                         
   0  -8   3         16.85         16.03         2.44 o                         
   1  -8   3         57.43         58.16         4.25 o                         
   2  -8   3         13.18         12.43         1.52 o                         
   3  -8   3          5.46          7.03         1.84 o                         
   4  -8   3         89.09         86.72        15.77 o                         
   5  -8   3          6.56         12.84         2.79 o                         
   6  -8   3        112.50        128.59         6.20 o                         
   7  -8   3         12.13         11.09         3.23 o                         
  -6  -7   3          0.22          0.54         1.72 o                         
  -5  -7   3         22.82         26.97         4.76 o                         
  -4  -7   3          3.62          4.18         2.07 o                         
  -3  -7   3         45.57         44.70         3.66 o                         
  -2  -7   3          0.33          1.38         1.39 o                         
  -1  -7   3        813.42        853.08        16.15 o                         
   0  -7   3         85.50         72.08         3.80 o                         
   1  -7   3        183.69        174.04         5.47 o                         
   2  -7   3         31.85         35.91         2.10 o                         
   3  -7   3        315.98        320.91        47.73 o                         
   4  -7   3        156.45        159.47         9.91 o                         
   5  -7   3        354.43        357.38         9.78 o                         
   6  -7   3          6.63          1.92         1.98 o                         
   7  -7   3          7.13         17.63         3.26 o                         
  -7  -6   3          9.45          6.78         4.49 o                         
  -6  -6   3         37.68         39.39         3.83 o                         
  -5  -6   3          9.74         13.46         2.61 o                         
  -4  -6   3          6.42         10.18         2.31 o                         
  -3  -6   3        735.30        810.05        15.60 o                         
  -2  -6   3         56.46         65.71         5.66 o                         
  -1  -6   3         44.48         41.16         2.65 o                         
   0  -6   3         91.08         90.72         3.49 o                         
   1  -6   3          2.95          4.29         0.88 o                         
   2  -6   3         36.12         43.42         3.14 o                         
   3  -6   3          0.42         -0.24         1.02 o                         
   4  -6   3         53.18         48.05         3.44 o                         
   5  -6   3         24.29         24.81         3.02 o                         
   6  -6   3          2.80          7.93         3.71 o                         
   7  -6   3          4.49         11.31         2.83 o                         
   8  -6   3          2.97         11.39         3.32 o                         
  -8  -5   3         14.30         29.35        11.04 o                         
  -7  -5   3          2.99          3.83         2.20 o                         
  -6  -5   3          9.66         10.95         2.48 o                         
  -5  -5   3         30.76         29.91         4.85 o                         
  -4  -5   3         22.28         17.87         2.29 o                         
  -3  -5   3        347.32        376.93        19.72 o                         
  -2  -5   3          0.76          0.44         0.60 o                         
  -1  -5   3        114.05        132.44         3.89 o                         
   0  -5   3          5.02          4.82         1.16 o                         
   1  -5   3        465.06        483.64         6.61 o                         
   2  -5   3          7.87          8.76         0.94 o                         
   3  -5   3        341.51        341.66        11.90 o                         
   4  -5   3         35.31         30.05         2.64 o                         
   5  -5   3         38.53         38.72         3.30 o                         
   6  -5   3         25.82         22.84         3.25 o                         
   7  -5   3         17.32         24.96         3.68 o                         
   8  -5   3          9.72         20.38         3.81 o                         
   9  -5   3         35.97         25.71         4.44 o                         
  -8  -4   3         15.10         15.68        12.03 o                         
  -7  -4   3         74.51         58.17         4.35 o                         
  -6  -4   3        158.10        156.57         6.10 o                         
  -5  -4   3         16.10         14.95         2.19 o                         
  -4  -4   3          2.16          2.00         1.28 o                         
  -3  -4   3        142.93        140.56         4.97 o                         
  -2  -4   3         22.74         27.86         1.70 o                         
  -1  -4   3        252.24        269.04         6.84 o                         
   0  -4   3          1.19          3.13         0.63 o                         
   1  -4   3         60.96         80.63         1.67 o                         
   2  -4   3        141.04        129.51         3.26 o                         
   3  -4   3         74.70         43.30         2.14 o                         
   4  -4   3        162.19        161.46         4.88 o                         
   5  -4   3        237.96        230.01         6.58 o                         
   6  -4   3        213.19        232.64         7.69 o                         
   7  -4   3        103.60         89.00         5.40 o                         
   8  -4   3          2.56          6.45         2.67 o                         
   9  -4   3         13.45         24.58         4.34 o                         
  -9  -3   3         87.57         55.76        36.03 o                         
  -8  -3   3        651.77        670.73        22.98 o                         
  -7  -3   3          5.16          2.52         1.84 o                         
  -6  -3   3          7.03          8.31         1.79 o                         
  -5  -3   3         23.82         27.48         1.40 o                         
  -4  -3   3         20.57         23.93         1.03 o                         
  -3  -3   3        245.73        298.76        14.48 o                         
  -2  -3   3         70.49         67.31         1.67 o                         
  -1  -3   3       1798.55       1908.99        37.29 o                         
   0  -3   3        486.49        460.56         4.04 o                         
   1  -3   3        416.78        504.40         5.69 o                         
   2  -3   3          0.60          0.67         0.42 o                         
   3  -3   3        931.82        977.15        36.23 o                         
   4  -3   3        183.69        195.35         6.08 o                         
   5  -3   3         61.62         60.40         3.17 o                         
   6  -3   3         10.88          9.94         2.17 o                         
   7  -3   3         43.26         44.66         6.91 o                         
   8  -3   3         19.65         18.75         5.03 o                         
   9  -3   3         15.03         17.19         7.03 o                         
  -9  -2   3          0.39          0.70         1.46 o                         
  -8  -2   3         33.79         13.34         4.85 o                         
  -7  -2   3        343.59        365.71         9.75 o                         
  -6  -2   3          8.14         12.97         1.62 o                         
  -5  -2   3        215.09        220.34         3.88 o                         
  -4  -2   3       1481.68       1374.57        12.33 o                         
  -3  -2   3        305.13        332.12         3.37 o                         
  -2  -2   3        284.00        299.84         5.00 o                         
  -1  -2   3        103.19        111.84         3.32 o                         
   0  -2   3         15.71         14.68         0.54 o                         
   1  -2   3       2108.63       2098.82        13.58 o                         
   2  -2   3        276.27        238.88         2.47 o                         
   3  -2   3       1205.52       1230.83         7.92 o                         
   4  -2   3          2.52          5.60         1.89 o                         
   5  -2   3        474.11        496.72         9.30 o                         
   6  -2   3          2.31         33.64        19.87 o                         
   7  -2   3        169.82        167.51         6.37 o                         
   8  -2   3          0.36          0.88         1.81 o                         
   9  -2   3          0.20          1.97         2.20 o                         
  -9  -1   3          1.13          3.59         1.84 o                         
  -8  -1   3          2.01          0.39         1.28 o                         
  -7  -1   3          0.01         -0.15         0.80 o                         
  -6  -1   3        419.65        464.12        11.66 o                         
  -5  -1   3         20.43         35.53         1.55 o                         
  -4  -1   3        213.02        262.35         3.69 o                         
  -3  -1   3         75.24         94.61         3.03 o                         
  -2  -1   3       2568.28       2505.10        16.25 o                         
  -1  -1   3        461.41        468.47         4.67 o                         
   1  -1   3         11.58         14.42         0.78 o                         
   2  -1   3        519.95        440.70         5.26 o                         
   3  -1   3         79.20         80.10         1.24 o                         
   4  -1   3          5.45          3.52         1.03 o                         
   5  -1   3         53.89         61.30         4.28 o                         
   6  -1   3         55.92         63.52         3.43 o                         
   7  -1   3         21.52         23.49         3.95 o                         
   8  -1   3         30.47         35.53         3.67 o                         
   9  -1   3         27.18         24.53         3.75 o                         
 -10   0   3         11.98         20.59         6.05 o                         
  -9   0   3          6.94         14.23         2.50 o                         
  -8   0   3         24.93         22.60         3.70 o                         
  -7   0   3         35.13         31.70         5.33 o                         
  -6   0   3         79.71         80.65         2.60 o                         
  -5   0   3          3.52         10.44         1.01 o                         
  -4   0   3        163.67        182.80         2.88 o                         
  -3   0   3        909.83        896.81         8.69 o                         
  -2   0   3       1928.54       1915.52        15.71 o                         
  -1   0   3        251.39        238.43         2.58 o                         
   0   0   3         19.24         15.18         0.35 o                         
   1   0   3        222.16        206.98         2.65 o                         
   2   0   3         28.06         38.35         1.34 o                         
   3   0   3        423.24        406.77         3.83 o                         
   4   0   3          0.03          2.97         1.26 o                         
   5   0   3         60.02         64.00         2.93 o                         
   6   0   3        965.66       1043.38        22.74 o                         
   7   0   3        140.89        149.01         5.63 o                         
   8   0   3         10.98          9.07         2.37 o                         
   9   0   3         31.56         39.95         4.49 o                         
 -10   1   3         25.89         43.53         4.09 o                         
  -9   1   3         10.01         14.66         4.43 o                         
  -8   1   3         27.43         29.85         4.94 o                         
  -7   1   3         30.28         37.89         2.51 o                         
  -6   1   3         22.78         21.70         2.23 o                         
  -5   1   3         48.88         34.82         1.53 o                         
  -4   1   3          7.96         13.47         0.94 o                         
  -3   1   3          9.65          5.51         0.66 o                         
  -2   1   3       1348.71       1404.09        11.00 o                         
  -1   1   3         37.20         43.28         1.28 o                         
   0   1   3       2675.33       2463.23        10.07 o                         
   1   1   3        565.98        529.97         4.81 o                         
   2   1   3        163.08        176.70         3.23 o                         
   3   1   3         13.54         22.96         0.86 o                         
   4   1   3        126.18        124.44         2.19 o                         
   5   1   3        330.94        314.17         6.37 o                         
   6   1   3         39.14         41.37         2.83 o                         
   7   1   3          8.10          4.95         5.24 o                         
   8   1   3          3.85          4.40         2.15 o                         
   9   1   3          0.72          1.35         1.92 o                         
  -9   2   3          6.57          7.93         2.57 o                         
  -8   2   3         68.19         67.48         4.27 o                         
  -7   2   3          1.12          7.54         5.06 o                         
  -6   2   3         42.44         36.14         2.74 o                         
  -5   2   3          0.39          0.33         0.54 o                         
  -4   2   3        219.51        218.14         3.04 o                         
  -3   2   3        156.14        193.21         3.38 o                         
  -2   2   3       2940.34       3112.77        18.64 o                         
  -1   2   3       1604.50       1558.05        17.90 o                         
   0   2   3        512.06        525.60         6.49 o                         
   1   2   3        493.85        438.76         4.62 o                         
   2   2   3         38.94         32.10         1.05 o                         
   3   2   3          0.94          2.05         0.51 o                         
   4   2   3        299.34        308.89         4.19 o                         
   5   2   3         81.83         94.69         2.63 o                         
   6   2   3         45.18         36.13         2.76 o                         
   7   2   3         16.67         16.01         2.34 o                         
   8   2   3          2.26          4.65         2.29 o                         
   9   2   3          0.40          0.00         2.75 o                         
  -9   3   3         29.68         21.99         3.67 o                         
  -8   3   3          0.60          1.69         1.88 o                         
  -7   3   3          0.41         -0.24         1.31 o                         
  -6   3   3        162.32        150.65         6.64 o                         
  -5   3   3         21.83         30.45         2.36 o                         
  -4   3   3         14.16         19.45         1.86 o                         
  -3   3   3         35.74         29.69         1.74 o                         
  -2   3   3        638.78        634.86         5.77 o                         
  -1   3   3        666.72        781.48         8.52 o                         
   0   3   3       3576.25       3705.04        21.67 o                         
   1   3   3         55.49         81.35         1.28 o                         
   2   3   3        624.35        682.23         7.39 o                         
   3   3   3         69.07         62.06         1.51 o                         
   4   3   3        165.16        171.53         3.09 o                         
   5   3   3         74.15         73.58         2.34 o                         
   6   3   3          9.91          8.80         1.42 o                         
   7   3   3         96.65        109.72         5.81 o                         
   8   3   3         74.96         71.69        45.01 o                         
  -9   4   3         75.62         89.23         6.50 o                         
  -8   4   3          3.53          3.95         3.77 o                         
  -7   4   3         82.49         91.45         5.12 o                         
  -6   4   3         37.98         42.96         2.94 o                         
  -5   4   3        129.55        124.10         4.50 o                         
  -4   4   3        402.34        431.89         9.43 o                         
  -3   4   3          1.45          2.27         0.79 o                         
  -2   4   3        108.41        124.20         1.97 o                         
  -1   4   3         94.08        107.07         1.88 o                         
   0   4   3         19.73         26.17         1.57 o                         
   1   4   3          6.62         10.83         1.52 o                         
   2   4   3        601.58        635.38         6.64 o                         
   3   4   3         19.05         18.73         1.18 o                         
   4   4   3          9.55         13.66         1.69 o                         
   5   4   3         19.34         14.83         1.85 o                         
   6   4   3        208.92        199.46         4.91 o                         
   7   4   3         13.34         16.67         2.06 o                         
   8   4   3         27.03         17.94        13.11 o                         
  -9   5   3         20.28         19.48         3.77 o                         
  -8   5   3          3.37          4.78         4.70 o                         
  -7   5   3         23.27         30.20         3.27 o                         
  -6   5   3          0.64         -0.65         1.46 o                         
  -5   5   3       1770.89       1837.39        47.46 o                         
  -4   5   3          2.46          1.08         1.31 o                         
  -3   5   3          9.23         10.54         1.54 o                         
  -2   5   3        148.83        142.73         2.44 o                         
  -1   5   3          5.00          4.86         0.79 o                         
   0   5   3          0.00          0.75         0.73 o                         
   1   5   3         95.53         85.66         1.94 o                         
   2   5   3         15.33         12.27         1.40 o                         
   3   5   3        106.42        111.73         2.70 o                         
   4   5   3        116.23         96.90         3.15 o                         
   5   5   3         57.68         53.91         2.37 o                         
   6   5   3          2.88          1.41         1.19 o                         
   7   5   3         24.67         17.42         2.93 o                         
  -8   6   3         51.66         59.70         5.02 o                         
  -7   6   3         29.32         22.42         3.20 o                         
  -6   6   3          0.06          0.60         1.50 o                         
  -5   6   3         22.66         30.26         2.68 o                         
  -4   6   3        430.13        433.95        12.87 o                         
  -3   6   3         18.44         18.59         1.20 o                         
  -2   6   3         97.03        115.29         7.02 o                         
  -1   6   3          2.39          4.33         0.89 o                         
   0   6   3         10.50         13.22         1.20 o                         
   1   6   3        915.08        913.50        10.48 o                         
   2   6   3        185.58        199.92         4.08 o                         
   3   6   3        132.71        143.38         3.57 o                         
   4   6   3         93.55         85.97         4.70 o                         
   5   6   3         12.71         11.31         1.52 o                         
   6   6   3          8.89          7.31         1.98 o                         
   7   6   3          0.11          0.36         2.57 o                         
  -7   7   3         11.14         17.14         2.95 o                         
  -6   7   3          7.43          7.12         2.44 o                         
  -5   7   3         59.89         63.02         3.90 o                         
  -4   7   3         14.31         12.85         2.13 o                         
  -3   7   3         69.93         73.38         4.25 o                         
  -2   7   3         36.55         30.30         1.67 o                         
  -1   7   3         17.61         22.90         1.97 o                         
   0   7   3          2.30          1.39         1.05 o                         
   1   7   3         46.17         44.05         2.47 o                         
   2   7   3         14.00         15.43         1.78 o                         
   3   7   3          3.22          1.02         0.93 o                         
   4   7   3          0.44          1.30         1.06 o                         
   5   7   3          7.01          7.60         3.83 o                         
   6   7   3          3.30          3.83         3.65 o                         
  -6   8   3         29.86         36.85         3.90 o                         
  -5   8   3          5.27          2.61         1.94 o                         
  -4   8   3          1.18          0.62         1.44 o                         
  -3   8   3         37.34         41.08         3.26 o                         
  -2   8   3         26.21         24.15         2.31 o                         
  -1   8   3          2.93          2.07         1.35 o                         
   0   8   3          8.58          5.85         2.91 o                         
   1   8   3          1.65          1.65         0.88 o                         
   2   8   3         41.46         36.53         2.72 o                         
   3   8   3         17.75         17.11         3.35 o                         
   4   8   3        164.41        189.38        10.95 o                         
   5   8   3          0.18         -1.26         2.87 o                         
  -5   9   3         98.83        108.38        22.21 o                         
  -4   9   3         20.12         17.80         2.87 o                         
  -3   9   3        110.05        126.41         5.58 o                         
  -2   9   3         26.87         24.30         2.12 o                         
  -1   9   3          1.77          1.03         0.94 o                         
   0   9   3         14.37         15.46         2.34 o                         
   1   9   3          0.54          0.62         1.39 o                         
   2   9   3          7.06          5.57         3.47 o                         
   3   9   3          6.84          6.11         3.83 o                         
  -2  10   3          0.00          0.08         1.98 o                         
  -1  10   3          0.00          0.40         1.02 o                         
   0  10   3         10.10         16.16         3.95 o                         
  -2 -10   4          7.69         10.42         3.50 o                         
  -1 -10   4         24.04         21.51         3.80 o                         
   0 -10   4         36.45         31.39         4.04 o                         
   2 -10   4         93.08         95.29         8.38 o                         
   3 -10   4          1.19          0.21         1.24 o                         
  -4  -9   4         17.55         21.28         4.07 o                         
  -3  -9   4         65.22         67.30         5.54 o                         
  -2  -9   4        187.68        196.37         8.35 o                         
  -1  -9   4        208.99        214.85         8.37 o                         
   0  -9   4          0.03         -0.15         1.44 o                         
   1  -9   4         18.96         18.02         2.84 o                         
   2  -9   4          5.20          9.70         2.06 o                         
   3  -9   4          2.55          4.59         3.44 o                         
   4  -9   4         45.01         47.12         3.98 o                         
   5  -9   4         21.71         21.12         5.36 o                         
  -5  -8   4          7.93          9.69         2.94 o                         
  -4  -8   4          4.38         10.34         6.55 o                         
  -3  -8   4         94.19        101.92         5.74 o                         
  -2  -8   4         83.50         95.27         5.42 o                         
  -1  -8   4         16.62         11.25         2.54 o                         
   0  -8   4          1.42          1.67         1.36 o                         
   1  -8   4        275.73        250.26         7.56 o                         
   2  -8   4        106.00         95.87         3.06 o                         
   3  -8   4         17.12         16.56         2.29 o                         
   4  -8   4         25.60         31.31         3.59 o                         
   5  -8   4         86.64         86.61        13.14 o                         
   6  -8   4          7.05         13.50         3.20 o                         
  -6  -7   4          0.07          1.56         2.04 o                         
  -5  -7   4         91.29         99.85         5.72 o                         
  -4  -7   4         14.65         13.81         2.71 o                         
  -3  -7   4          0.20          1.37         1.68 o                         
  -2  -7   4         53.75         56.68         3.87 o                         
  -1  -7   4         58.69         51.46         3.23 o                         
   0  -7   4         12.11          7.85         1.71 o                         
   1  -7   4        275.41        274.79         7.20 o                         
   2  -7   4         20.94         19.37         1.50 o                         
   3  -7   4         17.14         12.38         2.04 o                         
   4  -7   4        309.20        330.39         9.06 o                         
   5  -7   4          7.06          8.67         2.55 o                         
   6  -7   4          0.18          3.45         2.05 o                         
   7  -7   4         12.76         16.35         3.48 o                         
  -7  -6   4          0.08          1.43         2.08 o                         
  -6  -6   4          1.95          6.72         4.19 o                         
  -5  -6   4        210.68        213.09         7.69 o                         
  -4  -6   4        131.66        130.37         5.18 o                         
  -3  -6   4         13.43          9.69         2.21 o                         
  -2  -6   4          5.91          5.98         2.18 o                         
  -1  -6   4         24.01         27.49         3.05 o                         
   0  -6   4          4.92          7.37         1.54 o                         
   1  -6   4        118.16        112.75         2.75 o                         
   2  -6   4          3.69          4.97         1.01 o                         
   3  -6   4         48.88         58.01        20.47 o                         
   4  -6   4          3.40          5.50         1.84 o                         
   5  -6   4         76.18         73.92         4.42 o                         
   6  -6   4         13.13         12.83         2.85 o                         
   7  -6   4          6.55          3.85         2.45 o                         
   8  -6   4          1.08          0.27         2.84 o                         
  -8  -5   4          3.82         11.04         5.06 o                         
  -7  -5   4         41.22         43.46         4.27 o                         
  -6  -5   4         38.72         31.76         3.39 o                         
  -5  -5   4        139.58        141.40         5.75 o                         
  -4  -5   4         66.56         64.29         3.58 o                         
  -3  -5   4        118.98        130.37         4.67 o                         
  -2  -5   4         31.18         33.13         2.43 o                         
  -1  -5   4        227.35        248.12         5.52 o                         
   0  -5   4          5.88          8.76         1.74 o                         
   1  -5   4        326.75        353.03         4.81 o                         
   2  -5   4          2.99          7.59         0.97 o                         
   3  -5   4        339.21        365.11        11.37 o                         
   4  -5   4        103.06        113.71         3.85 o                         
   5  -5   4          6.47          6.82         1.99 o                         
   6  -5   4         39.98         37.37         5.72 o                         
   7  -5   4        178.77        225.05         8.84 o                         
   8  -5   4          3.10          3.33         2.61 o                         
  -8  -4   4         46.08         31.78         5.27 o                         
  -7  -4   4         27.39         26.21         3.42 o                         
  -6  -4   4        292.30        275.13         8.38 o                         
  -5  -4   4          6.01          9.71         2.00 o                         
  -4  -4   4          6.27          6.85         1.37 o                         
  -3  -4   4        230.61        218.54         5.60 o                         
  -2  -4   4         85.08         82.97         2.60 o                         
  -1  -4   4       1209.66       1272.95        15.42 o                         
   0  -4   4         38.53         41.40         1.95 o                         
   1  -4   4       1794.68       2028.00        19.52 o                         
   2  -4   4         47.87         51.62         1.51 o                         
   3  -4   4         48.96         63.23         1.91 o                         
   4  -4   4        168.23        159.51         4.92 o                         
   5  -4   4         29.61         57.36        14.69 o                         
   6  -4   4          7.32         13.80         2.57 o                         
   7  -4   4         42.05         37.38         3.95 o                         
   8  -4   4         15.61         15.16         3.32 o                         
   9  -4   4         22.42         12.31         3.52 o                         
  -9  -3   4         13.75         18.11        12.66 o                         
  -8  -3   4         24.66          6.32         7.21 o                         
  -7  -3   4         43.78         43.88         4.28 o                         
  -6  -3   4        894.05        884.35        17.41 o                         
  -5  -3   4          0.72         25.33        14.78 o                         
  -4  -3   4        238.81        242.24         5.29 o                         
  -3  -3   4        290.31        291.58         5.64 o                         
  -2  -3   4          0.04          0.00         0.49 o                         
  -1  -3   4         16.69          3.48         0.87 o                         
   0  -3   4        216.38        200.73         3.34 o                         
   1  -3   4         58.85         62.95         1.43 o                         
   2  -3   4         56.49         62.93         1.47 o                         
   3  -3   4        195.46        224.36         2.79 o                         
   4  -3   4        212.51        254.80         5.90 o                         
   5  -3   4          1.36          3.26         1.65 o                         
   6  -3   4         18.18         15.28         2.49 o                         
   7  -3   4        119.37        111.50         5.53 o                         
   8  -3   4         25.25         34.66         5.18 o                         
   9  -3   4         45.12         57.57         5.39 o                         
  -9  -2   4          2.59         -0.88         1.86 o                         
  -8  -2   4        143.17        136.97        83.59 o                         
  -7  -2   4         43.76         42.71         2.30 o                         
  -6  -2   4         30.60         33.80         1.97 o                         
  -5  -2   4         80.02         86.15         3.53 o                         
  -4  -2   4       2232.78       2291.89        24.77 o                         
  -3  -2   4        115.18        125.47         2.44 o                         
  -2  -2   4        782.61        734.58         8.60 o                         
  -1  -2   4        686.77        689.66         6.87 o                         
   0  -2   4       5313.56       5138.40        29.10 o                         
   1  -2   4        437.71        429.15         5.22 o                         
   2  -2   4        466.94        477.17         4.75 o                         
   3  -2   4        122.42        140.39         2.06 o                         
   4  -2   4          1.40          1.67         1.01 o                         
   5  -2   4         62.51         60.44         3.18 o                         
   6  -2   4         14.82         20.62         3.44 o                         
   7  -2   4         12.70         12.94         2.50 o                         
   8  -2   4          7.91         13.34         2.88 o                         
   9  -2   4         65.37         78.00         5.85 o                         
  -9  -1   4          1.81          0.18         2.27 o                         
  -8  -1   4          4.37          9.02         1.52 o                         
  -7  -1   4         11.73         10.79         1.50 o                         
  -6  -1   4         78.70         86.60         2.65 o                         
  -5  -1   4         19.84         26.57         1.92 o                         
  -4  -1   4        584.06        592.38         6.34 o                         
  -3  -1   4          5.14         15.39         0.69 o                         
  -2  -1   4        118.30        126.44         1.52 o                         
  -1  -1   4       1989.23       1994.55        15.90 o                         
   0  -1   4        120.96        118.16         1.55 o                         
   1  -1   4       1119.30       1087.48         7.51 o                         
   2  -1   4        164.17        142.85         1.76 o                         
   3  -1   4         11.40         20.08         0.79 o                         
   4  -1   4        544.47        569.87         5.55 o                         
   5  -1   4         14.67         25.18         1.93 o                         
   6  -1   4        172.68        171.10         5.49 o                         
   7  -1   4        140.17        137.45         5.54 o                         
   8  -1   4         38.22         38.98         3.81 o                         
   9  -1   4          1.83          0.97         1.98 o                         
  -9   0   4          1.19         -1.00         1.51 o                         
  -8   0   4          0.61          0.37         0.95 o                         
  -7   0   4          9.07         11.06         1.45 o                         
  -6   0   4         34.28         30.14         1.75 o                         
  -5   0   4          7.07          6.27         1.04 o                         
  -4   0   4        364.62        437.38         5.12 o                         
  -3   0   4          4.07          1.42         0.45 o                         
  -2   0   4        401.65        447.81         3.69 o                         
  -1   0   4         19.79         18.78         0.54 o                         
   0   0   4       2113.28       2019.48        14.72 o                         
   1   0   4        466.72        441.99         4.59 o                         
   2   0   4       1599.82       1464.28         9.55 o                         
   3   0   4         11.49          6.66         0.69 o                         
   4   0   4        229.42        243.41         4.08 o                         
   5   0   4        258.70        252.12         5.78 o                         
   6   0   4          2.84         10.59         1.99 o                         
   7   0   4          5.32          2.37         1.35 o                         
   8   0   4         27.74         26.62         5.93 o                         
   9   0   4         30.05         27.19         3.76 o                         
 -10   1   4         21.38         18.77         3.34 o                         
  -9   1   4          4.89          8.67         2.45 o                         
  -8   1   4         35.72         24.84         2.95 o                         
  -7   1   4          0.28          1.03         0.93 o                         
  -6   1   4         48.57         44.83         2.09 o                         
  -5   1   4         29.79         33.97         1.52 o                         
  -4   1   4        162.56        218.92         3.24 o                         
  -3   1   4        814.78        846.86         7.34 o                         
  -2   1   4       2163.17       2122.90        13.51 o                         
  -1   1   4       2756.52       2594.04        13.97 o                         
   0   1   4        815.15        767.50         3.50 o                         
   1   1   4        535.28        513.78         5.29 o                         
   2   1   4       3499.68       3350.83        28.73 o                         
   3   1   4        576.15        594.54         5.41 o                         
   4   1   4         12.47         19.92         1.03 o                         
   5   1   4        183.59        197.35         3.58 o                         
   6   1   4        200.41        204.99        11.46 o                         
   7   1   4         15.94         11.04         4.37 o                         
   8   1   4          0.00          1.59         1.02 o                         
   9   1   4          7.90         14.42         5.75 o                         
  -9   2   4         13.68         24.45         3.33 o                         
  -8   2   4         32.23         25.45         3.05 o                         
  -7   2   4        125.94         97.25         4.38 o                         
  -6   2   4        419.26        391.97        13.42 o                         
  -5   2   4          4.42          3.41         1.33 o                         
  -4   2   4       1411.61       1400.65        21.25 o                         
  -3   2   4        232.84        236.88         3.83 o                         
  -2   2   4        232.78        219.51         2.47 o                         
  -1   2   4        213.81        219.15         2.22 o                         
   0   2   4        242.16        277.90         3.34 o                         
   1   2   4          6.76          7.76         0.54 o                         
   2   2   4          0.01          0.61         0.38 o                         
   3   2   4        164.21        178.25         4.52 o                         
   4   2   4         30.20         26.02         1.32 o                         
   5   2   4        409.43        379.83         7.19 o                         
   6   2   4          1.31          1.20         0.78 o                         
   7   2   4         96.95         90.69         4.91 o                         
   8   2   4          1.65          4.78         4.91 o                         
   9   2   4          2.44          3.07         4.67 o                         
  -9   3   4         86.92        132.54        12.21 o                         
  -8   3   4        100.64         54.46         4.22 o                         
  -7   3   4         20.66         23.87         2.64 o                         
  -6   3   4         23.81         15.95         2.21 o                         
  -5   3   4          2.95          8.11         3.98 o                         
  -4   3   4         51.99         68.16         1.94 o                         
  -3   3   4         14.62         20.49         1.59 o                         
  -2   3   4        330.34        327.80         3.36 o                         
  -1   3   4         52.09         53.43         1.17 o                         
   0   3   4        600.94        609.45         6.71 o                         
   1   3   4         15.19         17.26         0.70 o                         
   2   3   4        103.08         96.39         1.64 o                         
   3   3   4        244.71        232.86         3.51 o                         
   4   3   4          2.66          4.60         0.83 o                         
   5   3   4         56.03         63.48         2.27 o                         
   6   3   4        122.53        113.00         3.32 o                         
   7   3   4          0.05          0.19         1.17 o                         
   8   3   4         45.67         53.40         4.01 o                         
  -9   4   4        112.87         95.50         6.37 o                         
  -8   4   4        124.62         93.80         5.59 o                         
  -7   4   4        212.47        248.04         8.11 o                         
  -6   4   4         16.31         17.03         2.44 o                         
  -5   4   4         82.11         73.25         3.48 o                         
  -4   4   4         18.39         20.34         0.95 o                         
  -3   4   4         99.08        112.88         2.94 o                         
  -2   4   4        471.07        524.98         5.49 o                         
  -1   4   4        621.30        689.54         6.48 o                         
   0   4   4        128.83        152.23         2.22 o                         
   1   4   4          0.41          3.41         0.56 o                         
   2   4   4          3.98          3.91         0.94 o                         
   3   4   4         48.37         34.59         1.44 o                         
   4   4   4         86.19         77.34         2.24 o                         
   5   4   4          0.72          1.60         1.00 o                         
   6   4   4          6.27          6.80         1.74 o                         
   7   4   4         44.45         46.72         2.84 o                         
   8   4   4          0.44         -0.78         1.92 o                         
  -9   5   4          7.54          4.25         2.66 o                         
  -8   5   4          0.10          3.09         2.19 o                         
  -7   5   4          8.10          7.22         2.39 o                         
  -6   5   4         27.07         39.65         3.12 o                         
  -5   5   4         58.09         67.81         4.06 o                         
  -4   5   4        348.71        323.94        12.23 o                         
  -3   5   4         27.04         27.18         1.13 o                         
  -2   5   4        239.87        245.00         4.57 o                         
  -1   5   4        133.72        123.95         2.41 o                         
   0   5   4         23.03         29.12         1.31 o                         
   1   5   4         71.40         58.26         1.65 o                         
   2   5   4        429.21        418.73         5.58 o                         
   3   5   4         25.47         32.32         1.54 o                         
   4   5   4         10.23          5.32         1.10 o                         
   5   5   4          4.97          7.30         1.43 o                         
   6   5   4        118.71        101.54         3.61 o                         
   7   5   4          0.46          1.20         2.63 o                         
  -8   6   4         13.94         29.87         4.37 o                         
  -7   6   4          0.95          1.04         1.74 o                         
  -6   6   4          7.60          8.49         2.26 o                         
  -5   6   4         81.37         72.96         5.84 o                         
  -4   6   4          4.86          3.04         1.50 o                         
  -3   6   4        121.36        121.76         2.61 o                         
  -2   6   4          3.05          2.08         0.88 o                         
  -1   6   4         52.64         47.02         1.73 o                         
   0   6   4         62.37         54.77         1.95 o                         
   1   6   4         10.62          6.63         1.06 o                         
   2   6   4        223.11        214.68         4.22 o                         
   3   6   4        114.77        100.28         2.81 o                         
   4   6   4         49.56         48.89         2.70 o                         
   5   6   4          2.49          2.59         1.75 o                         
   6   6   4         25.32         30.77         4.91 o                         
  -7   7   4          2.31         -0.12         1.53 o                         
  -6   7   4         31.72         33.91         3.51 o                         
  -5   7   4          1.99          6.46         3.20 o                         
  -4   7   4         16.73         16.55         2.31 o                         
  -3   7   4        413.46        387.10        14.03 o                         
  -2   7   4         49.38         42.75         2.21 o                         
  -1   7   4         47.91         43.40         2.69 o                         
   0   7   4        125.12         90.32        51.83 o                         
   1   7   4        187.86        169.09         4.62 o                         
   2   7   4          5.59          1.28         1.66 o                         
   3   7   4          0.17          0.18         0.70 o                         
   4   7   4         11.75         15.47         2.63 o                         
   5   7   4          4.63          1.38         2.69 o                         
   6   7   4          2.32          0.42         2.69 o                         
  -6   8   4          2.34          3.19         2.13 o                         
  -5   8   4        158.86        174.90         7.14 o                         
  -4   8   4          0.97          6.08         2.09 o                         
  -3   8   4          9.24         16.43         2.47 o                         
  -2   8   4         54.99         46.36         2.29 o                         
  -1   8   4         19.79         16.91         2.01 o                         
   0   8   4        152.94        153.89         4.80 o                         
   1   8   4          0.26          0.77         0.82 o                         
   2   8   4         49.87         44.60         4.52 o                         
   3   8   4         16.67         16.55        12.90 o                         
   4   8   4          1.80          6.94         3.47 o                         
  -5   9   4         49.24         42.45         4.67 o                         
  -4   9   4          3.58          1.53         2.45 o                         
  -3   9   4          8.03          8.11         2.24 o                         
  -2   9   4          2.66          1.50         1.08 o                         
  -1   9   4         57.39         62.68         3.72 o                         
   0   9   4         49.52         43.82         3.24 o                         
   1   9   4        121.28        117.51        70.78 o                         
   2   9   4         18.50         12.39         3.77 o                         
   3   9   4          3.64          2.33         3.11 o                         
  -2 -10   5          0.68          0.34         1.88 o                         
  -1 -10   5         53.58         51.91         5.23 o                         
   0 -10   5          3.41          3.30         2.35 o                         
   1 -10   5          1.30          1.14         2.27 o                         
   2 -10   5         61.26         74.64         8.08 o                         
   3 -10   5          1.48          4.01         3.59 o                         
  -4  -9   5         38.58         49.61         5.24 o                         
  -3  -9   5        234.60        275.17        10.98 o                         
  -2  -9   5         83.46         91.32         7.93 o                         
  -1  -9   5        176.05        178.35         7.92 o                         
   0  -9   5          2.06         21.04        11.94 o                         
   1  -9   5         20.16         18.61         2.86 o                         
   2  -9   5         33.81         21.56         4.28 o                         
   3  -9   5          0.02          1.53         2.01 o                         
   4  -9   5          6.59          2.69         1.90 o                         
   5  -9   5         49.64         54.45         4.69 o                         
  -5  -8   5          6.22          5.24         2.72 o                         
  -4  -8   5          0.90          2.47         2.02 o                         
  -3  -8   5         25.61         31.08         3.72 o                         
  -2  -8   5         40.55         52.13         4.40 o                         
  -1  -8   5        260.86        291.97         9.32 o                         
   0  -8   5         12.29         13.43         2.56 o                         
   1  -8   5          0.94          0.57         0.62 o                         
   2  -8   5          6.03          5.25         1.29 o                         
   3  -8   5          7.55         14.99         2.28 o                         
   4  -8   5         54.24         57.01         3.72 o                         
   5  -8   5          2.50         12.32         6.52 o                         
   6  -8   5          5.78          4.58         2.57 o                         
  -6  -7   5         22.19         24.72         3.75 o                         
  -5  -7   5         83.68         75.36         4.90 o                         
  -4  -7   5          1.42          1.49         1.80 o                         
  -3  -7   5         15.17         15.59         2.75 o                         
  -2  -7   5         17.02         15.59         2.46 o                         
  -1  -7   5          2.43          1.89         1.58 o                         
   0  -7   5         48.50         61.06         3.64 o                         
   1  -7   5          0.08          1.35         0.83 o                         
   2  -7   5         99.76         77.60         2.66 o                         
   3  -7   5         28.84         22.74         2.44 o                         
   4  -7   5         34.73         28.81         3.51 o                         
   5  -7   5         75.90         87.00         5.15 o                         
   6  -7   5         10.54         19.00         3.32 o                         
   7  -7   5          0.00          0.47         1.98 o                         
  -7  -6   5         24.69         17.55         3.55 o                         
  -6  -6   5         39.56         40.41         4.04 o                         
  -5  -6   5         11.28         12.27         2.81 o                         
  -4  -6   5         98.17         98.26         4.63 o                         
  -3  -6   5          5.22          3.97         1.91 o                         
  -2  -6   5         73.76         93.87        16.97 o                         
  -1  -6   5        125.97        115.27         4.37 o                         
   0  -6   5        177.05        175.65         5.23 o                         
   1  -6   5          4.95          6.53         1.51 o                         
   2  -6   5         15.16         27.93         1.63 o                         
   3  -6   5         23.44         20.65         1.95 o                         
   4  -6   5          1.78          0.35         1.24 o                         
   5  -6   5          6.04          9.06         2.41 o                         
   6  -6   5          3.41          4.49         2.39 o                         
   7  -6   5          0.41          1.38         2.03 o                         
   8  -6   5         39.02         37.10         4.97 o                         
  -8  -5   5         20.52         15.11         5.51 o                         
  -7  -5   5         31.52         32.61         3.99 o                         
  -6  -5   5         44.92         36.27         3.73 o                         
  -5  -5   5        396.76        390.02        10.44 o                         
  -4  -5   5          1.99          2.89         1.43 o                         
  -3  -5   5         15.82         24.59         6.70 o                         
  -2  -5   5        204.19        191.42         7.39 o                         
  -1  -5   5         43.34         38.84         6.88 o                         
   0  -5   5         43.52         51.50         1.47 o                         
   1  -5   5        264.35        292.59         5.16 o                         
   2  -5   5        137.29        131.81         2.91 o                         
   3  -5   5        158.40        151.37         4.81 o                         
   4  -5   5          6.57         26.85        11.07 o                         
   5  -5   5         22.01         33.34         3.11 o                         
   6  -5   5        221.93        229.28         8.09 o                         
   7  -5   5          0.41          3.10         2.37 o                         
   8  -5   5         14.61         18.50         3.84 o                         
  -8  -4   5         21.53         37.05         4.17 o                         
  -7  -4   5         23.03         22.94         3.47 o                         
  -6  -4   5         49.12         42.50         4.43 o                         
  -5  -4   5          3.96          2.96         1.64 o                         
  -4  -4   5         12.76         13.29         1.91 o                         
  -3  -4   5       1000.53       1123.62        16.81 o                         
  -2  -4   5         57.09         61.10         2.79 o                         
  -1  -4   5         21.42         35.22         6.16 o                         
   0  -4   5        185.61        194.84         4.58 o                         
   1  -4   5         81.62        105.32         2.28 o                         
   2  -4   5        200.19        241.11        20.73 o                         
   3  -4   5         16.93         21.81         1.15 o                         
   4  -4   5         56.70         51.78         3.02 o                         
   5  -4   5         74.69         88.95         4.28 o                         
   6  -4   5        145.59        135.95         5.75 o                         
   7  -4   5         81.47         87.49         8.53 o                         
   8  -4   5          6.22          4.72         2.56 o                         
   9  -4   5         33.40         37.57         4.72 o                         
  -9  -3   5         40.41         11.14         7.60 o                         
  -8  -3   5        152.92        120.07        31.90 o                         
  -7  -3   5        209.26        198.12         7.49 o                         
  -6  -3   5       1067.02       1097.86        34.84 o                         
  -5  -3   5          1.53          2.25         1.48 o                         
  -4  -3   5          3.03          2.63         1.34 o                         
  -3  -3   5        557.03        582.89         9.53 o                         
  -2  -3   5         57.09         67.34         2.43 o                         
  -1  -3   5         66.55         94.68         2.87 o                         
   0  -3   5        101.92        106.49         1.75 o                         
   1  -3   5       1003.89       1112.86        10.16 o                         
   2  -3   5        191.72        193.78         3.01 o                         
   3  -3   5          0.28          0.19         0.60 o                         
   4  -3   5        128.43        124.37         3.80 o                         
   5  -3   5         76.73         82.39         3.83 o                         
   6  -3   5         38.13         43.06         5.90 o                         
   7  -3   5          6.27          4.97         2.05 o                         
   8  -3   5          0.04          1.76         2.07 o                         
   9  -3   5          2.17          3.70         2.66 o                         
  -9  -2   5         24.80         18.98        14.72 o                         
  -8  -2   5          2.09          3.51         2.11 o                         
  -7  -2   5         19.46         20.48         1.68 o                         
  -6  -2   5        541.78        505.03        11.50 o                         
  -5  -2   5         13.34         10.56         0.99 o                         
  -4  -2   5         15.46         20.92         4.13 o                         
  -3  -2   5          7.88         18.47         0.56 o                         
  -2  -2   5         34.94         36.73         1.82 o                         
  -1  -2   5        658.01        644.05         8.86 o                         
   0  -2   5         97.23         84.17         1.48 o                         
   1  -2   5       2079.56       2157.66        15.79 o                         
   2  -2   5         86.73         66.92         1.49 o                         
   3  -2   5        195.16        203.94         2.72 o                         
   4  -2   5        170.42        145.08         4.06 o                         
   5  -2   5        205.44        205.33         5.59 o                         
   6  -2   5         61.62         63.13         3.61 o                         
   7  -2   5         19.84         26.41         3.47 o                         
   8  -2   5          1.48          3.74         2.17 o                         
   9  -2   5          2.39         -0.78         1.97 o                         
  -9  -1   5         27.61         27.41         5.39 o                         
  -8  -1   5          0.06          0.92         0.99 o                         
  -7  -1   5          0.79          1.18         1.49 o                         
  -6  -1   5         61.46         43.14         1.94 o                         
  -5  -1   5        218.50        218.84         4.30 o                         
  -4  -1   5          1.06          3.51         1.09 o                         
  -3  -1   5         12.84         18.80         1.92 o                         
  -2  -1   5        149.95        145.12         3.72 o                         
  -1  -1   5        845.51        808.25         8.10 o                         
   0  -1   5       5717.58       5262.49        28.81 o                         
   1  -1   5         20.60         27.86         3.00 o                         
   2  -1   5        192.24        183.16         2.68 o                         
   3  -1   5        584.48        617.98         8.41 o                         
   4  -1   5         10.92          8.73         0.78 o                         
   5  -1   5        145.16        144.68         5.54 o                         
   6  -1   5         78.57         89.72         5.21 o                         
   7  -1   5         83.59         80.02         4.54 o                         
   8  -1   5          0.08          1.50         1.87 o                         
   9  -1   5          0.05          0.35         1.63 o                         
  -9   0   5         48.70         48.52         3.58 o                         
  -8   0   5         32.05         26.07         2.07 o                         
  -7   0   5         58.08         50.73         3.03 o                         
  -6   0   5          8.33         12.98         1.48 o                         
  -5   0   5          0.23          0.67         0.68 o                         
  -4   0   5        206.46        209.43         3.09 o                         
  -3   0   5        686.18        736.23         9.24 o                         
  -2   0   5        401.01        461.62         4.06 o                         
  -1   0   5       1126.43       1044.11         6.81 o                         
   0   0   5         92.35         83.75         1.01 o                         
   1   0   5        196.36        210.61         3.02 o                         
   2   0   5        376.25        346.36         3.19 o                         
   3   0   5         37.87         37.86         1.01 o                         
   4   0   5         59.80         62.24         1.63 o                         
   5   0   5         42.45         35.19         2.26 o                         
   6   0   5        355.48        348.02         8.23 o                         
   7   0   5         95.05         88.28         5.57 o                         
   8   0   5         45.10         47.67         4.08 o                         
   9   0   5          0.32          2.34         2.19 o                         
  -9   1   5          0.03         -1.04         1.64 o                         
  -8   1   5          8.98         16.65         2.48 o                         
  -7   1   5        125.83        114.98         3.64 o                         
  -6   1   5        216.04        254.08         4.73 o                         
  -5   1   5          0.84          2.01         0.78 o                         
  -4   1   5       1732.69       1905.62        16.84 o                         
  -3   1   5        133.21        107.10         1.91 o                         
  -2   1   5        304.16        236.21         2.72 o                         
  -1   1   5         44.68         46.04         1.19 o                         
   0   1   5        370.96        338.21         5.92 o                         
   1   1   5       1575.00       1604.26        14.65 o                         
   2   1   5         23.45         15.89         1.95 o                         
   3   1   5        487.54        523.66         5.15 o                         
   4   1   5         53.70         59.67         1.72 o                         
   5   1   5        127.62        119.67         2.71 o                         
   6   1   5          0.22          0.24         0.51 o                         
   7   1   5          2.51          0.98         0.72 o                         
   8   1   5          2.78          4.05         2.14 o                         
   9   1   5         56.37         57.87         4.79 o                         
  -9   2   5         14.21         18.55         5.45 o                         
  -8   2   5         55.83         46.62         3.52 o                         
  -7   2   5         28.47          7.48         1.96 o                         
  -6   2   5         69.79         63.62         3.39 o                         
  -5   2   5        100.77         99.16         2.50 o                         
  -4   2   5        159.21        154.39         2.88 o                         
  -3   2   5        109.33        121.79         3.89 o                         
  -2   2   5        306.64        322.44         3.77 o                         
  -1   2   5        281.38        273.29         2.74 o                         
   0   2   5       1013.46        997.09        23.04 o                         
   1   2   5       1838.21       1895.57        17.77 o                         
   2   2   5       1525.10       1531.02        24.52 o                         
   3   2   5         13.24         27.31         1.05 o                         
   4   2   5          4.32          5.46         0.90 o                         
   5   2   5         37.29         39.34         1.84 o                         
   6   2   5         23.57         25.22         1.70 o                         
   7   2   5          5.51          7.34         3.58 o                         
   8   2   5         40.04         44.07         3.92 o                         
  -9   3   5         24.77         18.60         3.30 o                         
  -8   3   5         96.86         54.98         5.54 o                         
  -7   3   5         54.28         44.10         3.03 o                         
  -6   3   5          2.73          0.28         1.02 o                         
  -5   3   5         13.50          8.27         0.87 o                         
  -4   3   5         27.64         25.48         1.17 o                         
  -3   3   5         80.52         60.95         1.43 o                         
  -2   3   5          3.55          2.56         0.60 o                         
  -1   3   5        353.23        355.23         3.64 o                         
   0   3   5       1834.97       1887.59        12.73 o                         
   1   3   5          0.59          4.04         0.42 o                         
   2   3   5        107.05        115.67         1.75 o                         
   3   3   5         53.56         49.02         2.00 o                         
   4   3   5         42.66         43.69         1.61 o                         
   5   3   5        130.31        119.17         2.96 o                         
   6   3   5        108.11        103.51         3.21 o                         
   7   3   5         39.97         44.14         5.20 o                         
   8   3   5         31.81         19.99        15.26 o                         
  -9   4   5          0.01          0.60         1.91 o                         
  -8   4   5          5.43          0.76         1.83 o                         
  -7   4   5         20.66         15.47         3.26 o                         
  -6   4   5         11.10         14.70         3.53 o                         
  -5   4   5         49.51         46.26         2.67 o                         
  -4   4   5        770.16        731.22        11.34 o                         
  -3   4   5         28.29         21.10         1.04 o                         
  -2   4   5        365.32        352.78         4.13 o                         
  -1   4   5         41.90         43.01         1.32 o                         
   0   4   5         36.08         23.48         1.02 o                         
   1   4   5         11.65         14.98         1.36 o                         
   2   4   5          8.93          5.22         0.82 o                         
   3   4   5          0.14          0.07         0.48 o                         
   4   4   5        110.15        104.83         2.59 o                         
   5   4   5        207.20        170.90         3.88 o                         
   6   4   5          0.18          0.97         1.07 o                         
   7   4   5         73.34         78.99         4.65 o                         
   8   4   5          8.08          7.18         3.11 o                         
  -8   5   5          5.79          5.08         2.34 o                         
  -7   5   5          5.72         12.06         3.74 o                         
  -6   5   5          6.21          9.13         2.21 o                         
  -5   5   5        352.60        378.49         8.70 o                         
  -4   5   5         80.03         73.20         2.31 o                         
  -3   5   5          2.71          5.04         1.23 o                         
  -2   5   5          0.97          1.42         1.00 o                         
  -1   5   5         84.96         86.65         2.08 o                         
   0   5   5          6.01          2.81         1.37 o                         
   1   5   5         63.23         60.44         1.68 o                         
   2   5   5        108.60        105.12         2.33 o                         
   3   5   5         43.26         52.81         1.90 o                         
   4   5   5          0.21          0.75         0.78 o                         
   5   5   5         97.65         93.99         4.63 o                         
   6   5   5         78.85         82.76         4.68 o                         
   7   5   5          6.77          8.56         3.35 o                         
  -8   6   5         98.82        132.66         7.21 o                         
  -7   6   5         11.52         10.58         2.64 o                         
  -6   6   5         98.29         92.67         4.78 o                         
  -5   6   5          0.51          0.65         1.56 o                         
  -4   6   5          9.95          7.41         1.77 o                         
  -3   6   5         71.02         64.52         2.12 o                         
  -2   6   5        132.84        129.53         9.55 o                         
  -1   6   5         38.86         39.07         1.76 o                         
   0   6   5         60.14         63.27         2.13 o                         
   1   6   5        246.72        248.10         4.31 o                         
   2   6   5        329.74        298.76         5.05 o                         
   3   6   5         76.58         68.32         2.24 o                         
   4   6   5          0.13          0.49         1.24 o                         
   5   6   5          1.46          1.72         1.80 o                         
   6   6   5         28.42         31.96         5.09 o                         
  -7   7   5          5.58          3.97         2.17 o                         
  -6   7   5          7.01          9.55         2.53 o                         
  -5   7   5         21.61         17.14         3.41 o                         
  -4   7   5         12.02         20.04         6.67 o                         
  -3   7   5         21.34         21.95         1.55 o                         
  -2   7   5        268.34        242.33         4.65 o                         
  -1   7   5         86.62         79.29         3.10 o                         
   0   7   5        133.16        118.96         3.85 o                         
   1   7   5          6.28          7.77         1.49 o                         
   2   7   5        102.11         85.63         9.67 o                         
   3   7   5         15.31         16.86         2.21 o                         
   4   7   5          0.03          0.88         1.47 o                         
   5   7   5          0.00         -0.48         2.04 o                         
  -6   8   5          4.00          4.46         3.29 o                         
  -5   8   5         22.62         29.05         3.30 o                         
  -4   8   5          8.70          6.82         2.24 o                         
  -3   8   5         39.68         36.10         3.08 o                         
  -2   8   5         23.13         23.91         1.81 o                         
  -1   8   5         14.83         12.20         4.00 o                         
   0   8   5          2.01          0.41         0.73 o                         
   1   8   5          0.29         -0.10         0.72 o                         
   2   8   5         71.21         62.60        39.17 o                         
   3   8   5         32.25         26.90        18.08 o                         
   4   8   5         11.19         13.95         4.25 o                         
  -4   9   5          9.74          7.14         2.26 o                         
  -3   9   5          2.42          8.47         2.24 o                         
  -2   9   5          6.07          6.65         1.46 o                         
  -1   9   5         41.05         35.25        23.91 o                         
   0   9   5          0.88          0.75         1.15 o                         
   1   9   5          0.36          1.59         1.40 o                         
   2   9   5          5.41          1.10         1.38 o                         
  -1 -10   6          5.66          6.92         2.97 o                         
   0 -10   6          3.88          3.05         2.39 o                         
   1 -10   6          6.38          9.46         3.53 o                         
   2 -10   6         13.13         12.45         4.49 o                         
   3 -10   6          7.43         16.52         5.03 o                         
  -4  -9   6          0.61          2.67         2.59 o                         
  -3  -9   6          5.58          4.14         2.88 o                         
  -2  -9   6         88.47         88.92         6.23 o                         
  -1  -9   6         10.74         14.45         3.20 o                         
   0  -9   6         10.73         15.05         2.97 o                         
   1  -9   6          0.68          5.54         5.45 o                         
   2  -9   6          0.43          1.68         1.35 o                         
   3  -9   6          0.59         -0.10         1.09 o                         
   4  -9   6        132.28        112.93         7.21 o                         
   5  -9   6          2.29          2.80         2.20 o                         
  -5  -8   6         77.68         80.27         6.06 o                         
  -4  -8   6          5.79          4.78         2.31 o                         
  -3  -8   6         10.43          7.73         2.69 o                         
  -2  -8   6         41.52         45.57         3.84 o                         
  -1  -8   6         79.38         71.43         4.80 o                         
   0  -8   6         24.03         20.67         5.51 o                         
   1  -8   6         13.18         16.84         2.69 o                         
   2  -8   6          5.78          6.85         1.35 o                         
   3  -8   6         11.90         12.79         2.38 o                         
   4  -8   6        123.93        118.82         5.62 o                         
   5  -8   6         29.67         49.24         9.34 o                         
   6  -8   6         54.41         44.33        12.90 o                         
  -6  -7   6          6.38          4.32         2.60 o                         
  -5  -7   6          2.71          2.73         2.25 o                         
  -4  -7   6         36.56         38.32         3.98 o                         
  -3  -7   6        189.99        199.20         7.35 o                         
  -2  -7   6          7.09          5.95         2.17 o                         
  -1  -7   6         24.38         24.18         2.87 o                         
   0  -7   6         42.63         46.63         4.55 o                         
   1  -7   6         21.74         21.43         1.48 o                         
   2  -7   6          2.89          5.68         1.25 o                         
   3  -7   6          4.76          1.57         1.42 o                         
   4  -7   6         67.75         48.52        10.83 o                         
   5  -7   6         11.68         14.84         2.99 o                         
   6  -7   6         22.79         30.37         4.00 o                         
   7  -7   6         13.63         17.73         3.64 o                         
  -7  -6   6         28.05         31.61         4.12 o                         
  -6  -6   6          8.02         12.46         3.08 o                         
  -5  -6   6         71.60         76.11         5.18 o                         
  -4  -6   6         15.09         16.40         3.41 o                         
  -3  -6   6        186.23        207.71         7.09 o                         
  -2  -6   6         35.68         41.55         3.32 o                         
  -1  -6   6         66.37         63.68         4.67 o                         
   0  -6   6         27.25         22.97         2.18 o                         
   1  -6   6        201.54        193.30         4.18 o                         
   2  -6   6         37.15         35.09         1.96 o                         
   3  -6   6         31.46         35.34         2.02 o                         
   4  -6   6         41.49         40.90         3.19 o                         
   5  -6   6          0.05          0.04         1.23 o                         
   6  -6   6         14.21         10.03         2.79 o                         
   7  -6   6          0.17          7.15         2.74 o                         
   8  -6   6          0.24          2.20         2.59 o                         
  -8  -5   6          1.55          1.97         2.36 o                         
  -7  -5   6          5.31          7.70         2.85 o                         
  -6  -5   6          0.30          0.78         1.77 o                         
  -5  -5   6          0.01          0.43         1.55 o                         
  -4  -5   6         15.91         13.76         2.35 o                         
  -3  -5   6        105.29         93.85         4.03 o                         
  -2  -5   6         83.76         78.56         3.89 o                         
  -1  -5   6        119.25        122.72         4.09 o                         
   0  -5   6         12.79         14.05         1.99 o                         
   1  -5   6          9.61         10.33         1.15 o                         
   2  -5   6         16.63         14.65         2.63 o                         
   3  -5   6         57.34         45.95         5.75 o                         
   4  -5   6         52.32         52.06         3.36 o                         
   5  -5   6        209.13        240.56         7.68 o                         
   6  -5   6         22.69         22.65         3.00 o                         
   7  -5   6         61.98         56.46         4.98 o                         
   8  -5   6         26.93         34.59         6.14 o                         
  -8  -4   6        242.55        192.81         8.90 o                         
  -7  -4   6         23.12         23.61         3.61 o                         
  -6  -4   6         29.70         32.72         3.65 o                         
  -5  -4   6         60.75         52.02         3.47 o                         
  -4  -4   6         32.51         32.94         2.72 o                         
  -3  -4   6          5.57          7.04         1.55 o                         
  -2  -4   6          0.78          2.98         1.27 o                         
  -1  -4   6       1041.46       1209.11        19.72 o                         
   0  -4   6         53.09         42.88         1.24 o                         
   1  -4   6        211.19        242.62         3.85 o                         
   2  -4   6         10.42         13.80         1.25 o                         
   3  -4   6        381.13        387.10         5.35 o                         
   4  -4   6         93.46         98.17         4.01 o                         
   5  -4   6          3.63          4.25         1.75 o                         
   6  -4   6         10.29         13.81         2.62 o                         
   7  -4   6         96.90        106.10         5.50 o                         
   8  -4   6         24.74         15.90         3.47 o                         
  -9  -3   6          0.08          2.14         2.15 o                         
  -8  -3   6         21.09         23.00         3.26 o                         
  -7  -3   6        198.33        211.25         7.78 o                         
  -6  -3   6         16.49         24.33         5.09 o                         
  -5  -3   6         94.91         90.16         3.97 o                         
  -4  -3   6         58.12         55.03         2.77 o                         
  -3  -3   6        444.63        467.47         8.46 o                         
  -2  -3   6        244.15        245.01         4.97 o                         
  -1  -3   6        169.02        176.68         3.28 o                         
   0  -3   6          2.67          2.76         0.57 o                         
   1  -3   6       1613.87       1708.52        24.93 o                         
   2  -3   6        510.88        518.46        13.20 o                         
   3  -3   6        139.17        171.96         4.02 o                         
   4  -3   6        170.68        150.27         6.03 o                         
   5  -3   6        420.49        431.40         9.60 o                         
   6  -3   6          7.73         11.45         2.32 o                         
   7  -3   6          3.70          5.24         2.32 o                         
   8  -3   6         27.23         24.74         5.15 o                         
   9  -3   6          0.05         -0.02         1.62 o                         
  -9  -2   6          8.00          2.82         2.60 o                         
  -8  -2   6          9.90          4.55         2.37 o                         
  -7  -2   6          5.59          6.30         2.13 o                         
  -6  -2   6        336.64        328.04        14.76 o                         
  -5  -2   6          4.25          3.09         0.64 o                         
  -4  -2   6         13.44          9.88         0.83 o                         
  -3  -2   6        587.53        635.19         9.40 o                         
  -2  -2   6         30.81         34.68         1.38 o                         
  -1  -2   6        912.13        987.57         7.62 o                         
   0  -2   6        486.34        489.69         4.78 o                         
   1  -2   6        491.93        528.37         6.77 o                         
   2  -2   6          6.65          7.07         0.86 o                         
   3  -2   6        271.50        301.63         3.95 o                         
   4  -2   6         11.07          9.45         1.11 o                         
   5  -2   6         11.49         12.80         1.78 o                         
   6  -2   6        154.16        137.79         5.60 o                         
   7  -2   6         21.91         21.47         2.93 o                         
   8  -2   6          2.48          0.78         1.80 o                         
   9  -2   6         11.89         15.03         3.51 o                         
  -9  -1   6         31.03         36.33         6.22 o                         
  -8  -1   6         69.06         72.64         5.40 o                         
  -7  -1   6          0.08         -0.38         0.77 o                         
  -6  -1   6         10.22         15.14         2.19 o                         
  -5  -1   6        277.12        261.55         4.73 o                         
  -4  -1   6        363.82        347.63         6.67 o                         
  -3  -1   6        588.95        597.86         5.44 o                         
  -2  -1   6        372.14        360.02         5.08 o                         
  -1  -1   6        676.62        664.98         7.43 o                         
   0  -1   6        127.04        113.93         2.91 o                         
   1  -1   6        334.51        345.47         3.57 o                         
   2  -1   6        309.08        285.48         4.27 o                         
   3  -1   6        749.01        732.62         9.94 o                         
   4  -1   6          1.05          1.20         0.57 o                         
   5  -1   6         35.57         39.62         2.58 o                         
   6  -1   6        248.46        248.26         8.89 o                         
   7  -1   6        208.87        213.03         7.21 o                         
   8  -1   6          3.07          7.35         4.04 o                         
   9  -1   6          8.91          7.95         3.62 o                         
  -9   0   6         17.40         17.00         5.60 o                         
  -8   0   6        103.66         98.17         5.89 o                         
  -7   0   6         16.82         18.55         2.06 o                         
  -6   0   6         46.63         51.96         3.40 o                         
  -5   0   6          3.93          4.05         0.92 o                         
  -4   0   6        298.20        291.21         4.06 o                         
  -3   0   6          2.55          6.91         1.01 o                         
  -2   0   6         12.22         11.73         0.88 o                         
  -1   0   6        741.34        763.46        10.18 o                         
   0   0   6         32.56         23.96         0.60 o                         
   1   0   6       1291.86       1439.54        15.67 o                         
   2   0   6         39.32         29.40         0.85 o                         
   3   0   6          0.62          3.42         0.60 o                         
   4   0   6        418.85        444.46         5.35 o                         
   5   0   6        261.15        246.88         4.01 o                         
   6   0   6          3.10          1.17         1.13 o                         
   7   0   6        106.55        114.80         5.55 o                         
   8   0   6        105.14        100.37         6.22 o                         
   9   0   6         33.46         24.36         3.63 o                         
  -9   1   6          0.01         -0.36         2.48 o                         
  -8   1   6          0.24          2.10         1.54 o                         
  -7   1   6         24.63         23.44         1.90 o                         
  -6   1   6          0.88          2.32         1.20 o                         
  -5   1   6          7.53          8.78         1.12 o                         
  -4   1   6          8.68          6.64         1.00 o                         
  -3   1   6         72.03         64.48         1.49 o                         
  -2   1   6        721.99        717.09         6.28 o                         
  -1   1   6        796.92        717.78         5.52 o                         
   0   1   6       1445.20       1424.90        12.26 o                         
   1   1   6        163.84        129.88         2.72 o                         
   2   1   6        778.57        837.88        15.03 o                         
   3   1   6        711.85        667.46         6.20 o                         
   4   1   6        321.95        326.71         4.51 o                         
   5   1   6          0.16          0.07         0.59 o                         
   6   1   6         69.15         67.70         3.74 o                         
   7   1   6          2.50          1.60         0.80 o                         
   8   1   6          4.57          1.81         1.09 o                         
   9   1   6          0.99          0.54         3.05 o                         
  -9   2   6          0.77          0.93         1.70 o                         
  -8   2   6          0.02          1.77         1.68 o                         
  -7   2   6         46.55         53.29         3.24 o                         
  -6   2   6        297.96        301.02         9.60 o                         
  -5   2   6         31.76         27.45         1.53 o                         
  -4   2   6          3.81          9.84         0.97 o                         
  -3   2   6         18.90         19.77         1.22 o                         
  -2   2   6        533.18        579.78         6.78 o                         
  -1   2   6        302.72        339.68         3.27 o                         
   0   2   6         62.89         43.68         1.65 o                         
   1   2   6        270.46        256.16         4.31 o                         
   2   2   6          9.90          8.54         0.71 o                         
   3   2   6        365.24        382.16         5.60 o                         
   4   2   6        100.20         94.80         2.17 o                         
   5   2   6         26.53         37.07         1.77 o                         
   6   2   6          0.16          0.82         0.86 o                         
   7   2   6         95.68         93.60         4.42 o                         
   8   2   6         53.90         58.01         4.14 o                         
  -9   3   6          5.07         15.29         3.01 o                         
  -8   3   6         35.83         19.80         3.26 o                         
  -7   3   6         10.44          9.43         2.08 o                         
  -6   3   6         65.90         68.52         3.46 o                         
  -5   3   6          0.84          3.32         1.98 o                         
  -4   3   6        737.40        780.24        11.24 o                         
  -3   3   6          0.86          2.86         0.70 o                         
  -2   3   6         10.50         18.11         1.25 o                         
  -1   3   6          0.26          1.47         0.46 o                         
   0   3   6         66.75         77.78         1.31 o                         
   1   3   6          2.93          4.84         0.84 o                         
   2   3   6         17.14         10.20         0.59 o                         
   3   3   6        242.89        245.30         4.42 o                         
   4   3   6          0.22         -0.29         0.59 o                         
   5   3   6         24.48         21.34         1.51 o                         
   6   3   6         57.42         45.50         2.37 o                         
   7   3   6          9.21         10.48         1.70 o                         
   8   3   6         16.20         10.12        10.86 o                         
  -9   4   6          1.31          1.12         2.42 o                         
  -8   4   6          1.14          0.85         1.73 o                         
  -7   4   6          2.34          4.40         1.90 o                         
  -6   4   6         68.72         75.12         3.84 o                         
  -5   4   6        321.30        288.64        12.68 o                         
  -4   4   6         68.83         60.09         1.95 o                         
  -3   4   6          0.75          1.68         0.76 o                         
  -2   4   6         43.12         47.69         1.95 o                         
  -1   4   6         87.93         83.63         1.84 o                         
   0   4   6         59.43         76.71         1.57 o                         
   1   4   6          2.90          0.94         0.68 o                         
   2   4   6        162.00        145.47         4.21 o                         
   3   4   6         47.07         48.15         3.62 o                         
   4   4   6        152.56        130.09         4.27 o                         
   5   4   6         34.27         28.18         1.77 o                         
   6   4   6          8.37         10.81         2.32 o                         
   7   4   6          5.21          3.58         2.10 o                         
  -8   5   6         41.04         43.08         4.31 o                         
  -7   5   6          1.73          1.22         1.68 o                         
  -6   5   6         46.73         35.89         3.08 o                         
  -5   5   6          9.16          9.52         2.05 o                         
  -4   5   6        462.25        440.35        14.40 o                         
  -3   5   6         10.10         14.63         1.87 o                         
  -2   5   6        164.95        155.62         2.86 o                         
  -1   5   6         13.95         19.74         2.82 o                         
   0   5   6         18.58         20.39         2.08 o                         
   1   5   6        267.34        263.57         9.95 o                         
   2   5   6        264.62        300.61         9.36 o                         
   3   5   6         48.52         39.49         2.85 o                         
   4   5   6         26.99         23.56         2.49 o                         
   5   5   6          1.83          3.16         1.73 o                         
   6   5   6         40.44         37.93         3.65 o                         
   7   5   6          2.01          0.45         1.67 o                         
  -8   6   6          0.01          0.33         2.04 o                         
  -7   6   6          5.30          8.09         2.40 o                         
  -6   6   6          1.24          1.18         1.60 o                         
  -5   6   6          2.81          2.84         1.63 o                         
  -4   6   6          7.77          6.07         1.12 o                         
  -3   6   6         60.72         51.41         1.99 o                         
  -2   6   6          4.12          7.51         1.13 o                         
  -1   6   6        146.75        140.39         3.09 o                         
   0   6   6         11.48         15.70         2.13 o                         
   1   6   6          2.83          1.75         0.83 o                         
   2   6   6          4.03          2.54         1.48 o                         
   3   6   6         76.63         72.45         3.72 o                         
   4   6   6         53.27         46.17         3.06 o                         
   5   6   6         45.04         35.80         3.44 o                         
   6   6   6         77.09         80.87         6.14 o                         
  -7   7   6         61.13         71.97         5.87 o                         
  -6   7   6         96.87        104.35         5.48 o                         
  -5   7   6         58.42         72.44         4.42 o                         
  -4   7   6          0.33          0.18         1.50 o                         
  -3   7   6         22.59         17.59         1.51 o                         
  -2   7   6         45.04         38.65         1.92 o                         
  -1   7   6         31.63         32.33         1.92 o                         
   0   7   6          4.31          1.50         0.92 o                         
   1   7   6         63.48         64.78         3.30 o                         
   2   7   6         27.78         28.54         4.25 o                         
   3   7   6         17.63         15.01         2.38 o                         
   4   7   6         45.32         45.36         3.74 o                         
   5   7   6         79.05         95.23         6.40 o                         
  -6   8   6          7.40          5.16         2.24 o                         
  -5   8   6         27.17         40.90         4.15 o                         
  -4   8   6         53.17         44.65         3.92 o                         
  -3   8   6         52.54         59.34         3.67 o                         
  -2   8   6         79.85         66.89         2.66 o                         
  -1   8   6          3.34         10.94         3.02 o                         
   0   8   6          2.70          1.17         1.17 o                         
   1   8   6          7.05          2.83         2.96 o                         
   2   8   6         11.34          7.02         6.25 o                         
   3   8   6         69.06         57.21        35.82 o                         
   4   8   6        130.36        136.11         9.76 o                         
  -4   9   6          0.07         -1.86         2.42 o                         
  -3   9   6          5.84         14.36         3.95 o                         
  -2   9   6         20.27         17.42         3.77 o                         
  -1   9   6         16.65          7.24         6.43 o                         
   0   9   6          1.46         -0.63         1.12 o                         
   1   9   6         44.01         35.05        22.83 o                         
   2   9   6         27.99         29.92        21.34 o                         
  -1 -10   7         20.15         25.22         4.25 o                         
   0 -10   7          3.03          2.73         2.37 o                         
   1 -10   7          0.37          2.63         3.29 o                         
   2 -10   7          9.05         10.83         3.65 o                         
  -4  -9   7          3.43          0.38         2.06 o                         
  -3  -9   7          2.03          2.83         2.53 o                         
  -2  -9   7          1.04         -1.20         2.07 o                         
  -1  -9   7         61.63         70.02         5.35 o                         
   0  -9   7          1.49          4.41         2.13 o                         
   1  -9   7          3.94          0.88         1.98 o                         
   2  -9   7         25.25         30.23         5.51 o                         
   3  -9   7         23.07         21.47         4.01 o                         
   4  -9   7         22.54         28.33         3.44 o                         
   5  -9   7         55.82         48.71         4.67 o                         
  -5  -8   7         61.90         61.93         5.77 o                         
  -4  -8   7          0.63         -2.39         2.39 o                         
  -3  -8   7         27.93         38.01         4.26 o                         
  -2  -8   7          3.07          5.30         2.38 o                         
  -1  -8   7          2.20          7.15         2.93 o                         
   0  -8   7         14.41         17.13         2.92 o                         
   1  -8   7         19.91         12.12         2.18 o                         
   2  -8   7         51.49         41.53         2.38 o                         
   3  -8   7          2.49          4.94         1.87 o                         
   4  -8   7        110.51        104.30         5.27 o                         
   5  -8   7          0.05          7.79         3.05 o                         
   6  -8   7          0.33         -0.47         1.92 o                         
  -6  -7   7          0.03          0.44         2.11 o                         
  -5  -7   7         63.90         84.99         6.19 o                         
  -4  -7   7          7.11          4.56         2.41 o                         
  -3  -7   7         31.16         37.34         3.91 o                         
  -2  -7   7          0.03          1.40         1.67 o                         
  -1  -7   7          0.09         -0.85         1.51 o                         
   0  -7   7        177.97        162.85         5.78 o                         
   1  -7   7         27.33         28.43         2.43 o                         
   2  -7   7          0.20          2.24         1.01 o                         
   3  -7   7          0.02          1.05         1.65 o                         
   4  -7   7         16.81         17.25         3.08 o                         
   5  -7   7          2.63          3.91         2.42 o                         
   6  -7   7          2.34          1.11         1.95 o                         
   7  -7   7          5.77          7.59         3.05 o                         
  -7  -6   7          0.37          1.87         2.28 o                         
  -6  -6   7          1.71         -2.12         2.24 o                         
  -5  -6   7         12.76          8.68         2.76 o                         
  -4  -6   7         38.63         35.94         3.81 o                         
  -3  -6   7         27.31         31.59         3.18 o                         
  -2  -6   7        163.83        158.52         5.72 o                         
  -1  -6   7        190.48        180.66         6.00 o                         
   0  -6   7        174.76        148.25        13.29 o                         
   1  -6   7        204.15        190.61         5.34 o                         
   2  -6   7         10.48          6.85         1.17 o                         
   3  -6   7          4.77          9.27         1.34 o                         
   4  -6   7          4.10          0.24         1.36 o                         
   5  -6   7         25.29         24.47         3.17 o                         
   6  -6   7          5.42          2.55         2.81 o                         
   7  -6   7         81.58        103.78         6.47 o                         
   8  -6   7         10.52         10.49         3.13 o                         
  -8  -5   7          3.78         -0.50         2.16 o                         
  -7  -5   7         31.21         45.15         4.78 o                         
  -6  -5   7          7.61          2.36         2.11 o                         
  -5  -5   7        210.87        204.28         7.18 o                         
  -4  -5   7         30.84         32.37         3.50 o                         
  -3  -5   7         80.38         98.98         4.53 o                         
  -2  -5   7         61.73         71.40         3.75 o                         
  -1  -5   7        228.31        249.23         6.31 o                         
   0  -5   7         32.09         27.90         1.31 o                         
   1  -5   7         34.95         37.12         1.70 o                         
   2  -5   7          4.67          7.01         1.15 o                         
   3  -5   7          1.73          0.07         0.77 o                         
   4  -5   7        534.11        516.30        11.34 o                         
   5  -5   7          8.80          1.63         1.70 o                         
   6  -5   7         15.90         16.44         4.01 o                         
   7  -5   7         22.71         22.45         3.59 o                         
   8  -5   7          6.56          5.94         2.97 o                         
  -8  -4   7          0.02          2.75         2.53 o                         
  -7  -4   7        117.88        108.30         5.71 o                         
  -6  -4   7        178.83        191.47         7.99 o                         
  -5  -4   7          3.11          5.23         1.95 o                         
  -4  -4   7         13.99         11.79         1.83 o                         
  -3  -4   7          0.36          4.21         4.73 o                         
  -2  -4   7         73.00         67.03         2.91 o                         
  -1  -4   7         32.98         24.37         1.20 o                         
   0  -4   7         21.73         21.62         1.05 o                         
   1  -4   7         13.60          8.66         1.27 o                         
   2  -4   7        459.79        432.46         6.31 o                         
   3  -4   7         38.27         32.66         1.59 o                         
   4  -4   7          0.17          0.89         0.61 o                         
   5  -4   7         90.45         97.09         4.61 o                         
   6  -4   7         23.41         24.45         3.03 o                         
   7  -4   7         48.71         59.26         4.70 o                         
   8  -4   7         67.89         94.58         6.30 o                         
  -9  -3   7          6.26          2.80         2.30 o                         
  -8  -3   7         30.04         22.22         3.52 o                         
  -7  -3   7         13.46         16.14         3.08 o                         
  -6  -3   7        312.72        312.80         8.74 o                         
  -5  -3   7          0.17         -1.21         1.38 o                         
  -4  -3   7         86.50         93.14         3.89 o                         
  -3  -3   7         48.34         51.56         2.78 o                         
  -2  -3   7         62.49         54.34         2.52 o                         
  -1  -3   7        797.68        860.49        11.65 o                         
   0  -3   7        931.29        939.41         9.32 o                         
   1  -3   7         67.76         65.29         1.90 o                         
   2  -3   7        120.50        140.89        11.61 o                         
   3  -3   7        250.13        237.00         4.47 o                         
   4  -3   7         13.95         13.16         1.10 o                         
   5  -3   7        263.55        273.25         7.47 o                         
   6  -3   7        101.41        106.42         5.15 o                         
   7  -3   7         46.13         46.61         4.06 o                         
   8  -3   7          2.38          1.24         1.98 o                         
   9  -3   7         22.43         27.62         6.34 o                         
  -9  -2   7         11.12          6.41         7.36 o                         
  -8  -2   7         12.61          7.01         2.54 o                         
  -7  -2   7          1.06          2.23         1.84 o                         
  -6  -2   7         59.28         54.80         3.79 o                         
  -5  -2   7         44.55         35.75         3.02 o                         
  -4  -2   7         84.99         84.88         3.16 o                         
  -3  -2   7         45.36         58.23         1.95 o                         
  -2  -2   7        257.75        225.75         5.73 o                         
  -1  -2   7       1192.02       1241.95        10.21 o                         
   0  -2   7        183.98        191.50         2.97 o                         
   1  -2   7        451.50        452.12         5.78 o                         
   2  -2   7          0.31          0.78         0.69 o                         
   3  -2   7         36.75         55.81         1.64 o                         
   4  -2   7         36.82         41.58         2.54 o                         
   5  -2   7          1.92          1.38         0.58 o                         
   6  -2   7        498.23        543.71        11.92 o                         
   7  -2   7         17.40         17.49         2.89 o                         
   8  -2   7          8.85         12.23         2.91 o                         
   9  -2   7          5.07          2.19         2.29 o                         
  -9  -1   7          0.79          2.93         3.35 o                         
  -8  -1   7          0.37          2.27         1.93 o                         
  -7  -1   7          2.23          4.05         1.03 o                         
  -6  -1   7          8.03          8.37         1.24 o                         
  -5  -1   7         21.54         27.27         1.83 o                         
  -4  -1   7         94.10         79.46         2.73 o                         
  -3  -1   7         27.08         24.25         0.88 o                         
  -2  -1   7          6.93          6.23         0.50 o                         
  -1  -1   7        416.11        489.97         4.59 o                         
   0  -1   7          5.94          6.88         0.61 o                         
   1  -1   7        257.90        312.06         3.51 o                         
   2  -1   7         62.01         56.01         1.38 o                         
   3  -1   7        326.60        354.54         4.50 o                         
   4  -1   7         54.46         50.43         1.60 o                         
   5  -1   7        118.17        118.29         3.08 o                         
   6  -1   7        199.61        198.69         6.62 o                         
   7  -1   7        204.48        220.86         9.28 o                         
   8  -1   7        126.20        123.53         6.19 o                         
   9  -1   7         77.71         59.82         5.40 o                         
  -9   0   7         29.29         35.31         6.05 o                         
  -8   0   7          8.25          8.18         2.69 o                         
  -7   0   7         32.23         39.40         2.20 o                         
  -6   0   7        141.98        126.42         3.14 o                         
  -5   0   7        102.89         94.88         2.51 o                         
  -4   0   7        129.72        135.55         2.67 o                         
  -3   0   7        647.75        625.17         8.82 o                         
  -2   0   7         49.43         54.32         1.76 o                         
  -1   0   7        133.41        117.09         1.68 o                         
   0   0   7          0.61          2.71         1.00 o                         
   1   0   7         57.88         45.84         0.90 o                         
   2   0   7        974.18       1012.73         8.35 o                         
   3   0   7        525.52        567.88         6.10 o                         
   4   0   7         31.92         23.87         1.27 o                         
   5   0   7         32.22         27.09         1.51 o                         
   6   0   7         84.10         85.01         3.85 o                         
   7   0   7         14.74         24.33         2.84 o                         
   8   0   7         18.61         17.16         2.77 o                         
   9   0   7          4.53          7.36         4.85 o                         
  -9   1   7          7.11          8.54         2.30 o                         
  -8   1   7         72.34         77.55         4.55 o                         
  -7   1   7         52.80         47.75         6.15 o                         
  -6   1   7        303.72        341.72         8.11 o                         
  -5   1   7         37.81         41.70         1.78 o                         
  -4   1   7        225.39        237.68         3.94 o                         
  -3   1   7         85.35         81.73         1.93 o                         
  -2   1   7          4.77          4.54         0.66 o                         
  -1   1   7       1774.06       1809.23        12.52 o                         
   0   1   7        139.94        129.70         5.01 o                         
   1   1   7        358.04        366.14         8.71 o                         
   2   1   7        608.59        585.07         7.56 o                         
   3   1   7          4.17          4.12         1.07 o                         
   4   1   7          8.31          7.50         0.91 o                         
   5   1   7        703.21        704.14         8.82 o                         
   6   1   7         76.69         80.14         2.70 o                         
   7   1   7         87.03         72.36         4.00 o                         
   8   1   7         15.12         15.82         2.68 o                         
  -9   2   7          0.59          1.03         1.56 o                         
  -8   2   7         77.79         84.10         5.15 o                         
  -7   2   7          0.40          2.07         1.43 o                         
  -6   2   7          2.64          3.85         1.17 o                         
  -5   2   7          0.17          2.17         0.91 o                         
  -4   2   7         14.06         16.02         1.18 o                         
  -3   2   7        375.72        383.12         4.88 o                         
  -2   2   7        148.49        104.91         2.13 o                         
  -1   2   7         34.74         37.80         0.96 o                         
   0   2   7        883.80        841.13        10.26 o                         
   1   2   7        225.00        233.33         4.35 o                         
   2   2   7        120.30        120.77         9.13 o                         
   3   2   7        141.01        148.42         4.23 o                         
   4   2   7        480.77        452.23         9.09 o                         
   5   2   7         50.92         42.75         1.80 o                         
   6   2   7         74.00         74.91         2.68 o                         
   7   2   7          9.75         13.39         1.56 o                         
   8   2   7         31.67         12.67        13.26 o                         
  -9   3   7         24.57         14.81         2.84 o                         
  -8   3   7         34.23         25.90         3.11 o                         
  -7   3   7          5.40          8.09         2.01 o                         
  -6   3   7         55.98         41.29         1.94 o                         
  -5   3   7         89.99         92.83         2.58 o                         
  -4   3   7        101.82         84.94         2.36 o                         
  -3   3   7        313.89        321.46         4.35 o                         
  -2   3   7        803.58        865.37         8.40 o                         
  -1   3   7         69.04         76.32         1.61 o                         
   0   3   7        154.82        135.89         6.91 o                         
   1   3   7         74.27         78.96         2.81 o                         
   2   3   7        145.59        138.64         3.76 o                         
   3   3   7          6.57          4.37         1.42 o                         
   4   3   7         56.97         45.21         1.76 o                         
   5   3   7         33.92         30.72         1.71 o                         
   6   3   7         27.10         19.19         3.20 o                         
   7   3   7         18.60         18.70         2.83 o                         
   8   3   7          0.22          0.13         2.27 o                         
  -9   4   7         26.27         30.96         3.93 o                         
  -8   4   7          8.00         34.53        25.98 o                         
  -7   4   7         16.54         25.96         3.38 o                         
  -6   4   7         50.75         54.59         3.27 o                         
  -5   4   7          5.71          6.01         1.04 o                         
  -4   4   7        261.25        251.83         6.40 o                         
  -3   4   7         11.10          9.21         1.04 o                         
  -2   4   7        190.80        207.12         3.48 o                         
  -1   4   7          2.03          1.74         0.63 o                         
   0   4   7         75.36         70.58         1.53 o                         
   1   4   7        509.27        488.88         8.13 o                         
   2   4   7        115.63        124.04         3.68 o                         
   3   4   7        160.38        158.22         5.30 o                         
   4   4   7          1.48          3.99         1.52 o                         
   5   4   7          1.68          3.18         1.64 o                         
   6   4   7        114.89        111.07         5.09 o                         
   7   4   7          0.32          0.87         1.71 o                         
  -8   5   7         40.42         47.38         4.21 o                         
  -7   5   7         42.40         58.31         6.46 o                         
  -6   5   7          9.21         10.77         2.28 o                         
  -5   5   7         65.80         55.92         3.49 o                         
  -4   5   7          0.02          1.09         0.70 o                         
  -3   5   7        167.26        150.58         3.05 o                         
  -2   5   7         10.21          8.00         1.00 o                         
  -1   5   7          1.22          5.21         1.58 o                         
   0   5   7         74.91         87.21         3.77 o                         
   1   5   7         89.34         82.79         3.42 o                         
   2   5   7        588.72        555.77        10.23 o                         
   3   5   7        777.79        762.44        13.94 o                         
   4   5   7        260.22        258.96         6.86 o                         
   5   5   7        101.19         96.53         4.84 o                         
   6   5   7          0.95          2.69         1.96 o                         
   7   5   7          0.10          0.18         2.09 o                         
  -8   6   7         83.79         84.42         5.82 o                         
  -7   6   7          4.87          4.94         2.18 o                         
  -6   6   7          4.37          2.16         1.76 o                         
  -5   6   7          5.50          5.18         2.78 o                         
  -4   6   7        139.03        119.55         5.17 o                         
  -3   6   7        134.89        118.87         4.23 o                         
  -2   6   7        103.36         77.41         6.78 o                         
  -1   6   7          0.18          0.73         0.78 o                         
   0   6   7        104.18         91.29         4.12 o                         
   1   6   7        370.90        358.96         7.93 o                         
   2   6   7         25.41         21.23         2.44 o                         
   3   6   7         25.85         29.96         2.89 o                         
   4   6   7          6.46          7.78         2.16 o                         
   5   6   7        145.40        131.59         6.05 o                         
   6   6   7         36.84         33.53         3.88 o                         
  -7   7   7          0.11          0.60         1.77 o                         
  -6   7   7          1.58          1.16         1.98 o                         
  -5   7   7         34.22         47.05         5.48 o                         
  -4   7   7         32.35         36.12         4.64 o                         
  -3   7   7         31.59         37.43         2.03 o                         
  -2   7   7          0.18          0.40         0.74 o                         
  -1   7   7          6.07          6.05         1.12 o                         
   0   7   7        458.97        445.18        11.73 o                         
   1   7   7         32.12         31.64         2.78 o                         
   2   7   7        138.16        137.71         5.21 o                         
   3   7   7          0.53          5.48         3.17 o                         
   4   7   7         40.93         42.62         3.78 o                         
   5   7   7          2.71         10.12         4.19 o                         
  -5   8   7         99.50        109.59         5.79 o                         
  -4   8   7         25.13         26.32         2.99 o                         
  -3   8   7          0.58         -1.28         1.45 o                         
  -2   8   7          7.34          7.26         1.62 o                         
  -1   8   7         18.38         21.10         2.13 o                         
   0   8   7          0.10          0.06         1.38 o                         
   1   8   7         65.79         55.53        34.54 o                         
   2   8   7         24.65         17.29        13.05 o                         
   3   8   7          4.08          4.31         4.55 o                         
  -3   9   7         12.18         18.61         4.37 o                         
  -1   9   7          2.42          0.28         1.86 o                         
   0   9   7         38.05         31.37        20.92 o                         
   1   9   7         42.57         33.18        20.98 o                         
  -1 -10   8         21.57         18.97         3.52 o                         
   0 -10   8         28.94         28.43         3.64 o                         
   1 -10   8          3.70         17.18         4.97 o                         
   2 -10   8         26.06         36.87         5.27 o                         
  -3  -9   8          1.18         -0.13         1.64 o                         
  -2  -9   8         67.26         77.50         5.94 o                         
  -1  -9   8         10.00         11.59         3.09 o                         
   0  -9   8          0.59          0.88         1.80 o                         
   1  -9   8          7.11         11.25         3.71 o                         
   2  -9   8          4.90          4.37         3.59 o                         
   3  -9   8          0.49          2.05         4.04 o                         
   4  -9   8         30.73         43.07         4.07 o                         
  -5  -8   8         17.07         15.80         3.65 o                         
  -4  -8   8          0.55          0.22         2.18 o                         
  -3  -8   8          0.17          0.60         1.69 o                         
  -2  -8   8          1.52          0.70         1.80 o                         
  -1  -8   8         25.72         28.85         4.34 o                         
   0  -8   8          0.72          1.20         1.95 o                         
   1  -8   8         53.20         52.34         3.61 o                         
   2  -8   8         60.68         46.31         3.01 o                         
   3  -8   8         81.02         70.34         4.07 o                         
   4  -8   8         80.54         86.64         5.26 o                         
   5  -8   8         12.17          3.34         2.87 o                         
   6  -8   8         31.59         33.74         6.19 o                         
  -6  -7   8          4.11          4.23         2.75 o                         
  -5  -7   8          2.95          2.35         2.30 o                         
  -4  -7   8          0.39         -0.98         1.96 o                         
  -3  -7   8         21.52         24.45         3.46 o                         
  -2  -7   8        140.20        149.72         6.43 o                         
  -1  -7   8         38.65         44.54         3.68 o                         
   0  -7   8        101.01         99.63         5.33 o                         
   1  -7   8        108.90         99.95         6.80 o                         
   2  -7   8         49.55         38.28         2.26 o                         
   3  -7   8         25.34         26.52         2.75 o                         
   4  -7   8          0.00          0.90         1.80 o                         
   5  -7   8          0.02         -0.14         2.04 o                         
   6  -7   8          6.04          3.68         2.75 o                         
   7  -7   8          4.58          8.93         3.22 o                         
  -7  -6   8         79.42        102.28         6.88 o                         
  -6  -6   8          0.64         -0.35         1.74 o                         
  -5  -6   8        106.98        118.80         5.82 o                         
  -4  -6   8         24.52         24.94         5.15 o                         
  -3  -6   8          0.43          0.44         4.01 o                         
  -2  -6   8          0.16         -1.46         1.61 o                         
  -1  -6   8         32.50         30.08         2.85 o                         
   0  -6   8         70.72         67.98         3.70 o                         
   1  -6   8          0.16         -0.24         0.76 o                         
   2  -6   8         69.31         75.40         2.64 o                         
   3  -6   8         57.17         57.75         2.47 o                         
   4  -6   8         87.45         92.09        12.03 o                         
   5  -6   8          2.15          6.04         4.01 o                         
   6  -6   8        203.49        174.35         7.69 o                         
   7  -6   8          0.25          5.48         2.84 o                         
  -8  -5   8          2.49          2.61         2.50 o                         
  -7  -5   8          8.41         20.81         3.91 o                         
  -6  -5   8         52.89         48.59         4.54 o                         
  -5  -5   8        100.87        100.88         5.54 o                         
  -4  -5   8          6.20          9.31         2.39 o                         
  -3  -5   8        409.17        405.23        13.68 o                         
  -2  -5   8        204.56        226.13        14.04 o                         
  -1  -5   8         54.17         60.04         3.30 o                         
   0  -5   8          1.42          1.05         0.67 o                         
   1  -5   8         54.89         46.31         1.99 o                         
   2  -5   8         53.94         44.29         2.07 o                         
   3  -5   8          0.32          0.64         0.85 o                         
   4  -5   8         66.18         58.82         4.73 o                         
   5  -5   8          0.68          3.71         1.92 o                         
   6  -5   8         59.90         63.84         4.67 o                         
   7  -5   8         28.75         23.73         3.81 o                         
   8  -5   8          0.18          1.24         2.16 o                         
  -8  -4   8          3.73          0.45         1.86 o                         
  -7  -4   8         13.96         12.42         3.19 o                         
  -6  -4   8        102.95        109.81         5.97 o                         
  -5  -4   8          0.72          0.64         1.44 o                         
  -4  -4   8         10.61         12.79         2.24 o                         
  -3  -4   8         16.11         30.38         4.97 o                         
  -2  -4   8         64.45         60.80         3.13 o                         
  -1  -4   8         85.57         92.63         4.53 o                         
   0  -4   8        237.19        213.84         3.46 o                         
   1  -4   8        235.72        219.44         4.59 o                         
   2  -4   8        198.99        181.06         3.81 o                         
   3  -4   8         15.72         18.42         1.62 o                         
   4  -4   8         13.65         21.24         1.50 o                         
   5  -4   8          3.80          7.10         2.12 o                         
   6  -4   8          4.58          6.57         2.17 o                         
   7  -4   8          4.78          8.44         2.72 o                         
   8  -4   8          0.02         -0.21         1.81 o                         
  -9  -3   8         19.88          8.05         7.99 o                         
  -8  -3   8          0.31          4.88         2.48 o                         
  -7  -3   8          9.02          8.24         3.26 o                         
  -6  -3   8         71.65         72.19         4.73 o                         
  -5  -3   8         17.41         16.54         2.37 o                         
  -4  -3   8        271.28        257.55         6.78 o                         
  -3  -3   8         17.73         29.01         2.36 o                         
  -2  -3   8          0.14          3.17         1.24 o                         
  -1  -3   8        325.45        342.38         4.30 o                         
   0  -3   8        162.79        163.99         3.58 o                         
   1  -3   8        750.86        746.23         8.55 o                         
   2  -3   8          0.08          0.99         0.70 o                         
   3  -3   8        103.25        107.71         2.62 o                         
   4  -3   8        362.59        328.77         5.08 o                         
   5  -3   8         13.73         17.76         2.45 o                         
   6  -3   8        151.48        137.57         5.77 o                         
   7  -3   8         20.83         19.28         3.09 o                         
   8  -3   8          4.70          5.76         2.45 o                         
  -9  -2   8         41.11         53.52         5.38 o                         
  -8  -2   8          0.40          1.16         1.77 o                         
  -7  -2   8          1.33          1.56         1.62 o                         
  -6  -2   8         10.95         18.07         2.74 o                         
  -5  -2   8         99.37        104.82         4.49 o                         
  -4  -2   8          2.66          1.63         0.74 o                         
  -3  -2   8         97.74         78.94         2.07 o                         
  -2  -2   8        604.32        613.44         8.99 o                         
  -1  -2   8        546.51        548.68         8.13 o                         
   0  -2   8        569.17        574.35         6.18 o                         
   1  -2   8        694.64        716.74         7.74 o                         
   2  -2   8         92.35         99.47         8.45 o                         
   3  -2   8        148.01        166.10         4.16 o                         
   4  -2   8        434.57        419.95         6.05 o                         
   5  -2   8          3.68          5.60         0.86 o                         
   6  -2   8          9.84         11.31         2.25 o                         
   7  -2   8        125.49        133.75         6.27 o                         
   8  -2   8         32.48         32.20         3.88 o                         
  -9  -1   8         50.26         71.35         8.38 o                         
  -8  -1   8         39.22         46.50         4.12 o                         
  -7  -1   8        280.91        240.90        11.52 o                         
  -6  -1   8        141.52        127.30         3.07 o                         
  -5  -1   8          1.22          0.60         0.73 o                         
  -4  -1   8        164.54        194.36         3.20 o                         
  -3  -1   8         47.11         50.89         1.34 o                         
  -2  -1   8         71.70         78.21         3.45 o                         
  -1  -1   8        270.03        267.71         4.01 o                         
   0  -1   8         14.23         15.08         0.76 o                         
   1  -1   8         11.81         24.39         1.17 o                         
   2  -1   8         23.18         20.00         2.54 o                         
   3  -1   8         78.18         71.57         1.94 o                         
   4  -1   8        138.31        140.49         2.86 o                         
   5  -1   8         78.12         71.74         2.31 o                         
   6  -1   8        593.93        616.52        14.19 o                         
   7  -1   8         16.65         18.15         3.13 o                         
   8  -1   8          2.75          4.91         2.66 o                         
  -9   0   8          6.57          2.45         3.59 o                         
  -8   0   8         55.69         51.49         3.13 o                         
  -7   0   8         76.90         56.62         2.62 o                         
  -6   0   8          4.96         12.00         1.28 o                         
  -5   0   8          7.74          7.15         0.96 o                         
  -4   0   8         60.08         70.05         1.95 o                         
  -3   0   8        266.96        289.02         5.88 o                         
  -2   0   8        309.54        319.08         4.43 o                         
  -1   0   8       1450.48       1631.71        12.35 o                         
   0   0   8         80.03        103.70         2.66 o                         
   1   0   8       1856.13       2029.36        17.28 o                         
   2   0   8         11.86         24.60         2.33 o                         
   3   0   8        273.79        262.12         3.64 o                         
   4   0   8          1.88          0.89         0.60 o                         
   5   0   8         58.78         63.82         2.05 o                         
   6   0   8         56.81         53.29         2.16 o                         
   7   0   8         42.16         44.00         3.52 o                         
   8   0   8         54.32         41.97         3.94 o                         
  -9   1   8          6.48          1.34         1.26 o                         
  -8   1   8         45.37         23.39         2.83 o                         
  -7   1   8         51.58         41.06         2.29 o                         
  -6   1   8         11.13          5.06         1.19 o                         
  -5   1   8          6.71          1.99         0.89 o                         
  -4   1   8          0.00          3.12         1.21 o                         
  -3   1   8        227.38        212.92         5.43 o                         
  -2   1   8         66.44         50.47         1.46 o                         
  -1   1   8        779.10        805.36        23.94 o                         
   0   1   8        560.61        561.21         7.94 o                         
   1   1   8       1456.01       1482.15        17.42 o                         
   2   1   8        454.43        466.32        15.29 o                         
   3   1   8          4.02          1.69         0.88 o                         
   4   1   8          3.40          3.72         0.68 o                         
   5   1   8         30.45         34.76         1.72 o                         
   6   1   8         96.81        100.19         4.46 o                         
   7   1   8         48.77         45.27         3.30 o                         
   8   1   8          1.20         42.94        34.54 o                         
  -9   2   8          2.13          3.58         1.95 o                         
  -8   2   8         22.25         30.96         4.19 o                         
  -7   2   8          0.44          6.90         2.78 o                         
  -6   2   8          1.60          4.01         1.14 o                         
  -5   2   8          0.99          0.61         0.83 o                         
  -4   2   8         47.63         41.91         1.87 o                         
  -3   2   8        439.83        474.92         6.03 o                         
  -2   2   8        416.97        388.62         5.65 o                         
  -1   2   8          7.57          1.35         0.42 o                         
   0   2   8        103.24        102.10         3.02 o                         
   1   2   8         36.80         34.02         1.75 o                         
   2   2   8         33.02         35.01         2.14 o                         
   3   2   8         25.31         17.85         2.42 o                         
   4   2   8        345.16        329.73         7.04 o                         
   5   2   8        294.92        293.45         7.23 o                         
   6   2   8         69.42         59.35         3.52 o                         
   7   2   8          3.44          4.44         1.78 o                         
   8   2   8          4.85          0.00         1.10 o                         
  -9   3   8         32.84         24.76         3.24 o                         
  -8   3   8          3.33          2.60         1.80 o                         
  -7   3   8          1.89          2.92         1.71 o                         
  -6   3   8          3.51          9.02         1.32 o                         
  -5   3   8        221.04        233.16         4.52 o                         
  -4   3   8        569.99        604.68         8.00 o                         
  -3   3   8         10.69          7.76         2.15 o                         
  -2   3   8         17.94         19.74         1.19 o                         
  -1   3   8        493.40        467.79         5.42 o                         
   0   3   8          6.04          5.64         1.24 o                         
   1   3   8        170.26        151.52         4.01 o                         
   2   3   8        233.16        219.45         5.18 o                         
   3   3   8        184.90        187.16         6.05 o                         
   4   3   8         11.85          9.24         1.81 o                         
   5   3   8        201.87        185.61         5.79 o                         
   6   3   8          7.16          8.01         2.06 o                         
   7   3   8          3.77          7.74         2.96 o                         
  -8   4   8          4.81          9.03         2.42 o                         
  -7   4   8          6.48          7.16         1.90 o                         
  -6   4   8          2.62          6.31         1.83 o                         
  -5   4   8        196.27        198.31         5.12 o                         
  -4   4   8          4.36          6.18         1.07 o                         
  -3   4   8         23.40         20.25         1.43 o                         
  -2   4   8         42.29         36.73         1.63 o                         
  -1   4   8        414.02        400.53         6.73 o                         
   0   4   8         38.59         39.57         3.05 o                         
   1   4   8        210.87        240.71         5.81 o                         
   2   4   8        211.35        212.36         6.34 o                         
   3   4   8         45.12         44.56         2.96 o                         
   4   4   8         48.16         51.90         3.29 o                         
   5   4   8         12.05         16.40         2.53 o                         
   6   4   8         21.67         27.15         3.12 o                         
   7   4   8          0.29          1.00         1.69 o                         
  -8   5   8          3.39          7.39         2.66 o                         
  -7   5   8         16.90         18.89         2.95 o                         
  -6   5   8        164.38        151.65         6.55 o                         
  -5   5   8         23.89         21.32         3.11 o                         
  -4   5   8         95.60         82.57         2.73 o                         
  -3   5   8         17.16         15.73         1.26 o                         
  -2   5   8         61.19         54.71         1.93 o                         
  -1   5   8          1.93          2.73         1.05 o                         
   0   5   8          1.15          0.58         1.02 o                         
   1   5   8        621.76        642.31        11.26 o                         
   2   5   8        139.31        108.96         4.33 o                         
   3   5   8         46.33         52.35         3.63 o                         
   4   5   8        104.40        105.52         4.39 o                         
   5   5   8         47.18         53.78         4.14 o                         
   6   5   8         80.53         83.07         5.22 o                         
  -7   6   8          0.06          0.83         1.71 o                         
  -6   6   8          1.53          5.43         2.16 o                         
  -5   6   8         37.51         29.44         2.99 o                         
  -4   6   8        107.50         92.92         2.71 o                         
  -3   6   8          0.30          0.68         0.76 o                         
  -2   6   8        322.87        321.97        19.49 o                         
  -1   6   8         57.04         48.88         2.82 o                         
   0   6   8        119.88        104.69         3.91 o                         
   1   6   8         13.77          9.37         1.91 o                         
   2   6   8         44.66         42.34         3.16 o                         
   3   6   8         11.48         11.69         2.32 o                         
   4   6   8         13.19         19.10         2.48 o                         
   5   6   8          6.96          8.46         2.34 o                         
  -6   7   8         29.50         33.60         3.75 o                         
  -5   7   8         26.85         23.05         3.59 o                         
  -4   7   8         40.95         32.58         2.96 o                         
  -3   7   8        103.29         95.76         6.36 o                         
  -2   7   8          7.32          5.16         1.12 o                         
  -1   7   8         52.29         57.73         3.37 o                         
   0   7   8          0.91         -0.14         1.26 o                         
   1   7   8         14.48         12.89         2.16 o                         
   2   7   8          6.35          7.56         2.14 o                         
   3   7   8          4.47          5.95         2.33 o                         
   4   7   8          6.67         10.53         2.70 o                         
  -5   8   8         20.17         23.89         3.28 o                         
  -4   8   8          2.01          2.57         2.87 o                         
  -3   8   8          0.04         -1.56         2.63 o                         
  -2   8   8         15.82         16.36         2.36 o                         
  -1   8   8         97.84         90.90         4.20 o                         
   0   8   8         29.51         31.17         2.77 o                         
   1   8   8         55.22         59.15        36.45 o                         
   2   8   8          0.88         -0.12         1.18 o                         
   3   8   8          0.01          0.11         1.29 o                         
  -2   9   8          5.73          5.75         3.41 o                         
  -1   9   8          3.03         -0.40         1.41 o                         
   0   9   8         24.14         25.23        16.37 o                         
   0 -10   9          0.09          0.58         2.57 o                         
   1 -10   9          0.01         -2.69         3.71 o                         
  -3  -9   9          7.74          8.18         3.23 o                         
  -2  -9   9          0.01         -0.71         2.12 o                         
  -1  -9   9          0.02          1.73         2.01 o                         
   0  -9   9          0.43          0.10         1.98 o                         
   1  -9   9          8.98          5.58         2.24 o                         
   2  -9   9          0.70          1.74         3.05 o                         
   3  -9   9          5.88          6.58         4.01 o                         
   4  -9   9         24.13         21.00         3.26 o                         
  -5  -8   9          0.00          0.16         1.84 o                         
  -4  -8   9         31.25         26.19         4.15 o                         
  -3  -8   9          0.62          1.26         2.14 o                         
  -2  -8   9          7.36          9.26         3.56 o                         
  -1  -8   9         39.83         35.10         3.96 o                         
   0  -8   9         21.24         22.15         3.41 o                         
   1  -8   9         22.59         20.58         3.06 o                         
   2  -8   9          8.66          9.43         1.63 o                         
   3  -8   9          3.20          3.21         1.88 o                         
   4  -8   9         93.98        101.31         5.48 o                         
   5  -8   9          1.10          0.71         1.87 o                         
  -6  -7   9          7.46         10.47         3.35 o                         
  -5  -7   9          3.87          2.79         2.49 o                         
  -4  -7   9          0.81          1.48         2.15 o                         
  -3  -7   9          0.29         -0.88         1.84 o                         
  -2  -7   9        121.08        127.97         6.85 o                         
  -1  -7   9         23.53         19.32         3.07 o                         
   0  -7   9         55.33         47.58         4.00 o                         
   1  -7   9         53.54         44.13         2.83 o                         
   2  -7   9         13.60          8.76         1.58 o                         
   3  -7   9          2.21          0.33         1.24 o                         
   4  -7   9         16.27         15.70         2.72 o                         
   5  -7   9          5.82         13.56         3.26 o                         
   6  -7   9         62.99         47.20        11.46 o                         
  -7  -6   9         26.71         11.61         3.16 o                         
  -6  -6   9         22.85         22.87         4.01 o                         
  -5  -6   9         12.04         14.13         3.02 o                         
  -4  -6   9         35.07         29.75         3.24 o                         
  -3  -6   9         11.91         12.56         2.77 o                         
  -2  -6   9         25.17         29.72         3.19 o                         
  -1  -6   9         40.12         43.42         3.48 o                         
   0  -6   9         26.36         22.15         1.47 o                         
   1  -6   9         92.66         85.96         2.89 o                         
   2  -6   9        144.69        128.40         3.75 o                         
   3  -6   9         91.65         81.26         3.45 o                         
   4  -6   9         53.14         52.03         4.01 o                         
   5  -6   9          7.70          7.70         2.70 o                         
   6  -6   9          2.91          2.00         2.11 o                         
   7  -6   9          5.02          8.09         3.03 o                         
  -7  -5   9         24.62         33.40         4.67 o                         
  -6  -5   9         80.20         86.73         7.93 o                         
  -5  -5   9         66.02         67.87         7.90 o                         
  -4  -5   9         11.65         17.00         3.20 o                         
  -3  -5   9          5.92         10.05         2.44 o                         
  -2  -5   9          5.50          8.69         3.47 o                         
  -1  -5   9          1.03          2.02         1.47 o                         
   0  -5   9        179.66        186.80         5.26 o                         
   1  -5   9          0.40          2.90         2.74 o                         
   2  -5   9         65.37         63.26         2.61 o                         
   3  -5   9         17.50         13.57         2.62 o                         
   4  -5   9          5.43         12.08         2.57 o                         
   5  -5   9          0.01         -0.60         1.54 o                         
   6  -5   9          5.43          5.91         2.44 o                         
   7  -5   9         16.49         22.09         4.61 o                         
   8  -5   9          2.69          3.17         3.23 o                         
  -8  -4   9          2.76          3.27         2.75 o                         
  -7  -4   9         86.94         97.93         6.21 o                         
  -6  -4   9        198.51        187.89         7.72 o                         
  -5  -4   9        109.83        101.51         5.12 o                         
  -4  -4   9          4.92          7.38         1.90 o                         
  -3  -4   9         52.59         53.04         3.41 o                         
  -2  -4   9          0.05         -0.07         0.96 o                         
  -1  -4   9          9.89          9.45         1.41 o                         
   0  -4   9         12.86         11.43         1.24 o                         
   1  -4   9        393.30        420.88         6.20 o                         
   2  -4   9         33.55         35.20         2.53 o                         
   3  -4   9          1.89          0.95         1.00 o                         
   4  -4   9        139.42        149.65         3.51 o                         
   5  -4   9         81.71         82.51         4.31 o                         
   6  -4   9         16.84         18.27         2.83 o                         
   7  -4   9          0.00          0.66         1.79 o                         
   8  -4   9         24.21         21.29         3.62 o                         
  -8  -3   9          0.46         -0.35         1.90 o                         
  -7  -3   9         53.15         64.71         4.95 o                         
  -6  -3   9         47.01         39.20         3.83 o                         
  -5  -3   9          2.84          5.48         2.00 o                         
  -4  -3   9        134.76        145.57         4.76 o                         
  -3  -3   9        143.31        157.44         4.81 o                         
  -2  -3   9         34.70         42.00         2.60 o                         
  -1  -3   9        481.61        477.68         7.81 o                         
   0  -3   9       2484.71       2557.16        23.79 o                         
   1  -3   9         78.99         73.95         2.23 o                         
   2  -3   9        422.48        420.85         6.20 o                         
   3  -3   9        210.21        242.58        18.34 o                         
   4  -3   9          7.86          9.39         1.65 o                         
   5  -3   9          3.32          3.87         1.32 o                         
   6  -3   9        160.15        149.38         6.23 o                         
   7  -3   9         50.19         47.11         3.87 o                         
   8  -3   9          9.00         10.56         3.08 o                         
  -9  -2   9         40.12         29.63         4.29 o                         
  -8  -2   9         13.37         13.41         3.17 o                         
  -7  -2   9         13.87         11.80         2.81 o                         
  -6  -2   9         22.80         32.95         3.39 o                         
  -5  -2   9        551.35        532.57        11.55 o                         
  -4  -2   9        192.23        176.63        12.39 o                         
  -3  -2   9        178.10        197.49         2.87 o                         
  -2  -2   9         47.15         41.85         1.34 o                         
  -1  -2   9        267.05        284.26         3.93 o                         
   0  -2   9        203.05        204.01         4.92 o                         
   1  -2   9         58.36         61.29         1.79 o                         
   2  -2   9        282.23        267.21         4.77 o                         
   3  -2   9          0.05          0.75         0.77 o                         
   4  -2   9        243.84        235.77         4.28 o                         
   5  -2   9        204.72        182.01         8.11 o                         
   6  -2   9         33.06         32.69         2.13 o                         
   7  -2   9        236.26        236.91         7.97 o                         
   8  -2   9         14.00         17.73         5.33 o                         
  -9  -1   9          1.91         -0.90         3.05 o                         
  -8  -1   9         17.06         11.88         2.91 o                         
  -7  -1   9          5.20          3.34         2.01 o                         
  -6  -1   9         13.33          9.04         1.10 o                         
  -5  -1   9         92.57         81.82         2.23 o                         
  -4  -1   9        232.69        228.16         4.74 o                         
  -3  -1   9        337.18        345.40         6.80 o                         
  -2  -1   9          4.46          8.26         0.90 o                         
  -1  -1   9        588.01        645.22         6.57 o                         
   0  -1   9          1.33          0.46         0.52 o                         
   1  -1   9        907.13       1081.02        11.96 o                         
   2  -1   9         27.76         28.30         2.86 o                         
   3  -1   9        215.23        208.09         4.06 o                         
   4  -1   9          0.94          2.61         0.86 o                         
   5  -1   9          2.52          1.73         0.82 o                         
   6  -1   9         30.34         33.26         1.93 o                         
   7  -1   9        176.11        183.30         7.30 o                         
   8  -1   9        180.28        156.95        10.06 o                         
  -9   0   9          7.17          7.18         4.19 o                         
  -8   0   9          0.22          3.23         1.24 o                         
  -7   0   9         53.33         35.99         2.09 o                         
  -6   0   9         83.00         89.87         2.88 o                         
  -5   0   9         77.39         68.40         2.30 o                         
  -4   0   9         98.76        102.20         2.56 o                         
  -3   0   9         42.19         26.68         1.44 o                         
  -2   0   9         32.37         32.69         1.20 o                         
  -1   0   9          0.97         -0.50         0.50 o                         
   0   0   9        354.84        359.83         3.70 o                         
   1   0   9          1.50         11.88         4.28 o                         
   2   0   9        160.53        133.03         2.19 o                         
   3   0   9         65.97         69.22         2.07 o                         
   4   0   9         44.97         47.57         1.75 o                         
   5   0   9         87.69         94.91         2.66 o                         
   6   0   9         55.18         49.50         2.65 o                         
   7   0   9         20.83         20.98         2.64 o                         
   8   0   9          8.80         12.57         5.51 o                         
  -9   1   9         19.27         12.27         4.79 o                         
  -8   1   9         27.05         45.58         5.57 o                         
  -7   1   9         13.24         13.83         1.57 o                         
  -6   1   9         14.50         24.23         1.74 o                         
  -5   1   9          7.41          9.98         1.28 o                         
  -4   1   9          8.33          9.01         1.10 o                         
  -3   1   9         53.35         66.63         7.01 o                         
  -2   1   9         37.32         43.56         2.07 o                         
  -1   1   9        241.27        260.73         5.09 o                         
   0   1   9         16.69         14.56         2.60 o                         
   1   1   9        203.21        206.61         4.53 o                         
   2   1   9         10.63          5.20         1.41 o                         
   3   1   9        474.27        484.63         8.94 o                         
   4   1   9          0.90         -0.72         1.08 o                         
   5   1   9         44.37         48.79         2.54 o                         
   6   1   9         49.24         48.47         3.47 o                         
   7   1   9          0.51          0.57         1.29 o                         
   8   1   9         10.07         17.18         6.05 o                         
  -9   2   9          2.33          5.96         2.12 o                         
  -8   2   9         22.72         43.24         5.60 o                         
  -7   2   9          8.39          7.10         1.77 o                         
  -6   2   9         15.53         16.47         1.64 o                         
  -5   2   9         11.08         11.52         1.41 o                         
  -4   2   9        516.57        501.48        11.77 o                         
  -3   2   9          0.04          0.61         0.92 o                         
  -2   2   9         14.62         13.82         1.38 o                         
  -1   2   9          0.58          0.29         0.36 o                         
   0   2   9        261.63        295.43         5.88 o                         
   1   2   9         43.33         40.68         2.96 o                         
   2   2   9         73.18         69.30         2.94 o                         
   3   2   9       1246.70       1186.27        17.38 o                         
   4   2   9         15.78         12.22         2.04 o                         
   5   2   9         73.87         73.48         3.65 o                         
   6   2   9         19.81         12.43         2.47 o                         
   7   2   9          7.47          8.59         2.11 o                         
   8   2   9          0.24          0.36         1.38 o                         
  -9   3   9          6.09         13.23         3.06 o                         
  -8   3   9          0.00         -0.08         1.25 o                         
  -7   3   9          0.46          1.09         1.44 o                         
  -6   3   9        102.78        116.10         4.83 o                         
  -5   3   9        391.76        416.25         6.90 o                         
  -4   3   9         30.91         38.81         1.92 o                         
  -3   3   9        434.00        422.97         5.91 o                         
  -2   3   9        129.08        131.77         3.11 o                         
  -1   3   9         12.20         14.13         0.87 o                         
   0   3   9        273.61        297.32         6.01 o                         
   1   3   9       1128.87       1116.14        28.64 o                         
   2   3   9        140.38        122.17         4.15 o                         
   3   3   9         55.66         56.91         3.10 o                         
   4   3   9          3.67          3.37         1.56 o                         
   5   3   9          1.41         -0.17         1.28 o                         
   6   3   9          9.36          7.91         3.74 o                         
   7   3   9          1.19          0.74         1.64 o                         
  -8   4   9         45.13         49.38         4.06 o                         
  -7   4   9          8.76         15.63         5.18 o                         
  -6   4   9         97.96         90.71        15.05 o                         
  -5   4   9         95.72         93.71         2.79 o                         
  -4   4   9        194.83        198.49         4.09 o                         
  -3   4   9         64.81         65.46         2.19 o                         
  -2   4   9          8.23         10.89         1.32 o                         
  -1   4   9         58.23         64.61         3.04 o                         
   0   4   9         74.77         87.12         4.58 o                         
   1   4   9         36.93         35.71         4.82 o                         
   2   4   9        732.05        715.43        12.48 o                         
   3   4   9         48.98         46.36         3.18 o                         
   4   4   9          0.72          2.17         1.58 o                         
   5   4   9         46.16         43.66         3.57 o                         
   6   4   9         73.57         65.28         5.18 o                         
   7   4   9          2.46          3.55         2.24 o                         
  -8   5   9         12.80          7.16         8.26 o                         
  -7   5   9          2.37         -0.85         1.49 o                         
  -6   5   9         25.56         28.71         8.83 o                         
  -5   5   9          0.07          0.18         0.76 o                         
  -4   5   9         35.98         31.17         1.72 o                         
  -3   5   9         15.04         14.73         1.67 o                         
  -2   5   9         23.27         16.29         1.89 o                         
  -1   5   9         21.08         17.75         1.87 o                         
   0   5   9          7.70          8.19         1.67 o                         
   1   5   9         55.36         61.09         3.42 o                         
   2   5   9         21.04         22.95         2.47 o                         
   3   5   9        205.09        208.35         6.71 o                         
   4   5   9        137.44        126.27         5.51 o                         
   5   5   9        139.93        134.03         6.24 o                         
   6   5   9         83.24         78.36         5.36 o                         
  -7   6   9          3.75          2.90         2.93 o                         
  -6   6   9         90.72         65.62        20.68 o                         
  -5   6   9         54.25         69.32         4.33 o                         
  -4   6   9         28.83         23.75         2.43 o                         
  -3   6   9         12.40         13.04         1.41 o                         
  -2   6   9         33.55         29.62         2.34 o                         
  -1   6   9         38.25         37.65         2.63 o                         
   0   6   9         39.04         37.60         3.08 o                         
   1   6   9         75.63         74.52         3.85 o                         
   2   6   9          7.53          6.52         1.99 o                         
   3   6   9          2.83          4.64         1.98 o                         
   4   6   9         25.15         26.36         3.42 o                         
   5   6   9        171.55        182.85         7.55 o                         
  -6   7   9         39.89         28.13        11.94 o                         
  -5   7   9          0.12          1.73         1.75 o                         
  -4   7   9        108.86        108.97         8.89 o                         
  -3   7   9         24.01         23.92         3.59 o                         
  -2   7   9        125.90        110.79         4.25 o                         
  -1   7   9          0.01          1.01         1.29 o                         
   0   7   9         13.96         12.62         2.23 o                         
   1   7   9          5.21          7.28         2.10 o                         
   2   7   9          7.81         10.07         2.44 o                         
   3   7   9         66.83         69.09         4.63 o                         
   4   7   9         22.66         32.70         3.83 o                         
  -4   8   9          1.80          2.04         2.69 o                         
  -3   8   9          6.93          9.76         3.59 o                         
  -2   8   9        186.58        185.09         6.04 o                         
  -1   8   9          1.89          0.90         1.37 o                         
   0   8   9          0.09          0.82         1.58 o                         
   1   8   9         92.32        108.99         6.94 o                         
   2   8   9         30.60         28.21        19.30 o                         
  -3  -9  10          0.25         -0.89         2.40 o                         
  -2  -9  10         10.75         19.05         3.95 o                         
  -1  -9  10         14.80         22.02         4.91 o                         
   0  -9  10          1.17          2.44         2.20 o                         
   1  -9  10         10.46         12.33         4.70 o                         
   2  -9  10          7.64          8.08         4.01 o                         
   3  -9  10         23.70         31.24         5.81 o                         
   4  -9  10          7.20          0.30         2.63 o                         
  -4  -8  10         35.63         51.21         5.26 o                         
  -3  -8  10         14.56         18.85         3.19 o                         
  -2  -8  10         23.91         25.19         3.89 o                         
  -1  -8  10          3.14          1.91         2.11 o                         
   0  -8  10        105.53         86.73         5.44 o                         
   1  -8  10          6.07          8.86         3.47 o                         
   2  -8  10          2.14          1.39         1.85 o                         
   3  -8  10          1.14          4.70         1.93 o                         
   4  -8  10          7.80          6.92         2.38 o                         
   5  -8  10          2.63          4.74         2.51 o                         
  -6  -7  10          0.00          1.98         2.72 o                         
  -5  -7  10          6.63          4.08         2.67 o                         
  -4  -7  10         15.09         14.56         3.45 o                         
  -3  -7  10          4.55          3.21         2.14 o                         
  -2  -7  10         57.87         53.72         4.47 o                         
  -1  -7  10         30.78         33.68         4.16 o                         
   0  -7  10        137.30        157.77         8.56 o                         
   1  -7  10        140.34        126.92         5.11 o                         
   2  -7  10         21.14         15.98         1.95 o                         
   3  -7  10         24.60         19.21         2.83 o                         
   4  -7  10          3.68          2.03         1.87 o                         
   5  -7  10          2.78          3.54         2.24 o                         
   6  -7  10         43.60         44.99         7.09 o                         
  -7  -6  10          2.45          9.43         5.09 o                         
  -6  -6  10          3.37          2.47         2.59 o                         
  -5  -6  10         58.61         57.87         5.13 o                         
  -4  -6  10         28.74         26.91         3.39 o                         
  -3  -6  10          7.22          5.55         3.62 o                         
  -2  -6  10          3.88          3.62         2.06 o                         
  -1  -6  10          3.79          3.86         2.12 o                         
   0  -6  10         23.79         30.39         3.08 o                         
   1  -6  10         36.29         29.77         2.02 o                         
   2  -6  10          0.00         -0.06         1.06 o                         
   3  -6  10          6.07          7.30         1.49 o                         
   4  -6  10        498.87        468.07        12.14 o                         
   5  -6  10          5.50         12.74         6.34 o                         
   6  -6  10          0.11          0.87         1.92 o                         
   7  -6  10          1.11          4.11         2.59 o                         
  -7  -5  10         44.81         50.72         8.05 o                         
  -6  -5  10         53.89         64.64         5.29 o                         
  -5  -5  10          0.01          0.88         2.18 o                         
  -4  -5  10         52.22         50.03         6.37 o                         
  -3  -5  10         42.08         38.46         3.49 o                         
  -2  -5  10        140.54        149.46         5.76 o                         
  -1  -5  10          0.26          1.15         1.65 o                         
   0  -5  10         56.84         57.39         2.16 o                         
   1  -5  10          4.16          6.95         1.30 o                         
   2  -5  10        468.54        475.56         8.40 o                         
   3  -5  10        107.74        108.50         3.58 o                         
   4  -5  10         91.26         96.48        11.40 o                         
   5  -5  10          6.63         13.18         2.60 o                         
   6  -5  10          5.70          7.54         2.49 o                         
   7  -5  10          8.44         15.86         3.27 o                         
  -8  -4  10         13.03         22.39         4.24 o                         
  -7  -4  10          2.85         11.69         4.07 o                         
  -6  -4  10        125.01        147.51         7.18 o                         
  -5  -4  10        110.65        102.62         4.96 o                         
  -4  -4  10          0.48          2.39         2.24 o                         
  -3  -4  10         29.62         29.24         5.45 o                         
  -2  -4  10         87.96         82.99         4.08 o                         
  -1  -4  10         37.24         39.74         2.88 o                         
   0  -4  10          8.39          7.83         1.23 o                         
   1  -4  10          0.57          0.79         0.90 o                         
   2  -4  10        192.66        189.75         4.32 o                         
   3  -4  10         17.10         16.76         2.63 o                         
   4  -4  10         46.36         43.07         2.23 o                         
   5  -4  10         29.56         37.44         3.22 o                         
   6  -4  10         47.60         48.43         4.06 o                         
   7  -4  10         72.45         59.76         4.78 o                         
   8  -4  10         21.54         22.92         3.84 o                         
  -8  -3  10          4.63          6.24         3.68 o                         
  -7  -3  10          5.07          7.59         2.47 o                         
  -6  -3  10         13.19          9.31         2.57 o                         
  -5  -3  10         41.55         47.66         3.42 o                         
  -4  -3  10         77.43         75.02         3.97 o                         
  -3  -3  10          6.45          7.42         1.67 o                         
  -2  -3  10         85.96        109.60         4.11 o                         
  -1  -3  10        268.30        262.17         4.33 o                         
   0  -3  10        197.20        180.63         4.60 o                         
   1  -3  10         29.92         37.90         1.83 o                         
   2  -3  10        411.39        397.92         6.38 o                         
   3  -3  10         68.55         65.21         2.51 o                         
   4  -3  10         86.57         79.99         2.73 o                         
   5  -3  10         33.94         27.52         1.65 o                         
   6  -3  10        278.30        284.11         8.51 o                         
   7  -3  10          2.69          3.10         2.28 o                         
   8  -3  10          0.05         -0.68         1.70 o                         
  -8  -2  10          0.13          1.45         2.72 o                         
  -7  -2  10         48.12         40.10         4.01 o                         
  -6  -2  10          0.41          2.17         1.83 o                         
  -5  -2  10         47.28         47.03         3.61 o                         
  -4  -2  10        103.07        108.06         4.14 o                         
  -3  -2  10        222.62        205.59         3.30 o                         
  -2  -2  10        129.56        125.47         2.55 o                         
  -1  -2  10        580.02        534.11         6.50 o                         
   0  -2  10          0.38          1.22         0.66 o                         
   1  -2  10         15.80         19.34         1.27 o                         
   2  -2  10         36.54         34.12         1.61 o                         
   3  -2  10        509.49        604.30        41.49 o                         
   4  -2  10        217.44        203.62         4.26 o                         
   5  -2  10         80.00         76.50         2.68 o                         
   6  -2  10        532.64        496.32        10.44 o                         
   7  -2  10        377.13        340.51        12.63 o                         
   8  -2  10          6.65          2.37         2.13 o                         
  -9  -1  10         24.01         20.17         5.51 o                         
  -8  -1  10         11.94          7.43         5.72 o                         
  -7  -1  10         13.96         17.14         2.69 o                         
  -6  -1  10         55.99         59.58         2.35 o                         
  -5  -1  10        172.92        165.63         6.12 o                         
  -4  -1  10        301.47        298.65         4.66 o                         
  -3  -1  10         72.13         82.31         2.06 o                         
  -2  -1  10         17.59         24.27         1.20 o                         
  -1  -1  10          6.39         12.98         0.99 o                         
   0  -1  10        121.36        127.31         2.26 o                         
   1  -1  10         69.05         81.75         1.96 o                         
   2  -1  10        258.01        282.89         5.42 o                         
   3  -1  10        437.13        465.54        38.92 o                         
   4  -1  10          9.65         10.20         1.18 o                         
   5  -1  10          0.00         -0.15         0.68 o                         
   6  -1  10         15.06         14.43         1.59 o                         
   7  -1  10          8.53          4.37         1.87 o                         
  -9   0  10          2.44          1.20         2.99 o                         
  -8   0  10          1.61         -0.89         1.70 o                         
  -7   0  10          0.60          4.27         1.21 o                         
  -6   0  10         35.72         40.10         2.22 o                         
  -5   0  10          5.13          3.91         1.09 o                         
  -4   0  10         29.59         27.08         1.52 o                         
  -3   0  10        111.31         96.60         2.47 o                         
  -2   0  10          7.93          5.02         0.77 o                         
  -1   0  10       1185.12       1293.05        11.64 o                         
   0   0  10         17.37         14.33         0.74 o                         
   1   0  10          1.55          1.39         0.55 o                         
   2   0  10        120.14        103.65         3.83 o                         
   3   0  10        113.40        130.57         7.37 o                         
   4   0  10          0.36          0.69         0.47 o                         
   5   0  10        232.09        229.38         6.99 o                         
   6   0  10         35.73         38.09         2.99 o                         
   7   0  10         10.18          8.71         4.37 o                         
   8   0  10         30.98         30.82         7.30 o                         
  -9   1  10          0.02         -2.45         3.59 o                         
  -8   1  10          8.04         14.69         2.17 o                         
  -7   1  10         30.29         26.71         2.94 o                         
  -6   1  10          0.92         -0.66         0.89 o                         
  -5   1  10          9.85          8.94         1.78 o                         
  -4   1  10         18.88         19.37         1.79 o                         
  -3   1  10        456.40        478.39         8.61 o                         
  -2   1  10         21.43         16.46         1.67 o                         
  -1   1  10        295.55        303.03         6.08 o                         
   0   1  10         91.94         86.80         3.19 o                         
   1   1  10         22.59         14.37         1.80 o                         
   2   1  10        129.73        130.84         4.46 o                         
   3   1  10          1.35         -0.41         1.10 o                         
   4   1  10        243.29        247.15         6.39 o                         
   5   1  10        268.99        265.61         7.10 o                         
   6   1  10         16.28         15.06         2.19 o                         
   7   1  10          0.29          3.75         2.66 o                         
   8   1  10         34.13         37.59         7.72 o                         
  -9   2  10          0.02          0.97         1.66 o                         
  -8   2  10         34.34         50.89         4.40 o                         
  -7   2  10         15.58         11.80         1.65 o                         
  -6   2  10         18.28         18.81         1.73 o                         
  -5   2  10         32.73         27.99         2.32 o                         
  -4   2  10         28.08         28.63         5.45 o                         
  -3   2  10          8.68          7.90         1.65 o                         
  -2   2  10        131.11        137.75         4.04 o                         
  -1   2  10         28.24         22.35         2.93 o                         
   0   2  10        363.69        340.69         9.22 o                         
   1   2  10          0.00         -0.14         1.05 o                         
   2   2  10        606.03        597.92        20.41 o                         
   3   2  10        361.35        344.08         8.89 o                         
   4   2  10        156.91        156.16         5.08 o                         
   5   2  10         22.25         25.26         4.19 o                         
   6   2  10         85.01         77.55         4.29 o                         
   7   2  10         10.71         12.06         2.78 o                         
  -8   3  10         16.75         20.52         8.29 o                         
  -7   3  10         52.17         36.24        16.88 o                         
  -6   3  10         28.36         27.93         2.31 o                         
  -5   3  10         87.63         83.23         3.63 o                         
  -4   3  10        195.54        190.46         5.12 o                         
  -3   3  10        355.53        342.04        10.32 o                         
  -2   3  10        152.75        152.30         5.73 o                         
  -1   3  10        205.26        196.16         5.49 o                         
   0   3  10        438.09        451.94        23.07 o                         
   1   3  10         85.92         82.24         3.72 o                         
   2   3  10         15.13         11.69         2.17 o                         
   3   3  10         62.89         55.53         4.25 o                         
   4   3  10          1.20          2.55         1.53 o                         
   5   3  10         62.79         56.20         3.80 o                         
   6   3  10         65.42         58.99         4.16 o                         
   7   3  10          0.29          1.98         1.82 o                         
  -8   4  10         69.60         68.83        43.75 o                         
  -7   4  10         71.84         65.05        39.59 o                         
  -6   4  10         50.91         34.73        23.01 o                         
  -5   4  10          0.03         -0.27         0.73 o                         
  -4   4  10          1.05          1.92         1.30 o                         
  -3   4  10          9.09          9.02         1.62 o                         
  -2   4  10         99.25         90.50         5.38 o                         
  -1   4  10        485.16        478.07        17.60 o                         
   0   4  10         10.57         11.95         1.88 o                         
   1   4  10       1171.86       1194.75        34.30 o                         
   2   4  10       1107.73       1148.31        18.86 o                         
   3   4  10        241.06        251.65         7.30 o                         
   4   4  10         71.59         76.77         6.19 o                         
   5   4  10         62.10         62.50         4.45 o                         
   6   4  10         20.89         28.05         3.38 o                         
  -7   5  10          0.05         -1.00         1.59 o                         
  -6   5  10         49.37         28.20        19.63 o                         
  -5   5  10          2.20          0.22         0.84 o                         
  -4   5  10         22.75         15.51         1.56 o                         
  -3   5  10        188.12        164.78         7.84 o                         
  -2   5  10        103.37        104.74         4.28 o                         
  -1   5  10        190.23        169.85         4.87 o                         
   0   5  10          3.15          3.56         2.45 o                         
   1   5  10         12.90         12.71         2.17 o                         
   2   5  10          1.11          2.17         1.54 o                         
   3   5  10        144.56        149.50         5.85 o                         
   4   5  10          8.60         10.71         2.59 o                         
   5   5  10         69.04         51.75         6.43 o                         
  -7   6  10          7.22          3.30         1.90 o                         
  -6   6  10          0.08         -1.37         1.62 o                         
  -5   6  10          6.50         11.69         2.24 o                         
  -4   6  10         19.14         21.00         1.65 o                         
  -3   6  10          3.77          8.55         2.09 o                         
  -2   6  10         20.64         14.29         1.98 o                         
  -1   6  10         14.11          8.19         1.78 o                         
   0   6  10        112.28        105.46         4.56 o                         
   1   6  10         17.25         15.32         2.37 o                         
   2   6  10          1.32          0.09         1.21 o                         
   3   6  10          5.16          2.54         1.91 o                         
   4   6  10        158.17        174.45         6.82 o                         
   5   6  10         21.93         25.86         4.73 o                         
  -6   7  10         11.07          8.74         3.89 o                         
  -5   7  10        140.06        183.63        11.01 o                         
  -4   7  10         50.34         46.27         4.85 o                         
  -3   7  10          1.15         -0.59         1.15 o                         
  -2   7  10          2.49          0.72         1.21 o                         
  -1   7  10         12.82         15.51         2.38 o                         
   0   7  10         11.80         14.10         2.37 o                         
   1   7  10          6.12          4.44         2.01 o                         
   2   7  10          7.04          4.45         2.11 o                         
   3   7  10         11.74         12.22         2.79 o                         
  -4   8  10          0.48          1.80         3.11 o                         
  -3   8  10         40.05         42.86         5.87 o                         
  -2   8  10         11.26          8.51         2.03 o                         
  -1   8  10          1.19          1.80         1.57 o                         
   0   8  10         33.86         31.66         3.35 o                         
   1   8  10         64.61         66.20         4.40 o                         
  -2  -9  11         16.63         19.89         4.06 o                         
  -1  -9  11          4.42          3.43         2.62 o                         
   0  -9  11          5.20          2.15         2.49 o                         
   1  -9  11         56.73         61.18         5.10 o                         
   2  -9  11          4.24          1.20         2.99 o                         
   3  -9  11         16.44         12.81         4.79 o                         
  -4  -8  11          0.58          0.99         2.36 o                         
  -3  -8  11          0.83          0.60         2.16 o                         
  -2  -8  11         41.35         49.80         4.93 o                         
  -1  -8  11          0.38          0.84         1.97 o                         
   0  -8  11          2.07          0.94         1.89 o                         
   1  -8  11          6.68         12.85         4.91 o                         
   2  -8  11         10.26         12.41         2.77 o                         
   3  -8  11         30.53         29.95         3.27 o                         
   4  -8  11          2.92          3.48         1.93 o                         
   5  -8  11         11.03         13.34         3.23 o                         
  -5  -7  11         13.59         13.25         3.62 o                         
  -4  -7  11          6.54         11.31         3.29 o                         
  -3  -7  11         40.88         39.49         3.99 o                         
  -2  -7  11          0.00          1.63         2.01 o                         
  -1  -7  11         22.60         21.85         3.31 o                         
   0  -7  11         32.51         26.46         3.28 o                         
   1  -7  11         12.87         15.14         4.13 o                         
   2  -7  11          7.90          7.84         1.53 o                         
   3  -7  11         29.06         20.69         2.97 o                         
   4  -7  11          3.62          1.66         1.74 o                         
   5  -7  11         23.47         31.81         3.78 o                         
   6  -7  11         22.20         15.04         3.49 o                         
  -6  -6  11         16.86         22.93         3.74 o                         
  -5  -6  11         66.42         60.05         5.57 o                         
  -4  -6  11          1.46          1.48         2.15 o                         
  -3  -6  11         20.26         16.22         3.13 o                         
  -2  -6  11        268.33        273.43         8.90 o                         
  -1  -6  11          0.04          1.39         1.64 o                         
   0  -6  11         10.27          9.56         2.30 o                         
   1  -6  11         27.96         29.93         2.25 o                         
   2  -6  11         98.26        111.96         3.88 o                         
   3  -6  11        187.52        176.51         5.03 o                         
   4  -6  11         10.07          7.41         2.34 o                         
   5  -6  11          0.74          3.68         2.11 o                         
   6  -6  11          3.28          2.05         2.50 o                         
  -7  -5  11          3.92          2.20         2.57 o                         
  -6  -5  11        111.00        102.71         6.77 o                         
  -5  -5  11         40.19         47.98         4.61 o                         
  -4  -5  11        165.51        159.56         6.85 o                         
  -3  -5  11         14.60         17.10         3.41 o                         
  -2  -5  11         35.66         39.19         3.40 o                         
  -1  -5  11         10.30          9.89         2.21 o                         
   0  -5  11        411.04        410.95         9.49 o                         
   1  -5  11         74.38         74.39         3.16 o                         
   2  -5  11         85.73         80.56         3.19 o                         
   3  -5  11          0.73          1.82         1.12 o                         
   4  -5  11         89.05         74.13         2.93 o                         
   5  -5  11         18.91         23.03         3.53 o                         
   6  -5  11          0.87          1.14         1.84 o                         
   7  -5  11         12.79          9.22         2.98 o                         
  -8  -4  11          0.24          3.16         2.72 o                         
  -7  -4  11         43.83         36.75         4.57 o                         
  -6  -4  11          0.98          3.19         2.32 o                         
  -5  -4  11          0.21          0.95         1.80 o                         
  -4  -4  11          0.62         -0.47         1.43 o                         
  -3  -4  11          5.57          6.58         2.05 o                         
  -2  -4  11        310.44        309.75         7.85 o                         
  -1  -4  11         84.49         92.96         2.65 o                         
   0  -4  11         72.59         72.53         2.76 o                         
   1  -4  11        402.93        401.12         7.36 o                         
   2  -4  11          0.08          0.14         0.79 o                         
   3  -4  11         14.01         15.50         1.70 o                         
   4  -4  11        178.90        211.85        26.10 o                         
   5  -4  11          3.01          1.28         1.52 o                         
   6  -4  11        137.67        137.99         6.36 o                         
   7  -4  11          4.70          4.17         3.05 o                         
  -8  -3  11          3.41          0.77         2.17 o                         
  -7  -3  11         15.92         10.31         3.06 o                         
  -6  -3  11          6.83         11.74         2.69 o                         
  -5  -3  11          4.62          0.40         1.53 o                         
  -4  -3  11         84.58         76.38         4.16 o                         
  -3  -3  11         19.96         24.86         2.38 o                         
  -2  -3  11         55.00         56.40         1.87 o                         
  -1  -3  11          0.87          3.61         1.04 o                         
   0  -3  11        116.06         98.92         2.72 o                         
   1  -3  11        245.89        251.77         4.79 o                         
   2  -3  11        316.98        312.55         5.74 o                         
   3  -3  11         39.23         35.41         2.10 o                         
   4  -3  11        372.82        399.52        29.41 o                         
   5  -3  11          8.43         11.78         1.49 o                         
   6  -3  11          0.04          1.74         1.98 o                         
   7  -3  11        130.47        135.98        13.26 o                         
  -8  -2  11          4.74         11.47         3.31 o                         
  -7  -2  11        227.19        242.03         9.03 o                         
  -6  -2  11         15.35         11.21         2.65 o                         
  -5  -2  11         33.01         29.11         3.02 o                         
  -4  -2  11         49.63         50.68         3.24 o                         
  -3  -2  11          5.60          3.66         0.78 o                         
  -2  -2  11        472.77        446.65         5.94 o                         
  -1  -2  11          0.01          0.26         0.73 o                         
   0  -2  11         45.39         46.33         1.67 o                         
   1  -2  11         84.76         82.19         2.44 o                         
   2  -2  11        108.87        103.08         2.70 o                         
   3  -2  11          1.50          0.67         0.77 o                         
   4  -2  11        195.88        200.84         4.42 o                         
   5  -2  11        229.40        219.19         5.64 o                         
   6  -2  11        367.15        336.28         6.67 o                         
   7  -2  11          6.08          7.79         2.57 o                         
   8  -2  11          6.94          4.85         4.91 o                         
  -8  -1  11          0.08          0.48         1.82 o                         
  -7  -1  11         59.72         51.48         4.36 o                         
  -6  -1  11         43.78         49.42         3.85 o                         
  -5  -1  11         10.23         17.27         2.52 o                         
  -4  -1  11         76.84         70.74         3.91 o                         
  -3  -1  11        496.00        482.67         6.57 o                         
  -2  -1  11         88.95         98.22         2.32 o                         
  -1  -1  11         57.79         68.45         1.83 o                         
   0  -1  11        102.95        102.82         2.26 o                         
   1  -1  11          3.63          6.50         0.84 o                         
   2  -1  11         26.15         22.24         1.52 o                         
   3  -1  11         21.86         39.69        11.61 o                         
   4  -1  11          1.67          3.92         0.88 o                         
   5  -1  11          0.91          1.90         0.92 o                         
   6  -1  11         39.82         36.64         2.31 o                         
   7  -1  11         49.41         56.32         8.98 o                         
   8  -1  11          1.53         -0.24         3.17 o                         
  -9   0  11         14.50         10.59         3.83 o                         
  -8   0  11          6.55          6.77         3.11 o                         
  -7   0  11         91.83        112.31         3.92 o                         
  -6   0  11          0.57          0.90         0.91 o                         
  -5   0  11         26.48         32.44         1.85 o                         
  -4   0  11        133.96        145.83         3.49 o                         
  -3   0  11        410.85        426.85         6.15 o                         
  -2   0  11         22.92         30.81         2.12 o                         
  -1   0  11          9.19         13.07         1.53 o                         
   0   0  11         77.04         65.75         3.77 o                         
   1   0  11        137.96        135.60         4.55 o                         
   2   0  11         28.33         40.20         2.78 o                         
   3   0  11         47.13         43.66         5.24 o                         
   4   0  11          1.03          0.79         1.15 o                         
   5   0  11        276.97        274.65         7.24 o                         
   6   0  11          2.83          3.45         1.47 o                         
   7   0  11         32.18         34.25         5.54 o                         
  -8   1  11          0.37          1.98         1.50 o                         
  -7   1  11         12.32         13.90         1.80 o                         
  -6   1  11         19.57         29.75         2.31 o                         
  -5   1  11        239.09        234.57        10.35 o                         
  -4   1  11          4.86          4.07         1.85 o                         
  -3   1  11        161.29        172.91         4.71 o                         
  -2   1  11         94.72         92.08         3.15 o                         
  -1   1  11         14.31         16.82         3.41 o                         
   0   1  11         55.09         65.40         2.98 o                         
   1   1  11          1.15          2.49         1.56 o                         
   2   1  11         87.34         85.56         3.72 o                         
   3   1  11        243.48        234.00         6.60 o                         
   4   1  11        242.60        246.35         6.72 o                         
   5   1  11        146.62        140.35         5.21 o                         
   6   1  11         10.04         10.99         2.19 o                         
   7   1  11         18.22         18.84         6.05 o                         
  -8   2  11          4.64         11.87         2.67 o                         
  -7   2  11         30.70         36.17         7.59 o                         
  -6   2  11          0.74          3.26         1.52 o                         
  -5   2  11          5.38          3.60         1.99 o                         
  -4   2  11        542.13        555.42        13.71 o                         
  -3   2  11        285.68        286.58         6.78 o                         
  -2   2  11          6.01          6.31         1.74 o                         
  -1   2  11        562.46        543.52        12.72 o                         
   0   2  11         36.26         37.20         2.73 o                         
   1   2  11        531.51        517.31        10.40 o                         
   2   2  11        231.38        232.60         6.60 o                         
   3   2  11        227.83        205.02         6.00 o                         
   4   2  11          0.00          1.06         2.06 o                         
   5   2  11         26.51         25.62         2.88 o                         
   6   2  11          9.63         14.77         2.60 o                         
   7   2  11          9.54          6.85         2.27 o                         
  -8   3  11          3.50          1.25         1.47 o                         
  -7   3  11          1.22          2.90         2.84 o                         
  -6   3  11          0.11         -0.52         0.88 o                         
  -5   3  11         13.85          7.12         3.34 o                         
  -4   3  11         28.24         28.11         4.79 o                         
  -3   3  11         47.90         45.00         3.38 o                         
  -2   3  11          0.84          1.00         0.66 o                         
  -1   3  11       2018.96       2091.12        49.68 o                         
   0   3  11         94.68        114.62        19.75 o                         
   1   3  11        746.35        753.65        19.81 o                         
   2   3  11        605.83        592.97        11.81 o                         
   3   3  11          9.10         10.85         2.30 o                         
   4   3  11         25.65         30.58         3.02 o                         
   5   3  11         47.40         46.66         3.71 o                         
   6   3  11          8.18         10.43         2.57 o                         
  -8   4  11          0.43         -1.07         1.63 o                         
  -7   4  11         53.29         36.23        24.06 o                         
  -6   4  11         35.37         33.05        21.76 o                         
  -5   4  11         49.54         52.80         3.68 o                         
  -4   4  11         66.64         61.21         3.11 o                         
  -3   4  11         17.14         15.14         1.42 o                         
  -2   4  11         27.38         34.74         2.74 o                         
  -1   4  11          1.33          2.94         1.52 o                         
   0   4  11        129.51        148.19         4.50 o                         
   1   4  11        664.21        650.22        16.43 o                         
   2   4  11         21.16         22.49         4.10 o                         
   3   4  11        320.72        303.02         7.70 o                         
   4   4  11        188.72        185.76         6.17 o                         
   5   4  11          4.78          5.70         2.96 o                         
   6   4  11         21.64         30.07         3.71 o                         
  -7   5  11          1.23          2.60         2.48 o                         
  -6   5  11          0.08          0.45         1.21 o                         
  -5   5  11         35.44         36.32         2.42 o                         
  -4   5  11          6.18          9.56         1.34 o                         
  -3   5  11         25.93         28.49         4.01 o                         
  -2   5  11         59.21         53.85         3.13 o                         
  -1   5  11         53.45         48.21         3.98 o                         
   0   5  11          3.97          6.42         1.90 o                         
   1   5  11         10.32          8.82         2.02 o                         
   2   5  11          0.45          0.62         1.38 o                         
   3   5  11         14.75         17.73         2.80 o                         
   4   5  11          0.01         -0.83         2.36 o                         
   5   5  11         14.20         13.00         3.03 o                         
  -6   6  11          7.64          9.28         8.86 o                         
  -5   6  11          6.88          5.25         6.46 o                         
  -4   6  11         21.67         20.66         3.50 o                         
  -3   6  11         60.88         60.14         3.19 o                         
  -2   6  11          0.00          0.03         1.20 o                         
  -1   6  11          5.43          4.89         1.86 o                         
   0   6  11         50.83         47.37         3.36 o                         
   1   6  11          3.49          0.99         1.52 o                         
   2   6  11         32.32         31.99         3.36 o                         
   3   6  11          0.82          2.24         2.03 o                         
   4   6  11         24.28         22.81         5.09 o                         
  -5   7  11         14.27         20.53         4.79 o                         
  -4   7  11          0.71          0.06         2.04 o                         
  -3   7  11          2.56          2.52         2.30 o                         
  -2   7  11          0.00          0.34         1.18 o                         
  -1   7  11        118.59        127.30         5.26 o                         
   0   7  11         37.20         39.18         3.47 o                         
   1   7  11         15.94         18.39         2.95 o                         
   2   7  11          0.85         -0.06         1.47 o                         
   3   7  11          1.96          0.19         1.65 o                         
  -3   8  11         18.25         35.07         5.87 o                         
  -2   8  11          9.26         11.30         2.27 o                         
  -1   8  11          7.70         11.57         2.53 o                         
   0   8  11          8.67         15.47         2.83 o                         
  -2  -9  12          8.18          7.13         3.34 o                         
  -1  -9  12          1.76          2.80         2.57 o                         
   0  -9  12         14.74         18.69         4.40 o                         
   1  -9  12          3.59          7.42         4.07 o                         
  -4  -8  12         18.44         23.08         4.50 o                         
  -3  -8  12          0.15          0.42         1.89 o                         
  -2  -8  12         45.76         41.91         4.68 o                         
  -1  -8  12          0.90         -1.89         1.89 o                         
   0  -8  12          1.75          2.66         2.20 o                         
   1  -8  12         14.85         19.14         3.77 o                         
   2  -8  12          1.80          2.39         3.05 o                         
   3  -8  12          1.18          0.54         2.57 o                         
   4  -8  12          0.00          1.29         1.73 o                         
  -5  -7  12          0.63          1.38         2.45 o                         
  -4  -7  12         25.46         18.15         3.91 o                         
  -3  -7  12         35.92         37.65         4.41 o                         
  -2  -7  12          2.63          4.50         2.44 o                         
  -1  -7  12         24.15         28.38         5.93 o                         
   0  -7  12          6.25          9.24         2.34 o                         
   1  -7  12         35.00         32.54         4.13 o                         
   2  -7  12         39.91         34.39         2.54 o                         
   3  -7  12          5.18          3.10         1.71 o                         
   4  -7  12         48.13         49.62         4.16 o                         
   5  -7  12         11.49         23.86         3.54 o                         
  -6  -6  12         11.10         12.57         3.51 o                         
  -5  -6  12         40.81         37.03         4.59 o                         
  -4  -6  12          0.33         -0.99         1.91 o                         
  -3  -6  12          3.02          8.72         6.58 o                         
  -2  -6  12          6.70          7.43         2.17 o                         
  -1  -6  12         48.30         48.11         4.14 o                         
   0  -6  12        171.92        166.67         6.51 o                         
   1  -6  12          0.41          0.14         0.79 o                         
   2  -6  12         56.80         63.91         3.62 o                         
   3  -6  12          0.04          0.89         1.14 o                         
   4  -6  12          7.05         13.20         2.72 o                         
   5  -6  12         20.36         17.46         4.46 o                         
   6  -6  12          4.88          4.47         2.44 o                         
  -7  -5  12         62.60         55.99         5.74 o                         
  -6  -5  12         19.53         15.33         3.92 o                         
  -5  -5  12         28.75         19.50         3.63 o                         
  -4  -5  12         85.18         88.52         5.52 o                         
  -3  -5  12          1.06          2.44         1.99 o                         
  -2  -5  12         78.92         78.04         4.65 o                         
  -1  -5  12         26.79         24.86         3.00 o                         
   0  -5  12         38.43         29.01         2.05 o                         
   1  -5  12        113.77        114.49         3.54 o                         
   2  -5  12        124.07        112.94         3.74 o                         
   3  -5  12         12.78         16.42         1.96 o                         
   4  -5  12         11.00          5.28         1.39 o                         
   5  -5  12         10.84         11.72         2.60 o                         
   6  -5  12         10.35          8.50         3.71 o                         
   7  -5  12         33.72         38.46         4.52 o                         
  -7  -4  12        117.95        111.95        10.74 o                         
  -6  -4  12         40.22         43.40         4.76 o                         
  -5  -4  12          0.13          2.33         1.98 o                         
  -4  -4  12         13.44         13.30         2.61 o                         
  -3  -4  12         50.09         47.06         3.59 o                         
  -2  -4  12        240.44        241.80         7.48 o                         
  -1  -4  12        213.47        205.56         7.19 o                         
   0  -4  12       3638.97       3777.50        40.23 o                         
   1  -4  12         55.63         65.87         2.88 o                         
   2  -4  12        170.01        161.22         7.33 o                         
   3  -4  12          5.73          3.49         1.32 o                         
   4  -4  12          2.86          4.90         1.33 o                         
   5  -4  12          2.41          6.39         2.62 o                         
   6  -4  12         71.50         71.11         4.81 o                         
   7  -4  12         25.98         24.89         3.60 o                         
  -8  -3  12          1.18          1.04         2.29 o                         
  -7  -3  12         24.88         32.43         4.17 o                         
  -6  -3  12          4.81          8.70         2.37 o                         
  -5  -3  12        113.88        129.52         5.88 o                         
  -4  -3  12         56.43         55.08         4.22 o                         
  -3  -3  12        111.81        101.85         5.06 o                         
  -2  -3  12        105.98        108.04         2.74 o                         
  -1  -3  12         48.81         57.65        13.67 o                         
   0  -3  12         21.83         32.24         7.57 o                         
   1  -3  12        113.14        119.64         3.36 o                         
   2  -3  12        475.04        455.84        18.97 o                         
   3  -3  12        104.19        104.41         4.59 o                         
   4  -3  12         99.84         96.30         3.25 o                         
   5  -3  12         87.45         73.35         6.46 o                         
   6  -3  12        170.05        161.05         6.51 o                         
   7  -3  12         74.35         64.94         6.31 o                         
  -8  -2  12          1.10          0.62         2.15 o                         
  -7  -2  12          0.55          3.65         2.30 o                         
  -6  -2  12          4.22          3.16         2.12 o                         
  -5  -2  12         81.82         91.76         4.67 o                         
  -4  -2  12         14.71         16.87         4.67 o                         
  -3  -2  12         78.48         81.22         2.34 o                         
  -2  -2  12         39.90         38.20         1.75 o                         
  -1  -2  12          8.92          8.84         1.05 o                         
   0  -2  12         19.15         23.09         1.58 o                         
   1  -2  12          5.73          4.13         1.34 o                         
   2  -2  12          0.18         -0.01         0.69 o                         
   3  -2  12        237.32        214.84         9.01 o                         
   4  -2  12        161.71        166.23        12.63 o                         
   5  -2  12          9.05          6.72         1.35 o                         
   6  -2  12          0.13          0.13         0.71 o                         
   7  -2  12          4.03          2.39         4.13 o                         
  -8  -1  12         24.82         14.70         3.47 o                         
  -7  -1  12         15.31          8.82         2.73 o                         
  -6  -1  12        151.44        146.69         6.43 o                         
  -5  -1  12        187.31        208.82         9.19 o                         
  -4  -1  12         37.93         36.00         2.34 o                         
  -3  -1  12         17.16         23.98         3.42 o                         
  -2  -1  12         20.37         24.63         2.55 o                         
  -1  -1  12         22.89         18.74         2.20 o                         
   0  -1  12          4.23          5.28         0.96 o                         
   1  -1  12          1.02          0.51         1.07 o                         
   2  -1  12          8.11          6.59         1.77 o                         
   3  -1  12        101.71        108.40         2.70 o                         
   4  -1  12          6.56          6.09         1.27 o                         
   5  -1  12          6.21          4.86         1.67 o                         
   6  -1  12          4.87          5.70         1.70 o                         
   7  -1  12         16.28         22.98         6.82 o                         
  -8   0  12         32.93         32.58         3.91 o                         
  -7   0  12         21.61         45.35         2.70 o                         
  -6   0  12         33.81         31.80         2.08 o                         
  -5   0  12         25.56         19.70         1.63 o                         
  -4   0  12          1.46          4.10         1.05 o                         
  -3   0  12         29.14         28.25         3.05 o                         
  -2   0  12         37.01         43.15         3.26 o                         
  -1   0  12        293.19        310.79         6.90 o                         
   0   0  12        266.72        258.44         6.40 o                         
   1   0  12         12.04         11.11         1.93 o                         
   2   0  12          8.44         36.75        20.14 o                         
   3   0  12         55.47         52.82         3.74 o                         
   4   0  12          0.67          1.80         1.39 o                         
   5   0  12         10.34          8.23         1.96 o                         
   6   0  12         13.90         12.09         3.47 o                         
   7   0  12          6.06          5.12         1.95 o                         
  -8   1  12          2.95         14.96         4.67 o                         
  -7   1  12         35.33         28.09         2.65 o                         
  -6   1  12         10.32         17.17         2.17 o                         
  -5   1  12        181.02        188.00         5.60 o                         
  -4   1  12        110.55        112.60         4.14 o                         
  -3   1  12          0.02         -0.13         0.51 o                         
  -2   1  12          0.64          0.67         0.51 o                         
  -1   1  12         19.79         21.99         2.23 o                         
   0   1  12         84.11         83.17         3.68 o                         
   1   1  12         11.81         36.17        16.01 o                         
   2   1  12         24.49         24.25         2.43 o                         
   3   1  12        250.03        252.82         8.95 o                         
   4   1  12          2.41          0.15         1.24 o                         
   5   1  12        116.34        114.46         5.02 o                         
   6   1  12         24.31         25.20         5.57 o                         
   7   1  12          0.66          0.78         2.93 o                         
  -8   2  12         17.09         11.85         2.30 o                         
  -7   2  12         40.87         28.59         3.11 o                         
  -6   2  12         29.48         30.20         2.66 o                         
  -5   2  12       1275.70       1223.06        22.59 o                         
  -4   2  12         20.13         29.15         2.72 o                         
  -3   2  12        699.82        711.75        13.07 o                         
  -2   2  12        194.95        208.97         5.54 o                         
  -1   2  12         74.60         95.57        14.19 o                         
   0   2  12         63.30         83.72        17.03 o                         
   1   2  12        792.98        758.30        14.12 o                         
   2   2  12         92.79         96.35         4.51 o                         
   3   2  12         48.29         42.91         5.09 o                         
   4   2  12         10.52         15.75         2.43 o                         
   5   2  12         19.75         20.81         2.63 o                         
   6   2  12          3.04          1.21         1.68 o                         
  -8   3  12         42.38         35.91        23.22 o                         
  -7   3  12          1.88          0.21         1.12 o                         
  -6   3  12         41.56         39.23         5.54 o                         
  -5   3  12         48.73         44.26         3.32 o                         
  -4   3  12         99.06         94.74         4.02 o                         
  -3   3  12        353.84        361.48         8.40 o                         
  -2   3  12         11.54         11.72         2.03 o                         
  -1   3  12         17.53         16.46         2.99 o                         
   0   3  12        234.77        246.59         6.58 o                         
   1   3  12        246.51        255.26         7.42 o                         
   2   3  12        593.77        615.97        24.54 o                         
   3   3  12          8.28          9.97         2.15 o                         
   4   3  12          8.78         10.27         2.28 o                         
   5   3  12          3.68          3.36         2.03 o                         
   6   3  12         22.44         18.89         3.13 o                         
  -7   4  12          6.58          8.53         5.66 o                         
  -6   4  12          1.07          2.44         1.45 o                         
  -5   4  12         11.07          7.08         2.99 o                         
  -4   4  12          0.01         -0.18         0.70 o                         
  -3   4  12         24.82         23.79         2.44 o                         
  -2   4  12        251.89        251.86        13.71 o                         
  -1   4  12        193.28        203.50         6.30 o                         
   0   4  12         11.44         13.63         2.30 o                         
   1   4  12          7.19          6.37         1.97 o                         
   2   4  12         12.88         11.00         2.40 o                         
   3   4  12         26.87         21.98         2.71 o                         
   4   4  12         34.02         31.35         3.49 o                         
   5   4  12         21.84         26.98         3.41 o                         
  -7   5  12          2.50          0.69         1.53 o                         
  -6   5  12         20.48         10.97         9.04 o                         
  -5   5  12         11.26          6.44         3.25 o                         
  -4   5  12         14.76         14.85         3.35 o                         
  -3   5  12         67.72         77.61         3.87 o                         
  -2   5  12         51.03         41.87         2.89 o                         
  -1   5  12          0.00          0.87         1.31 o                         
   0   5  12         36.64         42.95         3.30 o                         
   1   5  12          5.59          7.48         1.96 o                         
   2   5  12          4.99          7.58         2.17 o                         
   3   5  12          5.68         10.64         2.29 o                         
   4   5  12        108.83        112.64         5.87 o                         
   5   5  12         24.78         23.16         4.37 o                         
  -6   6  12         56.66         40.22         5.93 o                         
  -5   6  12         56.90         53.51         6.11 o                         
  -4   6  12         29.91         32.09         2.52 o                         
  -3   6  12         70.28         83.09         3.89 o                         
  -2   6  12         61.33         57.68         4.82 o                         
  -1   6  12          0.96          4.57         1.78 o                         
   0   6  12         17.93         18.30         2.65 o                         
   1   6  12          1.17          1.49         1.74 o                         
   2   6  12        111.26        118.63         5.71 o                         
   3   6  12          2.28          1.66         1.80 o                         
  -4   7  12          0.64         -1.62         2.93 o                         
  -3   7  12          0.10          3.72         1.56 o                         
  -2   7  12         60.95         58.42         3.73 o                         
  -1   7  12          8.16         10.90         2.39 o                         
   0   7  12         74.82         94.08         5.15 o                         
   1   7  12         40.53         45.04         4.19 o                         
   2   7  12         46.43         49.88         4.38 o                         
   0  -9  13          5.37          0.85         2.32 o                         
   1  -9  13         11.76         14.96         4.79 o                         
  -3  -8  13         15.12         14.74         3.77 o                         
  -2  -8  13          2.91          0.87         2.14 o                         
  -1  -8  13          2.68          1.22         2.11 o                         
   0  -8  13          4.20          2.36         2.20 o                         
   1  -8  13         54.94         51.98         4.78 o                         
   3  -8  13          0.82          1.80         2.93 o                         
  -5  -7  13          0.98          0.75         2.21 o                         
  -4  -7  13          3.29          2.61         2.78 o                         
  -3  -7  13          7.01          4.34         3.53 o                         
  -2  -7  13          0.70          3.57         2.44 o                         
  -1  -7  13         29.41         30.11         3.82 o                         
   0  -7  13          1.19          1.77         1.97 o                         
   1  -7  13         11.88         15.87         3.18 o                         
   2  -7  13          6.35          8.36         1.74 o                         
   3  -7  13          1.55          3.72         1.98 o                         
   4  -7  13         47.56         48.55         4.31 o                         
   5  -7  13          3.18         11.37         3.00 o                         
  -6  -6  13         79.87         82.11         7.19 o                         
  -5  -6  13          6.09         17.83         7.45 o                         
  -4  -6  13          0.09          0.74         2.10 o                         
  -3  -6  13         12.18         10.20         2.95 o                         
  -2  -6  13         41.50         40.06         4.05 o                         
  -1  -6  13         26.42         27.08         3.50 o                         
   0  -6  13         31.00         35.57         3.46 o                         
   1  -6  13          2.47          3.21         1.33 o                         
   2  -6  13         29.60         22.54         2.22 o                         
   3  -6  13          0.00          1.07         1.24 o                         
   4  -6  13         15.71         12.46         2.70 o                         
   5  -6  13         17.06         25.37         3.60 o                         
   6  -6  13          4.98          1.34         2.07 o                         
  -6  -5  13          1.48          0.61         2.04 o                         
  -5  -5  13         55.81         45.14         4.67 o                         
  -4  -5  13        141.85        152.22         6.32 o                         
  -3  -5  13          6.39          3.00         3.86 o                         
  -2  -5  13        395.43        426.20        11.99 o                         
  -1  -5  13         42.84         50.62         4.19 o                         
   0  -5  13         22.33         18.11         1.84 o                         
   1  -5  13          0.78          0.24         1.07 o                         
   2  -5  13        179.24        172.51         4.83 o                         
   3  -5  13          1.30          0.88         2.48 o                         
   4  -5  13         37.45         34.68         2.36 o                         
   5  -5  13         12.74         13.79         2.74 o                         
   6  -5  13         18.42         20.44         3.33 o                         
  -7  -4  13          3.64          2.96         2.61 o                         
  -6  -4  13          5.40          7.68         4.28 o                         
  -5  -4  13         24.62         35.31         3.91 o                         
  -4  -4  13         85.64         79.79         4.87 o                         
  -3  -4  13          6.57          7.72         4.10 o                         
  -2  -4  13         42.14         44.74         3.60 o                         
  -1  -4  13          5.67          6.75         2.02 o                         
   0  -4  13        150.82        137.83         4.33 o                         
   1  -4  13          0.14          0.36         0.97 o                         
   2  -4  13        168.57        172.14         4.60 o                         
   3  -4  13        102.88        112.50         6.21 o                         
   4  -4  13          0.36          2.13         1.14 o                         
   5  -4  13          0.62          0.91         1.33 o                         
   6  -4  13         67.81         77.86         5.95 o                         
  -7  -3  13         46.37         35.82         4.51 o                         
  -6  -3  13         21.53         17.40         3.24 o                         
  -5  -3  13          3.14          1.59         1.76 o                         
  -4  -3  13         63.76         63.20         6.70 o                         
  -3  -3  13        120.35        127.77         5.09 o                         
  -2  -3  13        167.53        154.83         4.39 o                         
  -1  -3  13         48.36         49.03         2.21 o                         
   0  -3  13        193.72        185.82         4.31 o                         
   1  -3  13          0.31          0.12         1.24 o                         
   2  -3  13         34.62         34.82         2.11 o                         
   3  -3  13        171.63        161.93         4.78 o                         
   4  -3  13        181.49        163.46         8.25 o                         
   5  -3  13         43.15         49.83         6.06 o                         
   6  -3  13        109.73        109.98         6.48 o                         
   7  -3  13         69.69         64.22         9.46 o                         
  -8  -2  13          0.01         -0.66         2.00 o                         
  -7  -2  13          1.16         -0.06         1.71 o                         
  -6  -2  13         21.66         28.49         3.60 o                         
  -5  -2  13          6.12          2.29         1.98 o                         
  -4  -2  13        313.05        296.67        12.24 o                         
  -3  -2  13         13.66          8.31         1.77 o                         
  -2  -2  13         29.07         21.11         1.90 o                         
  -1  -2  13         15.88         16.96         2.17 o                         
   0  -2  13          2.84          3.41         1.13 o                         
   1  -2  13         43.85         40.08         1.98 o                         
   2  -2  13         95.06         94.94         4.46 o                         
   3  -2  13        100.64         80.88         4.17 o                         
   4  -2  13         41.76         34.53         2.12 o                         
   5  -2  13          0.03          0.58         1.23 o                         
   6  -2  13         18.32         15.38         5.75 o                         
   7  -2  13         28.91         17.66         6.46 o                         
  -8  -1  13         22.22         36.18         4.36 o                         
  -7  -1  13          0.41          1.70         2.54 o                         
  -6  -1  13         48.64         36.61         3.81 o                         
  -5  -1  13         37.20         39.25         2.40 o                         
  -4  -1  13          8.45          5.74         1.23 o                         
  -3  -1  13         67.84         80.75         2.45 o                         
  -2  -1  13         62.20         57.00         1.96 o                         
  -1  -1  13        116.26        133.24         2.95 o                         
   0  -1  13          5.11          5.28         1.32 o                         
   1  -1  13         63.57         59.40         3.23 o                         
   2  -1  13         14.41         10.09         2.09 o                         
   3  -1  13        230.28        220.11         6.80 o                         
   4  -1  13          0.63          0.73         1.27 o                         
   5  -1  13         21.58         22.80         2.64 o                         
   6  -1  13          9.75          9.60         2.03 o                         
   7  -1  13          0.02          1.92         4.07 o                         
  -8   0  13         13.45          4.68         2.58 o                         
  -7   0  13         23.05          8.97         4.46 o                         
  -6   0  13         18.47         20.57         2.65 o                         
  -5   0  13         31.91         34.78         2.09 o                         
  -4   0  13         31.50         34.28         3.50 o                         
  -3   0  13          6.38          9.58         1.65 o                         
  -2   0  13         32.91         39.24         3.35 o                         
  -1   0  13         70.66         67.74         3.18 o                         
   0   0  13          3.78          8.75         1.91 o                         
   1   0  13         37.52         34.37         3.35 o                         
   2   0  13         41.29         38.53         3.00 o                         
   3   0  13          0.16          2.29         1.65 o                         
   4   0  13         15.71         15.53         2.18 o                         
   5   0  13         31.65         32.55         3.41 o                         
   6   0  13         18.00         10.38         2.20 o                         
   7   0  13         13.73         22.51         6.70 o                         
  -8   1  13         48.92         72.00         7.72 o                         
  -7   1  13        343.89        352.43         7.74 o                         
  -6   1  13          4.23          1.52         1.01 o                         
  -5   1  13         24.84         21.29         2.43 o                         
  -4   1  13          9.75         14.54         2.33 o                         
  -3   1  13         75.25         76.67         4.31 o                         
  -2   1  13          5.72          8.45         4.22 o                         
  -1   1  13         43.10         54.92         5.27 o                         
   0   1  13         37.70         49.25         3.23 o                         
   1   1  13         54.32         45.46         2.99 o                         
   2   1  13        149.02        136.08         5.36 o                         
   3   1  13        125.36        119.32         6.52 o                         
   4   1  13        101.96         96.60         4.63 o                         
   5   1  13          7.73          6.39         2.15 o                         
   6   1  13         45.47         38.40         3.51 o                         
  -8   2  13          3.19          2.91         2.66 o                         
  -7   2  13          0.11          0.88         1.25 o                         
  -6   2  13          0.32          1.29         0.99 o                         
  -5   2  13        336.21        341.53         9.10 o                         
  -4   2  13         86.89         94.62         4.43 o                         
  -3   2  13        463.80        478.12        11.01 o                         
  -2   2  13        167.43        172.30         5.66 o                         
  -1   2  13         25.11         22.12         2.33 o                         
   0   2  13        193.88        180.74         5.96 o                         
   1   2  13          4.28          5.50         1.86 o                         
   2   2  13          0.00         -1.91         1.91 o                         
   3   2  13         26.02         24.78         4.61 o                         
   4   2  13          0.13          0.96         1.59 o                         
   5   2  13         47.99         48.85         3.90 o                         
   6   2  13         48.92         46.88         6.37 o                         
  -7   3  13         18.63          5.82         5.45 o                         
  -6   3  13          4.68          3.28         2.10 o                         
  -5   3  13          0.03          1.63         0.98 o                         
  -4   3  13          0.07          1.98         0.97 o                         
  -3   3  13         17.06         14.81         2.28 o                         
  -2   3  13         59.29         61.10         3.55 o                         
  -1   3  13        614.00        649.77        16.13 o                         
   0   3  13         10.98         10.63         2.52 o                         
   1   3  13        493.42        498.94        11.52 o                         
   2   3  13        508.69        525.30        13.41 o                         
   3   3  13          8.30          8.54         1.99 o                         
   4   3  13         19.19         19.30         2.77 o                         
   5   3  13         20.46         26.08         4.40 o                         
   6   3  13         35.68         39.56         4.85 o                         
  -7   4  13          1.39          1.45         1.52 o                         
  -6   4  13          1.21          1.42         1.47 o                         
  -5   4  13         12.74          6.65         2.16 o                         
  -4   4  13         27.60         30.02         2.75 o                         
  -3   4  13        249.70        256.54         9.10 o                         
  -2   4  13         54.32         59.71         4.01 o                         
  -1   4  13        384.38        393.76         9.24 o                         
   0   4  13          1.08          0.69         1.41 o                         
   1   4  13         42.50         43.36         2.92 o                         
   2   4  13         41.98         36.19         3.43 o                         
   3   4  13         18.35         16.50         2.82 o                         
   4   4  13          4.71          2.93         1.86 o                         
   5   4  13          5.12         14.09         3.89 o                         
  -6   5  13          4.45          4.79         2.93 o                         
  -5   5  13         54.78         49.46         3.30 o                         
  -4   5  13          0.01          2.09         1.55 o                         
  -3   5  13         60.20         65.22         3.80 o                         
  -2   5  13        133.20        126.58         5.19 o                         
  -1   5  13         28.86         30.26         3.15 o                         
   0   5  13          0.21         -0.87         1.46 o                         
   1   5  13          1.90          4.35         2.02 o                         
   2   5  13          6.13          8.12         3.20 o                         
   3   5  13         37.84         44.99         4.17 o                         
   4   5  13         97.29        117.49         6.41 o                         
  -5   6  13         96.70        112.17         8.56 o                         
  -4   6  13          1.49          1.95         1.29 o                         
  -3   6  13         17.28         20.33         2.55 o                         
  -2   6  13         11.27         13.45         2.40 o                         
  -1   6  13         38.84         54.10         3.82 o                         
   0   6  13          7.51          6.94         2.34 o                         
   1   6  13         42.57         45.45         4.13 o                         
   2   6  13          2.92          5.30         2.42 o                         
   3   6  13          1.12          1.25         1.98 o                         
  -3   7  13         14.58         24.35         3.47 o                         
  -2   7  13          4.33          5.96         2.08 o                         
  -1   7  13          7.78         16.13         6.25 o                         
   0   7  13          0.80          0.93         1.80 o                         
   1   7  13        129.63        171.51         7.40 o                         
  -3  -8  14          1.18          3.77         4.85 o                         
  -2  -8  14         15.04         26.63         4.30 o                         
  -1  -8  14          2.44          9.13         3.19 o                         
   0  -8  14          6.18          8.57         2.95 o                         
   1  -8  14         37.82         38.63         4.52 o                         
   2  -8  14          0.50         -1.14         2.69 o                         
   3  -8  14          0.50         -0.30         2.33 o                         
  -4  -7  14          0.00          0.48         2.33 o                         
  -3  -7  14          0.33         47.29        35.70 o                         
  -2  -7  14         43.86         42.02         5.00 o                         
  -1  -7  14          2.38          3.77         3.59 o                         
   0  -7  14          2.04          2.92         2.21 o                         
   1  -7  14          7.38         11.41         2.66 o                         
   2  -7  14          0.73         -1.50         2.51 o                         
   3  -7  14        153.98        158.17         6.94 o                         
   4  -7  14          3.26          2.14         2.07 o                         
  -5  -6  14         25.23         34.09         4.86 o                         
  -4  -6  14        167.84        173.27         8.56 o                         
  -3  -6  14          8.13          6.83         2.83 o                         
  -2  -6  14          1.94          3.45         2.31 o                         
  -1  -6  14          0.14          0.81         2.21 o                         
   0  -6  14        185.82        182.33         7.25 o                         
   1  -6  14         45.86         49.07         3.94 o                         
   2  -6  14          2.80          3.61         1.47 o                         
   3  -6  14          5.19          2.58         1.46 o                         
   4  -6  14        128.66        124.43         6.12 o                         
   5  -6  14         11.83         10.01         2.76 o                         
  -6  -5  14          6.96          7.68         3.23 o                         
  -5  -5  14          7.55          4.14         2.66 o                         
  -4  -5  14         82.91         79.88         5.02 o                         
  -3  -5  14         22.74         23.07         3.63 o                         
  -2  -5  14        246.03        274.40         9.39 o                         
  -1  -5  14         47.81         53.10         4.16 o                         
   0  -5  14         22.58         17.53         2.89 o                         
   1  -5  14        197.06        161.57        12.90 o                         
   2  -5  14          3.88          2.57         1.23 o                         
   3  -5  14          5.62          1.72         1.23 o                         
   4  -5  14         12.44         12.84         2.51 o                         
   5  -5  14         11.48          9.43         2.72 o                         
   6  -5  14         43.18         45.86         4.34 o                         
  -7  -4  14          0.48          1.64         2.36 o                         
  -6  -4  14          0.83         -1.57         2.13 o                         
  -5  -4  14         29.42         24.56         3.57 o                         
  -4  -4  14         29.33         26.35         3.36 o                         
  -3  -4  14          0.42          2.31         2.42 o                         
  -2  -4  14        338.14        360.81        14.54 o                         
  -1  -4  14          5.78         10.07         1.87 o                         
   0  -4  14         58.21         60.80         2.95 o                         
   1  -4  14          0.92          0.07         1.00 o                         
   2  -4  14        202.03        201.71         6.88 o                         
   3  -4  14         22.69         23.33         2.11 o                         
   4  -4  14          5.02          5.96         1.53 o                         
   5  -4  14          9.30          6.40         2.39 o                         
   6  -4  14          0.53         -0.24         3.05 o                         
  -7  -3  14         12.41         21.58         3.98 o                         
  -6  -3  14          1.63         -0.49         1.87 o                         
  -5  -3  14          1.07          4.06         2.19 o                         
  -4  -3  14         22.52         19.43         2.61 o                         
  -3  -3  14        144.46        143.63         5.60 o                         
  -2  -3  14        252.13        233.63         7.09 o                         
  -1  -3  14         18.07         14.71         1.65 o                         
   0  -3  14          6.06          6.04         2.40 o                         
   1  -3  14         10.12         18.09         1.61 o                         
   2  -3  14        145.64        134.22         5.85 o                         
   3  -3  14          0.02          3.61         3.62 o                         
   4  -3  14          4.55          4.05         1.29 o                         
   5  -3  14         13.67          9.70         1.52 o                         
   6  -3  14         59.77         63.68         7.60 o                         
  -7  -2  14         33.56         39.58         4.46 o                         
  -6  -2  14          0.01          2.76         2.13 o                         
  -5  -2  14          5.08         11.41         2.48 o                         
  -4  -2  14        355.87        307.38         8.80 o                         
  -3  -2  14         87.76         90.66         2.80 o                         
  -2  -2  14          2.03          3.00         1.07 o                         
  -1  -2  14        157.53        152.14         3.53 o                         
   0  -2  14         30.54         26.45         2.77 o                         
   1  -2  14         25.77         29.82         2.69 o                         
   2  -2  14         47.63         50.06         4.28 o                         
   3  -2  14         39.96         44.30         2.21 o                         
   4  -2  14          8.21         10.71         5.69 o                         
   5  -2  14         29.11         28.88         3.05 o                         
   6  -2  14          8.26         11.13         4.25 o                         
  -8  -1  14          0.28          1.18         2.21 o                         
  -7  -1  14         33.16         41.39         4.43 o                         
  -6  -1  14         32.65         21.96         3.27 o                         
  -5  -1  14         34.24         49.86         3.86 o                         
  -4  -1  14         20.11         22.63         1.80 o                         
  -3  -1  14         24.70         22.16         1.59 o                         
  -2  -1  14        206.46        181.02         3.93 o                         
  -1  -1  14         94.70         86.75         2.59 o                         
   0  -1  14         22.17         21.58         1.36 o                         
   1  -1  14          0.01          1.56         1.52 o                         
   2  -1  14         16.72         12.89         2.39 o                         
   3  -1  14          2.19          1.29         2.60 o                         
   4  -1  14          0.81          2.18         1.83 o                         
   5  -1  14         19.19         20.53         2.76 o                         
   6  -1  14         32.88         27.65         2.86 o                         
  -8   0  14          5.85         13.89         4.49 o                         
  -7   0  14         84.34        109.29         6.23 o                         
  -6   0  14         18.77         21.14         1.99 o                         
  -5   0  14        246.38        235.79         6.68 o                         
  -4   0  14         60.31         49.12         3.00 o                         
  -3   0  14          0.42          0.40         0.60 o                         
  -2   0  14         10.35          8.96         1.86 o                         
  -1   0  14        196.96        192.48         5.92 o                         
   0   0  14        103.26         70.55         4.64 o                         
   1   0  14          2.38          0.94         1.43 o                         
   2   0  14         71.82         60.43         3.77 o                         
   3   0  14         58.25         55.95         3.90 o                         
   4   0  14          0.76          1.41         1.51 o                         
   5   0  14         19.54         21.27         2.78 o                         
   6   0  14         32.07         32.84         3.40 o                         
  -8   1  14         11.01         32.38         5.63 o                         
  -7   1  14        115.62         96.88         4.81 o                         
  -6   1  14          2.30          4.25         1.98 o                         
  -5   1  14         31.81         33.71         6.19 o                         
  -4   1  14        562.56        581.59        12.32 o                         
  -3   1  14         64.79         68.12         4.19 o                         
  -2   1  14         33.65         31.23         2.83 o                         
  -1   1  14         40.88         44.25         3.33 o                         
   0   1  14          1.07          1.22         1.33 o                         
   1   1  14         83.83         87.64         4.32 o                         
   2   1  14         11.96         16.71         2.67 o                         
   3   1  14          4.01          2.97         1.90 o                         
   4   1  14         34.09         34.30         3.53 o                         
   5   1  14         11.91         16.17         2.67 o                         
   6   1  14          0.64          6.22         2.15 o                         
  -7   2  14          7.80          2.62         1.32 o                         
  -6   2  14          0.04          1.93         1.20 o                         
  -5   2  14          1.35          2.24         1.09 o                         
  -4   2  14          1.87         -0.52         0.77 o                         
  -3   2  14        165.77        182.06        11.82 o                         
  -2   2  14          4.33          3.61         1.75 o                         
  -1   2  14        337.96        324.39         8.53 o                         
   0   2  14          3.87          4.52         1.75 o                         
   1   2  14         27.10         23.68         3.06 o                         
   2   2  14        593.90        619.60        14.28 o                         
   3   2  14         16.44         18.68         5.51 o                         
   4   2  14          0.00          2.15         1.83 o                         
   5   2  14          0.72          1.50         2.45 o                         
   6   2  14          3.85          3.29         2.04 o                         
  -7   3  14         41.27         31.38        20.83 o                         
  -6   3  14          2.78          5.40         1.49 o                         
  -5   3  14         12.21          5.49         3.02 o                         
  -4   3  14          0.62          2.31         1.67 o                         
  -3   3  14          1.34          3.18         1.69 o                         
  -2   3  14         16.92         22.14         3.02 o                         
  -1   3  14          0.70          0.45         1.35 o                         
   0   3  14         87.89         86.70         4.76 o                         
   1   3  14        193.18        190.73         6.88 o                         
   2   3  14         64.00         71.43         4.43 o                         
   3   3  14          9.52          7.19         2.26 o                         
   4   3  14          8.73          9.99         2.67 o                         
   5   3  14         81.74         88.15         5.54 o                         
  -6   4  14         16.71         20.17         4.25 o                         
  -5   4  14         13.14         18.34         2.56 o                         
  -4   4  14         32.84         31.61         3.08 o                         
  -3   4  14         68.89         73.60         4.16 o                         
  -2   4  14          2.56          2.47         2.30 o                         
  -1   4  14         41.03         36.82         3.39 o                         
   0   4  14         26.91         33.13         3.28 o                         
   1   4  14         30.53         32.95         4.34 o                         
   2   4  14          1.82          0.40         1.23 o                         
   3   4  14          1.75          1.01         1.86 o                         
   4   4  14          9.54          9.67         2.78 o                         
  -6   5  14          7.06         13.95         4.01 o                         
  -5   5  14          5.73         18.49         4.43 o                         
  -4   5  14          9.48         11.28         2.22 o                         
  -3   5  14         14.34         12.15         3.86 o                         
  -2   5  14          5.22          8.35         2.21 o                         
  -1   5  14          0.02          0.32         1.39 o                         
   0   5  14         28.17         29.09         2.80 o                         
   1   5  14         28.18         25.24         3.14 o                         
   2   5  14         17.77         18.37         3.10 o                         
   3   5  14         91.41        102.89         5.66 o                         
  -4   6  14          7.62          9.38         2.28 o                         
  -3   6  14         13.61         18.11         2.44 o                         
  -2   6  14         12.23         18.69         2.75 o                         
  -1   6  14         49.56         63.64         4.27 o                         
   0   6  14          6.63          5.77         2.29 o                         
   1   6  14          1.87          0.58         2.04 o                         
   2   6  14          0.55          1.51         2.05 o                         
  -1  -8  15         15.38         19.58         3.90 o                         
   0  -8  15          0.40          2.53         2.38 o                         
   1  -8  15          1.59          2.17         2.23 o                         
   2  -8  15          1.01          0.42         2.51 o                         
  -4  -7  15          1.66          3.01         2.85 o                         
  -3  -7  15          0.81         -2.04         2.52 o                         
  -2  -7  15          0.99          3.93         2.69 o                         
  -1  -7  15          5.40          5.59         2.66 o                         
   0  -7  15         11.22          9.14         2.86 o                         
   1  -7  15         39.16         46.06         4.26 o                         
   2  -7  15          0.87          0.70         1.73 o                         
   3  -7  15         17.48         23.10         4.79 o                         
  -5  -6  15          0.20         -0.66         2.57 o                         
  -4  -6  15         87.17         85.52         6.61 o                         
  -3  -6  15         15.60         19.16         3.74 o                         
  -2  -6  15          7.52          7.25         2.60 o                         
  -1  -6  15          1.45          2.28         2.10 o                         
   0  -6  15         43.87         49.49         4.30 o                         
   1  -6  15         88.98         86.58         7.15 o                         
   2  -6  15          0.42          5.42         3.08 o                         
   3  -6  15         56.33         57.20         4.18 o                         
   4  -6  15          2.01          4.21         5.78 o                         
  -6  -5  15        109.90        114.00         7.76 o                         
  -5  -5  15          2.06          1.26         1.97 o                         
  -4  -5  15        168.99        187.30         8.78 o                         
  -3  -5  15         44.03         46.98         4.50 o                         
  -2  -5  15        127.33        126.79         6.32 o                         
  -1  -5  15         53.66         53.33         4.29 o                         
   0  -5  15        897.63        898.60        19.91 o                         
   1  -5  15         60.70         63.16         4.49 o                         
   2  -5  15          6.50         13.36         2.28 o                         
   3  -5  15          9.11          9.17         1.69 o                         
   4  -5  15         26.56         26.11         3.37 o                         
   5  -5  15         18.19         17.01         3.04 o                         
  -6  -4  15         16.88         31.13         6.79 o                         
  -5  -4  15          1.13          1.59         3.41 o                         
  -4  -4  15         12.27          9.31         2.51 o                         
  -3  -4  15         87.99         98.39         5.17 o                         
  -2  -4  15         40.23         32.61         3.39 o                         
  -1  -4  15          4.30          4.77         1.92 o                         
   0  -4  15          2.41          3.82         1.39 o                         
   1  -4  15         92.38         89.10         3.61 o                         
   2  -4  15          9.12          8.25         2.54 o                         
   3  -4  15          4.09          3.81         1.41 o                         
   4  -4  15          2.95          3.70         1.41 o                         
   5  -4  15          3.57         14.36         5.03 o                         
  -7  -3  15          0.76          2.48         2.45 o                         
  -6  -3  15          6.37          8.08         2.89 o                         
  -5  -3  15          0.37         -0.36         1.64 o                         
  -4  -3  15          0.00          0.79         1.65 o                         
  -3  -3  15         58.48         57.43         4.02 o                         
  -2  -3  15         69.07         67.20         5.41 o                         
  -1  -3  15         10.41          9.26         1.50 o                         
   0  -3  15         15.63         14.54         1.57 o                         
   1  -3  15          2.76          3.54         1.27 o                         
   2  -3  15         17.91         17.10         1.83 o                         
   3  -3  15         41.16         37.50         2.24 o                         
   4  -3  15         21.18         15.59         2.59 o                         
   5  -3  15          6.27          3.37         1.77 o                         
   6  -3  15         10.65         18.79         6.64 o                         
  -7  -2  15          0.94          2.33         3.08 o                         
  -6  -2  15         12.97          5.94         2.62 o                         
  -5  -2  15         15.35         13.29         2.71 o                         
  -4  -2  15          0.00          7.20         6.19 o                         
  -3  -2  15          0.37         -0.02         0.67 o                         
  -2  -2  15         10.08         10.21         1.31 o                         
  -1  -2  15          0.05          0.38         0.97 o                         
   0  -2  15          8.19          9.92         1.39 o                         
   1  -2  15          5.42          7.80         1.97 o                         
   2  -2  15          7.66          4.08         1.80 o                         
   3  -2  15          8.51          9.01         2.46 o                         
   4  -2  15          0.33          0.19         1.32 o                         
   5  -2  15         39.55         37.83         3.44 o                         
   6  -2  15         27.79         42.56         8.20 o                         
  -7  -1  15         25.19         30.06         7.33 o                         
  -6  -1  15          0.38         -0.11         1.58 o                         
  -5  -1  15          0.20          0.65         1.58 o                         
  -4  -1  15         46.26         43.75         2.24 o                         
  -3  -1  15         14.90         14.65         1.48 o                         
  -2  -1  15         41.27         37.66         1.88 o                         
  -1  -1  15        117.09        106.00         5.36 o                         
   0  -1  15        270.03        247.77         7.35 o                         
   1  -1  15          8.77         13.07         2.72 o                         
   2  -1  15          9.56          8.54         2.48 o                         
   3  -1  15          0.03         -0.64         1.61 o                         
   4  -1  15         22.60         22.96         3.02 o                         
   5  -1  15         26.75         23.96         3.33 o                         
   6  -1  15          0.48         -1.47         3.05 o                         
  -7   0  15         29.77         15.10         3.26 o                         
  -6   0  15         40.98         31.63        14.48 o                         
  -5   0  15        114.01        101.92         8.53 o                         
  -4   0  15         84.99         54.96        41.18 o                         
  -3   0  15         14.39         11.28         2.09 o                         
  -2   0  15          2.97          0.72         1.32 o                         
  -1   0  15         29.40         22.58         2.73 o                         
   0   0  15          9.37          8.26         2.20 o                         
   1   0  15         19.78         19.25         2.62 o                         
   2   0  15        135.14        125.66         5.57 o                         
   3   0  15         44.18         49.14         3.95 o                         
   4   0  15          2.86          1.54         1.76 o                         
   5   0  15         45.47         40.38         3.59 o                         
   6   0  15         25.23         26.80         3.95 o                         
  -7   1  15         62.92         47.66        33.67 o                         
  -6   1  15          0.68         -0.85         1.02 o                         
  -5   1  15        683.93        679.88        15.14 o                         
  -4   1  15         40.76         29.87        20.68 o                         
  -3   1  15         57.14         60.86         3.78 o                         
  -2   1  15          0.28         -0.33         1.21 o                         
  -1   1  15          8.40          3.56         1.61 o                         
   0   1  15          9.44          9.87         2.22 o                         
   1   1  15          0.01          0.81         1.57 o                         
   2   1  15         66.75         76.41         4.31 o                         
   3   1  15         31.09         29.26         3.48 o                         
   4   1  15          2.53          5.89         2.36 o                         
   5   1  15         52.11         49.72         4.09 o                         
  -7   2  15          3.85          4.87         3.68 o                         
  -6   2  15          2.03          3.83         1.35 o                         
  -5   2  15          4.45          6.64         2.82 o                         
  -4   2  15         92.51         91.44         5.93 o                         
  -3   2  15         50.34         55.06         6.34 o                         
  -2   2  15          8.48         10.18         2.47 o                         
  -1   2  15          0.10          5.19         3.29 o                         
   0   2  15         13.81          8.96         2.30 o                         
   1   2  15        347.63        358.29         9.75 o                         
   2   2  15         48.06         43.57         3.78 o                         
   3   2  15         59.69         61.42         4.22 o                         
   4   2  15         62.99         66.47         4.60 o                         
   5   2  15         10.20          9.52         2.79 o                         
  -6   3  15          5.26          4.19         1.94 o                         
  -5   3  15          4.74          2.78         1.82 o                         
  -4   3  15          6.56          8.38         2.20 o                         
  -3   3  15         26.35         19.77         2.64 o                         
  -2   3  15        221.94        222.06         7.66 o                         
  -1   3  15         37.70         41.49         9.46 o                         
   0   3  15         17.85         16.46         2.65 o                         
   1   3  15         13.11         10.87         2.65 o                         
   2   3  15         64.02         64.91         4.70 o                         
   3   3  15          1.41          2.53         1.93 o                         
   4   3  15          8.31         10.84         2.75 o                         
  -6   4  15          3.50          4.01         2.93 o                         
  -5   4  15          7.42          3.98         1.93 o                         
  -4   4  15          8.80         12.86         2.45 o                         
  -3   4  15         73.40         72.37         4.44 o                         
  -2   4  15          9.97         17.00         2.99 o                         
  -1   4  15         14.50         11.92         2.66 o                         
   0   4  15          7.31          7.72         2.44 o                         
   1   4  15         32.71         41.67         5.51 o                         
   2   4  15          0.45          0.42         1.56 o                         
   3   4  15         24.56         28.84         3.64 o                         
   4   4  15        113.25        118.93         6.73 o                         
  -5   5  15        182.67        166.87        10.53 o                         
  -4   5  15          2.29         -0.83         1.58 o                         
  -3   5  15         54.07         65.89         4.35 o                         
  -2   5  15         31.87         32.20         3.46 o                         
  -1   5  15         20.91         27.86         3.24 o                         
   0   5  15          4.87          7.69         2.42 o                         
   1   5  15          0.04          0.36         1.69 o                         
   2   5  15         16.67         16.96         2.88 o                         
  -3   6  15         33.62         45.41         3.80 o                         
  -2   6  15          0.32          1.79         1.75 o                         
  -1   6  15          2.27          3.90         2.66 o                         
   0   6  15         82.36        109.99         6.05 o                         
  -3  -7  16         32.47         33.96         4.93 o                         
  -2  -7  16          7.97          8.59         3.08 o                         
  -1  -7  16          3.53          7.19         6.16 o                         
   0  -7  16          0.04         -0.46         1.80 o                         
   1  -7  16          0.43         -0.59         1.82 o                         
   2  -7  16          9.15         16.69         4.28 o                         
  -4  -6  16        103.63        124.85         7.94 o                         
  -3  -6  16          0.61         -1.86         2.28 o                         
  -2  -6  16         58.31         62.84         5.28 o                         
  -1  -6  16          0.00          1.60         2.00 o                         
   0  -6  16        151.75        153.66         7.16 o                         
   1  -6  16          8.19          4.74         3.23 o                         
   2  -6  16          6.99         13.54         2.77 o                         
   3  -6  16          0.03          0.00         1.14 o                         
   4  -6  16          3.46          0.89         1.75 o                         
  -5  -5  16          7.74          6.33         4.43 o                         
  -4  -5  16         33.81         32.94         4.24 o                         
  -3  -5  16         18.66         16.35         5.84 o                         
  -2  -5  16         55.08         64.83         5.18 o                         
  -1  -5  16          0.13          1.80         3.71 o                         
   0  -5  16         47.58         40.43         3.95 o                         
   1  -5  16         41.29         38.11         2.58 o                         
   2  -5  16          0.08         -0.59         1.13 o                         
   3  -5  16          1.00          1.62         1.68 o                         
   4  -5  16         23.64         28.56         5.93 o                         
  -6  -4  16          1.53          0.52         2.06 o                         
  -5  -4  16          0.00          1.32         2.16 o                         
  -4  -4  16         34.05         30.64         3.86 o                         
  -3  -4  16         13.32         10.15         4.82 o                         
  -2  -4  16         32.43         28.83         3.23 o                         
  -1  -4  16          3.91          2.33         2.63 o                         
   0  -4  16        115.49        111.04         4.05 o                         
   1  -4  16          4.99          7.30         1.71 o                         
   2  -4  16          9.22          9.51         1.78 o                         
   3  -4  16         20.40         19.92         3.18 o                         
   4  -4  16          9.89         13.68         3.29 o                         
   5  -4  16         17.20         23.34         6.28 o                         
  -6  -3  16          8.65         10.17         3.10 o                         
  -5  -3  16          7.98          3.03         2.14 o                         
  -4  -3  16         95.19         78.39         4.98 o                         
  -3  -3  16         24.12         20.85         5.54 o                         
  -2  -3  16         72.17         71.84         6.67 o                         
  -1  -3  16         24.00         28.71         2.24 o                         
   0  -3  16         25.74         23.99         1.94 o                         
   1  -3  16          0.01          1.00         1.08 o                         
   2  -3  16        114.59        110.09         3.85 o                         
   3  -3  16          1.36          1.06         1.76 o                         
   4  -3  16         20.91         19.97         3.95 o                         
   5  -3  16          0.63          0.66         3.35 o                         
  -7  -2  16         18.97          6.28         3.59 o                         
  -6  -2  16        128.88         98.83         7.75 o                         
  -5  -2  16          7.33          4.24         2.26 o                         
  -4  -2  16        156.03        130.91        10.71 o                         
  -3  -2  16         26.62         24.04         1.82 o                         
  -2  -2  16         12.52         11.92         1.53 o                         
  -1  -2  16         64.95         61.38         2.57 o                         
   0  -2  16          1.13          2.20         1.25 o                         
   1  -2  16          0.00          1.81         1.76 o                         
   2  -2  16          2.35          0.92         1.63 o                         
   3  -2  16         44.73         36.77         3.81 o                         
   4  -2  16          0.45          0.00         1.44 o                         
   5  -2  16         23.86         31.73         3.58 o                         
  -7  -1  16          2.85         72.25        47.91 o                         
  -6  -1  16         36.03         17.54         3.35 o                         
  -5  -1  16          0.56          1.23         1.69 o                         
  -4  -1  16          7.54          8.28         1.56 o                         
  -3  -1  16         26.32         19.44         1.74 o                         
  -2  -1  16         18.41         12.29         2.24 o                         
  -1  -1  16          0.34          0.00         1.38 o                         
   0  -1  16         10.87         16.21         2.90 o                         
   1  -1  16         56.21         48.74         9.16 o                         
   2  -1  16          2.77          2.50         1.90 o                         
   3  -1  16         32.28         30.80         3.58 o                         
   4  -1  16          0.08         -0.73         1.47 o                         
   5  -1  16          6.85          6.15         2.32 o                         
  -7   0  16        167.61        183.74         8.25 o                         
  -6   0  16          6.00          1.11         2.75 o                         
  -5   0  16         58.84         52.93         5.63 o                         
  -4   0  16         17.16         25.88         2.94 o                         
  -3   0  16          0.79          1.40         1.59 o                         
  -2   0  16         32.08         27.23         2.90 o                         
  -1   0  16         43.90         52.15         3.74 o                         
   0   0  16         38.46         35.50         3.62 o                         
   1   0  16         11.21          9.16         2.33 o                         
   2   0  16         40.18         34.75         3.47 o                         
   3   0  16          7.44         13.54         2.82 o                         
   4   0  16         22.51         28.79         3.58 o                         
   5   0  16         14.83         13.49         3.56 o                         
  -7   1  16         26.80         10.35        10.03 o                         
  -6   1  16          1.77          2.17         1.50 o                         
  -5   1  16        163.98        138.92         7.18 o                         
  -4   1  16         83.56         90.53         4.94 o                         
  -3   1  16         11.84         11.64         2.55 o                         
  -2   1  16         71.30         71.74         4.47 o                         
  -1   1  16         35.10         37.61         3.48 o                         
   0   1  16          0.39          0.77         1.54 o                         
   1   1  16        100.73        109.31         5.09 o                         
   2   1  16         91.56         90.00         5.39 o                         
   3   1  16         34.45         41.65         3.97 o                         
   4   1  16         15.75         15.97         3.07 o                         
   5   1  16          0.06          1.34         1.79 o                         
  -6   2  16          4.27          4.05         1.92 o                         
  -5   2  16         17.87         22.13         2.95 o                         
  -4   2  16          0.23          0.87         1.98 o                         
  -3   2  16          0.00         -0.11         1.29 o                         
  -2   2  16          2.75          2.85         2.03 o                         
  -1   2  16         10.28          9.70         2.50 o                         
   0   2  16         10.24         10.44         2.62 o                         
   1   2  16          1.68          1.27         1.90 o                         
   2   2  16        179.18        194.65         7.90 o                         
   3   2  16          2.91          4.80         2.21 o                         
   4   2  16          3.96          4.13         2.26 o                         
  -6   3  16          7.06         10.69         2.43 o                         
  -5   3  16          3.62          3.92         2.06 o                         
  -4   3  16          0.50          1.27         1.71 o                         
  -3   3  16         92.11         87.26         6.67 o                         
  -2   3  16         75.26         84.10         5.13 o                         
  -1   3  16        109.40        108.70         5.68 o                         
   0   3  16          2.61          2.20         1.98 o                         
   1   3  16          8.83         12.29         5.18 o                         
   2   3  16          0.01          0.67         1.78 o                         
   3   3  16         20.63         18.15         3.23 o                         
   4   3  16         55.89         54.42         4.87 o                         
  -5   4  16         40.28         33.70         3.48 o                         
  -4   4  16          0.36          1.20         1.75 o                         
  -3   4  16         15.40         17.86         2.93 o                         
  -2   4  16         65.13         59.50         5.90 o                         
  -1   4  16         28.94         34.03         4.43 o                         
   0   4  16         99.82        108.12         5.83 o                         
   1   4  16          9.67         11.62         2.99 o                         
   2   4  16         46.72         54.41         4.67 o                         
   3   4  16          3.54          3.39         2.48 o                         
  -4   5  16         14.09         14.19         2.52 o                         
  -3   5  16          8.40         16.69         2.73 o                         
  -2   5  16          6.14         11.44         5.00 o                         
  -1   5  16         30.00         29.37         7.60 o                         
   0   5  16         17.51         16.91         3.35 o                         
   1   5  16        141.36        147.27         6.21 o                         
  -1  -7  17          2.49          0.98         2.08 o                         
   0  -7  17         50.54         48.28         4.95 o                         
   1  -7  17          9.66         15.03         3.71 o                         
  -3  -6  17         24.03         16.19         3.60 o                         
  -2  -6  17          5.12          3.61         2.47 o                         
  -1  -6  17         16.91         26.47         3.80 o                         
   0  -6  17         28.85         29.50         3.87 o                         
   1  -6  17         41.96         35.08         3.85 o                         
   2  -6  17          0.21          2.15         1.98 o                         
   3  -6  17         16.31         19.87         4.13 o                         
  -4  -5  17          2.31          2.28         4.16 o                         
  -3  -5  17         13.64         13.00         3.03 o                         
  -2  -5  17         27.52         22.18         3.50 o                         
  -1  -5  17         17.74         22.62         3.39 o                         
   0  -5  17         74.41         75.06         4.91 o                         
   1  -5  17          9.50          8.23         1.86 o                         
   2  -5  17          8.39          7.14         2.07 o                         
   3  -5  17          4.94          5.75         3.29 o                         
   4  -5  17         16.62         12.39         4.85 o                         
  -5  -4  17          0.32          2.13         2.36 o                         
  -4  -4  17          4.85          7.58         2.63 o                         
  -3  -4  17         30.10         22.23         3.22 o                         
  -2  -4  17          0.11         -1.17         2.12 o                         
  -1  -4  17         52.82         62.21         5.45 o                         
   0  -4  17          1.00          0.33         1.01 o                         
   1  -4  17         28.95         30.16         2.49 o                         
   2  -4  17         31.68         29.83         2.43 o                         
   3  -4  17          3.52          2.52         2.19 o                         
   4  -4  17          6.99          4.74         3.38 o                         
  -6  -3  17         23.53         21.80         3.68 o                         
  -5  -3  17          0.13          2.24         2.40 o                         
  -4  -3  17        113.29         99.19         5.35 o                         
  -3  -3  17          1.51          1.76         1.63 o                         
  -2  -3  17          5.44          6.06         1.92 o                         
  -1  -3  17         13.73         12.21         1.66 o                         
   0  -3  17         19.40         18.76         1.84 o                         
   1  -3  17         28.12         33.12         3.62 o                         
   2  -3  17          0.87          0.52         1.67 o                         
   3  -3  17         88.72         94.88         5.67 o                         
   4  -3  17          0.35         -0.61         1.80 o                         
   5  -3  17          1.32         -2.51         4.01 o                         
  -6  -2  17         15.15          7.42         2.83 o                         
  -5  -2  17          2.21          7.60         2.52 o                         
  -4  -2  17         17.12         23.39         3.02 o                         
  -3  -2  17         18.27         10.79         2.37 o                         
  -2  -2  17         84.56         72.67         2.82 o                         
  -1  -2  17         11.33          9.20         1.44 o                         
   0  -2  17         21.87         22.46         5.84 o                         
   1  -2  17          9.90         14.20         2.80 o                         
   2  -2  17         95.74         89.96         5.41 o                         
   3  -2  17         19.75         22.48         3.44 o                         
   4  -2  17         45.65         49.57         4.35 o                         
   5  -2  17         14.11         20.17         3.23 o                         
  -6  -1  17         19.41         25.94        10.41 o                         
  -5  -1  17         43.97         42.40         3.85 o                         
  -4  -1  17         17.49         17.19         2.41 o                         
  -3  -1  17          1.95          3.33         3.28 o                         
  -2  -1  17          9.38          6.98         2.07 o                         
  -1  -1  17        114.54        108.75         5.24 o                         
   0  -1  17         91.34         76.29         8.56 o                         
   1  -1  17          0.89          3.86         2.09 o                         
   2  -1  17         11.65          9.89         2.67 o                         
   3  -1  17          0.16         -1.99         2.04 o                         
   4  -1  17          7.68          9.53         2.71 o                         
   5  -1  17          4.91          4.73         2.93 o                         
  -6   0  17          2.19          4.82         5.78 o                         
  -5   0  17          7.08          4.35         5.96 o                         
  -4   0  17        209.81        206.55         7.43 o                         
  -3   0  17          6.89         11.07         2.87 o                         
  -2   0  17          1.73          0.62         1.50 o                         
  -1   0  17          2.33          2.98         2.93 o                         
   0   0  17          3.51          3.12         1.83 o                         
   1   0  17          0.00          0.14         1.42 o                         
   2   0  17          0.05          1.67         1.96 o                         
   3   0  17          1.20          5.12         2.26 o                         
   4   0  17         55.63         56.90         4.60 o                         
  -5   1  17         26.88         26.22         3.52 o                         
  -4   1  17         91.24         91.08         5.08 o                         
  -3   1  17          9.73         11.02         3.47 o                         
  -2   1  17         10.41         12.74         2.73 o                         
  -1   1  17         29.31         39.16         3.69 o                         
   0   1  17         19.16         22.24         3.20 o                         
   1   1  17          9.45          9.37         2.84 o                         
   2   1  17        204.87        199.29        15.05 o                         
   3   1  17          2.88          2.75         3.74 o                         
   4   1  17          1.57          5.30         2.57 o                         
  -6   2  17         33.04         33.20         3.72 o                         
  -5   2  17          0.34          1.36         1.78 o                         
  -4   2  17          0.00          1.47         1.75 o                         
  -3   2  17          3.57          4.50         2.26 o                         
  -2   2  17         21.20         23.88         3.40 o                         
  -1   2  17          2.23          3.05         2.11 o                         
   0   2  17          0.28          0.64         1.73 o                         
   1   2  17         56.87         52.46         4.68 o                         
   2   2  17        101.90        107.95         6.36 o                         
   3   2  17         23.16         24.98         3.59 o                         
   4   2  17          0.36          1.85         2.06 o                         
  -5   3  17          9.08          8.63         2.49 o                         
  -4   3  17          1.02          4.34         2.24 o                         
  -3   3  17          0.01          0.13         1.54 o                         
  -2   3  17         72.07         71.91         4.67 o                         
  -1   3  17          0.48          1.19         1.94 o                         
   0   3  17         15.93         22.97         3.55 o                         
   1   3  17          3.59          2.32         2.26 o                         
   2   3  17         55.37         61.02         4.80 o                         
   3   3  17          8.02         11.94         3.05 o                         
  -4   4  17         31.61         41.29         4.08 o                         
  -3   4  17         15.47          7.86         2.64 o                         
  -2   4  17         21.11         17.47         4.55 o                         
  -1   4  17         39.31         44.59         4.29 o                         
   0   4  17          4.15          4.68         2.44 o                         
   1   4  17          0.71          0.74         1.85 o                         
   2   4  17         65.77         74.84         5.32 o                         
  -2   5  17         18.46         27.30         4.61 o                         
  -1   5  17          3.98          2.62         2.19 o                         
  -2  -6  18          0.95          0.96         2.87 o                         
  -1  -6  18          6.66          5.03         2.56 o                         
   0  -6  18         36.70         29.43         3.81 o                         
   1  -6  18          1.45          1.82         1.94 o                         
   2  -6  18         11.66         15.38         3.71 o                         
  -4  -5  18          7.82          8.96         3.00 o                         
  -3  -5  18         46.12         46.71         4.31 o                         
  -2  -5  18          0.61          1.07         1.85 o                         
  -1  -5  18          1.25         -0.29         1.62 o                         
   0  -5  18          1.60         -0.49         2.78 o                         
   1  -5  18          2.12          0.50         3.20 o                         
   2  -5  18         30.01         28.54         3.77 o                         
   3  -5  18         37.01         32.08         6.28 o                         
  -4  -4  18          6.67          4.09         2.25 o                         
  -3  -4  18         30.93         36.53         3.90 o                         
  -2  -4  18          0.01          0.27         1.17 o                         
  -1  -4  18         10.14         18.52         5.72 o                         
   0  -4  18         19.05         16.15         2.49 o                         
   1  -4  18         13.00         13.83         3.71 o                         
   2  -4  18          0.71          1.50         1.96 o                         
   3  -4  18          8.37          4.50         2.44 o                         
  -5  -3  18         25.61         51.10         4.53 o                         
  -4  -3  18          0.01         -2.01         2.08 o                         
  -3  -3  18          2.67          2.73         1.83 o                         
  -2  -3  18          7.61          8.53         2.30 o                         
  -1  -3  18         11.90          9.56         1.57 o                         
   0  -3  18         84.09         76.53         5.06 o                         
   1  -3  18          1.13          0.39         2.57 o                         
   2  -3  18          4.54          5.58         2.54 o                         
   3  -3  18         31.53         35.56         4.11 o                         
   4  -3  18         30.23         30.29         3.88 o                         
  -5  -2  18          1.79          5.99         3.02 o                         
  -4  -2  18         27.40         19.67         3.29 o                         
  -3  -2  18          4.35          5.66         2.16 o                         
  -2  -2  18         14.36          8.72         2.13 o                         
  -1  -2  18          8.48         10.47         2.54 o                         
   0  -2  18          7.04          4.50         1.98 o                         
   1  -2  18          0.18         -0.19         2.21 o                         
   2  -2  18          2.91          3.90         2.35 o                         
   3  -2  18         11.97         14.69         3.06 o                         
   4  -2  18          5.64          8.11         6.52 o                         
  -5  -1  18         15.51         14.66         2.77 o                         
  -4  -1  18        226.57        248.27        16.40 o                         
  -3  -1  18          5.59          2.75         1.97 o                         
  -2  -1  18          6.09          9.58         2.81 o                         
  -1  -1  18         14.35          6.71         2.61 o                         
   0  -1  18         12.54         11.79         2.61 o                         
   1  -1  18         15.37         10.36         2.79 o                         
   2  -1  18         14.94         15.60         3.32 o                         
   3  -1  18          7.38          8.28         5.30 o                         
   4  -1  18         17.28         15.12         3.38 o                         
  -5   0  18         49.99         52.07         8.08 o                         
  -4   0  18         13.86         11.97         3.17 o                         
  -3   0  18         10.26         10.31         3.53 o                         
  -2   0  18         52.51         50.95         4.28 o                         
  -1   0  18          0.00          0.31         1.46 o                         
   0   0  18         13.11         13.37         2.90 o                         
   1   0  18         15.06         15.74         3.24 o                         
   2   0  18         44.99         47.30         4.63 o                         
   3   0  18         27.91         30.24         4.20 o                         
   4   0  18         26.82         36.25         4.33 o                         
  -5   1  18          9.90         13.95         2.81 o                         
  -4   1  18         94.21         88.28         6.79 o                         
  -3   1  18         18.80         23.29         3.40 o                         
  -2   1  18         36.18         40.73         4.91 o                         
  -1   1  18          0.17         -0.66         1.73 o                         
   0   1  18          4.59          3.64         2.08 o                         
   1   1  18        123.02        119.78         6.32 o                         
   2   1  18          0.22          0.69         1.83 o                         
   3   1  18         19.61         21.60         3.72 o                         
  -5   2  18          0.11         -1.70         1.95 o                         
  -4   2  18          2.78          3.62         3.11 o                         
  -3   2  18          0.21          1.06         1.90 o                         
  -2   2  18         24.68         29.84         3.83 o                         
  -1   2  18         44.97         48.16         4.49 o                         
   0   2  18          0.01          0.01         1.48 o                         
   1   2  18          0.04         -1.19         2.18 o                         
   2   2  18          0.44          0.27         1.75 o                         
   3   2  18         17.11         26.04         3.78 o                         
  -4   3  18         23.27         29.74         3.87 o                         
  -3   3  18          1.02         -0.59         1.81 o                         
  -2   3  18         46.31         49.14         4.78 o                         
  -1   3  18          0.02         -0.69         2.24 o                         
   0   3  18          8.85         12.26         3.16 o                         
   1   3  18        114.09        134.62         7.47 o                         
   2   3  18          2.77          1.50         2.29 o                         
  -2   4  18         49.77         50.91         5.00 o                         
  -1   4  18         24.99         32.40         4.46 o                         
   0   4  18         24.88         31.48         4.12 o                         
  -2  -5  19          2.41          1.33         1.98 o                         
  -1  -5  19          2.79          2.14         2.02 o                         
   0  -5  19          0.90          1.14         3.53 o                         
   1  -5  19         12.27          8.68         4.91 o                         
  -3  -4  19         87.64         86.06         5.57 o                         
  -2  -4  19         14.13         19.36         3.00 o                         
  -1  -4  19          3.09          0.54         3.35 o                         
   0  -4  19          9.48         26.04         6.40 o                         
   1  -4  19         12.05         19.06         4.82 o                         
   2  -4  19        102.01         96.58         6.41 o                         
  -4  -3  19         17.95         15.99         3.29 o                         
  -3  -3  19          0.31          4.05         6.37 o                         
  -2  -3  19         23.45         30.35         7.12 o                         
  -1  -3  19        102.61         95.89        10.24 o                         
   0  -3  19         19.45         23.57         3.86 o                         
   1  -3  19         19.89         18.65         3.72 o                         
   2  -3  19         16.11         20.82         3.60 o                         
   3  -3  19          0.42         -0.88         1.96 o                         
  -4  -2  19          0.02         -2.51         4.55 o                         
  -3  -2  19          5.52          6.82         5.21 o                         
  -2  -2  19         37.18         50.34         7.96 o                         
  -1  -2  19          4.39          6.94         3.74 o                         
   0  -2  19         36.95         42.46         4.22 o                         
   1  -2  19          0.26          1.18         2.02 o                         
   2  -2  19          7.45         10.91         3.00 o                         
   3  -2  19          0.42          0.19         1.77 o                         
  -5  -1  19         53.91         57.22         9.10 o                         
  -4  -1  19          5.50         15.62         6.05 o                         
  -3  -1  19          6.62          6.64         4.61 o                         
  -2  -1  19         54.66         46.64         4.06 o                         
  -1  -1  19         18.98         15.69         2.87 o                         
   0  -1  19         14.27         14.97         4.40 o                         
   1  -1  19          0.01          1.92         2.09 o                         
   2  -1  19         58.04         53.22         4.65 o                         
   3  -1  19          7.35          7.06         2.86 o                         
  -4   0  19         94.68        111.99        11.19 o                         
  -3   0  19          0.06          1.06         1.83 o                         
  -2   0  19         34.34         32.69         4.34 o                         
  -1   0  19          0.71          1.78         1.98 o                         
   0   0  19          2.41          2.42         2.10 o                         
   1   0  19        128.28        128.77         7.32 o                         
   2   0  19         26.56         18.49         3.62 o                         
   3   0  19         35.17         41.34         4.66 o                         
  -4   1  19          0.03          0.61         1.73 o                         
  -3   1  19         26.47         26.51         3.69 o                         
  -2   1  19          4.37          7.27         2.69 o                         
  -1   1  19          1.12          0.88         1.94 o                         
   0   1  19         21.22         22.67         3.72 o                         
   1   1  19          0.72          1.39         2.15 o                         
   2   1  19        235.24        253.67        10.65 o                         
  -4   2  19         57.03         71.43         5.44 o                         
  -3   2  19         44.63         59.20         5.13 o                         
  -2   2  19         18.28         27.85         4.01 o                         
  -1   2  19         24.39         31.16         4.08 o                         
   0   2  19          1.72          2.38         2.29 o                         
   1   2  19         58.75         67.20         5.75 o                         
  -2   3  19          1.00          0.72         2.05 o                         
  -1   3  19         11.76         12.52         3.31 o                         
   0   3  19        194.57        225.59        14.16 o                         
  -2  -4  20         21.92         23.64         7.60 o                         
  -1  -4  20         16.87         17.78         6.58 o                         
   0  -4  20         10.25         13.29         5.75 o                         
   1  -4  20         33.70         39.44         7.00 o                         
  -3  -3  20          0.43          2.69         4.55 o                         
  -2  -3  20          0.16          6.28         5.27 o                         
  -1  -3  20          6.72         16.46         6.22 o                         
   0  -3  20          8.32         12.87         5.57 o                         
   1  -3  20         22.71         31.86         4.18 o                         
  -3  -2  20         35.51        717.05        30.35 o                         
  -2  -2  20          3.76          7.54         5.33 o                         
  -1  -2  20          2.95         -0.15         1.66 o                         
   0  -2  20         11.18         10.71         2.99 o                         
   1  -2  20          2.20          2.45         2.51 o                         
   2  -2  20          4.22          5.29         2.49 o                         
  -3  -1  20          1.17          0.00         2.09 o                         
  -2  -1  20          5.37         10.78         2.80 o                         
  -1  -1  20         25.21         20.79         3.40 o                         
   0  -1  20          0.00         -0.26         1.66 o                         
   1  -1  20         23.93         35.78         4.48 o                         
   2  -1  20         11.20         11.84         3.43 o                         
  -3   0  20          3.89          4.04         4.13 o                         
  -2   0  20          4.04          3.23         2.28 o                         
  -1   0  20          0.11         -0.56         1.85 o                         
   0   0  20          1.46          1.87         3.35 o                         
   1   0  20         60.46         69.97         8.38 o                         
  -3   1  20          2.06          1.60         2.23 o                         
  -2   1  20         18.57         21.93         3.84 o                         
  -1   1  20          0.04          0.25         1.78 o                         
   0   1  20          0.22          0.37         1.84 o                         
   1   1  20         74.74         79.30         6.04 o                         
  -1  -2  21          0.33          1.38         3.65 o                         
  -1  -1  21          8.05          9.68         3.20 o                         
                                                                                
