# Supplementary material for: Quaternary and quinary molecular solids based on structural inequivalence and combinatorial approaches: 2-nitro­resorcinol and 4,6-di­chloro­resorcinol
Source: IUCrJ. 2021 Jan 11;8(Pt 2):178–85. doi: 10.1107/S2052252520016589 (PMC7924232; doi:10.1107/S2052252520016589)
Supplement: Supplementary file 14 [file m-08-00178-12NRES-4DMAP-IIsup14.hkl]

data_12NRES-4DMAP-II                                                               
_shelx_title ' shelx_a.res in P2(1)/n'                                          
_shelx_refln_list_code          4                                               
_shelx_F_calc_maximum      120.05                                               
_exptl_crystal_F_000       584.00                                               
_reflns_d_resolution_high  0.7701                                               
                                                                                
loop_                                                                           
 _space_group_symop_operation_xyz                                               
 'x, y, z'                                                                      
 '-x+1/2, y+1/2, -z+1/2'                                                        
 '-x, -y, -z'                                                                   
 'x-1/2, -y-1/2, z-1/2'                                                         
                                                                                
_cell_length_a    10.1301                                                       
_cell_length_b    12.6967                                                       
_cell_length_c    10.3338                                                       
_cell_angle_alpha  90.000                                                       
_cell_angle_beta   99.170                                                       
_cell_angle_gamma  90.000                                                       
                                                                                
_shelx_F_squared_multiplier     1.000                                           
                                                                                
loop_                                                                           
 _refln_index_h                                                                 
 _refln_index_k                                                                 
 _refln_index_l                                                                 
 _refln_F_squared_calc                                                          
 _refln_F_squared_meas                                                          
 _refln_F_squared_sigma                                                         
 _refln_observed_status                                                         
   2   0   0       1642.37       1501.49         8.82 o                         
   4   0   0       2501.18       2455.71        36.42 o                         
   6   0   0          0.25          2.77         0.90 o                         
   8   0   0        320.78        339.96         7.11 o                         
  10   0   0         14.29         14.97         6.89 o                         
  12   0   0        381.05        344.46        25.42 o                         
   2   1   0       1587.07       1493.86         6.69 o                         
   3   1   0       1275.55       1205.32         8.63 o                         
   4   1   0       2909.80       2915.08        21.20 o                         
   5   1   0        111.56        151.14         2.05 o                         
   6   1   0        248.42        260.12         3.70 o                         
   7   1   0        508.12        552.00         6.16 o                         
   8   1   0         62.44         58.60         2.49 o                         
   9   1   0         71.82         68.02         2.50 o                         
  10   1   0         98.49         96.55         3.42 o                         
  11   1   0          6.05          8.36         4.26 o                         
  12   1   0         76.75         66.52         5.26 o                         
   0   2   0        835.29        840.53        13.26 o                         
   1   2   0        578.19        524.71         5.11 o                         
   2   2   0       1918.08       1919.86         9.35 o                         
   3   2   0       4022.64       3783.04        32.49 o                         
   4   2   0         88.60         95.15         1.29 o                         
   5   2   0         27.19         24.89         1.07 o                         
   6   2   0       2625.33       2750.65        21.06 o                         
   7   2   0         90.94         85.55         3.32 o                         
   8   2   0        401.27        402.24         6.08 o                         
   9   2   0        324.96        316.53         5.79 o                         
  10   2   0         34.01         28.68         3.03 o                         
  11   2   0         25.02         21.90         3.62 o                         
  12   2   0          2.96          2.93         2.63 o                         
   1   3   0       8382.25       7779.25        39.39 o                         
   2   3   0        203.26        194.48         2.28 o                         
   3   3   0          0.15          1.72         1.04 o                         
   4   3   0         91.43         88.25         1.35 o                         
   5   3   0        165.44        148.90         2.02 o                         
   6   3   0         33.37         30.23         1.18 o                         
   7   3   0          0.40          4.91         1.51 o                         
   8   3   0         41.16         42.19         1.88 o                         
   9   3   0        159.51        164.27         3.86 o                         
  10   3   0         67.35         65.17         3.41 o                         
  11   3   0         70.94         57.09         3.74 o                         
  12   3   0         35.09         38.21         4.31 o                         
   0   4   0         16.20         41.81         6.63 o                         
   1   4   0        295.16        290.58         2.64 o                         
   2   4   0       1440.03       1528.35         8.79 o                         
   3   4   0        327.71        308.52         2.86 o                         
   4   4   0         31.25         42.08         1.17 o                         
   5   4   0        401.67        440.39         4.57 o                         
   6   4   0         10.63         12.76         0.97 o                         
   7   4   0         52.80         52.64         1.80 o                         
   8   4   0          5.99          6.95         1.17 o                         
   9   4   0        118.25        124.18         3.92 o                         
  10   4   0          0.19          1.33         1.10 o                         
  11   4   0         24.64         21.93         3.30 o                         
  12   4   0         53.01         56.39         5.20 o                         
   1   5   0        750.40        759.65         8.01 o                         
   2   5   0        136.16        124.77         2.06 o                         
   3   5   0        326.13        346.28         3.21 o                         
   4   5   0        518.83        562.78         5.29 o                         
   5   5   0        371.05        405.26         4.53 o                         
   6   5   0       1053.26       1062.30        10.44 o                         
   7   5   0         34.58         36.19         1.60 o                         
   8   5   0        150.15        147.79         3.36 o                         
   9   5   0        123.35        131.80         7.74 o                         
  10   5   0          0.00          0.99         1.29 o                         
  11   5   0          5.84          7.25         1.94 o                         
  12   5   0          3.28          3.96         2.79 o                         
   0   6   0       2666.31       2611.73        21.72 o                         
   1   6   0         21.45         22.80         1.50 o                         
   2   6   0        369.99        344.22         5.51 o                         
   3   6   0        246.24        254.77         2.62 o                         
   4   6   0         81.53         68.52         1.59 o                         
   5   6   0         42.49         39.76         2.51 o                         
   6   6   0        569.65        539.85         6.44 o                         
   7   6   0         32.93         36.73         1.72 o                         
   8   6   0         54.19         51.62         2.27 o                         
   9   6   0         42.43         45.52         2.59 o                         
  10   6   0          8.20          8.64         2.22 o                         
  11   6   0         43.22         36.67         6.76 o                         
  12   6   0          0.19          2.12         4.07 o                         
   1   7   0         59.84         67.40         1.97 o                         
   2   7   0        777.78        743.63         8.22 o                         
   3   7   0       1538.49       1688.15        17.91 o                         
   4   7   0         74.04         81.15         1.63 o                         
   5   7   0          0.73          1.61         1.49 o                         
   6   7   0        221.30        224.09         3.74 o                         
   7   7   0         80.78         78.47         2.42 o                         
   8   7   0         18.08         16.99         1.57 o                         
   9   7   0         48.55         38.65         4.17 o                         
  10   7   0         16.79         22.14         3.60 o                         
  11   7   0          6.51          7.17         2.64 o                         
   0   8   0        335.51        315.11         7.65 o                         
   1   8   0          7.82          6.08         0.83 o                         
   2   8   0        284.02        290.46         4.29 o                         
   3   8   0        156.99        173.05         3.39 o                         
   4   8   0          2.99          2.72         1.01 o                         
   5   8   0        264.48        270.55         4.81 o                         
   6   8   0         30.15         33.16         2.62 o                         
   7   8   0         80.95         79.62         2.85 o                         
   8   8   0         50.15         47.96         2.63 o                         
   9   8   0         49.73         49.97         9.72 o                         
  10   8   0         15.64         11.95         3.09 o                         
  11   8   0         27.67         20.36         8.66 o                         
   1   9   0        460.21        492.86         6.38 o                         
   2   9   0          6.99          5.31         1.07 o                         
   3   9   0         25.95         34.15         1.83 o                         
   4   9   0        273.72        267.56         4.99 o                         
   5   9   0          8.45         11.54         1.57 o                         
   6   9   0         91.14         97.14         2.89 o                         
   7   9   0          7.26          5.40         1.48 o                         
   8   9   0         97.48        106.73         4.63 o                         
   9   9   0        103.79        107.96         5.51 o                         
  10   9   0         62.73         77.14         4.97 o                         
   0  10   0        927.11        961.33        19.21 o                         
   1  10   0         36.95         40.97         2.32 o                         
   2  10   0         12.32         12.31         1.30 o                         
   3  10   0         13.03         12.75         1.50 o                         
   4  10   0        231.15        228.59         6.28 o                         
   5  10   0        133.89        131.50         3.86 o                         
   6  10   0          0.23          0.32         1.09 o                         
   7  10   0         25.41         29.65         2.37 o                         
   8  10   0          5.21          5.59         2.09 o                         
   9  10   0        274.00        287.39         9.18 o                         
  10  10   0         10.95         13.47         3.13 o                         
   1  11   0        179.46        166.93         6.83 o                         
   2  11   0        323.10        301.64         6.26 o                         
   3  11   0        217.90        224.84         4.98 o                         
   4  11   0        541.56        535.39         9.24 o                         
   5  11   0         30.52         31.48         2.55 o                         
   6  11   0         15.84         16.38         2.00 o                         
   7  11   0        140.46        148.35         4.98 o                         
   8  11   0          0.02          1.42         1.85 o                         
   9  11   0         68.27         67.64        13.60 o                         
   0  12   0        185.83        177.35         9.51 o                         
   1  12   0        179.90        184.57         5.36 o                         
   2  12   0         92.77        102.38         4.18 o                         
   3  12   0        478.45        476.08         9.92 o                         
   4  12   0         57.78         54.22         3.00 o                         
   5  12   0          3.49          3.53         1.56 o                         
   6  12   0         18.28         22.54         2.39 o                         
   7  12   0         23.91         31.43         3.85 o                         
   8  12   0         40.43         47.62         3.89 o                         
   1  13   0         68.24         66.55         3.75 o                         
   2  13   0        103.38         96.40         4.25 o                         
   3  13   0         71.19         71.21         3.99 o                         
   4  13   0        347.72        342.11         9.08 o                         
   5  13   0        157.39        156.60         5.79 o                         
   6  13   0         23.41         27.71         3.18 o                         
   7  13   0          5.24         11.61         2.88 o                         
   0  14   0        464.14        440.09        14.14 o                         
   1  14   0        338.21        341.61         8.69 o                         
   2  14   0        180.64        191.54         6.80 o                         
   3  14   0        350.61        336.14         9.30 o                         
   4  14   0          0.09          0.56         1.57 o                         
   5  14   0        142.68        127.96         5.72 o                         
   6  14   0         18.47         20.23         3.74 o                         
   1  15   0          2.48          1.53         2.00 o                         
   2  15   0        247.25        258.48         8.48 o                         
   3  15   0        199.75        205.77         7.35 o                         
   4  15   0         45.97         43.36         4.06 o                         
   5  15   0         32.05         30.92         4.32 o                         
   0  16   0        247.02        255.76        17.03 o                         
   1  16   0         30.23         35.82         5.06 o                         
   2  16   0         19.28         19.96         3.18 o                         
   3  16   0        142.22        142.99         6.83 o                         
 -13   0   1         61.49         73.00        14.40 o                         
 -11   0   1         56.74         55.98         5.15 o                         
  -9   0   1        197.89        173.24         6.73 o                         
  -7   0   1        505.03        602.31        24.29 o                         
  -5   0   1        921.44        986.92        10.64 o                         
  -3   0   1        578.78        495.05         9.51 o                         
   1   0   1        111.12        130.67         2.40 o                         
   3   0   1       3205.56       2960.30        28.48 o                         
   5   0   1       1720.43       1890.39        18.41 o                         
   7   0   1        129.72        120.97         5.64 o                         
   9   0   1          7.41          6.80         1.67 o                         
  11   0   1         57.77         56.22         5.95 o                         
 -13   1   1         11.60         12.61         5.68 o                         
 -12   1   1         49.86         38.82         3.59 o                         
 -11   1   1         64.55         72.46         4.53 o                         
 -10   1   1        135.73        127.39         4.69 o                         
  -9   1   1          0.95          0.43         0.76 o                         
  -8   1   1         51.64         49.98         2.34 o                         
  -7   1   1        413.84        418.59         6.00 o                         
  -6   1   1        997.77       1005.78         9.66 o                         
  -5   1   1        228.90        190.05         2.18 o                         
  -4   1   1       1174.61       1230.90        12.58 o                         
  -3   1   1        202.57        241.86         1.86 o                         
  -2   1   1       6886.93       6267.38        35.72 o                         
  -1   1   1        132.75        138.09         2.55 o                         
   1   1   1       1518.19       1441.58         6.54 o                         
   2   1   1       8857.43       8049.37        48.61 o                         
   3   1   1          0.19          2.66         0.39 o                         
   4   1   1        158.33        152.30         2.01 o                         
   5   1   1       2083.30       2160.23        18.54 o                         
   6   1   1        220.52        190.65         3.03 o                         
   7   1   1         84.80        100.24         2.08 o                         
   8   1   1         91.94         95.64         2.41 o                         
   9   1   1        112.65        108.64         2.98 o                         
  10   1   1         28.56         25.38         2.81 o                         
  11   1   1        101.48         95.66         4.55 o                         
  12   1   1         65.34         62.03         5.81 o                         
 -12   2   1        102.00         95.80         6.46 o                         
 -11   2   1          7.11          5.43         1.79 o                         
 -10   2   1          6.32          2.69         1.22 o                         
  -9   2   1         44.07         42.73         2.16 o                         
  -8   2   1         34.07         33.27         1.73 o                         
  -7   2   1        589.83        604.05         9.37 o                         
  -6   2   1        608.88        661.65         7.92 o                         
  -5   2   1        321.12        329.53         4.21 o                         
  -4   2   1         58.44         58.24         0.99 o                         
  -3   2   1        779.72        795.49        10.19 o                         
  -2   2   1       5045.51       4859.87        21.82 o                         
  -1   2   1       6471.06       6083.44        26.66 o                         
   0   2   1        675.73        642.41         4.96 o                         
   1   2   1       4918.90       4613.63        17.29 o                         
   2   2   1       8967.59       8161.79        38.21 o                         
   3   2   1         59.13         75.60         1.17 o                         
   4   2   1        167.03        168.53         3.23 o                         
   5   2   1         55.76         59.31         1.28 o                         
   6   2   1          6.72         10.87         1.06 o                         
   7   2   1        117.11        117.45         2.32 o                         
   8   2   1        232.73        225.93         3.85 o                         
   9   2   1          3.69          3.92         1.42 o                         
  10   2   1        258.53        246.95         6.44 o                         
  11   2   1          0.10          0.95         1.44 o                         
  12   2   1         17.09         15.80         4.04 o                         
 -12   3   1         26.21         33.31         4.25 o                         
 -11   3   1         48.45         54.59         3.54 o                         
 -10   3   1         95.34         88.34         3.30 o                         
  -9   3   1         27.52         20.14         3.05 o                         
  -8   3   1          2.73          4.64         1.63 o                         
  -7   3   1         39.30         43.69         1.78 o                         
  -6   3   1          8.35         10.11         1.68 o                         
  -5   3   1          0.18          1.09         0.48 o                         
  -4   3   1          0.65          1.01         0.41 o                         
  -3   3   1       5838.57       5797.71        31.63 o                         
  -2   3   1      10656.34       9797.38        46.10 o                         
  -1   3   1       7471.44       6906.11        29.25 o                         
   0   3   1         72.29         58.04         1.60 o                         
   1   3   1        264.88        286.88         1.88 o                         
   2   3   1         19.96         35.91         0.77 o                         
   3   3   1       1120.27       1131.11         7.37 o                         
   4   3   1        612.65        658.20         5.23 o                         
   5   3   1         44.62         33.01         1.64 o                         
   6   3   1        139.16        148.01         3.79 o                         
   7   3   1          1.18          0.34         0.66 o                         
   8   3   1        163.91        168.95         3.72 o                         
   9   3   1         73.44         73.31         3.88 o                         
  10   3   1          9.35          9.00         2.19 o                         
  11   3   1        122.36        114.55         4.88 o                         
  12   3   1          3.50          3.65         2.35 o                         
 -12   4   1         72.45         74.95         5.79 o                         
 -11   4   1          2.35          1.57         1.47 o                         
 -10   4   1         22.48         23.31         3.34 o                         
  -9   4   1         70.36         73.35         2.77 o                         
  -8   4   1        347.81        329.20         6.01 o                         
  -7   4   1        291.69        282.91         4.01 o                         
  -6   4   1        672.00        666.09         6.79 o                         
  -5   4   1         29.71         35.19         1.15 o                         
  -4   4   1        592.15        628.31         5.39 o                         
  -3   4   1       2239.30       2321.23        14.92 o                         
  -2   4   1        170.64        154.99         2.30 o                         
  -1   4   1       1723.13       1771.16        10.57 o                         
   0   4   1         17.38         13.63         0.49 o                         
   1   4   1        419.69        421.31         3.56 o                         
   2   4   1       1855.35       1931.52        12.44 o                         
   3   4   1       1721.35       1783.24        18.52 o                         
   4   4   1         53.04         66.80         1.31 o                         
   5   4   1        395.72        386.93         4.21 o                         
   6   4   1        127.48        115.29         2.23 o                         
   7   4   1       1781.95       1783.80        16.64 o                         
   8   4   1        320.76        294.32         6.93 o                         
   9   4   1          5.56          5.23         1.42 o                         
  10   4   1         43.27         28.30         5.11 o                         
  11   4   1         48.37         46.41         6.27 o                         
  12   4   1         13.99         11.28         5.46 o                         
 -12   5   1         96.99        116.90         7.12 o                         
 -11   5   1          0.72          2.92         1.93 o                         
 -10   5   1         87.64         80.72         3.40 o                         
  -9   5   1         89.14         82.66         2.99 o                         
  -8   5   1         38.04         34.91         2.66 o                         
  -7   5   1         48.70         50.31         2.15 o                         
  -6   5   1        130.94        136.16         3.64 o                         
  -5   5   1         71.07         57.89         1.52 o                         
  -4   5   1       1312.15       1363.30        10.90 o                         
  -3   5   1        593.60        579.72         4.90 o                         
  -2   5   1        500.40        538.00         4.00 o                         
  -1   5   1         32.82         40.31         0.96 o                         
   0   5   1          3.40          5.55         0.60 o                         
   1   5   1         90.75        103.17         1.54 o                         
   2   5   1       1595.36       1822.43        20.23 o                         
   3   5   1        525.36        521.25         5.05 o                         
   4   5   1          1.36          7.25         0.67 o                         
   5   5   1        191.63        194.48         2.87 o                         
   6   5   1          0.00          1.29         0.74 o                         
   7   5   1        577.19        566.32         7.12 o                         
   8   5   1        562.14        527.05         9.34 o                         
   9   5   1        197.84        183.30         5.40 o                         
  10   5   1         18.87         13.55         2.77 o                         
  11   5   1         34.05         32.46         6.06 o                         
  12   5   1          5.37          2.52         3.01 o                         
 -12   6   1          7.22          8.39         3.29 o                         
 -11   6   1         54.51         42.87         7.99 o                         
 -10   6   1         44.87         44.68         2.54 o                         
  -9   6   1         19.03         17.47         3.46 o                         
  -8   6   1          1.26          0.37         0.99 o                         
  -7   6   1         67.72         72.67         2.19 o                         
  -6   6   1       1217.99       1190.85        12.00 o                         
  -5   6   1        101.30         93.65         2.36 o                         
  -4   6   1        311.59        301.59         3.93 o                         
  -3   6   1       4302.52       4525.63        29.25 o                         
  -2   6   1        193.04        155.05         1.71 o                         
  -1   6   1        338.77        377.84         4.79 o                         
   0   6   1         21.17         25.84         0.96 o                         
   1   6   1         78.69         90.36         1.65 o                         
   2   6   1       1041.80       1131.40        11.99 o                         
   3   6   1        450.30        495.85        12.23 o                         
   4   6   1          0.02          0.60         0.80 o                         
   5   6   1         73.06         73.43         1.74 o                         
   6   6   1        333.38        333.51         4.62 o                         
   7   6   1          0.40          0.81         0.91 o                         
   8   6   1        126.73        118.95         3.06 o                         
   9   6   1         22.90         21.47         5.71 o                         
  10   6   1          3.37          5.57         2.53 o                         
  11   6   1         15.18         19.68         4.41 o                         
 -11   7   1          1.24          3.28         2.55 o                         
 -10   7   1        348.46        330.68         7.04 o                         
  -9   7   1        265.93        271.50         5.74 o                         
  -8   7   1         56.29         54.26         3.06 o                         
  -7   7   1        797.76        779.14         9.69 o                         
  -6   7   1       2163.27       2176.47        20.64 o                         
  -5   7   1         32.37         36.59         1.46 o                         
  -4   7   1        642.98        625.72         6.23 o                         
  -3   7   1          6.02          6.33         0.61 o                         
  -2   7   1         40.11         38.40         1.05 o                         
  -1   7   1        676.97        674.60         7.10 o                         
   0   7   1          9.71          8.92         0.76 o                         
   1   7   1       2780.51       2867.80        30.74 o                         
   2   7   1        179.74        172.84         2.98 o                         
   3   7   1         15.22         12.36         1.03 o                         
   4   7   1        233.13        238.64         3.89 o                         
   5   7   1         71.88         71.29         2.29 o                         
   6   7   1         78.98         76.99         2.13 o                         
   7   7   1         33.81         35.66         2.32 o                         
   8   7   1          2.45          4.51         1.40 o                         
   9   7   1          1.47          2.23         1.35 o                         
  10   7   1         20.37         22.37         7.45 o                         
  11   7   1          0.81          1.86         1.85 o                         
 -11   8   1          0.36         -0.69         2.05 o                         
 -10   8   1        180.05        175.32         6.62 o                         
  -9   8   1        359.43        353.79        11.42 o                         
  -8   8   1        206.13        198.61         4.32 o                         
  -7   8   1        581.58        562.98         9.08 o                         
  -6   8   1         19.99         17.77         1.54 o                         
  -5   8   1        104.62         91.25         3.05 o                         
  -4   8   1        339.91        352.82         5.59 o                         
  -3   8   1         26.65         30.03         1.58 o                         
  -2   8   1       1005.13        979.95        10.48 o                         
  -1   8   1         55.45         80.68         1.69 o                         
   0   8   1          0.58          0.26         0.64 o                         
   1   8   1         26.20         28.21         1.31 o                         
   2   8   1         25.30         21.91         1.29 o                         
   3   8   1        310.37        315.68         4.93 o                         
   4   8   1        307.20        326.56         5.17 o                         
   5   8   1         49.36         56.64         2.69 o                         
   6   8   1         19.85         17.74         1.67 o                         
   7   8   1         23.51         25.14         2.45 o                         
   8   8   1        116.60        113.89         5.51 o                         
   9   8   1         34.39         30.68         6.69 o                         
  10   8   1         52.61         48.93        11.35 o                         
  11   8   1          0.45          1.02         1.74 o                         
 -10   9   1          8.66         21.83         4.28 o                         
  -9   9   1         48.11         35.09         4.77 o                         
  -8   9   1         13.18         18.35         2.13 o                         
  -7   9   1         47.81         48.92         2.59 o                         
  -6   9   1        435.37        416.77         7.68 o                         
  -5   9   1        462.53        446.89         7.47 o                         
  -4   9   1       1297.12       1280.33        15.40 o                         
  -3   9   1         14.24         12.47         1.34 o                         
  -2   9   1         30.80         30.46         1.50 o                         
  -1   9   1        355.62        365.68        10.04 o                         
   0   9   1         54.69         57.13         1.97 o                         
   1   9   1          8.89         16.42         1.31 o                         
   2   9   1         54.26         60.75         2.11 o                         
   3   9   1         88.34         94.71         2.76 o                         
   4   9   1        337.30        338.18         7.78 o                         
   5   9   1         20.98         22.96         1.73 o                         
   6   9   1         70.14         65.96         3.23 o                         
   7   9   1         66.40         66.04         3.60 o                         
   8   9   1         14.40         13.94         2.38 o                         
   9   9   1        124.96        131.57         5.96 o                         
  10   9   1        107.33        110.32         5.89 o                         
 -10  10   1          6.76          5.02         2.77 o                         
  -9  10   1        231.98        235.04         8.12 o                         
  -8  10   1        254.44        250.72         6.36 o                         
  -7  10   1        119.05        121.09         4.05 o                         
  -6  10   1         36.13         32.97         2.18 o                         
  -5  10   1        247.74        246.75         5.68 o                         
  -4  10   1         15.54         17.90         2.22 o                         
  -3  10   1        447.60        449.74         7.19 o                         
  -2  10   1        133.42        128.93         3.07 o                         
  -1  10   1        521.85        541.93         9.27 o                         
   0  10   1        214.45        229.02         5.27 o                         
   1  10   1         59.65         70.98         2.34 o                         
   2  10   1         15.99         15.44         1.38 o                         
   3  10   1        247.64        236.77         4.67 o                         
   4  10   1        102.91        106.87         3.44 o                         
   5  10   1        238.19        243.99         5.35 o                         
   6  10   1          0.78          2.70         1.33 o                         
   7  10   1        192.76        207.67         6.61 o                         
   8  10   1         47.87         64.93         4.18 o                         
   9  10   1        211.49        190.90         7.68 o                         
  10  10   1         71.20         66.20        13.37 o                         
  -9  11   1         19.46         20.75         5.78 o                         
  -8  11   1          2.82          2.30         1.63 o                         
  -7  11   1         46.64         48.08         3.12 o                         
  -6  11   1         40.49         41.99         2.76 o                         
  -5  11   1         45.20         44.85         2.67 o                         
  -4  11   1        269.77        270.69         5.99 o                         
  -3  11   1          7.25          5.41         1.75 o                         
  -2  11   1        338.73        310.34         9.31 o                         
  -1  11   1         17.72         17.35         2.02 o                         
   0  11   1        179.20        172.87         4.54 o                         
   1  11   1        103.31        106.67         3.52 o                         
   2  11   1        421.71        417.80        12.02 o                         
   3  11   1         30.03         23.91         1.90 o                         
   4  11   1         30.71         30.58         2.20 o                         
   5  11   1         23.33         27.47         2.95 o                         
   6  11   1         34.70         35.35         2.46 o                         
   7  11   1         21.34         21.83         2.91 o                         
   8  11   1          1.03         -1.67         1.91 o                         
   9  11   1        257.85        262.52        10.10 o                         
  -9  12   1         22.98         13.36         4.58 o                         
  -8  12   1         15.36         16.75         2.88 o                         
  -7  12   1          2.72          2.77         1.54 o                         
  -6  12   1         93.49         95.50         3.81 o                         
  -5  12   1          1.64          1.39         1.35 o                         
  -4  12   1         46.27         43.37         2.80 o                         
  -3  12   1        372.58        375.83         8.73 o                         
  -2  12   1        159.13        149.55         5.20 o                         
  -1  12   1        280.44        287.10         6.73 o                         
   0  12   1         35.69         35.59         2.73 o                         
   1  12   1        105.12        112.59         4.48 o                         
   2  12   1         89.90         90.99         4.06 o                         
   3  12   1        170.12        163.55         4.33 o                         
   4  12   1         31.70         30.22         2.49 o                         
   5  12   1          0.64         -0.26         1.18 o                         
   6  12   1          7.40         12.10         2.22 o                         
   7  12   1         51.22         61.69         4.45 o                         
   8  12   1         18.49         20.95         3.28 o                         
  -8  13   1          1.96          2.03         2.24 o                         
  -7  13   1         34.24         35.93         3.45 o                         
  -6  13   1         38.71         45.91         3.38 o                         
  -5  13   1          1.75          3.08         1.82 o                         
  -4  13   1        158.74        159.34         5.58 o                         
  -3  13   1        341.52        345.79         8.76 o                         
  -2  13   1        263.75        275.17         7.38 o                         
  -1  13   1         82.31         85.08         4.17 o                         
   0  13   1         24.26         27.38         2.80 o                         
   1  13   1        132.65        130.24         4.84 o                         
   2  13   1         90.06         96.08         4.43 o                         
   3  13   1         19.00         26.29         2.75 o                         
   4  13   1        161.07        160.83         5.57 o                         
   5  13   1         87.92         74.80         3.57 o                         
   6  13   1         20.90         17.23         3.56 o                         
   7  13   1        185.19        202.88         8.05 o                         
  -6  14   1         53.12         50.51         4.00 o                         
  -5  14   1          3.23          5.69         2.10 o                         
  -4  14   1          8.53         16.64         2.75 o                         
  -3  14   1          0.05         -0.24         1.42 o                         
  -2  14   1         28.22         29.88         3.05 o                         
  -1  14   1          6.41          7.17         2.13 o                         
   0  14   1        118.16        115.43         4.82 o                         
   1  14   1         38.56         57.76        12.23 o                         
   2  14   1        139.06        135.53         5.52 o                         
   3  14   1          1.77          0.54         1.74 o                         
   4  14   1          6.16          6.42         2.05 o                         
   5  14   1         36.90         33.44         3.81 o                         
   6  14   1          1.65         -0.78         2.99 o                         
  -5  15   1         24.41         20.28         3.08 o                         
  -4  15   1          3.71          6.63         2.49 o                         
  -3  15   1         73.54         67.48         4.41 o                         
  -2  15   1        142.08        149.54         6.43 o                         
  -1  15   1        740.89        745.48        16.29 o                         
   0  15   1         96.84         97.63         5.08 o                         
   1  15   1         45.31         51.41         4.10 o                         
   2  15   1         26.58         23.77         3.13 o                         
   3  15   1         11.99         12.56         2.72 o                         
   4  15   1          0.72         -1.76         2.23 o                         
   5  15   1          3.68          4.71         2.87 o                         
  -3  16   1         25.32         25.27         3.41 o                         
  -2  16   1         76.32         80.91         5.06 o                         
  -1  16   1         60.20         57.90         4.26 o                         
   0  16   1         68.86         70.94         4.71 o                         
   1  16   1         44.08         41.67         3.82 o                         
   2  16   1         12.04         11.46         2.84 o                         
 -12   0   2         10.36         11.11         4.00 o                         
 -10   0   2         42.45         31.71         5.76 o                         
  -8   0   2         18.00         20.21         2.61 o                         
  -6   0   2         26.95         35.45         2.19 o                         
  -4   0   2       3987.33       3899.44        29.42 o                         
  -2   0   2        589.50        509.69         5.76 o                         
   0   0   2        650.54        691.67         5.35 o                         
   2   0   2       1350.73       1336.43        13.79 o                         
   4   0   2       1802.98       1846.05        14.82 o                         
   6   0   2        891.80        900.22        11.01 o                         
   8   0   2        148.47        151.14         4.93 o                         
  10   0   2         66.52         63.32         9.83 o                         
  12   0   2        174.87        164.37        10.91 o                         
 -13   1   2          4.25          1.48         2.88 o                         
 -12   1   2         13.89         19.25         2.93 o                         
 -11   1   2         20.88         17.61         3.01 o                         
 -10   1   2          0.48          2.15         1.78 o                         
  -9   1   2        236.29        225.28         6.49 o                         
  -8   1   2          0.36          1.57         0.83 o                         
  -7   1   2         63.43         62.27         2.40 o                         
  -6   1   2        375.11        392.99         6.81 o                         
  -5   1   2       1005.16       1142.77        11.12 o                         
  -4   1   2          0.01          0.37         0.27 o                         
  -3   1   2        174.16        156.75         1.87 o                         
  -2   1   2       1298.68       1293.67         9.03 o                         
  -1   1   2         14.56         17.88         0.44 o                         
   0   1   2        914.46        842.29         5.44 o                         
   1   1   2       1626.05       1625.10         6.87 o                         
   2   1   2        198.44        216.78         1.87 o                         
   3   1   2        505.02        509.74         4.53 o                         
   4   1   2        774.43        741.99         7.14 o                         
   5   1   2       1819.27       1835.92        19.34 o                         
   6   1   2        302.48        318.85         3.46 o                         
   7   1   2         33.20         30.61         1.24 o                         
   8   1   2        140.91        124.79         3.79 o                         
   9   1   2          2.50          3.17         1.41 o                         
  10   1   2         18.02         17.46         2.16 o                         
  11   1   2         16.19         18.66         3.21 o                         
  12   1   2         76.91         71.83         6.47 o                         
 -13   2   2         30.27         43.50         5.23 o                         
 -12   2   2          0.04         -0.44         1.77 o                         
 -11   2   2         38.70         40.15         3.43 o                         
 -10   2   2        225.95        210.80         7.02 o                         
  -9   2   2         30.53         31.08         2.39 o                         
  -8   2   2        226.58        230.58         6.96 o                         
  -7   2   2         22.19         20.24         1.26 o                         
  -6   2   2        282.42        292.67         3.38 o                         
  -5   2   2          8.13         23.54         1.25 o                         
  -4   2   2       2429.07       2566.59        15.98 o                         
  -3   2   2        893.04        903.28         5.47 o                         
  -2   2   2          1.09          1.20         0.30 o                         
  -1   2   2       1303.71       1240.35         6.15 o                         
   0   2   2       3658.96       3380.59        18.81 o                         
   1   2   2      14413.01      13033.95        86.03 o                         
   2   2   2       2088.30       2006.56        12.76 o                         
   3   2   2       1871.68       1889.86        27.07 o                         
   4   2   2         77.05         68.14         1.19 o                         
   5   2   2         53.51         57.69         1.38 o                         
   6   2   2        162.66        148.48         2.19 o                         
   7   2   2        283.80        283.15         3.78 o                         
   8   2   2          7.63          8.09         1.09 o                         
   9   2   2        858.24        860.85        13.00 o                         
  10   2   2         38.23         40.09         2.78 o                         
  11   2   2         11.95         10.37         2.82 o                         
  12   2   2         11.76          9.00         2.99 o                         
 -12   3   2          0.17         -1.25         1.85 o                         
 -11   3   2          2.24          4.79         1.92 o                         
 -10   3   2          0.46         -0.65         1.19 o                         
  -9   3   2        108.88         97.32         3.68 o                         
  -8   3   2          2.87          2.89         0.92 o                         
  -7   3   2        677.75        655.14         7.03 o                         
  -6   3   2        246.36        288.96         3.82 o                         
  -5   3   2        134.08        156.87         2.00 o                         
  -4   3   2       3327.71       3419.50        45.34 o                         
  -3   3   2        504.70        532.86         4.02 o                         
  -2   3   2       3065.78       3082.61        16.58 o                         
  -1   3   2          0.02          2.33         0.90 o                         
   0   3   2       7056.11       6835.69        32.42 o                         
   1   3   2       6026.74       5675.96        47.97 o                         
   2   3   2        787.28        792.68         6.69 o                         
   3   3   2       2400.80       2410.69        24.65 o                         
   4   3   2        279.12        343.17         3.03 o                         
   5   3   2        562.87        534.96         4.78 o                         
   6   3   2        339.05        320.53         4.72 o                         
   7   3   2        861.26        860.62        18.61 o                         
   8   3   2          0.89          4.30         1.52 o                         
   9   3   2         21.49         26.08         2.34 o                         
  10   3   2        309.35        276.45         6.47 o                         
  11   3   2         24.41         13.80         5.66 o                         
  12   3   2          0.32          0.56         2.13 o                         
 -12   4   2         49.08         55.31         7.55 o                         
 -11   4   2          0.57          1.59         1.89 o                         
 -10   4   2         55.32         53.76         3.15 o                         
  -9   4   2        317.00        301.94         8.96 o                         
  -8   4   2       1005.05        995.27        12.59 o                         
  -7   4   2          2.95          4.92         0.92 o                         
  -6   4   2         45.78         37.21         1.50 o                         
  -5   4   2        317.34        327.64         4.86 o                         
  -4   4   2        460.56        493.50         4.70 o                         
  -3   4   2        199.30        218.15         2.26 o                         
  -2   4   2       2487.12       2604.96        15.42 o                         
  -1   4   2         29.39         25.27         0.59 o                         
   0   4   2       6683.66       6527.91        38.78 o                         
   1   4   2        150.84        157.73         1.75 o                         
   2   4   2        998.32        984.56         7.57 o                         
   3   4   2         16.90         17.24         2.14 o                         
   4   4   2         82.61         60.88         1.54 o                         
   5   4   2         39.93         44.06         2.52 o                         
   6   4   2        321.35        321.62         4.95 o                         
   7   4   2          0.37          0.24         0.84 o                         
   8   4   2          8.18         12.38         1.52 o                         
   9   4   2         42.45         32.90         2.31 o                         
  10   4   2          8.01         10.78         2.57 o                         
  11   4   2          0.17          0.89         1.46 o                         
  12   4   2         45.50         36.58         8.91 o                         
 -12   5   2         49.72         54.18         7.25 o                         
 -11   5   2          1.26          3.15         2.12 o                         
 -10   5   2        368.72        371.77         9.13 o                         
  -9   5   2          0.14         -0.08         0.82 o                         
  -8   5   2        196.91        189.91         4.05 o                         
  -7   5   2        776.50        760.94         8.57 o                         
  -6   5   2        201.03        197.54         3.08 o                         
  -5   5   2        371.22        322.42         3.86 o                         
  -4   5   2       1369.80       1338.18        12.58 o                         
  -3   5   2        321.37        322.24         3.42 o                         
  -2   5   2        272.46        298.62         2.77 o                         
  -1   5   2         11.02         16.51         0.60 o                         
   0   5   2        177.68        176.36         3.02 o                         
   1   5   2        197.60        193.99         4.43 o                         
   2   5   2        543.76        546.61         7.56 o                         
   3   5   2          1.13          1.28         1.04 o                         
   4   5   2         52.36         61.95         1.68 o                         
   5   5   2         47.77         49.57         1.34 o                         
   6   5   2        584.03        612.97         8.23 o                         
   7   5   2        180.29        168.78         4.04 o                         
   8   5   2         34.99         28.00         2.01 o                         
   9   5   2        159.64        152.80         4.45 o                         
  10   5   2          0.02         -1.39         1.39 o                         
  11   5   2        194.69        179.53         6.38 o                         
 -12   6   2          4.59          7.57         3.11 o                         
 -11   6   2         11.25         12.94         3.27 o                         
 -10   6   2         27.36         18.46         4.84 o                         
  -9   6   2         38.99         36.64         2.20 o                         
  -8   6   2       1230.31       1226.94        15.77 o                         
  -7   6   2          1.75          3.36         0.93 o                         
  -6   6   2        241.57        224.22         3.58 o                         
  -5   6   2       2299.74       2384.72        20.01 o                         
  -4   6   2         22.28         21.97         2.36 o                         
  -3   6   2        213.56        224.39         3.17 o                         
  -2   6   2        357.41        357.91         3.43 o                         
  -1   6   2         36.63         33.98         1.57 o                         
   0   6   2         99.95         98.79         1.75 o                         
   1   6   2        588.50        641.71         6.29 o                         
   2   6   2        141.99        124.41         2.13 o                         
   3   6   2        978.82       1059.94        12.11 o                         
   4   6   2        244.88        265.49         4.87 o                         
   5   6   2          0.01          0.42         0.66 o                         
   6   6   2        107.97        107.31         3.06 o                         
   7   6   2         77.99         70.43         2.58 o                         
   8   6   2        101.81         93.58         3.28 o                         
   9   6   2         48.18         44.76         3.92 o                         
  10   6   2         10.92         11.55         3.11 o                         
  11   6   2          9.29          8.94         2.51 o                         
 -11   7   2         88.07         86.59         6.76 o                         
 -10   7   2         11.39         15.29         2.79 o                         
  -9   7   2         34.36         39.34         3.17 o                         
  -8   7   2          9.51         10.89         1.44 o                         
  -7   7   2         22.09         22.00         1.83 o                         
  -6   7   2         41.71         41.04         1.75 o                         
  -5   7   2        360.89        374.42         4.81 o                         
  -4   7   2       1522.67       1562.80        15.34 o                         
  -3   7   2          1.10          0.40         0.64 o                         
  -2   7   2        298.08        279.72         3.54 o                         
  -1   7   2        295.94        331.17         3.83 o                         
   0   7   2        140.18        154.07         2.86 o                         
   1   7   2       1219.28       1267.38        12.09 o                         
   2   7   2       1341.17       1402.26        13.16 o                         
   3   7   2         70.19         65.01         1.89 o                         
   4   7   2          8.87          9.38         1.85 o                         
   5   7   2        298.86        293.07         6.35 o                         
   6   7   2          2.86          6.25         1.27 o                         
   7   7   2          3.03          6.98         1.41 o                         
   8   7   2         49.89         37.08         2.53 o                         
   9   7   2         58.45         67.16         5.26 o                         
  10   7   2         10.01          7.55         2.24 o                         
  11   7   2          1.99          3.46         2.04 o                         
 -11   8   2        130.51        114.94        37.44 o                         
 -10   8   2          1.23          3.15         1.86 o                         
  -9   8   2         27.78         23.98         3.04 o                         
  -8   8   2        313.31        309.57         5.64 o                         
  -7   8   2        154.35        149.76         3.51 o                         
  -6   8   2          0.42         -0.01         0.81 o                         
  -5   8   2        405.71        379.99         5.44 o                         
  -4   8   2         74.30         59.15         1.59 o                         
  -3   8   2         17.20         18.62         0.92 o                         
  -2   8   2        520.07        516.45         6.81 o                         
  -1   8   2        826.56        833.90        13.15 o                         
   0   8   2          6.92          8.79         0.87 o                         
   1   8   2       1506.09       1630.61        18.13 o                         
   2   8   2          1.96          3.34         1.25 o                         
   3   8   2         77.61         77.68         3.00 o                         
   4   8   2          2.73          1.70         0.86 o                         
   5   8   2         71.93         81.57         3.21 o                         
   6   8   2         54.69         54.98         2.81 o                         
   7   8   2        799.07        755.15        13.58 o                         
   8   8   2         26.51         28.31         2.70 o                         
   9   8   2         35.23         49.73         5.55 o                         
  10   8   2          1.57          1.90         1.83 o                         
 -11   9   2         21.49         15.63         4.12 o                         
 -10   9   2         70.56         52.52        17.16 o                         
  -9   9   2          1.09          1.20         1.37 o                         
  -8   9   2          7.88          7.64         1.75 o                         
  -7   9   2        958.59        936.04        14.05 o                         
  -6   9   2       1053.11       1031.31        15.92 o                         
  -5   9   2       2358.32       2333.04        26.46 o                         
  -4   9   2        518.09        478.84        10.59 o                         
  -3   9   2          1.58          2.86         1.35 o                         
  -2   9   2         22.77         19.59         1.59 o                         
  -1   9   2        220.44        219.46         4.02 o                         
   0   9   2        102.87        102.61         2.36 o                         
   1   9   2        125.88        122.18         2.81 o                         
   2   9   2          5.00          6.33         1.82 o                         
   3   9   2         19.12         18.30         1.43 o                         
   4   9   2         70.94         61.46         2.28 o                         
   5   9   2        260.96        255.01         5.99 o                         
   6   9   2         98.37         93.58         4.12 o                         
   7   9   2          6.47          8.01         2.07 o                         
   8   9   2          9.81         12.78         2.20 o                         
   9   9   2         45.02         55.03         4.30 o                         
  10   9   2         21.94         20.67         5.58 o                         
 -10  10   2          0.89          1.47         2.17 o                         
  -9  10   2         28.06         27.98         5.57 o                         
  -8  10   2        166.12        158.99         5.04 o                         
  -7  10   2        176.29        175.46         5.85 o                         
  -6  10   2        239.85        243.10         5.78 o                         
  -5  10   2        172.76        178.94         5.18 o                         
  -4  10   2        274.18        278.51         5.68 o                         
  -3  10   2         16.83         12.45         1.54 o                         
  -2  10   2         37.83         44.43         2.43 o                         
  -1  10   2         44.14         47.98         2.51 o                         
   0  10   2         43.93         43.18         2.57 o                         
   1  10   2          2.30          4.02         1.12 o                         
   2  10   2         22.83         22.27         1.66 o                         
   3  10   2        106.55        104.48         3.14 o                         
   4  10   2        414.15        389.68         9.55 o                         
   5  10   2         45.93         43.65         2.07 o                         
   6  10   2         67.20         77.06         3.73 o                         
   7  10   2         89.16         76.09         4.26 o                         
   8  10   2         33.02         39.43         3.38 o                         
   9  10   2         41.69         50.36         4.11 o                         
  -9  11   2         25.02         18.80         4.64 o                         
  -8  11   2         11.13         15.19         2.24 o                         
  -7  11   2          0.00         -0.30         1.61 o                         
  -6  11   2          8.56         13.85         1.76 o                         
  -5  11   2         21.52         16.88         2.11 o                         
  -4  11   2        222.98        222.91         5.32 o                         
  -3  11   2       1006.26       1024.94        16.33 o                         
  -2  11   2         19.46         19.54         3.40 o                         
  -1  11   2        246.31        246.34         5.76 o                         
   0  11   2         95.14         96.68         3.65 o                         
   1  11   2        463.10        459.21         7.33 o                         
   2  11   2         60.52         75.11         2.72 o                         
   3  11   2         51.19         59.75         2.58 o                         
   4  11   2        314.05        295.92         6.18 o                         
   5  11   2          9.16         11.93         1.60 o                         
   6  11   2         15.16         15.25         2.27 o                         
   7  11   2          0.15         -0.77         1.74 o                         
   8  11   2        137.51        126.49         5.97 o                         
   9  11   2        261.23        280.25         9.61 o                         
  -9  12   2         20.65         18.62        14.84 o                         
  -8  12   2         40.17         30.78         3.00 o                         
  -7  12   2        245.08        246.44         6.70 o                         
  -6  12   2         41.03         38.81         3.50 o                         
  -5  12   2         13.40         17.24         2.19 o                         
  -4  12   2          9.13         12.45         2.15 o                         
  -3  12   2          0.52         -0.37         1.57 o                         
  -2  12   2        157.18        154.14         5.02 o                         
  -1  12   2        299.91        313.56         7.35 o                         
   0  12   2          0.59          1.92         1.39 o                         
   1  12   2          0.10         -1.52         1.52 o                         
   2  12   2         86.76         87.95         3.22 o                         
   3  12   2         75.01         67.68         3.04 o                         
   4  12   2         22.25         17.74         2.75 o                         
   5  12   2         14.39         21.47         4.41 o                         
   6  12   2         60.55         63.96         4.50 o                         
   7  12   2         24.54         22.71         3.35 o                         
   8  12   2          4.78          4.59         2.49 o                         
  -8  13   2          0.29         -3.24         3.24 o                         
  -7  13   2         76.42         75.68         4.45 o                         
  -6  13   2         23.66         28.58         3.07 o                         
  -5  13   2          1.30          1.55         1.72 o                         
  -4  13   2         25.77         30.90         2.91 o                         
  -3  13   2         10.52         15.00         2.42 o                         
  -2  13   2        393.69        398.98         9.73 o                         
  -1  13   2         54.32         57.04         3.48 o                         
   0  13   2         30.00         26.95         2.70 o                         
   1  13   2        109.90        109.91         4.57 o                         
   2  13   2          3.74          3.68         1.74 o                         
   3  13   2         58.12         57.90         3.67 o                         
   4  13   2          0.17          1.35         1.38 o                         
   5  13   2         42.29         38.62         3.71 o                         
   6  13   2         37.84         45.17         3.99 o                         
   7  13   2          1.44          3.33         2.16 o                         
  -6  14   2          3.43          8.45         7.14 o                         
  -5  14   2          4.28          6.37         2.25 o                         
  -4  14   2          0.00          2.78         1.97 o                         
  -3  14   2         75.83         79.11         4.48 o                         
  -2  14   2         60.93         58.42         3.92 o                         
  -1  14   2        419.31        422.92        10.27 o                         
   0  14   2        232.11        237.31         7.17 o                         
   1  14   2         23.05         22.43         2.70 o                         
   2  14   2          4.51          6.69         2.04 o                         
   3  14   2          1.20          1.89         1.64 o                         
   4  14   2          6.13          6.67         2.66 o                         
   5  14   2          7.00          1.17         2.30 o                         
   6  14   2          2.50          5.10         3.12 o                         
  -5  15   2         15.83         15.42         2.78 o                         
  -4  15   2         33.22         33.95         3.42 o                         
  -3  15   2          2.83          2.25         2.08 o                         
  -2  15   2          0.08          1.89         1.89 o                         
  -1  15   2          0.01          1.58         1.71 o                         
   0  15   2          5.69          4.57         1.99 o                         
   1  15   2          7.74          6.31         2.22 o                         
   2  15   2         74.70         74.46         4.47 o                         
   3  15   2         35.44         31.32         3.01 o                         
   4  15   2         24.41         30.96         4.42 o                         
  -2  16   2         10.85         14.08         2.85 o                         
  -1  16   2          3.90          1.42         1.97 o                         
   0  16   2         84.59         81.49         5.00 o                         
   1  16   2         15.53         19.68         3.16 o                         
   2  16   2          3.20          3.42         2.11 o                         
 -13   0   3          1.65          6.08         9.52 o                         
 -11   0   3       1097.78       1087.22        30.87 o                         
  -9   0   3         97.05         84.10         5.02 o                         
  -7   0   3          0.50          0.25         1.32 o                         
  -5   0   3        352.56        369.88        12.72 o                         
  -3   0   3       2781.80       2951.49        42.82 o                         
  -1   0   3       7498.36       6834.44        48.40 o                         
   1   0   3       1863.05       1946.49        18.58 o                         
   3   0   3       3918.72       3781.44        25.17 o                         
   5   0   3         57.90         67.81         1.61 o                         
   7   0   3        173.14        171.48         3.88 o                         
   9   0   3        124.63        105.82         6.71 o                         
  11   0   3          3.73          1.82         3.24 o                         
 -13   1   3          0.71          4.93         3.35 o                         
 -12   1   3          3.46          2.27         2.25 o                         
 -11   1   3        346.65        334.78         9.80 o                         
 -10   1   3        149.19        154.45         5.58 o                         
  -9   1   3        160.93        160.59         5.10 o                         
  -8   1   3        219.49        198.68         5.20 o                         
  -7   1   3        396.60        385.00        10.93 o                         
  -6   1   3         43.27         47.82         2.43 o                         
  -5   1   3        473.25        458.03         7.44 o                         
  -4   1   3         43.30         61.82         1.11 o                         
  -3   1   3       2372.02       2434.36        13.93 o                         
  -2   1   3          5.43          1.71         0.31 o                         
  -1   1   3       2880.28       2878.30        18.16 o                         
   0   1   3        458.08        442.26         3.83 o                         
   1   1   3       1934.38       1831.35         9.21 o                         
   2   1   3       3338.17       3296.62        28.46 o                         
   3   1   3        197.29        210.37         2.39 o                         
   4   1   3        228.95        229.35         5.69 o                         
   5   1   3         68.44         73.29         1.80 o                         
   6   1   3         33.90         32.16         1.40 o                         
   7   1   3        177.39        173.08         3.51 o                         
   8   1   3        849.02        872.45        11.93 o                         
   9   1   3        322.47        305.40         8.72 o                         
  10   1   3          4.12          2.07         1.99 o                         
  11   1   3         18.73         19.69         3.53 o                         
  12   1   3          3.82          1.87         3.20 o                         
 -13   2   3         15.30         16.06         4.51 o                         
 -12   2   3          0.34         -0.29         1.75 o                         
 -11   2   3        113.04        113.29         5.54 o                         
 -10   2   3        296.66        289.80         7.95 o                         
  -9   2   3         47.45         62.65         3.35 o                         
  -8   2   3        101.30        111.68         3.85 o                         
  -7   2   3        276.38        259.36         5.15 o                         
  -6   2   3       1132.55       1200.82        11.86 o                         
  -5   2   3       1373.45       1361.88        15.16 o                         
  -4   2   3        236.12        250.56         2.28 o                         
  -3   2   3        146.56        154.26         1.36 o                         
  -2   2   3        333.18        329.96         2.87 o                         
  -1   2   3        401.20        384.65         2.66 o                         
   0   2   3        286.63        239.13         3.56 o                         
   1   2   3        801.70        740.35         4.28 o                         
   2   2   3        308.51        296.81         7.04 o                         
   3   2   3       1228.03       1342.39        14.64 o                         
   4   2   3        902.46        865.21        14.84 o                         
   5   2   3         89.08         74.43         2.16 o                         
   6   2   3        408.20        386.66         5.07 o                         
   7   2   3         12.42          8.75         1.10 o                         
   8   2   3        541.08        532.86         8.42 o                         
   9   2   3        136.67        142.66         4.57 o                         
  10   2   3         21.80         24.68         3.94 o                         
  11   2   3         32.55         38.30         4.15 o                         
  12   2   3         18.91         24.00         4.15 o                         
 -12   3   3         28.86         33.31         3.79 o                         
 -11   3   3         23.23         26.73         3.04 o                         
 -10   3   3         94.08        103.95         4.70 o                         
  -9   3   3         98.76        105.58         5.10 o                         
  -8   3   3        222.50        215.88         5.59 o                         
  -7   3   3        233.43        230.73         6.11 o                         
  -6   3   3        465.85        451.87         8.86 o                         
  -5   3   3         42.67         50.90         1.66 o                         
  -4   3   3        574.00        555.24         4.54 o                         
  -3   3   3          6.16         13.74         1.53 o                         
  -2   3   3        494.69        529.54         4.33 o                         
  -1   3   3          1.15          2.01         0.38 o                         
   0   3   3       4313.52       4384.92        21.98 o                         
   1   3   3       2995.55       3096.05        21.24 o                         
   2   3   3        388.07        415.32         6.66 o                         
   3   3   3        264.79        283.96         3.92 o                         
   4   3   3         16.46         20.07         1.08 o                         
   5   3   3        919.77        955.64        10.13 o                         
   6   3   3          9.14         14.68         2.13 o                         
   7   3   3         44.20         43.64         1.89 o                         
   8   3   3        671.57        660.52         9.94 o                         
   9   3   3          4.61          4.57         1.44 o                         
  10   3   3          7.50          9.82         2.66 o                         
  11   3   3         69.91         65.80         5.12 o                         
 -12   4   3         24.64         20.73         3.39 o                         
 -11   4   3          2.16          3.15         2.03 o                         
 -10   4   3        104.09        119.59         5.11 o                         
  -9   4   3       1077.77       1091.87        18.75 o                         
  -8   4   3          0.30          1.46         0.85 o                         
  -7   4   3         48.55         45.13         1.63 o                         
  -6   4   3         25.46         29.11         1.21 o                         
  -5   4   3        137.07        131.72         2.62 o                         
  -4   4   3       1418.27       1473.37        11.11 o                         
  -3   4   3         18.09         18.42         1.04 o                         
  -2   4   3       5952.48       6252.76        36.17 o                         
  -1   4   3         71.78         88.30         1.36 o                         
   0   4   3        597.16        571.26         5.79 o                         
   1   4   3        391.13        426.96         3.14 o                         
   2   4   3        353.63        310.29         8.11 o                         
   3   4   3       4212.19       4596.47        40.41 o                         
   4   4   3        196.88        222.81         4.00 o                         
   5   4   3         10.53          8.81         1.06 o                         
   6   4   3         52.73         56.06         1.95 o                         
   7   4   3         38.66         34.24         1.91 o                         
   8   4   3          3.13          1.23         1.09 o                         
   9   4   3        282.70        266.54         6.07 o                         
  10   4   3        212.87        199.13         7.93 o                         
  11   4   3         10.12         11.73         3.21 o                         
 -12   5   3         20.82         21.22         3.47 o                         
 -11   5   3          3.67          9.39         2.58 o                         
 -10   5   3        114.06        106.38         4.91 o                         
  -9   5   3         18.59         17.18         3.67 o                         
  -8   5   3        104.42        104.54         2.66 o                         
  -7   5   3         69.08         68.07         2.57 o                         
  -6   5   3         72.70         81.81         1.99 o                         
  -5   5   3        434.33        441.26         5.57 o                         
  -4   5   3        465.57        518.78         5.18 o                         
  -3   5   3        170.56        235.24         2.72 o                         
  -2   5   3       1690.18       1748.05        12.13 o                         
  -1   5   3        290.13        286.29         2.70 o                         
   0   5   3          6.38         11.65         0.95 o                         
   1   5   3        300.07        293.62         3.63 o                         
   2   5   3       1856.54       1876.71        22.40 o                         
   3   5   3          3.27          2.13         0.44 o                         
   4   5   3        114.66        122.85         3.37 o                         
   5   5   3         79.72         82.99         2.29 o                         
   6   5   3          8.46          8.03         1.25 o                         
   7   5   3         62.64         64.45         3.50 o                         
   8   5   3          2.05          3.46         1.36 o                         
   9   5   3         63.91         59.61         2.97 o                         
  10   5   3         25.30         20.52         2.43 o                         
  11   5   3        222.45        208.94         8.61 o                         
 -12   6   3         48.39         52.60         5.55 o                         
 -11   6   3          0.71         -0.49         1.76 o                         
 -10   6   3          9.10         17.20         2.73 o                         
  -9   6   3          0.15         -1.38         1.50 o                         
  -8   6   3        995.72        949.13        11.59 o                         
  -7   6   3        253.74        254.25         5.10 o                         
  -6   6   3        857.30        888.43        11.07 o                         
  -5   6   3        433.26        440.06         5.13 o                         
  -4   6   3         45.80         45.70         1.57 o                         
  -3   6   3        324.68        335.88         4.33 o                         
  -2   6   3         80.16         86.09         1.52 o                         
  -1   6   3        307.08        331.77         4.46 o                         
   0   6   3       1401.08       1443.51        12.13 o                         
   1   6   3          0.03          0.44         0.42 o                         
   2   6   3        673.01        758.51         6.05 o                         
   3   6   3         71.10         68.25         1.30 o                         
   4   6   3        150.47        158.09         3.82 o                         
   5   6   3          5.70          9.82         1.20 o                         
   6   6   3        236.80        216.85         4.52 o                         
   7   6   3        145.06        130.88         3.72 o                         
   8   6   3        140.41        131.59         4.06 o                         
   9   6   3         20.87         18.18         2.08 o                         
  10   6   3         14.47         13.86         2.17 o                         
  11   6   3         35.65         49.24         5.49 o                         
 -11   7   3         35.02         39.19         3.76 o                         
 -10   7   3         49.63         56.72         3.88 o                         
  -9   7   3        433.07        422.80         9.56 o                         
  -8   7   3        458.43        443.44         6.81 o                         
  -7   7   3          0.30          1.17         0.94 o                         
  -6   7   3         24.26         25.25         1.77 o                         
  -5   7   3         72.66         82.11         2.78 o                         
  -4   7   3          0.16          1.46         0.65 o                         
  -3   7   3         35.70         34.92         1.36 o                         
  -2   7   3        130.55        130.34         2.00 o                         
  -1   7   3        102.90        123.77         1.87 o                         
   0   7   3        261.31        249.97         3.44 o                         
   1   7   3        643.22        612.75         6.65 o                         
   2   7   3        256.90        255.00         3.88 o                         
   3   7   3          3.62          5.51         0.96 o                         
   4   7   3          0.08          1.16         0.68 o                         
   5   7   3        718.33        751.80        10.54 o                         
   6   7   3        169.45        147.20         5.24 o                         
   7   7   3         10.11         16.47         1.86 o                         
   8   7   3         90.19         74.30         3.81 o                         
   9   7   3         52.34         46.60         3.29 o                         
  10   7   3         15.72         14.18         2.54 o                         
 -11   8   3         41.19         49.31         4.97 o                         
 -10   8   3         45.51         40.72         4.16 o                         
  -9   8   3         28.33         24.76         4.50 o                         
  -8   8   3         23.13         16.96         1.65 o                         
  -7   8   3         12.61         13.66         1.46 o                         
  -6   8   3       2828.06       2784.45        26.82 o                         
  -5   8   3          2.07          3.01         0.93 o                         
  -4   8   3          3.84          4.89         0.86 o                         
  -3   8   3         60.35         56.41         1.45 o                         
  -2   8   3         82.23         78.33         2.11 o                         
  -1   8   3        144.83        135.48         2.05 o                         
   0   8   3       1014.76       1036.72        10.59 o                         
   1   8   3         23.41         19.01         1.24 o                         
   2   8   3         21.95         21.91         1.25 o                         
   3   8   3        247.57        224.81         3.84 o                         
   4   8   3         63.41         68.64         4.10 o                         
   5   8   3         38.68         41.05         2.34 o                         
   6   8   3        603.46        571.40        10.93 o                         
   7   8   3          9.39         17.23         2.39 o                         
   8   8   3        133.44        137.08         5.32 o                         
   9   8   3         66.99         70.54         4.50 o                         
  10   8   3         22.68         33.50         3.37 o                         
 -10   9   3         53.89         51.62         4.75 o                         
  -9   9   3          0.77          0.68         1.56 o                         
  -8   9   3          0.70          1.56         1.23 o                         
  -7   9   3        146.12        139.93         5.05 o                         
  -6   9   3        517.60        522.77         8.33 o                         
  -5   9   3        462.47        450.87         6.10 o                         
  -4   9   3         23.54         26.83         1.37 o                         
  -3   9   3         58.39         57.82         1.63 o                         
  -2   9   3         29.02         29.37         1.21 o                         
  -1   9   3         20.60         18.99         1.26 o                         
   0   9   3        213.20        205.53         3.71 o                         
   1   9   3        232.40        222.93         3.99 o                         
   2   9   3        397.06        398.15         6.55 o                         
   3   9   3         11.62         17.27         1.44 o                         
   4   9   3         38.65         39.94         2.68 o                         
   5   9   3          3.31          8.21         3.13 o                         
   6   9   3         56.90         55.17         3.19 o                         
   7   9   3         44.68         59.38         3.63 o                         
   8   9   3          9.93          7.47         2.26 o                         
   9   9   3          0.18          1.41         1.74 o                         
  10   9   3         19.26         17.18         2.98 o                         
 -10  10   3          0.01         -2.08         2.44 o                         
  -9  10   3          9.95          6.63         2.07 o                         
  -8  10   3        333.01        311.07         7.22 o                         
  -7  10   3         51.05         47.74         3.03 o                         
  -6  10   3          0.64          4.53         1.45 o                         
  -5  10   3        246.98        244.00         6.20 o                         
  -4  10   3         46.80         49.96         2.32 o                         
  -3  10   3        129.31        128.71         3.50 o                         
  -2  10   3          1.21          5.21         1.70 o                         
  -1  10   3        892.34        899.95        13.12 o                         
   0  10   3         89.79        105.11         2.89 o                         
   1  10   3         72.71         70.10         2.38 o                         
   2  10   3         53.77         47.70         2.10 o                         
   3  10   3        316.85        331.96         5.94 o                         
   4  10   3          1.11          1.88         1.55 o                         
   5  10   3         55.24         46.63         3.13 o                         
   6  10   3          5.19          5.92         2.10 o                         
   7  10   3         26.15         27.16         2.96 o                         
   8  10   3          4.17          6.46         2.37 o                         
   9  10   3         24.09         30.33         4.20 o                         
  -9  11   3         83.87         56.21        10.74 o                         
  -8  11   3          0.74          1.23         1.51 o                         
  -7  11   3        612.66        576.09        10.83 o                         
  -6  11   3        102.96        105.28         3.82 o                         
  -5  11   3          8.91         12.39         1.97 o                         
  -4  11   3         85.76         87.43         3.27 o                         
  -3  11   3        188.44        195.86         5.43 o                         
  -2  11   3        157.03        170.38         9.01 o                         
  -1  11   3        175.08        173.03         4.90 o                         
   0  11   3        200.36        198.49         4.31 o                         
   1  11   3         26.25         29.23         2.07 o                         
   2  11   3         39.55         36.43         1.92 o                         
   3  11   3         51.50         42.56         2.38 o                         
   4  11   3        283.17        258.99         9.97 o                         
   5  11   3        297.35        278.74         8.03 o                         
   6  11   3          8.73          3.08         1.98 o                         
   7  11   3         28.35         31.37         3.41 o                         
   8  11   3          1.59          2.64         2.15 o                         
  -8  12   3        216.68        208.17         8.34 o                         
  -7  12   3         70.58         73.13         3.87 o                         
  -6  12   3          0.81          2.84         1.64 o                         
  -5  12   3        162.82        164.81         5.68 o                         
  -4  12   3         29.81         30.36         2.68 o                         
  -3  12   3         41.14         44.00         3.07 o                         
  -2  12   3        256.79        256.17         6.65 o                         
  -1  12   3        484.48        470.55         9.53 o                         
   0  12   3          8.76         11.47         1.87 o                         
   1  12   3         28.54         29.39         3.13 o                         
   2  12   3         52.60         48.05         2.88 o                         
   3  12   3          0.02          0.98         1.08 o                         
   4  12   3          9.02          5.32         2.04 o                         
   5  12   3        114.93        116.46         5.25 o                         
   6  12   3         15.00          7.48         2.29 o                         
   7  12   3          5.22          6.85         2.65 o                         
  -7  13   3          1.03          1.54         1.91 o                         
  -6  13   3          1.47          1.36         1.83 o                         
  -5  13   3         59.32         59.39         4.29 o                         
  -4  13   3          0.17          1.10         1.61 o                         
  -3  13   3          0.19          5.03         1.86 o                         
  -2  13   3        124.59        116.43         5.06 o                         
  -1  13   3         52.41         55.47         3.45 o                         
   0  13   3         55.14         59.20         3.51 o                         
   1  13   3         99.36         90.87         3.91 o                         
   2  13   3         18.68         19.22         2.43 o                         
   3  13   3          5.68          5.78         1.61 o                         
   4  13   3         29.26         26.81         3.39 o                         
   5  13   3         36.58         40.20         3.90 o                         
   6  13   3          5.04          6.89         2.50 o                         
  -6  14   3          1.38          0.37         1.54 o                         
  -5  14   3         36.69         36.60         3.85 o                         
  -4  14   3          1.67         -0.54         1.69 o                         
  -3  14   3          2.32          5.60         2.13 o                         
  -2  14   3         51.35         59.87         3.95 o                         
  -1  14   3          4.47          5.49         2.15 o                         
   0  14   3          0.00          2.87         1.71 o                         
   1  14   3         46.57         51.56         3.73 o                         
   2  14   3         77.38         77.59         4.93 o                         
   3  14   3          4.49          1.42         2.40 o                         
   4  14   3          0.05          1.45         2.28 o                         
   5  14   3          2.70          2.04         2.47 o                         
  -5  15   3          0.11         -2.40         3.36 o                         
  -4  15   3         14.81         17.84         3.11 o                         
  -3  15   3          0.26          4.70         2.23 o                         
  -2  15   3          1.12          2.84         1.94 o                         
  -1  15   3         10.81         15.35         2.61 o                         
   0  15   3          0.28          1.00         1.75 o                         
   1  15   3          9.92         12.52         3.13 o                         
   2  15   3          1.91          2.54         2.46 o                         
   3  15   3          0.03          3.84         2.90 o                         
   4  15   3          0.75          0.79         2.53 o                         
  -1  16   3          5.36          7.87         4.66 o                         
   0  16   3         22.20         22.55         3.29 o                         
 -12   0   4        207.76        230.11        13.08 o                         
 -10   0   4         11.49         12.65         4.57 o                         
  -8   0   4         76.76         73.82         4.33 o                         
  -6   0   4         20.00         20.33         5.38 o                         
  -4   0   4        212.84        229.78         5.08 o                         
  -2   0   4       1351.16       1304.98        15.89 o                         
   0   0   4        409.72        374.15         4.78 o                         
   2   0   4       1973.67       2052.89        34.25 o                         
   4   0   4        815.04        847.84        23.99 o                         
   6   0   4        376.28        349.39        13.65 o                         
   8   0   4        111.10        108.95         6.41 o                         
  10   0   4        830.79        807.77        26.75 o                         
 -12   1   4        873.06        899.85        20.89 o                         
 -11   1   4        149.04        155.62         6.30 o                         
 -10   1   4        515.03        563.78        13.97 o                         
  -9   1   4         14.54         29.33         3.73 o                         
  -8   1   4         99.75        106.55         4.03 o                         
  -7   1   4         45.24         46.82         2.64 o                         
  -6   1   4        344.21        364.13         6.33 o                         
  -5   1   4        154.39        127.31         3.13 o                         
  -4   1   4        538.01        576.01         7.12 o                         
  -3   1   4        174.39        147.19         2.65 o                         
  -2   1   4       1139.15       1134.13         6.86 o                         
  -1   1   4        120.01        133.74         1.37 o                         
   0   1   4        441.09        430.33         3.18 o                         
   1   1   4        793.69        774.97         5.21 o                         
   2   1   4       2272.97       2396.41        20.59 o                         
   3   1   4        418.55        447.18         6.73 o                         
   4   1   4         67.01         89.03         1.72 o                         
   5   1   4         35.86         28.78         1.34 o                         
   6   1   4        715.39        697.15        14.29 o                         
   7   1   4        142.80        136.77         3.07 o                         
   8   1   4        151.92        144.06         5.73 o                         
   9   1   4          0.87          5.95         2.56 o                         
  10   1   4          0.11          1.54         2.27 o                         
  11   1   4          8.89          5.18         2.92 o                         
 -12   2   4         53.73         48.73         4.65 o                         
 -11   2   4          0.39          0.15         1.63 o                         
 -10   2   4         59.69         56.41         3.91 o                         
  -9   2   4       1025.17       1004.55        17.62 o                         
  -8   2   4        189.44        202.77         5.62 o                         
  -7   2   4         75.92         71.64         4.67 o                         
  -6   2   4        187.27        191.77         6.75 o                         
  -5   2   4          2.01          3.93         0.65 o                         
  -4   2   4       1163.18       1201.55         9.70 o                         
  -3   2   4       1878.88       1998.96        11.81 o                         
  -2   2   4        796.09        809.18         9.11 o                         
  -1   2   4          5.09          8.96         0.55 o                         
   0   2   4         41.13         30.36         1.22 o                         
   1   2   4        607.04        629.94         6.94 o                         
   2   2   4        170.77        152.37         3.77 o                         
   3   2   4        955.26        951.38         8.85 o                         
   4   2   4          2.90          7.01         1.14 o                         
   5   2   4         27.05         33.76         1.39 o                         
   6   2   4         19.70         22.64         1.36 o                         
   7   2   4         50.53         49.01         2.00 o                         
   8   2   4        545.30        517.70        10.27 o                         
   9   2   4        312.47        312.27         9.58 o                         
  10   2   4        234.51        237.17         8.51 o                         
  11   2   4          0.00          0.48         2.15 o                         
 -12   3   4        133.59        130.03         6.57 o                         
 -11   3   4          4.36          2.42         2.01 o                         
 -10   3   4        265.01        249.58         9.16 o                         
  -9   3   4        320.07        299.87         7.95 o                         
  -8   3   4         40.82         32.78         2.87 o                         
  -7   3   4        138.24        127.84         5.11 o                         
  -6   3   4          8.91         10.15         1.01 o                         
  -5   3   4          1.56          3.87         0.77 o                         
  -4   3   4       3400.39       3744.36        28.49 o                         
  -3   3   4         42.29         31.58         0.85 o                         
  -2   3   4       2139.88       2147.61        13.86 o                         
  -1   3   4         63.36         53.83         1.01 o                         
   0   3   4        607.99        588.00         4.35 o                         
   1   3   4        204.65        217.42         2.02 o                         
   2   3   4        498.95        514.89        11.18 o                         
   3   3   4        287.42        340.26         4.32 o                         
   4   3   4        134.77        131.70         3.21 o                         
   5   3   4          5.40         14.95         2.71 o                         
   6   3   4          0.23          3.14         1.24 o                         
   7   3   4         25.06         25.44         1.69 o                         
   8   3   4        369.89        360.31         7.37 o                         
   9   3   4        171.19        166.57         6.84 o                         
  10   3   4        229.88        226.40         8.90 o                         
  11   3   4         38.14         38.35         4.34 o                         
 -12   4   4          1.24         -0.38         1.96 o                         
 -11   4   4         32.96         34.45         3.68 o                         
 -10   4   4         31.21         22.76         4.31 o                         
  -9   4   4        462.36        474.29        10.50 o                         
  -8   4   4        204.45        194.68         8.87 o                         
  -7   4   4        512.80        515.50         9.37 o                         
  -6   4   4        178.38        162.25         3.73 o                         
  -5   4   4         20.23         35.70         1.44 o                         
  -4   4   4         29.02         34.81         1.50 o                         
  -3   4   4        137.40        135.70         2.08 o                         
  -2   4   4         88.86         72.51         1.59 o                         
  -1   4   4          0.02          1.44         0.44 o                         
   0   4   4        443.64        447.10         4.17 o                         
   1   4   4        113.19        121.18         1.93 o                         
   2   4   4       2428.13       2410.26        30.47 o                         
   3   4   4         37.25         44.02         5.18 o                         
   4   4   4        646.15        681.32        13.34 o                         
   5   4   4        526.91        558.82         8.47 o                         
   6   4   4          0.69          0.83         0.92 o                         
   7   4   4         39.12         30.27         2.02 o                         
   8   4   4         16.16         18.51         2.11 o                         
   9   4   4        186.68        197.13         7.30 o                         
  10   4   4        295.05        275.84        12.09 o                         
  11   4   4          7.46         11.74         4.24 o                         
 -12   5   4         39.11         38.80         4.01 o                         
 -11   5   4          0.34          0.17         1.51 o                         
 -10   5   4         15.50         24.12         3.09 o                         
  -9   5   4         14.91         16.64         2.95 o                         
  -8   5   4         71.70         66.98         2.79 o                         
  -7   5   4        213.25        213.26         6.38 o                         
  -6   5   4        951.78        948.53         9.39 o                         
  -5   5   4        343.23        351.42         4.56 o                         
  -4   5   4        795.15        817.05         7.60 o                         
  -3   5   4         24.56         21.39         0.97 o                         
  -2   5   4        121.30        141.21         2.14 o                         
  -1   5   4        165.46        185.56         3.19 o                         
   0   5   4         31.60         40.46         2.61 o                         
   1   5   4       1328.83       1322.85        12.48 o                         
   2   5   4       1439.91       1377.97        20.76 o                         
   3   5   4         68.57         67.45         2.98 o                         
   4   5   4          6.26          7.36         1.08 o                         
   5   5   4        200.34        196.92         5.58 o                         
   6   5   4        169.94        165.90         3.79 o                         
   7   5   4          0.52          0.45         1.04 o                         
   8   5   4         49.81         54.93         3.33 o                         
   9   5   4         70.19         73.65         4.54 o                         
  10   5   4        155.04        161.00         7.40 o                         
  11   5   4         56.47         69.90         6.83 o                         
 -12   6   4         37.06         40.02         4.16 o                         
 -11   6   4          7.71         10.76         2.91 o                         
 -10   6   4         23.90         19.25         2.85 o                         
  -9   6   4         14.53         20.08         2.68 o                         
  -8   6   4        120.22        123.16         4.09 o                         
  -7   6   4        222.24        209.03         3.72 o                         
  -6   6   4         14.01         13.83         1.18 o                         
  -5   6   4         20.90         17.01         1.12 o                         
  -4   6   4         47.79         48.06         1.44 o                         
  -3   6   4          1.50          4.75         0.75 o                         
  -2   6   4        235.74        246.67         2.97 o                         
  -1   6   4        132.96        148.44         3.34 o                         
   0   6   4        475.54        470.52         7.99 o                         
   1   6   4       2325.02       2376.85        30.32 o                         
   2   6   4         88.43         89.95         2.76 o                         
   3   6   4         38.58         39.34         1.80 o                         
   4   6   4        162.82        159.63         5.05 o                         
   5   6   4         21.12         20.49         1.65 o                         
   6   6   4         19.01         15.21         1.63 o                         
   7   6   4        203.22        189.41         4.70 o                         
   8   6   4         72.04         65.36         3.11 o                         
   9   6   4         34.16         45.57         2.79 o                         
  10   6   4        280.51        283.47        12.09 o                         
 -11   7   4          2.15          5.66         2.44 o                         
 -10   7   4         12.22         16.95         2.86 o                         
  -9   7   4         20.86         24.51         2.33 o                         
  -8   7   4         33.97         33.69         2.44 o                         
  -7   7   4        119.37        126.12         3.08 o                         
  -6   7   4          0.10          0.90         0.84 o                         
  -5   7   4         17.03         17.19         1.48 o                         
  -4   7   4          7.94          7.10         0.90 o                         
  -3   7   4         12.14         14.82         1.71 o                         
  -2   7   4         41.23         47.56         1.32 o                         
  -1   7   4         17.16         11.56         1.14 o                         
   0   7   4        204.56        210.66         3.21 o                         
   1   7   4         54.00         42.86         1.60 o                         
   2   7   4        138.00        140.98         5.40 o                         
   3   7   4         33.16         34.76         1.50 o                         
   4   7   4        483.40        446.10        11.24 o                         
   5   7   4         93.18         92.28         3.30 o                         
   6   7   4         32.92         34.52         2.18 o                         
   7   7   4         69.18         73.12         3.66 o                         
   8   7   4          4.85          2.51         1.73 o                         
   9   7   4         19.33         20.37         2.82 o                         
  10   7   4        156.09        171.68         9.03 o                         
 -11   8   4          2.66          3.71         2.84 o                         
 -10   8   4        271.25        277.49         8.49 o                         
  -9   8   4          2.47          0.71         1.31 o                         
  -8   8   4         95.77         89.99         3.47 o                         
  -7   8   4        126.90        120.11         3.61 o                         
  -6   8   4          8.33          7.20         1.21 o                         
  -5   8   4          0.44          1.95         0.92 o                         
  -4   8   4        144.56        135.91         3.16 o                         
  -3   8   4          0.62          1.95         0.71 o                         
  -2   8   4        262.93        246.59         3.39 o                         
  -1   8   4         25.25         24.73         1.37 o                         
   0   8   4          0.02          0.62         0.71 o                         
   1   8   4         85.32         80.58         3.00 o                         
   2   8   4         61.80         63.84         2.87 o                         
   3   8   4         47.23         52.80         2.83 o                         
   4   8   4        268.36        245.42         6.43 o                         
   5   8   4          9.09          5.62         1.82 o                         
   6   8   4          4.73          1.73         1.56 o                         
   7   8   4         89.78        105.83         4.66 o                         
   8   8   4          6.54          3.54         1.74 o                         
   9   8   4          0.17         -0.39         1.56 o                         
  10   8   4         37.95         54.03         5.92 o                         
 -10   9   4         11.20         19.42         3.60 o                         
  -9   9   4         17.45         15.18         2.59 o                         
  -8   9   4          8.78          5.77         1.57 o                         
  -7   9   4          0.22          1.54         1.19 o                         
  -6   9   4         43.96         43.27         2.99 o                         
  -5   9   4          0.32          0.43         0.80 o                         
  -4   9   4        122.44        114.36         2.52 o                         
  -3   9   4         11.68         11.10         1.00 o                         
  -2   9   4       1293.17       1230.78        11.84 o                         
  -1   9   4        922.03        924.16        10.97 o                         
   0   9   4        456.83        445.59         6.58 o                         
   1   9   4        276.93        293.82         5.91 o                         
   2   9   4          1.87          1.77         0.87 o                         
   3   9   4         16.01         15.20         4.05 o                         
   4   9   4          4.67          0.95         1.48 o                         
   5   9   4        347.00        308.70         7.84 o                         
   6   9   4         68.42         62.70         3.86 o                         
   7   9   4        170.95        152.74         5.87 o                         
   8   9   4          2.33          2.43         1.92 o                         
   9   9   4          1.43          0.24         1.80 o                         
 -10  10   4          7.19          8.87         3.34 o                         
  -9  10   4         46.61         46.78         3.96 o                         
  -8  10   4        423.76        393.13        10.01 o                         
  -7  10   4         74.06         79.42         3.53 o                         
  -6  10   4          5.88          8.55         2.43 o                         
  -5  10   4          0.85         -0.05         0.78 o                         
  -4  10   4        126.82        129.21         3.02 o                         
  -3  10   4         93.52         82.62         2.20 o                         
  -2  10   4         20.89         19.30         1.67 o                         
  -1  10   4        173.19        169.33         4.20 o                         
   0  10   4        673.73        685.48         9.69 o                         
   1  10   4         12.13         12.67         1.82 o                         
   2  10   4         40.92         43.84         2.81 o                         
   3  10   4         19.67         25.38         1.74 o                         
   4  10   4         65.63         68.17         3.79 o                         
   5  10   4         23.12         16.42         2.41 o                         
   6  10   4         83.44         73.20         4.32 o                         
   7  10   4          0.10          4.09         2.13 o                         
   8  10   4          2.62          0.43         1.62 o                         
  -9  11   4          7.52          7.20         3.20 o                         
  -8  11   4         79.91         63.26         4.08 o                         
  -7  11   4        488.50        427.18         8.98 o                         
  -6  11   4          6.59          8.94         1.86 o                         
  -5  11   4        128.52        131.55         4.04 o                         
  -4  11   4        208.81        225.73         5.59 o                         
  -3  11   4        877.83        862.78        14.47 o                         
  -2  11   4         66.63         56.48         4.68 o                         
  -1  11   4        423.75        409.57         6.96 o                         
   0  11   4        167.06        158.86         3.96 o                         
   1  11   4        364.40        350.49         9.86 o                         
   2  11   4          0.03          8.40         5.62 o                         
   3  11   4        120.31        106.99         4.09 o                         
   4  11   4          5.70          8.02         2.09 o                         
   5  11   4         15.37         15.13         2.65 o                         
   6  11   4          1.36         -0.71         1.80 o                         
   7  11   4         24.16         22.95         3.30 o                         
   8  11   4          2.35          3.64         2.16 o                         
  -8  12   4        220.27        215.06         7.91 o                         
  -7  12   4        142.19        137.54         5.69 o                         
  -6  12   4         33.10         30.72         3.31 o                         
  -5  12   4        366.70        373.10         8.95 o                         
  -4  12   4         26.29         25.37         2.58 o                         
  -3  12   4         92.85         90.00         4.01 o                         
  -2  12   4          1.39          1.30         1.49 o                         
  -1  12   4        294.61        280.12         7.08 o                         
   0  12   4        125.15        115.60         3.52 o                         
   1  12   4        222.92        213.42         7.68 o                         
   2  12   4          8.10          8.69         1.57 o                         
   3  12   4          4.42          5.89         2.22 o                         
   4  12   4         91.34         89.72         4.89 o                         
   5  12   4          2.58          3.93         2.20 o                         
   6  12   4          1.87          3.73         2.24 o                         
   7  12   4          0.40          1.29         1.89 o                         
  -7  13   4        199.57        219.05         8.88 o                         
  -6  13   4          8.59          4.25         1.91 o                         
  -5  13   4        100.84         94.90         4.96 o                         
  -4  13   4          7.37          7.97         2.62 o                         
  -3  13   4         30.46         33.31         2.92 o                         
  -2  13   4         26.52         28.58         2.96 o                         
  -1  13   4        100.67         93.59         4.54 o                         
   0  13   4         56.97         55.44         3.46 o                         
   1  13   4         50.27         52.84         3.10 o                         
   2  13   4        112.89        107.57         6.56 o                         
   3  13   4        100.59        102.78         5.77 o                         
   4  13   4         41.00         45.50         5.07 o                         
   5  13   4         63.24         70.07         4.97 o                         
   6  13   4         34.36         39.72         4.31 o                         
  -6  14   4         17.39         20.00         2.99 o                         
  -5  14   4         42.59         48.62         4.06 o                         
  -4  14   4         96.10         97.59         5.57 o                         
  -3  14   4         30.10         32.26         3.27 o                         
  -2  14   4          0.91          2.89         1.97 o                         
  -1  14   4          2.72          1.67         1.70 o                         
   0  14   4         67.17         73.21         4.10 o                         
   1  14   4         26.04         25.24         2.76 o                         
   2  14   4         76.32         86.26         5.94 o                         
   3  14   4          3.92          1.65         2.26 o                         
   4  14   4         10.96          6.80         3.11 o                         
   5  14   4        146.42        150.21         8.52 o                         
  -4  15   4        178.04        171.88         6.42 o                         
  -3  15   4          0.01         -1.03         1.76 o                         
  -2  15   4          1.55          1.52         1.80 o                         
  -1  15   4          2.12          2.51         1.90 o                         
   0  15   4        140.72        138.33         5.91 o                         
   1  15   4          0.34         -0.76         2.31 o                         
   2  15   4         19.31         24.55         4.31 o                         
   3  15   4         29.59         36.30         5.08 o                         
 -11   0   5        272.08        278.00        13.32 o                         
  -9   0   5         57.75         64.81         5.59 o                         
  -7   0   5        226.81        258.06         8.23 o                         
  -5   0   5       2327.08       2437.19        37.83 o                         
  -3   0   5         72.59         59.03         1.40 o                         
  -1   0   5        207.23        241.27         3.29 o                         
   1   0   5       3026.08       3340.88        37.00 o                         
   3   0   5        383.34        336.51         9.70 o                         
   5   0   5        472.54        477.65        12.27 o                         
   7   0   5       3331.69       3307.30        66.16 o                         
   9   0   5        985.45        977.84        30.16 o                         
  11   0   5        153.54        170.00        12.23 o                         
 -12   1   5         28.88         38.15         4.56 o                         
 -11   1   5        408.83        422.14        11.63 o                         
 -10   1   5         38.37         39.72         3.67 o                         
  -9   1   5         92.31         91.89         4.21 o                         
  -8   1   5        526.11        508.89         9.90 o                         
  -7   1   5        449.63        457.11         8.50 o                         
  -6   1   5         16.97         12.94         1.71 o                         
  -5   1   5          1.87          1.09         0.97 o                         
  -4   1   5        164.20        172.28         3.37 o                         
  -3   1   5         55.24         39.82         0.88 o                         
  -2   1   5       1148.18       1200.68         8.18 o                         
  -1   1   5          2.79          1.77         0.45 o                         
   0   1   5        586.50        549.79         4.48 o                         
   1   1   5         63.55         58.66         1.96 o                         
   2   1   5        107.20         99.38         2.18 o                         
   3   1   5        245.44        260.12         4.93 o                         
   4   1   5       1554.32       1611.30        14.64 o                         
   5   1   5        118.90        108.91         3.38 o                         
   6   1   5        214.31        205.08         5.85 o                         
   7   1   5         94.42         97.28         5.17 o                         
   8   1   5        844.48        846.33        17.16 o                         
   9   1   5         73.88         75.34         5.18 o                         
  10   1   5        141.74        144.55         7.67 o                         
  11   1   5         17.90         16.71         3.82 o                         
 -12   2   5         26.56         29.12         3.83 o                         
 -11   2   5         39.12         33.04         3.60 o                         
 -10   2   5         15.17         18.17         2.96 o                         
  -9   2   5         22.03         24.00         2.93 o                         
  -8   2   5        735.30        781.53        13.80 o                         
  -7   2   5        598.31        616.81        11.10 o                         
  -6   2   5         10.23         12.52         1.68 o                         
  -5   2   5          9.98         11.46         1.31 o                         
  -4   2   5        103.75         97.90         1.69 o                         
  -3   2   5         12.76          9.41         0.59 o                         
  -2   2   5       3344.13       3491.35        22.10 o                         
  -1   2   5       2618.63       2896.68        18.70 o                         
   0   2   5        253.15        262.57         3.22 o                         
   1   2   5         56.17         89.37         1.37 o                         
   2   2   5          6.80         12.44         0.61 o                         
   3   2   5        400.05        449.94         8.72 o                         
   4   2   5       1311.37       1356.38        13.54 o                         
   5   2   5        152.56        143.00         3.68 o                         
   6   2   5         11.96         15.15         1.43 o                         
   7   2   5       1125.81       1144.14        19.85 o                         
   8   2   5         74.54         72.88         4.56 o                         
   9   2   5         23.07         26.16         3.69 o                         
  10   2   5         84.66         73.99         5.56 o                         
  11   2   5         51.20         63.12         5.63 o                         
 -12   3   5          0.02         -1.38         2.20 o                         
 -11   3   5          0.03          0.51         1.85 o                         
 -10   3   5          2.98          8.86         2.40 o                         
  -9   3   5          1.70          2.73         1.75 o                         
  -8   3   5        385.56        370.95         8.68 o                         
  -7   3   5        465.84        484.78         8.99 o                         
  -6   3   5         82.67         86.49         3.16 o                         
  -5   3   5        224.39        237.96         6.54 o                         
  -4   3   5        137.67        147.58         4.50 o                         
  -3   3   5         80.29         92.42         1.46 o                         
  -2   3   5        187.12        171.55         2.15 o                         
  -1   3   5         35.90         21.96         1.13 o                         
   0   3   5        185.13        192.78         2.42 o                         
   1   3   5        158.32        146.27         2.51 o                         
   2   3   5        199.60        206.89         4.25 o                         
   3   3   5         48.39         46.14         1.70 o                         
   4   3   5          1.74          5.64         1.02 o                         
   5   3   5         11.64         16.56         1.52 o                         
   6   3   5        207.61        196.17         5.27 o                         
   7   3   5         43.83         41.90         2.15 o                         
   8   3   5        320.54        318.30         8.84 o                         
   9   3   5        178.40        171.45         7.32 o                         
  10   3   5        146.10        151.85         7.74 o                         
  11   3   5          0.58         -0.48         3.67 o                         
 -12   4   5         32.27         30.79         4.01 o                         
 -11   4   5         18.21         18.99         3.24 o                         
 -10   4   5         65.83         62.29         4.08 o                         
  -9   4   5         62.50         57.58         3.48 o                         
  -8   4   5          1.02          0.71         1.66 o                         
  -7   4   5        372.69        360.76         7.36 o                         
  -6   4   5         45.67         50.33         1.85 o                         
  -5   4   5        512.47        520.68         6.47 o                         
  -4   4   5          6.14          9.70         1.07 o                         
  -3   4   5        128.59        102.53         1.78 o                         
  -2   4   5        353.38        368.19         3.75 o                         
  -1   4   5         20.62         25.45         0.95 o                         
   0   4   5          0.01          2.53         0.66 o                         
   1   4   5        240.37        248.47         4.30 o                         
   2   4   5        109.89        119.33         2.83 o                         
   3   4   5         31.02         44.25         1.96 o                         
   4   4   5        631.41        652.07         8.25 o                         
   5   4   5        397.97        369.75         7.65 o                         
   6   4   5        121.71        114.43         3.64 o                         
   7   4   5         14.12         14.75         1.55 o                         
   8   4   5         26.46         29.70         3.64 o                         
   9   4   5        184.12        175.50         7.32 o                         
  10   4   5          8.11          9.34         3.17 o                         
 -12   5   5         19.32         22.69         3.81 o                         
 -11   5   5         24.24         32.50         6.00 o                         
 -10   5   5          9.47         10.25         3.90 o                         
  -9   5   5         32.56         37.06         3.20 o                         
  -8   5   5        540.10        527.63        10.89 o                         
  -7   5   5         21.66         20.30         1.89 o                         
  -6   5   5        174.51        160.89         4.16 o                         
  -5   5   5          2.29          7.31         1.25 o                         
  -4   5   5          0.74          2.18         0.67 o                         
  -3   5   5         73.41         87.20         1.78 o                         
  -2   5   5          3.63          5.04         0.66 o                         
  -1   5   5        112.21        117.30         1.81 o                         
   0   5   5          6.41          6.52         0.78 o                         
   1   5   5       1097.05       1165.92        13.77 o                         
   2   5   5         10.81         14.18         0.75 o                         
   3   5   5          3.89          1.90         0.87 o                         
   4   5   5        361.60        386.93         7.56 o                         
   5   5   5          9.33          9.44         1.26 o                         
   6   5   5          6.51          9.70         1.97 o                         
   7   5   5         59.55         66.47         2.95 o                         
   8   5   5        136.41        130.92         4.34 o                         
   9   5   5         22.21         20.57         3.15 o                         
  10   5   5         59.13         62.84         5.10 o                         
 -11   6   5         55.53         66.20         4.61 o                         
 -10   6   5         94.13         92.01         5.16 o                         
  -9   6   5          9.00         11.12         2.40 o                         
  -8   6   5          2.69          3.06         1.72 o                         
  -7   6   5         42.28         44.90         2.25 o                         
  -6   6   5        106.27        101.70         2.28 o                         
  -5   6   5         57.75         47.87         1.69 o                         
  -4   6   5        350.67        334.37         4.26 o                         
  -3   6   5        500.25        497.97         5.92 o                         
  -2   6   5        202.02        212.03         2.87 o                         
  -1   6   5         32.31         30.42         1.23 o                         
   0   6   5          0.10          1.10         0.74 o                         
   1   6   5        437.78        485.48         7.51 o                         
   2   6   5        201.26        189.38         3.30 o                         
   3   6   5        517.65        522.16         7.18 o                         
   4   6   5        262.29        267.60         5.91 o                         
   5   6   5        234.01        223.07         4.92 o                         
   6   6   5         64.27         55.71         2.69 o                         
   7   6   5        120.51        111.37         4.94 o                         
   8   6   5          1.69          1.25         1.22 o                         
   9   6   5          0.31         -2.91         2.91 o                         
  10   6   5          2.55          5.98         3.46 o                         
 -11   7   5         33.02         29.16         3.83 o                         
 -10   7   5          2.40          5.90         3.42 o                         
  -9   7   5         48.43         42.03         3.57 o                         
  -8   7   5         17.23         15.36         1.82 o                         
  -7   7   5          4.99          2.44         1.19 o                         
  -6   7   5        100.46         97.56         2.50 o                         
  -5   7   5        140.04        144.05         2.89 o                         
  -4   7   5         10.51         11.07         1.07 o                         
  -3   7   5         52.24         50.82         1.56 o                         
  -2   7   5         18.63         21.57         1.09 o                         
  -1   7   5        139.17        132.42         3.36 o                         
   0   7   5        367.98        373.79         6.50 o                         
   1   7   5         29.39         31.17         2.43 o                         
   2   7   5         12.00         15.63         2.21 o                         
   3   7   5        478.77        459.37        10.08 o                         
   4   7   5         24.75         17.08         1.63 o                         
   5   7   5         55.23         53.43         3.03 o                         
   6   7   5         23.09         20.70         2.43 o                         
   7   7   5          0.00          0.97         2.73 o                         
   8   7   5         69.38         70.21         4.04 o                         
   9   7   5         31.53         28.35         3.71 o                         
 -11   8   5          8.41          6.35         3.31 o                         
 -10   8   5          7.09          5.25         2.32 o                         
  -9   8   5         68.52         73.28         4.07 o                         
  -8   8   5          2.89          3.28         1.51 o                         
  -7   8   5         56.41         57.77         2.67 o                         
  -6   8   5         33.06         33.23         2.45 o                         
  -5   8   5          0.23          0.44         0.73 o                         
  -4   8   5        130.45        113.41         2.56 o                         
  -3   8   5         11.47         11.84         1.10 o                         
  -2   8   5        380.97        382.71         5.33 o                         
  -1   8   5        111.75        108.39         3.70 o                         
   0   8   5         66.00         62.20         2.71 o                         
   1   8   5        257.86        256.22         5.49 o                         
   2   8   5         56.57         48.30         2.65 o                         
   3   8   5        375.89        398.01         8.33 o                         
   4   8   5         25.19         26.62         3.74 o                         
   5   8   5          0.02          0.61         1.40 o                         
   6   8   5          7.85          6.06         1.96 o                         
   7   8   5         67.30         63.97         3.86 o                         
   8   8   5          3.14          2.87         2.04 o                         
   9   8   5         77.91         67.43         4.38 o                         
 -10   9   5         23.51         27.07         4.32 o                         
  -9   9   5         22.54         26.66         4.06 o                         
  -8   9   5         44.19         42.64         2.72 o                         
  -7   9   5          2.99          3.20         1.33 o                         
  -6   9   5         35.52         35.99         1.89 o                         
  -5   9   5          0.01          1.97         1.03 o                         
  -4   9   5          0.09          1.05         0.90 o                         
  -3   9   5        277.31        245.83         3.92 o                         
  -2   9   5        108.65        101.68         2.36 o                         
  -1   9   5         57.71         55.43         2.89 o                         
   0   9   5        125.94        127.44         4.37 o                         
   1   9   5         64.39         66.09         3.30 o                         
   2   9   5         33.40         35.92         3.07 o                         
   3   9   5        253.02        252.72         6.80 o                         
   4   9   5          0.02          3.03         1.65 o                         
   5   9   5          5.35          9.29         2.98 o                         
   6   9   5         41.59         38.47         3.40 o                         
   7   9   5         11.86         10.05         2.95 o                         
   8   9   5          0.01          0.56         1.66 o                         
  -9  10   5         57.72         61.41         5.45 o                         
  -8  10   5         44.37         53.86         3.62 o                         
  -7  10   5         32.71         29.92         3.02 o                         
  -6  10   5          1.29          0.82         1.05 o                         
  -5  10   5        665.59        625.60         8.59 o                         
  -4  10   5          0.06          1.43         1.69 o                         
  -3  10   5         99.67        105.71         2.76 o                         
  -2  10   5        276.33        258.23         4.99 o                         
  -1  10   5          0.02          6.48         2.81 o                         
   0  10   5        178.55        169.74         5.04 o                         
   1  10   5        517.10        506.91        13.54 o                         
   2  10   5        294.81        290.28         7.32 o                         
   3  10   5          1.19          2.21         1.61 o                         
   4  10   5         25.45         33.25         3.87 o                         
   5  10   5          0.74         -1.69         1.69 o                         
   6  10   5          2.71          3.66         1.95 o                         
   7  10   5        102.08        108.10         5.61 o                         
   8  10   5         30.71         33.83         3.84 o                         
  -9  11   5         63.65         63.90         7.70 o                         
  -8  11   5          0.89         -0.03         1.93 o                         
  -7  11   5          7.95         11.59         2.45 o                         
  -6  11   5          9.75         13.15         1.93 o                         
  -5  11   5         22.51         21.16         2.17 o                         
  -4  11   5          0.98          2.49         1.54 o                         
  -3  11   5         93.22         79.09         4.00 o                         
  -2  11   5         30.02         29.53         2.09 o                         
  -1  11   5          3.63          4.02         1.27 o                         
   0  11   5        241.35        245.50         9.06 o                         
   1  11   5         13.14          7.40         2.27 o                         
   2  11   5         11.93         14.20         2.37 o                         
   3  11   5        576.01        593.27        19.10 o                         
   4  11   5        272.70        283.15         8.35 o                         
   5  11   5        187.77        170.48         6.79 o                         
   6  11   5         43.10         45.56         4.15 o                         
   7  11   5          0.01          0.48         1.85 o                         
  -8  12   5         39.27         60.63         6.10 o                         
  -7  12   5          1.05          0.82         2.05 o                         
  -6  12   5        134.49        135.14         5.24 o                         
  -5  12   5        793.13        776.21        14.73 o                         
  -4  12   5         95.67        109.86         4.44 o                         
  -3  12   5        129.27        131.24         4.92 o                         
  -2  12   5        416.74        395.53         8.76 o                         
  -1  12   5          8.30         10.79         1.78 o                         
   0  12   5         94.74         93.79         3.34 o                         
   1  12   5        106.23         85.22         7.58 o                         
   2  12   5         43.61         48.21         3.94 o                         
   3  12   5        117.34        114.76         5.23 o                         
   4  12   5         82.18         92.42         5.25 o                         
   5  12   5         22.78         34.53         3.85 o                         
   6  12   5        178.95        208.27         8.26 o                         
  -7  13   5         45.55         54.01         5.23 o                         
  -6  13   5        103.02        111.82         5.88 o                         
  -5  13   5         54.84         50.29         3.65 o                         
  -4  13   5         40.93         38.09         3.33 o                         
  -3  13   5         22.98         30.29         3.39 o                         
  -2  13   5         52.85         51.41         3.54 o                         
  -1  13   5         74.86         65.59         4.11 o                         
   0  13   5         54.95         45.89         3.21 o                         
   1  13   5          0.12          1.76         1.49 o                         
   2  13   5         81.46         77.12         6.07 o                         
   3  13   5        178.08        173.00         6.99 o                         
   4  13   5         25.45         24.69         3.64 o                         
   5  13   5        359.64        379.90        12.72 o                         
  -5  14   5         59.47         64.57         4.41 o                         
  -4  14   5          0.21          2.27         2.01 o                         
  -3  14   5         14.43         18.76         2.88 o                         
  -2  14   5          0.90          1.53         1.64 o                         
  -1  14   5         23.27         24.96         4.09 o                         
   0  14   5          0.41          1.12         1.55 o                         
   1  14   5          4.36          7.25         3.26 o                         
   2  14   5         63.36         66.18         7.39 o                         
   3  14   5          7.86         13.57         3.76 o                         
   4  14   5         39.66         52.52         5.34 o                         
  -3  15   5          0.44          3.37         2.19 o                         
  -2  15   5          2.37          2.28         1.93 o                         
  -1  15   5         43.20         35.86         3.55 o                         
   0  15   5        110.53        112.89         7.27 o                         
   1  15   5         27.55         29.20         4.84 o                         
 -12   0   6          3.42          8.07         4.51 o                         
 -10   0   6          0.17          1.26         2.43 o                         
  -8   0   6         75.55         63.83         5.04 o                         
  -6   0   6       4071.62       4318.06        72.89 o                         
  -4   0   6        679.10        680.70        12.84 o                         
  -2   0   6         43.62         30.03         1.99 o                         
   0   0   6       4127.52       4476.44        52.55 o                         
   2   0   6        746.37        783.38         9.80 o                         
   4   0   6          0.59          4.11         1.84 o                         
   6   0   6       3011.55       2954.45        58.43 o                         
   8   0   6          4.97          1.51         2.76 o                         
  10   0   6         76.39         85.63        12.39 o                         
 -12   1   6         23.50         31.45         4.45 o                         
 -11   1   6         29.97         34.58         4.07 o                         
 -10   1   6         63.32         66.38         4.52 o                         
  -9   1   6          0.36         -1.05         1.67 o                         
  -8   1   6        344.02        350.36         8.47 o                         
  -7   1   6         28.51         31.10         2.77 o                         
  -6   1   6        268.92        258.68         5.50 o                         
  -5   1   6         54.98         49.48         2.47 o                         
  -4   1   6        826.69        800.68        10.55 o                         
  -3   1   6        176.19        171.80         2.93 o                         
  -2   1   6         79.64         76.86         1.61 o                         
  -1   1   6         52.95         58.49         1.30 o                         
   0   1   6        417.20        442.53         4.29 o                         
   1   1   6        165.13        162.97         2.28 o                         
   2   1   6         93.76         86.92         1.84 o                         
   3   1   6         15.10         12.98         2.53 o                         
   4   1   6          8.37         11.52         1.07 o                         
   5   1   6         16.88         14.35         2.16 o                         
   6   1   6        238.59        221.94         6.63 o                         
   7   1   6         99.52        104.27         5.16 o                         
   8   1   6          8.00         12.43         2.75 o                         
   9   1   6        111.68        106.74         6.44 o                         
  10   1   6        174.66        181.58         8.90 o                         
 -12   2   6         89.66        101.67         6.56 o                         
 -11   2   6          0.84         -0.54         1.91 o                         
 -10   2   6          1.26          2.40         1.97 o                         
  -9   2   6         21.86         25.16         3.94 o                         
  -8   2   6          3.95          2.19         1.59 o                         
  -7   2   6        265.97        260.76         6.79 o                         
  -6   2   6        315.68        298.80         6.46 o                         
  -5   2   6         10.46         14.44         1.61 o                         
  -4   2   6         56.21         50.19         1.98 o                         
  -3   2   6        354.58        330.28         4.28 o                         
  -2   2   6        481.31        531.06         5.07 o                         
  -1   2   6         63.03         59.30         1.33 o                         
   0   2   6        142.21        172.07         2.32 o                         
   1   2   6        313.91        305.06         5.22 o                         
   2   2   6         16.23         12.66         1.49 o                         
   3   2   6         60.04         55.63         2.01 o                         
   4   2   6        290.76        283.49         4.61 o                         
   5   2   6         16.21         16.25         1.34 o                         
   6   2   6        395.46        359.46         8.47 o                         
   7   2   6         80.18         76.93         4.38 o                         
   8   2   6         79.58         86.02         4.74 o                         
   9   2   6        217.14        224.48        10.02 o                         
  10   2   6          1.66          8.39         5.44 o                         
 -12   3   6         12.88         19.17         3.83 o                         
 -11   3   6         75.16         89.74         5.62 o                         
 -10   3   6         48.67         53.53         3.99 o                         
  -9   3   6         13.29          9.20         2.31 o                         
  -8   3   6         24.43         33.59         4.57 o                         
  -7   3   6        573.78        576.08        10.71 o                         
  -6   3   6        691.89        712.19        14.89 o                         
  -5   3   6        410.14        412.89         8.98 o                         
  -4   3   6          0.04          0.29         0.79 o                         
  -3   3   6        512.26        543.90         6.01 o                         
  -2   3   6        198.41        211.22         2.72 o                         
  -1   3   6        112.14        129.06         2.05 o                         
   0   3   6        211.21        249.45         3.30 o                         
   1   3   6        162.15        163.08         2.54 o                         
   2   3   6         41.89         38.26         2.98 o                         
   3   3   6         35.64         39.46         1.75 o                         
   4   3   6        707.22        716.06         9.28 o                         
   5   3   6        803.01        793.10        10.64 o                         
   6   3   6          8.26          9.54         2.36 o                         
   7   3   6          3.26          3.69         1.85 o                         
   8   3   6         18.74         23.38         3.39 o                         
   9   3   6         58.35         64.86         5.08 o                         
  10   3   6          7.12          6.05         3.22 o                         
 -12   4   6         70.39         85.43         6.04 o                         
 -11   4   6         61.45         56.24         4.79 o                         
 -10   4   6         79.12         82.79         4.86 o                         
  -9   4   6          3.13          3.86         2.05 o                         
  -8   4   6        517.54        521.97        11.32 o                         
  -7   4   6         13.38         16.00         2.10 o                         
  -6   4   6          0.01         -0.71         1.11 o                         
  -5   4   6         29.75         25.44         1.46 o                         
  -4   4   6         71.49         70.57         3.05 o                         
  -3   4   6         39.34         41.91         1.65 o                         
  -2   4   6        157.19        168.92         2.50 o                         
  -1   4   6        439.44        420.52         6.08 o                         
   0   4   6        277.32        301.04         3.62 o                         
   1   4   6        604.83        590.69         9.16 o                         
   2   4   6        256.87        260.98         4.28 o                         
   3   4   6        131.12        131.86         3.00 o                         
   4   4   6       1012.86        996.07        16.23 o                         
   5   4   6         19.11         16.78         1.71 o                         
   6   4   6          0.17          2.09         1.15 o                         
   7   4   6          1.22          0.71         1.08 o                         
   8   4   6          0.01          2.44         2.23 o                         
   9   4   6         17.35         18.44         3.44 o                         
  10   4   6        322.94        349.86        12.51 o                         
 -11   5   6         43.76         52.42         4.81 o                         
 -10   5   6        161.28        157.52         6.79 o                         
  -9   5   6         17.69         28.00         2.99 o                         
  -8   5   6         15.05          8.60         2.96 o                         
  -7   5   6         19.71         18.31         2.27 o                         
  -6   5   6         18.96         13.14         1.34 o                         
  -5   5   6          2.18          3.15         0.97 o                         
  -4   5   6         19.50         14.82         1.03 o                         
  -3   5   6       1367.00       1453.82        13.89 o                         
  -2   5   6         15.06         19.57         1.22 o                         
  -1   5   6         23.26         23.82         1.21 o                         
   0   5   6       1570.36       1567.43        15.08 o                         
   1   5   6        179.68        177.80         3.31 o                         
   2   5   6         22.32         22.96         1.40 o                         
   3   5   6        138.82        141.76         4.04 o                         
   4   5   6         29.75         30.32         2.01 o                         
   5   5   6        321.35        295.15         6.36 o                         
   6   5   6          4.14          5.15         1.35 o                         
   7   5   6         35.88         40.25         2.45 o                         
   8   5   6         15.53         14.32         2.85 o                         
   9   5   6         20.96         26.11         3.84 o                         
 -11   6   6        159.43        179.00         7.99 o                         
 -10   6   6        103.07         94.80         5.17 o                         
  -9   6   6        338.33        328.70        10.41 o                         
  -8   6   6        145.81        151.65         6.94 o                         
  -7   6   6          1.81          7.31         3.39 o                         
  -6   6   6        432.12        411.92         7.04 o                         
  -5   6   6         56.16         51.55         1.74 o                         
  -4   6   6          2.24          2.35         0.80 o                         
  -3   6   6         57.68         65.03         2.57 o                         
  -2   6   6        226.83        216.94         5.92 o                         
  -1   6   6        843.30        849.17        11.36 o                         
   0   6   6        216.64        220.18         4.85 o                         
   1   6   6        353.64        353.66         6.55 o                         
   2   6   6        392.36        409.23         7.42 o                         
   3   6   6        125.62        126.73         3.47 o                         
   4   6   6        322.06        321.58         7.25 o                         
   5   6   6         47.54         41.22         2.31 o                         
   6   6   6         91.53         71.75         3.21 o                         
   7   6   6         17.91         17.78         2.00 o                         
   8   6   6         13.74          8.26         3.16 o                         
   9   6   6          4.76          2.61         2.73 o                         
 -11   7   6         57.55         60.15         4.98 o                         
 -10   7   6          2.85          4.91         2.29 o                         
  -9   7   6         50.88         51.07         3.71 o                         
  -8   7   6          0.05          3.87         2.91 o                         
  -7   7   6          0.17          0.67         1.21 o                         
  -6   7   6         11.45          6.48         1.50 o                         
  -5   7   6        112.78        114.07         2.76 o                         
  -4   7   6        229.52        244.43         3.83 o                         
  -3   7   6          1.88          3.47         0.87 o                         
  -2   7   6        128.78        122.73         3.74 o                         
  -1   7   6        255.91        254.10         5.43 o                         
   0   7   6        211.42        206.97         5.20 o                         
   1   7   6        571.29        593.32        11.84 o                         
   2   7   6        526.88        518.47        10.70 o                         
   3   7   6       1984.33       1940.71        32.90 o                         
   4   7   6         17.59         16.86         1.65 o                         
   5   7   6         77.49         71.11         2.99 o                         
   6   7   6         68.99         64.25         3.44 o                         
   7   7   6          0.06          0.46         1.40 o                         
   8   7   6         33.07         31.89         2.95 o                         
   9   7   6         25.14         42.79         5.28 o                         
 -10   8   6         27.07         31.46         3.44 o                         
  -9   8   6          0.51          4.90         2.11 o                         
  -8   8   6         16.94         18.08         2.54 o                         
  -7   8   6        223.02        195.29         7.52 o                         
  -6   8   6          0.58          0.90         1.16 o                         
  -5   8   6         17.26         13.30         1.57 o                         
  -4   8   6        158.40        171.35         3.47 o                         
  -3   8   6         15.23         17.78         1.93 o                         
  -2   8   6          0.00          0.28         0.58 o                         
  -1   8   6        208.71        207.69         5.12 o                         
   0   8   6        424.21        412.57         7.92 o                         
   1   8   6       1034.54       1072.49        16.61 o                         
   2   8   6        832.17        878.31        15.40 o                         
   3   8   6        139.63        140.13         4.74 o                         
   4   8   6         13.47         14.96         2.17 o                         
   5   8   6          8.48         14.59         2.32 o                         
   6   8   6          2.06          1.96         1.77 o                         
   7   8   6         40.33         34.08         3.18 o                         
   8   8   6          2.41          2.83         1.98 o                         
 -10   9   6         12.77         24.08         4.52 o                         
  -9   9   6          2.87          5.21         2.16 o                         
  -8   9   6         22.42         26.73         2.75 o                         
  -7   9   6         76.64         67.11         3.07 o                         
  -6   9   6        366.24        351.29         6.72 o                         
  -5   9   6        539.15        488.05         7.25 o                         
  -4   9   6        185.92        170.38         3.59 o                         
  -3   9   6        241.52        197.65         3.61 o                         
  -2   9   6         96.43         97.29         4.18 o                         
  -1   9   6        139.75        142.12         5.19 o                         
   0   9   6        452.31        445.19         9.69 o                         
   1   9   6        208.52        219.01         6.98 o                         
   2   9   6          1.26         -1.06         1.59 o                         
   3   9   6         41.41         46.89         3.47 o                         
   4   9   6          0.16         -0.16         1.45 o                         
   5   9   6         58.07         53.99         3.74 o                         
   6   9   6         13.74         14.52         2.68 o                         
   7   9   6          0.47          1.26         1.90 o                         
   8   9   6         79.98         79.02         4.85 o                         
  -9  10   6         11.62          3.92         2.87 o                         
  -8  10   6         41.86         57.71         5.37 o                         
  -7  10   6         17.42         15.03         2.08 o                         
  -6  10   6          0.26         -0.79         1.08 o                         
  -5  10   6         64.64         47.69         2.20 o                         
  -4  10   6         53.59         48.53         2.10 o                         
  -3  10   6         22.17         15.82         1.39 o                         
  -2  10   6        138.80        126.94         4.24 o                         
  -1  10   6         27.32         29.26         2.43 o                         
   0  10   6         18.90         21.05         2.47 o                         
   1  10   6          0.07          3.17         1.00 o                         
   2  10   6         91.30        101.05         4.89 o                         
   3  10   6        199.52        210.38         6.86 o                         
   4  10   6         18.90         25.29         3.18 o                         
   5  10   6          3.15          4.58         2.15 o                         
   6  10   6        157.00        169.37         6.82 o                         
   7  10   6          9.81          7.53         2.71 o                         
  -8  11   6          0.69         -0.14         1.97 o                         
  -7  11   6         35.15         40.18         3.32 o                         
  -6  11   6          4.38          3.29         1.85 o                         
  -5  11   6         24.52         30.03         2.28 o                         
  -4  11   6          6.28          4.93         1.44 o                         
  -3  11   6         70.68         78.50         3.26 o                         
  -2  11   6         19.53         16.33         2.22 o                         
  -1  11   6          2.92          2.73         1.38 o                         
   0  11   6          4.52          5.51         1.80 o                         
   1  11   6          7.23          3.92         2.10 o                         
   2  11   6        215.41        225.63         7.95 o                         
   3  11   6        305.81        321.19         9.47 o                         
   4  11   6         14.34         17.51         3.02 o                         
   5  11   6         98.32         92.91         5.22 o                         
   6  11   6          0.03         -0.84         2.08 o                         
  -7  12   6          3.35          7.10         2.72 o                         
  -6  12   6          0.87          0.51         1.73 o                         
  -5  12   6         13.19         18.61         2.62 o                         
  -4  12   6          0.22          2.06         1.93 o                         
  -3  12   6        144.03        126.84         5.01 o                         
  -2  12   6          1.89          3.34         1.75 o                         
  -1  12   6          4.16          2.30         1.41 o                         
   0  12   6          3.64          6.21         2.24 o                         
   1  12   6         26.57         25.75         3.19 o                         
   2  12   6         28.59         34.42         3.38 o                         
   3  12   6         57.40         57.92         4.49 o                         
   4  12   6        122.03        116.64         5.98 o                         
   5  12   6          3.12          3.42         2.47 o                         
  -6  13   6         39.86         40.53         4.11 o                         
  -5  13   6          6.29          4.32         2.09 o                         
  -4  13   6         50.81         49.78         3.59 o                         
  -3  13   6        228.58        199.93         6.77 o                         
  -2  13   6         12.87         20.99         2.64 o                         
  -1  13   6          0.54          0.67         1.36 o                         
   0  13   6         45.18         49.98         4.69 o                         
   1  13   6          2.24          0.41         1.89 o                         
   2  13   6         24.16         26.80         3.16 o                         
   3  13   6          0.04          0.58         2.24 o                         
   4  13   6        104.18        103.95         6.43 o                         
  -4  14   6        136.39        127.22         5.74 o                         
  -3  14   6        201.31        203.08         6.87 o                         
  -2  14   6          1.61          0.27         1.52 o                         
  -1  14   6          0.84          1.84         1.65 o                         
   0  14   6         38.87         34.83         4.51 o                         
   1  14   6        162.42        166.61         8.84 o                         
   2  14   6         80.58         99.90         6.36 o                         
 -11   0   7          9.16          9.22         4.26 o                         
  -9   0   7        290.58        327.73        13.22 o                         
  -7   0   7        923.81        902.02        22.39 o                         
  -5   0   7         79.70         80.85         4.35 o                         
  -3   0   7         32.27         33.47         1.70 o                         
  -1   0   7        507.13        535.64         7.60 o                         
   1   0   7        165.56        147.85         3.46 o                         
   3   0   7          5.05          5.06         1.08 o                         
   5   0   7          3.65          1.64         2.34 o                         
   7   0   7         35.96         37.90         5.26 o                         
   9   0   7         30.24         26.33         5.88 o                         
 -12   1   7         79.53        104.16         6.81 o                         
 -11   1   7         26.23         25.95         3.69 o                         
 -10   1   7         42.39         55.55         6.78 o                         
  -9   1   7          0.93          2.89         2.10 o                         
  -8   1   7        751.16        771.98        16.50 o                         
  -7   1   7          8.23          5.41         1.80 o                         
  -6   1   7        555.35        574.48        11.58 o                         
  -5   1   7         64.86         60.45         2.92 o                         
  -4   1   7        525.76        506.01         7.91 o                         
  -3   1   7          0.78          1.79         0.76 o                         
  -2   1   7         55.68         68.70         1.57 o                         
  -1   1   7         13.77         14.12         2.05 o                         
   0   1   7         22.45         20.00         1.01 o                         
   1   1   7        263.93        270.55         3.57 o                         
   2   1   7          0.14          2.49         0.98 o                         
   3   1   7         51.22         51.20         1.87 o                         
   4   1   7        424.08        443.91         8.86 o                         
   5   1   7         31.33         30.75         3.31 o                         
   6   1   7         52.01         57.41         3.98 o                         
   7   1   7          0.00         -1.16         1.80 o                         
   8   1   7          0.35          5.57         5.21 o                         
   9   1   7         11.70         17.78         3.95 o                         
 -12   2   7         45.46         57.21         5.29 o                         
 -11   2   7         49.63         65.72         5.00 o                         
 -10   2   7         32.06         29.93         3.31 o                         
  -9   2   7         11.69          8.55         2.38 o                         
  -8   2   7          0.36          1.00         1.64 o                         
  -7   2   7        145.18        150.92         5.44 o                         
  -6   2   7        793.86        789.12        12.84 o                         
  -5   2   7          1.64          4.68         1.76 o                         
  -4   2   7         20.41         14.97         1.07 o                         
  -3   2   7        437.12        416.88         4.54 o                         
  -2   2   7        455.94        452.55         4.81 o                         
  -1   2   7       1001.90       1068.34         9.72 o                         
   0   2   7         40.17         40.43         1.60 o                         
   1   2   7          3.32          5.32         0.80 o                         
   2   2   7          7.39          8.71         1.25 o                         
   3   2   7          2.59          2.83         1.01 o                         
   4   2   7       1074.95       1092.66        13.35 o                         
   5   2   7        138.29        128.53         4.83 o                         
   6   2   7        102.88        100.80         4.80 o                         
   7   2   7          0.34         -1.23         1.92 o                         
   8   2   7          1.98          3.19         2.48 o                         
   9   2   7          5.21         12.13         3.18 o                         
 -11   3   7          0.00         -1.80         1.95 o                         
 -10   3   7         17.56         22.13         3.35 o                         
  -9   3   7         90.76        101.95         5.01 o                         
  -8   3   7        317.20        335.78         8.93 o                         
  -7   3   7          1.60          0.00         1.32 o                         
  -6   3   7         60.57         50.35         3.94 o                         
  -5   3   7          7.56         10.91         1.71 o                         
  -4   3   7         99.28         90.88         2.17 o                         
  -3   3   7          5.46          5.26         0.97 o                         
  -2   3   7        138.72        129.96         2.35 o                         
  -1   3   7        110.77        125.36         2.27 o                         
   0   3   7        136.49        123.58         2.64 o                         
   1   3   7         13.14         12.96         0.96 o                         
   2   3   7          5.05          9.32         1.66 o                         
   3   3   7        536.29        549.62         7.73 o                         
   4   3   7         15.58         19.30         1.86 o                         
   5   3   7        308.87        309.41         5.85 o                         
   6   3   7          0.04          0.44         1.58 o                         
   7   3   7          4.73          6.40         2.34 o                         
   8   3   7          2.75          0.88         1.97 o                         
   9   3   7        228.75        220.12        11.59 o                         
 -11   4   7         14.32         20.51         4.00 o                         
 -10   4   7         15.94         18.12         3.23 o                         
  -9   4   7          5.69         20.56         2.92 o                         
  -8   4   7         58.92         53.30         3.72 o                         
  -7   4   7        115.63        108.68         4.35 o                         
  -6   4   7         38.15         32.54         2.57 o                         
  -5   4   7          0.58         -0.40         1.14 o                         
  -4   4   7          0.75          1.45         0.78 o                         
  -3   4   7          4.69          9.61         1.05 o                         
  -2   4   7        274.45        276.83         3.76 o                         
  -1   4   7       1009.18        995.52        11.07 o                         
   0   4   7          9.86         11.20         2.12 o                         
   1   4   7          3.56          3.25         1.43 o                         
   2   4   7        723.08        686.27        33.22 o                         
   3   4   7        622.32        634.10         8.99 o                         
   4   4   7         12.25         11.69         1.53 o                         
   5   4   7         90.11         86.28         3.62 o                         
   6   4   7         76.05         74.24         2.89 o                         
   7   4   7        108.58        110.40        10.21 o                         
   8   4   7          9.66         10.35         3.01 o                         
   9   4   7         24.86         24.68         4.17 o                         
 -11   5   7          5.88          9.78         3.15 o                         
 -10   5   7         14.55         20.78         3.28 o                         
  -9   5   7          2.78          5.12         2.31 o                         
  -8   5   7         21.94         17.04         2.45 o                         
  -7   5   7          0.32          2.10         1.64 o                         
  -6   5   7          8.88          7.85         1.75 o                         
  -5   5   7        238.70        227.98         5.96 o                         
  -4   5   7         14.94         21.98         1.31 o                         
  -3   5   7        186.16        199.24         3.37 o                         
  -2   5   7          0.02         -0.07         0.59 o                         
  -1   5   7         11.64         12.02         1.07 o                         
   0   5   7        417.18        407.51         5.77 o                         
   1   5   7        277.35        262.57        17.39 o                         
   2   5   7        688.85        707.74        11.60 o                         
   3   5   7        527.32        539.81        10.01 o                         
   4   5   7          0.21          2.48         1.32 o                         
   5   5   7          1.66          5.58         1.46 o                         
   6   5   7         25.80         27.58         2.44 o                         
   7   5   7        138.68        126.75         5.75 o                         
   8   5   7         18.85         28.84         3.84 o                         
   9   5   7         27.93         35.14         5.70 o                         
 -11   6   7         27.10         37.97         5.49 o                         
 -10   6   7         14.12         10.08         2.75 o                         
  -9   6   7        134.85        130.36         5.89 o                         
  -8   6   7         55.30         61.75         4.02 o                         
  -7   6   7         39.78         38.36         2.94 o                         
  -6   6   7          2.34          6.86         2.36 o                         
  -5   6   7          0.20         -0.21         0.82 o                         
  -4   6   7         13.12          9.84         1.52 o                         
  -3   6   7        112.64        115.69         2.45 o                         
  -2   6   7        185.47        173.23         5.37 o                         
  -1   6   7        535.69        538.44         8.81 o                         
   0   6   7          1.19          2.20         0.98 o                         
   1   6   7        442.89        435.61         8.21 o                         
   2   6   7         25.30         31.16         2.40 o                         
   3   6   7        279.47        283.46         7.20 o                         
   4   6   7         56.27         55.53         2.60 o                         
   5   6   7         77.11         74.29         4.00 o                         
   6   6   7          1.64          4.36         1.59 o                         
   7   6   7          6.53          6.07         2.41 o                         
   8   6   7        100.13        110.98         7.71 o                         
 -10   7   7          0.75          0.24         1.72 o                         
  -9   7   7          0.88          2.53         2.08 o                         
  -8   7   7         33.64         37.14         3.21 o                         
  -7   7   7        138.10        128.07         4.73 o                         
  -6   7   7        336.81        297.65         9.26 o                         
  -5   7   7         48.01         40.00         2.16 o                         
  -4   7   7        471.64        417.61         5.91 o                         
  -3   7   7        211.73        199.59         5.16 o                         
  -2   7   7        129.18        125.19         4.38 o                         
  -1   7   7        130.49        136.26         4.58 o                         
   0   7   7        880.42        939.48        17.02 o                         
   1   7   7        897.98        933.30        15.38 o                         
   2   7   7         84.07         93.37         4.09 o                         
   3   7   7        214.23        225.66         6.47 o                         
   4   7   7        105.08        113.73         4.81 o                         
   5   7   7         20.51         24.02         2.79 o                         
   6   7   7         94.95         99.56         4.34 o                         
   7   7   7         49.22         53.87         3.80 o                         
   8   7   7        219.73        218.24         9.97 o                         
 -10   8   7         87.95         93.26         5.34 o                         
  -9   8   7          3.91          9.33         2.55 o                         
  -8   8   7         15.24         15.36         2.57 o                         
  -7   8   7        187.13        166.59         5.62 o                         
  -6   8   7          0.14         -0.14         1.07 o                         
  -5   8   7        102.97         80.88         2.97 o                         
  -4   8   7          2.22          6.62         1.43 o                         
  -3   8   7        144.81        140.35         3.41 o                         
  -2   8   7         54.70         51.06         4.50 o                         
  -1   8   7          9.17          6.10         1.87 o                         
   0   8   7        215.17        224.29         8.31 o                         
   1   8   7         41.13         40.12         3.22 o                         
   2   8   7        529.32        557.94        11.54 o                         
   3   8   7          0.04          2.75         1.81 o                         
   4   8   7        330.60        351.60         8.85 o                         
   5   8   7          6.66          6.12         2.12 o                         
   6   8   7         39.15         50.69         4.03 o                         
   7   8   7         31.55         32.29         3.45 o                         
   8   8   7         23.92         34.99         5.51 o                         
  -9   9   7          1.82          3.00         2.10 o                         
  -8   9   7          3.09         17.42        11.68 o                         
  -7   9   7          4.37          6.52         1.95 o                         
  -6   9   7        102.23         93.64         3.39 o                         
  -5   9   7         83.76         81.34         3.98 o                         
  -4   9   7         87.98         73.68         2.80 o                         
  -3   9   7          0.08         -0.19         0.72 o                         
  -2   9   7        318.80        308.42         7.06 o                         
  -1   9   7          0.25         -0.14         1.54 o                         
   0   9   7        902.61        938.80        16.36 o                         
   1   9   7        507.79        531.05        11.14 o                         
   2   9   7        746.98        749.08        14.51 o                         
   3   9   7          8.45         16.71         2.82 o                         
   4   9   7        305.37        293.87         8.80 o                         
   5   9   7        128.76        136.28         6.19 o                         
   6   9   7         32.46         42.52         3.83 o                         
   7   9   7          1.14          4.61         2.33 o                         
  -8  10   7         43.56         45.29         4.57 o                         
  -7  10   7         34.07         33.56         2.90 o                         
  -6  10   7          0.06          0.08         1.07 o                         
  -5  10   7          6.69          4.35         1.38 o                         
  -4  10   7        125.64        117.08         3.50 o                         
  -3  10   7         13.92          8.42         2.02 o                         
  -2  10   7         10.90          8.79         2.78 o                         
  -1  10   7        425.45        435.10        10.99 o                         
   0  10   7        148.27        150.66         5.94 o                         
   1  10   7        150.13        156.33         5.96 o                         
   2  10   7          8.12          7.51         2.38 o                         
   3  10   7        574.86        590.58        13.87 o                         
   4  10   7         97.26         91.43         5.30 o                         
   5  10   7        143.96        140.15         5.99 o                         
   6  10   7          0.09          0.74         2.77 o                         
  -8  11   7         80.36         87.15        10.14 o                         
  -7  11   7          0.01         -0.94         2.73 o                         
  -6  11   7          9.04          6.02         2.41 o                         
  -5  11   7          4.70          4.07         1.64 o                         
  -4  11   7          5.15          7.01         3.10 o                         
  -3  11   7          0.00          0.16         1.15 o                         
  -2  11   7          0.72          3.37         1.92 o                         
  -1  11   7         35.91         37.05         3.19 o                         
   0  11   7          0.91          2.09         1.08 o                         
   1  11   7         49.20         61.56         4.25 o                         
   2  11   7        106.93        103.44         4.94 o                         
   3  11   7        289.79        286.48         9.30 o                         
   4  11   7          7.18          9.15         2.65 o                         
   5  11   7          5.23          8.63         3.76 o                         
  -6  12   7         67.77         67.17         4.80 o                         
  -5  12   7          0.26          1.56         2.01 o                         
  -4  12   7        116.91        114.25         4.82 o                         
  -3  12   7          1.60          0.66         1.25 o                         
  -2  12   7          0.01          0.73         1.12 o                         
  -1  12   7         29.96         33.89         3.21 o                         
   0  12   7          5.44         10.99         5.16 o                         
   1  12   7         50.11         59.37         4.33 o                         
   2  12   7          0.99          1.30         1.87 o                         
   3  12   7          1.65          1.10         2.14 o                         
   4  12   7         27.00         30.69         4.03 o                         
  -5  13   7         15.97         13.06         3.04 o                         
  -4  13   7          0.57          1.21         2.04 o                         
  -3  13   7          9.97         14.18         3.89 o                         
  -2  13   7         60.65         61.11         5.30 o                         
  -1  13   7          0.34         -2.73         2.73 o                         
   0  13   7          0.57          2.14         2.66 o                         
   1  13   7        122.59        131.32         7.42 o                         
   2  13   7         42.66         40.86         4.18 o                         
   3  13   7         24.63         28.64         3.89 o                         
  -2  14   7          0.42         -1.03         3.34 o                         
  -1  14   7         25.52         33.42         4.62 o                         
 -10   0   8        503.92        569.42        40.20 o                         
  -8   0   8          2.14          1.79         2.44 o                         
  -6   0   8       2052.68       2088.05        49.02 o                         
  -4   0   8        163.54        159.90         6.19 o                         
  -2   0   8         19.62         21.26         3.71 o                         
   0   0   8        295.93        330.00         6.49 o                         
   2   0   8        205.77        158.40         6.76 o                         
   4   0   8        144.08        132.15         7.17 o                         
   6   0   8         14.77         18.99         4.25 o                         
   8   0   8        165.10        155.88        10.65 o                         
 -11   1   8        108.67        123.07         6.59 o                         
 -10   1   8          8.45          9.84         2.83 o                         
  -9   1   8         36.79         39.24         3.73 o                         
  -8   1   8         10.27          8.54         1.98 o                         
  -7   1   8        132.34        133.69         4.92 o                         
  -6   1   8         82.09         72.17         3.81 o                         
  -5   1   8        820.61        824.04        13.27 o                         
  -4   1   8        319.90        305.85         6.30 o                         
  -3   1   8        228.45        221.77         3.78 o                         
  -2   1   8          2.52          5.22         0.92 o                         
  -1   1   8        272.68        262.30         3.81 o                         
   0   1   8        207.06        200.38         3.32 o                         
   1   1   8         48.95         51.51         1.97 o                         
   2   1   8         10.85          8.49         1.25 o                         
   3   1   8        127.01        131.35         3.28 o                         
   4   1   8        103.85        110.04         4.47 o                         
   5   1   8         10.63         15.61         2.63 o                         
   6   1   8         11.42         13.68         2.61 o                         
   7   1   8          7.26         28.19        12.87 o                         
   8   1   8         12.54         16.69         3.65 o                         
   9   1   8          1.88          2.96         2.61 o                         
 -11   2   8         15.60         18.77         3.83 o                         
 -10   2   8          1.20          2.19         2.35 o                         
  -9   2   8         18.12         18.95         3.04 o                         
  -8   2   8        139.27        138.68         5.82 o                         
  -7   2   8          5.68          5.00         1.87 o                         
  -6   2   8        124.08        134.05         4.74 o                         
  -5   2   8        266.71        256.91         6.70 o                         
  -4   2   8       1164.40       1125.54        15.92 o                         
  -3   2   8        451.42        457.44         6.34 o                         
  -2   2   8        181.76        179.73         3.06 o                         
  -1   2   8        189.87        184.78         3.14 o                         
   0   2   8        157.89        154.84         2.84 o                         
   1   2   8        525.27        531.50        10.64 o                         
   2   2   8        187.20        172.98         4.44 o                         
   3   2   8          0.38          2.48         1.12 o                         
   4   2   8         40.09         34.98         2.87 o                         
   5   2   8         54.16         51.43         3.76 o                         
   6   2   8          5.89          8.39         2.64 o                         
   7   2   8         62.99         56.71         4.79 o                         
   8   2   8         61.43         67.66         5.39 o                         
   9   2   8         33.72         35.88         4.97 o                         
 -11   3   8         91.87        104.66         6.66 o                         
 -10   3   8         33.02         35.14         4.17 o                         
  -9   3   8         18.99         24.60         3.41 o                         
  -8   3   8         53.94         54.42         4.07 o                         
  -7   3   8        372.01        368.28         8.94 o                         
  -6   3   8        136.71        141.17         4.66 o                         
  -5   3   8         61.31         71.00         3.35 o                         
  -4   3   8         47.56         42.04         1.76 o                         
  -3   3   8        807.36        785.03         9.62 o                         
  -2   3   8         43.74         40.92         1.60 o                         
  -1   3   8          0.06          1.41         0.78 o                         
   0   3   8         52.86         47.59         1.67 o                         
   1   3   8        423.69        426.30         7.18 o                         
   2   3   8        257.91        258.94         5.23 o                         
   3   3   8          8.60          5.45         1.41 o                         
   4   3   8         54.80         48.45         3.37 o                         
   5   3   8         36.43         31.57         3.26 o                         
   6   3   8        306.90        309.92         9.39 o                         
   7   3   8         20.58         28.91         3.89 o                         
   8   3   8         81.72         78.49         5.45 o                         
 -11   4   8         28.25         35.26         4.30 o                         
 -10   4   8          0.43          0.97         2.17 o                         
  -9   4   8          5.80         11.09         2.75 o                         
  -8   4   8        157.61        142.09         5.53 o                         
  -7   4   8         13.46         19.28         2.49 o                         
  -6   4   8         24.05         27.23         2.61 o                         
  -5   4   8         92.91         83.37         3.30 o                         
  -4   4   8          0.23          1.90         1.23 o                         
  -3   4   8          7.69          9.18         1.06 o                         
  -2   4   8        921.06        925.01         9.97 o                         
  -1   4   8        181.02        173.49         3.25 o                         
   0   4   8       1429.97       1427.98        20.89 o                         
   1   4   8         30.73         29.16         2.31 o                         
   2   4   8          8.66          7.58         2.17 o                         
   3   4   8          0.04          2.83         2.29 o                         
   4   4   8         74.49         74.63         2.97 o                         
   5   4   8         49.09         45.72         2.67 o                         
   6   4   8         81.29         83.62         6.13 o                         
   7   4   8         52.11         47.55         4.08 o                         
   8   4   8         10.53         20.77         4.75 o                         
 -10   5   8         10.72         12.96         3.24 o                         
  -9   5   8          2.50          0.45         1.67 o                         
  -8   5   8         21.53         31.60         3.16 o                         
  -7   5   8         42.69         31.80         3.36 o                         
  -6   5   8          0.95          1.69         1.57 o                         
  -5   5   8         17.03         18.26         2.06 o                         
  -4   5   8        175.97        177.57         3.64 o                         
  -3   5   8         79.83         75.82         2.49 o                         
  -2   5   8        106.54        108.59         2.67 o                         
  -1   5   8        343.61        344.49         5.48 o                         
   0   5   8         38.73         41.18         2.68 o                         
   1   5   8        121.36        129.86         5.07 o                         
   2   5   8        216.44        227.06         5.78 o                         
   3   5   8        191.90        182.38         5.14 o                         
   4   5   8          0.00          0.43         1.08 o                         
   5   5   8        172.47        157.44         8.65 o                         
   6   5   8        155.37        134.98         6.05 o                         
   7   5   8         16.89         17.63         3.89 o                         
   8   5   8        117.62        120.35         8.53 o                         
 -10   6   8          1.69          2.80         2.26 o                         
  -9   6   8         24.26         23.94         3.46 o                         
  -8   6   8         51.45         54.81         4.44 o                         
  -7   6   8        172.42        170.09         5.86 o                         
  -6   6   8        241.71        209.12         6.36 o                         
  -5   6   8         37.34         31.94         2.00 o                         
  -4   6   8          1.31          3.55         2.52 o                         
  -3   6   8        207.43        189.11         4.58 o                         
  -2   6   8        696.25        682.95         9.48 o                         
  -1   6   8         80.20         76.53         3.27 o                         
   0   6   8          3.05          0.55         1.04 o                         
   1   6   8       1324.86       1382.90        20.99 o                         
   2   6   8        220.51        226.48         6.48 o                         
   3   6   8        149.84        154.03         5.29 o                         
   4   6   8         37.11         36.42         2.90 o                         
   5   6   8         21.00         20.91         3.90 o                         
   6   6   8         73.60         69.46         5.57 o                         
   7   6   8        110.32        133.35         8.53 o                         
   8   6   8         21.51         29.91         7.45 o                         
 -10   7   8          2.58          4.52         2.51 o                         
  -9   7   8          0.11          1.24         1.86 o                         
  -8   7   8          0.84          1.37         1.87 o                         
  -7   7   8          0.22         -1.24         1.67 o                         
  -6   7   8         46.65         50.14         3.24 o                         
  -5   7   8        213.66        203.86         5.79 o                         
  -4   7   8         28.55         22.87         2.32 o                         
  -3   7   8          9.67         11.10         2.01 o                         
  -2   7   8        228.13        237.77         5.76 o                         
  -1   7   8         56.36         57.43         3.02 o                         
   0   7   8         28.75         31.09         4.52 o                         
   1   7   8        282.20        279.26         7.18 o                         
   2   7   8        334.39        349.41         8.27 o                         
   3   7   8         14.49         13.91         3.25 o                         
   4   7   8          4.88          5.45         1.85 o                         
   5   7   8          2.77          4.72         1.99 o                         
   6   7   8          5.82         11.30         2.43 o                         
   7   7   8          0.61          3.30         3.05 o                         
  -9   8   8         42.25         35.51         3.51 o                         
  -8   8   8         51.58         47.96         3.75 o                         
  -7   8   8         22.88         20.17         2.75 o                         
  -6   8   8          4.17          2.89         1.63 o                         
  -5   8   8        106.08         81.56         3.49 o                         
  -4   8   8          0.14          0.99         0.98 o                         
  -3   8   8          0.72          0.85         0.88 o                         
  -2   8   8         59.44         67.11         3.28 o                         
  -1   8   8        104.66        106.55         4.38 o                         
   0   8   8         36.97         45.93         3.32 o                         
   1   8   8       1142.19       1180.90        20.56 o                         
   2   8   8          3.08          3.05         1.71 o                         
   3   8   8         18.54         18.71         2.71 o                         
   4   8   8         63.12         58.40         5.93 o                         
   5   8   8        252.10        273.39         8.44 o                         
   6   8   8         23.01         21.42         3.00 o                         
   7   8   8        101.97        109.51         8.17 o                         
  -8   9   8         57.07         48.91         4.14 o                         
  -7   9   8          2.99          6.41         2.08 o                         
  -6   9   8         74.23         83.72         3.99 o                         
  -5   9   8        111.08         99.84         3.98 o                         
  -4   9   8         44.20         41.23         2.33 o                         
  -3   9   8        204.70        204.45        10.72 o                         
  -2   9   8         89.82         93.46         4.13 o                         
  -1   9   8        116.89        117.58         4.76 o                         
   0   9   8        288.05        307.65         8.32 o                         
   1   9   8          3.62          4.41         2.77 o                         
   2   9   8         15.72         18.26         3.27 o                         
   3   9   8        200.40        192.77         6.89 o                         
   4   9   8         18.29         15.49         3.02 o                         
   5   9   8          0.24          2.16         2.08 o                         
   6   9   8          1.61          1.35         2.12 o                         
  -8  10   8         15.88         14.72         3.44 o                         
  -7  10   8         51.27         48.70         3.54 o                         
  -6  10   8          0.00         -0.36         1.50 o                         
  -5  10   8         26.76         26.98         2.48 o                         
  -4  10   8          3.20          1.58         1.14 o                         
  -3  10   8         24.06         27.13         2.64 o                         
  -2  10   8         23.33         14.45         4.65 o                         
  -1  10   8        355.80        366.78         9.76 o                         
   0  10   8         47.55         49.74         3.78 o                         
   1  10   8        148.92        140.92         5.64 o                         
   2  10   8         15.47         18.56         3.04 o                         
   3  10   8        153.84        138.36         6.44 o                         
   4  10   8          5.89          8.65         2.83 o                         
   5  10   8         85.17         92.46         5.84 o                         
  -7  11   8         14.41         12.77         7.26 o                         
  -6  11   8         50.07         57.76         5.75 o                         
  -5  11   8         38.99         31.13         6.86 o                         
  -4  11   8          5.67          2.58         1.51 o                         
  -3  11   8         31.68         30.57         3.32 o                         
  -2  11   8         20.99         16.89         5.32 o                         
  -1  11   8          4.63          6.94         2.28 o                         
   0  11   8        156.13        166.44         6.30 o                         
   1  11   8          5.16         10.24         2.77 o                         
   2  11   8          0.66          4.47         2.40 o                         
   3  11   8        559.89        578.02        15.12 o                         
   4  11   8         20.67         15.29         3.30 o                         
  -5  12   8          2.43          1.11         1.94 o                         
  -4  12   8          0.01          1.73         1.83 o                         
  -3  12   8        176.64        181.38        15.22 o                         
  -2  12   8         11.14         13.67         4.16 o                         
  -1  12   8        273.33        264.37        13.16 o                         
   0  12   8          0.66          1.47         2.09 o                         
   1  12   8         69.05         76.00         5.23 o                         
   2  12   8          1.12          0.22         1.96 o                         
   3  12   8          6.29         14.35         3.23 o                         
  -3  13   8         97.99        105.06         9.84 o                         
  -2  13   8        281.16        298.77        13.81 o                         
  -1  13   8         20.58         32.42         6.05 o                         
   0  13   8         14.99         21.49         4.36 o                         
 -11   0   9         31.47         58.73        11.27 o                         
  -9   0   9         13.70         14.30         4.51 o                         
  -7   0   9         34.66         38.97        12.71 o                         
  -5   0   9       1942.02       1900.45        38.50 o                         
  -3   0   9         14.26         18.77         1.85 o                         
  -1   0   9        266.68        268.45         8.65 o                         
   1   0   9         10.43          9.03         1.75 o                         
   3   0   9        291.29        307.66         9.95 o                         
   5   0   9        258.81        277.48        15.15 o                         
   7   0   9        158.54        166.94        10.76 o                         
 -11   1   9         95.11        114.82        14.27 o                         
 -10   1   9          3.10          4.37         2.77 o                         
  -9   1   9          6.08          6.50         2.63 o                         
  -8   1   9         17.24         21.57         2.88 o                         
  -7   1   9         78.08         77.27         4.05 o                         
  -6   1   9         68.96         77.12         4.10 o                         
  -5   1   9       1897.98       1904.79        27.79 o                         
  -4   1   9        239.53        236.76         6.24 o                         
  -3   1   9        926.26        871.77         9.79 o                         
  -2   1   9          0.55          0.15         0.71 o                         
  -1   1   9        500.93        480.42         6.22 o                         
   0   1   9          2.53          2.00         0.94 o                         
   1   1   9         31.54         26.27         1.58 o                         
   2   1   9        166.69        169.40         4.05 o                         
   3   1   9        229.54        197.18         5.76 o                         
   4   1   9         16.26         19.35         2.87 o                         
   5   1   9         25.13         28.88         3.52 o                         
   6   1   9          4.66          5.61         2.68 o                         
   7   1   9         43.34         48.54         4.91 o                         
   8   1   9          0.11         -1.38         2.67 o                         
 -10   2   9          1.48         -0.93         2.23 o                         
  -9   2   9         87.86         97.02         5.56 o                         
  -8   2   9          9.95         19.72         3.15 o                         
  -7   2   9          9.43          9.67         2.33 o                         
  -6   2   9         22.44         20.63         2.66 o                         
  -5   2   9        243.85        224.71         6.18 o                         
  -4   2   9        320.00        314.85         7.11 o                         
  -3   2   9         13.04         14.81         1.28 o                         
  -2   2   9        720.41        675.95         8.25 o                         
  -1   2   9         27.15         26.78         1.57 o                         
   0   2   9          3.06          5.42         1.39 o                         
   1   2   9         13.31         12.88         1.63 o                         
   2   2   9        366.75        370.15         7.96 o                         
   3   2   9        197.30        184.09         4.66 o                         
   4   2   9         81.28         69.74         4.07 o                         
   5   2   9         12.76         14.36         2.94 o                         
   6   2   9         11.37         15.04         3.28 o                         
   7   2   9          1.12          2.55         2.54 o                         
   8   2   9        100.74        112.28         7.30 o                         
 -10   3   9         33.92         38.56         4.19 o                         
  -9   3   9          7.99          5.99         2.56 o                         
  -8   3   9         68.32         65.34         4.27 o                         
  -7   3   9        378.52        377.13         9.22 o                         
  -6   3   9        995.53       1021.14        18.07 o                         
  -5   3   9         59.08         53.60         3.39 o                         
  -4   3   9          6.15          5.92         1.70 o                         
  -3   3   9        179.98        161.21         3.25 o                         
  -2   3   9          0.79          1.51         1.08 o                         
  -1   3   9         61.74         66.65         2.15 o                         
   0   3   9         43.42         48.22         2.32 o                         
   1   3   9        453.82        421.72         8.07 o                         
   2   3   9        442.21        452.49         8.76 o                         
   3   3   9          4.60          2.29         1.34 o                         
   4   3   9          0.03          1.47         1.65 o                         
   5   3   9         87.35         84.49         4.65 o                         
   6   3   9         92.87         98.80         6.06 o                         
   7   3   9          0.11          1.35         2.24 o                         
 -10   4   9        142.03        147.26         7.42 o                         
  -9   4   9          0.01          0.78         1.89 o                         
  -8   4   9          7.01          9.28         2.62 o                         
  -7   4   9          4.30          4.72         2.05 o                         
  -6   4   9        301.30        307.69         7.80 o                         
  -5   4   9         59.04         65.29         3.31 o                         
  -4   4   9         52.11         38.10         1.92 o                         
  -3   4   9        269.31        253.05         4.15 o                         
  -2   4   9        461.86        445.42         6.29 o                         
  -1   4   9        105.32        107.87         2.82 o                         
   0   4   9         21.70         19.93         1.59 o                         
   1   4   9         84.77         85.36         3.72 o                         
   2   4   9         93.40         98.58         4.16 o                         
   3   4   9         14.21         13.78         3.15 o                         
   4   4   9        398.97        360.49        12.20 o                         
   5   4   9         21.04         35.93        10.12 o                         
   6   4   9         62.67         71.51         7.08 o                         
   7   4   9         33.03         30.67         9.04 o                         
 -10   5   9          2.05          1.93         2.43 o                         
  -9   5   9          2.52         -2.14         2.14 o                         
  -8   5   9          0.52          1.49         1.92 o                         
  -7   5   9         88.07         95.76         4.77 o                         
  -6   5   9          8.42         13.61         2.42 o                         
  -5   5   9          6.51          5.85         1.87 o                         
  -4   5   9        128.23        108.75         3.14 o                         
  -3   5   9        162.18        139.13         3.25 o                         
  -2   5   9         37.78         33.45         1.71 o                         
  -1   5   9          2.05          1.15         0.84 o                         
   0   5   9         56.48         54.07         2.42 o                         
   1   5   9         80.78         70.54         4.14 o                         
   2   5   9        220.48        223.37         6.22 o                         
   3   5   9         79.62         87.04         4.14 o                         
   4   5   9         19.17         20.10         3.52 o                         
   5   5   9          9.48          6.63         2.29 o                         
   6   5   9          6.58          5.76         2.63 o                         
   7   5   9         15.99         24.62         4.78 o                         
  -9   6   9        134.41        151.52         6.77 o                         
  -8   6   9         48.74         52.75         4.30 o                         
  -7   6   9         20.19         18.51         2.94 o                         
  -6   6   9         32.96         29.73         2.81 o                         
  -5   6   9         79.97         80.00         3.77 o                         
  -4   6   9          3.46          4.76         1.64 o                         
  -3   6   9         15.21         19.46         2.49 o                         
  -2   6   9        120.39        113.99         6.66 o                         
  -1   6   9         13.51         10.33         2.97 o                         
   0   6   9          1.31         -0.63         1.02 o                         
   1   6   9          1.76          2.19         1.28 o                         
   2   6   9         63.12         74.22        13.89 o                         
   3   6   9         12.62         12.66         3.74 o                         
   4   6   9          7.31          7.91         1.76 o                         
   5   6   9         96.78         99.72         6.99 o                         
   6   6   9        121.57        114.98         7.43 o                         
  -9   7   9          8.09         16.54         3.20 o                         
  -8   7   9         97.94        115.70         5.75 o                         
  -7   7   9         52.55         53.05         3.69 o                         
  -6   7   9         25.48         25.74         2.71 o                         
  -5   7   9         51.57         58.55         4.91 o                         
  -4   7   9         10.62         10.54         2.57 o                         
  -3   7   9         82.85         79.77         3.01 o                         
  -2   7   9          2.44          1.98         0.92 o                         
  -1   7   9        168.38        177.14         5.50 o                         
   0   7   9          3.34          3.81         1.24 o                         
   1   7   9         56.67         68.21         3.94 o                         
   2   7   9         21.75         25.97         3.02 o                         
   3   7   9          0.52          1.93         1.44 o                         
   4   7   9          6.01          9.12         2.32 o                         
   5   7   9          0.81          1.79         2.80 o                         
   6   7   9          0.16          1.99         3.15 o                         
  -8   8   9          5.36          2.77         2.21 o                         
  -7   8   9          9.22         12.97         2.55 o                         
  -6   8   9         27.31         28.05         3.36 o                         
  -5   8   9          1.17          1.86         1.44 o                         
  -4   8   9          0.36          0.82         1.06 o                         
  -3   8   9        101.65         99.53         3.39 o                         
  -2   8   9          0.68          1.21         0.93 o                         
  -1   8   9        169.57        174.38         5.88 o                         
   0   8   9        150.30        153.49         5.77 o                         
   1   8   9          0.95          4.95         2.08 o                         
   2   8   9          4.54          8.16         2.26 o                         
   3   8   9         14.17         18.61         2.89 o                         
   4   8   9          4.94         10.12         2.62 o                         
   5   8   9          0.01          2.05         2.13 o                         
  -7   9   9         13.07          7.78         2.29 o                         
  -6   9   9         14.77          7.42         2.72 o                         
  -5   9   9        138.49        152.77         6.02 o                         
  -4   9   9         37.02         32.00         2.61 o                         
  -3   9   9          4.89          5.61         1.26 o                         
  -2   9   9         28.92         31.93         2.98 o                         
  -1   9   9         40.81         43.19         3.33 o                         
   0   9   9        146.35        150.55         5.89 o                         
   1   9   9          0.46          0.72         1.71 o                         
   2   9   9          0.00          1.15         1.93 o                         
   3   9   9          0.30          2.10         2.23 o                         
   4   9   9         30.10         40.78         4.01 o                         
   5   9   9         83.51         84.63         5.26 o                         
  -6  10   9         39.48         27.10        11.47 o                         
  -5  10   9         12.26          9.67         4.66 o                         
  -4  10   9         64.92         67.45         4.70 o                         
  -3  10   9         23.11         27.04         9.77 o                         
  -2  10   9         99.36         89.27        10.92 o                         
  -1  10   9         66.38         84.71         4.80 o                         
   0  10   9          4.01          5.92         2.20 o                         
   1  10   9         89.84         81.66         5.78 o                         
   2  10   9         87.75        103.53         5.80 o                         
   3  10   9        148.32        151.73         7.17 o                         
   4  10   9         12.28         14.97         3.31 o                         
  -5  11   9          0.83          1.88         2.47 o                         
  -4  11   9          3.25          6.11         1.92 o                         
  -3  11   9         74.88         89.51         6.22 o                         
  -2  11   9         89.80         80.21         4.75 o                         
  -1  11   9        471.96        466.45        12.28 o                         
   0  11   9          0.04          2.97         2.69 o                         
   1  11   9         18.39         26.44         3.57 o                         
   2  11   9         31.32         36.06         3.81 o                         
  -3  12   9         27.61         27.35         5.01 o                         
  -2  12   9        165.32        166.65        11.31 o                         
  -1  12   9        164.56        155.76         7.10 o                         
   0  12   9         33.54         33.16         4.07 o                         
 -10   0  10        124.88        140.06        11.10 o                         
  -8   0  10        253.20        268.23        12.69 o                         
  -6   0  10          9.95          8.61         3.36 o                         
  -4   0  10        399.53        395.93        11.84 o                         
  -2   0  10         17.20         21.44         2.07 o                         
   0   0  10        185.12        175.16         5.56 o                         
   2   0  10         22.14         15.60         3.54 o                         
   4   0  10         86.44         89.16         6.88 o                         
   6   0  10         53.43         85.14         8.85 o                         
 -10   1  10         44.25         50.91         4.64 o                         
  -9   1  10         45.16         48.68         4.58 o                         
  -8   1  10         10.03          6.50         2.62 o                         
  -7   1  10          5.73          5.84         2.20 o                         
  -6   1  10        283.71        285.70         8.07 o                         
  -5   1  10          1.51          3.14         1.83 o                         
  -4   1  10        369.49        358.20         8.00 o                         
  -3   1  10         18.20         16.25         2.08 o                         
  -2   1  10         68.24         62.27         2.24 o                         
  -1   1  10         64.74         64.45         2.42 o                         
   0   1  10        765.54        710.84         9.89 o                         
   1   1  10        149.63        152.03         4.19 o                         
   2   1  10         13.14          9.23         2.10 o                         
   3   1  10         10.15         10.44         2.42 o                         
   4   1  10        144.98        161.30         6.86 o                         
   5   1  10         10.79         20.72         3.49 o                         
   6   1  10         38.85         55.27         4.95 o                         
   7   1  10        134.95        138.80         8.69 o                         
 -10   2  10         86.53         98.30         5.94 o                         
  -9   2  10          1.74          5.08         2.40 o                         
  -8   2  10         74.25         86.04         5.05 o                         
  -7   2  10        464.01        482.76        11.62 o                         
  -6   2  10         12.46         16.96         2.68 o                         
  -5   2  10        171.18        169.03         5.62 o                         
  -4   2  10        296.18        294.14         7.20 o                         
  -3   2  10        277.46        258.51         6.93 o                         
  -2   2  10          6.15         12.01         1.35 o                         
  -1   2  10          2.74          2.23         1.09 o                         
   0   2  10          3.70          8.49         1.42 o                         
   1   2  10        109.17        109.37         3.68 o                         
   2   2  10        203.09        187.26         5.07 o                         
   3   2  10          0.00          8.12         3.79 o                         
   4   2  10         22.71         26.33         3.44 o                         
   5   2  10         91.38         99.12         5.95 o                         
   6   2  10          9.73         20.87         4.99 o                         
  -9   3  10         14.12         13.88         3.10 o                         
  -8   3  10        253.73        277.72         8.78 o                         
  -7   3  10          1.88          1.17         1.79 o                         
  -6   3  10        166.65        162.42         6.02 o                         
  -5   3  10        483.23        465.34        10.41 o                         
  -4   3  10        184.60        199.89         5.92 o                         
  -3   3  10        108.19        104.34         3.18 o                         
  -2   3  10         63.98         54.53         2.27 o                         
  -1   3  10          0.00         -0.23         0.81 o                         
   0   3  10         44.63         38.69         2.37 o                         
   1   3  10        175.39        177.93         5.29 o                         
   2   3  10        319.02        295.16         7.55 o                         
   3   3  10         17.08          9.98         3.07 o                         
   4   3  10        147.10        160.79         7.35 o                         
   5   3  10          1.28          2.17         2.13 o                         
   6   3  10          1.04          3.24         2.49 o                         
  -9   4  10         41.55         37.44         3.75 o                         
  -8   4  10         54.57         63.72         4.77 o                         
  -7   4  10         92.67         98.71         5.05 o                         
  -6   4  10          4.19          6.32         2.22 o                         
  -5   4  10          0.34          1.09         1.48 o                         
  -4   4  10        430.94        401.16         8.68 o                         
  -3   4  10         67.76         61.57         2.63 o                         
  -2   4  10          5.61          4.95         1.22 o                         
  -1   4  10        238.27        226.78         5.95 o                         
   0   4  10         26.44         28.17         2.46 o                         
   1   4  10         10.79          8.46         1.89 o                         
   2   4  10        569.28        580.45        11.64 o                         
   3   4  10          3.94          0.76         1.25 o                         
   4   4  10          4.23          3.60         2.10 o                         
   5   4  10          8.67         11.42         3.79 o                         
   6   4  10          7.26          6.51         2.63 o                         
  -9   5  10          2.59          7.93         3.68 o                         
  -8   5  10        181.95        183.59         7.56 o                         
  -7   5  10         30.24         33.32         3.61 o                         
  -6   5  10        325.36        329.47         8.57 o                         
  -5   5  10        337.73        323.78         8.13 o                         
  -4   5  10         41.01         44.29         3.37 o                         
  -3   5  10         11.60         10.70         2.55 o                         
  -2   5  10         63.81         64.57         2.84 o                         
  -1   5  10          3.38          2.34         1.02 o                         
   0   5  10          2.61          2.29         1.21 o                         
   1   5  10          0.33          1.27         1.18 o                         
   2   5  10          8.93          6.34         1.61 o                         
   3   5  10         36.05         26.30         4.74 o                         
   4   5  10        124.49        139.68         7.66 o                         
   5   5  10         21.96         34.01        10.32 o                         
   6   5  10         11.00         10.36         3.84 o                         
  -8   6  10         66.30         69.09         5.00 o                         
  -7   6  10          2.89         -0.08         1.53 o                         
  -6   6  10         13.05         13.74         2.49 o                         
  -5   6  10          1.23          0.44         1.25 o                         
  -4   6  10        162.88        163.09         8.46 o                         
  -3   6  10         51.11         57.27         4.99 o                         
  -2   6  10          6.85          7.47         1.37 o                         
  -1   6  10         23.54         25.71         2.62 o                         
   0   6  10          0.66          0.15         1.13 o                         
   1   6  10        245.09        248.31         7.22 o                         
   2   6  10         10.41         11.84         3.09 o                         
   3   6  10         53.05         66.52         4.49 o                         
   4   6  10          9.21          6.70         2.55 o                         
   5   6  10          0.62         -1.51         2.58 o                         
  -8   7  10         68.93         64.57         4.70 o                         
  -7   7  10          0.33         -0.07         1.50 o                         
  -6   7  10         10.42         10.67         4.07 o                         
  -5   7  10          0.06          1.49         1.50 o                         
  -4   7  10         24.20         20.66         5.31 o                         
  -3   7  10          9.24         16.69         3.07 o                         
  -2   7  10          4.71          4.01         1.11 o                         
  -1   7  10          0.11          1.21         1.27 o                         
   0   7  10         90.10         88.71         4.20 o                         
   1   7  10        153.72        153.94         5.74 o                         
   2   7  10          4.90          5.01         1.58 o                         
   3   7  10          3.13          3.85         1.98 o                         
   4   7  10          4.42          7.22         3.46 o                         
   5   7  10          6.46         10.09         3.58 o                         
  -7   8  10         25.50         18.15         5.55 o                         
  -6   8  10          2.08          5.92         2.80 o                         
  -5   8  10         65.48         58.18         4.50 o                         
  -4   8  10         84.73         85.28         6.38 o                         
  -3   8  10         12.16         15.87         3.92 o                         
  -2   8  10        175.86        187.77         6.23 o                         
  -1   8  10          5.39          3.09         1.31 o                         
   0   8  10          3.44          6.30         2.29 o                         
   1   8  10          0.76          0.99         1.80 o                         
   2   8  10          2.72          2.51         1.94 o                         
   3   8  10          0.25         -0.78         1.76 o                         
   4   8  10          7.16          7.53         3.18 o                         
  -6   9  10         14.94         13.88         3.95 o                         
  -5   9  10          4.84          2.63         1.70 o                         
  -4   9  10          3.30          4.93         3.50 o                         
  -3   9  10         45.80         53.43         4.16 o                         
  -2   9  10         33.39         42.86         3.56 o                         
  -1   9  10         17.04         16.05         2.81 o                         
   0   9  10          0.01          0.65         1.79 o                         
   1   9  10          5.66          5.59         2.43 o                         
   2   9  10          0.70          1.91         2.22 o                         
   3   9  10          1.41          0.41         2.16 o                         
  -5  10  10         13.49         12.74         6.59 o                         
  -4  10  10          2.60         12.69         6.86 o                         
  -3  10  10         29.65         36.60         3.97 o                         
  -2  10  10         72.44         63.80         4.93 o                         
  -1  10  10        130.72        137.03         6.26 o                         
   0  10  10          5.60          3.96         2.32 o                         
   1  10  10         22.67         23.36         3.45 o                         
   2  10  10         54.03         53.27         4.91 o                         
  -9   0  11          2.00         -0.70         3.03 o                         
  -7   0  11          4.05          5.58         3.36 o                         
  -5   0  11        132.66        125.42         6.41 o                         
  -3   0  11         64.17         64.71         4.66 o                         
  -1   0  11         15.79         14.55         3.01 o                         
   1   0  11        210.40        180.17         8.54 o                         
   3   0  11        337.52        324.30        13.94 o                         
   5   0  11          4.92         10.08         4.60 o                         
  -9   1  11         52.32         59.35         5.23 o                         
  -8   1  11         11.14          7.88         2.92 o                         
  -7   1  11         25.79         27.94         3.36 o                         
  -6   1  11          0.43         -1.00         1.75 o                         
  -5   1  11          0.68          1.12         1.93 o                         
  -4   1  11         25.60         23.82         2.59 o                         
  -3   1  11         16.93         17.59         2.12 o                         
  -2   1  11         69.32         59.94         2.53 o                         
  -1   1  11         52.48         46.01         2.42 o                         
   0   1  11         21.12         22.05         2.28 o                         
   1   1  11         31.15         35.19         3.60 o                         
   2   1  11        498.50        501.61        11.78 o                         
   3   1  11         23.72         27.55         3.61 o                         
   4   1  11        122.77        150.57         7.47 o                         
   5   1  11          0.02          0.04         1.95 o                         
  -8   2  11         83.63         94.01         5.48 o                         
  -7   2  11        203.38        204.72         7.38 o                         
  -6   2  11         30.93         28.84         2.99 o                         
  -5   2  11          3.64          1.24         1.54 o                         
  -4   2  11         71.33         67.20         3.59 o                         
  -3   2  11          8.19          7.42         2.95 o                         
  -2   2  11        287.01        265.09         5.75 o                         
  -1   2  11          0.41          2.29         1.23 o                         
   0   2  11         24.10         23.25         2.10 o                         
   1   2  11          1.16          0.77         1.39 o                         
   2   2  11         33.64         39.73         3.52 o                         
   3   2  11        200.94        208.19         9.22 o                         
   4   2  11        212.43        216.34        10.05 o                         
   5   2  11         22.24         27.27         7.04 o                         
  -8   3  11         27.10         22.29         3.66 o                         
  -7   3  11         75.74         86.69         5.22 o                         
  -6   3  11          0.49          2.59         2.03 o                         
  -5   3  11         44.80         49.14         3.64 o                         
  -4   3  11         21.83         23.41         2.77 o                         
  -3   3  11          0.92          3.40         1.68 o                         
  -2   3  11        117.58        116.51         5.04 o                         
  -1   3  11         43.75         41.66         2.24 o                         
   0   3  11         93.55         90.41         3.58 o                         
   1   3  11          1.59          2.03         1.39 o                         
   2   3  11          7.25          3.89         2.27 o                         
   3   3  11         16.73         11.10         3.54 o                         
   4   3  11          1.94          7.40         4.00 o                         
   5   3  11         16.30         13.87         3.96 o                         
  -8   4  11         62.53         87.83         5.75 o                         
  -7   4  11         20.05         23.00         3.26 o                         
  -6   4  11         51.78         39.91         3.60 o                         
  -5   4  11        211.40        206.11         6.72 o                         
  -4   4  11          0.02          0.67         1.50 o                         
  -3   4  11        437.68        409.57         9.02 o                         
  -2   4  11         55.57         55.62         2.77 o                         
  -1   4  11        258.09        253.86         6.07 o                         
   0   4  11          0.72          2.94         1.39 o                         
   1   4  11          6.96          6.48         2.20 o                         
   2   4  11         15.48         16.55         4.83 o                         
   3   4  11          2.21          2.30         1.79 o                         
   4   4  11          2.81         10.20         4.12 o                         
   5   4  11         44.16         44.45        15.20 o                         
  -8   5  11        115.01        129.15         7.81 o                         
  -7   5  11         77.43         89.29         5.35 o                         
  -6   5  11         30.99         23.36         3.47 o                         
  -5   5  11        387.60        409.92        11.46 o                         
  -4   5  11          1.88          1.26         1.51 o                         
  -3   5  11         59.40         57.43         3.93 o                         
  -2   5  11         65.70         64.29         3.37 o                         
  -1   5  11         15.22         11.50         2.72 o                         
   0   5  11          0.99         -0.61         1.22 o                         
   1   5  11        151.97        164.90         6.44 o                         
   2   5  11          4.37          7.86         2.52 o                         
   3   5  11         13.40         13.36         3.15 o                         
   4   5  11         98.17        108.23         7.65 o                         
  -7   6  11          3.23          2.86         2.10 o                         
  -6   6  11        258.09        266.11         9.74 o                         
  -5   6  11          8.00         10.88         2.60 o                         
  -4   6  11        197.16        188.19         7.21 o                         
  -3   6  11          4.01          3.60         1.99 o                         
  -2   6  11          8.38          8.49         2.32 o                         
  -1   6  11        109.09        111.87         4.84 o                         
   0   6  11         66.56         62.82         4.10 o                         
   1   6  11         52.81         46.09         3.67 o                         
   2   6  11         99.18        108.65         5.44 o                         
   3   6  11          8.94          8.84         3.49 o                         
   4   6  11          0.00          5.41         4.05 o                         
  -6   7  11         24.18         26.49         6.80 o                         
  -5   7  11          1.55         -0.04         1.29 o                         
  -4   7  11         62.65         59.84         4.47 o                         
  -3   7  11         68.70         64.71         5.23 o                         
  -2   7  11         41.80         48.08         4.51 o                         
  -1   7  11          0.84          0.23         1.42 o                         
   0   7  11         12.76         10.37         1.88 o                         
   1   7  11         20.00         23.73         3.26 o                         
   2   7  11        162.96        163.57         6.71 o                         
   3   7  11          2.59          3.23         2.75 o                         
  -5   8  11          7.82          8.49         2.29 o                         
  -4   8  11        116.68        123.31         5.66 o                         
  -3   8  11          4.59          0.78         1.80 o                         
  -2   8  11         30.32         32.50         3.83 o                         
  -1   8  11         30.74         35.66         4.87 o                         
   0   8  11         51.61         55.52         4.22 o                         
   1   8  11          3.87         -1.18         2.15 o                         
   2   8  11        114.24        126.20         6.37 o                         
  -3   9  11          0.34          0.36         2.64 o                         
  -2   9  11         43.86         54.26         4.41 o                         
  -1   9  11          2.96          3.94         2.65 o                         
   0   9  11         62.15         64.40         4.68 o                         
  -6   0  12         24.21         22.88         4.60 o                         
  -4   0  12         10.71          8.00         2.82 o                         
  -2   0  12         81.57         79.33         5.83 o                         
   0   0  12         60.94         55.52         5.26 o                         
   2   0  12        605.70        582.91        19.37 o                         
  -7   1  12          2.41          6.13         3.22 o                         
  -6   1  12          2.22          3.66         2.32 o                         
  -5   1  12          1.77          1.60         1.69 o                         
  -4   1  12        123.69        116.22         5.06 o                         
  -3   1  12         74.98         68.76         3.98 o                         
  -2   1  12          3.15          2.98         1.76 o                         
  -1   1  12          2.82          2.64         1.47 o                         
   0   1  12         14.65         22.78         2.67 o                         
   1   1  12          5.24          3.41         2.15 o                         
   2   1  12          0.37          1.21         2.05 o                         
   3   1  12        163.63        155.53         7.48 o                         
  -7   2  12        228.90        242.73         8.87 o                         
  -6   2  12         20.99         25.12         3.78 o                         
  -5   2  12          0.04          3.26         2.21 o                         
  -4   2  12        232.26        213.21         6.99 o                         
  -3   2  12          3.72          3.25         1.84 o                         
  -2   2  12         20.50         22.90         2.61 o                         
  -1   2  12          1.49          0.90         1.44 o                         
   0   2  12         27.05         28.13         2.89 o                         
   1   2  12        162.21        154.90         6.12 o                         
   2   2  12         54.06         63.37         5.63 o                         
   3   2  12         31.12         37.34         8.98 o                         
  -7   3  12         17.08         19.39         3.36 o                         
  -6   3  12          1.36          1.57         1.96 o                         
  -5   3  12         32.90         36.58         3.35 o                         
  -4   3  12          0.46          0.58         1.45 o                         
  -3   3  12          1.48         -0.28         1.50 o                         
  -2   3  12         47.07         50.22         4.13 o                         
  -1   3  12        191.30        177.38         6.49 o                         
   0   3  12          9.82         10.96         3.35 o                         
   1   3  12         23.81         24.64         5.95 o                         
   2   3  12          3.67          2.67         1.74 o                         
   3   3  12          0.27          0.40         1.75 o                         
  -6   4  12         24.71         34.88         9.09 o                         
  -5   4  12         15.09         17.33         5.41 o                         
  -4   4  12          1.68          4.03         2.34 o                         
  -3   4  12          9.85         11.49         2.97 o                         
  -2   4  12        112.84         95.44         5.34 o                         
  -1   4  12         37.83         46.66         3.36 o                         
   0   4  12        123.41        129.95         5.67 o                         
   1   4  12          5.10          3.46         1.96 o                         
   2   4  12          0.08          0.72         1.72 o                         
   3   4  12         52.24         51.31        38.81 o                         
  -6   5  12         44.73         57.73         5.14 o                         
  -5   5  12         78.87        101.05         5.92 o                         
  -4   5  12        275.35        262.20         9.31 o                         
  -3   5  12         28.41         27.10         3.55 o                         
  -2   5  12          0.79          1.76         2.04 o                         
  -1   5  12         49.27         43.79         4.22 o                         
   0   5  12         30.55         40.36         3.58 o                         
   1   5  12          1.93          4.17         2.11 o                         
   2   5  12          2.51          3.77         2.15 o                         
  -5   6  12          7.54         11.06         3.87 o                         
  -4   6  12        128.06        120.71         6.57 o                         
  -3   6  12        137.82        119.41         8.58 o                         
  -2   6  12          7.89          3.68         2.15 o                         
  -1   6  12          5.30          5.65         2.04 o                         
   0   6  12          9.01          6.85         2.00 o                         
   1   6  12          0.15          6.16         2.90 o                         
  -3   7  12        238.18        221.26        14.10 o                         
  -2   7  12          3.10          2.32         2.05 o                         
  -1   7  12         48.80         57.18         6.45 o                         
  -5   0  13          4.27          5.20         3.40 o                         
  -3   0  13         13.47         14.14         3.76 o                         
  -1   0  13        113.55        108.43        10.89 o                         
   1   0  13         85.34        107.10         8.54 o                         
  -5   1  13         13.76         17.06         4.15 o                         
  -4   1  13          0.00          1.51         1.88 o                         
  -3   1  13          0.92          1.79         1.77 o                         
  -2   1  13        333.53        341.39        12.89 o                         
  -1   1  13         24.94         22.32         4.47 o                         
   0   1  13          0.01          0.97         2.70 o                         
   1   1  13          0.16         -0.44         2.74 o                         
  -4   2  13         15.29         20.22         3.04 o                         
  -3   2  13        128.07        123.67         6.62 o                         
  -2   2  13          0.35          0.45         1.78 o                         
  -1   2  13          3.14          3.28         2.64 o                         
   0   2  13          0.04          0.39         2.52 o                         
  -4   3  13          0.94          1.02         3.57 o                         
  -3   3  13          0.11          1.66         2.04 o                         
  -2   3  13          1.83          5.37         3.51 o                         
  -1   3  13         17.39         18.38         4.42 o                         
   0   3  13         13.21         22.24         4.72 o                         
                                                                                
