# Supplementary material for: Quaternary and quinary molecular solids based on structural inequivalence and combinatorial approaches: 2-nitro­resorcinol and 4,6-di­chloro­resorcinol
Source: IUCrJ. 2021 Jan 11;8(Pt 2):178–85. doi: 10.1107/S2052252520016589 (PMC7924232; doi:10.1107/S2052252520016589)
Supplement: Supplementary file 15 [file m-08-00178-13NRES-TMP-PYRsup15.hkl]

data_13NRES-TMP-PYR                                                             
_shelx_title ' shelx_b.res in P2(1)'                                            
_shelx_refln_list_code          4                                               
_shelx_F_calc_maximum      163.30                                               
_exptl_crystal_F_000       506.00                                               
_reflns_d_resolution_high  0.7700                                               
                                                                                
loop_                                                                           
 _space_group_symop_operation_xyz                                               
 'x, y, z'                                                                      
 '-x, y+1/2, -z'                                                                
                                                                                
_cell_length_a     7.7925                                                       
_cell_length_b    12.8850                                                       
_cell_length_c    12.3978                                                       
_cell_angle_alpha  90.000                                                       
_cell_angle_beta  104.054                                                       
_cell_angle_gamma  90.000                                                       
                                                                                
_shelx_F_squared_multiplier     1.000                                           
                                                                                
loop_                                                                           
 _refln_index_h                                                                 
 _refln_index_k                                                                 
 _refln_index_l                                                                 
 _refln_F_squared_calc                                                          
 _refln_F_squared_meas                                                          
 _refln_F_squared_sigma                                                         
 _refln_observed_status                                                         
   1 -16   0         22.53         30.27        27.92 o                         
   2 -16   0          4.56         13.09        15.19 o                         
   2 -15   0          7.08          2.14         7.05 o                         
   3 -15   0          0.09         10.48         8.61 o                         
   4 -15   0          3.62         17.20        10.66 o                         
   0 -14   0        102.99         73.24        12.91 o                         
   1 -14   0          8.75          8.19         4.78 o                         
   2 -14   0          1.29          3.85         6.63 o                         
   3 -14   0         17.87          9.77         8.05 o                         
   4 -14   0          2.17          8.67         7.71 o                         
   5 -14   0          0.16          3.68         8.86 o                         
   1 -13   0         25.49         27.21        13.52 o                         
   2 -13   0         24.53         38.73         8.27 o                         
   3 -13   0         34.69         40.49         9.68 o                         
   4 -13   0          7.86         10.44         8.54 o                         
   5 -13   0          5.25          5.82         8.79 o                         
   6 -13   0          1.79          2.88         9.40 o                         
   0 -12   0        664.48        672.66        32.10 o                         
   1 -12   0        251.83        244.16        10.11 o                         
   2 -12   0         21.50         46.01         8.03 o                         
   3 -12   0         44.73         54.40         9.72 o                         
   4 -12   0          2.47          1.76         7.05 o                         
   5 -12   0         32.82         29.93         9.65 o                         
   6 -12   0         25.35         38.78        13.28 o                         
   1 -11   0        200.98        232.66         9.70 o                         
   2 -11   0        290.84        229.60        25.33 o                         
   3 -11   0        322.52        340.44        20.06 o                         
   4 -11   0         96.17         82.72         9.72 o                         
   5 -11   0         14.60         17.42         8.81 o                         
   6 -11   0          9.17         16.36        13.54 o                         
   7 -11   0         12.36          7.33         9.08 o                         
   0 -10   0       1364.58       1339.50        47.38 o                         
   1 -10   0       1056.57       1171.22        48.26 o                         
   2 -10   0        246.65        225.08        17.77 o                         
   3 -10   0         80.20        151.81        16.60 o                         
   4 -10   0        154.98        144.96        14.30 o                         
   5 -10   0        207.54        205.02        15.19 o                         
   6 -10   0        125.93        116.95        15.52 o                         
   7 -10   0         61.13         68.06        15.08 o                         
   1  -9   0         26.18         30.50         2.79 o                         
   2  -9   0         16.54         22.50         4.03 o                         
   3  -9   0         36.13         53.72        11.42 o                         
   4  -9   0         28.48         31.70         7.35 o                         
   5  -9   0        130.25        146.51        12.33 o                         
   6  -9   0         72.34         80.66        13.71 o                         
   7  -9   0         22.25         28.87        10.86 o                         
   8  -9   0         11.36         19.92        21.57 o                         
   0  -8   0        652.53        615.63        31.16 o                         
   1  -8   0        178.03        200.85         6.54 o                         
   2  -8   0          8.86         12.75         3.02 o                         
   3  -8   0         33.40         38.51         7.66 o                         
   4  -8   0        178.89        192.19        16.14 o                         
   5  -8   0          5.95          5.51         6.12 o                         
   6  -8   0         54.00         50.84         8.73 o                         
   7  -8   0         31.13         52.91        11.54 o                         
   8  -8   0         16.01         25.37        10.84 o                         
   1  -7   0        120.02        113.44         3.95 o                         
   2  -7   0        433.29        435.79        13.77 o                         
   3  -7   0        218.32        206.63        10.32 o                         
   4  -7   0         20.14         23.62         6.34 o                         
   5  -7   0         71.79         91.00        21.45 o                         
   6  -7   0          7.76         43.12         7.60 o                         
   7  -7   0         49.84         46.33        10.43 o                         
   8  -7   0          1.68          4.96         8.65 o                         
   0  -6   0       1408.21       1474.92        34.65 o                         
   1  -6   0       1738.07       1811.37        27.15 o                         
   2  -6   0        423.83        377.80        17.00 o                         
   3  -6   0         34.24         33.60         5.02 o                         
   4  -6   0        148.79        207.98        11.32 o                         
   5  -6   0         76.80        116.13        10.31 o                         
   6  -6   0        115.35        110.70        11.30 o                         
   7  -6   0         15.70         35.36         9.82 o                         
   8  -6   0          5.28          6.07         7.69 o                         
   9  -6   0          4.98          5.49        10.22 o                         
   1  -5   0        671.26        717.18         9.86 o                         
   2  -5   0         74.51         73.45         5.24 o                         
   3  -5   0        154.34        158.03         7.93 o                         
   4  -5   0         67.40         70.05         5.72 o                         
   5  -5   0        118.05        146.75         9.88 o                         
   6  -5   0          2.95         28.88        12.31 o                         
   7  -5   0         27.20         18.29         7.54 o                         
   8  -5   0          0.51          4.53         7.42 o                         
   9  -5   0          0.50          7.78         7.30 o                         
   0  -4   0       6192.02       6084.61        85.01 o                         
   1  -4   0       2458.85       2338.53        22.34 o                         
   2  -4   0        244.43        273.48         8.15 o                         
   3  -4   0        123.99        131.11         6.59 o                         
   4  -4   0        324.73        334.29        12.24 o                         
   5  -4   0         24.06         26.93         5.32 o                         
   6  -4   0         80.08         96.30         9.18 o                         
   7  -4   0         51.26         53.80         9.98 o                         
   8  -4   0         13.08          5.90         7.64 o                         
   9  -4   0          3.59         -4.81         6.16 o                         
   1  -3   0        231.08        224.50         3.28 o                         
   2  -3   0       1628.21       1536.20        32.10 o                         
   3  -3   0        218.05        276.25        10.92 o                         
   4  -3   0        193.44        239.09         8.92 o                         
   5  -3   0         13.75         21.71         4.56 o                         
   6  -3   0         13.75         38.22         6.26 o                         
   7  -3   0          9.85         23.55        10.44 o                         
   8  -3   0          0.75          3.41         9.70 o                         
   9  -3   0          0.91          3.84         6.70 o                         
   0  -2   0      12993.35      12019.22       109.20 o                         
   1  -2   0       3136.39       3307.39        50.18 o                         
   2  -2   0        921.91        814.97        14.06 o                         
   3  -2   0        900.87        771.16        19.24 o                         
   4  -2   0        386.68        391.93        12.00 o                         
   5  -2   0         46.24         66.98         8.64 o                         
   6  -2   0        172.02        177.64        10.13 o                         
   7  -2   0        126.85        111.93        14.34 o                         
   8  -2   0         68.69         30.68        15.92 o                         
   9  -2   0         10.33          4.80        11.14 o                         
   1  -1   0        686.25        488.78         9.74 o                         
   2  -1   0      14170.94      14412.42       121.27 o                         
   3  -1   0        228.55        286.61         6.49 o                         
   4  -1   0        643.72        825.06        17.44 o                         
   5  -1   0         22.74         34.72         5.07 o                         
   6  -1   0        127.99        115.86         6.75 o                         
   7  -1   0         21.89         46.40         6.28 o                         
   8  -1   0         32.20         12.02         7.50 o                         
   9  -1   0         15.85          1.11         9.04 o                         
   2   0   0       6540.38       7542.46        61.43 o                         
   3   0   0       2255.35       2430.69        38.02 o                         
   4   0   0        546.31        586.42        11.49 o                         
   5   0   0        242.32        194.44         6.91 o                         
   6   0   0        690.75        747.03        24.01 o                         
   7   0   0        252.97        174.24         9.08 o                         
   8   0   0        142.45        106.36        22.35 o                         
   1   1   0        687.30        501.60         6.33 o                         
   2   1   0      14171.79      14374.23       139.46 o                         
   3   1   0        228.59        271.61         6.45 o                         
   4   1   0        644.73        807.94        21.67 o                         
   5   1   0         22.69         38.22         4.65 o                         
   6   1   0        128.10        100.07         6.47 o                         
   7   1   0         21.88         34.65         4.65 o                         
   8   1   0         32.20         15.99        11.70 o                         
   9   1   0         15.86          6.17         8.73 o                         
   0   2   0      12995.51      12049.21        83.05 o                         
   1   2   0       3136.24       3209.91        32.62 o                         
   2   2   0        921.18        828.84        16.57 o                         
   3   2   0        900.95        725.83        29.08 o                         
   4   2   0        386.94        357.88        10.41 o                         
   5   2   0         46.19         55.77         4.50 o                         
   6   2   0        172.02        172.63        19.58 o                         
   7   2   0        126.72        103.14        21.63 o                         
   8   2   0         68.55         27.10        13.72 o                         
   9   2   0         10.31          9.28         8.13 o                         
   1   3   0        230.88        241.22         7.83 o                         
   2   3   0       1628.29       1522.35        83.67 o                         
   3   3   0        218.02        228.86        13.78 o                         
   4   3   0        193.47        199.51         7.19 o                         
   5   3   0         13.81         18.66         4.67 o                         
   6   3   0         13.79         26.32         4.77 o                         
   7   3   0          9.88         12.54         4.89 o                         
   8   3   0          0.75          3.33         6.02 o                         
   9   3   0          0.91          4.93         8.50 o                         
   0   4   0       6192.44       6140.83        88.24 o                         
   1   4   0       2458.91       2352.32        29.35 o                         
   2   4   0        244.72        282.10        19.66 o                         
   3   4   0        123.91        129.26         8.66 o                         
   4   4   0        324.74        313.18        11.89 o                         
   5   4   0         24.11         29.94        11.34 o                         
   6   4   0         80.01         76.88        17.51 o                         
   7   4   0         51.31         60.83        10.36 o                         
   8   4   0         13.06          9.65         7.03 o                         
   9   4   0          3.57          5.10         8.41 o                         
   1   5   0        671.54        731.07        13.23 o                         
   2   5   0         74.52         66.34         3.96 o                         
   3   5   0        154.40        166.19         7.48 o                         
   4   5   0         67.46         79.41         9.98 o                         
   5   5   0        117.82        120.32         9.51 o                         
   6   5   0          2.95         20.42         6.66 o                         
   7   5   0         27.22         20.16         7.65 o                         
   8   5   0          0.50         15.56        10.97 o                         
   9   5   0          0.51         -5.41         6.83 o                         
   0   6   0       1408.11       1467.62        32.83 o                         
   1   6   0       1738.13       1843.39        29.28 o                         
   2   6   0        423.23        403.48        10.22 o                         
   3   6   0         34.07         34.33         4.22 o                         
   4   6   0        148.83        214.63         9.84 o                         
   5   6   0         76.86        139.09        10.12 o                         
   6   6   0        115.33        100.64        10.97 o                         
   7   6   0         15.76         13.61         7.91 o                         
   8   6   0          5.27          6.88         7.64 o                         
   9   6   0          4.99         13.73         9.36 o                         
   1   7   0        120.26        124.68         5.31 o                         
   2   7   0        433.27        390.48        11.34 o                         
   3   7   0        218.34        199.46        13.68 o                         
   4   7   0         20.08         28.99         5.27 o                         
   5   7   0         71.71         67.34        12.22 o                         
   6   7   0          7.81         34.00         8.38 o                         
   7   7   0         49.86         37.33        15.25 o                         
   8   7   0          1.69         12.56        13.55 o                         
   0   8   0        652.87        632.10        21.11 o                         
   1   8   0        178.00        194.04         7.51 o                         
   2   8   0          8.87         20.74         3.65 o                         
   3   8   0         33.34         30.94         4.97 o                         
   4   8   0        178.89        151.72         9.75 o                         
   5   8   0          5.96         11.57         4.53 o                         
   6   8   0         53.92         40.39         8.57 o                         
   7   8   0         31.22         43.03        10.44 o                         
   8   8   0         16.02         13.85         9.09 o                         
   1   9   0         26.17         28.00         3.82 o                         
   2   9   0         16.56         20.72         4.12 o                         
   3   9   0         36.16         44.85         9.93 o                         
   4   9   0         28.51         42.03         6.20 o                         
   5   9   0        130.00        140.33        11.49 o                         
   6   9   0         72.30         87.12        11.27 o                         
   7   9   0         22.27         31.06        12.48 o                         
   8   9   0         11.33         17.29        17.32 o                         
   0  10   0       1364.67       1282.13        45.84 o                         
   1  10   0       1056.71       1127.82        29.11 o                         
   2  10   0        246.58        244.53        10.92 o                         
   3  10   0         80.32        140.28         9.66 o                         
   4  10   0        155.00        187.72        12.36 o                         
   5  10   0        207.63        194.84        14.44 o                         
   6  10   0        125.79        124.53        22.06 o                         
   7  10   0         61.18         71.29        12.74 o                         
   1  11   0        200.63        249.47        12.01 o                         
   2  11   0        290.77        265.49        19.98 o                         
   3  11   0        322.70        383.06        18.01 o                         
   4  11   0         96.31         88.30        10.33 o                         
   5  11   0         14.59         22.56         9.87 o                         
   6  11   0          9.17         27.23         8.77 o                         
   7  11   0         12.37          6.96         8.54 o                         
   0  12   0        664.58        725.97        35.41 o                         
   1  12   0        251.81        270.99        13.32 o                         
   2  12   0         21.51         37.55         6.91 o                         
   3  12   0         44.73         52.36         8.44 o                         
   4  12   0          2.46          9.33         5.82 o                         
   5  12   0         32.84         33.82        12.96 o                         
   6  12   0         25.33         33.38        11.06 o                         
   1  13   0         25.44         54.55        11.36 o                         
   2  13   0         24.59         36.27         7.14 o                         
   3  13   0         34.65         41.39         8.43 o                         
   4  13   0          7.88         20.69         7.49 o                         
   5  13   0          5.24         11.39        13.44 o                         
   6  13   0          1.79          8.52         8.05 o                         
   0  14   0        103.22        105.84        15.10 o                         
   1  14   0          8.75         16.10         6.62 o                         
   2  14   0          1.29          9.28         6.06 o                         
   3  14   0         17.89         14.12        12.55 o                         
   4  14   0          2.16          2.12         8.88 o                         
   5  14   0          0.15          7.91        17.02 o                         
   1  15   0         11.16         23.92        18.89 o                         
   2  15   0          7.07          8.29         6.45 o                         
   3  15   0          0.09         10.32         7.98 o                         
   4  15   0          3.62         16.72        11.36 o                         
   0  16   0         15.04         11.47        11.64 o                         
   1  16   0         22.57         31.43        14.26 o                         
   2  16   0          4.56          3.23         8.10 o                         
  -2 -16   1         11.94         11.62        11.48 o                         
  -1 -16   1          2.49         -5.63         9.65 o                         
   0 -16   1         12.39         17.48        10.10 o                         
   1 -16   1          2.86         13.45         8.31 o                         
   2 -16   1          2.69          4.48         8.85 o                         
  -4 -15   1          4.29         17.87        15.89 o                         
  -3 -15   1          3.25          2.98         9.77 o                         
  -2 -15   1          3.92          3.29         7.10 o                         
  -1 -15   1          6.81          6.28         6.87 o                         
   0 -15   1         49.45         25.81        10.14 o                         
   1 -15   1         10.68         21.47        10.76 o                         
   2 -15   1          5.14          4.63         8.37 o                         
   3 -15   1         11.08          3.42         7.66 o                         
   4 -15   1          0.30          2.09         7.25 o                         
  -5 -14   1          2.80          6.42         7.48 o                         
  -4 -14   1          4.96         19.77         8.87 o                         
  -3 -14   1          0.72         -4.67         5.89 o                         
  -2 -14   1          0.87         -0.05         6.26 o                         
  -1 -14   1         27.61         21.82        10.46 o                         
   0 -14   1          3.25         -0.19         3.55 o                         
   1 -14   1         10.34         13.57         5.33 o                         
   2 -14   1          9.53         14.68        11.42 o                         
   3 -14   1          0.78          2.68         6.85 o                         
   4 -14   1          5.89         12.56         9.52 o                         
   5 -14   1          2.20         10.92         9.61 o                         
  -6 -13   1          1.31         -0.21         8.70 o                         
  -5 -13   1          1.23          5.47         8.24 o                         
  -4 -13   1         33.56         36.76        10.00 o                         
  -3 -13   1          8.51         18.62         7.72 o                         
  -2 -13   1          3.62         -0.60         5.54 o                         
  -1 -13   1         26.36         18.97         7.15 o                         
   0 -13   1         56.76         41.37        15.92 o                         
   1 -13   1         20.39          6.40         5.65 o                         
   2 -13   1          0.60         -5.10         7.84 o                         
   3 -13   1         33.09         42.02         8.88 o                         
   4 -13   1         20.41         39.96        10.36 o                         
   5 -13   1          2.95         -0.33         8.03 o                         
  -6 -12   1          1.60         -0.13         8.84 o                         
  -5 -12   1         18.52          8.39         9.51 o                         
  -4 -12   1         60.98         48.76        10.88 o                         
  -3 -12   1         21.84         17.94         8.10 o                         
  -2 -12   1         32.65         33.75         7.23 o                         
  -1 -12   1        173.44        162.95        10.08 o                         
   0 -12   1          8.56          8.35         5.39 o                         
   1 -12   1         94.37        109.85         8.04 o                         
   2 -12   1         25.21         28.52         7.45 o                         
   3 -12   1        124.23        140.66        20.04 o                         
   4 -12   1         72.56        103.08        13.63 o                         
   5 -12   1         10.84         42.57        11.98 o                         
   6 -12   1         18.98          9.16        11.25 o                         
  -7 -11   1         14.16          9.14         8.85 o                         
  -6 -11   1         28.66         13.52        10.64 o                         
  -5 -11   1         27.70         38.11        18.84 o                         
  -4 -11   1         48.98         56.95        13.69 o                         
  -3 -11   1         81.36         74.40        10.62 o                         
  -2 -11   1        294.77        253.99        18.41 o                         
  -1 -11   1         75.66         97.90         9.49 o                         
   0 -11   1        326.21        295.90        14.52 o                         
   1 -11   1        367.71        366.45        27.82 o                         
   2 -11   1         56.57         39.26         7.37 o                         
   3 -11   1         94.23        117.09        11.72 o                         
   4 -11   1         74.41         62.23         8.67 o                         
   5 -11   1        105.87        117.47        15.10 o                         
   6 -11   1         64.79         68.11        12.66 o                         
   7 -11   1         10.77         12.67        17.00 o                         
  -8 -10   1         19.04          8.11        15.71 o                         
  -7 -10   1          9.54         -0.11         7.02 o                         
  -6 -10   1         11.25         10.54         8.33 o                         
  -5 -10   1         37.81         39.84        11.81 o                         
  -4 -10   1        331.14        324.14        19.10 o                         
  -3 -10   1        268.09        293.04        16.28 o                         
  -2 -10   1        167.11        169.27        11.31 o                         
  -1 -10   1        698.94        718.86        16.95 o                         
   0 -10   1        143.50        140.01         5.67 o                         
   1 -10   1        108.23        105.57         4.77 o                         
   2 -10   1        121.17        111.54         6.34 o                         
   3 -10   1        371.39        393.57        18.86 o                         
   4 -10   1        153.70        139.84        11.98 o                         
   5 -10   1         49.55         91.06        11.76 o                         
   6 -10   1          9.78         33.64        10.05 o                         
   7 -10   1         49.52         66.76        14.55 o                         
  -8  -9   1          1.78          1.44         8.97 o                         
  -7  -9   1         13.64         11.56         8.94 o                         
  -6  -9   1         19.24         24.83         8.65 o                         
  -5  -9   1         75.84        107.60        12.01 o                         
  -4  -9   1         26.19         44.87         7.57 o                         
  -3  -9   1         98.76         89.30        12.12 o                         
  -2  -9   1        101.21         65.01         8.90 o                         
  -1  -9   1         53.10         49.33         4.27 o                         
   0  -9   1        192.78        204.10         6.03 o                         
   1  -9   1          4.19          4.65         2.59 o                         
   2  -9   1         79.21         52.47         4.60 o                         
   3  -9   1         41.04         92.61        13.36 o                         
   4  -9   1         57.28         71.64        13.40 o                         
   5  -9   1         40.61         69.39        10.32 o                         
   6  -9   1         11.25         23.92         9.52 o                         
   7  -9   1         23.52         57.15        13.34 o                         
   8  -9   1         12.53         17.09        11.14 o                         
  -8  -8   1         11.47         10.63         8.22 o                         
  -7  -8   1         13.52         28.83        14.79 o                         
  -6  -8   1          7.11         30.24         8.31 o                         
  -5  -8   1         19.80         18.90        18.54 o                         
  -4  -8   1         10.08         18.69         5.86 o                         
  -3  -8   1          9.66          3.20         4.72 o                         
  -2  -8   1         25.48         34.20         5.45 o                         
  -1  -8   1        164.21        159.27         6.20 o                         
   0  -8   1         52.25         43.17         4.00 o                         
   1  -8   1         52.54         55.67         3.35 o                         
   2  -8   1         29.06         31.60         3.03 o                         
   3  -8   1         19.66         18.00         6.53 o                         
   4  -8   1         29.17         36.06         6.69 o                         
   5  -8   1         13.98         21.98         6.81 o                         
   6  -8   1          1.42         21.45         9.27 o                         
   7  -8   1         23.79         20.26         9.82 o                         
   8  -8   1          5.15          8.12         9.19 o                         
  -9  -7   1          8.58          7.32        15.89 o                         
  -8  -7   1          0.63          1.41         7.99 o                         
  -7  -7   1         73.38         77.04        12.34 o                         
  -6  -7   1         37.33         45.52         9.13 o                         
  -5  -7   1          1.71         35.52         9.12 o                         
  -4  -7   1        146.47        130.20        10.27 o                         
  -3  -7   1         22.60         17.61         4.24 o                         
  -2  -7   1        208.70        183.39        21.37 o                         
  -1  -7   1        792.54        793.86        27.53 o                         
   0  -7   1       1086.69        981.27        23.70 o                         
   1  -7   1        545.13        569.69        42.19 o                         
   2  -7   1         36.61         30.31         5.56 o                         
   3  -7   1         28.33         38.02         5.66 o                         
   4  -7   1        118.12         88.81         8.23 o                         
   5  -7   1          8.51         12.77         6.02 o                         
   6  -7   1         55.19         62.43        10.29 o                         
   7  -7   1          8.25         19.64         8.31 o                         
   8  -7   1          5.06         21.03         8.82 o                         
  -9  -6   1         20.98         26.54        11.52 o                         
  -8  -6   1          2.26          3.69         7.43 o                         
  -7  -6   1         13.73         69.15         9.83 o                         
  -6  -6   1         68.57         61.28         9.02 o                         
  -5  -6   1         27.44         21.43         8.18 o                         
  -4  -6   1         29.43         26.00         5.80 o                         
  -3  -6   1         11.35         16.18         2.98 o                         
  -2  -6   1        149.55        110.63         9.99 o                         
  -1  -6   1        592.12        518.60        14.96 o                         
   0  -6   1         23.03         25.11         2.21 o                         
   1  -6   1        209.75        215.38        22.27 o                         
   2  -6   1        284.60        272.47        21.24 o                         
   3  -6   1         54.95         51.02         5.27 o                         
   4  -6   1         43.56         61.12         7.75 o                         
   5  -6   1         49.44         53.60         7.61 o                         
   6  -6   1         31.68         43.48         7.47 o                         
   7  -6   1         16.54         16.26        10.99 o                         
   8  -6   1          3.77          8.29         8.41 o                         
  -9  -5   1          6.59         14.82        12.16 o                         
  -8  -5   1         17.37          8.67         7.69 o                         
  -7  -5   1         85.81         94.66        11.04 o                         
  -6  -5   1         45.57         30.45         6.06 o                         
  -5  -5   1         43.39         46.26         3.81 o                         
  -4  -5   1        150.50        124.86         7.18 o                         
  -3  -5   1         50.47         42.06         2.60 o                         
  -2  -5   1         33.71         33.96         2.19 o                         
  -1  -5   1       1072.01       1129.76        27.02 o                         
   0  -5   1        234.38        215.04         6.13 o                         
   1  -5   1        500.59        406.28         6.98 o                         
   2  -5   1         31.72         19.23         3.37 o                         
   3  -5   1          6.46          5.82         6.01 o                         
   4  -5   1        192.88        227.95        14.31 o                         
   5  -5   1         24.88         43.51         6.65 o                         
   6  -5   1         60.97         58.63         9.62 o                         
   7  -5   1         15.41          9.07         6.80 o                         
   8  -5   1          4.32         14.96         8.38 o                         
   9  -5   1          1.43         -6.72         6.72 o                         
  -9  -4   1         10.28         -6.65         7.52 o                         
  -8  -4   1          6.17          9.50        12.30 o                         
  -7  -4   1         29.79          7.07         9.04 o                         
  -6  -4   1         45.63         58.79         7.39 o                         
  -5  -4   1          3.87         10.55         6.78 o                         
  -4  -4   1          8.58         30.82         2.85 o                         
  -3  -4   1         81.41        101.83         8.16 o                         
  -2  -4   1        273.88        301.05        15.54 o                         
  -1  -4   1        850.63        794.23        11.13 o                         
   0  -4   1        130.89        132.28         4.96 o                         
   1  -4   1        195.68        198.00         5.44 o                         
   2  -4   1        157.52        174.42         5.94 o                         
   3  -4   1         34.39         46.02         9.85 o                         
   4  -4   1         63.79         87.27         6.37 o                         
   5  -4   1         33.53         38.96         7.41 o                         
   6  -4   1          6.18         15.26         5.60 o                         
   7  -4   1         34.58         34.67         8.91 o                         
   8  -4   1          1.68          3.46         6.11 o                         
   9  -4   1          1.48          6.76         7.64 o                         
  -9  -3   1          5.50          9.61         8.91 o                         
  -8  -3   1         18.98          4.93         7.43 o                         
  -7  -3   1         35.42         16.82        11.88 o                         
  -6  -3   1         19.18         16.43         5.51 o                         
  -5  -3   1         41.20         44.09         5.96 o                         
  -4  -3   1        353.38        346.33        19.19 o                         
  -3  -3   1        306.79        223.23        10.66 o                         
  -2  -3   1        122.41        103.34         2.88 o                         
  -1  -3   1       1450.92       1427.01        15.85 o                         
   0  -3   1      10742.91       9753.81        84.39 o                         
   1  -3   1        238.91        224.59         6.73 o                         
   2  -3   1         74.41         76.85         3.65 o                         
   3  -3   1        142.11        192.13         7.03 o                         
   4  -3   1         61.82         89.20         5.83 o                         
   5  -3   1         10.92          9.94         3.71 o                         
   6  -3   1         12.56         40.35         6.88 o                         
   7  -3   1         11.60          5.35         6.95 o                         
   8  -3   1         23.42         12.90         7.09 o                         
   9  -3   1          0.00         13.08         9.32 o                         
  -9  -2   1          0.61          8.00         9.36 o                         
  -8  -2   1          3.41          2.94         5.26 o                         
  -7  -2   1          8.91          7.90         5.22 o                         
  -6  -2   1         11.91          8.11         6.59 o                         
  -5  -2   1         76.28        112.86         9.18 o                         
  -4  -2   1        362.23        396.28        11.80 o                         
  -3  -2   1        296.38        383.39        13.89 o                         
  -2  -2   1         47.20         80.81         5.51 o                         
  -1  -2   1        336.25        310.67         4.44 o                         
   0  -2   1        106.22         72.27         2.09 o                         
   1  -2   1         19.94         23.19         1.52 o                         
   2  -2   1        172.68        185.34         5.06 o                         
   3  -2   1        289.55        346.29         8.92 o                         
   4  -2   1        565.40        713.29        15.75 o                         
   5  -2   1          6.83          6.19         3.22 o                         
   6  -2   1        261.25        247.46        12.68 o                         
   7  -2   1          7.27          4.08         4.56 o                         
   8  -2   1         65.06         48.75         9.96 o                         
   9  -2   1          3.77          4.19        10.58 o                         
  -9  -1   1          2.39         -8.44         8.44 o                         
  -8  -1   1          7.61          7.89        10.04 o                         
  -7  -1   1         13.63         27.63         5.71 o                         
  -6  -1   1         69.67         98.11        13.06 o                         
  -5  -1   1        106.63        141.08        11.35 o                         
  -4  -1   1        899.69        966.18        29.99 o                         
  -3  -1   1        736.28        619.43        13.00 o                         
  -2  -1   1       4904.63       4669.61        45.12 o                         
  -1  -1   1        859.58        661.50        20.87 o                         
   1  -1   1        666.59        463.37         7.32 o                         
   2  -1   1       4014.34       4266.86        41.52 o                         
   3  -1   1        930.74        922.23        14.59 o                         
   4  -1   1       2568.64       2853.47        42.54 o                         
   5  -1   1         69.50         82.93         5.33 o                         
   6  -1   1        652.58        686.88        19.14 o                         
   7  -1   1         12.18         11.65         4.74 o                         
   8  -1   1         60.32         39.16        19.03 o                         
   9  -1   1          2.21          8.49         9.70 o                         
  -9   0   1         24.09         13.87         8.84 o                         
  -8   0   1         15.36         22.99        12.17 o                         
  -7   0   1         11.56         10.89         4.07 o                         
  -6   0   1          5.79         14.58         3.24 o                         
  -5   0   1         87.98         89.35         6.13 o                         
  -4   0   1       2350.55       3080.75        44.65 o                         
  -3   0   1        918.60        939.52        21.68 o                         
  -2   0   1       8468.83       9137.19        75.13 o                         
   1   0   1         25.49         36.29         1.58 o                         
   2   0   1      26666.51      25150.42       188.85 o                         
   3   0   1        563.45        673.27        12.33 o                         
   4   0   1       6114.20       6736.55        83.98 o                         
   5   0   1         48.70         75.45         5.19 o                         
   6   0   1         59.63        120.41         9.44 o                         
   7   0   1          2.21         -0.23         3.07 o                         
   8   0   1        165.79        109.52        18.82 o                         
   9   0   1         12.60          8.99        15.23 o                         
  -9   1   1          2.39          5.66         5.11 o                         
  -8   1   1          7.63         18.84         5.99 o                         
  -7   1   1         13.63         31.47         4.54 o                         
  -6   1   1         69.67         74.29         7.05 o                         
  -5   1   1        106.63        109.59         4.82 o                         
  -4   1   1        899.73        982.45        22.86 o                         
  -3   1   1        735.91        606.56        14.54 o                         
  -2   1   1       4903.26       4712.43        37.38 o                         
  -1   1   1        859.44        694.85         6.19 o                         
   1   1   1        666.26        458.63        21.85 o                         
   2   1   1       4013.85       4222.85        49.63 o                         
   3   1   1        930.36        928.32        26.59 o                         
   4   1   1       2568.78       2885.76        47.50 o                         
   5   1   1         69.55         79.41         4.42 o                         
   6   1   1        652.48        608.76        47.67 o                         
   7   1   1         12.17          3.09         3.42 o                         
   8   1   1         60.38         14.17        12.91 o                         
   9   1   1          2.20          1.92         9.03 o                         
  -9   2   1          0.61         -6.64         7.54 o                         
  -8   2   1          3.41          3.99         4.59 o                         
  -7   2   1          8.90          9.96         4.67 o                         
  -6   2   1         11.89          4.74         3.43 o                         
  -5   2   1         76.16         92.39         8.39 o                         
  -4   2   1        362.06        380.91        11.87 o                         
  -3   2   1        296.39        357.91         7.87 o                         
  -2   2   1         47.30         92.07         2.27 o                         
  -1   2   1        335.69        315.15         7.01 o                         
   0   2   1        106.05         66.98         1.29 o                         
   1   2   1         20.04         22.61         2.45 o                         
   2   2   1        172.77        178.71         3.95 o                         
   3   2   1        289.50        312.66         6.43 o                         
   4   2   1        564.80        714.68        17.74 o                         
   5   2   1          6.85         16.25         3.29 o                         
   6   2   1        261.27        270.65        22.68 o                         
   7   2   1          7.28          7.21         7.34 o                         
   8   2   1         65.07         60.90        12.22 o                         
   9   2   1          3.76          5.83         7.66 o                         
  -9   3   1          5.51         10.06        13.68 o                         
  -8   3   1         18.99         13.83         5.68 o                         
  -7   3   1         35.44         30.68         5.83 o                         
  -6   3   1         19.22          9.18         3.54 o                         
  -5   3   1         41.23         41.84         4.00 o                         
  -4   3   1        353.40        331.18         8.44 o                         
  -3   3   1        306.85        252.79         6.57 o                         
  -2   3   1        122.38        113.44         4.62 o                         
  -1   3   1       1450.82       1386.56        24.97 o                         
   0   3   1      10742.91       9748.51        68.39 o                         
   1   3   1        238.96        221.87         7.00 o                         
   2   3   1         74.38         76.13         3.88 o                         
   3   3   1        142.19        186.23         7.42 o                         
   4   3   1         61.96         78.82        10.39 o                         
   5   3   1         10.94          6.36         2.57 o                         
   6   3   1         12.56         33.70         7.44 o                         
   7   3   1         11.58         10.21         4.28 o                         
   8   3   1         23.39         15.88         8.76 o                         
   9   3   1          0.00          0.97         9.23 o                         
  -9   4   1         10.28          0.73         9.74 o                         
  -8   4   1          6.16         14.48         8.91 o                         
  -7   4   1         29.86         17.94        14.64 o                         
  -6   4   1         45.54         50.41         9.99 o                         
  -5   4   1          3.83          8.27         4.24 o                         
  -4   4   1          8.59         26.84         4.94 o                         
  -3   4   1         81.58         95.29         4.08 o                         
  -2   4   1        273.95        305.56         6.40 o                         
  -1   4   1        850.60        780.93        11.44 o                         
   0   4   1        131.03        122.21         3.25 o                         
   1   4   1        195.84        205.82         3.80 o                         
   2   4   1        157.51        157.14         9.83 o                         
   3   4   1         34.44         33.06         2.89 o                         
   4   4   1         63.87         85.92         6.91 o                         
   5   4   1         33.48         22.45         3.05 o                         
   6   4   1          6.19         13.71         6.34 o                         
   7   4   1         34.63         22.26         8.51 o                         
   8   4   1          1.68          0.61         7.10 o                         
   9   4   1          1.49         -1.74         8.99 o                         
  -9   5   1          6.60         -8.11         8.11 o                         
  -8   5   1         17.31          4.69         9.13 o                         
  -7   5   1         85.80         85.99        11.46 o                         
  -6   5   1         45.68         41.42         7.18 o                         
  -5   5   1         43.41         45.67         6.42 o                         
  -4   5   1        150.48        134.13         9.13 o                         
  -3   5   1         50.65         43.83         3.52 o                         
  -2   5   1         33.89         34.63         6.81 o                         
  -1   5   1       1071.84       1093.08        15.13 o                         
   0   5   1        234.04        223.29         9.43 o                         
   1   5   1        500.91        415.02         8.44 o                         
   2   5   1         31.67         21.97         2.09 o                         
   3   5   1          6.39          6.71         3.10 o                         
   4   5   1        192.93        203.40        12.80 o                         
   5   5   1         24.89         40.38         8.38 o                         
   6   5   1         60.96         47.24         8.49 o                         
   7   5   1         15.37         11.14         7.18 o                         
   8   5   1          4.29         15.43         8.98 o                         
   9   5   1          1.43         10.51         7.38 o                         
  -9   6   1         20.96         14.92        11.94 o                         
  -8   6   1          2.25         10.04         7.15 o                         
  -7   6   1         13.71         42.33         9.62 o                         
  -6   6   1         68.42         59.27        12.72 o                         
  -5   6   1         27.61         27.21         5.80 o                         
  -4   6   1         29.52         23.76         3.85 o                         
  -3   6   1         11.46         20.57         3.42 o                         
  -2   6   1        149.67        117.10         5.97 o                         
  -1   6   1        592.28        555.35         9.96 o                         
   0   6   1         23.06         28.49         2.24 o                         
   1   6   1        209.91        217.62         5.18 o                         
   2   6   1        284.64        242.88         9.09 o                         
   3   6   1         54.98         44.75         4.85 o                         
   4   6   1         43.63         50.55        14.22 o                         
   5   6   1         49.37         37.17         8.76 o                         
   6   6   1         31.64         42.33         8.18 o                         
   7   6   1         16.57          5.55         7.62 o                         
   8   6   1          3.78          9.16         7.52 o                         
  -9   7   1          8.55          5.72         9.69 o                         
  -8   7   1          0.62          9.92         7.71 o                         
  -7   7   1         73.40         76.47        11.77 o                         
  -6   7   1         37.39         47.87         8.63 o                         
  -5   7   1          1.68         12.86         8.14 o                         
  -4   7   1        146.47        138.65         9.46 o                         
  -3   7   1         22.58         19.28         6.57 o                         
  -2   7   1        208.67        187.86         8.34 o                         
  -1   7   1        792.44        809.54        19.67 o                         
   0   7   1       1086.03        968.33        24.16 o                         
   1   7   1        545.18        562.63        13.31 o                         
   2   7   1         36.65         38.19         2.65 o                         
   3   7   1         28.19         36.81         4.64 o                         
   4   7   1        118.33         86.13         7.60 o                         
   5   7   1          8.46         12.65         9.02 o                         
   6   7   1         55.14         59.60         9.67 o                         
   7   7   1          8.23          7.48        10.53 o                         
   8   7   1          5.03         -4.77         8.69 o                         
  -8   8   1         11.48         -2.27        12.10 o                         
  -7   8   1         13.50         -4.21         7.03 o                         
  -6   8   1          7.11         18.54         7.58 o                         
  -5   8   1         19.91         20.97         8.55 o                         
  -4   8   1         10.09          9.74         4.65 o                         
  -3   8   1          9.72          6.56         2.76 o                         
  -2   8   1         25.39         30.10         3.94 o                         
  -1   8   1        164.19        160.02         6.89 o                         
   0   8   1         52.36         53.78         3.60 o                         
   1   8   1         52.63         59.69         6.38 o                         
   2   8   1         29.19         34.31         4.33 o                         
   3   8   1         19.69         13.30         4.13 o                         
   4   8   1         29.20         29.57         6.04 o                         
   5   8   1         14.00         24.23         6.20 o                         
   6   8   1          1.43         10.14         7.54 o                         
   7   8   1         23.76         19.50         9.53 o                         
   8   8   1          5.15          2.46         8.55 o                         
  -8   9   1          1.78         -7.86         7.86 o                         
  -7   9   1         13.65         19.17         8.04 o                         
  -6   9   1         19.28         12.69        18.20 o                         
  -5   9   1         75.79         92.49         9.68 o                         
  -4   9   1         26.14         43.60         7.13 o                         
  -3   9   1         98.74         85.08         6.47 o                         
  -2   9   1        101.25         71.64         7.10 o                         
  -1   9   1         53.06         60.02         5.24 o                         
   0   9   1        192.84        190.01         8.39 o                         
   1   9   1          4.20          5.79         2.55 o                         
   2   9   1         79.29         45.14         5.80 o                         
   3   9   1         41.06         79.53        16.43 o                         
   4   9   1         57.23         60.33         7.98 o                         
   5   9   1         40.67         58.78        11.28 o                         
   6   9   1         11.27         30.02         7.75 o                         
   7   9   1         23.57         48.73        20.19 o                         
   8   9   1         12.54         10.36         9.64 o                         
  -8  10   1         19.07         15.10        11.31 o                         
  -7  10   1          9.54         -1.55         5.96 o                         
  -6  10   1         11.23          7.98         9.82 o                         
  -5  10   1         37.87         23.35         7.33 o                         
  -4  10   1        331.10        290.99        21.73 o                         
  -3  10   1        268.09        277.71        13.24 o                         
  -2  10   1        167.04        164.46         8.42 o                         
  -1  10   1        698.98        582.90        29.90 o                         
   0  10   1        143.36        162.07        14.29 o                         
   1  10   1        108.31        122.46         7.77 o                         
   2  10   1        121.06        106.44         8.36 o                         
   3  10   1        371.35        415.49        17.03 o                         
   4  10   1        153.62        149.04        11.78 o                         
   5  10   1         49.60         80.61        10.69 o                         
   6  10   1          9.79         14.88         8.31 o                         
   7  10   1         49.46         58.91        11.93 o                         
  -7  11   1         14.14          2.46         7.28 o                         
  -6  11   1         28.66         39.55        13.02 o                         
  -5  11   1         27.63         32.84         8.18 o                         
  -4  11   1         48.95         46.14         8.28 o                         
  -3  11   1         81.34         88.54         8.99 o                         
  -2  11   1        294.86        255.09        11.57 o                         
  -1  11   1         75.72        102.08        10.88 o                         
   0  11   1        326.70        335.73        14.24 o                         
   1  11   1        367.89        444.91        23.61 o                         
   2  11   1         56.45         48.45         6.79 o                         
   3  11   1         94.40        126.95        10.64 o                         
   4  11   1         74.45         53.43         9.79 o                         
   5  11   1        105.92        118.10        13.44 o                         
   6  11   1         64.79         31.75        12.55 o                         
   7  11   1         10.78         -6.88         7.47 o                         
  -6  12   1          1.61          8.33         7.09 o                         
  -5  12   1         18.49         21.64         7.74 o                         
  -4  12   1         60.98         52.74         8.77 o                         
  -3  12   1         21.84         34.80         6.94 o                         
  -2  12   1         32.68         28.99         6.25 o                         
  -1  12   1        173.38        184.63        13.93 o                         
   0  12   1          8.55          6.13         5.07 o                         
   1  12   1         94.41        121.85         9.57 o                         
   2  12   1         25.19         34.21         6.48 o                         
   3  12   1        124.22        130.05        15.28 o                         
   4  12   1         72.44         84.74        11.42 o                         
   5  12   1         10.84         39.21        10.35 o                         
   6  12   1         18.98         30.46        15.42 o                         
  -6  13   1          1.30          4.78         7.21 o                         
  -5  13   1          1.22          6.15         7.10 o                         
  -4  13   1         33.56         21.87         8.01 o                         
  -3  13   1          8.53          5.44         6.24 o                         
  -2  13   1          3.57          6.09         4.87 o                         
  -1  13   1         26.33         31.55         6.49 o                         
   0  13   1         56.83         59.40        11.09 o                         
   1  13   1         20.32         19.81         5.71 o                         
   2  13   1          0.61          0.31         8.49 o                         
   3  13   1         33.19         13.77        11.63 o                         
   4  13   1         20.43         33.54         8.99 o                         
   5  13   1          2.96          8.20         6.81 o                         
  -5  14   1          2.80         -4.27         7.44 o                         
  -4  14   1          4.95          7.13         8.36 o                         
  -3  14   1          0.72          2.26         5.29 o                         
  -2  14   1          0.88          3.88        10.15 o                         
  -1  14   1         27.55         34.04         7.29 o                         
   0  14   1          3.26          4.84         5.48 o                         
   1  14   1         10.30         35.15         7.30 o                         
   2  14   1          9.53         22.58         7.42 o                         
   3  14   1          0.78          1.94         5.64 o                         
   4  14   1          5.89         18.08         8.02 o                         
   5  14   1          2.20          2.06         8.61 o                         
  -4  15   1          4.29         11.14        16.73 o                         
  -3  15   1          3.25          3.25         6.78 o                         
  -2  15   1          3.92         11.41         7.19 o                         
  -1  15   1          6.81         -0.08         6.51 o                         
   0  15   1         49.45         42.66         9.03 o                         
   1  15   1         10.69         15.27         7.63 o                         
   2  15   1          5.14         17.74        10.43 o                         
   3  15   1         11.09         -0.61         9.09 o                         
   4  15   1          0.30         -2.80        10.30 o                         
  -2  16   1         11.91         15.35         8.88 o                         
  -1  16   1          2.49          8.93         7.21 o                         
   0  16   1         12.40         10.66        12.80 o                         
   1  16   1          2.86         10.57         8.15 o                         
   2  16   1          2.68          8.01         7.73 o                         
  -2 -16   2          4.45          8.44        11.52 o                         
  -1 -16   2          4.26         12.25        11.19 o                         
   0 -16   2          5.34          5.40         9.04 o                         
   1 -16   2          2.13          5.88         7.24 o                         
   2 -16   2          9.45         11.20        11.81 o                         
  -4 -15   2          5.58          8.19         9.90 o                         
  -3 -15   2          0.50         -3.21         6.64 o                         
  -2 -15   2          1.78          3.43         6.47 o                         
  -1 -15   2         18.80          7.53         7.24 o                         
   0 -15   2          4.43          9.88         5.51 o                         
   1 -15   2          1.41          7.22         7.09 o                         
   2 -15   2          7.04         29.50        12.58 o                         
   3 -15   2          3.99        -10.34        10.34 o                         
  -5 -14   2          1.66         12.94         8.71 o                         
  -4 -14   2          4.87         14.29         8.84 o                         
  -3 -14   2          1.21         -1.97         7.31 o                         
  -2 -14   2          1.19          2.55         6.60 o                         
  -1 -14   2         15.82         10.67         5.18 o                         
   0 -14   2         21.26         20.06         7.68 o                         
   1 -14   2          3.48          2.18         3.71 o                         
   2 -14   2          4.84         -2.06         6.72 o                         
   3 -14   2          0.91          9.88         7.83 o                         
   4 -14   2          4.86          4.36         7.66 o                         
  -6 -13   2          2.84          0.38         7.12 o                         
  -5 -13   2          0.40          7.12         8.07 o                         
  -4 -13   2          3.82          3.15         6.64 o                         
  -3 -13   2         32.67         38.42         9.52 o                         
  -2 -13   2          5.78          3.62         4.57 o                         
  -1 -13   2         33.34         26.67         7.90 o                         
   0 -13   2         10.35          4.46         3.54 o                         
   1 -13   2          1.60         -1.70         3.51 o                         
   2 -13   2         34.67         35.50         9.13 o                         
   3 -13   2         18.28         18.74         8.70 o                         
   4 -13   2          1.99          2.98         7.38 o                         
   5 -13   2         10.94          7.58         9.25 o                         
  -7 -12   2          0.83          1.46         8.15 o                         
  -6 -12   2          1.25         -0.25         9.51 o                         
  -5 -12   2          6.83         10.61         7.40 o                         
  -4 -12   2         31.02         21.61        14.07 o                         
  -3 -12   2         29.06         30.12         8.36 o                         
  -2 -12   2         15.24         17.51         3.74 o                         
  -1 -12   2         84.09         79.22         7.88 o                         
   0 -12   2        137.30        126.67         9.98 o                         
   1 -12   2         11.48         12.51         5.34 o                         
   2 -12   2         16.10         42.33        10.87 o                         
   3 -12   2         49.12         78.74        11.29 o                         
   4 -12   2         23.47         54.02        12.71 o                         
   5 -12   2         59.49         83.15        14.23 o                         
   6 -12   2         16.36         14.55        11.98 o                         
  -7 -11   2          0.58          2.96         8.58 o                         
  -6 -11   2          9.15         -0.19         7.34 o                         
  -5 -11   2          9.90          9.45         8.18 o                         
  -4 -11   2         11.75         14.27         8.03 o                         
  -3 -11   2         80.60        109.67        10.77 o                         
  -2 -11   2         20.18          9.52         4.93 o                         
  -1 -11   2         13.57          9.56         4.17 o                         
   0 -11   2         70.08         67.44         5.50 o                         
   1 -11   2         93.31        131.77         7.61 o                         
   2 -11   2        319.60        289.43        14.56 o                         
   3 -11   2        209.16        259.01        17.60 o                         
   4 -11   2         54.58         38.86        21.31 o                         
   5 -11   2         22.34         22.00        10.15 o                         
   6 -11   2          4.24          7.21         9.38 o                         
  -8 -10   2          1.20          7.07         9.06 o                         
  -7 -10   2          7.94          7.65        10.00 o                         
  -6 -10   2          8.81         13.94         8.77 o                         
  -5 -10   2          6.95         13.50         8.68 o                         
  -4 -10   2         67.69         82.97        10.03 o                         
  -3 -10   2         25.58         25.54        10.53 o                         
  -2 -10   2         37.14         28.99         4.46 o                         
  -1 -10   2        159.56        141.91        13.44 o                         
   0 -10   2        274.32        250.84         8.58 o                         
   1 -10   2         75.38         80.98        11.27 o                         
   2 -10   2         90.61        110.78        10.40 o                         
   3 -10   2        100.35        122.68        12.19 o                         
   4 -10   2         33.14         40.77         9.15 o                         
   5 -10   2         72.87         76.75        12.20 o                         
   6 -10   2         18.63         33.47        20.54 o                         
   7 -10   2         11.74         13.93        10.61 o                         
  -8  -9   2          1.81          3.61         9.48 o                         
  -7  -9   2          7.62          7.48         8.49 o                         
  -6  -9   2          3.99         14.29         8.40 o                         
  -5  -9   2         11.06         10.28         7.73 o                         
  -4  -9   2         55.88         61.47        11.39 o                         
  -3  -9   2        100.32        104.63        13.23 o                         
  -2  -9   2          8.02         18.92         6.26 o                         
  -1  -9   2         69.70         72.05         5.19 o                         
   0  -9   2         83.41         53.08         5.30 o                         
   1  -9   2         18.56         10.05         3.81 o                         
   2  -9   2         80.54         76.68         7.16 o                         
   3  -9   2         57.08         60.59         8.22 o                         
   4  -9   2         13.92         34.39         7.67 o                         
   5  -9   2          1.35         19.48         8.42 o                         
   6  -9   2         38.40         22.89         9.85 o                         
   7  -9   2          9.46         10.13         9.50 o                         
  -8  -8   2          8.31         24.01        10.24 o                         
  -7  -8   2          1.40          3.76         7.78 o                         
  -6  -8   2          6.62          1.83         5.22 o                         
  -5  -8   2         58.35         77.47        20.42 o                         
  -4  -8   2         44.79         44.40         7.00 o                         
  -3  -8   2         46.03         40.26         9.32 o                         
  -2  -8   2         11.97          9.49         3.83 o                         
  -1  -8   2         27.89         34.53         4.69 o                         
   0  -8   2         24.29         39.54         3.86 o                         
   1  -8   2          3.91          8.44         3.23 o                         
   2  -8   2         14.90         20.37         8.06 o                         
   3  -8   2          7.68         22.27         5.23 o                         
   4  -8   2         74.16         69.16         8.62 o                         
   5  -8   2          0.25         -5.60         5.60 o                         
   6  -8   2          5.54          3.91         6.91 o                         
   7  -8   2          3.29          7.45         7.95 o                         
   8  -8   2          5.48          4.37         9.54 o                         
  -9  -7   2          3.20         14.91         9.79 o                         
  -8  -7   2          3.13         -4.48         8.48 o                         
  -7  -7   2         45.61         43.22        10.14 o                         
  -6  -7   2         28.33         38.29         8.61 o                         
  -5  -7   2         86.24         66.72        14.43 o                         
  -4  -7   2         90.68         87.48        15.44 o                         
  -3  -7   2        245.45        266.51        15.18 o                         
  -2  -7   2         36.95         63.93         4.39 o                         
  -1  -7   2         55.82         62.02         3.08 o                         
   0  -7   2         48.19         49.41         2.95 o                         
   1  -7   2          5.52          5.43         2.84 o                         
   2  -7   2        180.22        172.01         7.96 o                         
   3  -7   2         49.76         49.33        14.18 o                         
   4  -7   2         21.61         36.75         6.98 o                         
   5  -7   2         26.22         39.93        10.13 o                         
   6  -7   2          1.38         10.05         6.87 o                         
   7  -7   2         22.32         25.72         9.12 o                         
   8  -7   2          5.39         10.23         8.74 o                         
  -9  -6   2          1.84          6.43         7.38 o                         
  -8  -6   2          9.25          1.85         8.06 o                         
  -7  -6   2         19.28         49.23         9.65 o                         
  -6  -6   2          6.83          7.25         3.37 o                         
  -5  -6   2        405.52        359.56        30.10 o                         
  -4  -6   2         90.07        159.18        13.51 o                         
  -3  -6   2        626.81        630.05        23.58 o                         
  -2  -6   2        277.00        238.69         5.85 o                         
  -1  -6   2       1078.17       1040.55        14.72 o                         
   0  -6   2         86.26        144.17         5.24 o                         
   1  -6   2        105.24        112.95         5.37 o                         
   2  -6   2        111.96        155.94        18.87 o                         
   3  -6   2         11.02         25.80         5.30 o                         
   4  -6   2        136.53        161.59         9.24 o                         
   5  -6   2         38.91         36.34         6.35 o                         
   6  -6   2          9.10         10.16         6.62 o                         
   7  -6   2          9.51         22.98         8.73 o                         
   8  -6   2          8.40         -1.69         7.35 o                         
  -9  -5   2          6.36         -8.10         8.10 o                         
  -8  -5   2         14.66         16.84         7.64 o                         
  -7  -5   2         21.87         24.88        22.53 o                         
  -6  -5   2         12.21          1.34         3.12 o                         
  -5  -5   2        136.24        142.26        10.08 o                         
  -4  -5   2        309.16        278.71         8.98 o                         
  -3  -5   2        600.98        581.20        19.27 o                         
  -2  -5   2        110.69        111.79         5.12 o                         
  -1  -5   2        309.91        295.05         7.04 o                         
   0  -5   2        716.15        572.65        14.70 o                         
   1  -5   2        357.73        268.09         8.75 o                         
   2  -5   2         43.16         55.95         3.92 o                         
   3  -5   2         37.44         39.23         4.54 o                         
   4  -5   2         69.28         99.43         7.59 o                         
   5  -5   2         51.83         40.41         6.91 o                         
   6  -5   2          8.73         -0.59         4.95 o                         
   7  -5   2         35.91         46.76        13.93 o                         
   8  -5   2          1.06          0.86         6.31 o                         
  -9  -4   2          9.57         12.12         8.48 o                         
  -8  -4   2         12.95          8.16         6.97 o                         
  -7  -4   2          8.54         13.14         6.74 o                         
  -6  -4   2         47.13         72.99         8.78 o                         
  -5  -4   2        138.47        138.34        13.46 o                         
  -4  -4   2        146.29        133.11        11.45 o                         
  -3  -4   2        166.00        117.93         4.28 o                         
  -2  -4   2        269.01        199.31         3.44 o                         
  -1  -4   2        106.53        104.54         2.62 o                         
   0  -4   2        101.34         79.84         2.35 o                         
   1  -4   2        700.00        491.59        20.30 o                         
   2  -4   2         93.68         66.02         3.80 o                         
   3  -4   2         22.94         32.55         3.47 o                         
   4  -4   2        127.09        152.09        10.10 o                         
   5  -4   2         30.11         28.61         5.76 o                         
   6  -4   2          5.85         16.94         5.46 o                         
   7  -4   2          2.37          2.55         5.25 o                         
   8  -4   2          4.47          0.18         6.23 o                         
   9  -4   2          5.56         13.96        10.20 o                         
  -9  -3   2          8.04          1.39         9.50 o                         
  -8  -3   2          8.34         15.04         7.39 o                         
  -7  -3   2         29.84         22.26         6.89 o                         
  -6  -3   2          5.19         13.37         5.91 o                         
  -5  -3   2          5.74         13.41         6.06 o                         
  -4  -3   2         60.64         46.82         7.00 o                         
  -3  -3   2        170.06        138.60         5.58 o                         
  -2  -3   2        139.85        124.14         6.76 o                         
  -1  -3   2        471.33        322.95         4.54 o                         
   0  -3   2         21.84         20.86         1.92 o                         
   1  -3   2        166.11        159.70         4.56 o                         
   2  -3   2          1.98          9.62         2.32 o                         
   3  -3   2        290.00        257.22        14.03 o                         
   4  -3   2         34.84         37.08         7.34 o                         
   5  -3   2          7.02         13.43        11.21 o                         
   6  -3   2         15.76         25.88         5.67 o                         
   7  -3   2         15.02         28.37         6.86 o                         
   8  -3   2         15.75         14.62         7.56 o                         
   9  -3   2          4.67          8.33        10.86 o                         
  -9  -2   2          3.27          0.73         4.98 o                         
  -8  -2   2          1.29          1.96         5.49 o                         
  -7  -2   2          1.52          3.01         4.10 o                         
  -6  -2   2          2.35          6.05         4.17 o                         
  -5  -2   2         13.92         17.75         6.67 o                         
  -4  -2   2        137.27        163.73        10.92 o                         
  -3  -2   2         46.35         56.27         5.40 o                         
  -2  -2   2        733.38        682.76        12.02 o                         
  -1  -2   2        522.71        516.24         5.79 o                         
   0  -2   2       1231.94       1165.76        15.71 o                         
   1  -2   2        110.68        123.57         6.20 o                         
   2  -2   2        271.41        250.74        11.72 o                         
   3  -2   2        144.18        192.70         5.49 o                         
   4  -2   2        143.40        168.92         6.49 o                         
   5  -2   2          0.87          9.01         3.45 o                         
   6  -2   2         81.66        113.06        12.34 o                         
   7  -2   2          7.90         13.51         7.34 o                         
   8  -2   2         70.62         74.15        10.70 o                         
   9  -2   2          3.56          3.21        10.81 o                         
 -10  -1   2          5.75          7.27        16.11 o                         
  -9  -1   2          4.49         20.46        10.15 o                         
  -8  -1   2          0.85         -1.18         4.99 o                         
  -7  -1   2          2.22          0.98         6.62 o                         
  -6  -1   2         49.49         43.40         6.28 o                         
  -5  -1   2         62.36         80.41         8.94 o                         
  -4  -1   2         42.09         52.05         3.54 o                         
  -3  -1   2       1747.42       1905.30        28.57 o                         
  -2  -1   2        219.36        321.84        10.10 o                         
  -1  -1   2         12.65         12.11         0.69 o                         
   0  -1   2        341.89        167.92         4.17 o                         
   1  -1   2        412.20        137.73         2.76 o                         
   2  -1   2       5568.29       5637.66        56.12 o                         
   3  -1   2          7.63         31.45         3.81 o                         
   4  -1   2       1069.81       1165.36        32.04 o                         
   5  -1   2         32.96         73.93         5.05 o                         
   6  -1   2        152.08        209.54         9.61 o                         
   7  -1   2         16.71         31.66         6.61 o                         
   8  -1   2        112.41         84.07         8.63 o                         
 -10   0   2          0.85         -3.59        11.64 o                         
  -9   0   2          0.05         12.12         7.85 o                         
  -8   0   2         18.75         11.80         4.46 o                         
  -7   0   2          0.93          1.68         3.20 o                         
  -6   0   2          1.19          6.71         3.98 o                         
  -5   0   2        179.46        175.29        13.79 o                         
  -4   0   2        654.59        593.69        12.02 o                         
  -3   0   2          7.40        108.10         4.03 o                         
  -2   0   2        944.31        872.29        15.81 o                         
  -1   0   2       1337.96       1120.45        42.93 o                         
   0   0   2      10398.91       9965.64        57.29 o                         
   1   0   2       2382.13       2240.63        18.87 o                         
   2   0   2        256.20        254.73         6.66 o                         
   3   0   2        246.57        290.54         7.65 o                         
   4   0   2       1283.79       1318.67        29.85 o                         
   5   0   2        121.84        123.36         7.58 o                         
   6   0   2        469.19        442.61        14.94 o                         
   7   0   2         18.79         11.14         7.33 o                         
   8   0   2         14.15         36.31        20.15 o                         
   9   0   2         11.95          3.26        13.56 o                         
 -10   1   2          5.74         23.28        14.67 o                         
  -9   1   2          4.48          2.71         7.04 o                         
  -8   1   2          0.85          6.78         5.44 o                         
  -7   1   2          2.23          3.77         2.91 o                         
  -6   1   2         49.57         48.31         9.58 o                         
  -5   1   2         62.35         85.13         3.96 o                         
  -4   1   2         42.10         48.56         3.99 o                         
  -3   1   2       1747.38       1933.58        22.24 o                         
  -2   1   2        219.06        302.49         7.17 o                         
  -1   1   2         12.72         11.21         0.64 o                         
   0   1   2        342.42        154.51         7.14 o                         
   1   1   2        412.01        141.66         3.98 o                         
   2   1   2       5567.69       5475.76        48.64 o                         
   3   1   2          7.71         28.86         2.40 o                         
   4   1   2       1069.68       1090.03        35.15 o                         
   5   1   2         33.19         70.28         5.81 o                         
   6   1   2        151.93        187.17         8.43 o                         
   7   1   2         16.70         19.51         5.05 o                         
   8   1   2        112.45         70.16        24.99 o                         
   9   1   2          1.65          4.88        12.27 o                         
  -9   2   2          3.29         -0.09         4.38 o                         
  -8   2   2          1.29          8.51         5.14 o                         
  -7   2   2          1.51          0.67         4.58 o                         
  -6   2   2          2.35          1.04         2.56 o                         
  -5   2   2         13.92         14.39         2.17 o                         
  -4   2   2        137.35        145.01         5.76 o                         
  -3   2   2         46.34         45.46         2.23 o                         
  -2   2   2        733.29        679.09         9.29 o                         
  -1   2   2        522.52        524.60         7.52 o                         
   0   2   2       1232.10       1137.87        68.84 o                         
   1   2   2        110.38        107.16         3.97 o                         
   2   2   2        271.63        264.21        10.81 o                         
   3   2   2        144.20        150.01         6.29 o                         
   4   2   2        143.42        154.56        13.56 o                         
   5   2   2          0.87          6.06         6.57 o                         
   6   2   2         81.81        119.79         8.55 o                         
   7   2   2          7.87         15.52         5.36 o                         
   8   2   2         70.75         94.77        20.28 o                         
   9   2   2          3.54          1.07         8.49 o                         
  -9   3   2          8.06          1.81        11.62 o                         
  -8   3   2          8.34         12.38        13.71 o                         
  -7   3   2         29.80         17.72         5.51 o                         
  -6   3   2          5.18         24.64         4.19 o                         
  -5   3   2          5.71         11.90         2.87 o                         
  -4   3   2         60.60         49.51         3.08 o                         
  -3   3   2        170.03        137.67         4.50 o                         
  -2   3   2        139.84        123.36         5.61 o                         
  -1   3   2        471.39        333.82         4.69 o                         
   0   3   2         21.83         19.91         1.27 o                         
   1   3   2        166.01        161.22         8.69 o                         
   2   3   2          1.98         12.22         3.08 o                         
   3   3   2        289.95        236.30        12.55 o                         
   4   3   2         34.75         35.38         5.80 o                         
   5   3   2          6.99          6.57         2.56 o                         
   6   3   2         15.73         18.74         6.87 o                         
   7   3   2         15.03         18.28         8.33 o                         
   8   3   2         15.78         12.18         8.49 o                         
   9   3   2          4.67         -3.82         7.80 o                         
  -9   4   2          9.59         10.27        12.77 o                         
  -8   4   2         13.04          5.07         7.24 o                         
  -7   4   2          8.52          7.96         4.32 o                         
  -6   4   2         47.14         62.07         8.20 o                         
  -5   4   2        138.20        170.08         9.15 o                         
  -4   4   2        146.16        135.81         7.48 o                         
  -3   4   2        166.01        126.82         6.97 o                         
  -2   4   2        269.15        193.73         4.61 o                         
  -1   4   2        106.37        103.10         3.78 o                         
   0   4   2        101.04         77.71         2.41 o                         
   1   4   2        699.86        504.85         7.40 o                         
   2   4   2         93.49         64.35         3.99 o                         
   3   4   2         23.04         23.48         2.41 o                         
   4   4   2        127.23        136.06        19.11 o                         
   5   4   2         30.12         36.82         6.41 o                         
   6   4   2          5.82          0.36         6.25 o                         
   7   4   2          2.38          2.19         6.29 o                         
   8   4   2          4.46          2.24         6.92 o                         
   9   4   2          5.58         10.96        10.74 o                         
  -9   5   2          6.39          4.90        17.01 o                         
  -8   5   2         14.68         -0.31         6.79 o                         
  -7   5   2         21.83         32.66         7.54 o                         
  -6   5   2         12.27         11.78         4.75 o                         
  -5   5   2        136.41        141.59         9.46 o                         
  -4   5   2        308.49        299.14        17.73 o                         
  -3   5   2        601.23        594.95        20.48 o                         
  -2   5   2        110.82        125.55         4.48 o                         
  -1   5   2        309.38        289.20         5.85 o                         
   0   5   2        715.91        560.66        11.25 o                         
   1   5   2        358.28        263.64         5.46 o                         
   2   5   2         43.20         42.54         4.00 o                         
   3   5   2         37.16         33.24         3.68 o                         
   4   5   2         69.28         86.40         7.44 o                         
   5   5   2         51.87         36.80        11.31 o                         
   6   5   2          8.75          8.45         5.47 o                         
   7   5   2         35.90         27.23        10.20 o                         
   8   5   2          1.04          5.03         7.84 o                         
  -9   6   2          1.83         -3.86        10.90 o                         
  -8   6   2          9.20         10.99         7.45 o                         
  -7   6   2         19.26         37.82        18.31 o                         
  -6   6   2          6.82         14.92         6.36 o                         
  -5   6   2        405.44        424.31        16.87 o                         
  -4   6   2         89.94        129.65         8.07 o                         
  -3   6   2        626.26        648.00        14.24 o                         
  -2   6   2        276.75        245.74         8.57 o                         
  -1   6   2       1078.01       1039.82        15.83 o                         
   0   6   2         86.14        140.46         4.85 o                         
   1   6   2        105.00        116.71         3.77 o                         
   2   6   2        111.93        129.98         7.38 o                         
   3   6   2         11.11         14.61         2.89 o                         
   4   6   2        136.59        140.59         9.50 o                         
   5   6   2         38.92         33.38         7.21 o                         
   6   6   2          9.04         14.01         6.41 o                         
   7   6   2          9.52         11.72         7.78 o                         
   8   6   2          8.41         11.18         8.64 o                         
  -9   7   2          3.22          2.83         9.27 o                         
  -8   7   2          3.14         11.56         7.60 o                         
  -7   7   2         45.70         48.62         9.47 o                         
  -6   7   2         28.32         35.86         7.31 o                         
  -5   7   2         86.29         95.22        13.95 o                         
  -4   7   2         90.69        115.77         6.40 o                         
  -3   7   2        245.61        266.21         8.28 o                         
  -2   7   2         36.99         59.80         3.62 o                         
  -1   7   2         56.00         63.13         4.18 o                         
   0   7   2         48.15         56.31         3.50 o                         
   1   7   2          5.49          9.53         2.53 o                         
   2   7   2        180.22        164.88         5.54 o                         
   3   7   2         49.79         56.21         5.40 o                         
   4   7   2         21.51         37.58         7.42 o                         
   5   7   2         26.24         35.54        18.47 o                         
   6   7   2          1.37          7.31         6.11 o                         
   7   7   2         22.34         19.08         7.76 o                         
   8   7   2          5.41          5.10         8.29 o                         
  -8   8   2          8.27          7.20         8.72 o                         
  -7   8   2          1.39         -1.79         5.11 o                         
  -6   8   2          6.64         -1.58         5.15 o                         
  -5   8   2         58.32         68.03         7.73 o                         
  -4   8   2         44.78         44.52         5.58 o                         
  -3   8   2         45.93         48.08         4.54 o                         
  -2   8   2         11.98         10.85         4.90 o                         
  -1   8   2         27.88         28.50         3.09 o                         
   0   8   2         24.16         37.55         3.32 o                         
   1   8   2          3.90          8.04         3.26 o                         
   2   8   2         14.82          9.33         2.56 o                         
   3   8   2          7.64         13.12         4.39 o                         
   4   8   2         74.22         62.86         7.80 o                         
   5   8   2          0.25         -2.28         9.80 o                         
   6   8   2          5.54          7.72         7.00 o                         
   7   8   2          3.27          5.01         8.03 o                         
   8   8   2          5.46         10.05         8.61 o                         
  -8   9   2          1.80          2.76         6.85 o                         
  -7   9   2          7.64          7.10         6.77 o                         
  -6   9   2          4.00         11.70         6.28 o                         
  -5   9   2         11.05          9.69         5.09 o                         
  -4   9   2         55.82         60.48         6.96 o                         
  -3   9   2        100.33         88.79         6.74 o                         
  -2   9   2          8.00         16.50         3.35 o                         
  -1   9   2         69.65         73.17         4.88 o                         
   0   9   2         83.43         73.24         5.98 o                         
   1   9   2         18.56         11.53         3.08 o                         
   2   9   2         80.46         72.22        11.11 o                         
   3   9   2         57.09         60.23         6.63 o                         
   4   9   2         13.96         29.84         6.97 o                         
   5   9   2          1.34         26.93         7.40 o                         
   6   9   2         38.46         28.25        10.42 o                         
   7   9   2          9.48         13.44         8.76 o                         
  -8  10   2          1.20         -0.37         6.81 o                         
  -7  10   2          7.95         16.35         7.78 o                         
  -6  10   2          8.82         11.59         9.29 o                         
  -5  10   2          6.98         29.84        15.49 o                         
  -4  10   2         67.74         51.68         7.79 o                         
  -3  10   2         25.58         29.04         5.36 o                         
  -2  10   2         37.11         38.45        10.73 o                         
  -1  10   2        159.50        157.79         7.37 o                         
   0  10   2        274.36        252.08        10.47 o                         
   1  10   2         75.37         84.34         5.41 o                         
   2  10   2         90.55        113.25         8.39 o                         
   3  10   2        100.41        118.61        15.22 o                         
   4  10   2         33.15         42.49         7.95 o                         
   5  10   2         72.87         65.83        10.38 o                         
   6  10   2         18.65         19.49         8.93 o                         
   7  10   2         11.73         14.83         9.07 o                         
  -7  11   2          0.58         -3.58        12.67 o                         
  -6  11   2          9.20          8.34         5.76 o                         
  -5  11   2          9.89         12.90         6.43 o                         
  -4  11   2         11.73         18.02         6.13 o                         
  -3  11   2         80.59         93.78         8.83 o                         
  -2  11   2         20.13         18.36         4.75 o                         
  -1  11   2         13.48          9.42         4.52 o                         
   0  11   2         70.04         91.20         7.89 o                         
   1  11   2         93.21        140.35         9.17 o                         
   2  11   2        319.29        312.78        14.65 o                         
   3  11   2        209.24        282.22        19.24 o                         
   4  11   2         54.62         40.90         8.21 o                         
   5  11   2         22.35         32.78        13.69 o                         
   6  11   2          4.26         10.90         7.74 o                         
  -7  12   2          0.83         -0.28        11.59 o                         
  -6  12   2          1.24         14.37        10.62 o                         
  -5  12   2          6.86         -0.73         6.08 o                         
  -4  12   2         31.04         31.48         9.10 o                         
  -3  12   2         29.08         25.53         6.76 o                         
  -2  12   2         15.22         20.14         5.11 o                         
  -1  12   2         84.10         88.84         8.58 o                         
   0  12   2        137.40        115.35        22.68 o                         
   1  12   2         11.46         19.84         5.32 o                         
   2  12   2         16.11         43.84        12.46 o                         
   3  12   2         49.10         83.69         9.96 o                         
   4  12   2         23.44        117.87        41.11 o                         
   5  12   2         59.48         78.00        12.43 o                         
   6  12   2         16.41         28.51        25.48 o                         
  -6  13   2          2.85          3.59         6.55 o                         
  -5  13   2          0.40          3.99         6.80 o                         
  -4  13   2          3.83          2.00         5.42 o                         
  -3  13   2         32.65         30.56         7.76 o                         
  -2  13   2          5.79         13.94         5.30 o                         
  -1  13   2         33.30         34.51         6.79 o                         
   0  13   2         10.38         11.89        10.29 o                         
   1  13   2          1.59          0.48         4.24 o                         
   2  13   2         34.63         39.24         7.62 o                         
   3  13   2         18.28         17.53         6.55 o                         
   4  13   2          1.99          2.47         6.13 o                         
   5  13   2         10.90         15.97        10.04 o                         
  -5  14   2          1.66         -2.88         6.93 o                         
  -4  14   2          4.86         10.52         7.40 o                         
  -3  14   2          1.20         -6.35         6.35 o                         
  -2  14   2          1.21          6.66         5.27 o                         
  -1  14   2         15.81         31.16        10.03 o                         
   0  14   2         21.31         20.50         7.24 o                         
   1  14   2          3.48         -3.88         4.48 o                         
   2  14   2          4.85         14.13        14.48 o                         
   3  14   2          0.92          4.81         6.58 o                         
   4  14   2          4.87          3.28         7.37 o                         
  -4  15   2          5.58          5.07         7.80 o                         
  -3  15   2          0.50          5.99         8.89 o                         
  -2  15   2          1.78          1.13         5.95 o                         
  -1  15   2         18.79         32.62        15.47 o                         
   0  15   2          4.43         12.78         7.05 o                         
   1  15   2          1.41         11.31         7.75 o                         
   2  15   2          7.02         14.40         8.25 o                         
   3  15   2          3.98         -0.81         7.43 o                         
  -2  16   2          4.45          9.94         8.17 o                         
  -1  16   2          4.26         10.33         8.19 o                         
   0  16   2          5.34          9.54         7.59 o                         
   1  16   2          2.11         -0.95         6.58 o                         
   2  16   2          9.45         10.27        16.05 o                         
  -2 -16   3         10.24         15.94        13.74 o                         
  -1 -16   3          6.26          7.78        10.15 o                         
   0 -16   3         10.09         12.80        13.84 o                         
   1 -16   3          4.69          9.19         7.51 o                         
  -4 -15   3          9.81          9.08        10.09 o                         
  -3 -15   3          0.80          0.52         8.11 o                         
  -2 -15   3          8.25         15.85         9.71 o                         
  -1 -15   3         12.38          7.63         6.63 o                         
   0 -15   3         18.59         16.14         8.55 o                         
   1 -15   3          2.64         -1.26         9.93 o                         
   2 -15   3         18.73         15.48        18.51 o                         
   3 -15   3         10.23         14.30        10.28 o                         
  -5 -14   3          1.20         11.22         9.05 o                         
  -4 -14   3          1.65          8.35         8.42 o                         
  -3 -14   3          2.01         -2.70         6.33 o                         
  -2 -14   3          3.40          1.08         6.04 o                         
  -1 -14   3         17.27         21.42         5.66 o                         
   0 -14   3          2.95          4.22         4.73 o                         
   1 -14   3          3.37          2.35         4.55 o                         
   2 -14   3          4.51         -5.95         5.95 o                         
   3 -14   3          0.34         19.04        16.25 o                         
   4 -14   3          1.63          7.59         7.75 o                         
  -6 -13   3          1.33         -1.97         8.79 o                         
  -5 -13   3          1.31         11.31         8.50 o                         
  -4 -13   3         11.21         14.46         9.27 o                         
  -3 -13   3          2.30          1.59         5.15 o                         
  -2 -13   3         28.56         19.01        11.95 o                         
  -1 -13   3          1.27          1.60         3.63 o                         
   0 -13   3          0.16          0.14         4.95 o                         
   1 -13   3         50.58         28.65        23.61 o                         
   2 -13   3          3.18          5.51         8.28 o                         
   3 -13   3         15.83          7.28         7.58 o                         
   4 -13   3          1.23         -1.21         6.85 o                         
   5 -13   3          6.63          7.16         9.49 o                         
  -7 -12   3          0.88          8.39        16.14 o                         
  -6 -12   3         41.77         48.94        13.11 o                         
  -5 -12   3          7.18         10.08        15.80 o                         
  -4 -12   3          1.53          5.73         6.80 o                         
  -3 -12   3         12.97         11.13         4.45 o                         
  -2 -12   3          6.41          0.34         4.11 o                         
  -1 -12   3         58.70         71.75        10.10 o                         
   0 -12   3         15.75          9.13         7.75 o                         
   1 -12   3         20.18         17.94         6.85 o                         
   2 -12   3          3.54         18.57         6.54 o                         
   3 -12   3         29.47         31.09         9.38 o                         
   4 -12   3          2.47          9.85         8.62 o                         
   5 -12   3         12.78         29.07        11.57 o                         
   6 -12   3          2.31          9.63         8.56 o                         
  -7 -11   3          3.54         13.41        11.17 o                         
  -6 -11   3         10.59          6.11         9.34 o                         
  -5 -11   3          7.47         13.96         7.83 o                         
  -4 -11   3         36.25         41.82         9.12 o                         
  -3 -11   3          3.39          3.57         3.94 o                         
  -2 -11   3         42.04          9.02        10.86 o                         
  -1 -11   3         28.67         12.95         7.20 o                         
   0 -11   3         50.41         34.98        11.01 o                         
   1 -11   3         85.06         65.24         8.20 o                         
   2 -11   3         48.48         36.91         7.63 o                         
   3 -11   3         38.15         60.05        11.34 o                         
   4 -11   3         24.36         40.82         9.70 o                         
   5 -11   3         23.01         42.01        13.04 o                         
   6 -11   3          3.71          0.82         6.87 o                         
  -8 -10   3          1.21        -10.24        10.24 o                         
  -7 -10   3          1.65          6.76         8.00 o                         
  -6 -10   3          4.71          2.04        13.16 o                         
  -5 -10   3         22.30         21.77         8.62 o                         
  -4 -10   3         22.32          9.20        13.30 o                         
  -3 -10   3         28.44         32.05         9.70 o                         
  -2 -10   3          9.47          1.69         2.17 o                         
  -1 -10   3         45.19         49.43         5.45 o                         
   0 -10   3         48.34         45.69         7.45 o                         
   1 -10   3         43.06         43.05         6.20 o                         
   2 -10   3         15.94         13.74         6.26 o                         
   3 -10   3          9.63         11.49         6.09 o                         
   4 -10   3          4.68          2.32         6.52 o                         
   5 -10   3         20.93         38.24        18.20 o                         
   6 -10   3          2.42         11.40        10.34 o                         
   7 -10   3          5.87         11.58        11.05 o                         
  -8  -9   3          0.87          0.36         9.12 o                         
  -7  -9   3          2.76         -2.61         7.97 o                         
  -6  -9   3          5.15         13.53         7.90 o                         
  -5  -9   3         10.54         17.01         7.04 o                         
  -4  -9   3         32.25         34.37         9.98 o                         
  -3  -9   3         28.26         10.05         5.99 o                         
  -2  -9   3         34.56         37.50         4.89 o                         
  -1  -9   3         31.43         20.74         5.81 o                         
   0  -9   3         11.74         13.75         3.07 o                         
   1  -9   3         49.89         52.87         4.79 o                         
   2  -9   3         26.16         15.00         5.22 o                         
   3  -9   3         11.90         17.63         5.86 o                         
   4  -9   3         12.69         24.60         7.63 o                         
   5  -9   3         11.12         11.06         7.56 o                         
   6  -9   3          8.41         11.65         8.30 o                         
   7  -9   3          5.96          6.86        11.35 o                         
  -8  -8   3          0.21         15.84        12.21 o                         
  -7  -8   3          2.59         16.37         8.54 o                         
  -6  -8   3         17.05         28.64         9.20 o                         
  -5  -8   3          5.23         13.54         3.08 o                         
  -4  -8   3         67.18         69.00        12.35 o                         
  -3  -8   3          0.90          2.12         2.11 o                         
  -2  -8   3         33.51         35.10         3.75 o                         
  -1  -8   3         16.33         17.16         4.07 o                         
   0  -8   3         33.49         32.61         2.97 o                         
   1  -8   3         51.44         55.48         5.45 o                         
   2  -8   3          1.41          5.66         4.27 o                         
   3  -8   3         50.52         51.70         8.01 o                         
   4  -8   3          6.13         13.88         5.78 o                         
   5  -8   3         55.10         58.89         9.03 o                         
   6  -8   3          0.00          3.27         6.57 o                         
   7  -8   3          0.07          0.39         6.93 o                         
  -9  -7   3          1.02         17.18        10.58 o                         
  -8  -7   3          9.46         12.97         8.94 o                         
  -7  -7   3         16.05         24.23        10.20 o                         
  -6  -7   3         21.28         24.15         4.31 o                         
  -5  -7   3         55.98         45.41         5.08 o                         
  -4  -7   3         15.82         14.61         3.29 o                         
  -3  -7   3         91.43         91.60         4.11 o                         
  -2  -7   3         48.54         49.86         5.96 o                         
  -1  -7   3         54.04         49.68         3.08 o                         
   0  -7   3         73.18         77.29         3.85 o                         
   1  -7   3         45.44         42.77         5.37 o                         
   2  -7   3         35.55         47.80         5.22 o                         
   3  -7   3         29.25         43.35         5.75 o                         
   4  -7   3         11.27         17.35         7.15 o                         
   5  -7   3         13.37         33.88         6.94 o                         
   6  -7   3         19.06         10.97         7.08 o                         
   7  -7   3         12.72         14.52         8.56 o                         
   8  -7   3          0.10         15.94         9.67 o                         
  -9  -6   3         36.18         27.82        16.54 o                         
  -8  -6   3          1.74          2.28         8.86 o                         
  -7  -6   3          6.58         15.14         7.40 o                         
  -6  -6   3         91.09         83.86         9.83 o                         
  -5  -6   3        160.78        159.96        16.26 o                         
  -4  -6   3        529.79        524.62        14.15 o                         
  -3  -6   3        481.25        424.25        24.19 o                         
  -2  -6   3        128.78        114.82         3.78 o                         
  -1  -6   3        310.15        298.54         7.58 o                         
   0  -6   3        115.68        126.53         4.28 o                         
   1  -6   3       1180.10       1143.44        28.46 o                         
   2  -6   3         77.11         35.56         4.84 o                         
   3  -6   3        865.01       1072.35        47.14 o                         
   4  -6   3         92.04        127.99        38.83 o                         
   5  -6   3         65.37         60.06         8.25 o                         
   6  -6   3          0.26         12.46         6.58 o                         
   7  -6   3          1.89         19.68         8.17 o                         
   8  -6   3         40.25         15.63        16.55 o                         
  -9  -5   3          1.76          6.47         8.07 o                         
  -8  -5   3          6.51          5.50         6.99 o                         
  -7  -5   3         50.71         55.26         6.68 o                         
  -6  -5   3         74.08         68.93        12.02 o                         
  -5  -5   3          9.29          6.92         4.50 o                         
  -4  -5   3        203.75        222.63         8.44 o                         
  -3  -5   3         75.37         73.10         4.14 o                         
  -2  -5   3        157.55        130.76         3.58 o                         
  -1  -5   3       1680.60       1632.56        30.65 o                         
   0  -5   3        171.73        118.08         5.37 o                         
   1  -5   3        456.91        461.99        19.99 o                         
   2  -5   3         14.69         19.43         3.56 o                         
   3  -5   3        516.56        416.60        14.20 o                         
   4  -5   3         58.40         42.08         7.66 o                         
   5  -5   3        126.38        159.68        11.18 o                         
   6  -5   3         23.55         27.95         7.51 o                         
   7  -5   3          5.73         -0.53         5.55 o                         
   8  -5   3          0.41          0.70        13.26 o                         
  -9  -4   3         34.10         16.30         9.76 o                         
  -8  -4   3          1.60          4.73         6.70 o                         
  -7  -4   3         19.78         25.59         7.65 o                         
  -6  -4   3        128.19        103.02        13.93 o                         
  -5  -4   3        190.25        215.54        10.11 o                         
  -4  -4   3        662.75        681.46        23.06 o                         
  -3  -4   3        239.40        229.00        18.59 o                         
  -2  -4   3        283.05        288.73         8.55 o                         
  -1  -4   3         24.49         29.95         1.85 o                         
   0  -4   3        107.91         68.90         2.55 o                         
   1  -4   3        255.73        224.22        10.71 o                         
   2  -4   3         25.26         64.94         4.08 o                         
   3  -4   3        948.53        903.84        31.05 o                         
   4  -4   3         36.24         47.53         5.71 o                         
   5  -4   3        101.01         99.73         8.51 o                         
   6  -4   3          7.75          0.57         5.29 o                         
   7  -4   3          5.37         -0.22         7.44 o                         
   8  -4   3         20.32         14.85         8.44 o                         
  -9  -3   3          5.18          7.98         7.41 o                         
  -8  -3   3         18.19         13.99         6.97 o                         
  -7  -3   3         16.28         25.42        12.88 o                         
  -6  -3   3         16.23         34.09         8.38 o                         
  -5  -3   3         11.41         13.38         2.93 o                         
  -4  -3   3         13.00         29.23         2.39 o                         
  -3  -3   3         38.34         43.27         3.59 o                         
  -2  -3   3        575.83        527.47        13.21 o                         
  -1  -3   3        682.64        670.94         8.68 o                         
   0  -3   3        381.28        377.19         7.21 o                         
   1  -3   3        549.93        584.15        22.17 o                         
   2  -3   3        196.77        212.97         7.22 o                         
   3  -3   3         50.49         74.29         4.83 o                         
   4  -3   3          2.47          2.77         2.98 o                         
   5  -3   3          5.56         24.63         4.38 o                         
   6  -3   3         19.83         22.53         5.96 o                         
   7  -3   3          8.95         -4.39         4.42 o                         
   8  -3   3          9.53          8.13         7.97 o                         
   9  -3   3          3.24         -3.08         9.22 o                         
 -10  -2   3         22.94         30.05        14.34 o                         
  -9  -2   3         28.61         16.81        12.44 o                         
  -8  -2   3          7.76         -3.04         5.12 o                         
  -7  -2   3          9.78         14.80         5.73 o                         
  -6  -2   3          2.61          4.19         6.34 o                         
  -5  -2   3         21.71         24.45         3.43 o                         
  -4  -2   3        122.80        132.11         5.70 o                         
  -3  -2   3        169.57        183.90        10.25 o                         
  -2  -2   3        108.90        105.42         3.00 o                         
  -1  -2   3        245.67        228.36         3.89 o                         
   0  -2   3        246.76        207.48         5.48 o                         
   1  -2   3        478.87        469.86        12.16 o                         
   2  -2   3        202.15        168.63         4.64 o                         
   3  -2   3         52.76         44.52         4.21 o                         
   4  -2   3         31.80         31.20         3.79 o                         
   5  -2   3         11.73          9.48         3.27 o                         
   6  -2   3         16.32         25.65         4.91 o                         
   7  -2   3          1.47         -2.89         4.92 o                         
   8  -2   3         10.62         17.86         7.93 o                         
 -10  -1   3          3.95         -4.02        12.30 o                         
  -9  -1   3         10.94         14.74         6.94 o                         
  -8  -1   3          3.12          6.01         5.48 o                         
  -7  -1   3         45.24         47.52         7.80 o                         
  -6  -1   3          6.71          0.28         5.63 o                         
  -5  -1   3        150.29        179.38        13.08 o                         
  -4  -1   3        198.16        204.20         7.44 o                         
  -3  -1   3         19.44         47.76         3.12 o                         
  -2  -1   3       1564.35       1431.19        41.83 o                         
  -1  -1   3         33.97         23.21         2.27 o                         
   0  -1   3        626.88        554.53        13.58 o                         
   1  -1   3       3021.81       2733.75        27.15 o                         
   2  -1   3         15.96         28.06         3.29 o                         
   3  -1   3        100.49        118.32         4.55 o                         
   4  -1   3          5.71          8.89         2.77 o                         
   5  -1   3         21.20         31.66         9.74 o                         
   6  -1   3        315.64        316.62        12.10 o                         
   7  -1   3         23.79         25.61         6.23 o                         
   8  -1   3         31.71         22.35         7.19 o                         
 -10   0   3         11.67         16.44        13.61 o                         
  -9   0   3          6.15          8.28         7.44 o                         
  -8   0   3          0.35          1.60         3.61 o                         
  -7   0   3         39.62         58.68         6.13 o                         
  -6   0   3         44.07         66.51        15.23 o                         
  -5   0   3          1.33          0.20         3.01 o                         
  -4   0   3        313.72        281.65        19.09 o                         
  -3   0   3       1517.91       1596.51        27.28 o                         
  -2   0   3        796.21        739.56        14.98 o                         
  -1   0   3       1255.66       1210.58        19.70 o                         
   0   0   3        596.51        571.41        11.24 o                         
   1   0   3          7.15        122.35         2.79 o                         
   2   0   3       1009.07       1092.62        14.61 o                         
   3   0   3        270.05        252.31         7.64 o                         
   4   0   3         82.27        134.36         5.65 o                         
   5   0   3         30.53         22.27         5.04 o                         
   6   0   3          3.97         26.53         4.31 o                         
   7   0   3          8.63          4.95         4.46 o                         
   8   0   3         51.99         19.18         8.96 o                         
   9   0   3         45.08         38.56        17.60 o                         
 -10   1   3          3.98         -1.87        11.31 o                         
  -9   1   3         10.97          3.16         7.39 o                         
  -8   1   3          3.11          9.14         5.45 o                         
  -7   1   3         45.36         49.82         8.57 o                         
  -6   1   3          6.68          3.72         2.14 o                         
  -5   1   3        150.25        182.89         6.88 o                         
  -4   1   3        198.01        202.55         5.65 o                         
  -3   1   3         19.48         43.13         2.33 o                         
  -2   1   3       1565.48       1464.13        16.81 o                         
  -1   1   3         34.02         20.78         2.29 o                         
   0   1   3        626.91        585.95         6.49 o                         
   1   1   3       3022.73       2724.33        36.03 o                         
   2   1   3         15.87         28.19         1.79 o                         
   3   1   3        100.45        107.70         7.38 o                         
   4   1   3          5.74         11.75         2.33 o                         
   5   1   3         21.25         22.20         3.20 o                         
   6   1   3        315.49        321.19        27.63 o                         
   7   1   3         23.80          4.07         4.78 o                         
   8   1   3         31.63          8.11        12.53 o                         
   9   1   3         10.26         14.79        11.43 o                         
 -10   2   3         22.96         30.23        17.15 o                         
  -9   2   3         28.61         25.78         7.52 o                         
  -8   2   3          7.77          0.63         9.02 o                         
  -7   2   3          9.77          9.19         4.59 o                         
  -6   2   3          2.56          6.15         2.40 o                         
  -5   2   3         21.57         25.31         3.17 o                         
  -4   2   3        122.77        127.04         5.54 o                         
  -3   2   3        169.62        185.26         5.03 o                         
  -2   2   3        109.09         97.88         2.55 o                         
  -1   2   3        245.72        224.11         4.55 o                         
   0   2   3        246.90        197.37         4.41 o                         
   1   2   3        479.13        479.91         7.19 o                         
   2   2   3        202.36        162.16         8.03 o                         
   3   2   3         52.51         39.76         3.70 o                         
   4   2   3         31.96         23.37         3.81 o                         
   5   2   3         11.67         -1.50         2.95 o                         
   6   2   3         16.35          5.80         3.14 o                         
   7   2   3          1.47         10.26         5.96 o                         
   8   2   3         10.60         16.96        10.40 o                         
   9   2   3         19.85         18.34        12.62 o                         
  -9   3   3          5.15          3.25        15.42 o                         
  -8   3   3         18.12         12.37         7.64 o                         
  -7   3   3         16.31         19.85         7.13 o                         
  -6   3   3         16.21         19.20         3.59 o                         
  -5   3   3         11.43         21.10         2.82 o                         
  -4   3   3         13.00         40.59         3.40 o                         
  -3   3   3         38.24         49.86         2.84 o                         
  -2   3   3        575.65        527.57        12.79 o                         
  -1   3   3        682.59        640.60        14.08 o                         
   0   3   3        381.29        388.22        17.73 o                         
   1   3   3        549.80        565.03        10.79 o                         
   2   3   3        196.70        212.98         5.17 o                         
   3   3   3         50.44         53.52         3.19 o                         
   4   3   3          2.47          2.60         1.39 o                         
   5   3   3          5.56          7.63         4.69 o                         
   6   3   3         19.81         13.17        10.35 o                         
   7   3   3          8.92          6.27         6.06 o                         
   8   3   3          9.48          9.89         9.30 o                         
   9   3   3          3.24          2.44         7.57 o                         
  -9   4   3         34.10         27.02        10.53 o                         
  -8   4   3          1.61          4.57         6.72 o                         
  -7   4   3         19.84         28.98         7.22 o                         
  -6   4   3        128.27        106.93        11.37 o                         
  -5   4   3        190.28        203.47         8.69 o                         
  -4   4   3        663.56        661.58        25.56 o                         
  -3   4   3        239.01        238.28        10.07 o                         
  -2   4   3        282.98        283.15         7.40 o                         
  -1   4   3         24.59         29.10         2.63 o                         
   0   4   3        108.11         72.80         2.61 o                         
   1   4   3        255.26        237.15        14.76 o                         
   2   4   3         25.32         55.83         2.85 o                         
   3   4   3        948.90        918.34        43.07 o                         
   4   4   3         36.08         58.67         7.29 o                         
   5   4   3        101.08         94.96         9.67 o                         
   6   4   3          7.71         23.70        18.51 o                         
   7   4   3          5.41         -0.30         7.97 o                         
   8   4   3         20.34          5.93         9.66 o                         
  -9   5   3          1.73          4.24         8.41 o                         
  -8   5   3          6.48          5.44         6.70 o                         
  -7   5   3         50.74         48.21        18.94 o                         
  -6   5   3         74.09         96.79         8.72 o                         
  -5   5   3          9.37          5.71         4.25 o                         
  -4   5   3        203.73        238.19         8.49 o                         
  -3   5   3         75.56         79.88         4.09 o                         
  -2   5   3        157.64        152.02         9.18 o                         
  -1   5   3       1681.64       1601.74        20.62 o                         
   0   5   3        171.11        132.00         6.08 o                         
   1   5   3        457.02        445.48         8.07 o                         
   2   5   3         14.80         20.00         2.39 o                         
   3   5   3        516.27        424.35        27.07 o                         
   4   5   3         58.22         43.87         7.20 o                         
   5   5   3        126.51        144.65        29.86 o                         
   6   5   3         23.56         22.83         7.97 o                         
   7   5   3          5.67          2.95         6.31 o                         
   8   5   3          0.41          7.24         9.56 o                         
  -9   6   3         36.22         34.22        12.03 o                         
  -8   6   3          1.73         15.00         7.70 o                         
  -7   6   3          6.54         18.02        12.32 o                         
  -6   6   3         91.18         83.19         9.71 o                         
  -5   6   3        160.70        158.70         9.03 o                         
  -4   6   3        530.06        528.42        16.97 o                         
  -3   6   3        481.16        472.50        15.10 o                         
  -2   6   3        128.86        120.55         4.43 o                         
  -1   6   3        310.70        310.47         6.72 o                         
   0   6   3        116.01        130.14         4.15 o                         
   1   6   3       1179.56       1140.22        17.53 o                         
   2   6   3         77.07         41.73         5.82 o                         
   3   6   3        864.77       1089.16        29.83 o                         
   4   6   3         91.98         95.52         8.70 o                         
   5   6   3         65.44         53.77         8.73 o                         
   6   6   3          0.25          4.83         6.86 o                         
   7   6   3          1.92         -1.18         8.77 o                         
   8   6   3         40.26          4.06        10.23 o                         
  -9   7   3          1.03         12.37         9.68 o                         
  -8   7   3          9.51          9.87         7.62 o                         
  -7   7   3         16.05         31.37         8.38 o                         
  -6   7   3         21.29         29.20        11.91 o                         
  -5   7   3         55.75         67.08         7.07 o                         
  -4   7   3         15.87         12.56         3.66 o                         
  -3   7   3         91.60        108.77         5.00 o                         
  -2   7   3         48.49         57.50         3.67 o                         
  -1   7   3         54.20         58.24         5.94 o                         
   0   7   3         73.19         79.24         5.99 o                         
   1   7   3         45.43         44.30         3.37 o                         
   2   7   3         35.52         38.54         3.69 o                         
   3   7   3         29.31         36.37         5.37 o                         
   4   7   3         11.22         18.03         6.01 o                         
   5   7   3         13.39         26.34        18.70 o                         
   6   7   3         19.06         24.12         7.96 o                         
   7   7   3         12.77         14.13        13.21 o                         
   8   7   3          0.10          7.93        10.85 o                         
  -8   8   3          0.21          4.94        14.86 o                         
  -7   8   3          2.57          3.80         6.22 o                         
  -6   8   3         17.06         31.65         6.13 o                         
  -5   8   3          5.22          0.75         4.41 o                         
  -4   8   3         67.15         83.11         6.14 o                         
  -3   8   3          0.89          6.40         2.65 o                         
  -2   8   3         33.53         43.76         5.65 o                         
  -1   8   3         16.34         26.29         2.93 o                         
   0   8   3         33.44         28.65         5.37 o                         
   1   8   3         51.49         70.87         6.52 o                         
   2   8   3          1.40          8.96         2.68 o                         
   3   8   3         50.41         49.54         6.02 o                         
   4   8   3          6.08          8.32         5.08 o                         
   5   8   3         55.13         69.80        10.23 o                         
   6   8   3          0.00          3.46         6.04 o                         
   7   8   3          0.07          4.39        10.29 o                         
  -8   9   3          0.86          4.29         6.87 o                         
  -7   9   3          2.75         -1.11         5.45 o                         
  -6   9   3          5.16          5.46         7.48 o                         
  -5   9   3         10.52         17.82         7.69 o                         
  -4   9   3         32.28         26.07         5.11 o                         
  -3   9   3         28.19         25.97         4.02 o                         
  -2   9   3         34.58         41.22         4.97 o                         
  -1   9   3         31.42         33.04         5.53 o                         
   0   9   3         11.71         14.20         2.93 o                         
   1   9   3         49.93         48.03         5.58 o                         
   2   9   3         26.07         13.86         3.09 o                         
   3   9   3         11.89         20.22         5.36 o                         
   4   9   3         12.64         26.06        13.35 o                         
   5   9   3         11.12         12.67         5.96 o                         
   6   9   3          8.42         11.72         7.28 o                         
   7   9   3          5.97         16.66        10.20 o                         
  -8  10   3          1.22         -0.94         7.66 o                         
  -7  10   3          1.65          0.98         6.23 o                         
  -6  10   3          4.68         -3.07         5.13 o                         
  -5  10   3         22.31         23.54        12.32 o                         
  -4  10   3         22.31         26.02         5.75 o                         
  -3  10   3         28.40         27.11         4.70 o                         
  -2  10   3          9.51          2.81         2.96 o                         
  -1  10   3         45.17         55.81         5.14 o                         
   0  10   3         48.42         40.95         4.54 o                         
   1  10   3         43.05         52.01         5.59 o                         
   2  10   3         16.05         15.88         3.74 o                         
   3  10   3          9.57          9.92         5.16 o                         
   4  10   3          4.68         11.53         5.66 o                         
   5  10   3         20.91         25.07        10.18 o                         
   6  10   3          2.41         10.12         9.34 o                         
   7  10   3          5.86         19.26        17.85 o                         
  -7  11   3          3.53         13.17        11.18 o                         
  -6  11   3         10.59          8.45         6.71 o                         
  -5  11   3          7.50          8.12        13.97 o                         
  -4  11   3         36.19         25.91         6.99 o                         
  -3  11   3          3.38         16.59         5.71 o                         
  -2  11   3         42.25         35.98         4.48 o                         
  -1  11   3         28.69         31.92         4.65 o                         
   0  11   3         50.48         50.62         5.15 o                         
   1  11   3         85.08         86.19         7.24 o                         
   2  11   3         48.40         48.89         5.37 o                         
   3  11   3         38.26         68.40         8.59 o                         
   4  11   3         24.34         44.93        12.36 o                         
   5  11   3         22.99         40.78        15.89 o                         
   6  11   3          3.69         -1.16        10.99 o                         
  -7  12   3          0.88          6.96        12.02 o                         
  -6  12   3         41.64         28.77         9.27 o                         
  -5  12   3          7.18          8.93         5.89 o                         
  -4  12   3          1.53         15.61         9.50 o                         
  -3  12   3         12.88          7.18        11.55 o                         
  -2  12   3          6.43          5.97         4.77 o                         
  -1  12   3         58.66         77.58         6.83 o                         
   0  12   3         15.80         21.60         7.94 o                         
   1  12   3         20.21         31.51         5.15 o                         
   2  12   3          3.57          7.56         5.24 o                         
   3  12   3         29.50         47.57         8.20 o                         
   4  12   3          2.47         16.77         6.96 o                         
   5  12   3         12.77         48.34        10.76 o                         
   6  12   3          2.30          8.22         8.61 o                         
  -6  13   3          1.32         -1.70         6.65 o                         
  -5  13   3          1.32          2.29         6.83 o                         
  -4  13   3         11.19          7.73         8.56 o                         
  -3  13   3          2.31         -0.72         4.46 o                         
  -2  13   3         28.60         42.62         7.22 o                         
  -1  13   3          1.26          4.19         5.80 o                         
   0  13   3          0.16          5.24         5.01 o                         
   1  13   3         50.59         42.61         7.70 o                         
   2  13   3          3.18          4.12         5.32 o                         
   3  13   3         15.84          8.94         6.33 o                         
   4  13   3          1.24         -1.21         5.53 o                         
   5  13   3          6.63         19.13         9.32 o                         
  -5  14   3          1.20          4.23         7.59 o                         
  -4  14   3          1.65          7.01         7.20 o                         
  -3  14   3          1.98          4.19         5.58 o                         
  -2  14   3          3.40          1.42         4.48 o                         
  -1  14   3         17.28         22.60         7.48 o                         
   0  14   3          2.95          8.48         9.93 o                         
   1  14   3          3.38          5.45         8.81 o                         
   2  14   3          4.48         10.39        15.83 o                         
   3  14   3          0.34         -0.41         6.83 o                         
   4  14   3          1.64         -1.07         6.75 o                         
  -4  15   3          9.81         19.52         8.92 o                         
  -3  15   3          0.80         12.07         8.22 o                         
  -2  15   3          8.26         11.99        11.91 o                         
  -1  15   3         12.39          6.56         6.96 o                         
   0  15   3         18.60         14.75         7.81 o                         
   1  15   3          2.64         -4.21         5.96 o                         
   2  15   3         18.73         28.09         8.79 o                         
   3  15   3         10.21         20.42         8.88 o                         
  -2  16   3         10.24         14.84         9.65 o                         
  -1  16   3          6.27          0.80         6.80 o                         
   0  16   3         10.10         29.43        18.69 o                         
   1  16   3          4.68         -0.27         7.41 o                         
  -2 -16   4         17.00         42.58        18.08 o                         
  -1 -16   4          9.53         -1.54        11.36 o                         
   0 -16   4         32.19        -12.80        13.01 o                         
  -4 -15   4         26.20         32.06        13.36 o                         
  -3 -15   4         12.97         13.13         9.74 o                         
  -2 -15   4         22.65         20.95        10.36 o                         
  -1 -15   4          4.62         11.52        10.38 o                         
   0 -15   4          8.17         10.52         5.95 o                         
   1 -15   4         11.90          8.04         8.71 o                         
   2 -15   4         23.32         23.16        22.72 o                         
  -5 -14   4          6.08          6.10        12.49 o                         
  -4 -14   4         12.90         16.99         9.85 o                         
  -3 -14   4          0.81          3.73         7.00 o                         
  -2 -14   4          2.93          2.04         4.61 o                         
  -1 -14   4          5.63          5.79         4.17 o                         
   0 -14   4          3.61          4.26         4.31 o                         
   1 -14   4          7.18          0.80         4.79 o                         
   2 -14   4          0.87         13.01         8.02 o                         
   3 -14   4          0.37          7.80         8.79 o                         
   4 -14   4          4.68          7.69         8.30 o                         
  -6 -13   4          4.36         11.49        10.80 o                         
  -5 -13   4         11.54         -5.52         8.56 o                         
  -4 -13   4          9.38         19.33         8.88 o                         
  -3 -13   4         13.07          5.58         4.78 o                         
  -2 -13   4         22.57         14.79         7.29 o                         
  -1 -13   4          9.26         15.85         6.37 o                         
   0 -13   4         16.16          4.36         5.93 o                         
   1 -13   4          2.81         -3.79         5.66 o                         
   2 -13   4         10.01         15.95         7.11 o                         
   3 -13   4          2.14          5.05         7.02 o                         
   4 -13   4          9.12          3.53         9.97 o                         
   5 -13   4          8.66         14.51         9.98 o                         
  -7 -12   4          1.93          3.59        14.45 o                         
  -6 -12   4         11.05         20.43        11.64 o                         
  -5 -12   4          8.41          3.01         8.69 o                         
  -4 -12   4         47.62         66.34        15.89 o                         
  -3 -12   4          0.74          0.94         3.79 o                         
  -2 -12   4         72.28         46.34         6.29 o                         
  -1 -12   4         16.50         16.58         7.16 o                         
   0 -12   4          5.78          2.76         3.29 o                         
   1 -12   4         34.75         32.86         7.04 o                         
   2 -12   4          3.69          5.73         5.46 o                         
   3 -12   4         13.58         18.21         8.13 o                         
   4 -12   4         12.47          0.87         7.80 o                         
   5 -12   4          5.07          4.79         9.29 o                         
  -7 -11   4          4.75          4.49        10.36 o                         
  -6 -11   4         13.22          8.42         7.90 o                         
  -5 -11   4         64.23         89.00        15.14 o                         
  -4 -11   4         94.11         86.22        17.32 o                         
  -3 -11   4         25.84         11.93        15.91 o                         
  -2 -11   4        180.14        162.11        18.99 o                         
  -1 -11   4         47.78         48.08         6.70 o                         
   0 -11   4        166.88        145.26         7.30 o                         
   1 -11   4         81.13         67.78         8.20 o                         
   2 -11   4         35.60         40.61         8.26 o                         
   3 -11   4         40.94         53.90        12.77 o                         
   4 -11   4        106.13        118.05        15.04 o                         
   5 -11   4         18.05         35.03        10.50 o                         
   6 -11   4         22.88         22.52        11.17 o                         
  -8 -10   4          1.77         -0.44         9.55 o                         
  -7 -10   4         14.17         13.09         9.79 o                         
  -6 -10   4         13.47         22.62         8.65 o                         
  -5 -10   4         37.50         53.11        16.54 o                         
  -4 -10   4         27.96         40.43        13.23 o                         
  -3 -10   4         11.82          7.50         3.79 o                         
  -2 -10   4        186.44        161.95        15.42 o                         
  -1 -10   4         36.29         39.35         4.20 o                         
   0 -10   4         73.64         55.77         4.90 o                         
   1 -10   4         85.51         91.18         7.96 o                         
   2 -10   4         17.57         31.25         6.17 o                         
   3 -10   4         23.84         33.84         6.89 o                         
   4 -10   4          2.43          2.36         8.61 o                         
   5 -10   4          2.82          6.08         7.52 o                         
   6 -10   4         26.48         43.11        12.69 o                         
  -8  -9   4          1.51          1.10         7.55 o                         
  -7  -9   4         11.38         28.37        20.05 o                         
  -6  -9   4         73.58         61.48        16.79 o                         
  -5  -9   4         36.11         59.80        15.94 o                         
  -4  -9   4          7.41          0.09         3.73 o                         
  -3  -9   4         26.71         25.75         3.69 o                         
  -2  -9   4         50.92         60.63         5.63 o                         
  -1  -9   4         26.43         23.55         3.20 o                         
   0  -9   4         64.64         73.05         4.63 o                         
   1  -9   4         47.44         65.31         5.81 o                         
   2  -9   4         34.15         24.38         8.76 o                         
   3  -9   4          2.18          4.47         4.85 o                         
   4  -9   4         89.72         74.34        11.11 o                         
   5  -9   4         69.30         75.01        11.03 o                         
   6  -9   4          4.54         11.71         8.84 o                         
   7  -9   4          1.65          6.59         8.42 o                         
  -8  -8   4          4.02          2.14        14.98 o                         
  -7  -8   4          0.77         15.74         8.94 o                         
  -6  -8   4         15.44         28.84         8.76 o                         
  -5  -8   4         38.41         42.12         5.87 o                         
  -4  -8   4          3.59          2.98         4.50 o                         
  -3  -8   4          1.11          0.66         1.70 o                         
  -2  -8   4         10.39          8.17         2.24 o                         
  -1  -8   4         30.38         28.69         3.05 o                         
   0  -8   4          9.04          3.48         2.41 o                         
   1  -8   4          2.60          2.53         2.09 o                         
   2  -8   4         10.59          8.95         4.13 o                         
   3  -8   4         34.74         32.72         6.94 o                         
   4  -8   4         14.68         12.70        10.73 o                         
   5  -8   4         10.75         21.63         8.16 o                         
   6  -8   4          6.99         14.60         8.34 o                         
   7  -8   4          1.88         -2.61         7.98 o                         
  -9  -7   4          1.73          6.98         9.24 o                         
  -8  -7   4         16.74         23.39         9.12 o                         
  -7  -7   4          8.15          2.50         7.83 o                         
  -6  -7   4        164.14        158.68        48.26 o                         
  -5  -7   4         20.96         26.39         4.65 o                         
  -4  -7   4          5.66          8.45         3.08 o                         
  -3  -7   4        216.44        218.95        12.45 o                         
  -2  -7   4         94.81         86.82         4.27 o                         
  -1  -7   4         34.12         51.32         7.37 o                         
   0  -7   4          3.06          1.69         1.83 o                         
   1  -7   4        301.14        286.94        15.13 o                         
   2  -7   4        101.22        125.36         7.79 o                         
   3  -7   4         46.18         50.82         6.41 o                         
   4  -7   4         72.13         64.11         8.33 o                         
   5  -7   4        120.93        135.03        13.01 o                         
   6  -7   4          1.08          9.23         7.26 o                         
   7  -7   4          5.14         11.60         8.62 o                         
  -9  -6   4          6.00          9.99        10.69 o                         
  -8  -6   4         26.81         33.50        10.10 o                         
  -7  -6   4          1.04          5.62         4.09 o                         
  -6  -6   4         26.26         39.03        11.44 o                         
  -5  -6   4         79.60         57.31         8.17 o                         
  -4  -6   4         11.62          6.41         3.12 o                         
  -3  -6   4        127.95        131.97        15.00 o                         
  -2  -6   4         37.48         54.94         5.19 o                         
  -1  -6   4       1219.90       1308.77        19.90 o                         
   0  -6   4        469.88        461.92         9.11 o                         
   1  -6   4         64.21        112.42         5.80 o                         
   2  -6   4        254.77        298.40        12.80 o                         
   3  -6   4        110.19        108.13         8.07 o                         
   4  -6   4         45.96         46.09        10.18 o                         
   5  -6   4         72.38         81.56        10.39 o                         
   6  -6   4         21.75         16.83         7.15 o                         
   7  -6   4         17.76         18.64         8.57 o                         
   8  -6   4          1.30          2.18         7.36 o                         
  -9  -5   4          2.09         10.74         8.44 o                         
  -8  -5   4         28.66         28.14         6.87 o                         
  -7  -5   4         14.86         10.11         4.97 o                         
  -6  -5   4        281.81        291.58        14.11 o                         
  -5  -5   4        155.26        190.20         9.48 o                         
  -4  -5   4         46.24         41.24         6.47 o                         
  -3  -5   4       1119.14       1160.78        29.77 o                         
  -2  -5   4       1412.37       1422.95        40.64 o                         
  -1  -5   4        149.49        141.68         4.32 o                         
   0  -5   4         93.77        105.62         5.13 o                         
   1  -5   4       2726.33       2917.20        84.69 o                         
   2  -5   4        710.96        732.39        23.66 o                         
   3  -5   4        263.19        249.97        10.27 o                         
   4  -5   4        163.14        185.85        20.19 o                         
   5  -5   4        330.66        322.99        16.88 o                         
   6  -5   4          6.78         16.24         6.99 o                         
   7  -5   4         52.24         56.47        11.14 o                         
   8  -5   4          3.02         10.39         9.29 o                         
  -9  -4   4          0.19          5.43         7.73 o                         
  -8  -4   4         20.60          7.71         5.16 o                         
  -7  -4   4          8.93         10.81         6.61 o                         
  -6  -4   4         25.93         59.38         6.44 o                         
  -5  -4   4        119.84         94.18         4.63 o                         
  -4  -4   4         94.50         87.84         4.06 o                         
  -3  -4   4        315.12        341.35        17.45 o                         
  -2  -4   4        299.05        298.23         6.36 o                         
  -1  -4   4        735.60        823.90        12.13 o                         
   0  -4   4        861.39        869.39        16.09 o                         
   1  -4   4         11.72         13.81         2.61 o                         
   2  -4   4         86.83        121.83         5.83 o                         
   3  -4   4        135.72        114.34         6.98 o                         
   4  -4   4          0.71          9.50         4.07 o                         
   5  -4   4         76.14        137.24        18.78 o                         
   6  -4   4          8.03          6.19         6.08 o                         
   7  -4   4         39.14         37.89         8.68 o                         
   8  -4   4          1.11          2.93         6.21 o                         
  -9  -3   4          2.97          8.61         8.04 o                         
  -8  -3   4          7.20         11.56         6.83 o                         
  -7  -3   4         11.13         10.38        10.86 o                         
  -6  -3   4        178.72        148.25        15.28 o                         
  -5  -3   4         98.38         88.90         5.71 o                         
  -4  -3   4         22.42         24.23         3.20 o                         
  -3  -3   4         41.35         39.98         2.59 o                         
  -2  -3   4        479.49        483.19         9.96 o                         
  -1  -3   4          3.11         12.14         1.82 o                         
   0  -3   4         30.75         37.43         3.89 o                         
   1  -3   4        179.45        174.86         5.77 o                         
   2  -3   4         11.92         26.03         3.09 o                         
   3  -3   4         18.07         40.17         5.29 o                         
   4  -3   4         83.73         82.94        18.99 o                         
   5  -3   4        250.84        239.13        12.43 o                         
   6  -3   4         13.55         24.03         5.74 o                         
   7  -3   4          6.65         22.60         7.92 o                         
   8  -3   4          9.57         10.02         6.80 o                         
 -10  -2   4          1.75          6.02         9.18 o                         
  -9  -2   4          7.71          1.98         5.83 o                         
  -8  -2   4          9.46         26.32        11.04 o                         
  -7  -2   4         62.99         53.01        13.41 o                         
  -6  -2   4         31.76         52.54         6.27 o                         
  -5  -2   4         30.26         59.99        10.96 o                         
  -4  -2   4         58.29         59.37         5.40 o                         
  -3  -2   4         91.09         82.57         3.71 o                         
  -2  -2   4        285.13        307.62         7.57 o                         
  -1  -2   4        293.87        282.91        11.00 o                         
   0  -2   4        103.40        114.94         4.29 o                         
   1  -2   4         89.80         96.93         3.25 o                         
   2  -2   4         74.33         92.69         3.79 o                         
   3  -2   4         37.02         29.09         3.23 o                         
   4  -2   4         28.01         33.47         4.55 o                         
   5  -2   4          5.78         19.87         8.15 o                         
   6  -2   4         24.10         33.51         9.78 o                         
   7  -2   4          7.80          2.79         4.92 o                         
   8  -2   4          4.34          2.63         6.01 o                         
 -10  -1   4          1.17          8.51         8.02 o                         
  -9  -1   4         14.93         13.74         8.19 o                         
  -8  -1   4         18.30          6.21         5.02 o                         
  -7  -1   4          1.95         -0.88         7.32 o                         
  -6  -1   4        229.89        261.44        26.34 o                         
  -5  -1   4        204.28        226.60        10.34 o                         
  -4  -1   4        295.30        339.37        16.93 o                         
  -3  -1   4        222.28        264.46        26.64 o                         
  -2  -1   4       1128.08       1208.92        17.81 o                         
  -1  -1   4       1289.47       1264.05        24.84 o                         
   0  -1   4       1879.48       1836.90        30.17 o                         
   1  -1   4       1151.40       1195.49        18.00 o                         
   2  -1   4        206.73        232.13         5.75 o                         
   3  -1   4         73.56         96.10         4.43 o                         
   4  -1   4        415.97        409.67        14.25 o                         
   5  -1   4        125.10        121.41         6.90 o                         
   6  -1   4         42.94         40.28         4.81 o                         
   7  -1   4          2.81          3.00         4.63 o                         
   8  -1   4         13.44         10.31         5.44 o                         
 -10   0   4          1.06          4.49        21.26 o                         
  -9   0   4          3.45          0.39        11.14 o                         
  -8   0   4         14.50         20.92         6.03 o                         
  -7   0   4         87.39        101.78        14.65 o                         
  -6   0   4          0.74         17.75         4.13 o                         
  -5   0   4          6.94         30.56         8.85 o                         
  -4   0   4         12.06         30.87         3.41 o                         
  -3   0   4        129.44        111.61         4.88 o                         
  -2   0   4       5358.10       5189.99        76.66 o                         
  -1   0   4        916.12        884.52        31.27 o                         
   0   0   4       1682.73       1797.94        23.79 o                         
   1   0   4       1671.47       1668.48        25.59 o                         
   2   0   4          1.02          0.75         1.45 o                         
   3   0   4        266.25        318.81         7.88 o                         
   4   0   4         16.56         29.97         3.39 o                         
   5   0   4         22.71         38.14         5.77 o                         
   6   0   4         54.04         70.16        16.11 o                         
   7   0   4          0.57          3.82         3.97 o                         
   8   0   4          1.07          8.49        13.28 o                         
 -10   1   4          1.17          0.87         7.95 o                         
  -9   1   4         14.87         11.90         8.09 o                         
  -8   1   4         18.32         15.07        10.67 o                         
  -7   1   4          1.96          6.37         2.88 o                         
  -6   1   4        230.01        268.24         9.85 o                         
  -5   1   4        204.09        228.28         8.52 o                         
  -4   1   4        295.52        334.86         8.82 o                         
  -3   1   4        222.22        244.64         8.03 o                         
  -2   1   4       1128.43       1152.52        30.05 o                         
  -1   1   4       1289.81       1205.91        28.46 o                         
   0   1   4       1879.19       1849.58        19.53 o                         
   1   1   4       1151.74       1126.96        13.67 o                         
   2   1   4        206.73        213.88        11.15 o                         
   3   1   4         73.41         92.64         3.83 o                         
   4   1   4        416.04        409.58        15.63 o                         
   5   1   4        125.16        111.92         8.24 o                         
   6   1   4         42.91          8.34         8.34 o                         
   7   1   4          2.81          1.26         4.83 o                         
   8   1   4         13.46          7.50        11.19 o                         
 -10   2   4          1.74         10.86        12.63 o                         
  -9   2   4          7.69         -1.64         6.26 o                         
  -8   2   4          9.48         16.40         6.08 o                         
  -7   2   4         62.90         78.71         6.39 o                         
  -6   2   4         31.78         63.76         6.24 o                         
  -5   2   4         30.27         56.56         3.92 o                         
  -4   2   4         58.37         65.92         5.76 o                         
  -3   2   4         90.98         90.41         3.47 o                         
  -2   2   4        285.09        309.40         6.54 o                         
  -1   2   4        293.87        278.78         5.79 o                         
   0   2   4        103.44        111.39         4.99 o                         
   1   2   4         89.65        103.07         2.71 o                         
   2   2   4         74.26         94.34         6.21 o                         
   3   2   4         37.12         28.81         2.50 o                         
   4   2   4         28.00         30.19        15.30 o                         
   5   2   4          5.81          6.35         4.19 o                         
   6   2   4         24.11         16.12         8.75 o                         
   7   2   4          7.80         10.15        10.38 o                         
   8   2   4          4.35          0.65         8.30 o                         
  -9   3   4          2.95          3.97         5.72 o                         
  -8   3   4          7.21          6.26         5.15 o                         
  -7   3   4         11.12         30.86         5.14 o                         
  -6   3   4        178.77        160.21         7.16 o                         
  -5   3   4         98.33         94.15         7.83 o                         
  -4   3   4         22.46         21.99         3.28 o                         
  -3   3   4         41.32         40.06         2.69 o                         
  -2   3   4        479.24        457.58        25.54 o                         
  -1   3   4          3.10         11.84         2.84 o                         
   0   3   4         30.82         28.27         1.52 o                         
   1   3   4        179.63        165.06         8.72 o                         
   2   3   4         11.90         24.19         2.47 o                         
   3   3   4         18.12         34.53         3.62 o                         
   4   3   4         83.76         57.77         3.75 o                         
   5   3   4        250.94        244.38        28.60 o                         
   6   3   4         13.52          7.94         4.74 o                         
   7   3   4          6.65         15.57         9.36 o                         
   8   3   4          9.58          1.81         9.28 o                         
  -9   4   4          0.20         -5.62         6.21 o                         
  -8   4   4         20.63          9.63         7.75 o                         
  -7   4   4          8.92         24.86         5.76 o                         
  -6   4   4         25.89         67.45         6.72 o                         
  -5   4   4        119.63        102.85         8.07 o                         
  -4   4   4         94.59         97.78         4.49 o                         
  -3   4   4        315.13        335.16         7.72 o                         
  -2   4   4        298.94        301.60         5.97 o                         
  -1   4   4        735.58        763.19         9.96 o                         
   0   4   4        861.48        869.32        25.47 o                         
   1   4   4         11.72         10.41         1.53 o                         
   2   4   4         86.83        119.22         6.22 o                         
   3   4   4        135.71        111.52         4.66 o                         
   4   4   4          0.70          5.67         5.10 o                         
   5   4   4         76.07        126.94        11.97 o                         
   6   4   4          8.00          9.09         7.88 o                         
   7   4   4         39.20         37.07        10.66 o                         
   8   4   4          1.11         -1.28         7.82 o                         
  -9   5   4          2.10         -2.42         7.72 o                         
  -8   5   4         28.63         21.96         8.91 o                         
  -7   5   4         14.85         26.56         7.48 o                         
  -6   5   4        282.01        308.73        13.42 o                         
  -5   5   4        155.22        182.69         8.35 o                         
  -4   5   4         46.20         60.97         4.17 o                         
  -3   5   4       1118.87       1208.85        39.13 o                         
  -2   5   4       1412.10       1462.40        24.24 o                         
  -1   5   4        149.65        131.07         3.73 o                         
   0   5   4         93.62        107.22         3.33 o                         
   1   5   4       2726.75       2938.96        45.65 o                         
   2   5   4        711.58        708.69        19.78 o                         
   3   5   4        263.16        221.23         8.77 o                         
   4   5   4        163.19        182.30        17.84 o                         
   5   5   4        330.99        317.82        18.03 o                         
   6   5   4          6.78         17.74         8.18 o                         
   7   5   4         52.24         68.10        37.50 o                         
   8   5   4          3.01         -2.63         9.40 o                         
  -9   6   4          5.97         20.28         9.70 o                         
  -8   6   4         26.78         11.00         8.70 o                         
  -7   6   4          1.03          5.32         5.77 o                         
  -6   6   4         26.25         39.98         6.40 o                         
  -5   6   4         79.50         59.56         6.15 o                         
  -4   6   4         11.55          6.83         2.95 o                         
  -3   6   4        127.83        145.59         7.85 o                         
  -2   6   4         37.37         42.79         3.29 o                         
  -1   6   4       1219.69       1290.34        19.49 o                         
   0   6   4        470.19        458.66        15.70 o                         
   1   6   4         64.27        101.05         4.24 o                         
   2   6   4        254.54        286.99        16.97 o                         
   3   6   4        110.13        101.65        11.40 o                         
   4   6   4         46.12         45.26         8.75 o                         
   5   6   4         72.32         89.97        10.11 o                         
   6   6   4         21.68         11.55         7.60 o                         
   7   6   4         17.72         11.27        12.55 o                         
   8   6   4          1.30         -6.22         7.79 o                         
  -9   7   4          1.73         -9.22         9.22 o                         
  -8   7   4         16.79          3.04         7.27 o                         
  -7   7   4          8.18         14.87         6.21 o                         
  -6   7   4        164.17        166.27         9.37 o                         
  -5   7   4         20.95         14.44         5.23 o                         
  -4   7   4          5.69         11.60         4.88 o                         
  -3   7   4        216.56        227.36         7.74 o                         
  -2   7   4         94.76         89.78         4.42 o                         
  -1   7   4         34.00         46.59         4.83 o                         
   0   7   4          3.04          2.12         1.77 o                         
   1   7   4        301.36        287.73        10.70 o                         
   2   7   4        101.33        121.18         7.59 o                         
   3   7   4         46.29         35.60         6.76 o                         
   4   7   4         72.12         73.11        11.18 o                         
   5   7   4        120.88        131.07        12.31 o                         
   6   7   4          1.09         -5.33         7.50 o                         
   7   7   4          5.15          7.58         8.48 o                         
  -8   8   4          4.04         15.94         8.99 o                         
  -7   8   4          0.77         10.96         6.87 o                         
  -6   8   4         15.40         41.98         6.32 o                         
  -5   8   4         38.27         43.65         5.62 o                         
  -4   8   4          3.59          2.16         3.02 o                         
  -3   8   4          1.11          1.61         2.55 o                         
  -2   8   4         10.38         13.45         2.77 o                         
  -1   8   4         30.48         35.07         3.44 o                         
   0   8   4          9.01          7.50         4.12 o                         
   1   8   4          2.60          2.24         2.31 o                         
   2   8   4         10.53          6.26         2.69 o                         
   3   8   4         34.77         33.72         5.79 o                         
   4   8   4         14.59          9.90         5.36 o                         
   5   8   4         10.76         19.57         9.60 o                         
   6   8   4          6.98         21.06        14.95 o                         
   7   8   4          1.86         11.50         8.00 o                         
  -8   9   4          1.52         -1.43         6.57 o                         
  -7   9   4         11.36         38.31        18.26 o                         
  -6   9   4         73.63         61.74        16.82 o                         
  -5   9   4         36.14         51.92         6.60 o                         
  -4   9   4          7.39         14.82         9.01 o                         
  -3   9   4         26.70         30.83         4.38 o                         
  -2   9   4         50.89         65.75         9.23 o                         
  -1   9   4         26.37         24.32         3.64 o                         
   0   9   4         64.69         67.89         5.68 o                         
   1   9   4         47.57         53.33         5.22 o                         
   2   9   4         34.17         19.94         3.80 o                         
   3   9   4          2.18          3.03         7.01 o                         
   4   9   4         89.80         97.71        10.48 o                         
   5   9   4         69.29         84.40        11.58 o                         
   6   9   4          4.52         10.91         7.96 o                         
   7   9   4          1.65         -0.41         8.06 o                         
  -8  10   4          1.77         -5.65         7.10 o                         
  -7  10   4         14.22          2.76         6.93 o                         
  -6  10   4         13.48          1.00         7.25 o                         
  -5  10   4         37.48         49.04         6.56 o                         
  -4  10   4         27.97         41.54         6.05 o                         
  -3  10   4         11.82         11.78         3.89 o                         
  -2  10   4        186.42        171.35         7.94 o                         
  -1  10   4         36.26         42.61         4.97 o                         
   0  10   4         73.66         59.45         5.04 o                         
   1  10   4         85.55         76.78         5.95 o                         
   2  10   4         17.60         25.18         4.50 o                         
   3  10   4         23.79         41.33         7.40 o                         
   4  10   4          2.42          1.56         4.97 o                         
   5  10   4          2.82          7.21         6.74 o                         
   6  10   4         26.50         26.42         9.71 o                         
  -7  11   4          4.76          8.15         7.32 o                         
  -6  11   4         13.22          3.69        10.27 o                         
  -5  11   4         64.28         81.97        10.24 o                         
  -4  11   4         94.06         79.42         8.38 o                         
  -3  11   4         25.73         27.84         4.51 o                         
  -2  11   4        180.16        164.99         8.67 o                         
  -1  11   4         47.73         71.62         6.28 o                         
   0  11   4        166.88        162.90         9.47 o                         
   1  11   4         81.25         70.31         6.51 o                         
   2  11   4         35.60         42.93         5.60 o                         
   3  11   4         40.94         44.08         8.14 o                         
   4  11   4        106.18        138.20        13.13 o                         
   5  11   4         18.01         20.92         8.93 o                         
   6  11   4         22.88         15.47         9.67 o                         
  -6  12   4         11.04         14.61        14.28 o                         
  -5  12   4          8.42          0.18         6.89 o                         
  -4  12   4         47.78         45.22         7.47 o                         
  -3  12   4          0.73          0.39         3.78 o                         
  -2  12   4         72.19         52.64         6.46 o                         
  -1  12   4         16.49         21.77         5.33 o                         
   0  12   4          5.77          7.82         4.04 o                         
   1  12   4         34.72         21.54         5.18 o                         
   2  12   4          3.70         -0.55         4.55 o                         
   3  12   4         13.57         20.00         6.61 o                         
   4  12   4         12.48          6.39         6.22 o                         
   5  12   4          5.07         10.23         7.69 o                         
  -6  13   4          4.35          3.59         9.82 o                         
  -5  13   4         11.55          5.66         5.78 o                         
  -4  13   4          9.35         11.11         7.13 o                         
  -3  13   4         13.06         10.78         5.90 o                         
  -2  13   4         22.59         27.73         6.51 o                         
  -1  13   4          9.24         23.67         9.14 o                         
   0  13   4         16.16         21.02         6.50 o                         
   1  13   4          2.83          7.14         3.95 o                         
   2  13   4          9.99         10.25         6.32 o                         
   3  13   4          2.14          4.50         9.48 o                         
   4  13   4          9.13         23.59         8.07 o                         
   5  13   4          8.63          8.80         8.84 o                         
  -5  14   4          6.08          8.26         7.55 o                         
  -4  14   4         12.88          7.74         7.57 o                         
  -3  14   4          0.81          2.15         8.01 o                         
  -2  14   4          2.95          7.26         5.97 o                         
  -1  14   4          5.63          8.53         5.97 o                         
   0  14   4          3.62          0.08         5.95 o                         
   1  14   4          7.20         -0.74         4.17 o                         
   2  14   4          0.87          9.38         6.86 o                         
   3  14   4          0.36         13.89         6.92 o                         
   4  14   4          4.69          0.15         6.86 o                         
  -4  15   4         26.20         41.01        11.03 o                         
  -3  15   4         12.97         14.13         8.56 o                         
  -2  15   4         22.62         35.42         9.51 o                         
  -1  15   4          4.61          9.61        11.36 o                         
   0  15   4          8.19         11.66         7.68 o                         
   1  15   4         11.93         23.82         8.52 o                         
   2  15   4         23.35         24.98        18.08 o                         
  -2  16   4         16.99         49.15        16.39 o                         
  -1  16   4          9.54          6.60         7.28 o                         
   0  16   4         32.19         41.65        26.39 o                         
  -3 -15   5          1.01          1.59         6.19 o                         
  -2 -15   5         11.69         46.54        13.79 o                         
  -1 -15   5         16.33         18.03        13.28 o                         
   0 -15   5         20.80         31.54        21.82 o                         
   1 -15   5          1.26          5.78         8.99 o                         
   2 -15   5          1.84         12.98         8.20 o                         
  -5 -14   5          6.75         -5.81         9.24 o                         
  -4 -14   5          0.18          6.37        11.23 o                         
  -2 -14   5         18.40         24.58        12.60 o                         
  -1 -14   5          6.46          4.25         5.03 o                         
   0 -14   5         13.38          5.65         6.76 o                         
   1 -14   5          4.94          2.34         6.31 o                         
   2 -14   5          2.26          6.56         6.72 o                         
   3 -14   5          4.31          3.90         9.22 o                         
  -6 -13   5         18.69         40.00        13.21 o                         
  -5 -13   5         14.30          5.43         9.15 o                         
  -4 -13   5          4.07         -3.54         8.49 o                         
  -3 -13   5          2.84          5.96         4.80 o                         
  -2 -13   5          7.08          2.87         3.46 o                         
  -1 -13   5         17.54          9.87         5.89 o                         
   0 -13   5          2.83          9.80         5.55 o                         
   1 -13   5          7.94          7.52         6.32 o                         
   2 -13   5          6.87          3.64         8.25 o                         
   3 -13   5          1.11         -3.81         6.06 o                         
   4 -13   5          8.54          3.58         7.60 o                         
  -6 -12   5         22.95         32.23        11.65 o                         
  -5 -12   5         21.37         19.47        15.10 o                         
  -4 -12   5          6.77          1.63         3.94 o                         
  -3 -12   5          8.53          1.67         7.22 o                         
  -2 -12   5          8.78         11.30         5.24 o                         
  -1 -12   5         15.86         21.19         7.67 o                         
   0 -12   5         37.40         39.93         6.93 o                         
   1 -12   5          3.45          8.73         5.86 o                         
   2 -12   5         23.49         19.66         7.84 o                         
   3 -12   5          8.46         10.86         9.21 o                         
   4 -12   5         23.14         34.87        11.50 o                         
   5 -12   5         26.77         18.87         9.71 o                         
  -7 -11   5         11.75          7.60        11.86 o                         
  -6 -11   5         59.98         41.70        11.40 o                         
  -5 -11   5         28.60         21.39        14.34 o                         
  -4 -11   5         17.35         11.25        10.37 o                         
  -3 -11   5         31.11          1.26         6.34 o                         
  -2 -11   5         37.80         19.61        10.08 o                         
  -1 -11   5        138.92        118.20         6.89 o                         
   0 -11   5        212.50        154.93         8.24 o                         
   1 -11   5          2.44          4.44         5.13 o                         
   2 -11   5         26.04         38.69         7.62 o                         
   3 -11   5          9.56          9.81         6.95 o                         
   4 -11   5         80.39         83.51        13.05 o                         
   5 -11   5         26.11         16.39        10.04 o                         
  -8 -10   5          5.88          3.97         9.83 o                         
  -7 -10   5         17.19         19.07        10.88 o                         
  -6 -10   5         41.74         50.41        17.75 o                         
  -5 -10   5          7.21         17.56         5.48 o                         
  -4 -10   5          8.75          6.71         4.79 o                         
  -3 -10   5         52.08         48.13         4.57 o                         
  -2 -10   5         17.78         22.83         3.91 o                         
  -1 -10   5         29.83         31.76         4.39 o                         
   0 -10   5         14.80         14.39         3.83 o                         
   1 -10   5          4.31          8.40         7.08 o                         
   2 -10   5        123.23         90.06         9.80 o                         
   3 -10   5          4.34         13.62         6.46 o                         
   4 -10   5         11.80         24.51        19.03 o                         
   5 -10   5         27.31         34.84        12.00 o                         
   6 -10   5         20.38         14.95         9.30 o                         
  -8  -9   5          1.74          6.34         8.49 o                         
  -7  -9   5         53.55         35.01        11.16 o                         
  -6  -9   5         59.03         36.33        13.62 o                         
  -5  -9   5         15.13         10.13         4.35 o                         
  -4  -9   5          3.41          4.28         6.39 o                         
  -3  -9   5         27.53         28.48         3.64 o                         
  -2  -9   5         21.94         21.45         4.58 o                         
  -1  -9   5         75.28         76.64         4.99 o                         
   0  -9   5         86.39         68.86         5.06 o                         
   1  -9   5         19.17         20.86         4.71 o                         
   2  -9   5         31.05         51.72        17.29 o                         
   3  -9   5          9.98          4.86         5.87 o                         
   4  -9   5         52.29         49.05         9.74 o                         
   5  -9   5         25.77         43.83         9.49 o                         
   6  -9   5         11.76         10.85         9.52 o                         
  -8  -8   5          4.94          8.16         8.52 o                         
  -7  -8   5         31.74         54.37        18.26 o                         
  -6  -8   5        179.41        142.22        23.39 o                         
  -5  -8   5         13.66         20.52        14.16 o                         
  -4  -8   5          3.77          4.25         2.80 o                         
  -3  -8   5        205.62        192.27         7.09 o                         
  -2  -8   5         84.00         75.99         4.52 o                         
  -1  -8   5          6.33          3.89         2.50 o                         
   0  -8   5          5.67          5.27         2.63 o                         
   1  -8   5        295.46        286.40        19.14 o                         
   2  -8   5         46.77         46.48        26.26 o                         
   3  -8   5          7.93         11.46         4.55 o                         
   4  -8   5        141.84        160.95        13.23 o                         
   5  -8   5        114.22        107.34        13.62 o                         
   6  -8   5         15.29          7.62         9.62 o                         
   7  -8   5          2.67          8.05         9.11 o                         
  -9  -7   5          6.42         15.85        11.23 o                         
  -8  -7   5          5.67         25.04         9.48 o                         
  -7  -7   5         49.12         45.29         8.53 o                         
  -6  -7   5         64.62         98.05        25.09 o                         
  -5  -7   5         21.96         28.71         5.65 o                         
  -4  -7   5         13.02         10.98         3.12 o                         
  -3  -7   5          2.35         12.35         6.89 o                         
  -2  -7   5        101.01        123.13         5.27 o                         
  -1  -7   5         23.50         27.78         3.60 o                         
   0  -7   5         42.70         38.62         4.80 o                         
   1  -7   5         80.74         84.64         6.22 o                         
   2  -7   5          4.50         17.71         4.71 o                         
   3  -7   5         11.49         25.10         5.48 o                         
   4  -7   5         55.13         73.40         9.39 o                         
   5  -7   5         68.92        116.91        13.12 o                         
   6  -7   5         15.80         23.22         9.11 o                         
   7  -7   5          7.58         30.00        11.58 o                         
  -9  -6   5          8.25         26.85        12.19 o                         
  -8  -6   5         10.36         14.85        13.74 o                         
  -7  -6   5         45.63         58.34        12.93 o                         
  -6  -6   5        233.59        206.59        12.25 o                         
  -5  -6   5          8.43         15.93         4.34 o                         
  -4  -6   5         18.24         31.66         9.13 o                         
  -3  -6   5        369.15        364.88        14.38 o                         
  -2  -6   5         35.39         41.34         3.59 o                         
  -1  -6   5         20.56         13.61         2.49 o                         
   0  -6   5          1.95          3.54         1.86 o                         
   1  -6   5         93.11         92.65         9.76 o                         
   2  -6   5         33.87         42.76         4.96 o                         
   3  -6   5        136.48        146.91        11.36 o                         
   4  -6   5         95.52        123.77        10.27 o                         
   5  -6   5        322.58        373.24        19.87 o                         
   6  -6   5         25.14         17.91         9.02 o                         
   7  -6   5         26.31         21.68        14.40 o                         
  -9  -5   5          7.45          0.29         9.44 o                         
  -8  -5   5          7.23          1.01         4.66 o                         
  -7  -5   5         68.09         86.72        10.29 o                         
  -6  -5   5        109.10        157.28        11.49 o                         
  -5  -5   5         39.44         38.44         6.46 o                         
  -4  -5   5         26.01         26.58         3.44 o                         
  -3  -5   5        108.03        121.99         4.85 o                         
  -2  -5   5        487.22        460.17        13.13 o                         
  -1  -5   5        483.22        484.88         9.67 o                         
   0  -5   5        790.35        755.61        19.06 o                         
   1  -5   5        268.77        227.88         8.60 o                         
   2  -5   5        124.85        141.66         9.10 o                         
   3  -5   5        241.45        255.47        11.65 o                         
   4  -5   5        115.35         85.43         8.89 o                         
   5  -5   5        267.01        304.14        16.85 o                         
   6  -5   5         22.94         16.84         6.81 o                         
   7  -5   5         19.56         20.96         8.62 o                         
   8  -5   5          8.11         14.66         8.09 o                         
  -9  -4   5          4.86          7.95         8.21 o                         
  -8  -4   5          6.10          4.65         5.91 o                         
  -7  -4   5         97.02         87.58        14.02 o                         
  -6  -4   5        276.12        278.87        13.37 o                         
  -5  -4   5         17.83         31.33         5.24 o                         
  -4  -4   5         12.20          9.16         2.39 o                         
  -3  -4   5        219.48        231.84         6.20 o                         
  -2  -4   5        180.27        155.21         4.83 o                         
  -1  -4   5        119.04        116.11         7.99 o                         
   0  -4   5        144.63        132.97         5.61 o                         
   1  -4   5         86.60         99.73         9.74 o                         
   2  -4   5         65.93         58.26         4.92 o                         
   3  -4   5          2.35          1.41         3.00 o                         
   4  -4   5        126.53        124.67         9.05 o                         
   5  -4   5        367.02        396.62        27.45 o                         
   6  -4   5         12.20         21.39         6.77 o                         
   7  -4   5         25.63         24.34         8.05 o                         
   8  -4   5         12.94         20.29         8.63 o                         
  -9  -3   5          8.47         -5.43         7.95 o                         
  -8  -3   5         13.04         10.19         7.11 o                         
  -7  -3   5         36.32         65.81        13.51 o                         
  -6  -3   5        135.87        136.38        17.31 o                         
  -5  -3   5        144.85        109.12        11.97 o                         
  -4  -3   5         22.30         30.68         3.20 o                         
  -3  -3   5         86.40         92.38         4.05 o                         
  -2  -3   5         12.86         48.78         5.59 o                         
  -1  -3   5        285.33        273.98         5.99 o                         
   0  -3   5         86.30         92.38         4.49 o                         
   1  -3   5          6.64         14.80         2.84 o                         
   2  -3   5        225.71        253.11        14.91 o                         
   3  -3   5         19.15         29.58         7.89 o                         
   4  -3   5         67.55         86.25        12.10 o                         
   5  -3   5         40.11         43.26         8.88 o                         
   6  -3   5          9.20          4.71         5.40 o                         
   7  -3   5         34.79          9.38         7.80 o                         
   8  -3   5          5.21         35.91        11.09 o                         
  -9  -2   5          7.65          1.43         5.61 o                         
  -8  -2   5          8.75         29.45        11.31 o                         
  -7  -2   5        188.49        164.77        11.96 o                         
  -6  -2   5        149.30        136.69         9.23 o                         
  -5  -2   5        209.10        228.94        10.51 o                         
  -4  -2   5         96.89         79.74         8.73 o                         
  -3  -2   5        116.74        103.72         5.41 o                         
  -2  -2   5       1118.54       1184.24        17.98 o                         
  -1  -2   5        203.09        168.42         5.38 o                         
   0  -2   5        707.10        723.51        13.61 o                         
   1  -2   5        514.67        603.67        17.01 o                         
   2  -2   5         37.65         44.01         3.10 o                         
   3  -2   5         78.83         87.94         6.23 o                         
   4  -2   5        237.19        225.99         9.57 o                         
   5  -2   5        283.69        293.67        18.81 o                         
   6  -2   5         60.25         59.09        11.09 o                         
   7  -2   5          2.25         11.46         5.51 o                         
   8  -2   5         17.13         13.61         8.94 o                         
 -10  -1   5          3.30         10.13        11.30 o                         
  -9  -1   5         22.33          5.76         9.43 o                         
  -8  -1   5         63.60         67.90         7.93 o                         
  -7  -1   5         39.99         58.91        16.49 o                         
  -6  -1   5        431.51        433.94        14.20 o                         
  -5  -1   5        564.40        653.28        19.51 o                         
  -4  -1   5        642.67        758.61        14.63 o                         
  -3  -1   5        202.56        164.08         8.43 o                         
  -2  -1   5        459.41        429.10         8.36 o                         
  -1  -1   5       2878.94       2965.86       101.94 o                         
   0  -1   5        799.71        783.57        16.19 o                         
   1  -1   5        309.25        288.59         7.67 o                         
   2  -1   5        122.88        142.11         5.02 o                         
   3  -1   5         33.76         35.40         3.53 o                         
   4  -1   5        620.51        655.57        16.76 o                         
   5  -1   5         43.60         81.38         6.83 o                         
   6  -1   5         46.02         51.98         6.69 o                         
   7  -1   5         36.59          6.64         5.28 o                         
   8  -1   5         12.65         -0.51        12.80 o                         
 -10   0   5         28.01         27.91        11.00 o                         
  -9   0   5          3.25         -0.28         5.57 o                         
  -8   0   5         15.67         16.20        14.62 o                         
  -7   0   5        191.43        224.92        13.78 o                         
  -6   0   5         25.93        125.05         9.66 o                         
  -5   0   5        277.78        295.54         9.26 o                         
  -4   0   5        161.93        161.17         5.97 o                         
  -3   0   5        352.35        367.80        13.58 o                         
  -2   0   5       1748.84       2026.23        35.96 o                         
  -1   0   5        349.38        309.89         7.80 o                         
   0   0   5         67.42         73.60         7.73 o                         
   1   0   5         81.34         97.18         3.56 o                         
   2   0   5        555.85        502.03         9.76 o                         
   3   0   5          1.69          3.61         2.05 o                         
   4   0   5        123.33        134.87         7.71 o                         
   5   0   5        231.58        230.65        10.79 o                         
   6   0   5         89.77         62.18         7.06 o                         
   7   0   5          6.17          2.28         5.01 o                         
   8   0   5         22.46         13.69        15.66 o                         
 -10   1   5          3.30         14.43         8.82 o                         
  -9   1   5         22.31         12.58         7.70 o                         
  -8   1   5         63.62         53.49        10.30 o                         
  -7   1   5         39.91         50.42         6.50 o                         
  -6   1   5        431.75        433.15        14.34 o                         
  -5   1   5        564.17        610.93        15.09 o                         
  -4   1   5        642.60        750.91        22.06 o                         
  -3   1   5        202.36        175.44        10.43 o                         
  -2   1   5        459.55        392.76        20.18 o                         
  -1   1   5       2877.84       2958.76        45.21 o                         
   0   1   5        799.64        778.58        11.73 o                         
   1   1   5        309.21        272.76         5.59 o                         
   2   1   5        122.81        137.24         4.55 o                         
   3   1   5         33.69         30.94         7.60 o                         
   4   1   5        620.47        635.46        38.77 o                         
   5   1   5         43.61         66.47        11.06 o                         
   6   1   5         45.97         45.30        12.20 o                         
   7   1   5         36.50         10.08        12.48 o                         
   8   1   5         12.65          3.86        12.07 o                         
  -9   2   5          7.67          5.59         6.66 o                         
  -8   2   5          8.78         11.84         6.75 o                         
  -7   2   5        188.52        194.19         9.46 o                         
  -6   2   5        149.33        135.93        11.46 o                         
  -5   2   5        209.35        219.08         8.36 o                         
  -4   2   5         96.67         70.75         7.38 o                         
  -3   2   5        116.67         99.91         3.15 o                         
  -2   2   5       1118.19       1210.93        35.31 o                         
  -1   2   5        202.97        170.13        13.73 o                         
   0   2   5        707.08        698.83        24.88 o                         
   1   2   5        514.82        614.00        13.57 o                         
   2   2   5         37.63         40.63         4.80 o                         
   3   2   5         78.78         79.55         5.53 o                         
   4   2   5        237.33        201.66        29.40 o                         
   5   2   5        283.78        288.41        26.87 o                         
   6   2   5         60.26         57.20        16.82 o                         
   7   2   5          2.26        -12.40        12.40 o                         
   8   2   5         17.14          5.68        11.67 o                         
  -9   3   5          8.47         -0.20         6.94 o                         
  -8   3   5         13.00         10.69         5.08 o                         
  -7   3   5         36.23         50.60         5.51 o                         
  -6   3   5        135.88        166.00         8.88 o                         
  -5   3   5        144.88        127.44        10.54 o                         
  -4   3   5         22.30         27.40         3.04 o                         
  -3   3   5         86.46         95.18         4.50 o                         
  -2   3   5         12.96         37.47         3.14 o                         
  -1   3   5        285.25        296.80         8.25 o                         
   0   3   5         86.18         92.44         3.39 o                         
   1   3   5          6.73         15.44         1.62 o                         
   2   3   5        225.69        221.33        10.26 o                         
   3   3   5         19.14         21.91         2.48 o                         
   4   3   5         67.56         75.32         7.63 o                         
   5   3   5         40.16         38.95         7.15 o                         
   6   3   5          9.14          5.09         4.13 o                         
   7   3   5         34.85         12.53         9.12 o                         
   8   3   5          5.21          8.98        12.21 o                         
  -9   4   5          4.87          2.40         7.97 o                         
  -8   4   5          6.12          2.26         5.55 o                         
  -7   4   5         97.06        110.10         9.53 o                         
  -6   4   5        276.26        263.72        13.70 o                         
  -5   4   5         17.80         26.89         6.34 o                         
  -4   4   5         12.24          8.82         2.48 o                         
  -3   4   5        219.58        229.86        12.27 o                         
  -2   4   5        180.32        160.38         7.19 o                         
  -1   4   5        119.06        111.93         4.76 o                         
   0   4   5        144.62        129.33        12.60 o                         
   1   4   5         86.74         93.65         3.87 o                         
   2   4   5         65.84         56.64         3.82 o                         
   3   4   5          2.36          0.70         2.04 o                         
   4   4   5        126.55        132.07         9.86 o                         
   5   4   5        366.95        399.05        19.80 o                         
   6   4   5         12.20         13.95         9.09 o                         
   7   4   5         25.63         23.03        11.29 o                         
   8   4   5         12.95          8.85        11.26 o                         
  -9   5   5          7.44         16.74        14.65 o                         
  -8   5   5          7.21         -4.18         5.55 o                         
  -7   5   5         68.05        105.37        10.14 o                         
  -6   5   5        109.04        168.56        11.43 o                         
  -5   5   5         39.35         41.99         4.51 o                         
  -4   5   5         25.92         24.12         3.14 o                         
  -3   5   5        108.10        119.49         9.88 o                         
  -2   5   5        487.02        431.67         8.47 o                         
  -1   5   5        483.02        445.07        22.50 o                         
   0   5   5        790.30        773.20        13.63 o                         
   1   5   5        268.37        217.89        16.07 o                         
   2   5   5        124.75        133.43         5.14 o                         
   3   5   5        241.40        243.84        10.21 o                         
   4   5   5        115.29        102.59         9.46 o                         
   5   5   5        266.87        279.95        28.05 o                         
   6   5   5         22.92         10.06        10.28 o                         
   7   5   5         19.57         17.52        10.90 o                         
   8   5   5          8.10         -5.27        10.24 o                         
  -9   6   5          8.25         -2.16         8.08 o                         
  -8   6   5         10.35         13.18         9.13 o                         
  -7   6   5         45.66         62.51         8.10 o                         
  -6   6   5        233.74        244.60        20.80 o                         
  -5   6   5          8.41          9.46         3.76 o                         
  -4   6   5         18.27         30.93         3.76 o                         
  -3   6   5        369.17        386.97        18.38 o                         
  -2   6   5         35.32         48.09         4.54 o                         
  -1   6   5         20.49         25.17         3.77 o                         
   0   6   5          1.94          3.62         1.73 o                         
   1   6   5         93.24         81.04         4.80 o                         
   2   6   5         33.74         41.40         3.76 o                         
   3   6   5        136.43        117.95         7.58 o                         
   4   6   5         95.60         92.94         7.93 o                         
   5   6   5        322.70        323.37        20.16 o                         
   6   6   5         25.12         49.21         9.80 o                         
   7   6   5         26.30         17.57        11.26 o                         
  -9   7   5          6.43          9.47         8.78 o                         
  -8   7   5          5.70          4.04         7.51 o                         
  -7   7   5         48.95         50.79        13.75 o                         
  -6   7   5         64.70         97.80         9.40 o                         
  -5   7   5         21.91         29.86         7.88 o                         
  -4   7   5         13.03         21.53         4.34 o                         
  -3   7   5          2.37         15.36         2.92 o                         
  -2   7   5        100.74        130.71         5.38 o                         
  -1   7   5         23.46         35.55         3.15 o                         
   0   7   5         42.57         43.00         5.02 o                         
   1   7   5         80.61         96.07         4.84 o                         
   2   7   5          4.51         11.03         3.70 o                         
   3   7   5         11.52         19.30         6.09 o                         
   4   7   5         55.08         70.88        15.17 o                         
   5   7   5         68.78         83.41        11.59 o                         
   6   7   5         15.75         36.45         8.50 o                         
   7   7   5          7.57          9.98        10.32 o                         
  -8   8   5          4.93          7.13         8.50 o                         
  -7   8   5         31.76         47.65         8.32 o                         
  -6   8   5        179.47        167.76        11.06 o                         
  -5   8   5         13.66         18.08         5.08 o                         
  -4   8   5          3.75          0.07         2.84 o                         
  -3   8   5        205.71        220.62        10.68 o                         
  -2   8   5         83.98         73.67         4.99 o                         
  -1   8   5          6.33          5.14         2.57 o                         
   0   8   5          5.67          7.08         2.65 o                         
   1   8   5        295.48        274.20         8.56 o                         
   2   8   5         46.78         46.41         4.47 o                         
   3   8   5          7.93          9.88         5.67 o                         
   4   8   5        141.84        144.85        11.25 o                         
   5   8   5        114.31        116.64        12.74 o                         
   6   8   5         15.31          1.79         7.30 o                         
   7   8   5          2.66          6.02         9.28 o                         
  -8   9   5          1.75         -0.48         6.27 o                         
  -7   9   5         53.47         47.26        10.23 o                         
  -6   9   5         59.10         73.32         8.73 o                         
  -5   9   5         15.11         16.27         4.87 o                         
  -4   9   5          3.42         -0.32         3.33 o                         
  -3   9   5         27.56         37.96         4.95 o                         
  -2   9   5         21.93         26.30         3.78 o                         
  -1   9   5         75.25         80.04         5.63 o                         
   0   9   5         86.25         78.29         4.71 o                         
   1   9   5         19.21         10.45         4.12 o                         
   2   9   5         31.05         32.09         4.43 o                         
   3   9   5          9.96          9.97         7.48 o                         
   4   9   5         52.31         52.25         8.64 o                         
   5   9   5         25.80         14.93         8.50 o                         
   6   9   5         11.75         18.34        16.38 o                         
  -7  10   5         17.21         15.74         7.67 o                         
  -6  10   5         41.74         53.03         8.19 o                         
  -5  10   5          7.16          3.30         4.57 o                         
  -4  10   5          8.77         14.39         4.79 o                         
  -3  10   5         52.07         51.49         5.65 o                         
  -2  10   5         17.83         25.15         4.20 o                         
  -1  10   5         29.86         34.07         6.46 o                         
   0  10   5         14.86         14.53         3.86 o                         
   1  10   5          4.31          6.97         3.17 o                         
   2  10   5        123.20         92.60         9.91 o                         
   3  10   5          4.32          7.45         5.29 o                         
   4  10   5         11.78         20.90        12.36 o                         
   5  10   5         27.30         58.98        10.00 o                         
   6  10   5         20.39          5.14         8.61 o                         
  -7  11   5         11.72         44.85        12.12 o                         
  -6  11   5         60.01         35.60        11.91 o                         
  -5  11   5         28.63         34.44         8.44 o                         
  -4  11   5         17.29         19.36         4.53 o                         
  -3  11   5         31.12         29.32         4.56 o                         
  -2  11   5         37.77         30.10         6.31 o                         
  -1  11   5        138.95        138.01         8.06 o                         
   0  11   5        212.38        172.71        17.78 o                         
   1  11   5          2.46          7.05         3.35 o                         
   2  11   5         26.10         24.06         5.19 o                         
   3  11   5          9.53         11.77         8.08 o                         
   4  11   5         80.46         78.27        11.24 o                         
   5  11   5         26.09         13.68         7.92 o                         
  -6  12   5         22.91         14.08         8.40 o                         
  -5  12   5         21.36         29.65         6.57 o                         
  -4  12   5          6.78          2.32         4.35 o                         
  -3  12   5          8.48         22.58         5.35 o                         
  -2  12   5          8.76         20.03         4.89 o                         
  -1  12   5         15.89         22.22         7.98 o                         
   0  12   5         37.54         40.26         5.83 o                         
   1  12   5          3.45          9.11         5.43 o                         
   2  12   5         23.47         13.45         6.07 o                         
   3  12   5          8.47          5.03        12.58 o                         
   4  12   5         23.14         32.26         9.39 o                         
   5  12   5         26.75         15.75         8.97 o                         
  -6  13   5         18.70          8.16        10.99 o                         
  -5  13   5         14.34          6.01         6.33 o                         
  -4  13   5          4.06          2.32         4.34 o                         
  -3  13   5          2.84          2.04         4.91 o                         
  -2  13   5          7.09          5.75         4.46 o                         
  -1  13   5         17.50         26.57         5.59 o                         
   0  13   5          2.81          7.65         4.37 o                         
   1  13   5          7.93          4.78         4.43 o                         
   2  13   5          6.90          4.85         6.87 o                         
   3  13   5          1.10          0.94         5.67 o                         
   4  13   5          8.59         -0.51         6.24 o                         
  -5  14   5          6.75         -2.42         9.65 o                         
  -4  14   5          0.18          2.19         6.46 o                         
  -3  14   5          4.48          1.82         5.87 o                         
  -2  14   5         18.41         24.91         6.66 o                         
  -1  14   5          6.45          2.94         5.01 o                         
   0  14   5         13.40         18.00         5.45 o                         
   1  14   5          4.93          6.13         5.63 o                         
   2  14   5          2.25         -0.72         5.63 o                         
   3  14   5          4.30         14.02         7.49 o                         
  -3  15   5          1.01         -1.21         6.11 o                         
  -2  15   5         11.69         40.15        13.57 o                         
  -1  15   5         16.30         14.31         9.76 o                         
   0  15   5         20.79         55.17         9.30 o                         
   1  15   5          1.26         -2.09         6.96 o                         
   2  15   5          1.84         -0.51         6.48 o                         
  -2 -15   6          7.85         -5.91         9.32 o                         
  -1 -15   6          1.28         -1.59         8.16 o                         
   0 -15   6         17.26         -1.77        13.41 o                         
   1 -15   6          0.89          0.19         9.38 o                         
  -4 -14   6          2.36         -2.05         8.44 o                         
  -3 -14   6         14.94          7.83         7.03 o                         
  -2 -14   6         10.68          6.47         7.83 o                         
  -1 -14   6          0.98          2.44         5.61 o                         
   0 -14   6          2.58          2.72         5.24 o                         
   1 -14   6          5.50          9.18        10.64 o                         
   2 -14   6          2.79          2.22         7.50 o                         
   3 -14   6          4.95         13.04         9.48 o                         
  -5 -13   6         19.11         12.12        13.61 o                         
  -4 -13   6         18.51          6.79        11.74 o                         
  -3 -13   6         11.06          2.14         5.93 o                         
  -2 -13   6         43.86         23.08         9.56 o                         
  -1 -13   6          3.71          1.12         5.04 o                         
   0 -13   6         42.54         45.45         8.24 o                         
   1 -13   6          9.99         10.15         6.30 o                         
   2 -13   6          6.04         20.92         7.17 o                         
   3 -13   6         31.52         29.69        10.99 o                         
   4 -13   6         13.37         14.71        10.74 o                         
  -6 -12   6          4.64         -4.19        11.36 o                         
  -5 -12   6          1.82         -5.03         9.60 o                         
  -4 -12   6          8.93          1.08         5.03 o                         
  -3 -12   6         12.19          1.34         4.88 o                         
  -2 -12   6         37.29         32.73         8.83 o                         
  -1 -12   6         16.70         13.43         4.59 o                         
   0 -12   6         16.44         19.11         6.54 o                         
   1 -12   6         13.39         25.77        16.16 o                         
   2 -12   6          7.25         -1.97         5.97 o                         
   3 -12   6          9.46         13.84         8.06 o                         
   4 -12   6         20.24         15.35        10.21 o                         
  -7 -11   6         18.95          6.82         8.97 o                         
  -6 -11   6         43.48         75.46        19.19 o                         
  -5 -11   6         64.82         45.33         8.11 o                         
  -4 -11   6         20.28         15.18        10.38 o                         
  -3 -11   6         36.32         22.99         4.18 o                         
  -2 -11   6         94.67         99.06         6.65 o                         
  -1 -11   6         35.13         33.01         4.91 o                         
   0 -11   6         86.69         76.29         8.34 o                         
   1 -11   6        124.68         82.94         9.56 o                         
   2 -11   6         72.45         81.47        11.02 o                         
   3 -11   6         58.73         55.09        10.78 o                         
   4 -11   6         80.95         69.15        12.62 o                         
   5 -11   6          9.02          1.26         7.45 o                         
  -7 -10   6          5.45         -4.57        13.41 o                         
  -6 -10   6          7.01          3.08        10.53 o                         
  -5 -10   6         28.08         23.06         5.67 o                         
  -4 -10   6         14.50         17.58         5.67 o                         
  -3 -10   6         72.54         57.71         5.45 o                         
  -2 -10   6         22.05         22.16         3.73 o                         
  -1 -10   6         28.65         26.03         4.27 o                         
   0 -10   6         14.54         10.65         4.64 o                         
   1 -10   6         23.72         30.27         6.93 o                         
   2 -10   6          1.62         -0.88         4.66 o                         
   3 -10   6         11.11         11.92         7.90 o                         
   4 -10   6         66.16         56.80        11.58 o                         
   5 -10   6          0.30          6.87         7.97 o                         
   6 -10   6         16.34          5.16        11.00 o                         
  -8  -9   6          2.80          6.79         8.86 o                         
  -7  -9   6         46.47         68.72        18.97 o                         
  -6  -9   6         75.45         51.10        10.51 o                         
  -5  -9   6         93.99         98.14         9.21 o                         
  -4  -9   6         20.85         16.41         4.74 o                         
  -3  -9   6        159.71        125.44         8.27 o                         
  -2  -9   6        100.60        100.06         5.71 o                         
  -1  -9   6          5.53          5.29         3.19 o                         
   0  -9   6         71.34         69.92         5.21 o                         
   1  -9   6        147.61        138.42         9.95 o                         
   2  -9   6         30.33         35.82         6.91 o                         
   3  -9   6         26.92         43.45         7.77 o                         
   4  -9   6        126.51        123.44        16.87 o                         
   5  -9   6         55.33         62.98        11.88 o                         
   6  -9   6          7.29          5.48         8.70 o                         
  -8  -8   6         22.04         23.68         9.57 o                         
  -7  -8   6         11.86          4.45         5.61 o                         
  -6  -8   6         52.35         36.91        12.58 o                         
  -5  -8   6         59.26         41.64        12.96 o                         
  -4  -8   6          2.66          2.31         3.35 o                         
  -3  -8   6          7.39          6.18         2.66 o                         
  -2  -8   6          8.07         13.12         3.89 o                         
  -1  -8   6          4.02          0.02         3.51 o                         
   0  -8   6         10.58          8.92         3.60 o                         
   1  -8   6         11.45         14.97         7.22 o                         
   2  -8   6          1.16          5.43         5.08 o                         
   3  -8   6         13.75         15.65         8.85 o                         
   4  -8   6         24.13         36.76         8.68 o                         
   5  -8   6         16.23         11.52         7.40 o                         
   6  -8   6          2.56          3.26         8.62 o                         
  -9  -7   6          9.82         25.40        11.06 o                         
  -8  -7   6          7.26         19.65        12.96 o                         
  -7  -7   6         59.97         31.59         7.87 o                         
  -6  -7   6        247.78        280.16        14.84 o                         
  -5  -7   6          2.93          2.73         4.28 o                         
  -4  -7   6         22.00         14.41         3.16 o                         
  -3  -7   6        123.20        128.70         6.23 o                         
  -2  -7   6         21.51         44.09         5.01 o                         
  -1  -7   6          8.62          6.09         2.64 o                         
   0  -7   6          8.72         15.98         2.89 o                         
   1  -7   6        101.51        114.19         7.77 o                         
   2  -7   6         60.11         42.04         6.61 o                         
   3  -7   6          7.97          2.08         6.31 o                         
   4  -7   6        146.54        156.21        14.77 o                         
   5  -7   6         64.86         81.97        20.68 o                         
   6  -7   6         10.67          8.59         8.06 o                         
   7  -7   6          3.49         -6.19         9.27 o                         
  -9  -6   6          6.23          6.79        10.43 o                         
  -8  -6   6         11.90          1.86         6.74 o                         
  -7  -6   6         71.99         54.60         9.01 o                         
  -6  -6   6         93.74        137.72        11.88 o                         
  -5  -6   6         39.43         24.59         5.42 o                         
  -4  -6   6         79.03         67.04         5.86 o                         
  -3  -6   6         48.86         58.08         4.35 o                         
  -2  -6   6         73.29         79.15         5.68 o                         
  -1  -6   6         28.25         28.42         3.03 o                         
   0  -6   6          7.25         14.68         3.54 o                         
   1  -6   6        110.10        107.97        10.66 o                         
   2  -6   6         36.03         31.43         9.47 o                         
   3  -6   6          6.65          6.98         4.40 o                         
   4  -6   6          3.14         46.36         7.23 o                         
   5  -6   6         33.76         42.14        14.62 o                         
   6  -6   6          0.35          6.65         6.34 o                         
   7  -6   6          9.59         -1.02         8.08 o                         
  -9  -5   6          2.02         -3.36        13.89 o                         
  -8  -5   6          3.92         -0.75         5.97 o                         
  -7  -5   6         89.36         86.16        15.49 o                         
  -6  -5   6        302.29        339.00        16.37 o                         
  -5  -5   6          3.45          7.20         4.47 o                         
  -4  -5   6          7.00          5.88         2.48 o                         
  -3  -5   6        321.76        410.75        10.37 o                         
  -2  -5   6         16.85         23.10         2.72 o                         
  -1  -5   6         18.34         13.88         2.56 o                         
   0  -5   6         58.19         47.89         5.22 o                         
   1  -5   6        388.52        431.62        13.51 o                         
   2  -5   6        148.43        146.43         8.46 o                         
   3  -5   6         13.12         12.73         5.11 o                         
   4  -5   6        305.43        332.85        16.93 o                         
   5  -5   6         71.55         68.93         9.15 o                         
   6  -5   6          9.00          4.20         6.23 o                         
   7  -5   6          9.61         17.16         8.41 o                         
  -9  -4   6          4.80          4.18         6.20 o                         
  -8  -4   6         15.07         12.92         7.21 o                         
  -7  -4   6         34.17         67.94        11.19 o                         
  -6  -4   6         56.18         59.76        15.89 o                         
  -5  -4   6          9.55          8.97         3.26 o                         
  -4  -4   6         26.93         35.44         3.51 o                         
  -3  -4   6         13.65         19.25         3.02 o                         
  -2  -4   6         15.38         13.37         2.47 o                         
  -1  -4   6          6.54          6.49         1.90 o                         
   0  -4   6          7.79         12.68         2.42 o                         
   1  -4   6         42.54         47.83        11.00 o                         
   2  -4   6         16.19         18.82         3.68 o                         
   3  -4   6         26.07         25.86         4.78 o                         
   4  -4   6         39.41         97.04        16.47 o                         
   5  -4   6          1.18         30.33         6.31 o                         
   6  -4   6          0.79         -4.25         5.78 o                         
   7  -4   6          2.01         10.31         7.12 o                         
  -9  -3   6          0.21          2.33         5.94 o                         
  -8  -3   6          5.82          6.11         6.78 o                         
  -7  -3   6        109.23         86.45        14.84 o                         
  -6  -3   6        253.46        268.88        17.92 o                         
  -5  -3   6         61.32         61.55         5.33 o                         
  -4  -3   6         83.12         94.29         9.93 o                         
  -3  -3   6        539.73        565.46        13.93 o                         
  -2  -3   6        313.14        372.60        10.77 o                         
  -1  -3   6          6.15          6.58         2.34 o                         
   0  -3   6        115.59        123.07         5.20 o                         
   1  -3   6        596.29        594.10        14.77 o                         
   2  -3   6         43.13         49.46         4.83 o                         
   3  -3   6         54.36         46.83         5.04 o                         
   4  -3   6        259.29        292.86        13.08 o                         
   5  -3   6        104.82        102.97         9.38 o                         
   6  -3   6          5.17          1.39         5.09 o                         
   7  -3   6         11.64          7.45         8.94 o                         
   8  -3   6          3.24          9.04         9.87 o                         
  -9  -2   6         11.51         -0.14         5.60 o                         
  -8  -2   6          1.55          5.73         5.08 o                         
  -7  -2   6          0.28          2.05         4.27 o                         
  -6  -2   6         78.08         76.70         5.82 o                         
  -5  -2   6          6.15         18.60         3.66 o                         
  -4  -2   6         55.26         58.76         3.73 o                         
  -3  -2   6         36.40         89.76         8.39 o                         
  -2  -2   6         93.37         92.23         4.32 o                         
  -1  -2   6        111.23         88.52         4.52 o                         
   0  -2   6         54.12         43.58         3.57 o                         
   1  -2   6         75.47         72.50         7.16 o                         
   2  -2   6        129.34        135.21         5.54 o                         
   3  -2   6          3.65         13.06         2.97 o                         
   4  -2   6         45.95         63.65         5.73 o                         
   5  -2   6         20.29         20.49         6.02 o                         
   6  -2   6         13.76          5.39         4.53 o                         
   7  -2   6          8.56          6.78         9.48 o                         
   8  -2   6          3.98         33.44        10.58 o                         
  -9  -1   6          7.64         -7.29         7.29 o                         
  -8  -1   6          1.95         15.24         6.43 o                         
  -7  -1   6         92.50         85.17         7.57 o                         
  -6  -1   6        343.03        343.07        12.27 o                         
  -5  -1   6        291.57        301.77         9.38 o                         
  -4  -1   6        386.44        427.70        14.03 o                         
  -3  -1   6        635.37        675.37        15.51 o                         
  -2  -1   6        663.27        675.39        15.75 o                         
  -1  -1   6        614.22        669.90        30.72 o                         
   0  -1   6       2736.96       2726.44        92.76 o                         
   1  -1   6        493.65        569.88        23.74 o                         
   2  -1   6        262.98        308.85        11.04 o                         
   3  -1   6        677.63        656.68        17.31 o                         
   4  -1   6        185.84        170.59         7.92 o                         
   5  -1   6        188.79        183.13        16.79 o                         
   6  -1   6          1.69          0.35         4.10 o                         
   7  -1   6          9.20          3.10         4.69 o                         
   8  -1   6          4.14          8.44        15.61 o                         
 -10   0   6          1.74         -9.65        12.25 o                         
  -9   0   6         14.46          5.21         7.76 o                         
  -8   0   6          6.28          2.76         4.69 o                         
  -7   0   6         19.93         50.72         6.17 o                         
  -6   0   6         45.85         57.97         5.67 o                         
  -5   0   6          2.94          4.94         2.63 o                         
  -4   0   6         77.50        103.10         7.61 o                         
  -3   0   6         12.82         31.82         5.86 o                         
  -2   0   6       1992.16       2369.92        46.28 o                         
  -1   0   6         81.46        128.05         9.96 o                         
   0   0   6         36.49        127.18         8.94 o                         
   1   0   6       1636.23       1524.33        26.84 o                         
   2   0   6       1177.61       1221.43        21.18 o                         
   3   0   6         30.20        114.69         5.72 o                         
   4   0   6          8.35         11.64         3.27 o                         
   5   0   6         38.23         65.64         5.99 o                         
   6   0   6         30.77         30.86         6.38 o                         
   7   0   6          6.44         26.64        17.00 o                         
   8   0   6          0.24         12.53        17.00 o                         
 -10   1   6          1.26         14.57        13.01 o                         
  -9   1   6          7.63         -0.44         8.85 o                         
  -8   1   6          1.93         -0.60         5.01 o                         
  -7   1   6         92.52         81.18         7.22 o                         
  -6   1   6        343.05        352.49        15.97 o                         
  -5   1   6        291.33        305.58        13.51 o                         
  -4   1   6        386.71        469.04        26.02 o                         
  -3   1   6        635.33        660.64        25.70 o                         
  -2   1   6        663.85        641.35        16.03 o                         
  -1   1   6        614.46        608.33        26.72 o                         
   0   1   6       2737.18       2727.98        42.47 o                         
   1   1   6        493.61        577.15        22.51 o                         
   2   1   6        262.91        309.90        11.36 o                         
   3   1   6        677.68        680.32        24.35 o                         
   4   1   6        185.84        158.96         9.44 o                         
   5   1   6        188.81        154.60        11.68 o                         
   6   1   6          1.69          5.40         3.67 o                         
   7   1   6          9.22          0.81         4.99 o                         
   8   1   6          4.12          4.02        14.57 o                         
  -9   2   6         11.52          7.92        13.90 o                         
  -8   2   6          1.55         -5.05         6.24 o                         
  -7   2   6          0.29          5.56         3.83 o                         
  -6   2   6         78.04         75.09         6.77 o                         
  -5   2   6          6.16         23.84         4.14 o                         
  -4   2   6         55.37         56.76         4.31 o                         
  -3   2   6         36.43         97.31         9.04 o                         
  -2   2   6         93.39         99.91         6.63 o                         
  -1   2   6        111.52         86.27         5.33 o                         
   0   2   6         53.95         40.66         2.39 o                         
   1   2   6         75.49         68.49         3.10 o                         
   2   2   6        129.40        141.98        10.84 o                         
   3   2   6          3.67         15.76         2.97 o                         
   4   2   6         45.94         64.47        12.58 o                         
   5   2   6         20.29         13.90         6.08 o                         
   6   2   6         13.80          6.42        10.25 o                         
   7   2   6          8.57          6.72        12.85 o                         
   8   2   6          3.99          1.80        12.49 o                         
  -9   3   6          0.21         12.68         9.60 o                         
  -8   3   6          5.82         13.73         6.78 o                         
  -7   3   6        109.22        104.84        13.02 o                         
  -6   3   6        253.37        290.54        13.32 o                         
  -5   3   6         61.28         59.62         4.72 o                         
  -4   3   6         83.05         90.16         8.64 o                         
  -3   3   6        540.00        545.73        12.91 o                         
  -2   3   6        313.11        385.09        10.02 o                         
  -1   3   6          6.14          6.69         2.72 o                         
   0   3   6        115.52        122.07         3.23 o                         
   1   3   6        596.47        579.62        15.40 o                         
   2   3   6         43.14         47.11         3.67 o                         
   3   3   6         54.34         36.65         5.23 o                         
   4   3   6        259.37        226.97        25.22 o                         
   5   3   6        104.83        125.30        12.06 o                         
   6   3   6          5.16          4.20         4.29 o                         
   7   3   6         11.64          9.73         9.39 o                         
   8   3   6          3.24         10.73        11.05 o                         
  -9   4   6          4.80         10.77         7.43 o                         
  -8   4   6         15.12         18.82         6.59 o                         
  -7   4   6         34.13         66.31        15.91 o                         
  -6   4   6         56.17         62.92         5.98 o                         
  -5   4   6          9.58         12.75         3.96 o                         
  -4   4   6         26.89         31.55         3.33 o                         
  -3   4   6         13.66         20.51         2.51 o                         
  -2   4   6         15.52         14.06         2.81 o                         
  -1   4   6          6.50          3.22         1.43 o                         
   0   4   6          7.75          6.77         1.31 o                         
   1   4   6         42.54         51.98         5.27 o                         
   2   4   6         16.18         13.60         2.25 o                         
   3   4   6         26.07         24.56         5.48 o                         
   4   4   6         39.30         66.27         8.58 o                         
   5   4   6          1.19         21.85        10.86 o                         
   6   4   6          0.77         -5.89        12.39 o                         
   7   4   6          1.99          2.84         8.94 o                         
  -9   5   6          2.02         -8.10         8.10 o                         
  -8   5   6          3.95          3.76         4.83 o                         
  -7   5   6         89.39        104.61         8.95 o                         
  -6   5   6        302.32        305.57        12.72 o                         
  -5   5   6          3.47          2.01         2.84 o                         
  -4   5   6          7.01          5.78         3.42 o                         
  -3   5   6        321.89        384.03        23.30 o                         
  -2   5   6         16.85         16.07         2.90 o                         
  -1   5   6         18.37         17.01         4.44 o                         
   0   5   6         58.08         43.70         3.23 o                         
   1   5   6        388.62        414.05        22.12 o                         
   2   5   6        148.42        146.85         6.30 o                         
   3   5   6         13.11         13.11         3.29 o                         
   4   5   6        305.55        330.16        20.52 o                         
   5   5   6         71.62         73.31        10.60 o                         
   6   5   6          9.04         -3.46         6.69 o                         
   7   5   6          9.58          6.78        10.63 o                         
  -9   6   6          6.23         15.89        10.43 o                         
  -8   6   6         11.87         12.73         7.51 o                         
  -7   6   6         72.03         59.82         8.92 o                         
  -6   6   6         93.75        132.29        12.26 o                         
  -5   6   6         39.32         28.47         4.16 o                         
  -4   6   6         79.07         64.69         7.07 o                         
  -3   6   6         48.89         61.42         5.00 o                         
  -2   6   6         73.16         71.58         3.72 o                         
  -1   6   6         28.20         24.64         2.31 o                         
   0   6   6          7.25         10.64         1.88 o                         
   1   6   6        110.24         96.75         9.43 o                         
   2   6   6         35.98         30.26         3.99 o                         
   3   6   6          6.63         10.33         3.35 o                         
   4   6   6          3.10         27.13         9.06 o                         
   5   6   6         33.82         34.17         9.71 o                         
   6   6   6          0.35         -3.31         7.83 o                         
   7   6   6          9.56         11.99         9.46 o                         
  -9   7   6          9.84          0.83         9.98 o                         
  -8   7   6          7.27          8.52         6.47 o                         
  -7   7   6         60.02         52.83         7.03 o                         
  -6   7   6        248.05        303.98        17.83 o                         
  -5   7   6          2.93          5.80         3.54 o                         
  -4   7   6         22.06         18.16         4.79 o                         
  -3   7   6        123.22        127.86         8.17 o                         
  -2   7   6         21.54         27.25         3.30 o                         
  -1   7   6          8.61          4.31         2.52 o                         
   0   7   6          8.68         13.36         2.28 o                         
   1   7   6        101.62        113.19         9.75 o                         
   2   7   6         60.12         58.63         4.69 o                         
   3   7   6          7.98          8.17         3.25 o                         
   4   7   6        146.52        132.15        11.15 o                         
   5   7   6         64.92         85.19        11.18 o                         
   6   7   6         10.72         12.12         8.26 o                         
   7   7   6          3.48         30.61        13.23 o                         
  -8   8   6         22.02          6.07         8.00 o                         
  -7   8   6         11.87          9.75         5.50 o                         
  -6   8   6         52.37         45.92         8.33 o                         
  -5   8   6         59.17         53.18         6.33 o                         
  -4   8   6          2.65         -2.49         2.62 o                         
  -3   8   6          7.42          4.04         4.16 o                         
  -2   8   6          8.02          8.60         2.54 o                         
  -1   8   6          4.02         -0.59         2.10 o                         
   0   8   6         10.51          9.49         2.62 o                         
   1   8   6         11.43          9.17         2.87 o                         
   2   8   6          1.15          7.32         3.38 o                         
   3   8   6         13.69         11.56         4.71 o                         
   4   8   6         24.07         29.15         7.33 o                         
   5   8   6         16.21         11.40         9.27 o                         
   6   8   6          2.57         30.78         9.49 o                         
  -8   9   6          2.80         -1.49         8.11 o                         
  -7   9   6         46.46         46.80         8.90 o                         
  -6   9   6         75.49         66.32         7.86 o                         
  -5   9   6         94.00         98.04         8.02 o                         
  -4   9   6         20.87         12.81         5.64 o                         
  -3   9   6        159.75        156.59        10.09 o                         
  -2   9   6        100.72         96.85        13.14 o                         
  -1   9   6          5.51         11.19         7.79 o                         
   0   9   6         71.29         66.62         5.99 o                         
   1   9   6        147.56        128.94        10.23 o                         
   2   9   6         30.31         31.68         4.60 o                         
   3   9   6         26.94         30.57         6.32 o                         
   4   9   6        126.56         95.99        10.79 o                         
   5   9   6         55.37         54.39        14.53 o                         
   6   9   6          7.26         12.00         8.28 o                         
  -7  10   6          5.44         11.57         7.48 o                         
  -6  10   6          7.03          3.66         5.12 o                         
  -5  10   6         28.07         31.66         5.63 o                         
  -4  10   6         14.53         17.57         4.82 o                         
  -3  10   6         72.61         74.98         6.27 o                         
  -2  10   6         22.07         16.71         5.33 o                         
  -1  10   6         28.62         35.14        11.64 o                         
   0  10   6         14.56         10.85         3.41 o                         
   1  10   6         23.71         34.48         5.58 o                         
   2  10   6          1.62          3.99         4.76 o                         
   3  10   6         11.12         21.39         6.13 o                         
   4  10   6         66.20         69.12        10.62 o                         
   5  10   6          0.31          3.82         6.66 o                         
   6  10   6         16.36         28.26         9.56 o                         
  -7  11   6         18.93          1.72         8.76 o                         
  -6  11   6         43.45         58.64        11.59 o                         
  -5  11   6         64.87         66.20         8.96 o                         
  -4  11   6         20.27         17.24         7.79 o                         
  -3  11   6         36.32         35.72         5.67 o                         
  -2  11   6         94.82         96.87         7.10 o                         
  -1  11   6         35.05         34.07         5.23 o                         
   0  11   6         86.59         84.83         6.61 o                         
   1  11   6        124.63         95.29         7.00 o                         
   2  11   6         72.41         72.08         6.90 o                         
   3  11   6         58.70         58.64         8.66 o                         
   4  11   6         80.95         68.37        10.64 o                         
   5  11   6          9.03          4.54         6.76 o                         
  -6  12   6          4.67         -1.86         6.84 o                         
  -5  12   6          1.83          4.06         5.84 o                         
  -4  12   6          8.95          6.26         4.95 o                         
  -3  12   6         12.20         17.13         4.86 o                         
  -2  12   6         37.29         45.04         8.80 o                         
  -1  12   6         16.62         20.02         4.90 o                         
   0  12   6         16.44         26.64         5.46 o                         
   1  12   6         13.37          7.04         4.68 o                         
   2  12   6          7.24          5.89         6.84 o                         
   3  12   6          9.47         11.07         6.44 o                         
   4  12   6         20.29         24.13         9.03 o                         
  -5  13   6         19.09         14.06         8.68 o                         
  -4  13   6         18.52         12.71         7.68 o                         
  -3  13   6         11.04          6.68         5.12 o                         
  -2  13   6         43.94         41.52         9.65 o                         
  -1  13   6          3.73          6.62         4.76 o                         
   0  13   6         42.51         50.97         6.84 o                         
   1  13   6          9.97          2.97         4.80 o                         
   2  13   6          6.03          5.18         6.41 o                         
   3  13   6         31.53         18.26        18.49 o                         
   4  13   6         13.38         15.86         8.36 o                         
  -4  14   6          2.37          3.09        12.44 o                         
  -3  14   6         14.91         13.70         8.48 o                         
  -2  14   6         10.70          6.68         7.92 o                         
  -1  14   6          0.98         18.24        13.62 o                         
   0  14   6          2.58          0.77         4.53 o                         
   1  14   6          5.52          4.08         5.93 o                         
   2  14   6          2.80          2.94         5.54 o                         
  -3  15   6          4.35          3.33         8.18 o                         
  -2  15   6          7.86         18.51         8.59 o                         
  -1  15   6          1.27          3.09         7.13 o                         
   0  15   6         17.25         48.92        14.50 o                         
   1  15   6          0.89          1.77        11.52 o                         
  -4 -14   7          2.07         -7.60         8.66 o                         
  -3 -14   7          3.96          5.67         6.05 o                         
  -2 -14   7          3.85         -4.19         6.72 o                         
  -1 -14   7          4.87          6.60         6.10 o                         
   0 -14   7          1.60         -1.82         5.01 o                         
   1 -14   7          2.29          4.24         7.07 o                         
   2 -14   7          2.33         21.54         9.76 o                         
  -5 -13   7          0.05        -11.59        11.59 o                         
  -4 -13   7          2.50          4.11         5.08 o                         
  -3 -13   7          2.19          0.51         6.11 o                         
  -2 -13   7          8.76          5.38         4.61 o                         
  -1 -13   7         40.09         36.46         7.83 o                         
   0 -13   7         12.90          6.61         6.67 o                         
   1 -13   7          2.78          3.72         5.58 o                         
   2 -13   7          4.52          9.55         7.34 o                         
   3 -13   7          1.67          6.43         8.30 o                         
  -6 -12   7          0.85          7.55        14.72 o                         
  -5 -12   7          3.19         11.59        10.91 o                         
  -4 -12   7         12.40          5.37         5.42 o                         
  -3 -12   7          2.90          2.64         4.73 o                         
  -2 -12   7          4.36          3.25         3.83 o                         
  -1 -12   7          2.22          5.78         4.81 o                         
   0 -12   7         13.59         66.08        27.58 o                         
   1 -12   7         17.15         17.73         7.15 o                         
   2 -12   7         25.70         22.63         9.41 o                         
   3 -12   7          0.41          8.00        15.10 o                         
   4 -12   7          0.30          0.50         7.04 o                         
  -7 -11   7          3.37        -10.25        10.58 o                         
  -6 -11   7         18.56         13.01        13.41 o                         
  -5 -11   7          3.90          3.11         4.26 o                         
  -4 -11   7         20.38          9.63         5.58 o                         
  -3 -11   7         37.72         26.64         4.94 o                         
  -2 -11   7          8.48          5.21         5.38 o                         
  -1 -11   7         61.69         48.03         5.78 o                         
   0 -11   7          3.07          4.22         5.03 o                         
   1 -11   7         33.28         46.61         8.00 o                         
   2 -11   7         14.67         15.23         7.58 o                         
   3 -11   7         26.08         12.87         9.87 o                         
   4 -11   7         16.00         21.27         9.59 o                         
  -7 -10   7          2.29         -4.42        11.52 o                         
  -6 -10   7          8.32          4.74        10.95 o                         
  -5 -10   7          7.89         19.43        13.18 o                         
  -4 -10   7          3.10         -2.58         3.61 o                         
  -3 -10   7         27.05         32.82         6.39 o                         
  -2 -10   7         28.43         46.86         7.64 o                         
  -1 -10   7         30.62         25.36         4.98 o                         
   0 -10   7         37.57         51.00        10.29 o                         
   1 -10   7         26.66         37.95        12.88 o                         
   2 -10   7         14.16         20.18         9.22 o                         
   3 -10   7          2.30          2.50         7.25 o                         
   4 -10   7          4.62          6.63         6.86 o                         
   5 -10   7          5.88          8.21         8.11 o                         
  -8  -9   7          0.19         -6.95         9.09 o                         
  -7  -9   7         12.29         28.79        13.61 o                         
  -6  -9   7          5.18          9.74         8.62 o                         
  -5  -9   7         10.35         11.96         5.09 o                         
  -4  -9   7          1.23          2.00         2.96 o                         
  -3  -9   7         24.85         17.76        12.99 o                         
  -2  -9   7          3.22          4.10         2.88 o                         
  -1  -9   7         70.44         62.60         5.10 o                         
   0  -9   7          7.68          4.95         3.32 o                         
   1  -9   7         16.74         12.27         5.23 o                         
   2  -9   7          0.62         -4.27         4.61 o                         
   3  -9   7          1.82         -1.62         5.73 o                         
   4  -9   7         12.96         11.07         7.91 o                         
   5  -9   7          3.86          4.59         6.60 o                         
   6  -9   7          1.74          8.34         8.87 o                         
  -8  -8   7         12.48          2.00        15.00 o                         
  -7  -8   7         39.60         50.17        12.46 o                         
  -6  -8   7         25.71         22.47         6.89 o                         
  -5  -8   7          2.64         13.58         4.97 o                         
  -4  -8   7         14.04         15.32         3.60 o                         
  -3  -8   7         18.26         18.21         4.67 o                         
  -2  -8   7          3.56         10.04         3.84 o                         
  -1  -8   7         10.18         11.44         4.38 o                         
   0  -8   7          6.71          5.85         4.47 o                         
   1  -8   7         22.75         28.13         5.82 o                         
   2  -8   7         18.47         15.29         6.22 o                         
   3  -8   7          2.85         14.14         5.40 o                         
   4  -8   7         21.79         27.51         8.35 o                         
   5  -8   7          6.97          7.32         6.65 o                         
   6  -8   7          1.59         12.62         8.95 o                         
  -8  -7   7          7.12          3.31        11.87 o                         
  -7  -7   7         33.56         39.50         8.79 o                         
  -6  -7   7         62.92         90.08        12.16 o                         
  -5  -7   7         60.43         54.47         7.96 o                         
  -4  -7   7        130.26        162.12        15.52 o                         
  -3  -7   7         87.04         70.96         5.44 o                         
  -2  -7   7         87.30         84.47         5.73 o                         
  -1  -7   7         85.49         74.83         4.74 o                         
   0  -7   7         22.65         18.60         4.63 o                         
   1  -7   7         25.65         41.42         6.38 o                         
   2  -7   7          2.72          2.51         3.71 o                         
   3  -7   7         26.37         32.43        15.91 o                         
   4  -7   7         16.55         21.33         6.70 o                         
   5  -7   7          1.81          4.85         5.69 o                         
   6  -7   7          0.44         -3.40        10.18 o                         
  -9  -6   7          3.08          3.13        15.83 o                         
  -8  -6   7         61.03         46.83        10.58 o                         
  -7  -6   7        110.64        109.28        20.52 o                         
  -6  -6   7         37.69         59.77        10.27 o                         
  -5  -6   7         26.97         24.62         6.25 o                         
  -4  -6   7        235.29        278.07         9.92 o                         
  -3  -6   7        237.75        197.55         8.17 o                         
  -2  -6   7        163.30        182.05         7.44 o                         
  -1  -6   7         80.23         67.82         6.17 o                         
   0  -6   7         24.29         30.86         6.59 o                         
   1  -6   7        390.46        401.09        19.19 o                         
   2  -6   7         27.62         30.06         5.81 o                         
   3  -6   7         10.37         13.13         5.48 o                         
   4  -6   7         47.35         67.11         8.81 o                         
   5  -6   7         30.25         33.28         8.11 o                         
   6  -6   7         16.63         10.90         8.58 o                         
   7  -6   7          2.19         12.47         8.24 o                         
  -9  -5   7         11.33         -1.39        14.72 o                         
  -8  -5   7         38.55         38.03        29.86 o                         
  -7  -5   7         14.14         26.19         7.00 o                         
  -6  -5   7        145.41        132.11        11.82 o                         
  -5  -5   7         42.85         29.61         4.62 o                         
  -4  -5   7          8.30          6.43         3.07 o                         
  -3  -5   7        239.78        281.68        12.20 o                         
  -2  -5   7        194.77        207.90         7.46 o                         
  -1  -5   7        430.70        407.98        16.50 o                         
   0  -5   7        338.88        343.50        12.13 o                         
   1  -5   7         32.73         25.35         4.21 o                         
   2  -5   7         31.88         38.39         7.12 o                         
   3  -5   7         80.74         90.36         7.54 o                         
   4  -5   7         44.84         39.99         6.41 o                         
   5  -5   7         22.98         15.14         6.90 o                         
   6  -5   7          3.38         17.36         9.02 o                         
   7  -5   7         13.21          9.81         8.46 o                         
  -9  -4   7          0.44          5.42         7.48 o                         
  -8  -4   7         62.69         50.31        17.70 o                         
  -7  -4   7         31.97         25.78         8.18 o                         
  -6  -4   7        264.89        249.38        10.93 o                         
  -5  -4   7          6.62         20.35         4.30 o                         
  -4  -4   7         24.41         29.21         3.73 o                         
  -3  -4   7        179.61        220.47         7.80 o                         
  -2  -4   7         35.13         31.89         3.20 o                         
  -1  -4   7         40.70         39.42         4.29 o                         
   0  -4   7          0.72          1.72         4.55 o                         
   1  -4   7        174.35        216.30         9.32 o                         
   2  -4   7         16.50         16.00         4.29 o                         
   3  -4   7          9.74         15.12         4.34 o                         
   4  -4   7         36.56         55.94         7.51 o                         
   5  -4   7         38.09         41.46         8.38 o                         
   6  -4   7         21.06         10.98         7.18 o                         
   7  -4   7          0.45          1.47         6.12 o                         
  -9  -3   7          3.12         -3.94         5.66 o                         
  -8  -3   7         61.17         36.13         8.18 o                         
  -7  -3   7          9.29         20.76         6.06 o                         
  -6  -3   7         17.64         44.52         9.93 o                         
  -5  -3   7         21.36         20.85         3.36 o                         
  -4  -3   7          6.43          4.79         1.92 o                         
  -3  -3   7         62.48         63.03         4.43 o                         
  -2  -3   7         13.25         12.01         2.81 o                         
  -1  -3   7         65.60         52.30         7.34 o                         
   0  -3   7         63.09         59.01         4.38 o                         
   1  -3   7         31.64         28.43         7.54 o                         
   2  -3   7          2.40          6.05         3.23 o                         
   3  -3   7         31.64         29.20         4.83 o                         
   4  -3   7          4.60          5.05         5.47 o                         
   5  -3   7          1.80          4.80         5.38 o                         
   6  -3   7          1.01          7.48         6.07 o                         
   7  -3   7          0.80          8.28         9.70 o                         
  -9  -2   7          0.54         10.91         8.54 o                         
  -8  -2   7          6.17          1.02         6.92 o                         
  -7  -2   7         15.53          8.49         3.73 o                         
  -6  -2   7         33.69         49.40         6.80 o                         
  -5  -2   7          2.78         12.53         3.80 o                         
  -4  -2   7        109.37         79.09         9.28 o                         
  -3  -2   7         52.30         50.48         4.96 o                         
  -2  -2   7         71.56         64.30         5.61 o                         
  -1  -2   7         11.57         15.03         5.87 o                         
   0  -2   7         19.26         22.55         3.52 o                         
   1  -2   7         43.59         48.57         7.32 o                         
   2  -2   7        114.51        121.19         5.62 o                         
   3  -2   7         58.45         65.97         5.09 o                         
   4  -2   7         21.40         31.11         5.07 o                         
   5  -2   7         13.02         12.37         4.39 o                         
   6  -2   7          1.73         47.55        28.57 o                         
   7  -2   7          8.52         -1.55         5.51 o                         
  -9  -1   7         10.95         -4.59         6.98 o                         
  -8  -1   7          0.73         12.36         5.20 o                         
  -7  -1   7          3.13          5.49         4.06 o                         
  -6  -1   7         74.03         64.83         5.46 o                         
  -5  -1   7         18.37          7.89         2.87 o                         
  -4  -1   7        121.12        127.62         5.26 o                         
  -3  -1   7        242.62        211.29        12.41 o                         
  -2  -1   7         46.23         40.57         5.33 o                         
  -1  -1   7        337.43        344.46        14.21 o                         
   0  -1   7         98.75         91.72         6.15 o                         
   1  -1   7          1.63          3.24         2.38 o                         
   2  -1   7         33.95         40.99         5.62 o                         
   3  -1   7         14.73         12.75         4.01 o                         
   4  -1   7        151.77        147.63         9.17 o                         
   5  -1   7          9.95         14.53         4.18 o                         
   6  -1   7          2.77          2.54         3.50 o                         
   7  -1   7         14.09         -9.22        10.58 o                         
  -9   0   7          0.74          3.87         8.25 o                         
  -8   0   7          5.90          0.91         5.82 o                         
  -7   0   7         19.02         23.16         6.28 o                         
  -6   0   7          4.29         30.01         6.32 o                         
  -5   0   7          0.53          2.85         2.36 o                         
  -4   0   7        135.19        147.87         8.16 o                         
  -3   0   7         36.30         35.22         6.59 o                         
  -2   0   7        200.97        249.05         9.58 o                         
  -1   0   7        129.18        129.03        14.95 o                         
   0   0   7         31.59         43.97         3.61 o                         
   1   0   7          6.42         24.16         4.28 o                         
   2   0   7        200.95        198.69         7.24 o                         
   3   0   7        116.18        182.99         7.49 o                         
   4   0   7        113.05        129.74         7.52 o                         
   5   0   7         15.40         17.48         5.35 o                         
   6   0   7         49.37         22.42         8.89 o                         
   7   0   7          0.25          3.71         6.03 o                         
  -9   1   7         10.94         -2.59         6.88 o                         
  -8   1   7          0.73          3.71         5.03 o                         
  -7   1   7          3.16          4.80         4.12 o                         
  -6   1   7         74.04         60.02         9.11 o                         
  -5   1   7         18.41         11.39         9.55 o                         
  -4   1   7        121.12        134.84         5.41 o                         
  -3   1   7        242.58        211.58        14.02 o                         
  -2   1   7         46.01         40.02         2.45 o                         
  -1   1   7        337.31        325.53        21.38 o                         
   0   1   7         98.57         89.56         6.77 o                         
   1   1   7          1.67          1.95         1.80 o                         
   2   1   7         33.96         37.16         4.06 o                         
   3   1   7         14.76         14.17         3.43 o                         
   4   1   7        151.73        157.64        17.70 o                         
   5   1   7          9.93          4.25         3.78 o                         
   6   1   7          2.78         -3.64         5.38 o                         
   7   1   7         14.09          8.49        10.30 o                         
  -9   2   7          0.54          7.31         7.63 o                         
  -8   2   7          6.17         17.73         6.38 o                         
  -7   2   7         15.54         21.55         6.02 o                         
  -6   2   7         33.68         48.34         6.23 o                         
  -5   2   7          2.78         15.02         3.56 o                         
  -4   2   7        109.35         89.21         5.24 o                         
  -3   2   7         52.22         54.78         8.33 o                         
  -2   2   7         71.51         73.67         6.01 o                         
  -1   2   7         11.56         22.74         3.62 o                         
   0   2   7         19.24         23.11         3.31 o                         
   1   2   7         43.55         42.07         3.08 o                         
   2   2   7        114.54        104.76         5.06 o                         
   3   2   7         58.49         47.21         6.46 o                         
   4   2   7         21.42         14.55         6.20 o                         
   5   2   7         12.98         -0.24         5.48 o                         
   6   2   7          1.72          6.57        14.95 o                         
   7   2   7          8.53          2.59         7.92 o                         
  -9   3   7          3.12         10.05         6.71 o                         
  -8   3   7         61.18         66.69        13.49 o                         
  -7   3   7          9.33         37.61         8.79 o                         
  -6   3   7         17.58         53.81         8.03 o                         
  -5   3   7         21.30         26.93         6.01 o                         
  -4   3   7          6.43         12.31         3.65 o                         
  -3   3   7         62.54         60.51         8.01 o                         
  -2   3   7         13.31         18.26         6.06 o                         
  -1   3   7         65.53         53.76         3.19 o                         
   0   3   7         63.17         47.43         2.35 o                         
   1   3   7         31.61         34.16         2.44 o                         
   2   3   7          2.40          2.51         1.83 o                         
   3   3   7         31.61         18.24         4.79 o                         
   4   3   7          4.59          8.82         5.04 o                         
   5   3   7          1.81         10.20         4.60 o                         
   6   3   7          1.02          4.81         5.17 o                         
   7   3   7          0.81         11.13        10.14 o                         
  -9   4   7          0.44          7.77         7.24 o                         
  -8   4   7         62.63         53.76        15.14 o                         
  -7   4   7         31.99         30.72         7.04 o                         
  -6   4   7        264.99        232.65        10.46 o                         
  -5   4   7          6.60         24.42         7.15 o                         
  -4   4   7         24.48         23.30         6.26 o                         
  -3   4   7        179.70        230.99        11.19 o                         
  -2   4   7         35.18         16.38         6.48 o                         
  -1   4   7         40.64         44.83         3.71 o                         
   0   4   7          0.72          2.93         3.06 o                         
   1   4   7        174.39        196.86         7.36 o                         
   2   4   7         16.43         13.44         2.07 o                         
   3   4   7          9.67          6.63         5.01 o                         
   4   4   7         36.59         48.67         8.29 o                         
   5   4   7         38.09         25.30        15.48 o                         
   6   4   7         21.06         17.55         9.11 o                         
   7   4   7          0.46         -1.22         7.58 o                         
  -9   5   7         11.30         20.78        18.15 o                         
  -8   5   7         38.54         39.48        14.67 o                         
  -7   5   7         14.10         14.15         6.48 o                         
  -6   5   7        145.21        129.17        13.84 o                         
  -5   5   7         42.89         29.19         7.22 o                         
  -4   5   7          8.37          5.56         3.28 o                         
  -3   5   7        239.83        268.43        10.50 o                         
  -2   5   7        194.83        217.41         9.13 o                         
  -1   5   7        430.88        417.15        22.03 o                         
   0   5   7        338.71        322.22         8.96 o                         
   1   5   7         32.74         24.09         2.32 o                         
   2   5   7         31.91         21.40         5.58 o                         
   3   5   7         80.80         63.28         7.74 o                         
   4   5   7         44.82         34.24        12.94 o                         
   5   5   7         22.95         19.02        12.96 o                         
   6   5   7          3.38          1.61        10.04 o                         
   7   5   7         13.23         14.13        10.93 o                         
  -9   6   7          3.09         19.09        11.31 o                         
  -8   6   7         61.09         70.37        10.66 o                         
  -7   6   7        110.63        100.98        17.64 o                         
  -6   6   7         37.69         49.77         7.98 o                         
  -5   6   7         26.95         30.10         4.29 o                         
  -4   6   7        235.46        241.48        21.48 o                         
  -3   6   7        238.04        186.67         9.58 o                         
  -2   6   7        163.37        170.67        10.66 o                         
  -1   6   7         80.17         81.87         8.44 o                         
   0   6   7         24.33         27.57         3.47 o                         
   1   6   7        390.45        378.55        10.03 o                         
   2   6   7         27.58         35.85         4.35 o                         
   3   6   7         10.29         14.52         3.77 o                         
   4   6   7         47.35         64.34         9.07 o                         
   5   6   7         30.25         32.05         9.85 o                         
   6   6   7         16.61         26.70         9.66 o                         
   7   6   7          2.18         -2.85         9.77 o                         
  -8   7   7          7.10          2.07         6.31 o                         
  -7   7   7         33.49         54.49         7.64 o                         
  -6   7   7         62.81         83.05        14.47 o                         
  -5   7   7         60.55         62.09         9.07 o                         
  -4   7   7        129.93        159.91        20.45 o                         
  -3   7   7         87.11         67.79         6.95 o                         
  -2   7   7         87.30         92.54         7.53 o                         
  -1   7   7         85.52         62.72         6.84 o                         
   0   7   7         22.63         20.97         2.65 o                         
   1   7   7         25.61         33.79         3.83 o                         
   2   7   7          2.69          4.66         2.83 o                         
   3   7   7         26.37         26.38         6.16 o                         
   4   7   7         16.51          8.10         4.46 o                         
   5   7   7          1.83         -0.96         5.79 o                         
   6   7   7          0.44         -0.27         7.13 o                         
  -8   8   7         12.51         13.08        14.34 o                         
  -7   8   7         39.59         56.89        10.20 o                         
  -6   8   7         25.70         26.62         7.32 o                         
  -5   8   7          2.64          6.92         8.37 o                         
  -4   8   7         14.08         31.23         6.54 o                         
  -3   8   7         18.31         21.27         6.40 o                         
  -2   8   7          3.56         14.60        12.00 o                         
  -1   8   7         10.19          9.42         3.08 o                         
   0   8   7          6.68         12.85         3.95 o                         
   1   8   7         22.74         25.42         4.52 o                         
   2   8   7         18.48         26.29         3.99 o                         
   3   8   7          2.88          9.32         4.02 o                         
   4   8   7         21.77         24.50         9.74 o                         
   5   8   7          6.98          1.85         7.55 o                         
   6   8   7          1.60          5.52        19.80 o                         
  -8   9   7          0.19          3.17         6.11 o                         
  -7   9   7         12.30          4.89         7.76 o                         
  -6   9   7          5.19         17.87         6.64 o                         
  -5   9   7         10.39         13.36        12.41 o                         
  -4   9   7          1.24          3.50         4.44 o                         
  -3   9   7         24.77         30.20         7.94 o                         
  -2   9   7          3.21          0.41         9.82 o                         
  -1   9   7         70.48         56.28         4.72 o                         
   0   9   7          7.68         10.33         3.10 o                         
   1   9   7         16.78          9.85         3.28 o                         
   2   9   7          0.63         -0.46         3.14 o                         
   3   9   7          1.81          7.76         4.56 o                         
   4   9   7         12.94         14.06         6.17 o                         
   5   9   7          3.86          3.25         6.64 o                         
   6   9   7          1.74          5.45         7.72 o                         
  -7  10   7          2.28          5.26         6.26 o                         
  -6  10   7          8.33         12.96         8.16 o                         
  -5  10   7          7.87         13.24         7.03 o                         
  -4  10   7          3.10          5.19         4.48 o                         
  -3  10   7         26.99         26.48         7.32 o                         
  -2  10   7         28.43         51.55         7.55 o                         
  -1  10   7         30.65         31.71         5.45 o                         
   0  10   7         37.53         42.04         5.94 o                         
   1  10   7         26.68         35.82         4.79 o                         
   2  10   7         14.17         21.88         7.53 o                         
   3  10   7          2.30         16.34         5.61 o                         
   4  10   7          4.61         -0.02         6.09 o                         
   5  10   7          5.87         -1.30         6.35 o                         
  -7  11   7          3.38          5.87         6.38 o                         
  -6  11   7         18.60         19.34         8.39 o                         
  -5  11   7          3.90          2.39         5.71 o                         
  -4  11   7         20.41         23.64         8.13 o                         
  -3  11   7         37.64         27.53         7.78 o                         
  -2  11   7          8.48         14.50         6.75 o                         
  -1  11   7         61.74         44.14         5.72 o                         
   0  11   7          3.09          6.38         5.75 o                         
   1  11   7         33.37         42.10         5.35 o                         
   2  11   7         14.73         16.99         4.88 o                         
   3  11   7         26.03         24.46         7.00 o                         
   4  11   7         15.99         10.35         7.38 o                         
  -6  12   7          0.85         16.63         8.84 o                         
  -5  12   7          3.18          3.01         6.87 o                         
  -4  12   7         12.39          3.73         6.44 o                         
  -3  12   7          2.88          1.40        10.11 o                         
  -2  12   7          4.38          3.27         6.06 o                         
  -1  12   7          2.22         -0.61         8.71 o                         
   0  12   7         13.61         12.30         9.69 o                         
   1  12   7         17.16         21.10        11.41 o                         
   2  12   7         25.72         22.52        12.11 o                         
   3  12   7          0.41         -4.70         5.31 o                         
   4  12   7          0.30          1.05         5.60 o                         
  -5  13   7          0.06         -4.22         7.88 o                         
  -4  13   7          2.50         -0.68         6.39 o                         
  -3  13   7          2.19         -1.66         5.92 o                         
  -2  13   7          8.73          3.96        10.58 o                         
  -1  13   7         40.12         48.32        10.52 o                         
   0  13   7         12.92         15.39         5.39 o                         
   1  13   7          2.76          1.37         4.69 o                         
   2  13   7          4.55          1.26         6.30 o                         
   3  13   7          1.67          6.17         7.56 o                         
  -4  14   7          2.07          3.75         6.54 o                         
  -3  14   7          3.96         11.33         8.48 o                         
  -2  14   7          3.84          2.08         6.44 o                         
  -1  14   7          4.86          7.26        11.60 o                         
   0  14   7          1.60          3.34         6.27 o                         
   1  14   7          2.27          4.75        13.23 o                         
   2  14   7          2.33         -4.98        17.65 o                         
  -1  15   7          1.02          5.45        12.02 o                         
  -3 -14   8          4.12          5.51         8.71 o                         
  -2 -14   8          5.87          0.00         8.81 o                         
  -1 -14   8          5.11         -2.64         5.71 o                         
   0 -14   8          0.66         -3.82         6.20 o                         
   1 -14   8          0.24          6.24        10.30 o                         
  -4 -13   8          1.16          5.94         5.22 o                         
  -3 -13   8          4.53          0.16         5.80 o                         
  -2 -13   8         13.02          7.09         5.87 o                         
  -1 -13   8          6.52          2.60         5.46 o                         
   0 -13   8         35.01         23.29         8.26 o                         
   1 -13   8          2.44          3.30         6.90 o                         
   2 -13   8          7.02         11.89         9.95 o                         
  -5 -12   8         11.16         10.23        11.39 o                         
  -4 -12   8          7.32          4.12         6.07 o                         
  -3 -12   8         24.64         25.72        11.78 o                         
  -2 -12   8          2.92          0.42         5.47 o                         
  -1 -12   8          5.49          4.54         5.76 o                         
   0 -12   8         12.80         28.44         7.82 o                         
   1 -12   8          3.31         15.86         6.75 o                         
   2 -12   8          4.48         -3.50         5.70 o                         
   3 -12   8         20.85         21.47         9.58 o                         
  -6 -11   8          5.23         -8.71        11.59 o                         
  -5 -11   8          1.05          2.36         9.84 o                         
  -4 -11   8         11.19          8.06         5.81 o                         
  -3 -11   8          3.00          2.77         3.90 o                         
  -2 -11   8          7.20         11.38         5.63 o                         
  -1 -11   8          1.60          4.66         4.91 o                         
   0 -11   8          4.26          8.24         5.74 o                         
   1 -11   8          1.98          3.86         6.22 o                         
   2 -11   8         11.74         14.61         7.80 o                         
   3 -11   8          9.63         19.18         8.24 o                         
   4 -11   8          5.94          7.07         8.21 o                         
  -7 -10   8          4.04         -2.70        13.28 o                         
  -6 -10   8          1.73          4.50         5.24 o                         
  -5 -10   8         10.13          7.19         6.14 o                         
  -4 -10   8          7.96          3.57         4.55 o                         
  -3 -10   8         11.37          7.72         4.07 o                         
  -2 -10   8          6.28         16.63         5.38 o                         
  -1 -10   8         17.55         19.87         4.37 o                         
   0 -10   8         13.46         14.45         5.97 o                         
   1 -10   8         20.51         18.42         6.91 o                         
   2 -10   8          2.61         16.41         6.44 o                         
   3 -10   8         23.78         20.71         7.15 o                         
   4 -10   8          0.70         10.06         8.00 o                         
  -7  -9   8          5.85          1.75         5.34 o                         
  -6  -9   8          0.61         -2.64         4.86 o                         
  -5  -9   8          9.01         14.38         5.72 o                         
  -4  -9   8         15.84         22.82         6.20 o                         
  -3  -9   8          3.55         -1.51         4.04 o                         
  -2  -9   8          3.91          4.42         3.59 o                         
  -1  -9   8          4.53          3.85         3.43 o                         
   0  -9   8          7.42         20.79         5.53 o                         
   1  -9   8          6.17          9.94         5.41 o                         
   2  -9   8         14.47         45.18         7.59 o                         
   3  -9   8          7.74         19.69         7.52 o                         
   4  -9   8          3.92         -0.90         6.57 o                         
   5  -9   8          1.81         -6.14         8.00 o                         
  -8  -8   8         10.86          3.08        13.74 o                         
  -7  -8   8         17.50          4.27         6.93 o                         
  -6  -8   8          1.65         12.88         8.18 o                         
  -5  -8   8         31.36         49.08        17.02 o                         
  -4  -8   8         14.49         16.15         4.52 o                         
  -3  -8   8          1.83          6.94         3.48 o                         
  -2  -8   8          7.26          6.91         3.73 o                         
  -1  -8   8          7.62          7.87         3.42 o                         
   0  -8   8          2.64          7.49         4.57 o                         
   1  -8   8          5.59         12.50         5.34 o                         
   2  -8   8          3.83         -2.11         4.45 o                         
   3  -8   8         24.70         47.73         7.86 o                         
   4  -8   8          2.64          4.41         5.92 o                         
   5  -8   8          1.56          0.71         6.40 o                         
  -8  -7   8          2.93          5.72         6.32 o                         
  -7  -7   8         18.45         23.49        16.77 o                         
  -6  -7   8         47.43         56.41         8.94 o                         
  -5  -7   8        307.90        262.49        27.53 o                         
  -4  -7   8        142.39        153.08        16.49 o                         
  -3  -7   8         59.04         68.29         5.84 o                         
  -2  -7   8        285.08        292.73        10.19 o                         
  -1  -7   8         83.45         91.88         6.00 o                         
   0  -7   8         43.00         30.77         5.26 o                         
   1  -7   8         29.28         37.38         6.32 o                         
   2  -7   8        153.88        165.39        11.63 o                         
   3  -7   8         72.70         68.58         9.30 o                         
   4  -7   8          4.80          6.22         5.37 o                         
   5  -7   8          0.33          7.92         6.64 o                         
   6  -7   8          0.74          6.34        13.07 o                         
  -8  -6   8         13.98          6.80         7.39 o                         
  -7  -6   8         83.37         69.26        10.06 o                         
  -6  -6   8         25.36         57.00         9.36 o                         
  -5  -6   8         90.77        154.58        27.56 o                         
  -4  -6   8        142.77        169.74         8.92 o                         
  -3  -6   8        355.91        376.65        12.77 o                         
  -2  -6   8        348.17        360.62        11.10 o                         
  -1  -6   8        272.09        271.66        11.52 o                         
   0  -6   8        654.64        652.03        33.93 o                         
   1  -6   8         53.38         72.52         6.93 o                         
   2  -6   8          4.60         17.04         6.20 o                         
   3  -6   8         40.21         58.09        13.02 o                         
   4  -6   8         30.78         44.54         7.80 o                         
   5  -6   8         73.51         84.29        12.23 o                         
   6  -6   8          7.53          9.53         8.13 o                         
  -9  -5   8          3.48          5.19         8.13 o                         
  -8  -5   8         14.11          9.34         8.27 o                         
  -7  -5   8          2.94         14.88         8.31 o                         
  -6  -5   8         69.66         56.29         8.68 o                         
  -5  -5   8        423.55        450.75        20.62 o                         
  -4  -5   8        751.14        742.85        19.84 o                         
  -3  -5   8        168.43        141.60         7.32 o                         
  -2  -5   8        682.07        693.76        16.28 o                         
  -1  -5   8        247.03        296.04        11.70 o                         
   0  -5   8        218.43        214.84         9.76 o                         
   1  -5   8        472.83        476.34        16.95 o                         
   2  -5   8        723.49        787.03        25.61 o                         
   3  -5   8        224.35        175.54        11.80 o                         
   4  -5   8         39.73         52.95         9.07 o                         
   5  -5   8         18.14         21.47         7.63 o                         
   6  -5   8          0.35         14.08         7.89 o                         
  -9  -4   8          3.12          5.44         8.55 o                         
  -8  -4   8         41.68         31.29         9.10 o                         
  -7  -4   8          4.82         23.68        12.65 o                         
  -6  -4   8         89.15         86.38         7.91 o                         
  -5  -4   8          9.56         15.81         4.67 o                         
  -4  -4   8        286.59        245.21        12.00 o                         
  -3  -4   8         11.27         41.67         4.43 o                         
  -2  -4   8        236.56        218.17        21.31 o                         
  -1  -4   8        189.59        191.37         8.33 o                         
   0  -4   8         86.10         69.71         7.75 o                         
   1  -4   8         39.60         33.34         5.12 o                         
   2  -4   8         32.09         25.98         5.49 o                         
   3  -4   8         22.82         24.68         8.31 o                         
   4  -4   8          8.98         14.27         6.92 o                         
   5  -4   8         30.28         23.82         7.81 o                         
   6  -4   8         14.04         10.00         9.87 o                         
  -9  -3   8          0.79         -0.69         5.30 o                         
  -8  -3   8         49.29         42.47        10.15 o                         
  -7  -3   8          8.96          5.95         3.72 o                         
  -6  -3   8        107.23        103.54         8.55 o                         
  -5  -3   8         36.20         55.17         6.61 o                         
  -4  -3   8        176.53        153.88         9.22 o                         
  -3  -3   8         73.69         66.76         5.17 o                         
  -2  -3   8         15.21         26.38         4.68 o                         
  -1  -3   8         21.84         17.08         5.18 o                         
   0  -3   8         23.75         29.46         4.24 o                         
   1  -3   8         20.93         16.94         4.91 o                         
   2  -3   8         36.88         45.41         4.90 o                         
   3  -3   8         44.41         49.33         6.03 o                         
   4  -3   8         27.60         26.40         7.22 o                         
   5  -3   8          3.68         16.39         6.45 o                         
   6  -3   8          2.72         -0.36         6.15 o                         
   7  -3   8          1.47          0.62         5.76 o                         
  -9  -2   8          3.32         -4.23        17.46 o                         
  -8  -2   8          0.21          9.01         5.92 o                         
  -7  -2   8         20.41         11.78         5.85 o                         
  -6  -2   8          6.89         25.52         6.07 o                         
  -5  -2   8         25.32         42.61         7.82 o                         
  -4  -2   8         15.99         10.13         3.11 o                         
  -3  -2   8        252.52        268.06        10.76 o                         
  -2  -2   8        117.16        111.53         6.71 o                         
  -1  -2   8          1.90          5.18         3.11 o                         
   0  -2   8        322.76        295.51        12.74 o                         
   1  -2   8        123.32        113.35         8.71 o                         
   2  -2   8         24.90         46.50        11.53 o                         
   3  -2   8         19.29         28.45         4.27 o                         
   4  -2   8         20.61         33.68         5.06 o                         
   5  -2   8         35.30         29.22         5.74 o                         
   6  -2   8          4.28         -2.78         4.58 o                         
   7  -2   8          8.25         -5.18         7.27 o                         
  -9  -1   8          3.12         14.34         9.37 o                         
  -8  -1   8          3.48          1.19         6.34 o                         
  -7  -1   8          1.60          7.88         3.91 o                         
  -6  -1   8         13.86         12.81         4.47 o                         
  -5  -1   8         11.60         10.76         3.47 o                         
  -4  -1   8        142.80        156.66        14.26 o                         
  -3  -1   8        100.92         86.83         7.15 o                         
  -2  -1   8         14.44         30.96         5.85 o                         
  -1  -1   8         27.61         21.48         4.46 o                         
   0  -1   8         25.91         23.67         4.55 o                         
   1  -1   8        125.64        129.82        11.97 o                         
   2  -1   8         62.24         73.79         7.51 o                         
   3  -1   8          1.83         -1.34         3.01 o                         
   4  -1   8         61.46         57.66         6.21 o                         
   5  -1   8          3.25          8.62         4.68 o                         
   6  -1   8         34.65         11.89         5.95 o                         
   7  -1   8          4.16         18.23         9.29 o                         
  -9   0   8          0.06         10.95         8.89 o                         
  -8   0   8         14.63         16.59         5.41 o                         
  -7   0   8         28.98         25.85         4.95 o                         
  -6   0   8          0.08          3.05         3.45 o                         
  -5   0   8         55.46         46.17        10.58 o                         
  -4   0   8         50.04         69.65         6.92 o                         
  -3   0   8        293.43        351.86        14.12 o                         
  -2   0   8          0.14          2.48         3.13 o                         
  -1   0   8        278.54        236.55         9.07 o                         
   0   0   8         98.26        126.67         5.18 o                         
   1   0   8        242.19        237.27         7.80 o                         
   2   0   8        194.67        175.98        10.04 o                         
   3   0   8         17.88         13.61         5.92 o                         
   4   0   8         23.26         17.37         7.63 o                         
   5   0   8         27.88         37.12         6.99 o                         
   6   0   8          3.30          7.07         7.73 o                         
   7   0   8         10.98          4.98         6.71 o                         
  -9   1   8          3.12         -5.21         5.21 o                         
  -8   1   8          3.48          8.59         4.70 o                         
  -7   1   8          1.58          5.75         4.83 o                         
  -6   1   8         13.80          8.11         8.21 o                         
  -5   1   8         11.57         17.50        12.60 o                         
  -4   1   8        142.91        147.61        14.12 o                         
  -3   1   8        101.09         83.85         7.42 o                         
  -2   1   8         14.42         20.26         2.15 o                         
  -1   1   8         27.66         13.85         2.43 o                         
   0   1   8         25.93         28.58         3.31 o                         
   1   1   8        125.66        119.60         7.47 o                         
   2   1   8         62.12         73.86         6.75 o                         
   3   1   8          1.79          6.59         2.98 o                         
   4   1   8         61.40         62.13         8.66 o                         
   5   1   8          3.26          3.81         4.49 o                         
   6   1   8         34.66         10.13         8.74 o                         
   7   1   8          4.17         13.18        17.38 o                         
  -9   2   8          3.30          0.52         6.17 o                         
  -8   2   8          0.21         30.45        18.12 o                         
  -7   2   8         20.39         21.17         5.64 o                         
  -6   2   8          6.89          6.13         4.13 o                         
  -5   2   8         25.31         29.18         4.29 o                         
  -4   2   8         16.01          1.70         2.12 o                         
  -3   2   8        252.49        206.14        37.01 o                         
  -2   2   8        117.17        121.54         7.86 o                         
  -1   2   8          1.92          2.60         1.89 o                         
   0   2   8        322.78        312.58        17.80 o                         
   1   2   8        123.40        119.82         7.85 o                         
   2   2   8         24.87         45.88         4.20 o                         
   3   2   8         19.32         22.66         9.66 o                         
   4   2   8         20.60         11.62         6.63 o                         
   5   2   8         35.31          2.50        14.81 o                         
   6   2   8          4.25          7.70         5.65 o                         
   7   2   8          8.23          5.11         8.17 o                         
  -9   3   8          0.79          0.23         5.00 o                         
  -8   3   8         49.35         46.00        15.70 o                         
  -7   3   8          9.00          9.13         4.91 o                         
  -6   3   8        107.41        114.20         8.52 o                         
  -5   3   8         36.35         39.64         5.03 o                         
  -4   3   8        176.25        160.72        15.71 o                         
  -3   3   8         73.54         64.75         9.09 o                         
  -2   3   8         15.16         33.29         6.62 o                         
  -1   3   8         21.80         16.79         3.15 o                         
   0   3   8         23.81         18.97         1.97 o                         
   1   3   8         20.90         18.17         2.75 o                         
   2   3   8         36.93         34.22         3.23 o                         
   3   3   8         44.45         28.70        11.75 o                         
   4   3   8         27.70         24.61        10.64 o                         
   5   3   8          3.70         10.21         8.64 o                         
   6   3   8          2.73         11.30         8.31 o                         
   7   3   8          1.47          0.52         7.45 o                         
  -9   4   8          3.08         -8.11         8.11 o                         
  -8   4   8         41.70         38.52         9.34 o                         
  -7   4   8          4.83         16.96         5.95 o                         
  -6   4   8         89.29         84.27         8.58 o                         
  -5   4   8          9.55         28.44         6.04 o                         
  -4   4   8        286.20        247.03        10.18 o                         
  -3   4   8         11.25         41.32        10.30 o                         
  -2   4   8        236.44        219.08        18.03 o                         
  -1   4   8        189.54        184.49         8.87 o                         
   0   4   8         86.33         65.33         5.53 o                         
   1   4   8         39.52         29.45         3.74 o                         
   2   4   8         31.94         32.41         5.01 o                         
   3   4   8         22.79         18.01         8.42 o                         
   4   4   8          9.00          7.14         4.29 o                         
   5   4   8         30.32         29.85         9.26 o                         
   6   4   8         14.00          8.81        12.75 o                         
  -9   5   8          3.47          9.19         7.28 o                         
  -8   5   8         14.18         19.04         6.91 o                         
  -7   5   8          2.93         30.05         7.22 o                         
  -6   5   8         69.78         54.05         7.54 o                         
  -5   5   8        423.44        460.16        23.08 o                         
  -4   5   8        750.86        686.54        21.24 o                         
  -3   5   8        168.58        120.69        16.54 o                         
  -2   5   8        681.70        681.75        36.14 o                         
  -1   5   8        247.06        281.86        15.41 o                         
   0   5   8        218.43        248.17         9.13 o                         
   1   5   8        472.75        468.66        11.25 o                         
   2   5   8        723.34        756.56        26.08 o                         
   3   5   8        224.60        192.53        11.44 o                         
   4   5   8         39.70         67.15        12.65 o                         
   5   5   8         18.18         20.77         8.77 o                         
   6   5   8          0.36          4.52         8.88 o                         
  -8   6   8         14.00          1.94         6.83 o                         
  -7   6   8         83.42         54.29         9.32 o                         
  -6   6   8         25.35         60.60         8.18 o                         
  -5   6   8         90.74        156.03        10.01 o                         
  -4   6   8        142.76        161.42        10.88 o                         
  -3   6   8        356.02        395.82        27.86 o                         
  -2   6   8        348.35        349.32        21.79 o                         
  -1   6   8        271.72        265.37         9.67 o                         
   0   6   8        654.82        636.55        31.22 o                         
   1   6   8         53.31         45.33         5.32 o                         
   2   6   8          4.54         26.85         5.41 o                         
   3   6   8         40.23         27.02        13.19 o                         
   4   6   8         30.79         34.07        13.85 o                         
   5   6   8         73.54         69.67        12.63 o                         
   6   6   8          7.54          9.36        18.17 o                         
  -8   7   8          2.90         -0.93         5.95 o                         
  -7   7   8         18.44         45.36         8.44 o                         
  -6   7   8         47.36         51.32        17.68 o                         
  -5   7   8        307.97        309.46        15.19 o                         
  -4   7   8        142.17        152.51        10.45 o                         
  -3   7   8         59.15         61.02         6.83 o                         
  -2   7   8        285.17        259.79        23.44 o                         
  -1   7   8         83.47         88.39         8.41 o                         
   0   7   8         42.98         26.37         2.69 o                         
   1   7   8         29.27         30.95         4.04 o                         
   2   7   8        153.79        155.14         8.67 o                         
   3   7   8         72.64         60.10         6.68 o                         
   4   7   8          4.80         -3.58         4.88 o                         
   5   7   8          0.32         -0.03         6.45 o                         
   6   7   8          0.73         18.05         9.90 o                         
  -8   8   8         10.88          6.50         7.33 o                         
  -7   8   8         17.52         25.10        14.37 o                         
  -6   8   8          1.66          8.73         6.18 o                         
  -5   8   8         31.34         26.30         6.76 o                         
  -4   8   8         14.53         22.15         5.85 o                         
  -3   8   8          1.83          3.67         4.66 o                         
  -2   8   8          7.29         10.71         5.18 o                         
  -1   8   8          7.57          9.56        11.93 o                         
   0   8   8          2.64          8.64         3.07 o                         
   1   8   8          5.62          9.89         6.31 o                         
   2   8   8          3.82          0.64         2.86 o                         
   3   8   8         24.66         25.01         5.60 o                         
   4   8   8          2.64         -1.28         4.80 o                         
   5   8   8          1.56          0.98         6.07 o                         
  -7   9   8          5.83         -1.67         5.22 o                         
  -6   9   8          0.61          1.45         4.92 o                         
  -5   9   8          8.97          6.98         5.76 o                         
  -4   9   8         15.76         20.98         6.62 o                         
  -3   9   8          3.58          5.52         8.44 o                         
  -2   9   8          3.91          3.49         5.22 o                         
  -1   9   8          4.54         14.66         5.53 o                         
   0   9   8          7.43         11.40         3.47 o                         
   1   9   8          6.18          6.85         5.77 o                         
   2   9   8         14.44         14.05         4.26 o                         
   3   9   8          7.79         13.95         4.92 o                         
   4   9   8          3.92         -5.78         6.17 o                         
   5   9   8          1.81         19.26        10.09 o                         
  -7  10   8          4.05         10.92         7.86 o                         
  -6  10   8          1.72         -1.80         5.41 o                         
  -5  10   8         10.13         17.13         7.00 o                         
  -4  10   8          7.97          3.56         5.70 o                         
  -3  10   8         11.41         20.61         6.25 o                         
  -2  10   8          6.29         27.43         7.28 o                         
  -1  10   8         17.59          7.33        10.04 o                         
   0  10   8         13.50         17.23         7.01 o                         
   1  10   8         20.42         22.89         7.21 o                         
   2  10   8          2.61          1.29         4.61 o                         
   3  10   8         23.75         18.70         7.85 o                         
   4  10   8          0.71          2.91         5.96 o                         
  -6  11   8          5.20          9.11         7.98 o                         
  -5  11   8          1.05          6.24         6.07 o                         
  -4  11   8         11.13          9.06         9.36 o                         
  -3  11   8          3.00          3.13         6.03 o                         
  -2  11   8          7.19         21.21         7.77 o                         
  -1  11   8          1.60          5.46         6.31 o                         
   0  11   8          4.24          9.36         9.79 o                         
   1  11   8          1.94          7.80         3.88 o                         
   2  11   8         11.70         17.34         5.02 o                         
   3  11   8          9.65         16.01         6.93 o                         
   4  11   8          5.92          3.73         7.04 o                         
  -6  12   8          0.29         -6.39        16.31 o                         
  -5  12   8         11.15         -4.06         7.03 o                         
  -4  12   8          7.31         14.28         7.39 o                         
  -3  12   8         24.66         36.77         9.88 o                         
  -2  12   8          2.92          6.22        10.06 o                         
  -1  12   8          5.50         14.15         9.98 o                         
   0  12   8         12.82         24.98         9.48 o                         
   1  12   8          3.31          1.17         7.34 o                         
   2  12   8          4.47          6.52         8.21 o                         
   3  12   8         20.83         31.72        20.68 o                         
  -5  13   8          5.96         -6.11        15.51 o                         
  -4  13   8          1.14         -5.57         6.46 o                         
  -3  13   8          4.50          6.18         7.17 o                         
  -2  13   8         13.05         16.37        15.91 o                         
  -1  13   8          6.50          5.85         7.22 o                         
   0  13   8         35.01         18.25         9.65 o                         
   1  13   8          2.45          6.72        13.46 o                         
   2  13   8          7.01         -2.15        14.95 o                         
  -3  14   8          4.10          5.52         8.50 o                         
  -2  14   8          5.87         12.55         8.25 o                         
  -1  14   8          5.13         -0.93         9.82 o                         
   0  14   8          0.66          4.70        11.64 o                         
  -4 -13   9          6.46         11.13         6.73 o                         
  -3 -13   9          1.03         -7.22         7.60 o                         
  -2 -13   9         41.91         30.17         8.78 o                         
  -1 -13   9         65.02         63.29        14.87 o                         
   0 -13   9          7.42          2.98         7.85 o                         
   1 -13   9          2.82         -5.08         6.42 o                         
  -5 -12   9          3.65          5.36         5.38 o                         
  -4 -12   9         20.21         13.09         6.86 o                         
  -3 -12   9         13.05         26.95        14.23 o                         
  -2 -12   9          2.99          6.81         5.63 o                         
  -1 -12   9         11.32         11.54         6.50 o                         
   0 -12   9         10.39         16.29        11.42 o                         
   1 -12   9         25.40         10.23         7.99 o                         
   2 -12   9          8.42          7.92        10.18 o                         
  -6 -11   9          0.89         -7.68        11.79 o                         
  -5 -11   9         10.77          7.84         6.81 o                         
  -4 -11   9          4.83          1.47         6.01 o                         
  -3 -11   9          1.68          3.39         4.16 o                         
  -2 -11   9         33.06         32.52        12.22 o                         
  -1 -11   9         64.02         52.51         8.27 o                         
   0 -11   9          3.24         -3.25         5.22 o                         
   1 -11   9          0.17          3.66         7.73 o                         
   2 -11   9         30.80         38.12        11.53 o                         
   3 -11   9          0.83          2.29         8.65 o                         
  -6 -10   9          2.61          8.26         7.06 o                         
  -5 -10   9          1.28          3.28         6.20 o                         
  -4 -10   9         13.62         10.46         6.64 o                         
  -3 -10   9          0.08          2.32         3.71 o                         
  -2 -10   9          3.53         12.89         4.95 o                         
  -1 -10   9         32.59         31.50         6.96 o                         
   0 -10   9         22.29         29.52         7.23 o                         
   1 -10   9          0.97          4.56         6.48 o                         
   2 -10   9          5.87          1.57         7.69 o                         
   3 -10   9          2.95         -1.18         9.98 o                         
   4 -10   9          3.30          4.06         9.21 o                         
  -7  -9   9          0.80          6.32         6.93 o                         
  -6  -9   9          8.57          9.42         6.16 o                         
  -5  -9   9         34.71         27.94        14.34 o                         
  -4  -9   9          0.79          3.10         3.59 o                         
  -3  -9   9          1.29         -0.78         3.09 o                         
  -2  -9   9         19.44         15.17         4.41 o                         
  -1  -9   9         43.63         72.72         7.76 o                         
   0  -9   9          6.92         22.09         5.82 o                         
   1  -9   9          7.62          3.08         5.87 o                         
   2  -9   9         18.52         22.64         7.74 o                         
   3  -9   9         11.35          7.26         6.03 o                         
   4  -9   9          0.88         -4.15         7.77 o                         
  -7  -8   9         10.05          6.66         6.46 o                         
  -6  -8   9          7.53         10.73         7.21 o                         
  -5  -8   9          1.91          3.74         4.28 o                         
  -4  -8   9          1.83          4.86         4.05 o                         
  -3  -8   9          6.05          5.20         3.68 o                         
  -2  -8   9          6.98          6.29         4.43 o                         
  -1  -8   9         27.16         32.40         5.81 o                         
   0  -8   9         34.93         36.75         6.99 o                         
   1  -8   9          3.39          5.99         6.57 o                         
   2  -8   9          5.38          3.72         4.95 o                         
   3  -8   9          5.92          3.50         5.78 o                         
   4  -8   9          1.83          0.10         7.41 o                         
   5  -8   9          6.78          8.22         8.74 o                         
  -8  -7   9          3.03          1.20         6.68 o                         
  -7  -7   9         16.20         11.05         7.34 o                         
  -6  -7   9         75.34         81.56        11.56 o                         
  -5  -7   9         45.21         41.44         6.66 o                         
  -4  -7   9         23.88         31.86         7.19 o                         
  -3  -7   9         87.39         71.57         8.06 o                         
  -2  -7   9         76.74         70.28         6.19 o                         
  -1  -7   9          0.87          5.37         7.73 o                         
   0  -7   9         52.23         38.12         6.93 o                         
   1  -7   9          9.16          4.57         5.55 o                         
   2  -7   9         17.30          8.00         6.28 o                         
   3  -7   9        140.26        188.03        14.08 o                         
   4  -7   9         49.21         29.66        10.62 o                         
   5  -7   9          4.74          0.79         7.36 o                         
  -8  -6   9         36.72         44.55        11.11 o                         
  -7  -6   9         29.36         53.31         9.29 o                         
  -6  -6   9         20.30         50.87         8.85 o                         
  -5  -6   9         76.51        100.37        11.30 o                         
  -4  -6   9        184.05        213.42        10.67 o                         
  -3  -6   9         71.90         57.22         5.94 o                         
  -2  -6   9        103.66        120.21         7.75 o                         
  -1  -6   9        275.14        247.37        12.03 o                         
   0  -6   9         71.48         93.24         8.44 o                         
   1  -6   9        411.86        468.67        19.53 o                         
   2  -6   9        350.59        336.44        20.12 o                         
   3  -6   9          4.54          8.67         6.87 o                         
   4  -6   9         83.64         70.24        12.46 o                         
   5  -6   9         48.58         78.89        12.98 o                         
  -8  -5   9         22.71         10.73        15.49 o                         
  -7  -5   9         33.84         27.97         9.26 o                         
  -6  -5   9        302.69        248.76        28.66 o                         
  -5  -5   9         21.83         26.70         5.82 o                         
  -4  -5   9        125.93         84.58         6.84 o                         
  -3  -5   9        156.35        205.09        10.53 o                         
  -2  -5   9        338.95        348.46        17.98 o                         
  -1  -5   9         81.70         73.23         7.31 o                         
   0  -5   9        565.56        600.15        23.36 o                         
   1  -5   9         73.43         53.38         7.13 o                         
   2  -5   9         22.09         15.61         5.68 o                         
   3  -5   9        465.42        517.06        31.33 o                         
   4  -5   9        188.85        221.61        15.46 o                         
   5  -5   9         41.36         37.63        13.01 o                         
   6  -5   9         35.07         41.88        13.27 o                         
  -9  -4   9         15.23         -2.24         8.16 o                         
  -8  -4   9         55.14         45.04        13.26 o                         
  -7  -4   9          6.15          2.61         6.85 o                         
  -6  -4   9        122.16        134.39        18.13 o                         
  -5  -4   9          1.67         15.41         5.05 o                         
  -4  -4   9        388.74        360.06        12.96 o                         
  -3  -4   9         20.10         28.17         4.25 o                         
  -2  -4   9        216.63        204.06        11.17 o                         
  -1  -4   9         37.77         38.46         5.65 o                         
   0  -4   9        101.17        121.82         8.49 o                         
   1  -4   9        138.03        126.42        20.63 o                         
   2  -4   9         92.44        116.47         8.54 o                         
   3  -4   9         22.65         22.47        14.98 o                         
   4  -4   9         32.73         49.15        10.18 o                         
   5  -4   9         51.25         65.78        10.23 o                         
   6  -4   9         25.93         20.32        10.35 o                         
  -9  -3   9          0.71          0.55         8.43 o                         
  -8  -3   9         19.65         15.88         7.74 o                         
  -7  -3   9          0.31         -3.41         6.21 o                         
  -6  -3   9        160.60        157.79        10.19 o                         
  -5  -3   9         78.63         73.38         6.87 o                         
  -4  -3   9        151.63        188.23        15.36 o                         
  -3  -3   9         38.57         20.83         4.81 o                         
  -2  -3   9         35.23         28.98         5.20 o                         
  -1  -3   9        163.57        163.05        12.32 o                         
   0  -3   9          1.59          9.64         4.16 o                         
   1  -3   9         26.42         26.58         6.05 o                         
   2  -3   9         40.03         37.08         5.86 o                         
   3  -3   9         50.94         41.31         6.12 o                         
   4  -3   9          3.86          7.63         5.05 o                         
   5  -3   9          5.76          3.06         5.46 o                         
   6  -3   9          3.16         -3.27         6.79 o                         
  -9  -2   9          3.19          4.37         6.85 o                         
  -8  -2   9         17.45          8.40         7.64 o                         
  -7  -2   9         10.90         17.64        10.02 o                         
  -6  -2   9         10.50         11.17         4.37 o                         
  -5  -2   9         11.11         29.53         5.93 o                         
  -4  -2   9         36.32         32.17         8.57 o                         
  -3  -2   9         21.13         26.44         5.34 o                         
  -2  -2   9          4.42          6.07         3.60 o                         
  -1  -2   9         21.02         32.44         4.80 o                         
   0  -2   9         48.17         43.22         5.39 o                         
   1  -2   9         42.45         41.05         4.30 o                         
   2  -2   9         57.17         66.02         8.08 o                         
   3  -2   9          9.21          3.51         3.27 o                         
   4  -2   9         11.88          9.77         4.54 o                         
   5  -2   9          3.59         11.84         5.67 o                         
   6  -2   9          0.08         -1.26         8.71 o                         
  -9  -1   9          3.43         16.47         8.76 o                         
  -8  -1   9          2.88          0.54         4.83 o                         
  -7  -1   9          0.06          2.64         4.07 o                         
  -6  -1   9          4.18          5.74         6.88 o                         
  -5  -1   9         81.41         60.30         7.21 o                         
  -4  -1   9          3.71         10.96         4.95 o                         
  -3  -1   9         80.19         79.29         7.35 o                         
  -2  -1   9        104.23         95.61         6.79 o                         
  -1  -1   9        297.89        311.73        11.86 o                         
   0  -1   9         26.75         37.39         3.91 o                         
   1  -1   9         15.44         25.09         4.35 o                         
   2  -1   9         71.86         57.38         5.29 o                         
   3  -1   9         28.84         28.55         4.87 o                         
   4  -1   9          1.18         -4.51         4.51 o                         
   5  -1   9          3.50          3.91         4.95 o                         
   6  -1   9          3.35          9.74         8.24 o                         
  -9   0   9          0.12         -5.03        11.36 o                         
  -8   0   9         10.10         -2.60         6.30 o                         
  -7   0   9          6.40         -0.38         6.84 o                         
  -6   0   9          0.08         13.82         3.22 o                         
  -5   0   9          0.20          3.76         4.78 o                         
  -4   0   9         16.98         35.25         6.68 o                         
  -3   0   9         23.14         45.25         6.37 o                         
  -2   0   9         19.44         23.28         4.99 o                         
  -1   0   9          1.07          4.84         5.66 o                         
   0   0   9         24.56         33.60        12.65 o                         
   1   0   9          5.58         20.90         3.84 o                         
   2   0   9          1.35          7.89         8.23 o                         
   3   0   9          1.57          0.01         3.68 o                         
   4   0   9          0.07          1.78         4.90 o                         
   5   0   9         17.19          3.65         4.89 o                         
   6   0   9          6.18          9.02         7.23 o                         
  -9   1   9          3.44         -0.23        11.92 o                         
  -8   1   9          2.90          1.71         4.30 o                         
  -7   1   9          0.05         -1.07         4.38 o                         
  -6   1   9          4.18          2.46         3.40 o                         
  -5   1   9         81.41         39.64        14.58 o                         
  -4   1   9          3.71         12.70         5.22 o                         
  -3   1   9         80.03         60.94         7.23 o                         
  -2   1   9        104.15        100.59         7.57 o                         
  -1   1   9        297.94        258.82        23.76 o                         
   0   1   9         26.75         31.72         5.03 o                         
   1   1   9         15.42         18.83         6.18 o                         
   2   1   9         71.88         58.54         4.97 o                         
   3   1   9         28.85         30.12         5.01 o                         
   4   1   9          1.20          3.20         2.94 o                         
   5   1   9          3.46          6.31         7.06 o                         
   6   1   9          3.34          8.92         9.55 o                         
  -9   2   9          3.18         -1.16        10.30 o                         
  -8   2   9         17.43         10.97         5.86 o                         
  -7   2   9         10.89          6.36         5.21 o                         
  -6   2   9         10.50          3.01         3.66 o                         
  -5   2   9         11.12         11.80         9.46 o                         
  -4   2   9         36.35         30.41        11.34 o                         
  -3   2   9         21.16         28.03         5.68 o                         
  -2   2   9          4.42          6.80         2.58 o                         
  -1   2   9         21.03         21.47         3.50 o                         
   0   2   9         48.03         36.56         6.00 o                         
   1   2   9         42.42         43.16         3.93 o                         
   2   2   9         57.20         48.41         7.33 o                         
   3   2   9          9.19          2.64         4.91 o                         
   4   2   9         11.87          0.51         4.16 o                         
   5   2   9          3.59          6.24         6.98 o                         
   6   2   9          0.07         -4.76         7.59 o                         
  -9   3   9          0.73         16.44        12.58 o                         
  -8   3   9         19.68         11.75         6.94 o                         
  -7   3   9          0.31         -9.82         9.82 o                         
  -6   3   9        160.56        135.77        13.60 o                         
  -5   3   9         78.65         61.72         6.07 o                         
  -4   3   9        151.74        168.50        18.49 o                         
  -3   3   9         38.76         18.01         8.14 o                         
  -2   3   9         35.08         29.84         5.00 o                         
  -1   3   9        163.63        161.53         7.45 o                         
   0   3   9          1.60         12.04         7.41 o                         
   1   3   9         26.43         29.32         7.22 o                         
   2   3   9         39.99         39.43         5.20 o                         
   3   3   9         50.97         13.77        15.20 o                         
   4   3   9          3.84          2.61         5.74 o                         
   5   3   9          5.79          2.07         6.64 o                         
   6   3   9          3.17         13.48         8.21 o                         
  -9   4   9         15.20        -13.69        13.69 o                         
  -8   4   9         55.06         36.00         8.11 o                         
  -7   4   9          6.16         12.50         5.72 o                         
  -6   4   9        122.17        122.11        17.14 o                         
  -5   4   9          1.66         25.16        12.50 o                         
  -4   4   9        388.74        372.03        27.02 o                         
  -3   4   9         20.11         14.27        16.02 o                         
  -2   4   9        216.75        217.74        15.03 o                         
  -1   4   9         37.74         36.17         4.41 o                         
   0   4   9        101.29        113.07         8.14 o                         
   1   4   9        138.18         94.77         9.18 o                         
   2   4   9         92.43        102.76         7.57 o                         
   3   4   9         22.62         14.12         5.31 o                         
   4   4   9         32.78         39.83         9.12 o                         
   5   4   9         51.28         40.46        13.20 o                         
   6   4   9         25.90         34.42        14.91 o                         
  -8   5   9         22.71         30.21        11.83 o                         
  -7   5   9         33.86         35.26         7.95 o                         
  -6   5   9        302.78        265.98        14.73 o                         
  -5   5   9         21.85         47.56        12.31 o                         
  -4   5   9        126.19         89.53        15.46 o                         
  -3   5   9        156.21        171.88        17.27 o                         
  -2   5   9        338.94        321.53        25.78 o                         
  -1   5   9         81.80         75.86        16.68 o                         
   0   5   9        565.42        586.15        16.91 o                         
   1   5   9         73.53         45.20         8.25 o                         
   2   5   9         22.03         15.58         4.73 o                         
   3   5   9        465.40        483.57        21.38 o                         
   4   5   9        188.70        211.49        24.18 o                         
   5   5   9         41.32         40.60        18.15 o                         
   6   5   9         35.05         66.62        25.18 o                         
  -8   6   9         36.76         17.35        17.12 o                         
  -7   6   9         29.35         40.04        23.44 o                         
  -6   6   9         20.30         32.88         7.25 o                         
  -5   6   9         76.47         94.34         9.21 o                         
  -4   6   9        184.04        201.10        23.39 o                         
  -3   6   9         71.95         75.28        11.64 o                         
  -2   6   9        103.65        138.45        16.39 o                         
  -1   6   9        275.27        223.51        13.60 o                         
   0   6   9         71.51         87.23         6.34 o                         
   1   6   9        412.14        471.34        21.33 o                         
   2   6   9        350.74        334.13        16.02 o                         
   3   6   9          4.52         21.34         5.89 o                         
   4   6   9         83.57         59.91        19.90 o                         
   5   6   9         48.60         82.65        13.05 o                         
  -8   7   9          3.03          7.20         6.67 o                         
  -7   7   9         16.22          5.32         9.41 o                         
  -6   7   9         75.45         91.83        10.00 o                         
  -5   7   9         45.28         54.50         7.45 o                         
  -4   7   9         23.78         15.70        23.47 o                         
  -3   7   9         87.33         97.96        16.31 o                         
  -2   7   9         76.56         62.15        14.45 o                         
  -1   7   9          0.88          0.71         3.04 o                         
   0   7   9         52.23         38.78         4.89 o                         
   1   7   9          9.17         12.34         3.06 o                         
   2   7   9         17.25         18.17         6.68 o                         
   3   7   9        140.21        175.01        13.74 o                         
   4   7   9         49.18         39.12         9.04 o                         
   5   7   9          4.74          3.82         6.95 o                         
  -8   8   9         15.26         22.83        18.31 o                         
  -7   8   9         10.03         -0.01         6.07 o                         
  -6   8   9          7.52         30.18        15.10 o                         
  -5   8   9          1.90         -1.28        10.64 o                         
  -4   8   9          1.83         13.82         5.52 o                         
  -3   8   9          6.06         -1.45         9.87 o                         
  -2   8   9          6.97          1.49         7.85 o                         
  -1   8   9         27.14         16.70         9.63 o                         
   0   8   9         34.86         45.18         8.28 o                         
   1   8   9          3.40          3.17         5.61 o                         
   2   8   9          5.36          3.20         3.64 o                         
   3   8   9          5.91          2.93         4.07 o                         
   4   8   9          1.81          3.64        10.66 o                         
   5   8   9          6.80         10.50         8.61 o                         
  -7   9   9          0.80          3.97         6.95 o                         
  -6   9   9          8.59          2.36         6.20 o                         
  -5   9   9         34.79         24.73         7.73 o                         
  -4   9   9          0.80         -3.49         4.51 o                         
  -3   9   9          1.27          2.45         4.33 o                         
  -2   9   9         19.45         12.01        10.76 o                         
  -1   9   9         43.59         44.98         7.60 o                         
   0   9   9          6.91          6.77         6.96 o                         
   1   9   9          7.64          9.89         6.40 o                         
   2   9   9         18.50         18.94         4.96 o                         
   3   9   9         11.35          6.39         7.66 o                         
   4   9   9          0.88          8.65        11.04 o                         
  -7  10   9          4.38         13.69        16.59 o                         
  -6  10   9          2.60          8.69         6.92 o                         
  -5  10   9          1.28          8.55         6.15 o                         
  -4  10   9         13.61         23.67         9.08 o                         
  -3  10   9          0.08          3.28         5.76 o                         
  -2  10   9          3.51         14.23         7.04 o                         
  -1  10   9         32.55         22.58         8.24 o                         
   0  10   9         22.25         19.26         8.18 o                         
   1  10   9          0.96          7.17         7.56 o                         
   2  10   9          5.88          2.66         6.01 o                         
   3  10   9          2.97          5.18        11.59 o                         
   4  10   9          3.29         31.39        16.11 o                         
  -6  11   9          0.89         -2.39         6.87 o                         
  -5  11   9         10.82          6.55         6.98 o                         
  -4  11   9          4.85         18.43         7.32 o                         
  -3  11   9          1.67          4.52         6.60 o                         
  -2  11   9         33.03         36.36         9.66 o                         
  -1  11   9         64.05         40.98        10.23 o                         
   0  11   9          3.20          0.20         6.11 o                         
   1  11   9          0.18         -5.71         9.90 o                         
   2  11   9         30.83         17.27        17.65 o                         
   3  11   9          0.83         28.01        16.16 o                         
  -5  12   9          3.65          0.10        10.95 o                         
  -4  12   9         20.21          8.72         7.81 o                         
  -3  12   9         13.07         33.22        11.62 o                         
  -2  12   9          3.00         12.71        15.61 o                         
  -1  12   9         11.28         12.63         8.93 o                         
   0  12   9         10.33         12.76         9.28 o                         
   1  12   9         25.38         18.40         9.01 o                         
   2  12   9          8.40         31.06        16.06 o                         
  -4  13   9          6.48         -2.83         8.88 o                         
  -3  13   9          1.03          0.21        11.74 o                         
  -2  13   9         41.89         49.28        11.45 o                         
  -1  13   9         65.05         63.95        13.20 o                         
   0  13   9          7.42         16.41         8.95 o                         
   1  13   9          2.81         13.69        11.87 o                         
  -2 -13  10          6.23          8.44        10.43 o                         
  -1 -13  10         10.54          9.08         7.33 o                         
  -4 -12  10          0.95          3.23         7.12 o                         
  -3 -12  10          7.68          1.31         6.34 o                         
  -2 -12  10         16.89          0.57         5.32 o                         
  -1 -12  10          9.62         18.64         7.86 o                         
   0 -12  10          0.18         14.69        15.06 o                         
   1 -12  10          0.23          5.68         7.67 o                         
  -5 -11  10         17.90         16.05         7.68 o                         
  -4 -11  10         14.44          8.34         7.20 o                         
  -3 -11  10         14.08         24.55         7.43 o                         
  -2 -11  10          7.11         11.94         6.34 o                         
  -1 -11  10         24.46         33.15         7.95 o                         
   0 -11  10         13.01         14.89         7.58 o                         
   1 -11  10          2.19         -2.21         5.40 o                         
   2 -11  10          5.52         10.03         8.44 o                         
  -6 -10  10          8.19         27.82         9.19 o                         
  -5 -10  10         15.29         11.93         7.49 o                         
  -4 -10  10          7.03          7.54         6.35 o                         
  -3 -10  10          5.02          2.11         4.91 o                         
  -2 -10  10         73.54         54.20         6.69 o                         
  -1 -10  10        100.72        129.09        12.28 o                         
   0 -10  10          6.75          7.97         6.25 o                         
   1 -10  10          2.29         -3.32         6.34 o                         
   2 -10  10         25.69         25.69         8.60 o                         
   3 -10  10         10.35         13.50         9.30 o                         
  -7  -9  10          2.47         -0.76        11.39 o                         
  -6  -9  10          3.57         -0.01         5.95 o                         
  -5  -9  10         12.16          6.70         6.71 o                         
  -4  -9  10          2.57          3.72         6.98 o                         
  -3  -9  10          3.93          6.30         5.34 o                         
  -2  -9  10          6.71         25.06         6.20 o                         
  -1  -9  10         14.82         13.25         8.94 o                         
   0  -9  10          8.08         16.85         6.17 o                         
   1  -9  10          0.36          6.89         5.96 o                         
   2  -9  10          0.13         -0.64         6.30 o                         
   3  -9  10          0.10          4.60         7.26 o                         
   4  -9  10          1.21         -9.55        11.64 o                         
  -7  -8  10          9.65         -2.10         7.69 o                         
  -6  -8  10         11.39          5.74         6.91 o                         
  -5  -8  10          9.04         13.14         6.54 o                         
  -4  -8  10          3.80         10.02         4.37 o                         
  -3  -8  10         64.24         54.99         7.19 o                         
  -2  -8  10        176.16        198.70        12.15 o                         
  -1  -8  10        267.35        244.18        22.50 o                         
   0  -8  10         39.87         51.61         7.74 o                         
   1  -8  10          2.12          6.67         5.52 o                         
   2  -8  10         30.44         45.24         8.95 o                         
   3  -8  10          6.11          9.23         7.93 o                         
   4  -8  10         10.67          3.83         7.85 o                         
  -8  -7  10          6.59         23.11        12.53 o                         
  -7  -7  10          4.19          5.66         8.05 o                         
  -6  -7  10          0.68         15.54        12.35 o                         
  -5  -7  10         20.46         19.28         7.90 o                         
  -4  -7  10         13.18          7.05         4.22 o                         
  -3  -7  10         21.90         24.02         4.88 o                         
  -2  -7  10         10.52         25.76         6.57 o                         
  -1  -7  10        111.80        150.49        10.55 o                         
   0  -7  10          3.71          0.00         4.21 o                         
   1  -7  10         23.04         35.19         7.54 o                         
   2  -7  10         68.93         66.57        15.17 o                         
   3  -7  10          1.53         10.54         6.71 o                         
   4  -7  10          6.44         12.84         8.40 o                         
  -8  -6  10         72.50         58.35        13.48 o                         
  -7  -6  10         39.18         26.70        10.68 o                         
  -6  -6  10          7.73         12.78         6.48 o                         
  -5  -6  10          9.44          4.97         3.86 o                         
  -4  -6  10          8.35         16.18         7.50 o                         
  -3  -6  10        286.22        355.35        13.94 o                         
  -2  -6  10        606.03        569.51        29.37 o                         
  -1  -6  10        586.26        699.88        24.04 o                         
   0  -6  10        492.61        405.65        27.07 o                         
   1  -6  10         45.52         34.57         7.00 o                         
   2  -6  10         19.82         67.52        12.49 o                         
   3  -6  10         25.32         58.20         8.87 o                         
   4  -6  10        139.97        160.67        14.87 o                         
   5  -6  10         77.49        103.09        14.11 o                         
  -8  -5  10         10.00         29.18        10.52 o                         
  -7  -5  10          7.99          9.17         7.13 o                         
  -6  -5  10         12.81         17.81         5.86 o                         
  -5  -5  10         41.61         52.43         6.74 o                         
  -4  -5  10         55.87         60.24         6.67 o                         
  -3  -5  10          4.49         15.31         5.68 o                         
  -2  -5  10         96.85         92.91        12.88 o                         
  -1  -5  10        145.89        246.36        12.96 o                         
   0  -5  10        306.33        274.05        14.38 o                         
   1  -5  10         31.21         44.00         7.17 o                         
   2  -5  10        378.08        407.02        22.94 o                         
   3  -5  10         54.38         44.10         8.42 o                         
   4  -5  10         23.21         40.20         9.15 o                         
   5  -5  10         35.12         42.47        19.89 o                         
  -8  -4  10         70.19         60.53        24.04 o                         
  -7  -4  10         36.09         37.19         9.51 o                         
  -6  -4  10          4.02          6.66         4.61 o                         
  -5  -4  10         49.60         45.67         6.18 o                         
  -4  -4  10         42.63         50.76         6.22 o                         
  -3  -4  10        115.45        128.97         9.91 o                         
  -2  -4  10       1582.15       1692.72        49.59 o                         
  -1  -4  10        476.66        425.61        34.56 o                         
   0  -4  10        413.50        457.80        26.62 o                         
   1  -4  10         66.31         56.77        13.41 o                         
   2  -4  10          6.62         20.70         6.10 o                         
   3  -4  10          0.05          2.34         4.58 o                         
   4  -4  10         90.42        141.67        12.90 o                         
   5  -4  10         90.03         66.93        13.95 o                         
  -9  -3  10          9.34          6.47        12.07 o                         
  -8  -3  10         14.88         12.42         8.17 o                         
  -7  -3  10         14.17         27.82         6.70 o                         
  -6  -3  10         11.47          8.43         4.91 o                         
  -5  -3  10         13.33          8.16         4.51 o                         
  -4  -3  10         37.77         39.35         7.10 o                         
  -3  -3  10          4.80          6.89         4.89 o                         
  -2  -3  10         67.96         42.60         7.29 o                         
  -1  -3  10         10.94         10.52         4.69 o                         
   0  -3  10         61.01         60.90         6.90 o                         
   1  -3  10         22.47         23.88         5.88 o                         
   2  -3  10          7.45          7.31         4.83 o                         
   3  -3  10          8.53         10.72         5.00 o                         
   4  -3  10         14.28         18.50         6.95 o                         
   5  -3  10          0.40          6.86         7.69 o                         
  -9  -2  10         18.76         14.34        13.36 o                         
  -8  -2  10         19.65         28.51         9.60 o                         
  -7  -2  10          2.50          3.81         4.94 o                         
  -6  -2  10         10.43          1.73         4.25 o                         
  -5  -2  10         76.20         84.36         9.58 o                         
  -4  -2  10         23.15         14.62         8.16 o                         
  -3  -2  10          0.61          0.44         4.54 o                         
  -2  -2  10        505.53        494.04        33.36 o                         
  -1  -2  10        500.74        536.82        18.44 o                         
   0  -2  10          9.65         10.24         4.68 o                         
   1  -2  10         33.46         40.31         4.54 o                         
   2  -2  10         78.40         66.95         7.51 o                         
   3  -2  10         34.53         34.37         5.58 o                         
   4  -2  10          0.48         -0.37         5.01 o                         
   5  -2  10         23.24         36.77         8.82 o                         
   6  -2  10         17.32         16.54        12.75 o                         
  -9  -1  10         14.20         26.37        10.51 o                         
  -8  -1  10          2.31          4.96         9.45 o                         
  -7  -1  10         11.45         18.83         8.18 o                         
  -6  -1  10         23.46         13.34         6.57 o                         
  -5  -1  10        130.78        139.36        11.25 o                         
  -4  -1  10          9.00         16.97         5.82 o                         
  -3  -1  10         24.12         34.69         6.38 o                         
  -1  -1  10          1.63         -1.00         3.43 o                         
   0  -1  10          2.45          4.77         5.87 o                         
   1  -1  10         12.29         14.25         3.59 o                         
   2  -1  10         28.34         35.83         6.56 o                         
   3  -1  10          6.76          8.33         4.71 o                         
   4  -1  10          0.00          7.07         4.12 o                         
   5  -1  10          1.06          0.89         6.34 o                         
   6  -1  10          1.39          9.25         7.91 o                         
  -9   0  10         18.95          1.92         9.93 o                         
  -8   0  10         10.78          6.13         7.31 o                         
  -7   0  10          1.87          3.21        10.13 o                         
  -6   0  10          0.74          6.86         5.86 o                         
  -5   0  10        177.95        164.28        18.40 o                         
  -4   0  10          5.51          2.16         4.61 o                         
  -3   0  10          3.88          9.99         5.15 o                         
  -2   0  10        702.53        851.56        26.93 o                         
  -1   0  10        550.34        541.15        18.84 o                         
   0   0  10         15.96         21.53         5.18 o                         
   1   0  10         21.98         18.72         5.57 o                         
   2   0  10        127.00         82.62         9.08 o                         
   3   0  10         22.97         24.26         5.47 o                         
   4   0  10          1.68         -1.49         3.95 o                         
   5   0  10          8.49          0.51         5.17 o                         
   6   0  10         23.99          8.49        14.29 o                         
  -9   1  10         14.21          3.36        14.67 o                         
  -8   1  10          2.30          2.75        11.92 o                         
  -7   1  10         11.44         34.19        12.40 o                         
  -6   1  10         23.42         20.15         7.16 o                         
  -5   1  10        130.82        103.02        15.00 o                         
  -4   1  10          9.00          7.51         5.53 o                         
  -3   1  10         24.15         28.56         6.27 o                         
  -2   1  10         38.65         46.33         6.74 o                         
  -1   1  10          1.64          2.39         2.16 o                         
   0   1  10          2.44          1.54         2.88 o                         
   1   1  10         12.29          8.24         3.54 o                         
   2   1  10         28.34         34.11         6.42 o                         
   3   1  10          6.78          9.20         4.30 o                         
   4   1  10          0.00         -3.70         3.70 o                         
   5   1  10          1.07         -0.47         8.38 o                         
   6   1  10          1.40          0.65         8.10 o                         
  -9   2  10         18.80          0.18        15.10 o                         
  -8   2  10         19.68         19.70        15.46 o                         
  -7   2  10          2.47          5.23         9.22 o                         
  -6   2  10         10.40          5.03         8.49 o                         
  -5   2  10         76.22         80.90        19.94 o                         
  -4   2  10         23.21         21.28         6.60 o                         
  -3   2  10          0.62          9.02         4.93 o                         
  -2   2  10        505.46        489.85        19.14 o                         
  -1   2  10        500.93        485.95        37.07 o                         
   0   2  10          9.60          8.60         4.60 o                         
   1   2  10         33.43         43.34         7.00 o                         
   2   2  10         78.41         77.61         6.49 o                         
   3   2  10         34.56         20.14        14.47 o                         
   4   2  10          0.46         -1.33         5.36 o                         
   5   2  10         23.25         17.23         9.10 o                         
   6   2  10         17.35         26.47        16.39 o                         
  -9   3  10          9.36         17.00        16.77 o                         
  -8   3  10         14.87         -0.88        13.51 o                         
  -7   3  10         14.12         23.06         6.32 o                         
  -6   3  10         11.40         11.42         8.42 o                         
  -5   3  10         13.33          4.95         7.17 o                         
  -4   3  10         37.83         35.70        10.04 o                         
  -3   3  10          4.75          8.18         3.05 o                         
  -2   3  10         68.07         64.55        12.44 o                         
  -1   3  10         10.94          7.66         3.99 o                         
   0   3  10         60.93         55.92         8.88 o                         
   1   3  10         22.46         24.27         4.77 o                         
   2   3  10          7.47          6.73         2.71 o                         
   3   3  10          8.49          3.82         3.40 o                         
   4   3  10         14.20          8.53         6.12 o                         
   5   3  10          0.40         11.52         6.57 o                         
  -8   4  10         70.19         49.98        20.13 o                         
  -7   4  10         36.05         37.26        11.69 o                         
  -6   4  10          4.02          1.14         3.99 o                         
  -5   4  10         49.60         28.04        16.21 o                         
  -4   4  10         42.67         58.14        13.79 o                         
  -3   4  10        115.45        115.92        11.31 o                         
  -2   4  10       1582.13       1734.19        50.61 o                         
  -1   4  10        476.92        420.06        20.50 o                         
   0   4  10        413.21        455.31        14.29 o                         
   1   4  10         66.37         56.97        10.66 o                         
   2   4  10          6.61         19.77         4.81 o                         
   3   4  10          0.05          2.37         4.15 o                         
   4   4  10         90.41        117.64        32.77 o                         
   5   4  10         90.19         73.63        13.36 o                         
  -8   5  10         10.00         39.88        17.98 o                         
  -7   5  10          7.92          7.05         6.89 o                         
  -6   5  10         12.82         24.04        19.03 o                         
  -5   5  10         41.64         67.30        15.71 o                         
  -4   5  10         55.95         49.37        15.46 o                         
  -3   5  10          4.53          7.56         4.32 o                         
  -2   5  10         96.90         86.40        21.44 o                         
  -1   5  10        145.83        191.89        12.99 o                         
   0   5  10        306.19        306.17        11.29 o                         
   1   5  10         31.16         30.38         5.47 o                         
   2   5  10        378.16        359.02        17.38 o                         
   3   5  10         54.32         47.11        16.48 o                         
   4   5  10         23.26         32.06        10.32 o                         
   5   5  10         35.07         50.14        25.25 o                         
  -8   6  10         72.48         73.36        12.12 o                         
  -7   6  10         39.16         47.68        16.90 o                         
  -6   6  10          7.76          7.19         5.15 o                         
  -5   6  10          9.45          1.51        10.42 o                         
  -4   6  10          8.36          2.48         4.46 o                         
  -3   6  10        286.18        297.25        26.64 o                         
  -2   6  10        606.12        553.96        24.17 o                         
  -1   6  10        586.35        665.07        64.94 o                         
   0   6  10        492.28        411.37        36.81 o                         
   1   6  10         45.58         29.09         8.17 o                         
   2   6  10         19.80         67.97        10.73 o                         
   3   6  10         25.34         34.50        11.75 o                         
   4   6  10        139.94        112.56        13.46 o                         
   5   6  10         77.57         69.96        14.42 o                         
  -8   7  10          6.59         21.39        18.31 o                         
  -7   7  10          4.18         13.53         6.67 o                         
  -6   7  10          0.68          3.50         5.32 o                         
  -5   7  10         20.47          4.63         5.63 o                         
  -4   7  10         13.23          9.41         4.94 o                         
  -3   7  10         21.90          7.80         8.06 o                         
  -2   7  10         10.56         12.15         4.97 o                         
  -1   7  10        111.73        120.04        27.86 o                         
   0   7  10          3.70         -0.83         3.26 o                         
   1   7  10         23.01         32.05         8.53 o                         
   2   7  10         68.90         41.92        10.08 o                         
   3   7  10          1.52          1.54         6.54 o                         
   4   7  10          6.51         13.56        15.28 o                         
  -7   8  10          9.64         10.91         6.41 o                         
  -6   8  10         11.41          6.32         6.05 o                         
  -5   8  10          9.06          3.16         6.26 o                         
  -4   8  10          3.80          3.50         7.59 o                         
  -3   8  10         64.20         17.87        20.62 o                         
  -2   8  10        176.28        163.62        38.74 o                         
  -1   8  10        267.44        224.01        14.83 o                         
   0   8  10         39.89         35.40         6.48 o                         
   1   8  10          2.12         -6.47         9.17 o                         
   2   8  10         30.41         49.47        23.71 o                         
   3   8  10          6.10         20.58        13.36 o                         
   4   8  10         10.68         10.38        14.62 o                         
  -7   9  10          2.48          5.30         5.87 o                         
  -6   9  10          3.57          3.01         5.72 o                         
  -5   9  10         12.17          9.97         6.43 o                         
  -4   9  10          2.56          2.65        11.31 o                         
  -3   9  10          3.93          0.81         5.67 o                         
  -2   9  10          6.68          5.09         6.94 o                         
  -1   9  10         14.80          8.51         4.92 o                         
   0   9  10          8.05          4.38         7.78 o                         
   1   9  10          0.36          5.17         8.93 o                         
   2   9  10          0.13         10.23         7.46 o                         
   3   9  10          0.10          2.98        11.59 o                         
   4   9  10          1.19         -2.27        16.31 o                         
  -6  10  10          8.22         11.33         8.56 o                         
  -5  10  10         15.31         10.35         7.39 o                         
  -4  10  10          7.02          9.88         6.91 o                         
  -3  10  10          5.01          4.02         5.78 o                         
  -2  10  10         73.65         18.24        22.67 o                         
  -1  10  10        100.81        153.45        22.88 o                         
   0  10  10          6.73          3.22         7.17 o                         
   1  10  10          2.29         12.42         6.96 o                         
   2  10  10         25.68          1.33         8.74 o                         
   3  10  10         10.32         14.22        15.28 o                         
  -5  11  10         17.89         12.38        15.25 o                         
  -4  11  10         14.38         19.99         9.02 o                         
  -3  11  10         14.05         18.98         9.19 o                         
  -2  11  10          7.08         11.14        13.28 o                         
  -1  11  10         24.42         15.09        17.03 o                         
   0  11  10         13.01         14.25         9.14 o                         
   1  11  10          2.18          1.89         6.15 o                         
   2  11  10          5.52         15.56        15.23 o                         
  -4  12  10          0.94          5.02         7.94 o                         
  -3  12  10          7.67         16.17        11.34 o                         
  -2  12  10         16.95          6.31        11.97 o                         
  -1  12  10          9.67          8.95         8.47 o                         
   0  12  10          0.18         -7.90         8.38 o                         
   1  12  10          0.23          7.55        13.69 o                         
  -2  13  10          6.21          5.97         9.59 o                         
  -1  13  10         10.52          7.27        13.61 o                         
  -3 -12  11          7.09          2.65        11.09 o                         
  -2 -12  11         20.37         29.69         8.27 o                         
  -1 -12  11          1.39          2.68         7.33 o                         
  -4 -11  11         11.36         17.75         7.99 o                         
  -3 -11  11         37.38         20.53         7.88 o                         
  -2 -11  11        178.09        197.57        15.59 o                         
  -1 -11  11        141.94        125.87        12.70 o                         
   0 -11  11          9.42         12.14         7.58 o                         
   1 -11  11         16.06         21.61         9.08 o                         
  -5 -10  11          6.95          0.94         7.12 o                         
  -4 -10  11          5.44         12.74         7.73 o                         
  -3 -10  11          2.28          6.31         5.08 o                         
  -2 -10  11         10.37          7.53         5.58 o                         
  -1 -10  11          4.32          2.00         5.52 o                         
   0 -10  11          2.61         -4.19         5.08 o                         
   1 -10  11         10.50         12.93         7.85 o                         
   2 -10  11          3.31          1.23         7.22 o                         
  -6  -9  11         11.56         18.81        14.95 o                         
  -5  -9  11         29.44         25.77         9.27 o                         
  -4  -9  11          6.75          8.63         5.51 o                         
  -3  -9  11         15.51         18.54         5.96 o                         
  -2  -9  11         88.11         94.45        11.64 o                         
  -1  -9  11         56.06         65.97        14.53 o                         
   0  -9  11          9.36          0.11         5.22 o                         
   1  -9  11          2.72          9.82         6.12 o                         
   2  -9  11         19.37         14.58         7.60 o                         
   3  -9  11          7.87          7.07         8.49 o                         
  -7  -8  11          7.77          0.54         6.95 o                         
  -6  -8  11          5.81         15.38         8.27 o                         
  -5  -8  11         16.08         13.56         6.97 o                         
  -4  -8  11         35.81         30.38         6.19 o                         
  -3  -8  11         22.64         27.06         7.27 o                         
  -2  -8  11          4.87          6.08         5.85 o                         
  -1  -8  11         13.22         11.92         5.36 o                         
   0  -8  11         14.02         17.58         7.74 o                         
   1  -8  11         50.60         61.25        10.05 o                         
   2  -8  11          2.98          6.00         5.86 o                         
   3  -8  11          9.14         15.07         8.79 o                         
  -7  -7  11          1.22          2.44         6.92 o                         
  -6  -7  11         29.46         23.88         9.01 o                         
  -5  -7  11         12.68          8.60         5.25 o                         
  -4  -7  11          7.94         19.07         5.43 o                         
  -3  -7  11         29.00         42.78         8.50 o                         
  -2  -7  11         89.76         85.03         9.76 o                         
  -1  -7  11         40.62         57.87        19.42 o                         
   0  -7  11         10.13         23.47         6.76 o                         
   1  -7  11          6.79         14.24         6.50 o                         
   2  -7  11         47.69         35.79         8.72 o                         
   3  -7  11         70.64         99.83        14.90 o                         
   4  -7  11          6.71         20.55         9.30 o                         
  -7  -6  11         18.18          9.70         8.05 o                         
  -6  -6  11         28.58         25.68         6.86 o                         
  -5  -6  11         20.76          7.76         6.04 o                         
  -4  -6  11         68.71         69.87         8.05 o                         
  -3  -6  11         34.77         52.19         7.32 o                         
  -2  -6  11         17.04         10.03         5.97 o                         
  -1  -6  11         18.85         24.68         6.82 o                         
   0  -6  11         36.09         34.99         6.83 o                         
   1  -6  11         81.45         98.16        11.77 o                         
   2  -6  11         62.47         57.56        15.92 o                         
   3  -6  11         13.56          8.18         7.16 o                         
   4  -6  11         43.29         36.47        10.02 o                         
  -8  -5  11          9.73          7.04         8.03 o                         
  -7  -5  11          0.12         -5.07         6.92 o                         
  -6  -5  11         42.05         27.01         8.61 o                         
  -5  -5  11         21.06         30.74         5.62 o                         
  -4  -5  11          2.39          8.46         5.71 o                         
  -3  -5  11         36.98         36.37         6.60 o                         
  -2  -5  11         95.19        102.00         9.33 o                         
  -1  -5  11        144.91        144.30        11.00 o                         
   0  -5  11         14.60         14.77         7.56 o                         
   1  -5  11         15.68         22.57         6.29 o                         
   2  -5  11        109.70        132.19        12.15 o                         
   3  -5  11         51.76         39.51         8.36 o                         
   4  -5  11         46.04         58.69         9.96 o                         
  -8  -4  11          0.59          3.95         7.59 o                         
  -7  -4  11         16.01          9.39         5.61 o                         
  -6  -4  11         34.20         36.94         7.34 o                         
  -5  -4  11         74.30         74.32        19.47 o                         
  -4  -4  11        122.11        101.89        11.11 o                         
  -3  -4  11         12.51          7.38         5.51 o                         
  -2  -4  11         41.54         57.23        10.43 o                         
  -1  -4  11          7.04          5.03         5.08 o                         
   0  -4  11        116.42        148.24        18.21 o                         
   1  -4  11         44.09         40.00         7.02 o                         
   2  -4  11        112.36        148.87        11.43 o                         
   3  -4  11         10.59         -0.25         5.78 o                         
   4  -4  11         16.05         26.35         8.06 o                         
   5  -4  11          9.03          3.37        10.48 o                         
  -8  -3  11         23.66         16.15        11.06 o                         
  -7  -3  11          8.41         15.61         9.73 o                         
  -6  -3  11         24.78         25.85        11.74 o                         
  -5  -3  11         49.58         44.73        11.09 o                         
  -4  -3  11         12.09          9.32         8.36 o                         
  -3  -3  11         14.03         21.43         6.25 o                         
  -2  -3  11        217.83        229.88        12.88 o                         
  -1  -3  11        210.96        208.80        13.51 o                         
   0  -3  11          8.75          5.70         5.06 o                         
   1  -3  11         23.19         22.14         5.94 o                         
   2  -3  11        107.18         89.40        18.23 o                         
   3  -3  11         16.26         25.02        11.77 o                         
   4  -3  11          2.05          2.86         5.49 o                         
   5  -3  11          9.41         24.35         9.14 o                         
  -8  -2  11          1.24         19.70        12.25 o                         
  -7  -2  11         22.29         38.31        14.70 o                         
  -6  -2  11         29.07         18.95         7.74 o                         
  -5  -2  11         26.94         52.59         8.65 o                         
  -4  -2  11         23.44         29.17         7.57 o                         
  -3  -2  11         29.11         39.34         6.47 o                         
  -2  -2  11         36.51         32.71         6.89 o                         
  -1  -2  11         10.12         19.91         5.21 o                         
   0  -2  11          3.71          3.59         4.20 o                         
   1  -2  11         15.12         31.34         5.73 o                         
   2  -2  11         14.62         23.53         5.65 o                         
   3  -2  11          5.07         10.24         5.03 o                         
   4  -2  11          0.28          3.06         9.76 o                         
   5  -2  11          0.30         -0.23         6.11 o                         
  -8  -1  11         28.89          7.93        11.23 o                         
  -7  -1  11         50.35         47.31        15.35 o                         
  -6  -1  11         10.35          4.36         6.49 o                         
  -5  -1  11         75.06         72.92        10.10 o                         
  -4  -1  11         26.18         35.28        17.87 o                         
  -3  -1  11        111.14        117.30        11.81 o                         
  -2  -1  11        798.55        823.47        27.72 o                         
  -1  -1  11        715.35        736.61        24.77 o                         
   0  -1  11         15.17         10.25         4.52 o                         
   1  -1  11         41.80         46.41         6.64 o                         
   2  -1  11         49.05         61.95         7.51 o                         
   3  -1  11          1.14         -0.84         4.14 o                         
   4  -1  11         13.77         12.93         6.49 o                         
   5  -1  11         31.71         45.23        12.85 o                         
  -8   0  11          1.85          9.99         8.62 o                         
  -7   0  11          1.65         -1.78         6.06 o                         
  -6   0  11          7.36         14.15        10.67 o                         
  -5   0  11          0.45          1.33         4.66 o                         
  -4   0  11          0.80          5.66         5.04 o                         
  -3   0  11         27.06         30.19         7.44 o                         
  -2   0  11         60.15         96.42        14.64 o                         
  -1   0  11         28.74         30.75         6.54 o                         
   0   0  11         10.10         11.82         4.40 o                         
   1   0  11         28.46         36.72         7.25 o                         
   2   0  11          3.24          2.16         4.14 o                         
   3   0  11          0.80          3.74         4.15 o                         
   4   0  11          1.35          3.78         4.73 o                         
   5   0  11          2.44         -1.10         6.16 o                         
  -8   1  11         28.88         21.29         9.55 o                         
  -7   1  11         50.40         45.12        10.98 o                         
  -6   1  11         10.35         13.73         6.87 o                         
  -5   1  11         74.93         65.84        10.42 o                         
  -4   1  11         26.15         21.74         7.66 o                         
  -3   1  11        111.13        105.07        27.58 o                         
  -2   1  11        798.45        768.68        33.18 o                         
  -1   1  11        715.50        760.86        26.56 o                         
   0   1  11         15.17         13.27         3.47 o                         
   1   1  11         41.79         44.46        12.85 o                         
   2   1  11         49.06         35.92         6.39 o                         
   3   1  11          1.13          0.80         4.74 o                         
   4   1  11         13.77          0.25         7.34 o                         
   5   1  11         31.70          4.01         9.78 o                         
  -8   2  11          1.25          4.19        13.69 o                         
  -7   2  11         22.38         26.05         8.94 o                         
  -6   2  11         29.15         16.43         8.16 o                         
  -5   2  11         26.92         28.97         9.13 o                         
  -4   2  11         23.46         33.89         8.00 o                         
  -3   2  11         28.93         49.66        11.88 o                         
  -2   2  11         36.41         37.55         7.90 o                         
  -1   2  11         10.16          7.64         5.20 o                         
   0   2  11          3.71          1.99         2.99 o                         
   1   2  11         15.16         12.82         4.21 o                         
   2   2  11         14.64         18.01         4.52 o                         
   3   2  11          5.10          3.92         4.49 o                         
   4   2  11          0.29         -2.72         5.62 o                         
   5   2  11          0.30          3.63         7.58 o                         
  -8   3  11         23.67         23.89        15.71 o                         
  -7   3  11          8.46         -0.38        12.35 o                         
  -6   3  11         24.78         13.41        13.08 o                         
  -5   3  11         49.54         44.19         9.46 o                         
  -4   3  11         12.06         13.72         6.60 o                         
  -3   3  11         14.03         10.87         6.85 o                         
  -2   3  11        217.86        218.92        19.77 o                         
  -1   3  11        210.95        189.87        19.95 o                         
   0   3  11          8.82         10.38         3.54 o                         
   1   3  11         23.14         22.65         4.79 o                         
   2   3  11        107.23         82.84         7.46 o                         
   3   3  11         16.29         16.93         7.41 o                         
   4   3  11          2.05          0.72         4.67 o                         
   5   3  11          9.38         12.44         7.67 o                         
  -8   4  11          0.59        -12.48        12.48 o                         
  -7   4  11         16.02        -11.92        11.92 o                         
  -6   4  11         34.14         14.77        14.95 o                         
  -5   4  11         74.33         75.13        17.48 o                         
  -4   4  11        122.15        131.37        22.64 o                         
  -3   4  11         12.48         12.35         5.82 o                         
  -2   4  11         41.51         52.49         8.69 o                         
  -1   4  11          7.06          6.18         3.72 o                         
   0   4  11        116.44        124.66         8.76 o                         
   1   4  11         44.14         26.74         7.34 o                         
   2   4  11        112.21        101.00        15.52 o                         
   3   4  11         10.67         -6.11         6.11 o                         
   4   4  11         16.00         14.76         9.41 o                         
   5   4  11          9.04          0.43        12.68 o                         
  -8   5  11          9.76          2.53        14.40 o                         
  -7   5  11          0.13          1.54        11.52 o                         
  -6   5  11         42.06         13.95        26.74 o                         
  -5   5  11         21.04          5.22         8.08 o                         
  -4   5  11          2.40          5.45         3.74 o                         
  -3   5  11         36.93         27.51         7.88 o                         
  -2   5  11         95.25         96.32        13.74 o                         
  -1   5  11        144.98        130.32        11.31 o                         
   0   5  11         14.72         22.21         4.99 o                         
   1   5  11         15.65         15.67         4.11 o                         
   2   5  11        109.75        106.68        20.58 o                         
   3   5  11         51.80         11.09         8.65 o                         
   4   5  11         46.09          7.39        10.31 o                         
  -7   6  11         18.17         21.34        15.83 o                         
  -6   6  11         28.57         15.53        13.69 o                         
  -5   6  11         20.77          3.22         9.43 o                         
  -4   6  11         68.71         81.80        18.03 o                         
  -3   6  11         34.68         25.74        12.84 o                         
  -2   6  11         17.03          8.96         6.40 o                         
  -1   6  11         18.89         36.38         7.72 o                         
   0   6  11         36.09         23.55         9.38 o                         
   1   6  11         81.45         92.12        12.32 o                         
   2   6  11         62.40         27.22        19.94 o                         
   3   6  11         13.64         13.41        12.05 o                         
   4   6  11         43.15         19.47        18.08 o                         
  -7   7  11          1.24         -4.02        12.48 o                         
  -6   7  11         29.48         25.76        17.38 o                         
  -5   7  11         12.67          2.42         5.74 o                         
  -4   7  11          7.94         -2.57         5.73 o                         
  -3   7  11         29.01         26.59        12.37 o                         
  -2   7  11         89.79         76.34        22.00 o                         
  -1   7  11         40.66         23.60        19.26 o                         
   0   7  11         10.14         10.86         6.01 o                         
   1   7  11          6.79          6.17         7.63 o                         
   2   7  11         47.71         17.02        16.72 o                         
   3   7  11         70.68         27.50        31.30 o                         
   4   7  11          6.74          3.36        16.44 o                         
  -7   8  11          7.73          9.82        13.23 o                         
  -6   8  11          5.79         14.22         7.22 o                         
  -5   8  11         16.07         10.03         6.60 o                         
  -4   8  11         35.87         14.40        14.45 o                         
  -3   8  11         22.62         22.72        21.26 o                         
  -2   8  11          4.87          1.85         4.35 o                         
  -1   8  11         13.23          9.75         5.53 o                         
   0   8  11         13.99          6.89        11.97 o                         
   1   8  11         50.59         46.53        13.27 o                         
   2   8  11          2.99          0.61         7.61 o                         
   3   8  11          9.12         15.99        15.33 o                         
  -6   9  11         11.56         10.82        15.99 o                         
  -5   9  11         29.46         13.34        12.97 o                         
  -4   9  11          6.75          7.48         6.52 o                         
  -3   9  11         15.51         12.68         7.30 o                         
  -2   9  11         88.17         97.07        23.45 o                         
  -1   9  11         56.10         50.12        44.49 o                         
   0   9  11          9.34          7.34         6.90 o                         
   1   9  11          2.72          2.19         7.97 o                         
   2   9  11         19.39          5.42         8.24 o                         
   3   9  11          7.88         17.27        15.00 o                         
  -5  10  11          6.99         12.26         7.52 o                         
  -4  10  11          5.46          5.68        12.67 o                         
  -3  10  11          2.27         -1.82        12.96 o                         
  -2  10  11         10.36          0.71         5.11 o                         
  -1  10  11          4.33          1.34         6.76 o                         
   0  10  11          2.61          7.24         6.56 o                         
   1  10  11         10.52         11.36        14.02 o                         
   2  10  11          3.30         26.19        14.45 o                         
  -4  11  11         11.36         13.96        12.22 o                         
  -3  11  11         37.36          7.43        11.20 o                         
  -2  11  11        178.17        152.34        29.24 o                         
  -1  11  11        141.93        112.24        77.94 o                         
   0  11  11          9.40          1.70        13.26 o                         
   1  11  11         16.07         15.02        10.43 o                         
  -3  12  11          7.05         10.53        14.56 o                         
  -2  12  11         20.36          1.01         9.61 o                         
  -1  12  11          1.41         10.29         8.75 o                         
  -2 -11  12          2.82          3.62         6.40 o                         
  -1 -11  12         15.79         13.57         8.23 o                         
  -4 -10  12          6.14          8.06         6.82 o                         
  -3 -10  12         20.07         16.50        10.38 o                         
  -2 -10  12          1.08         -5.45         8.16 o                         
  -1 -10  12          7.46          6.47         6.91 o                         
   0 -10  12         11.31         16.08         9.10 o                         
   1 -10  12          1.90          1.18         9.34 o
[truncated: 48,441 more chars]
