# Supplementary material for: Quaternary and quinary molecular solids based on structural inequivalence and combinatorial approaches: 2-nitro­resorcinol and 4,6-di­chloro­resorcinol
Source: IUCrJ. 2021 Jan 11;8(Pt 2):178–85. doi: 10.1107/S2052252520016589 (PMC7924232; doi:10.1107/S2052252520016589)
Supplement: Supplementary file 16 [file m-08-00178-14NRES-4DMAP-PYRsup16.hkl]

data_14NRES-4DMAP-PYR                                                           
_shelx_title ' shelx_a.res in P-1'                                              
_shelx_refln_list_code          4                                               
_shelx_F_calc_maximum      233.50                                               
_exptl_crystal_F_000      1008.00                                               
_reflns_d_resolution_high  0.7700                                               
                                                                                
loop_                                                                           
 _space_group_symop_operation_xyz                                               
 'x, y, z'                                                                      
 '-x, -y, -z'                                                                   
                                                                                
_cell_length_a    13.3369                                                       
_cell_length_b    13.5039                                                       
_cell_length_c    16.0691                                                       
_cell_angle_alpha  75.831                                                       
_cell_angle_beta   66.422                                                       
_cell_angle_gamma  67.934                                                       
                                                                                
_shelx_F_squared_multiplier     1.000                                           
                                                                                
loop_                                                                           
 _refln_index_h                                                                 
 _refln_index_k                                                                 
 _refln_index_l                                                                 
 _refln_F_squared_calc                                                          
 _refln_F_squared_meas                                                          
 _refln_F_squared_sigma                                                         
 _refln_observed_status                                                         
   2   0   0      19305.13      17941.57       124.03 o                         
   3   0   0         19.67         25.98         2.35 o                         
   4   0   0       1263.57       1205.62        21.87 o                         
   5   0   0        322.59        326.40        16.60 o                         
   6   0   0         81.37         96.23         6.10 o                         
   7   0   0        385.12        400.18        12.53 o                         
   8   0   0        407.20        435.31        14.36 o                         
   9   0   0          2.81         33.76        24.33 o                         
  10   0   0         26.52         26.61        14.85 o                         
  11   0   0         48.38         63.26        12.70 o                         
  12   0   0          3.78         -0.56         9.22 o                         
  13   0   0         16.72         22.29        13.68 o                         
  14   0   0         12.90         15.92        15.10 o                         
  15   0   0          0.49         25.92        26.89 o                         
 -14   1   0          1.61         -5.98        23.09 o                         
 -13   1   0         13.18         12.69        12.88 o                         
 -12   1   0          2.07          3.41         9.82 o                         
 -11   1   0          0.05          1.12         6.93 o                         
 -10   1   0         21.18         29.12        15.22 o                         
  -9   1   0         18.77         15.47        11.11 o                         
  -8   1   0          8.26          4.26         4.58 o                         
  -7   1   0       1045.93       1035.96        31.16 o                         
  -6   1   0         23.36         17.61         7.61 o                         
  -5   1   0        423.70        446.05        12.76 o                         
  -4   1   0         49.40         50.26         4.81 o                         
  -3   1   0       5487.49       5154.12        67.30 o                         
  -2   1   0        110.37        108.93         7.65 o                         
   2   1   0       4975.84       4184.57        40.53 o                         
   3   1   0        617.05        664.69        12.92 o                         
   4   1   0         87.60         63.14         3.84 o                         
   5   1   0        319.94        312.69        12.68 o                         
   6   1   0       2564.06       2644.55        37.99 o                         
   7   1   0        678.30        733.64        32.82 o                         
   8   1   0         23.43         16.72         4.38 o                         
   9   1   0          0.57         20.02        11.68 o                         
  10   1   0         10.70         35.02        12.93 o                         
  11   1   0         68.14         65.66        12.32 o                         
  12   1   0         15.40         11.50        26.38 o                         
  13   1   0          1.80          6.67        11.72 o                         
  14   1   0          0.29          2.70        11.07 o                         
  15   1   0          0.42         15.77        15.37 o                         
 -14   2   0          0.00         39.53        27.81 o                         
 -13   2   0          1.04          5.23        11.87 o                         
 -12   2   0          7.22         16.05        10.85 o                         
 -11   2   0         26.80         15.54         9.86 o                         
 -10   2   0         16.10         61.19        11.65 o                         
  -9   2   0          1.71          1.86         4.36 o                         
  -8   2   0        246.63        227.41        13.95 o                         
  -7   2   0        177.08        210.97        26.22 o                         
  -6   2   0        341.20        424.02        16.86 o                         
  -5   2   0         10.94         18.68         6.82 o                         
  -4   2   0       4796.95       4471.23        58.69 o                         
  -3   2   0        226.68        206.86        19.20 o                         
  -2   2   0         23.04         11.37         1.73 o                         
  -1   2   0        100.35         76.50         3.08 o                         
   0   2   0      13053.70      15015.28       199.38 o                         
   1   2   0         75.30         34.95         1.12 o                         
   2   2   0       9280.28       9508.57       101.72 o                         
   3   2   0       1441.24       1373.43        21.72 o                         
   4   2   0       1912.81       1724.09        21.66 o                         
   5   2   0        123.68        122.64         4.30 o                         
   6   2   0        172.31        172.20        12.00 o                         
   7   2   0        377.70        394.09        11.33 o                         
   8   2   0        186.34        175.66        19.67 o                         
   9   2   0         15.14         23.63         5.03 o                         
  10   2   0          2.33         93.73        34.96 o                         
  11   2   0          8.98          1.14         4.67 o                         
  12   2   0          0.99          5.23         8.89 o                         
  13   2   0         26.61         32.85        12.54 o                         
  14   2   0          5.50        -15.47        16.61 o                         
  15   2   0          0.30         18.86        16.65 o                         
 -13   3   0          1.63         19.52        22.20 o                         
 -12   3   0         17.05         17.72        11.37 o                         
 -11   3   0         16.30          8.98         5.03 o                         
 -10   3   0          4.22          7.41         5.81 o                         
  -9   3   0         16.65         18.93         8.10 o                         
  -8   3   0         22.99         20.30        11.41 o                         
  -7   3   0        219.19        315.12        17.07 o                         
  -6   3   0        275.04        260.76        10.48 o                         
  -5   3   0        251.81        191.58         8.60 o                         
  -4   3   0         53.57         67.31         5.61 o                         
  -3   3   0        590.23        603.77        18.19 o                         
  -2   3   0        582.10        531.88        15.41 o                         
  -1   3   0        826.57        791.98        23.17 o                         
   0   3   0          0.03         -0.05         4.16 o                         
   1   3   0       4893.20       4757.27        66.71 o                         
   2   3   0      22037.38      22116.96       212.28 o                         
   3   3   0      23843.87      24829.12       252.97 o                         
   4   3   0        364.44        375.66         8.60 o                         
   5   3   0       1609.47       1742.34        36.08 o                         
   6   3   0         39.55         35.16         3.59 o                         
   7   3   0         34.61         36.23         6.32 o                         
   8   3   0         81.54         69.01        10.27 o                         
   9   3   0          6.12         -1.46         6.71 o                         
  10   3   0          0.29          1.08         6.20 o                         
  11   3   0          0.07          2.03         4.16 o                         
  12   3   0          9.10         31.14        13.83 o                         
  13   3   0          8.40          9.69        12.64 o                         
  14   3   0          0.01        -11.46        12.77 o                         
  15   3   0          4.20         10.01        14.50 o                         
 -13   4   0          4.68          9.37        12.88 o                         
 -12   4   0          4.38         14.46        12.56 o                         
 -11   4   0         13.92          7.07         6.04 o                         
 -10   4   0        111.97        139.77        17.72 o                         
  -9   4   0         60.41         49.53        21.41 o                         
  -8   4   0         72.03         47.40         9.96 o                         
  -7   4   0         90.28         70.60         8.62 o                         
  -6   4   0         30.62         41.34         6.50 o                         
  -5   4   0          1.37          1.81         3.67 o                         
  -4   4   0        282.28        212.36        13.28 o                         
  -3   4   0        550.41        459.80        11.28 o                         
  -2   4   0          9.83         11.18         2.14 o                         
  -1   4   0        660.11        652.92        21.66 o                         
   0   4   0        998.02       1156.40        37.32 o                         
   1   4   0        274.30        217.66        12.70 o                         
   2   4   0      13292.50      13470.94       146.24 o                         
   3   4   0        641.92        853.84        15.25 o                         
   4   4   0        424.42        288.51         8.12 o                         
   5   4   0       1003.09       1050.34        19.57 o                         
   6   4   0        577.30        564.91        17.39 o                         
   7   4   0         15.79         31.73        16.08 o                         
   8   4   0          7.51         23.35         7.51 o                         
   9   4   0        273.57        248.62        27.97 o                         
  10   4   0         11.54         24.68         5.45 o                         
  11   4   0         18.79         24.43        12.05 o                         
  12   4   0          4.71         -3.11         9.29 o                         
  13   4   0          5.56          9.19        11.32 o                         
  14   4   0          5.79         21.64        13.96 o                         
  15   4   0          0.05         14.50        14.33 o                         
 -12   5   0         17.24         -8.59        16.58 o                         
 -11   5   0         10.54          7.34         6.78 o                         
 -10   5   0         16.93          4.93         5.17 o                         
  -9   5   0         69.28        105.10        13.57 o                         
  -8   5   0        123.84        118.13        11.29 o                         
  -7   5   0         36.58        114.48        11.83 o                         
  -6   5   0         19.54         34.11         9.73 o                         
  -5   5   0        114.42        103.23         7.70 o                         
  -4   5   0        571.22        658.57        18.55 o                         
  -3   5   0        256.30        185.38        18.03 o                         
  -2   5   0        392.32        341.40        11.04 o                         
  -1   5   0        360.74        416.97        21.76 o                         
   0   5   0         30.72         49.74         7.13 o                         
   1   5   0          4.57         10.21         3.53 o                         
   2   5   0       5450.31       5565.06        99.19 o                         
   3   5   0        992.34       1140.14        20.04 o                         
   4   5   0        853.52        724.32        15.57 o                         
   5   5   0        111.01        105.27        12.17 o                         
   6   5   0        364.56        389.91        12.18 o                         
   7   5   0         12.76         19.05         5.30 o                         
   8   5   0        419.57        446.90        14.50 o                         
   9   5   0        157.88        136.15         8.81 o                         
  10   5   0         18.79         39.99        21.93 o                         
  11   5   0         13.57         17.15         9.30 o                         
  12   5   0          0.26          3.90        10.11 o                         
  13   5   0          7.81          9.66        12.18 o                         
  14   5   0          9.50         10.54        10.60 o                         
  15   5   0          2.61         -5.01        12.41 o                         
 -12   6   0          9.98        -13.50        15.23 o                         
 -11   6   0         12.84         12.84         9.55 o                         
 -10   6   0         20.17         15.59         8.49 o                         
  -9   6   0          7.09         49.54        21.17 o                         
  -8   6   0         96.12         81.10        10.62 o                         
  -7   6   0          7.35         11.80        10.50 o                         
  -6   6   0         23.26         17.22         5.45 o                         
  -5   6   0         37.74         33.94         5.33 o                         
  -4   6   0        183.07        149.76         7.17 o                         
  -3   6   0       1460.56       1383.11        33.30 o                         
  -2   6   0         44.10         38.14         2.34 o                         
  -1   6   0         84.35         72.72         7.75 o                         
   0   6   0        225.01        289.10        16.42 o                         
   1   6   0         12.43         23.01         6.10 o                         
   2   6   0        441.97        437.68        14.57 o                         
   3   6   0       1064.41       1046.78        25.17 o                         
   4   6   0         51.98         62.50         8.54 o                         
   5   6   0       4964.74       5446.31       104.16 o                         
   6   6   0        194.06        185.71         9.40 o                         
   7   6   0         66.91         92.07        13.09 o                         
   8   6   0         29.71         35.46         6.52 o                         
   9   6   0         11.99         98.75        29.08 o                         
  10   6   0         11.24         41.36         8.55 o                         
  11   6   0         40.59         32.95         8.44 o                         
  12   6   0         57.37         48.39        18.47 o                         
  13   6   0         19.57         17.06        13.70 o                         
  14   6   0          6.58         26.83        15.66 o                         
  15   6   0          5.93         14.07        15.47 o                         
 -11   7   0          0.75          0.80        12.31 o                         
 -10   7   0         13.46         21.12        22.14 o                         
  -9   7   0          1.87         10.28         9.63 o                         
  -8   7   0          3.30         -1.49         5.51 o                         
  -7   7   0          1.66         20.95        21.19 o                         
  -6   7   0          7.08          3.87         5.10 o                         
  -5   7   0        102.62        119.89         9.27 o                         
  -4   7   0        120.87        102.74        13.40 o                         
  -3   7   0        118.78         97.80         9.39 o                         
  -2   7   0        627.05        655.00        25.74 o                         
  -1   7   0        244.58        240.76        15.27 o                         
   0   7   0         12.81         14.28         5.40 o                         
   1   7   0        251.63        240.58        31.89 o                         
   2   7   0        876.43        953.92        28.06 o                         
   3   7   0        478.04        393.85        11.37 o                         
   4   7   0       1347.04       1291.61        28.40 o                         
   5   7   0       4016.87       3943.16        71.66 o                         
   6   7   0        206.74        258.97        24.65 o                         
   7   7   0         33.57         38.80        14.69 o                         
   8   7   0         82.45         69.37         7.05 o                         
   9   7   0        100.35        136.63        11.12 o                         
  10   7   0          9.45         52.28         8.60 o                         
  11   7   0         65.91         83.29        10.32 o                         
  12   7   0          1.71         -2.31         9.16 o                         
  13   7   0         30.34         17.25        13.85 o                         
  14   7   0          0.24        -13.52        13.52 o                         
  15   7   0          7.65         -9.04        14.83 o                         
 -10   8   0          0.01          6.52        15.31 o                         
  -9   8   0          0.00          0.71        13.80 o                         
  -8   8   0          5.00          0.81         8.17 o                         
  -7   8   0          0.02         -9.87         9.87 o                         
  -6   8   0          2.01          5.00         8.75 o                         
  -5   8   0          8.15         14.77        12.72 o                         
  -4   8   0          0.18          9.20         8.15 o                         
  -3   8   0         23.18         35.92        24.22 o                         
  -2   8   0        227.73        214.10        15.10 o                         
  -1   8   0        177.15        185.12        14.39 o                         
   0   8   0         14.39         15.22         8.58 o                         
   1   8   0        109.85        116.79        11.27 o                         
   2   8   0         50.03         49.27         3.94 o                         
   3   8   0          6.13         20.44         9.07 o                         
   4   8   0        170.58        211.10        16.50 o                         
   5   8   0        944.30       1081.81        32.58 o                         
   6   8   0         32.38         31.92         5.66 o                         
   7   8   0         27.53         24.87         6.71 o                         
   8   8   0         48.76         47.01        11.02 o                         
   9   8   0         86.08         88.19        14.29 o                         
  10   8   0          0.02         -0.76         8.01 o                         
  11   8   0        138.12        144.30        13.38 o                         
  12   8   0         18.86         25.53        14.91 o                         
  13   8   0          1.45          9.47        12.85 o                         
  14   8   0          7.05         10.21        14.45 o                         
  15   8   0          0.12          8.33        13.53 o                         
 -10   9   0         10.09         46.12        24.46 o                         
  -9   9   0          0.58         15.66        15.01 o                         
  -8   9   0          2.11         13.55        10.56 o                         
  -7   9   0          1.54          5.78         8.13 o                         
  -6   9   0         10.42          5.94        10.04 o                         
  -5   9   0         27.84         46.24        10.85 o                         
  -4   9   0         23.76         14.62         8.42 o                         
  -3   9   0          4.78         12.15        11.12 o                         
  -2   9   0          1.74         10.04         6.82 o                         
  -1   9   0         74.99        119.38        17.12 o                         
   0   9   0        217.95        260.71        18.71 o                         
   1   9   0        484.06        435.82        23.06 o                         
   2   9   0          9.22         37.30         9.11 o                         
   3   9   0        478.56        369.38        30.96 o                         
   4   9   0         21.36         32.09        10.22 o                         
   5   9   0         59.32         57.13         8.17 o                         
   6   9   0        499.13        673.24        22.30 o                         
   7   9   0         61.90         94.18         9.43 o                         
   8   9   0        280.42        291.72        15.20 o                         
   9   9   0          9.78         -4.92         5.97 o                         
  10   9   0          1.53         -0.56         5.52 o                         
  11   9   0          0.30         -4.01         5.67 o                         
  12   9   0          1.11         -8.61        12.00 o                         
  13   9   0          0.01         -3.04        11.87 o                         
  14   9   0         11.66         23.73        16.71 o                         
  15   9   0          2.44         21.70        15.94 o                         
  -9  10   0          1.15         -1.67         9.00 o                         
  -8  10   0          0.46         28.86        12.56 o                         
  -7  10   0          0.02          3.33         9.68 o                         
  -6  10   0         22.50         32.26        14.24 o                         
  -5  10   0         13.92         26.35        11.85 o                         
  -4  10   0        121.15        109.02        16.23 o                         
  -3  10   0          0.84         -3.98         7.48 o                         
  -2  10   0         28.95         28.60        20.17 o                         
  -1  10   0        137.61        149.95        19.93 o                         
   0  10   0         26.14         38.66        10.47 o                         
   1  10   0         69.42         70.09        14.06 o                         
   2  10   0         89.51         95.57        12.83 o                         
   3  10   0        150.23        192.17        17.02 o                         
   4  10   0         83.81         93.99        20.27 o                         
   5  10   0         52.04         31.48         7.93 o                         
   6  10   0        138.14        139.28        10.96 o                         
   7  10   0       3398.29       3548.88       107.55 o                         
   8  10   0          0.94          2.62         5.64 o                         
   9  10   0         16.15         15.95        12.11 o                         
  10  10   0         15.24          8.25         7.08 o                         
  11  10   0          4.99          4.90        10.71 o                         
  12  10   0          8.32         34.06        24.73 o                         
  13  10   0          0.41         13.60        12.64 o                         
  14  10   0         22.81         35.09        16.86 o                         
  15  10   0          8.85         42.52        18.83 o                         
  -8  11   0          0.07         30.45        14.91 o                         
  -7  11   0          6.23          0.81        15.07 o                         
  -6  11   0         12.09         17.95        14.16 o                         
  -5  11   0          4.01          1.77         8.35 o                         
  -4  11   0          4.15        -10.95        16.88 o                         
  -3  11   0          0.33          0.39         8.29 o                         
  -2  11   0         74.40         77.87        15.08 o                         
  -1  11   0          0.83         -3.42         9.15 o                         
   0  11   0          9.52         16.35        10.12 o                         
   1  11   0         28.76         52.02        17.63 o                         
   2  11   0         36.51         62.79        14.72 o                         
   3  11   0         51.69         45.90        16.23 o                         
   4  11   0         94.38        109.11        16.08 o                         
   5  11   0         25.74         21.04         8.22 o                         
   6  11   0        164.39        165.33        33.80 o                         
   7  11   0        118.26         62.52        26.71 o                         
   8  11   0          8.51          8.92         6.42 o                         
   9  11   0        227.18        183.02        20.20 o                         
  10  11   0         37.43         31.94        15.18 o                         
  11  11   0         61.74         52.36        23.01 o                         
  12  11   0          0.13          0.86         8.30 o                         
  13  11   0         10.19          0.89        10.67 o                         
  14  11   0         15.22         16.15        21.06 o                         
  -7  12   0         10.02        -10.21        17.23 o                         
  -6  12   0          3.00         47.96        40.15 o                         
  -5  12   0          1.66          5.74        11.10 o                         
  -4  12   0         42.62         42.81        14.91 o                         
  -3  12   0         59.23         85.16        17.58 o                         
  -2  12   0          0.00          0.12        20.28 o                         
  -1  12   0          3.66          2.63         9.48 o                         
   0  12   0         78.95        113.22        20.19 o                         
   1  12   0        134.40        143.56        23.07 o                         
   2  12   0        303.96        334.09        27.20 o                         
   3  12   0          2.23         -9.60        12.69 o                         
   4  12   0        122.57        145.64        18.56 o                         
   5  12   0          1.11          2.23         8.04 o                         
   6  12   0        104.65        103.05        10.50 o                         
   7  12   0          1.13         -5.46         6.90 o                         
   8  12   0         49.47         10.52         9.43 o                         
   9  12   0         98.20         73.43        33.02 o                         
  10  12   0         16.88         20.16        15.39 o                         
  11  12   0          4.16          3.38         7.58 o                         
  12  12   0          0.06          6.31        12.22 o                         
  13  12   0         23.29         25.67        15.03 o                         
  14  12   0          4.54         11.82        23.71 o                         
  -5  13   0          0.00         18.07        18.69 o                         
  -4  13   0          7.74          2.56        12.37 o                         
  -3  13   0          0.43          4.40        11.38 o                         
  -2  13   0         51.54         68.21        16.36 o                         
  -1  13   0        119.33        117.24        33.91 o                         
   0  13   0        238.49        309.23        29.61 o                         
   1  13   0          4.24         10.84        13.16 o                         
   2  13   0         18.90         24.83        15.64 o                         
   3  13   0          2.84          7.81        14.28 o                         
   4  13   0          0.66         21.47        13.74 o                         
   5  13   0          5.70          5.92        10.92 o                         
   6  13   0         27.14         36.17        14.70 o                         
   7  13   0         24.95         24.63        12.39 o                         
   8  13   0         64.54         69.44        30.78 o                         
   9  13   0        185.39        254.97        51.41 o                         
  10  13   0         35.13         17.41        10.18 o                         
  11  13   0          9.58         -4.51         8.72 o                         
  12  13   0          2.44         -3.05        14.37 o                         
  13  13   0          3.56         19.22        14.06 o                         
  -4  14   0          4.91         -0.02        11.38 o                         
  -3  14   0          3.21         16.96        16.07 o                         
  -2  14   0          8.07          5.68        14.33 o                         
  -1  14   0         41.21         22.95        15.73 o                         
   0  14   0         11.41         18.93        22.68 o                         
   1  14   0        112.65        135.18        23.62 o                         
   2  14   0          5.03         -1.46        12.24 o                         
   3  14   0         47.37         59.23        18.62 o                         
   4  14   0          8.32         31.24        14.83 o                         
   5  14   0         26.93         48.03        20.58 o                         
   6  14   0          0.66         13.15        12.33 o                         
   7  14   0         38.06         21.49        15.00 o                         
   8  14   0         10.22         32.64        16.11 o                         
   9  14   0        301.91        365.28        35.20 o                         
  10  14   0          3.69         -1.42        10.38 o                         
  11  14   0         40.63         42.11        16.23 o                         
  12  14   0          2.82         11.22        13.44 o                         
  -2  15   0          0.32         23.28        15.41 o                         
  -1  15   0         20.01          2.79        14.88 o                         
   0  15   0          8.48          7.60        13.75 o                         
   1  15   0         15.50         24.56        14.63 o                         
   2  15   0          0.79          1.88        10.64 o                         
   3  15   0          1.07         31.72        18.23 o                         
   4  15   0          2.42         35.12        18.18 o                         
   5  15   0         24.33         37.09        19.93 o                         
   6  15   0         14.29          6.42        17.15 o                         
   7  15   0          0.62        -14.00        14.00 o                         
   8  15   0         52.76         58.84        16.22 o                         
   9  15   0          8.82         23.62        13.85 o                         
  10  15   0         32.81         47.90        19.18 o                         
   0  16   0         16.13          5.90        15.86 o                         
   1  16   0          1.24         13.49        13.87 o                         
   2  16   0          4.91         40.82        31.32 o                         
   3  16   0          1.60         22.21        18.76 o                         
   4  16   0          0.00         22.70        17.62 o                         
   5  16   0          7.96         22.40        15.87 o                         
   6  16   0         20.03         37.15        35.89 o                         
   7  16   0          0.28          2.96        22.09 o                         
   8  16   0          4.42         36.10        19.62 o                         
   9  16   0          0.18         32.76        19.44 o                         
  -8 -16   1          0.23         -0.60        28.27 o                         
  -7 -16   1          7.81         32.41        19.64 o                         
  -6 -16   1          4.57         17.30        17.81 o                         
  -5 -16   1         11.59         23.25        25.19 o                         
  -4 -16   1          7.15         37.51        19.06 o                         
  -3 -16   1         13.39         28.27        20.16 o                         
  -2 -16   1         15.27          6.03        13.19 o                         
  -1 -16   1         22.68         30.05        20.03 o                         
   0 -16   1         26.53          7.38        16.32 o                         
 -10 -15   1          0.48         19.17        27.11 o                         
  -9 -15   1          0.03        -16.98        18.31 o                         
  -8 -15   1          6.15          4.46        12.05 o                         
  -7 -15   1         11.07         22.40        14.68 o                         
  -6 -15   1          1.37         -0.54        28.95 o                         
  -5 -15   1         39.74         45.84        20.38 o                         
  -4 -15   1          2.29         10.69        13.19 o                         
  -3 -15   1          0.12         -4.30        20.93 o                         
  -2 -15   1          0.03         -6.96        37.94 o                         
  -1 -15   1          7.17         27.86        17.67 o                         
   0 -15   1         24.81         20.20        17.01 o                         
   1 -15   1         14.66         22.76        18.79 o                         
   2 -15   1          0.89         10.92        16.78 o                         
 -12 -14   1          1.67         12.10        23.87 o                         
 -11 -14   1          0.00        -26.68        26.68 o                         
 -10 -14   1          0.14        -10.72        12.09 o                         
  -9 -14   1         34.38         44.18        18.93 o                         
  -8 -14   1         21.15         29.49        16.06 o                         
  -7 -14   1          9.12         11.12        13.71 o                         
  -6 -14   1          0.12         -0.67         9.42 o                         
  -5 -14   1         10.72         -5.81        12.26 o                         
  -4 -14   1         32.26         74.96        18.18 o                         
  -3 -14   1         10.61         15.34        12.07 o                         
  -2 -14   1          1.00         11.56        13.23 o                         
  -1 -14   1         19.77         38.08        19.72 o                         
   0 -14   1          0.00         -7.76        28.06 o                         
   1 -14   1         11.38         21.21        16.37 o                         
   2 -14   1          0.45          5.42        12.75 o                         
   3 -14   1          0.25          6.78        12.45 o                         
   4 -14   1          0.16          0.74        36.05 o                         
 -12 -13   1          2.99         -0.42        13.23 o                         
 -11 -13   1          2.72         22.19        15.69 o                         
 -10 -13   1          6.82         -6.74         8.64 o                         
  -9 -13   1        276.29        244.22        26.91 o                         
  -8 -13   1        243.07        252.85        27.09 o                         
  -7 -13   1         24.00         18.16        13.40 o                         
  -6 -13   1         40.62         68.43        21.55 o                         
  -5 -13   1          2.85         -9.96         9.96 o                         
  -4 -13   1         55.15         83.09        15.54 o                         
  -3 -13   1          0.47          3.00        10.64 o                         
  -2 -13   1         49.15         54.19        18.38 o                         
  -1 -13   1         51.97         89.50        18.92 o                         
   0 -13   1         80.81         49.07        18.37 o                         
   1 -13   1          0.82         12.15        11.07 o                         
   2 -13   1         74.15         87.92        19.62 o                         
   3 -13   1          0.43          1.79        10.56 o                         
   4 -13   1          0.03         12.78        12.56 o                         
   5 -13   1          9.37         -6.33        12.68 o                         
 -13 -12   1          3.46         16.51        14.14 o                         
 -12 -12   1          2.84         14.62        14.40 o                         
 -11 -12   1          1.12          5.58        11.90 o                         
 -10 -12   1          2.40         -3.80         7.59 o                         
  -9 -12   1        225.64        201.17        22.61 o                         
  -8 -12   1         45.22         36.10        13.27 o                         
  -7 -12   1          4.73         15.02         8.81 o                         
  -6 -12   1         26.84         70.84        10.82 o                         
  -5 -12   1         42.16         73.28        28.70 o                         
  -4 -12   1          0.64          2.89         8.99 o                         
  -3 -12   1        111.20        103.89        17.82 o                         
  -2 -12   1        357.98        380.12        30.61 o                         
  -1 -12   1         82.50         85.76        16.56 o                         
   0 -12   1        208.98        243.01        26.60 o                         
   1 -12   1          6.50         37.84        13.41 o                         
   2 -12   1         89.29         96.66        17.42 o                         
   3 -12   1          0.16        -12.27        12.27 o                         
   4 -12   1         62.71         72.00        18.79 o                         
   5 -12   1         80.97         81.63        21.14 o                         
   6 -12   1          0.02         -9.27        12.99 o                         
   7 -12   1          2.68         -0.76        10.56 o                         
 -14 -11   1          0.39         -1.52        12.00 o                         
 -13 -11   1         36.98         21.82        21.66 o                         
 -12 -11   1          0.39          9.12        10.27 o                         
 -11 -11   1          0.21         -2.87         7.99 o                         
 -10 -11   1         77.15         65.84        21.99 o                         
  -9 -11   1        127.46         92.29        32.74 o                         
  -8 -11   1         19.92          3.43         6.52 o                         
  -7 -11   1         94.52         79.09        14.56 o                         
  -6 -11   1        150.63        123.99        11.92 o                         
  -5 -11   1         99.87         86.72         9.28 o                         
  -4 -11   1          0.46          7.39         9.39 o                         
  -3 -11   1         48.85         66.13        12.12 o                         
  -2 -11   1        171.89        173.45        21.01 o                         
  -1 -11   1        343.19        367.80        32.08 o                         
   0 -11   1        131.30        160.44        21.98 o                         
   1 -11   1          3.34          8.47        10.94 o                         
   2 -11   1          0.97          7.69        10.41 o                         
   3 -11   1         17.22         34.14        13.07 o                         
   4 -11   1          1.01         -5.94        24.82 o                         
   5 -11   1         11.85         16.18        11.96 o                         
   6 -11   1         14.77         11.23        11.73 o                         
   7 -11   1         29.59          0.15         9.18 o                         
   8 -11   1          1.19         -4.81        10.76 o                         
 -14 -10   1          0.11         11.88        15.34 o                         
 -13 -10   1          5.98         56.81        20.20 o                         
 -12 -10   1         10.08          1.82        11.13 o                         
 -11 -10   1          4.01          6.12        11.34 o                         
 -10 -10   1         29.47         18.16        14.84 o                         
  -9 -10   1          0.29          0.61         6.86 o                         
  -8 -10   1        216.09        188.41        16.96 o                         
  -7 -10   1        113.06        102.52        11.74 o                         
  -6 -10   1       1333.21       1317.18        38.89 o                         
  -5 -10   1         14.69         26.94         6.99 o                         
  -4 -10   1        141.01        119.75         9.27 o                         
  -3 -10   1         16.97         15.59         9.67 o                         
  -2 -10   1         37.43         49.75        15.85 o                         
  -1 -10   1        100.91        129.54        15.59 o                         
   0 -10   1        358.06        396.71        37.75 o                         
   1 -10   1        134.82        155.83        25.36 o                         
   2 -10   1          0.29         10.22         9.73 o                         
   3 -10   1         46.09         47.48        13.74 o                         
   4 -10   1         10.31         76.01        62.43 o                         
   5 -10   1         89.70         99.26        15.67 o                         
   6 -10   1          8.74         11.35        11.67 o                         
   7 -10   1         15.17         27.42        18.15 o                         
   8 -10   1          2.24         33.65        21.14 o                         
   9 -10   1          0.02         20.86        24.68 o                         
 -15  -9   1          0.13         17.71        18.72 o                         
 -14  -9   1          4.11          5.11        14.28 o                         
 -13  -9   1          1.00          7.69        13.09 o                         
 -12  -9   1          0.41         -0.60        13.53 o                         
 -11  -9   1          0.56         -2.43        13.42 o                         
 -10  -9   1         11.70         19.53         8.96 o                         
  -9  -9   1          0.30         -3.43         6.09 o                         
  -8  -9   1         30.79         27.73         7.27 o                         
  -7  -9   1        918.40        825.81        28.87 o                         
  -6  -9   1         31.33         43.36         7.45 o                         
  -5  -9   1         21.96          7.72         4.92 o                         
  -4  -9   1         32.86         50.99         6.88 o                         
  -3  -9   1         91.10         66.51         6.45 o                         
  -2  -9   1         71.66         55.04        10.20 o                         
  -1  -9   1          5.05          3.86         9.64 o                         
   0  -9   1         43.91         41.79        10.99 o                         
   1  -9   1         14.91         23.48         9.38 o                         
   2  -9   1          0.23         -7.72         7.72 o                         
   3  -9   1          0.64          2.00         8.96 o                         
   4  -9   1          0.01          6.16        20.98 o                         
   5  -9   1          0.54          2.17         7.01 o                         
   6  -9   1         32.94         41.45        13.66 o                         
   7  -9   1          9.63         36.08        33.24 o                         
   8  -9   1          0.02          4.74         8.23 o                         
   9  -9   1          9.63         -6.25        10.03 o                         
  10  -9   1          1.21         -0.07         9.79 o                         
 -15  -8   1          0.74         12.22        25.95 o                         
 -14  -8   1          7.84         13.71        15.45 o                         
 -13  -8   1          0.54          4.68        10.13 o                         
 -12  -8   1          1.36         -0.40         8.23 o                         
 -11  -8   1          1.77         14.00        12.19 o                         
 -10  -8   1         10.98         26.89        11.63 o                         
  -9  -8   1         15.19         15.94         6.62 o                         
  -8  -8   1         28.76         42.94        18.36 o                         
  -7  -8   1        246.26        278.95        15.94 o                         
  -6  -8   1          0.69         -5.20         5.20 o                         
  -5  -8   1         10.92         14.39         5.27 o                         
  -4  -8   1         56.84         50.17         6.04 o                         
  -3  -8   1          0.56          3.88         3.26 o                         
  -2  -8   1        409.37        454.09        21.42 o                         
  -1  -8   1        181.79        152.28        12.89 o                         
   0  -8   1        161.64        181.96        13.10 o                         
   1  -8   1        336.40        399.87        20.83 o                         
   2  -8   1         54.63         51.12        11.21 o                         
   3  -8   1         23.13         18.31        10.13 o                         
   4  -8   1        151.48        172.49        20.06 o                         
   5  -8   1          0.14          5.94         7.27 o                         
   6  -8   1         21.75         21.79         9.80 o                         
   7  -8   1          6.95         -7.98         9.73 o                         
   8  -8   1          0.31         -5.65        11.91 o                         
   9  -8   1          1.12          2.46         8.13 o                         
  10  -8   1         19.93         18.56        17.04 o                         
  11  -8   1          4.59         46.12        24.19 o                         
 -15  -7   1          0.15         24.08        17.31 o                         
 -14  -7   1          0.94         23.40        39.50 o                         
 -13  -7   1         11.02          8.72        13.58 o                         
 -12  -7   1         36.37          5.74        27.52 o                         
 -11  -7   1        178.18        164.00        18.54 o                         
 -10  -7   1         68.89         52.73        14.17 o                         
  -9  -7   1         95.75        280.09       104.85 o                         
  -8  -7   1        128.49        112.06         8.98 o                         
  -7  -7   1         25.00         41.14         6.29 o                         
  -6  -7   1        115.90        143.07        11.71 o                         
  -5  -7   1        776.95        936.64        30.51 o                         
  -4  -7   1        739.25        713.58        18.75 o                         
  -3  -7   1        749.14        804.80        19.53 o                         
  -2  -7   1         43.54         40.25         6.03 o                         
  -1  -7   1        192.79        220.03        12.93 o                         
   0  -7   1        133.97        145.43        22.06 o                         
   1  -7   1         82.10        117.39        11.73 o                         
   2  -7   1         38.02         29.80         8.51 o                         
   3  -7   1         46.11         34.74         8.07 o                         
   4  -7   1         31.14         48.77        12.48 o                         
   5  -7   1         35.20          9.74         5.06 o                         
   6  -7   1          0.28          6.96         5.47 o                         
   7  -7   1          0.12          2.34         5.12 o                         
   8  -7   1          1.64         20.69         9.21 o                         
   9  -7   1          0.00         -1.26         8.53 o                         
  10  -7   1         15.05         23.07        12.77 o                         
  11  -7   1          2.29         29.94        13.64 o                         
 -15  -6   1          0.00         32.19        16.94 o                         
 -14  -6   1          6.85          9.75        13.39 o                         
 -13  -6   1         73.13         78.92        20.73 o                         
 -12  -6   1         40.88         47.35        16.65 o                         
 -11  -6   1        422.63        463.56        34.12 o                         
 -10  -6   1        100.49        133.41        18.79 o                         
  -9  -6   1        412.77        407.71        17.02 o                         
  -8  -6   1        203.64        221.27        16.29 o                         
  -7  -6   1         18.42         27.88         4.84 o                         
  -6  -6   1        164.38        149.84         8.60 o                         
  -5  -6   1       1816.60       1786.12        36.16 o                         
  -4  -6   1       8734.79       8987.27       136.77 o                         
  -3  -6   1       1503.81       1541.39        28.82 o                         
  -2  -6   1        339.13        408.45        10.26 o                         
  -1  -6   1        597.56        678.59        20.93 o                         
   0  -6   1       1516.69       1685.65        41.75 o                         
   1  -6   1         73.76         74.49         7.11 o                         
   2  -6   1         47.55         58.38         7.62 o                         
   3  -6   1        621.29        509.43        44.58 o                         
   4  -6   1         28.65         42.07         8.64 o                         
   5  -6   1         93.87         79.96         6.71 o                         
   6  -6   1          8.09          7.68         6.52 o                         
   7  -6   1         64.24         81.64        12.52 o                         
   8  -6   1          3.80         36.00        13.24 o                         
   9  -6   1         48.34         32.70         9.23 o                         
  10  -6   1          3.82         -4.86         6.84 o                         
  11  -6   1          0.21         -0.23         7.11 o                         
  12  -6   1          0.56         12.96         9.51 o                         
 -15  -5   1          0.10         26.11        21.68 o                         
 -14  -5   1         32.92         83.26        27.76 o                         
 -13  -5   1          0.15         17.83        21.44 o                         
 -12  -5   1         23.69          3.49         9.34 o                         
 -11  -5   1         43.35         40.81        13.98 o                         
 -10  -5   1        274.77        211.28        21.74 o                         
  -9  -5   1        280.95        340.34        24.61 o                         
  -8  -5   1        473.12        485.23        15.69 o                         
  -7  -5   1        225.06        249.44        10.33 o                         
  -6  -5   1         16.70         18.41         5.28 o                         
  -5  -5   1        997.90       1221.35        34.10 o                         
  -4  -5   1       1159.30       1074.62        25.84 o                         
  -3  -5   1       3201.41       3664.35        54.17 o                         
  -2  -5   1        130.98         94.60         8.21 o                         
  -1  -5   1        625.77        613.06        21.19 o                         
   0  -5   1          0.00          6.67         4.22 o                         
   1  -5   1         50.00         45.32         3.82 o                         
   2  -5   1          9.39         17.92         5.20 o                         
   3  -5   1       1123.05       1223.28        22.49 o                         
   4  -5   1        397.76        352.49        30.88 o                         
   5  -5   1         28.57         44.79         5.34 o                         
   6  -5   1         96.43         98.31         8.00 o                         
   7  -5   1         95.91        111.71        27.32 o                         
   8  -5   1         61.59         55.87         9.24 o                         
   9  -5   1         11.24          1.85         9.87 o                         
  10  -5   1         66.98         68.48        45.97 o                         
  11  -5   1          0.15          4.12         6.42 o                         
  12  -5   1          1.13         -7.20         7.20 o                         
  13  -5   1          0.40         -2.54        11.93 o                         
 -15  -4   1          3.44         46.26        21.53 o                         
 -14  -4   1         10.48         28.72        17.52 o                         
 -13  -4   1          1.05          1.98         9.25 o                         
 -12  -4   1         44.49         44.30        15.56 o                         
 -11  -4   1        185.92        196.31        21.42 o                         
 -10  -4   1         57.22         86.01        14.98 o                         
  -9  -4   1         75.12         95.99        24.00 o                         
  -8  -4   1         74.15         57.10         9.19 o                         
  -7  -4   1         16.61         19.96         3.73 o                         
  -6  -4   1          0.02          1.00         2.71 o                         
  -5  -4   1        255.31        251.07        14.75 o                         
  -4  -4   1        436.77        487.22        11.13 o                         
  -3  -4   1       9904.53       9124.21       112.88 o                         
  -2  -4   1        670.86        714.34        12.75 o                         
  -1  -4   1       3983.57       4161.27        68.40 o                         
   0  -4   1         43.34         34.94         3.81 o                         
   1  -4   1        491.36        453.49         6.38 o                         
   2  -4   1        113.65        112.71         7.60 o                         
   3  -4   1         17.12         20.59         3.78 o                         
   4  -4   1        979.32        927.58        20.02 o                         
   5  -4   1         46.97         38.86         5.37 o                         
   6  -4   1         57.63         62.98         6.89 o                         
   7  -4   1          3.23          0.56         4.12 o                         
   8  -4   1         25.85        121.91        38.03 o                         
   9  -4   1        133.34        125.19        13.56 o                         
  10  -4   1         18.78         20.74        12.09 o                         
  11  -4   1         88.93         70.51        29.24 o                         
  12  -4   1          4.20         -6.29         6.68 o                         
  13  -4   1          2.03        -11.88        11.88 o                         
 -15  -3   1          1.52         -0.23        20.49 o                         
 -14  -3   1          5.94         10.17        12.98 o                         
 -13  -3   1          0.35         -6.71        10.88 o                         
 -12  -3   1          6.21        -12.29        12.29 o                         
 -11  -3   1         35.25         51.04        23.52 o                         
 -10  -3   1        134.95        170.01        19.25 o                         
  -9  -3   1        208.04        182.97        26.41 o                         
  -8  -3   1         91.55         93.27         5.80 o                         
  -7  -3   1        139.85        111.52         6.53 o                         
  -6  -3   1        702.73        613.96        15.88 o                         
  -5  -3   1        291.90        311.16         7.90 o                         
  -4  -3   1         28.38         31.47         2.87 o                         
  -3  -3   1       3284.12       2699.04        33.90 o                         
  -2  -3   1      40456.79      37456.44       370.19 o                         
  -1  -3   1      13460.48      13288.37       128.90 o                         
   0  -3   1        549.37        618.85        20.86 o                         
   1  -3   1         25.04         20.50         4.75 o                         
   2  -3   1         37.44         51.29         8.42 o                         
   3  -3   1        244.69        244.54         7.52 o                         
   4  -3   1        106.85        116.43         5.78 o                         
   5  -3   1         29.06         21.77         4.88 o                         
   6  -3   1          0.48          4.93        11.19 o                         
   7  -3   1        282.62        299.43        15.33 o                         
   8  -3   1         33.66         21.57        12.96 o                         
   9  -3   1         22.97         12.32         7.14 o                         
  10  -3   1         38.99         31.51        17.64 o                         
  11  -3   1         32.53         34.51        28.23 o                         
  12  -3   1         36.57         17.52         9.82 o                         
  13  -3   1          0.97          5.16        11.07 o                         
  14  -3   1          0.16         -0.95        15.47 o                         
 -15  -2   1          0.43         17.57        13.66 o                         
 -14  -2   1          1.89         10.54        20.79 o                         
 -13  -2   1         29.03         53.31        31.43 o                         
 -12  -2   1          0.00         -2.01         8.76 o                         
 -11  -2   1          4.75          6.15         9.51 o                         
 -10  -2   1          6.63         -1.97         9.34 o                         
  -9  -2   1          4.73         54.56        34.94 o                         
  -8  -2   1        569.96        583.08        28.69 o                         
  -7  -2   1        360.10        330.98        10.85 o                         
  -6  -2   1         15.85        339.50        55.60 o                         
  -5  -2   1         43.04         52.90         3.07 o                         
  -4  -2   1         30.51         33.61         4.60 o                         
  -3  -2   1       4547.42       4892.29        64.89 o                         
  -2  -2   1      12233.20      12657.00       113.63 o                         
  -1  -2   1      10409.31       9712.65        83.40 o                         
   0  -2   1        202.59        157.12         4.51 o                         
   1  -2   1       9720.50       9802.55       176.56 o                         
   2  -2   1          0.92          1.52         2.51 o                         
   3  -2   1        246.91        220.90         5.81 o                         
   4  -2   1        271.94        237.92         8.06 o                         
   5  -2   1        140.29        173.07        13.64 o                         
   6  -2   1         93.26         91.55         6.05 o                         
   7  -2   1          0.15          4.22         6.41 o                         
   8  -2   1         21.48         51.99        18.77 o                         
   9  -2   1         24.05         20.01        12.20 o                         
  10  -2   1          5.42          6.16         4.76 o                         
  11  -2   1          0.00         12.50         9.60 o                         
  12  -2   1         15.14         16.70        14.82 o                         
  13  -2   1          4.30          5.78        11.35 o                         
  14  -2   1          5.62         26.26        15.62 o                         
 -15  -1   1          2.38         -4.40        20.28 o                         
 -14  -1   1          1.64         -0.28        17.28 o                         
 -13  -1   1          4.81         17.15        14.17 o                         
 -12  -1   1          1.91        -11.77        11.77 o                         
 -11  -1   1          7.44         10.89        10.61 o                         
 -10  -1   1         45.62         68.04        18.64 o                         
  -9  -1   1         43.82         76.91        18.47 o                         
  -8  -1   1         88.46         67.79         5.69 o                         
  -7  -1   1       1913.02       2062.23        35.45 o                         
  -6  -1   1        505.28        433.01        16.56 o                         
  -5  -1   1        609.37        621.02        10.61 o                         
  -4  -1   1        584.93        506.24         8.22 o                         
  -3  -1   1         31.25         32.29         1.78 o                         
  -2  -1   1       1591.15       1083.20        12.31 o                         
   2  -1   1       4331.69       4095.35        47.66 o                         
   3  -1   1          1.05          4.26         3.22 o                         
   4  -1   1       4164.30       4408.27        54.50 o                         
   5  -1   1        173.45        214.29        15.73 o                         
   6  -1   1       1894.71       1819.48        61.70 o                         
   7  -1   1          4.09          3.57        10.91 o                         
   8  -1   1         29.18         43.71         8.00 o                         
   9  -1   1        168.67        152.59        13.33 o                         
  10  -1   1          4.18          4.72         4.23 o                         
  11  -1   1          2.52         10.85         7.39 o                         
  12  -1   1         12.50         39.44        31.86 o                         
  13  -1   1         10.99          9.28        13.15 o                         
  14  -1   1          0.07          1.45         8.76 o                         
  15  -1   1          0.81         -2.97        20.74 o                         
 -14   0   1          0.56          5.48        11.24 o                         
 -13   0   1          4.96          3.05        10.36 o                         
 -12   0   1         18.85         12.74        12.66 o                         
 -11   0   1          2.48         -3.58         9.63 o                         
 -10   0   1         60.84         75.27        13.50 o                         
  -9   0   1          3.82          4.35         5.14 o                         
  -8   0   1          3.71         36.66         8.89 o                         
  -7   0   1          0.00         -3.20         3.20 o                         
  -6   0   1       1851.23       2022.53        60.26 o                         
  -5   0   1       1233.05        971.49        23.56 o                         
  -4   0   1        152.79        150.77         4.73 o                         
  -3   0   1        888.24       1099.38        46.22 o                         
  -2   0   1        203.30        200.78         2.79 o                         
   2   0   1         54.67         91.78         2.27 o                         
   3   0   1      24974.60      22769.17       193.47 o                         
   4   0   1          0.06         -1.80         2.09 o                         
   5   0   1        196.81        222.84         6.67 o                         
   6   0   1        443.67        433.15        14.84 o                         
   7   0   1         13.00          6.43         3.87 o                         
   8   0   1          0.00         14.66        14.63 o                         
   9   0   1         39.64         30.02         6.48 o                         
  10   0   1        105.80        313.18        20.73 o                         
  11   0   1          0.17          4.57        11.95 o                         
  12   0   1         26.91         39.56        22.32 o                         
  13   0   1         47.12         69.93        27.30 o                         
  14   0   1          0.80          8.19        23.11 o                         
  15   0   1          2.10          3.27        10.83 o                         
 -14   1   1          0.03          4.06        13.48 o                         
 -13   1   1          2.47         13.72        22.22 o                         
 -12   1   1         10.00         45.83        24.36 o                         
 -11   1   1          1.96          3.08         8.53 o                         
 -10   1   1        117.83        125.39        14.94 o                         
  -9   1   1         30.83         46.99        10.95 o                         
  -8   1   1          1.91         56.00         9.20 o                         
  -7   1   1         30.27         23.49        10.57 o                         
  -6   1   1        324.63        271.11        17.25 o                         
  -5   1   1        319.34        330.86         9.82 o                         
  -4   1   1        179.10        249.17         6.63 o                         
  -3   1   1         24.14         30.95         2.77 o                         
  -2   1   1       5487.10       5828.71       127.31 o                         
  -1   1   1         48.08         30.47         1.24 o                         
   2   1   1        292.67        169.09         3.41 o                         
   3   1   1         39.13         37.75         2.48 o                         
   4   1   1        644.28        625.60        23.34 o                         
   5   1   1        471.70        439.01         8.95 o                         
   6   1   1        251.16        248.88        11.03 o                         
   7   1   1          2.02          0.76         2.89 o                         
   8   1   1          0.56         -1.60         4.92 o                         
   9   1   1         91.07        115.81        15.32 o                         
  10   1   1          6.31         30.51         6.42 o                         
  11   1   1         12.93         89.09        17.28 o                         
  12   1   1         24.24         15.45        12.04 o                         
  13   1   1         15.18         26.63        13.97 o                         
  14   1   1          9.87         23.78        15.21 o                         
  15   1   1          0.62        -13.42        13.42 o                         
 -14   2   1          2.22        -10.52        13.74 o                         
 -13   2   1          2.61          3.58         9.68 o                         
 -12   2   1          0.87         -1.37         8.63 o                         
 -11   2   1         47.29         22.51        14.09 o                         
 -10   2   1         11.02          8.66         5.05 o                         
  -9   2   1         72.78        209.50        49.09 o                         
  -8   2   1         84.27         79.50        10.33 o                         
  -7   2   1         47.46         50.45         8.35 o                         
  -6   2   1         82.21        146.09        10.77 o                         
  -5   2   1          3.12         12.59         4.00 o                         
  -4   2   1        933.61        975.43        17.49 o                         
  -3   2   1        153.87        124.55         4.73 o                         
  -2   2   1       1053.39       1036.00        17.48 o                         
  -1   2   1       2982.07       2675.93        31.54 o                         
   0   2   1        179.38         89.94         5.06 o                         
   1   2   1          4.16          6.82         1.37 o                         
   2   2   1       1119.81       1221.68        12.42 o                         
   3   2   1        409.26        406.31         7.80 o                         
   4   2   1        314.54        278.04         9.82 o                         
   5   2   1       1583.05       1449.44        34.71 o                         
   6   2   1         15.02         23.31         3.07 o                         
   7   2   1        366.68        355.20        10.57 o                         
   8   2   1         30.19         55.50        15.69 o                         
   9   2   1         18.74         14.26         4.62 o                         
  10   2   1         33.90         40.80         6.12 o                         
  11   2   1          0.00          8.78         7.54 o                         
  12   2   1          4.19          7.27         6.24 o                         
  13   2   1          7.37          6.43         9.12 o                         
  14   2   1          1.38         15.51        17.66 o                         
  15   2   1          1.13          1.56        10.20 o                         
 -13   3   1          2.30         14.73        14.85 o                         
 -12   3   1          0.02          0.18         8.14 o                         
 -11   3   1          0.41          2.03         5.50 o                         
 -10   3   1         28.62         30.72        14.20 o                         
  -9   3   1          1.03          6.14         4.62 o                         
  -8   3   1        102.53        152.15        14.50 o                         
  -7   3   1         76.61         83.35        17.39 o                         
  -6   3   1        105.06        150.16        28.06 o                         
  -5   3   1          5.78         -4.73         4.73 o                         
  -4   3   1       1232.76       1250.72        23.06 o                         
  -3   3   1        722.33        733.36        22.59 o                         
  -2   3   1        251.40        220.25         5.47 o                         
  -1   3   1       2530.54       2592.96        63.42 o                         
   0   3   1       1260.20       1283.93        28.89 o                         
   1   3   1        567.46        605.45         7.09 o                         
   2   3   1       4493.13       4489.51        61.28 o                         
   3   3   1      16276.89      15505.30       157.74 o                         
   4   3   1         80.57         75.53         3.88 o                         
   5   3   1        512.25        485.43        12.20 o                         
   6   3   1        190.54        210.40        11.04 o                         
   7   3   1         37.88         40.08         6.09 o                         
   8   3   1        227.10        256.03        21.81 o                         
   9   3   1          3.23          0.51         4.48 o                         
  10   3   1          6.11          2.26         4.16 o                         
  11   3   1          0.98          4.11         4.78 o                         
  12   3   1         36.21         38.44         6.77 o                         
  13   3   1         24.25          8.92         9.71 o                         
  14   3   1         12.70         40.80        31.78 o                         
  15   3   1          0.86         -7.31        13.71 o                         
  16   3   1          0.02         36.31        21.12 o                         
 -13   4   1          5.33          3.62        20.22 o                         
 -12   4   1          1.39        -13.50        13.50 o                         
 -11   4   1         10.76         26.53        12.72 o                         
 -10   4   1          0.47         11.37         8.06 o                         
  -9   4   1        118.44         94.84        14.26 o                         
  -8   4   1         11.22         13.59         7.47 o                         
  -7   4   1         48.60         53.36        15.83 o                         
  -6   4   1         11.49         19.17         5.36 o                         
  -5   4   1         18.21         23.84         4.56 o                         
  -4   4   1        125.49        184.25        14.52 o                         
  -3   4   1        238.38        187.99        21.49 o                         
  -2   4   1        678.17        645.19        15.54 o                         
  -1   4   1       1285.61       1234.70        24.08 o                         
   0   4   1        576.33        530.23        52.49 o                         
   1   4   1       6982.52       8176.34       124.01 o                         
   2   4   1       9635.89       9558.08       100.77 o                         
   3   4   1      26297.05      27176.24       298.53 o                         
   4   4   1       3005.02       3012.48        41.88 o                         
   5   4   1        996.14        888.74        24.76 o                         
   6   4   1         68.92         47.40         4.45 o                         
   7   4   1        120.13        129.53         6.49 o                         
   8   4   1        151.90        151.73        14.31 o                         
   9   4   1          0.00          1.01         3.27 o                         
  10   4   1         18.44         60.99         7.30 o                         
  11   4   1         95.19        102.44        13.55 o                         
  12   4   1          2.55          3.16         5.63 o                         
  13   4   1         14.93         21.93        18.98 o                         
  14   4   1          0.44          7.67        12.77 o                         
  15   4   1          2.51          5.21        11.49 o                         
  16   4   1          2.31         14.31        27.00 o                         
 -12   5   1          3.18        171.67       134.42 o                         
 -11   5   1          1.26         -0.27         5.74 o                         
 -10   5   1         17.93         30.90        14.17 o                         
  -9   5   1         35.81         14.45         9.54 o                         
  -8   5   1        272.89        285.74        18.74 o                         
  -7   5   1         42.11         45.16         7.98 o                         
  -6   5   1          2.22          4.11         6.67 o                         
  -5   5   1         17.29         19.41        11.88 o                         
  -4   5   1         74.28         74.14         8.91 o                         
  -3   5   1       1363.24       1165.77        34.16 o                         
  -2   5   1         40.63         65.58         3.90 o                         
  -1   5   1       1296.56       1240.35        28.87 o                         
   0   5   1        104.12        105.90         7.50 o                         
   1   5   1        238.54        276.50        16.93 o                         
   2   5   1       1293.67       1192.36        32.57 o                         
   3   5   1       6022.24       6569.98        84.15 o                         
   4   5   1        110.04        166.50         7.66 o                         
   5   5   1        659.62        789.74        17.03 o                         
   6   5   1          9.05          4.90         3.43 o                         
   7   5   1       1231.75       1345.41        27.55 o                         
   8   5   1         14.80         89.43        34.63 o                         
   9   5   1         47.53         50.10         6.61 o                         
  10   5   1        291.11        255.62        13.00 o                         
  11   5   1         25.57         35.27        15.34 o                         
  12   5   1        108.30         91.55        13.95 o                         
  13   5   1          0.14        -10.76        11.37 o                         
  14   5   1          1.19         -6.48        15.63 o                         
  15   5   1          0.00         -2.64        11.99 o                         
  16   5   1          6.09         26.61        24.90 o                         
 -12   6   1          6.15         34.56        18.52 o                         
 -11   6   1          0.09         15.52         9.40 o                         
 -10   6   1          0.71          1.12         5.34 o                         
  -9   6   1          9.43         -0.52        11.26 o                         
  -8   6   1          0.40         -0.24         8.15 o                         
  -7   6   1         45.64         44.15         8.36 o                         
  -6   6   1         59.08         51.19         7.24 o                         
  -5   6   1         83.72         70.01         6.74 o                         
  -4   6   1         25.01         29.60         4.90 o                         
  -3   6   1        203.40        243.22         8.23 o                         
  -2   6   1         25.61         17.05         6.83 o                         
  -1   6   1       1064.25        992.94        73.31 o                         
   0   6   1         70.19        122.93         9.96 o                         
   1   6   1        334.32        394.33        14.57 o                         
   2   6   1         17.11         16.76         2.72 o                         
   3   6   1        177.30        153.61         7.01 o                         
   4   6   1       1781.07       2060.62        54.33 o                         
   5   6   1        573.15        648.25        26.93 o                         
   6   6   1        205.19        251.11        10.06 o                         
   7   6   1        469.05        509.79        15.85 o                         
   8   6   1         46.12         81.20        20.31 o                         
   9   6   1         28.70         34.59         6.23 o                         
  10   6   1        249.15        247.11        14.99 o                         
  11   6   1        148.87        172.32        12.52 o                         
  12   6   1         49.73         54.65        10.37 o                         
  13   6   1         57.33         72.32        26.76 o                         
  14   6   1          3.29         17.46        47.63 o                         
  15   6   1          8.40         20.65        38.26 o                         
  16   6   1          2.31         -1.57        27.33 o                         
 -11   7   1          1.87         12.69        14.26 o                         
 -10   7   1          4.19         10.75         9.85 o                         
  -9   7   1          1.96         -7.85         9.51 o                         
  -8   7   1          0.82         -0.35         5.93 o                         
  -7   7   1          4.37          7.12         8.12 o                         
  -6   7   1         66.69         56.46         7.66 o                         
  -5   7   1         82.07         65.98         7.76 o                         
  -4   7   1         12.74          7.40         4.04 o                         
  -3   7   1         80.73         76.16        16.00 o                         
  -2   7   1        199.62        185.20        14.29 o                         
  -1   7   1        106.52         99.11        12.31 o                         
   0   7   1        503.81        503.20        30.27 o                         
   1   7   1          0.99          2.28         4.58 o                         
   2   7   1        135.26        138.90         9.74 o                         
   3   7   1        219.18        203.73        13.49 o                         
   4   7   1       1207.37       1161.04        25.09 o                         
   5   7   1       7653.97       8666.66       141.29 o                         
   6   7   1        203.31        225.76        11.14 o                         
   7   7   1        194.65        189.71        10.23 o                         
   8   7   1         21.45         27.65         6.17 o                         
   9   7   1          7.47          3.19         5.12 o                         
  10   7   1        222.47        202.91        16.33 o                         
  11   7   1        205.65        249.08        15.93 o                         
  12   7   1         66.68         66.92        10.15 o                         
  13   7   1          0.03         -7.17        11.72 o                         
  14   7   1         13.21         35.00        14.87 o                         
  15   7   1          1.17        -14.04        14.29 o                         
  16   7   1          0.04         10.46        20.71 o                         
 -10   8   1          0.46         40.94        18.42 o                         
  -9   8   1          0.51         43.55        16.82 o                         
  -8   8   1          1.56          5.65         8.56 o                         
  -7   8   1          0.10         -0.37         7.06 o                         
  -6   8   1        118.12         90.58        17.82 o                         
  -5   8   1         59.44         72.22        15.77 o                         
  -4   8   1        295.38        318.13        20.07 o                         
  -3   8   1          6.42          1.77         5.29 o                         
  -2   8   1         21.39         92.15        51.66 o                         
  -1   8   1        247.34        226.13        16.07 o                         
   0   8   1        175.74        165.32        13.81 o                         
   1   8   1        583.25        817.02        29.38 o                         
   2   8   1        589.40        622.07        27.30 o                         
   3   8   1          2.16          4.71         2.76 o                         
   4   8   1       2869.47       2837.75        67.75 o                         
   5   8   1       2641.75       2571.93        51.52 o                         
   6   8   1       2406.54       2721.83        71.54 o                         
   7   8   1         31.74         40.11         7.26 o                         
   8   8   1          6.77          9.08         5.86 o                         
   9   8   1         11.11         11.95         5.64 o                         
  10   8   1         79.91        100.12        13.35 o                         
  11   8   1         34.95         54.56        11.17 o                         
  12   8   1          5.26          5.15         6.92 o                         
  13   8   1          5.02         12.48        11.91 o                         
  14   8   1          0.43         17.19        13.00 o                         
  15   8   1          1.98        -17.31        17.31 o                         
  -9   9   1          3.46         18.04        15.99 o                         
  -8   9   1          0.83         -5.47         9.39 o                         
  -7   9   1         11.97          3.31         8.15 o                         
  -6   9   1          0.26          9.05         8.95 o                         
  -5   9   1         22.41         38.07        12.60 o                         
  -4   9   1         12.47         17.39        14.64 o                         
  -3   9   1        161.32        122.61        14.91 o                         
  -2   9   1         15.57         42.44        29.84 o                         
  -1   9   1          7.51          5.62         6.99 o                         
   0   9   1        490.63        508.37        54.14 o                         
   1   9   1          2.67          1.13        10.64 o                         
   2   9   1          8.35          2.71         5.50 o                         
   3   9   1         13.53         23.93         4.53 o                         
   4   9   1        432.10        406.67        27.25 o                         
   5   9   1          5.92          1.53         5.86 o                         
   6   9   1        206.83        215.74        15.56 o                         
   7   9   1         23.73         10.31         7.10 o                         
   8   9   1         71.83         49.65        32.86 o                         
   9   9   1         59.82         90.37        12.18 o                         
  10   9   1          3.51         -6.65         6.65 o                         
  11   9   1         49.64         34.67         8.39 o                         
  12   9   1          5.27         12.49         7.81 o                         
  13   9   1          2.05         -4.83        11.49 o                         
  14   9   1          4.17         -3.54        13.96 o                         
  15   9   1          0.08         10.54        15.10 o                         
  -9  10   1          1.41        -21.55        21.55 o                         
  -8  10   1          2.41        -11.26        11.26 o                         
  -7  10   1          3.15        -10.73        10.73 o                         
  -6  10   1         24.75         25.90        13.74 o                         
  -5  10   1         64.52         85.87        15.68 o                         
  -4  10   1          4.95         21.96        11.68 o                         
  -3  10   1         16.86         23.50        11.68 o                         
  -2  10   1          0.07        106.85        77.12 o                         
  -1  10   1          0.26         -8.43         8.43 o                         
   0  10   1        226.98        257.45        30.46 o                         
   1  10   1        809.61       1067.26        99.94 o                         
   2  10   1        797.61        866.05        39.29 o                         
   3  10   1        197.48        231.74        17.17 o                         
   4  10   1        317.00        288.64        24.74 o                         
   5  10   1         74.74         57.27         6.31 o                         
   6  10   1          0.38         -0.36         5.32 o                         
   7  10   1         52.01         46.36        18.32 o                         
   8  10   1        630.37        720.70        63.78 o                         
   9  10   1         59.21         42.57        15.64 o                         
  10  10   1         61.38         52.73        20.23 o                         
  11  10   1         29.18          2.27        11.31 o                         
  12  10   1         13.31         15.32         9.79 o                         
  13  10   1          9.41         51.34        26.81 o                         
  14  10   1          1.74         -7.75        25.19 o                         
  15  10   1          5.09        -14.76        15.62 o                         
  -8  11   1          0.03         -9.40        18.96 o                         
  -7  11   1          0.29          3.96        10.48 o                         
  -6  11   1          1.37         46.99        22.47 o                         
  -5  11   1         28.88         23.85        13.87 o                         
  -4  11   1         20.18         25.32        20.33 o                         
  -3  11   1        129.24        146.27        17.85 o                         
  -2  11   1         29.61         59.32        13.10 o                         
  -1  11   1        210.10        246.97        31.40 o                         
   0  11   1         40.05         58.85        13.66 o                         
   1  11   1         97.03        153.25        19.46 o                         
   2  11   1         34.70         40.07        10.67 o                         
   3  11   1        120.66        124.94        15.10 o                         
   4  11   1        283.90        242.27        20.42 o                         
   5  11   1        285.49        247.54        21.01 o                         
   6  11   1        537.33        490.17        28.65 o                         
   7  11   1       1179.63       1242.71        51.80 o                         
   8  11   1        229.25        264.73        21.53 o                         
   9  11   1        256.66        217.61        19.68 o                         
  10  11   1         54.41         31.78        17.85 o                         
  11  11   1         25.74         20.07         8.53 o                         
  12  11   1         15.31          8.36         7.60 o                         
  13  11   1          0.65          5.98        10.75 o                         
  14  11   1          1.47         -4.24        14.23 o                         
  15  11   1          0.56          5.14        20.58 o                         
  -6  12   1          1.15          1.86        13.88 o                         
  -5  12   1          3.61         17.32        13.27 o                         
  -4  12   1         30.35         38.41        16.10 o                         
  -3  12   1         65.81         77.00        16.59 o                         
  -2  12   1         69.53         79.80        29.38 o                         
  -1  12   1         29.82         75.91        37.56 o                         
   0  12   1         64.90         66.98        28.54 o                         
   1  12   1        152.76        230.61        40.83 o                         
   2  12   1        248.64        267.65        26.88 o                         
   3  12   1         84.11        132.16        19.69 o                         
   4  12   1        115.35        135.54        16.32 o                         
   5  12   1        463.43        451.28        30.58 o                         
   6  12   1        120.87        129.49        15.42 o                         
   7  12   1         45.20         45.42        23.92 o                         
   8  12   1        141.91        203.21        20.80 o                         
   9  12   1          4.20          7.82         7.71 o                         
  10  12   1          6.07         -2.10         8.07 o                         
  11  12   1          0.00          1.00         6.61 o                         
  12  12   1         11.63         11.35        10.03 o                         
  13  12   1          7.13          1.34        10.69 o                         
  14  12   1          0.29          7.31        16.07 o                         
  -5  13   1          8.21         19.67        16.47 o                         
  -4  13   1          2.56         10.48        13.70 o                         
  -3  13   1          0.84         -8.45        10.94 o                         
  -2  13   1         50.98         30.91        13.21 o                         
  -1  13   1          0.24         -1.43        27.60 o                         
   0  13   1         67.19         72.95        15.56 o                         
   1  13   1          6.39        -10.59        10.59 o                         
   2  13   1         16.43         19.69        13.27 o                         
   3  13   1         58.57         70.39        15.42 o                         
   4  13   1          0.09          2.71        10.59 o                         
   5  13   1          5.58          1.00         9.86 o                         
   6  13   1         55.84         73.27        15.93 o                         
   7  13   1         82.06        102.92        17.67 o                         
   8  13   1         53.38         43.45        22.75 o                         
   9  13   1         48.86         61.12        29.29 o                         
  10  13   1        180.09        166.55        23.97 o                         
  11  13   1          5.02          0.90         6.31 o                         
  12  13   1         12.05         11.22        10.11 o                         
  13  13   1         38.23         26.81        16.36 o                         
  -4  14   1          0.04        -12.41        12.41 o                         
  -3  14   1          0.20          7.81        12.16 o                         
  -2  14   1         28.37         29.05        15.71 o                         
  -1  14   1         71.82         60.18        43.61 o                         
   0  14   1          9.04         14.86        13.84 o                         
   1  14   1         32.31         58.33        17.92 o                         
   2  14   1          1.50          0.68        15.23 o                         
   3  14   1          0.01          9.53        14.56 o                         
   4  14   1          4.19         37.06        16.74 o                         
   5  14   1         13.81          1.04        12.31 o                         
   6  14   1         50.78         75.28        18.60 o                         
   7  14   1          0.24         -7.59        14.28 o                         
   8  14   1         37.48         46.59        17.61 o                         
   9  14   1        185.39        219.79        28.40 o                         
  10  14   1         43.97         55.61        18.22 o                         
  11  14   1         55.41         41.73        15.95 o                         
  12  14   1          0.98          7.60        11.30 o                         
  13  14   1          0.23         15.41        14.09 o                         
  -2  15   1          0.01          9.24        14.91 o                         
  -1  15   1          0.46          5.48        14.25 o                         
   0  15   1         12.54         25.32        19.03 o                         
   1  15   1          4.72          7.24        12.91 o                         
   2  15   1          0.05         -5.63        26.44 o                         
   3  15   1          0.15         16.73        15.77 o                         
   4  15   1          0.18         -0.69        10.82 o                         
   5  15   1          5.68          3.37        13.11 o                         
   6  15   1          1.40          9.85        20.33 o                         
   7  15   1         29.60         53.11        17.58 o                         
   8  15   1          7.47        -10.93        13.08 o                         
   9  15   1          5.60          0.57        10.20 o                         
  10  15   1          2.49          9.41        26.76 o                         
  11  15   1         24.98         23.25        31.94 o                         
   0  16   1          6.35          3.96        12.97 o                         
   1  16   1          7.38         18.46        16.96 o                         
   2  16   1         32.57         83.05        24.51 o                         
   3  16   1          8.15          6.29        27.16 o                         
   4  16   1          7.59         10.96        17.71 o                         
   5  16   1         59.42         65.31        21.48 o                         
   6  16   1          5.43         21.28        18.74 o                         
   7  16   1         25.47         20.85        21.93 o                         
   8  16   1          1.38          9.10        15.80 o                         
   9  16   1          7.04         38.31        34.62 o                         
  10  16   1         25.70         42.72        18.52 o                         
   4  17   1          0.50         -3.41        14.93 o                         
   5  17   1          0.63         18.99        17.10 o                         
   6  17   1         39.80         50.30        20.81 o                         
   7  17   1          0.19        -23.22        27.97 o                         
  -7 -16   2          3.13         13.40        16.20 o                         
  -6 -16   2         25.92         40.92        20.48 o                         
  -5 -16   2          0.37         -5.84        12.59 o                         
  -4 -16   2         41.11        117.15        33.27 o                         
  -3 -16   2          9.63         25.66        16.22 o                         
  -2 -16   2          5.71         21.77        17.27 o                         
  -1 -16   2          0.04        -19.52        19.52 o                         
  -9 -15   2          5.49         -5.51        16.66 o                         
  -8 -15   2          1.05          1.07        12.72 o                         
  -7 -15   2          4.90        -14.52        14.52 o                         
  -6 -15   2         14.50          9.97        14.92 o                         
  -5 -15   2          0.58         -7.26        14.33 o                         
  -4 -15   2          5.59          5.59        12.15 o                         
  -3 -15   2          9.24         10.57        18.85 o                         
  -2 -15   2          5.38          2.71        12.51 o                         
  -1 -15   2         12.58         27.67        23.06 o                         
   0 -15   2          0.15          4.24        12.92 o                         
   1 -15   2          8.21          3.20        14.94 o                         
   2 -15   2          1.04        -16.75        18.54 o                         
 -11 -14   2          8.68         -4.10        21.39 o                         
 -10 -14   2          1.41        -13.99        23.22 o                         
  -9 -14   2          8.56          7.87        17.42 o                         
  -8 -14   2         21.40         38.31        16.19 o                         
  -7 -14   2          3.50          8.80        17.66 o                         
  -6 -14   2         35.00         61.60        17.54 o                         
  -5 -14   2          6.14          9.10        12.88 o                         
  -4 -14   2          8.60         24.29        14.13 o                         
  -3 -14   2          4.65         78.21        45.44 o                         
  -2 -14   2          0.03          1.48         9.40 o                         
  -1 -14   2          6.08         17.50        14.69 o                         
   0 -14   2         34.77         21.44        15.23 o                         
   1 -14   2         84.47         46.94        38.15 o                         
   2 -14   2          0.37         -7.40        15.28 o                         
   3 -14   2          5.94         -4.79        11.70 o                         
   4 -14   2         11.78         19.88        14.59 o                         
 -12 -13   2          0.37          3.47        13.82 o                         
 -11 -13   2          0.29         14.52        29.57 o                         
 -10 -13   2          9.14          8.87        12.71 o                         
  -9 -13   2          2.68         14.33        18.38 o                         
  -8 -13   2         16.30         16.64         8.23 o                         
  -7 -13   2          3.13         16.03        20.76 o                         
  -6 -13   2          6.93         13.31        12.15 o                         
  -5 -13   2         53.41         43.39        14.68 o                         
  -4 -13   2         19.72         12.73        15.26 o                         
  -3 -13   2         30.15         28.42        13.69 o                         
  -2 -13   2          0.18         10.72        11.62 o                         
  -1 -13   2          0.42        -15.09        15.09 o                         
   0 -13   2         32.96         39.68        14.92 o                         
   1 -13   2          0.00          5.26        24.90 o                         
   2 -13   2         68.42         58.37        25.17 o                         
   3 -13   2         22.39         22.79        17.20 o                         
   4 -13   2         40.09         33.53        15.65 o                         
   5 -13   2         43.99         48.35        18.49 o                         
 -13 -12   2          4.25         17.71        22.17 o                         
 -12 -12   2          0.03         24.93        17.66 o                         
 -11 -12   2          5.34          0.38         9.47 o                         
 -10 -12   2          1.25         13.09        11.72 o                         
  -9 -12   2         23.16         11.14         8.47 o                         
  -8 -12   2         28.29         15.43         9.74 o                         
  -7 -12   2         18.42         28.47        19.11 o                         
  -6 -12   2         22.35         16.00         7.68 o                         
  -5 -12   2         19.67         24.38        11.82 o                         
  -4 -12   2          3.47          9.10        11.45 o                         
  -3 -12   2          0.62         -0.27         7.89 o                         
  -2 -12   2         28.00         28.70        14.05 o                         
  -1 -12   2          5.49         -0.60        10.48 o                         
   0 -12   2        136.14        150.27        40.21 o                         
   1 -12   2         35.81         45.97        17.02 o                         
   2 -12   2          2.06          9.38        11.57 o                         
   3 -12   2          1.63        -10.74        12.64 o                         
   4 -12   2          3.68         19.54        13.52 o                         
   5 -12   2          2.69          5.44        13.91 o                         
   6 -12   2          4.02          8.72        12.83 o                         
   7 -12   2         22.22         47.93        19.25 o                         
 -13 -11   2         17.19          4.55        12.74 o                         
 -12 -11   2          7.39         14.39        18.85 o                         
 -11 -11   2          0.87          6.87        10.78 o                         
 -10 -11   2          1.36         -0.46         8.43 o                         
  -9 -11   2         26.63         30.66        14.79 o                         
  -8 -11   2          2.31          4.67         6.49 o                         
  -7 -11   2        127.62        160.49        14.81 o                         
  -6 -11   2         18.49         15.39         7.37 o                         
  -5 -11   2        197.35        215.29        22.69 o                         
  -4 -11   2        104.45        120.68        17.71 o                         
  -3 -11   2          6.69          3.16         9.08 o                         
  -2 -11   2        131.29        153.86        18.53 o                         
  -1 -11   2         20.43         28.30        21.33 o                         
   0 -11   2         45.30         68.06        16.47 o                         
   1 -11   2        178.33        215.74        22.97 o                         
   2 -11   2         15.84         30.58        13.37 o                         
   3 -11   2          4.32         21.44        16.26 o                         
   4 -11   2          2.74         43.34        28.06 o                         
   5 -11   2         20.71         35.83        16.95 o                         
   6 -11   2         99.59        120.35        20.26 o                         
   7 -11   2          4.68         12.53        13.94 o                         
   8 -11   2          0.07        -17.93        17.93 o                         
 -14 -10   2          0.05         49.03        62.29 o                         
 -13 -10   2          2.02         -5.39        17.04 o                         
 -12 -10   2         23.15         13.43        16.53 o                         
 -11 -10   2          0.56         -0.29         7.58 o                         
 -10 -10   2          8.74         15.09        12.26 o                         
  -9 -10   2          6.28          6.42         6.39 o                         
  -8 -10   2          3.94          7.16         7.13 o                         
  -7 -10   2          0.02         10.00         7.13 o                         
  -6 -10   2          6.45         14.62         8.00 o                         
  -5 -10   2         93.23        131.69        11.31 o                         
  -4 -10   2          0.43          0.84         4.65 o                         
  -3 -10   2         96.39         81.55        14.41 o                         
  -2 -10   2        145.37        146.26        15.54 o                         
  -1 -10   2         80.46         66.74        14.01 o                         
   0 -10   2         87.57        110.67        13.93 o                         
   1 -10   2        113.84         93.74        14.64 o                         
   2 -10   2        191.18        312.86        36.86 o                         
   3 -10   2          7.80          1.75        20.93 o                         
   4 -10   2         14.22          9.86        10.72 o                         
   5 -10   2         15.39          8.76         9.91 o                         
   6 -10   2        143.58        139.69        20.04 o                         
   7 -10   2         62.70         78.45        18.77 o                         
   8 -10   2          2.25         -7.68        11.56 o                         
   9 -10   2          1.16         25.92        39.15 o                         
 -14  -9   2          2.94          2.78        12.60 o                         
 -13  -9   2          5.42          7.89        13.09 o                         
 -12  -9   2         54.04         45.43        18.33 o                         
 -11  -9   2          4.15          1.19        10.53 o                         
 -10  -9   2          2.16         -0.44         9.18 o                         
  -9  -9   2         13.83         28.69         7.79 o                         
  -8  -9   2          1.00          3.63         5.70 o                         
  -7  -9   2          0.02          5.73         6.12 o                         
  -6  -9   2       1349.39       1417.96        40.86 o                         
  -5  -9   2         72.75         65.07        10.03 o                         
  -4  -9   2        133.35        140.91        13.64 o                         
  -3  -9   2          2.97          4.68         8.05 o                         
  -2  -9   2          0.97         -0.55         3.92 o                         
  -1  -9   2        359.54        337.19        20.77 o                         
   0  -9   2         76.86         89.63        12.35 o                         
   1  -9   2        108.43         89.02        31.94 o                         
   2  -9   2          6.82          5.51         7.46 o                         
   3  -9   2         30.43         41.98        21.36 o                         
   4  -9   2          8.46          8.87        10.37 o                         
   5  -9   2          6.87          8.40         9.65 o                         
   6  -9   2          2.55          9.48        15.01 o                         
   7  -9   2         37.55         43.50        23.38 o                         
   8  -9   2         30.03         34.71        14.57 o                         
   9  -9   2          0.33          8.76         9.75 o                         
  10  -9   2          5.23         26.04        15.21 o                         
 -14  -8   2          2.49        -22.30        22.41 o                         
 -13  -8   2          0.89         31.20        15.90 o                         
 -12  -8   2          5.67         16.00        12.84 o                         
 -11  -8   2         26.83         12.06        12.35 o                         
 -10  -8   2         66.10         93.56        17.56 o                         
  -9  -8   2         25.98         58.93        12.95 o                         
  -8  -8   2        181.53        173.56        11.60 o                         
  -7  -8   2         14.25         19.75         7.57 o                         
  -6  -8   2        110.15         99.68         8.77 o                         
  -5  -8   2          5.26          2.06         4.25 o                         
  -4  -8   2         36.39         50.33         6.30 o                         
  -3  -8   2        144.43        145.30        10.08 o                         
  -2  -8   2        257.03        295.54        18.14 o                         
  -1  -8   2          0.04         -0.87         2.72 o                         
   0  -8   2          1.55         -0.15         4.61 o                         
   1  -8   2          1.08         -5.39         7.16 o                         
   2  -8   2          1.66         -6.82         6.82 o                         
   3  -8   2          8.34         37.40        12.45 o                         
   4  -8   2         52.97         52.81        11.13 o                         
   5  -8   2         18.73         76.12        46.55 o                         
   6  -8   2          6.38          3.66         8.15 o                         
   7  -8   2          1.00          2.70         8.08 o                         
   8  -8   2          1.22          8.33         9.23 o                         
   9  -8   2          0.37          7.58        10.62 o                         
  10  -8   2          0.32         16.15        20.01 o                         
  11  -8   2          4.08         20.10        12.61 o                         
 -14  -7   2          0.26          4.29        11.11 o                         
 -13  -7   2          1.27         -2.78        11.25 o                         
 -12  -7   2          3.65         -2.68         9.98 o                         
 -11  -7   2          3.42          5.49        11.15 o                         
 -10  -7   2         35.05         46.09        12.42 o                         
  -9  -7   2         45.30         53.98         8.05 o                         
  -8  -7   2         80.08        163.52        34.05 o                         
  -7  -7   2        120.42        131.90         8.53 o                         
  -6  -7   2         85.09         84.47         8.00 o                         
  -5  -7   2          1.83        100.91        17.15 o                         
  -4  -7   2          6.18         -4.39         4.39 o                         
  -3  -7   2        296.64        330.34        16.17 o                         
  -2  -7   2        372.99        349.04        23.14 o                         
  -1  -7   2        567.90        616.47        45.69 o                         
   0  -7   2        583.70        630.12        23.73 o                         
   1  -7   2        205.07        193.20        14.86 o                         
   2  -7   2          0.06          5.69         5.58 o                         
   3  -7   2        132.12        118.52        20.47 o                         
   4  -7   2          3.83          9.29         8.59 o                         
   5  -7   2         12.16         10.99         4.52 o                         
   6  -7   2        123.56        100.62        12.37 o                         
   7  -7   2         19.44         22.81         6.68 o                         
   8  -7   2         10.92          1.96         7.24 o                         
   9  -7   2         10.36         10.01        10.33 o                         
  10  -7   2          1.45         32.07        21.30 o                         
  11  -7   2          1.03          4.38        13.47 o                         
 -15  -6   2          9.45        -12.20        17.36 o                         
 -14  -6   2          4.50         -2.90        13.47 o                         
 -13  -6   2         25.78         36.27        17.96 o                         
 -12  -6   2        133.94        170.04        24.75 o                         
 -11  -6   2         68.84         89.59        18.68 o                         
 -10  -6   2        118.16        143.20        18.41 o                         
  -9  -6   2        373.16        347.61        23.93 o                         
  -8  -6   2        532.39        607.82        30.03 o                         
  -7  -6   2         22.65         24.76         5.96 o                         
  -6  -6   2         23.09         25.67         4.65 o                         
  -5  -6   2         64.40         88.13        14.64 o                         
  -4  -6   2       1494.34       1434.68        30.35 o                         
  -3  -6   2       1261.68       1193.25        25.51 o                         
  -2  -6   2        129.55        109.58         6.24 o                         
  -1  -6   2       1804.98       2047.98        47.74 o                         
   0  -6   2         46.34         49.97         2.77 o                         
   1  -6   2          0.09          7.13         3.36 o                         
   2  -6   2          5.62         12.40         6.14 o                         
   3  -6   2        776.80        826.53        28.20 o                         
   4  -6   2          0.16         -0.78         3.19 o                         
   5  -6   2         87.26         80.78        11.06 o                         
   6  -6   2          4.55          4.94         4.42 o                         
   7  -6   2         14.54         21.02        10.14 o                         
   8  -6   2          0.52          4.49         5.75 o                         
   9  -6   2          0.87         25.93        15.35 o                         
  10  -6   2         56.12         63.84        12.03 o                         
  11  -6   2         11.91         -6.38        13.93 o                         
  12  -6   2          0.75          0.86        12.15 o                         
 -15  -5   2          5.55         62.16        36.78 o                         
 -14  -5   2         14.82          7.93        14.78 o                         
 -13  -5   2         18.07         20.29        12.34 o                         
 -12  -5   2          5.24          2.61         9.13 o                         
 -11  -5   2          0.02          6.31         8.36 o                         
 -10  -5   2         62.81         70.09        14.76 o                         
  -9  -5   2          6.00          6.83        11.61 o                         
  -8  -5   2         91.25         92.05        22.79 o                         
  -7  -5   2        399.44        405.53        22.20 o                         
  -6  -5   2        841.66        814.26        23.37 o                         
  -5  -5   2         23.94         48.08        16.50 o                         
  -4  -5   2         60.66         69.97        15.79 o                         
  -3  -5   2        338.44        316.75         9.54 o                         
  -2  -5   2       1277.52       1415.88        30.89 o                         
  -1  -5   2        556.44        483.45        11.66 o                         
   0  -5   2         57.76         62.53         3.32 o                         
   1  -5   2        522.50        508.21        15.98 o                         
   2  -5   2          0.88          1.59         1.83 o                         
   3  -5   2        187.24        216.62         7.58 o                         
   4  -5   2       1815.68       1854.90        48.64 o                         
   5  -5   2         50.36         53.49         6.51 o                         
   6  -5   2        101.64        113.98         8.48 o                         
   7  -5   2         47.39         38.39        11.20 o                         
   8  -5   2         14.73          9.30         6.09 o                         
   9  -5   2         20.91         46.90         9.28 o                         
  10  -5   2          5.14         -1.16        12.05 o                         
  11  -5   2         15.41         26.34        20.31 o                         
  12  -5   2         42.41         32.50        18.15 o                         
  13  -5   2          6.20         -8.05        13.23 o                         
 -15  -4   2          7.83         11.29        26.73 o                         
 -14  -4   2          5.61         -6.48        13.57 o                         
 -13  -4   2          0.32         -9.67        12.94 o                         
 -12  -4   2          1.23         -3.07         9.85 o                         
 -11  -4   2         13.80          5.21        11.55 o                         
 -10  -4   2          9.40          0.81         7.50 o                         
  -9  -4   2          0.20          4.89         7.69 o                         
  -8  -4   2        412.70        450.78        26.22 o                         
  -7  -4   2         38.90         40.78         6.41 o                         
  -6  -4   2         18.37         27.75        10.54 o                         
  -5  -4   2        364.54        388.20        10.06 o                         
  -4  -4   2        303.53        253.70         7.60 o                         
  -3  -4   2       1520.02       1498.07        24.70 o                         
  -2  -4   2        518.50        547.67        26.26 o                         
  -1  -4   2         42.03         51.91         3.45 o                         
   0  -4   2       2150.85       1980.50        25.01 o                         
   1  -4   2        591.37        546.67        15.74 o                         
   2  -4   2        810.58        928.05        21.91 o                         
   3  -4   2        180.12        207.74         6.83 o                         
   4  -4   2         70.45         66.88         7.44 o                         
   5  -4   2       1261.19       1415.22        29.36 o                         
   6  -4   2        252.30        232.71        10.71 o                         
   7  -4   2         19.87         34.15         6.75 o                         
   8  -4   2         82.05         65.05         8.94 o                         
   9  -4   2         27.37         51.93         9.89 o                         
  10  -4   2        140.73        127.47        16.37 o                         
  11  -4   2         12.25         -2.21         5.64 o                         
  12  -4   2          4.97          3.20         8.18 o                         
  13  -4   2         20.10         20.75        20.94 o                         
 -15  -3   2          0.13         19.76        17.34 o                         
 -14  -3   2          0.28         34.46        18.26 o                         
 -13  -3   2         22.94         14.48        14.93 o                         
 -12  -3   2          0.01          1.51        10.61 o                         
 -11  -3   2         62.17        111.20        19.91 o                         
 -10  -3   2          3.56         -3.57         7.71 o                         
  -9  -3   2         92.70         98.03        13.19 o                         
  -8  -3   2         42.47         99.37        15.20 o                         
  -7  -3   2          0.41         78.01        25.17 o                         
  -6  -3   2         12.72         18.92         2.98 o                         
  -5  -3   2       1040.21        879.87        48.80 o                         
  -4  -3   2        510.89        563.89        10.70 o                         
  -3  -3   2       3358.60       3325.57        60.22 o                         
  -2  -3   2        672.27        665.05        11.69 o                         
  -1  -3   2       1255.85       1032.48        16.74 o                         
   0  -3   2        486.65        405.14         9.16 o                         
   1  -3   2       1634.43       1336.60        16.68 o                         
   2  -3   2         87.56         79.99         4.56 o                         
   3  -3   2          4.26          1.60         1.91 o                         
   4  -3   2          0.58          5.25         2.82 o                         
   5  -3   2        136.48        152.82         7.87 o                         
   6  -3   2         62.39         54.12         5.76 o                         
   7  -3   2        113.72        144.93         9.05 o                         
   8  -3   2         43.38         60.27         7.68 o                         
   9  -3   2          2.74          8.23         5.82 o                         
  10  -3   2          4.59         18.35        16.34 o                         
  11  -3   2        118.03        127.53        16.82 o                         
  12  -3   2         17.78          4.10         7.99 o                         
  13  -3   2          1.44          2.99         6.27 o                         
  14  -3   2          7.24         21.47        14.82 o                         
 -14  -2   2          2.42          4.05        17.71 o                         
 -13  -2   2          0.34          4.42        26.98 o                         
 -12  -2   2         33.26         19.38        12.03 o                         
 -11  -2   2         19.98         36.12        13.66 o                         
 -10  -2   2         80.53         96.69        25.54 o                         
  -9  -2   2          0.10          6.03         8.04 o                         
  -8  -2   2         83.46        118.59        13.36 o                         
  -7  -2   2        240.79        192.95        16.60 o                         
  -6  -2   2          5.96          4.68         1.89 o                         
  -5  -2   2        629.72        629.96        42.50 o                         
  -4  -2   2       1466.73       1452.64        32.74 o                         
  -3  -2   2       2213.42       2084.49        35.42 o                         
  -2  -2   2       1068.42       1065.25        22.74 o                         
  -1  -2   2       1276.70       1187.08        14.32 o                         
   0  -2   2          4.65         30.85         2.12 o                         
   1  -2   2         72.96         37.35         4.41 o                         
   2  -2   2       1292.32       1326.22        22.80 o                         
   3  -2   2       1933.51       1853.18        25.14 o                         
   4  -2   2        532.19        518.39        11.26 o                         
   5  -2   2         65.86         58.91         6.48 o                         
   6  -2   2        256.29        319.43        11.55 o                         
   7  -2   2         54.78         71.46         6.40 o                         
   8  -2   2          4.10         55.72        25.20 o                         
   9  -2   2          7.22          4.82         4.13 o                         
  10  -2   2          0.12          4.95         4.79 o                         
  11  -2   2          0.07          2.53         4.85 o                         
  12  -2   2         53.23         42.00        19.91 o                         
  13  -2   2         23.43         14.69         7.61 o                         
  14  -2   2          6.37         29.76        14.33 o                         
 -14  -1   2          0.74        -14.91        19.50 o                         
 -13  -1   2         26.86         23.07        13.22 o                         
 -12  -1   2          0.01          4.13        12.93 o                         
 -11  -1   2         21.46         25.81        12.69 o                         
 -10  -1   2          0.56          2.24         7.75 o                         
  -9  -1   2        168.43        180.96        15.75 o                         
  -8  -1   2        178.80        183.02        18.52 o                         
  -7  -1   2         32.57         12.97        10.18 o                         
  -6  -1   2        335.96        340.90         8.00 o                         
  -5  -1   2        151.96        150.03         9.86 o                         
  -4  -1   2        715.65        800.53        19.02 o                         
  -3  -1   2         73.36         70.22         3.34 o                         
  -2  -1   2       1408.14       1308.89        21.40 o                         
  -1  -1   2       1691.53       1350.89        19.36 o                         
   0  -1   2        500.39        460.55        17.97 o                         
   1  -1   2        287.57        236.94         9.80 o                         
   2  -1   2         26.00         18.10         2.33 o                         
   3  -1   2       1308.40       1134.52        19.60 o                         
   4  -1   2          2.74         16.11         8.98 o                         
   5  -1   2        437.46        413.04        14.28 o                         
   6  -1   2         83.11         77.01         7.05 o                         
   7  -1   2        326.69        312.94        11.66 o                         
   8  -1   2          0.27          1.40         3.74 o                         
   9  -1   2         80.20         32.02        35.94 o                         
  10  -1   2         60.89         32.75        16.11 o                         
  11  -1   2          0.47          8.78         5.15 o                         
  12  -1   2          4.36         15.62         8.81 o                         
  13  -1   2         35.21         22.07        10.58 o                         
  14  -1   2          1.66         14.73        13.28 o                         
  15  -1   2          0.53         -7.67        27.25 o                         
 -14   0   2          1.60         17.90        16.77 o                         
 -13   0   2          0.62          5.88        30.32 o                         
 -12   0   2         34.20         34.03        21.09 o                         
 -11   0   2         80.67         90.53        25.73 o                         
 -10   0   2          0.57         -5.15         9.24 o                         
  -9   0   2         10.62          8.31         9.22 o                         
  -8   0   2         15.37         26.75         4.03 o                         
  -7   0   2        323.87        361.02        42.15 o                         
  -6   0   2        121.08         82.75         7.77 o                         
  -5   0   2          0.15          2.33         2.38 o                         
  -4   0   2         55.71         61.42        15.01 o                         
  -3   0   2        250.91        213.06         4.45 o                         
  -2   0   2       2356.48       2043.64        46.55 o                         
  -1   0   2        814.27        843.12        12.70 o                         
   2   0   2      17331.89      20518.42       120.92 o                         
   3   0   2         25.23         11.63         7.67 o                         
   4   0   2       6382.86       6264.43        66.72 o                         
   5   0   2       1165.71       1129.69        24.54 o                         
   6   0   2       1917.45       1860.72        44.64 o                         
   7   0   2        110.69        104.36         9.12 o                         
   8   0   2        408.08        366.94        12.35 o                         
   9   0   2        122.48        208.03        32.45 o                         
  10   0   2          0.40          0.85         3.56 o                         
  11   0   2         35.53         19.44        10.67 o                         
  12   0   2          5.92          3.01         5.27 o                         
  13   0   2          2.51          0.88         7.09 o                         
  14   0   2          1.15        -11.71        11.91 o                         
  15   0   2          4.27          6.22        12.95 o                         
 -14   1   2          0.01        -17.05        17.05 o                         
 -13   1   2          2.28        -13.61        13.61 o                         
 -12   1   2          4.45         12.08        12.43 o                         
 -11   1   2         11.76         45.33        17.04 o                         
 -10   1   2         16.38         10.68         9.23 o                         
  -9   1   2         34.60         60.44        18.15 o                         
  -8   1   2         95.36        121.18        17.50 o                         
  -7   1   2        176.54        214.91        20.79 o                         
  -6   1   2        822.73        899.28        26.40 o                         
  -5   1   2       1181.90       1029.37        63.83 o                         
  -4   1   2       1587.20       1627.85        23.36 o                         
  -3   1   2        841.83        782.01        22.33 o                         
  -2   1   2       7310.76       6763.65        63.77 o                         
  -1   1   2       8676.71       7703.26       114.85 o                         
   0   1   2       7016.27       6502.33        55.24 o                         
   2   1   2        259.58        255.03         5.81 o                         
   3   1   2        749.67        716.75        22.27 o                         
   4   1   2        434.07        407.10        22.45 o                         
   5   1   2          3.22          2.29         1.99 o                         
   6   1   2        193.42        201.59         7.32 o                         
   7   1   2         71.63         63.59         5.76 o                         
   8   1   2         33.91         45.67         5.41 o                         
   9   1   2         25.18         32.09        15.21 o                         
  10   1   2        174.27        175.78        11.57 o                         
  11   1   2          2.53         -0.14         3.93 o                         
  12   1   2          2.53         -0.85         4.36 o                         
  13   1   2         17.85         25.28        19.14 o                         
  14   1   2          2.19          0.42         9.13 o                         
  15   1   2          0.00          8.26        14.80 o                         
 -13   2   2          0.37        -10.34        25.09 o                         
 -12   2   2          8.83         17.96        12.48 o                         
 -11   2   2          0.16         10.05        11.31 o                         
 -10   2   2          6.21         10.03         9.04 o                         
  -9   2   2         80.79        109.93        14.25 o                         
  -8   2   2          5.71          1.73         3.79 o                         
  -7   2   2          6.64          2.51         2.80 o                         
  -6   2   2        208.23        231.33        12.65 o                         
  -5   2   2        189.17        192.52        12.35 o                         
  -4   2   2        347.37        204.56        25.76 o                         
  -3   2   2         39.76         49.12         5.63 o                         
  -2   2   2      10171.90       9788.34       103.83 o                         
  -1   2   2      21874.79      21254.04       195.78 o                         
   0   2   2       6062.34       6365.30        88.49 o                         
   1   2   2        313.28        213.23         3.37 o                         
   2   2   2      31428.65      32514.54       244.25 o                         
   3   2   2        475.96        492.05        10.64 o                         
   4   2   2         88.22         56.83         2.65 o                         
   5   2   2        689.47        556.02        10.03 o                         
   6   2   2       1818.33       1939.27        37.39 o                         
   7   2   2        295.37        315.14        10.19 o                         
   8   2   2         11.64         11.40         4.04 o                         
   9   2   2         64.51         84.78        10.63 o                         
  10   2   2         68.05         79.05         7.95 o                         
  11   2   2         45.35         53.87         8.14 o                         
  12   2   2          9.05         35.50         9.36 o                         
  13   2   2         14.90         15.07        16.27 o                         
  14   2   2          0.51          3.62        15.12 o                         
  15   2   2          2.49         15.17        17.88 o                         
  16   2   2          3.11         25.97        25.44 o                         
 -13   3   2          6.94         10.94        12.82 o                         
 -12   3   2          0.25         30.03        15.55 o                         
 -11   3   2          8.32         40.63        20.01 o                         
 -10   3   2          5.02         11.78         6.25 o                         
  -9   3   2         10.12         26.53        10.75 o                         
  -8   3   2          8.00         11.41         6.00 o                         
  -7   3   2          0.46          5.77         5.77 o                         
  -6   3   2          3.21          4.56         6.92 o                         
  -5   3   2         54.04         42.83         5.95 o                         
  -4   3   2       1002.45        869.16        18.18 o                         
  -3   3   2        321.87        259.27         7.43 o                         
  -2   3   2        345.77        333.77        12.66 o                         
  -1   3   2      11832.49      12389.33       131.61 o                         
   0   3   2      13351.67      12409.79       114.77 o                         
   1   3   2        593.30        350.35        18.21 o                         
   2   3   2         19.77         23.10         2.00 o                         
   3   3   2       2222.38       2099.83        25.04 o                         
   4   3   2        666.16        588.05        10.35 o                         
   5   3   2        199.05        185.14         7.04 o                         
   6   3   2       1283.20       1422.47        27.27 o                         
   7   3   2       1303.33       1348.30        24.90 o                         
   8   3   2          6.68          9.23         3.76 o                         
   9   3   2         77.97         82.35        13.05 o                         
  10   3   2          0.48         -1.48         5.58 o                         
  11   3   2         90.51         80.93        14.48 o                         
  12   3   2         15.47          9.46         5.72 o                         
  13   3   2          1.39          3.40         5.47 o                         
  14   3   2          4.93         -1.10         9.79 o                         
  15   3   2          0.98         -2.70        10.59 o                         
  16   3   2          0.05         23.60        16.63 o                         
 -12   4   2          8.30         -1.02         9.87 o                         
 -11   4   2          1.01         -7.17        10.68 o                         
 -10   4   2          9.02          2.46         5.02 o                         
  -9   4   2         23.19         20.98        13.91 o                         
  -8   4   2         80.20        127.91        13.79 o                         
  -7   4   2         16.28          8.99         6.12 o                         
  -6   4   2          3.54          0.78         3.56 o                         
  -5   4   2         12.82         70.09        22.34 o                         
  -4   4   2        399.32        348.58        10.95 o                         
  -3   4   2          0.29          2.00         2.87 o                         
  -2   4   2       1908.78       1570.09        33.88 o                         
  -1   4   2        683.08        553.22        26.77 o                         
   0   4   2        435.01        376.91        30.05 o                         
   1   4   2          1.42         -0.92         3.94 o                         
   2   4   2       1278.12       1247.45        46.28 o                         
   3   4   2       4013.68       3969.25        48.71 o                         
   4   4   2         75.05         63.50         3.97 o                         
   5   4   2        711.54        764.97        14.05 o                         
   6   4   2       1735.85       1794.94        39.19 o                         
   7   4   2        919.90        906.18        19.51 o                         
   8   4   2        123.96        112.49         7.53 o                         
   9   4   2        129.15        147.11        10.12 o                         
  10   4   2          4.26          3.00         6.43 o                         
  11   4   2          0.01         12.41        18.53 o                         
  12   4   2          0.44          0.34         4.48 o                         
  13   4   2         21.25         15.44         6.64 o                         
  14   4   2          6.53         13.12        12.97 o                         
  15   4   2          0.08        -12.26        19.25 o                         
  16   4   2          0.10         -6.09        11.90 o                         
 -12   5   2          8.65          7.89        12.88 o                         
 -11   5   2          2.04         15.74        12.45 o                         
 -10   5   2          0.37          5.25         5.93 o                         
  -9   5   2        112.54         53.65        22.44 o                         
  -8   5   2          0.78          2.86         6.40 o                         
  -7   5   2         45.96         46.78         9.67 o                         
  -6   5   2         87.82         64.61        11.40 o                         
  -5   5   2         17.57         53.09         7.55 o                         
  -4   5   2        314.54        348.74        11.22 o                         
  -3   5   2        486.31        448.43        34.35 o                         
  -2   5   2       1578.59       1863.33        30.41 o                         
  -1   5   2          0.39         18.20         2.97 o                         
   0   5   2       6046.51       6002.75        60.09 o                         
   1   5   2         40.97         57.03         4.09 o                         
   2   5   2       1771.63       2207.66        29.39 o                         
   3   5   2       2837.87       2726.75        37.89 o                         
   4   5   2        368.47        424.91        10.75 o                         
   5   5   2       2776.37       2803.40        44.99 o                         
   6   5   2        507.74        526.85        16.30 o                         
   7   5   2        476.97        523.46        14.60 o                         
   8   5   2         53.63         36.04         5.10 o                         
   9   5   2          0.03         -0.07         5.31 o                         
  10   5   2        220.71        221.96        12.68 o                         
  11   5   2         15.56         31.29        11.55 o                         
  12   5   2          4.09         11.50         6.18 o                         
  13   5   2         23.15         32.07         8.18 o                         
  14   5   2          0.09          3.99        10.44 o                         
  15   5   2          0.08         14.40        13.61 o                         
  16   5   2          5.42         -3.44        13.31 o                         
 -11   6   2          0.33         -0.59        11.12 o                         
 -10   6   2          0.12          5.53         6.19 o                         
  -9   6   2          0.59          3.99         7.36 o                         
  -8   6   2        264.98        296.64        26.25 o                         
  -7   6   2         39.19         37.67         8.50 o                         
  -6   6   2         94.53        114.76        11.21 o                         
  -5   6   2        108.93         93.27         8.78 o                         
  -4   6   2         72.36        101.89         7.60 o                         
  -3   6   2         73.13         87.93         5.74 o                         
  -2   6   2         45.22         55.48         7.64 o                         
  -1   6   2       1511.55       1679.32       152.89 o                         
   0   6   2        118.39        100.87         2.99 o                         
   1   6   2         40.13         49.05         8.52 o                         
   2   6   2       1651.77       1948.80        27.46 o                         
   3   6   2          9.29         16.83         3.87 o                         
   4   6   2       2253.87       2520.11        40.84 o                         
   5   6   2        498.48        454.60        12.68 o                         
   6   6   2        265.42        275.72        15.52 o                         
   7   6   2        372.62        362.63        12.22 o                         
   8   6   2          8.60          2.85         3.88 o                         
   9   6   2         12.05         34.71        11.81 o                         
  10   6   2          3.07         13.83         6.11 o                         
  11   6   2          2.01         18.11         6.95 o                         
  12   6   2         59.36         68.53        13.77 o                         
  13   6   2         64.11         64.44        10.08 o                         
  14   6   2         43.68         34.99        15.40 o                         
  15   6   2         27.27          6.62        12.29 o                         
  16   6   2          0.40         -3.43        11.01 o                         
 -11   7   2          2.07          2.65        12.58 o                         
 -10   7   2          0.88          7.77         8.15 o                         
  -9   7   2         19.16         21.06        10.31 o                         
  -8   7   2          0.31          1.18         5.99 o                         
  -7   7   2         19.58         14.53         6.88 o                         
  -6   7   2        121.77        111.69        15.33 o                         
  -5   7   2         19.28         38.77         8.38 o                         
  -4   7   2         19.15         37.11         7.30 o                         
  -3   7   2        132.28        113.31        12.31 o                         
  -2   7   2          0.28          5.64         3.63 o                         
  -1   7   2        225.72        280.85        74.04 o                         
   0   7   2         22.32         34.02        12.48 o                         
   1   7   2          8.15          8.63         6.48 o                         
   2   7   2        442.59        488.64        18.28 o                         
   3   7   2          1.73          0.44         3.31 o                         
   4   7   2       2709.77       2472.41        43.65 o                         
   5   7   2         13.94         51.87        15.29 o                         
   6   7   2          3.54          5.01         6.07 o                         
   7   7   2          1.60         -3.11         3.88 o                         
   8   7   2        892.42        947.50        26.17 o                         
   9   7   2         33.26         41.37         6.86 o                         
  10   7   2        304.88        301.40        15.75 o                         
  11   7   2          6.25          2.56         6.61 o                         
  12   7   2          0.98         -2.79         6.59 o                         
  13   7   2        117.65        139.52        35.11 o                         
  14   7   2         18.92         11.13        12.48 o                         
  15   7   2          4.63         -6.32        12.72 o                         
  16   7   2          1.34         -0.43        12.55 o                         
 -10   8   2          0.42         -5.02        13.50 o                         
  -9   8   2          0.16          2.21         9.39 o                         
  -8   8   2         19.24         27.80        23.95 o                         
  -7   8   2         22.96         33.01        23.14 o                         
  -6   8   2          9.64         17.50         9.25 o                         
  -5   8   2        101.24         95.11        14.30 o                         
  -4   8   2          2.24         24.57        27.43 o                         
  -3   8   2         53.74         54.83         9.86 o                         
  -2   8   2        311.05        300.72        19.17 o                         
  -1   8   2         89.86         87.06        10.91 o                         
   0   8   2        391.08        440.76        21.31 o                         
   1   8   2         72.71         83.30        10.41 o                         
   2   8   2          5.31          8.31         5.57 o                         
   3   8   2        116.37         96.74        10.91 o                         
   4   8   2        420.03        462.13        21.02 o                         
   5   8   2        362.16        411.27        27.49 o                         
   6   8   2        135.99        137.87         8.27 o                         
   7   8   2          2.55         -0.09         3.70 o                         
   8   8   2          7.14          1.86         4.42 o                         
   9   8   2        252.15        282.58        15.70 o                         
  10   8   2         21.27         30.49         7.75 o                         
  11   8   2         38.09         53.12         9.93 o                         
  12   8   2          0.00         -2.07         5.93 o                         
  13   8   2          0.68          8.40        15.70 o                         
  14   8   2         33.31         39.19        14.59 o                         
  15   8   2          7.90          7.53        12.32 o                         
  16   8   2          0.00         10.42        12.17 o                         
  -9   9   2          0.00         -0.43        24.19 o                         
  -8   9   2          0.05          7.37        11.45 o                         
  -7   9   2          2.77          5.54        12.88 o                         
  -6   9   2         14.79         29.24        12.83 o                         
  -5   9   2          6.02         16.18        10.75 o                         
  -4   9   2         29.68         16.01         8.88 o                         
  -3   9   2         14.88         19.92         8.57 o                         
  -2   9   2          7.66         16.02        10.45 o                         
  -1   9   2          6.25         59.33        44.50 o                         
   0   9   2         50.29         49.74         8.83 o                         
   1   9   2         73.45         67.44        13.12 o                         
   2   9   2        319.84        331.22        17.88 o                         
   3   9   2          7.87          9.87         2.94 o                         
   4   9   2          0.60          1.37         3.14 o                         
   5   9   2         87.19         82.60        13.10 o                         
   6   9   2        547.60         45.17        31.16 o                         
   7   9   2         13.25          3.19         4.51 o                         
   8   9   2         70.44         81.85        11.83 o                         
   9   9   2        119.83        113.70        10.02 o                         
  10   9   2         51.00         47.40         9.68 o                         
  11   9   2          0.00          0.12         6.76 o                         
  12   9   2          1.81          1.39         6.48 o                         
  13   9   2          0.82          3.73         8.15 o                         
  14   9   2          0.06         16.42        22.65 o                         
  15   9   2          4.53         30.00        18.25 o                         
  16   9   2          4.86         43.13        20.15 o                         
  -8  10   2          0.24          6.03        10.23 o                         
  -7  10   2          2.01         -5.42         8.60 o                         
  -6  10   2          6.20          5.33         9.71 o                         
  -5  10   2         80.19         76.07        14.66 o                         
  -4  10   2         20.16         18.02        13.77 o                         
  -3  10   2         82.52         87.80        13.38 o                         
  -2  10   2        181.62        152.40        17.95 o                         
  -1  10   2         21.59         50.41        17.12 o                         
   0  10   2        473.33        458.23        25.99 o                         
   1  10   2         41.24         47.25        10.96 o                         
   2  10   2         73.65         87.85        13.38 o                         
   3  10   2        441.38        491.74        42.07 o                         
   4  10   2         83.21         91.30        12.63 o                         
   5  10   2         50.87         33.60        10.56 o                         
   6  10   2        160.56        165.14        17.00 o                         
   7  10   2         25.26         23.13        13.96 o                         
   8  10   2          4.71          1.95         5.59 o                         
   9  10   2          0.28          6.76         6.33 o                         
  10  10   2         48.52         37.89        17.06 o                         
  11  10   2          3.59          5.70         7.16 o                         
  12  10   2          1.47          5.52         7.09 o                         
  13  10   2          1.32         11.18         8.44 o                         
  14  10   2          6.98        -10.46        13.33 o                         
  15  10   2          5.06         10.46        19.93 o                         
  -7  11   2          0.06         -0.82        10.04 o                         
  -6  11   2          7.55          4.84        11.36 o                         
  -5  11   2          9.11          5.04         9.38 o                         
  -4  11   2         97.01         71.79        15.56 o                         
  -3  11   2          0.32          5.19         7.93 o                         
  -2  11   2        136.47        124.47        27.68 o                         
  -1  11   2          1.19          7.18         8.93 o                         
   0  11   2         32.37         33.22        11.79 o                         
   1  11   2         44.77         57.96        11.70 o                         
   2  11   2        163.51        169.78        17.70 o                         
   3  11   2         48.25         84.72        15.59 o                         
   4  11   2         76.24         79.01        15.01 o                         
   5  11   2         27.41         21.80        12.48 o                         
   6  11   2         44.21         30.41        17.90 o                         
   7  11   2        120.56        142.11        16.04 o                         
   8  11   2         67.98        115.24        15.44 o                         
   9  11   2         18.90         12.19         6.93 o                         
  10  11   2         54.43         36.06        17.15 o                         
  11  11   2         31.58         10.91        10.05 o                         
  12  11   2         27.47         12.92         8.71 o                         
  13  11   2         20.64         11.72        13.53 o                         
  14  11   2          6.36         18.17        13.23 o                         
  15  11   2          0.86         12.11        13.50 o                         
  -6  12   2          0.02         14.41        12.33 o                         
  -5  12   2          4.23         34.41        14.13 o                         
  -4  12   2         53.97         61.48        16.14 o                         
  -3  12   2          0.09        -12.59        12.59 o                         
  -2  12   2         27.29         23.91        17.63 o                         
  -1  12   2          9.35         52.27        32.11 o                         
   0  12   2        107.96         93.78        17.11 o                         
   1  12   2        160.20        205.04        22.72 o                         
   2  12   2        159.97        185.52        31.73 o                         
   3  12   2        493.46        491.90        32.57 o                         
   4  12   2        356.74        367.04        27.10 o                         
   5  12   2        443.39        533.43        32.08 o                         
   6  12   2         57.52         66.15        14.06 o                         
   7  12   2          0.14          1.47         4.82 o                         
   8  12   2          0.87         31.43        20.03 o                         
   9  12   2        134.19         76.09        31.37 o                         
  10  12   2          1.18         -6.97         7.50 o                         
  11  12   2         13.31          1.39         6.67 o                         
  12  12   2          6.30          4.10         7.30 o                         
  13  12   2         22.80         -0.56         6.93 o                         
  14  12   2          4.73        -13.49        13.49 o                         
  -5  13   2          7.74          6.75         9.64 o                         
  -4  13   2          0.06         19.15        13.24 o                         
  -3  13   2          0.19         11.03        10.76 o                         
  -2  13   2          0.66        -13.53        13.53 o                         
  -1  13   2         46.09         30.80        24.41 o                         
   0  13   2        181.57        196.65        25.89 o                         
   1  13   2          9.09         -0.32        15.85 o                         
   2  13   2         76.43         85.08        25.68 o                         
   3  13   2         36.97         40.67        15.23 o                         
   4  13   2         24.78          5.65        11.44 o                         
   5  13   2         24.42         24.99        12.00 o                         
   6  13   2         55.82         60.99        16.64 o                         
   7  13   2        138.87        137.80        21.86 o                         
   8  13   2        111.52        142.88        50.20 o                         
   9  13   2          7.08          3.58         8.95 o                         
  10  13   2          5.42         14.68         8.53 o                         
  11  13   2         17.25         29.65        20.51 o                         
  12  13   2         12.09          2.50         8.26 o                         
  13  13   2         13.36          7.60        12.57 o                         
  14  13   2          0.87        -13.96        13.96 o                         
  -4  14   2          3.60         13.34        16.47 o                         
  -3  14   2          6.09         14.28        15.39 o                         
  -2  14   2          0.67        -13.97        13.97 o                         
  -1  14   2          1.98        -15.39        15.39 o                         
   0  14   2         14.54         47.36        34.64 o                         
   1  14   2         30.30         42.09        18.44 o                         
   2  14   2          2.84         27.50        29.14 o                         
   3  14   2         44.59         61.38        18.33 o                         
   4  14   2          2.03        -14.37        14.37 o                         
   5  14   2        124.17        138.18        20.65 o                         
   6  14   2          4.95          2.25        10.22 o                         
   7  14   2          7.64         18.57        12.42 o                         
   8  14   2          5.25          5.10        15.80 o                         
   9  14   2         42.60         42.75        15.31 o                         
  10  14   2         17.15         25.04        13.76 o                         
  11  14   2         37.92         36.11        18.72 o                         
  12  14   2          2.36          4.90         9.42 o                         
  13  14   2          2.92         18.30        13.25 o                         
  -2  15   2         25.52         17.12        16.77 o                         
  -1  15   2         11.73          1.33        15.12 o                         
   0  15   2          5.55         19.82        21.17 o                         
   1  15   2          0.61          6.82        11.93 o                         
   2  15   2          9.43         47.62        25.27 o                         
   3  15   2         13.38         17.87        16.01 o                         
   4  15   2         22.30         69.23        22.63 o                         
   5  15   2          8.49          4.34        10.31 o                         
   6  15   2          9.47         18.86        13.97 o                         
   7  15   2         15.05         45.23        28.06 o                         
   8  15   2          4.64         12.50        14.84 o                         
   9  15   2         19.91         23.49        15.05 o                         
  10  15   2         27.58         35.82        18.01 o                         
  11  15   2         33.19         40.64        15.16 o                         
  12  15   2          8.64         21.93        20.63 o                         
   0  16   2         54.00         43.02        20.11 o                         
   1  16   2         49.47         68.08        21.52 o                         
   2  16   2         14.73         20.65        16.45 o                         
   3  16   2         22.32         62.47        20.16 o                         
   4  16   2          1.06        -12.80        13.86 o                         
   5  16   2          2.06         12.22        17.31 o                         
   6  16   2          2.14         -6.65        24.71 o                         
   7  16   2         10.56          0.92        19.39 o                         
   8  16   2          7.09         20.45        54.03 o                         
   9  16   2          0.08          6.83        14.66 o                         
  10  16   2          5.08         10.75        12.63 o                         
  11  16   2         17.25         23.38        25.00 o                         
   3  17   2          5.11        -32.35        32.35 o                         
   4  17   2          0.64         39.59        19.35 o                         
   5  17   2         33.38         63.76        29.38 o                         
   6  17   2         25.13         36.08        22.71 o                         
   7  17   2         75.12        105.35        25.39 o                         
   8  17   2          7.04         11.34        24.36 o                         
  -5 -16   3         20.28         12.69        16.15 o                         
  -4 -16   3          0.27         -9.64        16.43 o                         
  -3 -16   3         48.41         78.64        24.98 o                         
  -2 -16   3         15.33          0.49        14.42 o                         
  -8 -15   3          2.48         19.25        22.41 o                         
  -7 -15   3          1.86         17.63        15.42 o                         
  -6 -15   3         12.39         55.13        19.54 o                         
  -5 -15   3          2.80         15.82        13.91 o                         
  -4 -15   3          3.07         17.41        33.51 o                         
  -3 -15   3         19.15         12.88        12.81 o                         
  -2 -15   3         26.09         23.07        18.17 o                         
  -1 -15   3          1.35         13.38        21.84 o                         
   0 -15   3          7.33        -16.74        26.79 o                         
   1 -15   3          0.04         15.03        19.87 o                         
 -10 -14   3          0.01         49.79        31.43 o                         
  -9 -14   3          4.99         24.03        25.54 o                         
  -8 -14   3          0.90         14.61        12.45 o                         
  -7 -14   3         19.55         41.01        15.64 o                         
  -6 -14   3          0.12          4.66        10.98 o                         
  -5 -14   3          9.77          2.40        10.90 o                         
  -4 -14   3          1.93         -0.67        10.29 o                         
  -3 -14   3         10.67         16.62        13.45 o                         
  -2 -14   3         37.27         35.71        14.70 o                         
  -1 -14   3          3.44          7.65        11.18 o                         
   0 -14   3          3.13         20.09        16.44 o                         
   1 -14   3          9.48          9.88        12.98 o                         
   2 -14   3          0.14          6.84        15.01 o                         
   3 -14   3          5.97        -14.64        14.91 o                         
   4 -14   3          1.84          7.06        14.03 o                         
 -11 -13   3          8.92         19.46        14.22 o                         
 -10 -13   3          0.20         -8.41        12.56 o                         
  -9 -13   3          0.31         10.70        12.17 o                         
  -8 -13   3          1.95         -1.85         6.79 o                         
  -7 -13   3          7.93          5.26         9.86 o                         
  -6 -13   3          2.37         20.48        13.04 o                         
  -5 -13   3          3.47         -2.00         9.52 o                         
  -4 -13   3         12.25          7.67         9.71 o                         
  -3 -13   3         27.17         54.05        15.41 o                         
  -2 -13   3          7.08          9.53        11.88 o                         
  -1 -13   3          6.68          8.56        11.48 o                         
   0 -13   3         15.57          3.91        13.40 o                         
   1 -13   3         26.46         39.67        15.48 o                         
   2 -13   3          2.47        113.40        73.18 o                         
   3 -13   3         25.30         51.48        25.81 o                         
   4 -13   3         32.32         30.89        18.90 o                         
   5 -13   3         10.04         -6.00        13.25 o                         
 -12 -12   3          0.07         -3.44        11.96 o                         
 -11 -12   3          2.09          3.78        17.39 o                         
 -10 -12   3         10.63          6.94        10.97 o                         
  -9 -12   3         23.53         10.02         9.16 o                         
  -8 -12   3          4.63          1.73         6.49 o                         
  -7 -12   3          3.49         16.80        14.03 o                         
  -6 -12   3          4.57         37.40        25.55 o                         
  -5 -12   3         12.09          6.13         9.86 o                         
  -4 -12   3         16.93         35.13        12.39 o                         
  -3 -12   3         21.63         23.24        13.12 o                         
  -2 -12   3          9.22         12.87         9.75 o                         
  -1 -12   3         48.54         40.01        15.50 o                         
   0 -12   3         43.86         61.91        18.36 o                         
   1 -12   3         10.83         31.82        15.96 o                         
   2 -12   3          6.16        -13.04        13.04 o                         
   3 -12   3         36.23         73.46        18.85 o                         
   4 -12   3          3.01          7.62        12.38 o                         
   5 -12   3          6.92          2.49        10.91 o                         
   6 -12   3         71.78        106.99        24.34 o                         
   7 -12   3         16.65          0.88        11.77 o                         
 -13 -11   3         15.09         19.60        22.76 o                         
 -12 -11   3          6.46          2.39        13.02 o                         
 -11 -11   3         13.06         10.81        11.13 o                         
 -10 -11   3          1.28          1.19         9.11 o                         
  -9 -11   3         15.51         10.40         7.18 o                         
  -8 -11   3         57.19         49.05        11.88 o                         
  -7 -11   3        142.58        135.79        14.55 o                         
  -6 -11   3        109.22         95.34        11.77 o                         
  -5 -11   3         45.32         37.45         8.49 o                         
  -4 -11   3        206.94        175.81        21.48 o                         
  -3 -11   3        163.45        164.06        18.42 o                         
  -2 -11   3          3.26        -11.61        11.61 o                         
  -1 -11   3        611.94        628.09        64.51 o                         
   0 -11   3        114.89        153.91        21.50 o                         
   1 -11   3        307.35        384.45        37.10 o                         
   2 -11   3         22.26         22.65        12.54 o                         
   3 -11   3         10.56         46.68        43.42 o                         
   4 -11   3        101.41         95.29        19.84 o                         
   5 -11   3         11.37         15.57        11.84 o                         
   6 -11   3          5.96          6.84        11.47 o                         
   7 -11   3          7.84         19.42        14.97 o                         
   8 -11   3          4.77         26.10        20.52 o                         
 -13 -10   3         13.33        -10.37        16.03 o                         
 -12 -10   3          8.67          7.41        19.39 o                         
 -11 -10   3         13.07         23.35        15.01 o                         
 -10 -10   3          0.08         -2.77        10.38 o                         
  -9 -10   3         19.87         17.30        19.25 o                         
  -8 -10   3        265.37        236.10        16.35 o                         
  -7 -10   3         57.39         49.57         9.60 o                         
  -6 -10   3        116.17        112.98        12.33 o                         
  -5 -10   3          1.60          9.19         6.47 o                         
  -4 -10   3        355.37        284.24        23.09 o                         
  -3 -10   3          0.08         -2.93         4.68 o                         
  -2 -10   3        274.64        262.85        20.58 o                         
  -1 -10   3         84.23         92.17        13.86 o                         
   0 -10   3        758.28        797.80        38.20 o                         
   1 -10   3        376.45        357.23        34.37 o                         
   2 -10   3        123.56        136.87        16.76 o                         
   3 -10   3         72.64         79.90        16.40 o                         
   4 -10   3         36.04         43.79        13.14 o                         
   5 -10   3          0.92         11.10        11.41 o                         
   6 -10   3          0.36         56.23        50.95 o                         
   7 -10   3         11.86          7.52         9.82 o                         
   8 -10   3          0.80          9.76        17.58 o                         
   9 -10   3         10.54          2.72        11.46 o                         
 -14  -9   3          0.33         49.14        29.00 o                         
 -13  -9   3          0.17          5.31        30.57 o                         
 -12  -9   3          3.99          8.77        12.69 o                         
 -11  -9   3          1.45          0.50        10.01 o                         
 -10  -9   3         14.23         -9.00        12.21 o                         
  -9  -9   3         11.19          8.34         9.82 o                         
  -8  -9   3         60.86         59.40         9.00 o                         
  -7  -9   3          9.43         19.13         6.58 o                         
  -6  -9   3         48.19         68.26         9.41 o                         
  -5  -9   3         99.87        118.08        18.43 o                         
  -4  -9   3         19.98         19.32         6.29 o                         
  -3  -9   3         27.02         35.75         6.05 o                         
  -2  -9   3        157.76        135.64        16.51 o                         
  -1  -9   3          1.65         -0.72         6.18 o                         
   0  -9   3        256.64        263.62        31.81 o                         
   1  -9   3        101.68        117.88        25.71 o                         
   2  -9   3        361.61        396.02        39.80 o                         
   3  -9   3         14.55         21.89        17.36 o                         
   4  -9   3          0.00         -9.13         9.13 o                         
   5  -9   3         21.64         24.03        11.61 o                         
   6  -9   3         46.21         65.29        20.66 o                         
   7  -9   3          3.01         14.31        11.04 o                         
   8  -9   3          4.90          7.92         9.76 o                         
   9  -9   3          2.07          2.84         9.36 o                         
  10  -9   3          3.17          0.84         9.56 o                         
 -14  -8   3          2.51         43.34        22.21 o                         
 -13  -8   3          0.37         21.09        21.60 o                         
 -12  -8   3          0.18         -0.62        10.10 o                         
 -11  -8   3          9.86          5.25        11.23 o                         
 -10  -8   3          2.30         -8.73        10.86 o                         
  -9  -8   3         29.81         45.83        28.43 o                         
  -8  -8   3        161.92        148.10        10.76 o                         
  -7  -8   3         77.82         71.91         9.99 o                         
  -6  -8   3         15.23         33.07        10.41 o                         
  -5  -8   3        118.88        126.64        10.34 o                         
  -4  -8   3         25.72         54.32         7.44 o                         
  -3  -8   3         56.56         78.68        14.17 o                         
  -2  -8   3          2.13         -2.72         4.29 o                         
  -1  -8   3         83.65         94.77         9.87 o                         
   0  -8   3        521.70        460.99        28.43 o                         
   1  -8   3          0.23         -6.74         6.74 o                         
   2  -8   3        129.37        131.91        15.50 o                         
   3  -8   3          0.68          4.24         7.19 o                         
   4  -8   3          9.19         10.96        20.44 o                         
   5  -8   3          9.55         -9.39         9.39 o                         
   6  -8   3          2.55          7.80         8.68 o                         
   7  -8   3         70.62         90.96        17.49 o                         
   8  -8   3          0.70         11.89        10.23 o                         
   9  -8   3          0.16          0.03         8.80 o                         
  10  -8   3          1.55        -11.53        11.53 o                         
  11  -8   3          0.25        -12.49        12.49 o                         
 -14  -7   3          0.53          6.69        14.35 o                         
 -13  -7   3          8.05         12.61        21.82 o                         
 -12  -7   3         11.40         22.01        15.69 o                         
 -11  -7   3         37.09         25.58        15.31 o                         
 -10  -7   3         11.77        -12.20        12.20 o                         
  -9  -7   3          0.49          3.08        23.03 o                         
  -8  -7   3         65.34         59.76         7.15 o                         
  -7  -7   3        155.93        215.53        40.10 o                         
  -6  -7   3         23.35         32.18         7.51 o                         
  -5  -7   3          2.78          2.39         3.97 o                         
  -4  -7   3        339.81        468.60        61.57 o                         
  -3  -7   3         89.85         93.19         7.35 o                         
  -2  -7   3        954.38        980.28        39.42 o                         
  -1  -7   3        340.15        438.07        12.20 o                         
   0  -7   3          0.32         31.61        15.66 o                         
   1  -7   3         14.64         13.36         6.28 o                         
   2  -7   3        135.60        116.96        11.43 o                         
   3  -7   3        148.29        190.42        21.14 o                         
   4  -7   3        121.17         89.92         8.49 o                         
   5  -7   3          0.16         34.65        27.18 o                         
   6  -7   3        152.49        127.33        17.75 o                         
   7  -7   3          1.11         -1.60         4.75 o                         
   8  -7   3         35.68         35.03        14.85 o                         
   9  -7   3         13.69          4.02        11.15 o                         
  10  -7   3          0.05          0.55         7.34 o                         
  11  -7   3          9.69          7.51        14.58 o                         
  12  -7   3          0.00         -4.43        16.63 o                         
 -14  -6   3         18.78         22.08        30.54 o                         
 -13  -6   3          6.62         15.15        23.14 o                         
 -12  -6   3         44.14         19.20        13.32 o                         
 -11  -6   3        116.74        151.77        23.48 o                         
 -10  -6   3         58.72         52.51        15.31 o                         
  -9  -6   3        324.76        344.81        25.96 o                         
  -8  -6   3         39.83         49.24        13.78 o                         
  -7  -6   3         53.47         89.88         9.58 o                         
  -6  -6   3        222.50        220.76        10.18 o                         
  -5  -6   3         64.54         70.94        11.46 o                         
  -4  -6   3          4.75        991.21        55.60 o                         
  -3  -6   3         78.59        107.30         7.68 o                         
  -2  -6   3        975.51        893.36        28.93 o                         
  -1  -6   3         24.33         24.64         5.59 o                         
   0  -6   3         34.80         38.90         3.95 o                         
   1  -6   3        362.91        372.52        29.10 o                         
   2  -6   3          0.76         13.56         4.02 o                         
   3  -6   3        284.72        292.47        19.46 o                         
   4  -6   3          4.44          3.45         5.69 o                         
   5  -6   3         27.08         30.64         5.58 o                         
   6  -6   3          8.96         15.77        16.36 o                         
   7  -6   3         19.61          6.42         7.12 o                         
   8  -6   3         12.23         22.05         7.49 o                         
   9  -6   3          3.55          7.53         7.03 o                         
  10  -6   3         26.41         31.38        10.14 o                         
  11  -6   3          6.54         33.35        30.54 o                         
  12  -6   3          9.30         26.51        18.28 o                         
 -14  -5   3          3.35          2.38        13.83 o                         
 -13  -5   3          0.46         10.81        20.74 o                         
 -12  -5   3          8.50         18.09        14.84 o                         
 -11  -5   3         13.21         13.39        11.62 o                         
 -10  -5   3         11.81         15.13        10.31 o                         
  -9  -5   3         48.54         56.29        13.18 o                         
  -8  -5   3         47.42         57.71        21.66 o                         
  -7  -5   3          0.55         39.43        23.14 o                         
  -6  -5   3          0.78         -0.08         3.96 o                         
  -5  -5   3         19.15         13.91         4.22 o                         
  -4  -5   3        609.99        835.42       189.66 o                         
  -3  -5   3         68.68         58.65         7.38 o                         
  -2  -5   3       1123.58       1320.56        37.40 o                         
  -1  -5   3       1101.90       1117.88        28.41 o                         
   0  -5   3          0.53          3.87         2.52 o                         
   1  -5   3       1460.75       1540.68        24.17 o                         
   2  -5   3        453.34        410.54        20.74 o                         
   3  -5   3        200.50        220.95         8.43 o                         
   4  -5   3        607.93        567.80        19.14 o                         
   5  -5   3          0.97          5.30         3.74 o                         
   6  -5   3          5.48          9.27         4.93 o                         
   7  -5   3        186.61        179.16        11.25 o                         
   8  -5   3         42.11         76.46        10.06 o                         
   9  -5   3          2.55          6.93         6.41 o                         
  10  -5   3          2.32         74.78        40.69 o                         
  11  -5   3          0.17         -1.17         5.18 o                         
  12  -5   3          6.04         -7.39         7.58 o                         
  13  -5   3          0.68          2.61         8.17 o                         
 -14  -4   3          3.08          0.20        16.50 o                         
 -13  -4   3          1.41          5.02        13.05 o                         
 -12  -4   3          0.05         -2.76        11.79 o                         
 -11  -4   3        147.95        149.51        23.73 o                         
 -10  -4   3          0.27          4.45         9.17 o                         
  -9  -4   3         97.03        139.23        25.54 o                         
  -8  -4   3          0.00          4.49         7.58 o                         
  -7  -4   3          7.23         19.69         8.06 o                         
  -6  -4   3          0.05         32.79        23.38 o                         
  -5  -4   3         28.64         42.87         6.76 o                         
  -4  -4   3         23.87         41.46         7.86 o                         
  -3  -4   3          0.00          3.33         2.62 o                         
  -2  -4   3         89.90        107.52         5.84 o                         
  -1  -4   3       1803.09       1792.11        31.41 o                         
   0  -4   3          7.12         36.63        15.90 o                         
   1  -4   3        336.64        297.74        16.60 o                         
   2  -4   3         61.53         61.89         8.21 o                         
   3  -4   3        201.40        219.78        13.74 o                         
   4  -4   3         68.49         74.92         5.32 o                         
   5  -4   3        134.79        143.46        14.95 o                         
   6  -4   3        119.10         90.16         7.18 o                         
   7  -4   3         23.12         11.56         5.81 o                         
   8  -4   3        120.72        100.99        10.33 o                         
   9  -4   3         13.02          3.10         6.11 o                         
  10  -4   3          0.35         -0.08         3.95 o                         
  11  -4   3         33.71         14.72         8.98 o                         
  12  -4   3          9.04          3.31         5.98 o                         
  13  -4   3         28.52          4.91        10.34 o                         
 -14  -3   3          4.55         11.62        13.34 o                         
 -13  -3   3          0.00         10.60        12.36 o                         
 -12  -3   3          4.54         14.03        12.46 o                         
 -11  -3   3          0.02          6.75        11.30 o                         
 -10  -3   3         39.33         23.09        18.44 o                         
  -9  -3   3         17.66         26.19         9.75 o                         
  -8  -3   3         46.26         43.06        10.70 o                         
  -7  -3   3        329.09        293.79        18.26 o                         
  -6  -3   3        283.65        385.52        77.17 o                         
  -5  -3   3        179.99        148.99        12.58 o                         
  -4  -3   3       1053.13        963.73        15.41 o                         
  -3  -3   3       2148.90       2185.57        29.65 o                         
  -2  -3   3        933.08        890.56        31.23 o                         
  -1  -3   3       1377.52       1626.14        34.77 o                         
   0  -3   3       1280.06       1203.00        18.90 o                         
   1  -3   3       2500.50       2392.31        30.06 o                         
   2  -3   3         95.16         78.87         3.95 o                         
   3  -3   3          1.83          4.96         2.54 o                         
   4  -3   3        246.75        270.89         8.88 o                         
   5  -3   3        501.06        496.91        15.31 o                         
   6  -3   3        378.04        470.14        22.30 o                         
   7  -3   3          6.91          0.32         5.47 o                         
   8  -3   3        160.56        184.03        12.49 o                         
   9  -3   3          9.66         61.39        41.77 o                         
  10  -3   3          3.64          3.81         4.95 o                         
  11  -3   3          0.02         -2.57         5.49 o                         
  12  -3   3          3.15          0.92         5.14 o                         
  13  -3   3         20.73         10.27         7.67 o                         
  14  -3   3         15.51          7.72        10.92 o                         
 -14  -2   3          1.51         27.62        18.57 o                         
 -13  -2   3         14.56         13.53        12.61 o                         
 -12  -2   3          0.00         -9.31        11.80 o                         
 -11  -2   3         14.04         32.04        14.44 o                         
 -10  -2   3         19.51         18.54         9.72 o                         
  -9  -2   3          7.68         13.95         9.12 o                         
  -8  -2   3          0.04         -6.74         6.74 o                         
  -7  -2   3        184.85        199.09        15.06 o                         
  -6  -2   3         79.32         94.19         9.97 o                         
  -5  -2   3         18.41         15.01        11.48 o                         
  -4  -2   3         22.58         33.18         5.51 o                         
  -3  -2   3        385.32        354.23        15.69 o                         
  -2  -2   3        238.01        211.08        10.81 o                         
  -1  -2   3       1599.87       1565.54        20.19 o                         
   0  -2   3        191.89        212.44         6.80 o                         
   1  -2   3         27.74         17.74         4.59 o                         
   2  -2   3          4.37          7.71         2.14 o                         
   3  -2   3         91.96         80.50        10.94 o                         
   4  -2   3       1042.50       1041.73        20.22 o                         
   5  -2   3       1029.92       1061.67        26.81 o                         
   6  -2   3         64.59         84.57         7.31 o                         
   7  -2   3        144.97        176.25        19.33 o                         
   8  -2   3        194.03        210.28        14.18 o                         
   9  -2   3        263.87        223.21        12.34 o                         
  10  -2   3         86.12         95.82        11.60 o                         
  11  -2   3          3.63          7.01         6.52 o                         
  12  -2   3          4.22         -3.64         5.80 o                         
  13  -2   3          8.99          8.16         8.27 o                         
  14  -2   3          2.48          8.86        10.20 o                         
 -14  -1   3          0.21         16.49        13.41 o                         
 -13  -1   3          2.90          6.47        13.02 o                         
 -12  -1   3         40.20         52.56        18.28 o                         
 -11  -1   3         12.35          9.46        11.93 o                         
 -10  -1   3         10.78         10.85        10.23 o                         
  -9  -1   3          0.73          0.75         6.94 o                         
  -8  -1   3         37.48         56.71        16.58 o                         
  -7  -1   3          8.28         33.66        24.19 o                         
  -6  -1   3        272.43        263.01        15.70 o                         
  -5  -1   3       1202.01       1508.55        60.38 o                         
  -4  -1   3        194.92        210.73        12.39 o                         
  -3  -1   3        565.69        605.72        17.29 o                         
  -2  -1   3        310.18        358.21        25.57 o                         
  -1  -1   3        631.79        593.82        12.68 o                         
   0  -1   3       1113.64        963.03        12.32 o                         
   1  -1   3        188.27        161.97         3.99 o                         
   2  -1   3        669.30        660.59        12.65 o                         
   3  -1   3         29.80         33.61         3.56 o                         
   4  -1   3        286.18        231.12         6.75 o                         
   5  -1   3         12.65         22.57         3.75 o                         
   6  -1   3        718.64        755.07        16.64 o                         
   7  -1   3         51.21         62.42         7.37 o                         
   8  -1   3        325.74        381.11        14.12 o                         
   9  -1   3         32.05         30.02         6.31 o                         
  10  -1   3          2.08          4.16         4.31 o                         
  11  -1   3         73.58         71.42        11.17 o                         
  12  -1   3          0.58         -0.36         4.68 o                         
  13  -1   3          3.49          3.48         8.89 o                         
  14  -1   3         16.85         15.71         8.47 o                         
  15  -1   3          2.76         -3.76        22.79 o                         
 -14   0   3          1.52         30.73        25.00 o                         
 -13   0   3          0.09         23.35        17.10 o                         
 -12   0   3          0.74          7.89        11.62 o                         
 -11   0   3         14.72        162.65       111.49 o                         
 -10   0   3         25.19         40.40        20.49 o                         
  -9   0   3         42.51         61.55        12.75 o                         
  -8   0   3         82.19         85.70        13.91 o                         
  -7   0   3         10.58         58.90        14.61 o                         
  -6   0   3         69.12        129.31        36.16 o                         
  -5   0   3         19.80         21.28         2.76 o                         
  -4   0   3         66.62         94.78         3.20 o                         
  -3   0   3       1386.80       1269.73        27.23 o                         
  -2   0   3        751.36        737.14        15.20 o                         
  -1   0   3       1976.62       1790.00        16.29 o                         
   0   0   3         93.52         49.98         2.96 o                         
   1   0   3       6313.69       6167.29        83.90 o                         
   2   0   3          8.16          1.83         1.86 o                         
   3   0   3      48989.00      53660.48       444.18 o                         
   4   0   3        290.40        265.25        16.31 o                         
   5   0   3       2589.86       2305.10        30.88 o                         
   6   0   3        334.28        300.16        10.02 o                         
   7   0   3          8.05         16.29         4.26 o                         
   8   0   3        154.97        128.06        25.54 o                         
   9   0   3        188.98        193.25        10.64 o                         
  10   0   3        209.74        170.24        24.89 o                         
  11   0   3         68.84         33.14        16.40 o                         
  12   0   3         11.25         13.28         9.62 o                         
  13   0   3          5.99         -0.20         5.51 o                         
  14   0   3          5.52          2.56         6.93 o                         
  15   0   3         14.05         27.57        15.39 o                         
 -13   1   3          0.05          2.73        12.85 o                         
 -12   1   3          0.21          7.34        12.56 o                         
 -11   1   3          4.31         15.39        12.69 o                         
 -10   1   3          4.49         -0.66        11.26 o                         
  -9   1   3         19.47          7.60         8.37 o                         
  -8   1   3          0.09          1.05         2.43 o                         
  -7   1   3         78.69         94.29        10.69 o                         
  -6   1   3          4.56         22.76        11.31 o                         
  -5   1   3        390.40        418.08        29.70 o                         
  -4   1   3         30.99         38.94        12.95 o                         
  -3   1   3        389.14        392.37         8.99 o                         
  -2   1   3       2068.87       1854.30        27.08 o                         
  -1   1   3       2983.57       2696.94        85.69 o                         
   0   1   3       2987.36       2642.60        38.29 o                         
   1   1   3        380.71        376.61         6.44 o                         
   2   1   3       3490.06       3253.64       106.77 o                         
   3   1   3         84.86         73.73         5.88 o                         
   4   1   3        183.90        205.99         7.99 o                         
   5   1   3          9.06         10.16         3.64 o                         
   6   1   3       1927.82       1757.74        26.65 o                         
   7   1   3         56.99         55.43         4.53 o                         
   8   1   3        926.76        972.84        21.19 o                         
   9   1   3         76.11         90.03         7.96 o                         
  10   1   3          2.19          9.60         5.32 o                         
  11   1   3         67.06         90.07        12.62 o                         
  12   1   3        126.26        105.96        15.90 o                         
  13   1   3          1.96         -0.15         5.33 o                         
  14   1   3          5.56          9.78         6.90 o                         
  15   1   3          2.60          2.68        10.59 o                         
  16   1   3          0.18         61.73        35.97 o                         
 -13   2   3          1.08         -5.36        13.89 o                         
 -12   2   3          5.99          3.70        11.03 o                         
 -11   2   3         13.83          9.87        12.15 o                         
 -10   2   3         18.96         73.51        55.87 o                         
  -9   2   3          0.34          0.75         6.92 o                         
  -8   2   3         55.98         45.93        10.31 o                         
  -7   2   3          7.03         33.66        13.96 o                         
  -6   2   3          0.00          3.13         4.10 o                         
  -5   2   3        288.44        265.78        15.23 o                         
  -4   2   3          0.79         18.78        14.23 o                         
  -3   2   3         21.28         28.99         2.83 o                         
  -2   2   3          1.95          0.14         2.09 o                         
  -1   2   3      54521.32      50656.27       486.85 o                         
   0   2   3      12995.67      11776.11       108.69 o                         
   1   2   3       1528.24       1519.75        16.60 o                         
   2   2   3         22.55         23.60         3.31 o                         
   3   2   3      12481.86      14475.98       113.75 o                         
   4   2   3         22.25         15.39         1.92 o                         
   5   2   3         94.91         73.50         6.63 o                         
   6   2   3          7.36         16.69         3.21 o                         
   7   2   3        718.62        767.37        16.24 o                         
   8   2   3        261.70        246.85         9.48 o                         
   9   2   3        100.37        105.21         7.67 o                         
  10   2   3         47.56        148.10        10.30 o                         
  11   2   3         83.27         76.48        13.25 o                         
  12   2   3         91.62         90.54        10.21 o                         
  13   2   3         46.66         37.29        31.62 o                         
  14   2   3          5.22         10.08         6.92 o                         
  15   2   3          4.24         11.17        11.31 o                         
  16   2   3          1.56        -31.75        31.75 o                         
 -13   3   3          0.17         75.71        29.70 o                         
 -12   3   3          0.04         -2.08        10.13 o                         
 -11   3   3         17.59         -1.34        13.26 o                         
 -10   3   3          0.02         -5.07         9.02 o                         
  -9   3   3          0.05         -4.55         5.31 o                         
  -8   3   3        524.28        526.38        26.51 o                         
  -7   3   3        215.25        206.21        16.19 o                         
  -6   3   3          1.80          0.76         2.77 o                         
  -5   3   3        483.45        514.72        20.24 o                         
  -4   3   3        780.49        814.90        17.50 o                         
  -3   3   3         65.62         53.48         4.48 o                         
  -2   3   3        592.04        612.66        18.42 o                         
  -1   3   3        252.43        177.40        14.84 o                         
   0   3   3      34596.31      32829.10       323.22 o                         
   1   3   3      10337.30       9998.48        97.33 o                         
   2   3   3        687.54        696.53        23.40 o                         
   3   3   3         39.40         26.12         3.88 o                         
   4   3   3        424.62        359.30         6.66 o                         
   5   3   3        690.67        671.82        16.52 o                         
   6   3   3        129.42        129.35         5.39 o                         
   7   3   3          7.42         12.22         3.35 o                         
   8   3   3         23.20          9.31         5.33 o                         
   9   3   3         38.35         42.04         5.36 o                         
  10   3   3        265.16        253.62        11.53 o                         
  11   3   3         17.53         11.00         5.61 o                         
  12   3   3          6.90         12.19         6.25 o                         
  13   3   3         19.70         23.84         7.50 o                         
  14   3   3          5.17          9.22         6.59 o                         
  15   3   3          0.94         37.70        27.81 o                         
  16   3   3          4.84         -8.48        21.30 o                         
 -12   4   3          0.68         -7.43        12.86 o                         
 -11   4   3          0.11         -0.83         9.83 o                         
 -10   4   3          8.33         26.24        11.42 o                         
  -9   4   3         12.02          5.95         9.26 o                         
  -8   4   3         30.20         15.07         9.35 o                         
  -7   4   3        519.82        540.52        26.94 o                         
  -6   4   3        315.54        310.00        12.78 o                         
  -5   4   3          3.64          7.86         4.24 o                         
  -4   4   3        674.60        645.52        44.21 o                         
  -3   4   3         90.00        102.09         5.98 o                         
  -2   4   3         11.43          2.95         6.97 o                         
  -1   4   3       1936.71       1907.47        53.25 o                         
   0   4   3         14.76          7.09         2.30 o                         
   1   4   3      10241.12       9922.15       106.53 o                         
   2   4   3        277.23        271.76         7.74 o                         
   3   4   3       1098.20       1368.73        34.87 o                         
   4   4   3        287.57        308.11         7.26 o                         
   5   4   3        130.70        117.33         5.91 o                         
   6   4   3        190.86        202.96         7.79 o                         
   7   4   3         43.69         49.47         4.72 o                         
   8   4   3         57.50         53.74         5.33 o                         
   9   4   3        114.90         98.48         7.40 o                         
  10   4   3         70.24         90.87        14.89 o                         
  11   4   3         45.95         38.83         7.17 o                         
  12   4   3          3.23         17.56         9.89 o                         
  13   4   3          2.58          5.97         6.26 o                         
  14   4   3          0.00         -1.35         6.27 o                         
  15   4   3          1.68         -8.87        17.47 o                         
  16   4   3          0.31         15.68        20.79 o                         
 -12   5   3          1.31        -10.55        16.09 o                         
 -11   5   3          1.75         -7.48        11.21 o                         
 -10   5   3          0.02          4.66         8.26 o                         
  -9   5   3          2.91          3.09         5.06 o                         
  -8   5   3        158.81        133.27        17.09 o                         
  -7   5   3        192.90        153.52        26.21 o                         
  -6   5   3        351.79        351.68        15.63 o                         
  -5   5   3        133.22        143.06         9.29 o                         
  -4   5   3        214.76        196.78        15.19 o                         
  -3   5   3        209.16        229.55        10.10 o                         
  -2   5   3         11.27         19.79         5.00 o                         
  -1   5   3       1914.99       2061.48        34.48 o                         
   0   5   3        435.93        408.68        12.86 o                         
   1   5   3        761.49        695.36        13.24 o                         
   2   5   3        283.52        237.94        14.93 o                         
   3   5   3        242.42        267.92        15.15 o                         
   4   5   3        828.40        936.39        16.89 o                         
   5   5   3         24.01         10.80         4.75 o                         
   6   5   3        915.97        876.45        18.61 o                         
   7   5   3        115.94        140.59         7.42 o                         
   8   5   3         10.34         19.75        11.93 o                         
   9   5   3        164.01        186.00         9.70 o                         
  10   5   3          9.93          1.80         4.48 o                         
  11   5   3          7.70         12.50         5.50 o                         
  12   5   3          0.64         -2.92         5.11 o                         
  13   5   3          3.53          3.79         5.77 o                         
  14   5   3         84.32         74.11        16.83 o                         
  15   5   3          0.88         -3.38        10.20 o                         
  16   5   3          3.09         -7.61        28.73 o                         
 -11   6   3          0.07        -18.79        19.12 o                         
 -10   6   3          0.48         13.45        22.79 o                         
  -9   6   3         33.52         26.14        16.48 o                         
  -8   6   3          2.04          2.63         5.28 o                         
  -7   6   3        123.43        112.43        11.74 o                         
  -6   6   3         38.71         48.75         8.04 o                         
  -5   6   3         59.08         53.12         6.86 o                         
  -4   6   3        145.31        123.80         8.42 o                         
  -3   6   3         17.36         17.93         9.46 o                         
  -2   6   3          3.14          5.01         3.38 o                         
  -1   6   3        125.19        133.33         6.14 o                         
   0   6   3          0.13         -0.14         1.96 o                         
   1   6   3         68.74         70.41         6.46 o                         
   2   6   3         92.46         71.82         3.80 o                         
   3   6   3       2561.41       2888.27       100.09 o                         
   4   6   3        760.21        778.08        16.40 o                         
   5   6   3         48.45         45.05         4.91 o                         
   6   6   3         79.59         68.02         6.08 o                         
   7   6   3         35.66         40.46         5.23 o                         
   8   6   3         21.59         32.10         5.23 o                         
   9   6   3         25.08         26.53         6.30 o                         
  10   6   3        157.39        162.33        10.73 o                         
  11   6   3         73.43         65.65         8.75 o                         
  12   6   3        201.74        199.14        25.96 o                         
  13   6   3         15.21          3.54         5.98 o                         
  14   6   3          0.01          4.10         6.47 o                         
  15   6   3         56.56         51.35        26.92 o                         
  16   6   3          0.20          8.18        14.01 o                         
 -10   7   3          5.48         15.66        14.47 o                         
  -9   7   3          0.39          9.91         7.62 o                         
  -8   7   3          8.79          6.62         9.57 o                         
  -7   7   3         54.94         59.87         9.69 o                         
  -6   7   3         25.20         22.97         7.45 o                         
  -5   7   3         38.87         45.62         7.48 o                         
  -4   7   3         75.06         64.55         6.99 o                         
  -3   7   3         37.66         26.57         5.13 o                         
  -2   7   3         89.56         91.56         6.12 o                         
  -1   7   3        654.05        639.04        20.16 o                         
   0   7   3         55.46         37.88         3.10 o                         
   1   7   3        544.73        456.49        23.05 o                         
   2   7   3         88.03         86.02        20.90 o                         
   3   7   3       1211.52       1419.31        25.62 o                         
   4   7   3         14.75          9.98         3.30 o                         
   5   7   3        660.32        618.35        16.37 o                         
   6   7   3        382.24        482.79        15.20 o                         
   7   7   3         25.60         37.07         5.62 o                         
   8   7   3         81.49         90.98         8.19 o                         
   9   7   3         34.79         38.33         6.41 o                         
  10   7   3        139.70        120.67        10.38 o                         
  11   7   3         33.64         39.94         9.81 o                         
  12   7   3        108.22         97.60        12.69 o                         
  13   7   3         30.78         29.68         8.71 o                         
  14   7   3         40.29         55.00        16.35 o                         
  15   7   3         43.89         51.46        17.93 o                         
  16   7   3         10.88         15.19        14.47 o                         
 -10   8   3          0.21        -14.42        18.85 o                         
  -9   8   3          2.85         11.99        11.56 o                         
  -8   8   3          0.55          1.73        10.21 o                         
  -7   8   3          0.21          1.88         7.38 o                         
  -6   8   3         10.57         13.01         8.43 o                         
  -5   8   3         17.17         27.43         8.36 o                         
  -4   8   3         39.32         70.04        10.57 o                         
  -3   8   3          4.25          8.05         7.31 o                         
  -2   8   3         19.01         19.91         7.42 o                         
  -1   8   3         69.66         81.17         9.29 o                         
   0   8   3         14.76         51.17        19.01 o                         
   1   8   3          6.37          6.93         7.53 o                         
   2   8   3        290.32        363.45        16.80 o                         
   3   8   3        189.65        246.55        14.13 o                         
   4   8   3          7.91          4.90         3.56 o                         
   5   8   3         77.59         95.34        29.22 o                         
   6   8   3          4.63         -1.06         3.40 o                         
   7   8   3        396.45        367.18        15.06 o                         
   8   8   3         32.99         21.71         5.62 o                         
   9   8   3         53.45         60.59         9.60 o                         
  10   8   3         54.32         56.01         8.46 o                         
  11   8   3         32.37         34.18         8.01 o                         
  12   8   3          1.58         -5.49         6.27 o                         
  13   8   3         20.87         21.63         8.38 o                         
  14   8   3          8.90         20.03        12.11 o                         
  15   8   3          7.72         14.99        14.34 o                         
  16   8   3          2.35         12.27        23.17 o                         
  -9   9   3          0.48          3.33         9.16 o                         
  -8   9   3          0.00         32.08        19.93 o                         
  -7   9   3         24.97         43.64        24.46 o                         
  -6   9   3          0.23          1.64        10.10 o                         
  -5   9   3          0.11         15.42        16.44 o                         
  -4   9   3         60.27         36.57        11.33 o                         
  -3   9   3        195.10        210.64        17.81 o                         
  -2   9   3         15.69         32.38        13.58 o                         
  -1   9   3          1.87         -0.82         5.69 o                         
   0   9   3        103.71        116.69        11.65 o                         
   1   9   3         44.58         35.14         8.88 o                         
   2   9   3        220.74        207.85        22.44 o                         
   3   9   3        111.26        111.84        11.33 o                         
   4   9   3         39.88         54.25        10.33 o                         
   5   9   3         12.19          5.28         6.67 o                         
   6   9   3          3.68          1.88         3.56 o                         
   7   9   3          5.19          4.02         4.13 o                         
   8   9   3          9.73          1.62         4.19 o                         
   9   9   3        160.91        160.10        12.95 o                         
  10   9   3         27.82         45.75         8.18 o                         
  11   9   3          7.32          7.16         6.87 o                         
  12   9   3          0.15          0.67         6.03 o                         
  13   9   3          1.17          2.28         6.89 o                         
  14   9   3         14.06          7.98        27.25 o                         
  15   9   3          7.26          9.81        21.44 o                         
  16   9   3          3.28         39.86        26.35 o                         
  -8  10   3          1.97         11.11        10.96 o                         
  -7  10   3          1.03          8.40        11.07 o                         
  -6  10   3         32.42         46.93        13.64 o                         
  -5  10   3          0.00         16.31         9.28 o                         
  -4  10   3          6.47          4.39         8.31 o                         
  -3  10   3        186.34        197.82        31.67 o                         
  -2  10   3         61.60         53.14        19.63 o                         
  -1  10   3         14.66         10.99         7.59 o                         
   0  10   3        132.08        131.54        32.02 o                         
   1  10   3        192.99        220.97        17.54 o                         
   2  10   3        144.22        138.00        15.79 o                         
   3  10   3        160.44        154.33        15.47 o                         
   4  10   3         84.22         86.27        16.55 o                         
   5  10   3        486.32        471.60        24.03 o                         
   6  10   3        296.02        295.99        18.24 o                         
   7  10   3          3.37         -0.14         5.71 o                         
   8  10   3        174.92        199.33        33.05 o                         
   9  10   3          0.45         -2.53         5.04 o                         
  10  10   3          8.60         -0.39         5.46 o                         
  11  10   3         11.80         11.66         7.22 o                         
  12  10   3          4.02          7.46         7.84 o                         
  13  10   3          6.43          3.84         6.77 o                         
  14  10   3          0.11         -5.80        11.90 o                         
  15  10   3          2.22         10.21        20.06 o                         
  16  10   3          0.20        -25.00        25.00 o                         
  -7  11   3          0.18          7.05        10.76 o                         
  -6  11   3          4.69          6.08        10.65 o                         
  -5  11   3          0.02         -7.47        10.08 o                         
  -4  11   3         12.21          9.13        11.10 o                         
  -3  11   3         28.22         35.51        18.69 o                         
  -2  11   3         46.23         33.87        13.20 o                         
  -1  11   3          0.49         -0.92         7.96 o                         
   0  11   3         16.74         16.04         9.25 o                         
   1  11   3        301.21        289.39        20.18 o                         
   2  11   3          2.05         -9.17         9.17 o                         
   3  11   3        117.58        136.06        16.92 o                         
   4  11   3          1.54          7.61         8.69 o                         
   5  11   3         10.25         13.39         4.56 o                         
   6  11   3        215.41        223.39        18.32 o                         
   7  11   3          0.19          6.69         5.75 o                         
   8  11   3         44.78         26.12        13.92 o                         
   9  11   3          5.51         -0.34         5.24 o                         
  10  11   3          3.43         -3.73         6.11 o                         
  11  11   3         62.57         48.24        19.73 o                         
  12  11   3         32.38         19.76        10.11 o                         
  13  11   3          3.81          0.50        10.24 o                         
  14  11   3          9.53         14.55        13.99 o                         
  15  11   3          0.48         15.27        37.78 o                         
  -6  12   3          7.82          4.63        10.82 o                         
  -5  12   3          0.02          3.42        10.30 o                         
  -4  12   3          0.03         32.04        13.77 o                         
  -3  12   3          4.25          7.19        10.65 o                         
  -2  12   3          0.61          8.56        12.64 o                         
  -1  12   3        154.00        137.94        17.83 o                         
   0  12   3        111.25        142.37        22.13 o                         
   1  12   3         68.77         76.42        15.39 o                         
   2  12   3        440.35        466.39        33.98 o                         
   3  12   3        288.80        351.79        27.31 o                         
   4  12   3        585.83        634.09        34.02 o                         
   5  12   3        308.69        321.54        62.54 o                         
   6  12   3        140.61        143.29        18.09 o                         
   7  12   3        342.65        347.92        39.88 o                         
   8  12   3         55.23         26.75        19.30 o                         
   9  12   3          0.43          2.10         7.70 o                         
  10  12   3         15.35         12.87         7.76 o                         
  11  12   3          0.65         -0.18         7.32 o                         
  12  12   3         14.94          9.92        11.05 o                         
  13  12   3          3.70         20.21        10.37 o                         
  14  12   3          4.13          8.31        17.90 o                         
  15  12   3          5.03         -1.64         9.71 o                         
  -5  13   3          2.52         11.86        13.05 o                         
  -4  13   3          0.52         -7.27        12.93 o                         
  -3  13   3          6.31          7.97        12.48 o                         
  -2  13   3          1.67          2.17         9.04 o                         
  -1  13   3         44.62         66.12        17.59 o                         
   0  13   3          3.05          3.11        11.00 o                         
   1  13   3         44.17         85.89        40.13 o                         
   2  13   3         87.75         84.28        15.37 o                         
   3  13   3          0.02        -11.18        11.18 o                         
   4  13   3         31.60         64.60        14.50 o                         
   5  13   3          0.98          5.20        25.14 o                         
   6  13   3          1.32        -10.70        12.10 o                         
   7  13   3         16.45         13.94        12.31 o                         
   8  13   3         12.01          4.77         6.38 o                         
   9  13   3         23.01         14.15         7.78 o                         
  10  13   3         14.09         14.16         8.86 o                         
  11  13   3         34.41          8.49         8.18 o                         
  12  13   3         12.49          7.66         9.10 o                         
  13  13   3          0.74          1.20         8.12 o                         
  14  13   3         10.31        824.77       486.82 o                         
  -4  14   3          0.09         11.04        12.96 o                         
  -3  14   3          0.97         -3.94        11.11 o                         
  -2  14   3         26.43         34.82        17.91 o                         
  -1  14   3          0.25         20.22        21.33 o                         
   0  14   3          2.10          4.81        11.99 o                         
   1  14   3          2.28          1.13         9.82 o                         
   2  14   3         22.79         38.10        16.39 o                         
   3  14   3         25.40         28.50        14.35 o                         
   4  14   3         26.16         28.99        19.63 o                         
   5  14   3        125.63        172.11        24.90 o                         
   6  14   3         13.14          8.03        11.05 o                         
   7  14   3         49.59         69.07        17.16 o                         
   8  14   3         57.35         59.98        15.45 o                         
   9  14   3         14.99         50.52        17.25 o                         
  10  14   3          7.09          5.43         7.93 o                         
  11  14   3         11.22         23.78        23.95 o                         
  12  14   3         22.98          4.27         8.60 o                         
  13  14   3          0.33          0.13        10.64 o                         
  -2  15   3          1.96         36.52        19.01 o                         
  -1  15   3         36.86         39.27        20.58 o                         
   0  15   3          1.22         17.81        13.15 o                         
   1  15   3          1.05         -8.34        11.58 o                         
   2  15   3          0.01          5.71        11.24 o                         
   3  15   3          3.59          8.95        14.48 o                         
   4  15   3         17.24         19.43        13.57 o                         
   5  15   3         19.35         12.09        13.71 o                         
   6  15   3         12.31         26.46        15.25 o                         
   7  15   3          3.59         19.92        16.12 o                         
   8  15   3          0.42          3.21        14.37 o                         
   9  15   3         40.42         28.24        13.93 o                         
  10  15   3          0.80          0.65        11.25 o                         
  11  15   3          6.08          4.59        13.20 o                         
  12  15   3         25.45         26.91        17.14 o                         
   0  16   3          1.87          0.49        11.42 o                         
   1  16   3          0.75         -2.60        14.84 o                         
   2  16   3         13.66         18.45        15.73 o                         
   3  16   3          3.97         -8.40        12.80 o                         
   4  16   3          8.07         35.54        28.11 o                         
   5  16   3          9.92         32.42        62.43 o                         
   6  16   3          3.46          4.81        14.54 o                         
   7  16   3         24.96         45.74        19.99 o                         
   8  16   3          4.65        -12.54        24.63 o                         
   9  16   3          3.13         12.44        15.96 o                         
  10  16   3          4.02          4.11        22.49 o                         
  11  16   3          4.16          3.55        11.30 o                         
   3  17   3          0.76          4.00        17.98 o                         
   4  17   3          2.27         14.01        23.36 o                         
   5  17   3         19.35         13.66        15.87 o                         
   6  17   3         11.38         -7.53        17.39 o                         
   7  17   3         18.05         53.82        22.48 o                         
   8  17   3         57.85         68.19        22.30 o                         
   9  17   3          1.97         37.97        29.32 o                         
  -7 -15   4          1.00          8.72        12.86 o                         
  -6 -15   4          0.10         -2.56        14.85 o                         
  -5 -15   4          0.39         24.16        16.81 o                         
  -4 -15   4         18.31         17.87        15.84 o                         
  -3 -15   4         19.44         13.58        12.92 o                         
  -2 -15   4          0.92         -0.79        11.75 o                         
  -1 -15   4         27.23         22.79        33.75 o                         
   0 -15   4          1.67         -6.44        15.31 o                         
   1 -15   4          4.31         18.11        16.58 o                         
  -9 -14   4         18.32         16.20        26.57 o                         
  -8 -14   4          0.62          1.24        14.91 o                         
  -7 -14   4          1.90         25.45        15.46 o                         
  -6 -14   4          0.16          8.50        17.77 o                         
  -5 -14   4         31.16         32.40        14.75 o                         
  -4 -14   4          5.71         12.93        13.35 o                         
  -3 -14   4          8.99          3.81        10.74 o                         
  -2 -14   4         16.63          5.77        10.81 o                         
  -1 -14   4          3.06         12.45        13.31 o                         
   0 -14   4          4.14          6.66        13.95 o                         
   1 -14   4          0.32          3.72        15.09 o                         
   2 -14   4          8.45         22.05        19.68 o                         
   3 -14   4         23.74         12.84        15.32 o                         
 -10 -13   4          0.17          5.45        11.30 o                         
  -9 -13   4          6.32          8.09        21.47 o                         
  -8 -13   4          2.86          6.67         9.47 o                         
  -7 -13   4          3.72         12.32        11.39 o                         
  -6 -13   4         11.25         40.26        13.50 o                         
  -5 -13   4          0.07         12.88        12.91 o                         
  -4 -13   4          5.43          4.00        10.10 o                         
  -3 -13   4          0.19         -2.57         9.52 o                         
  -2 -13   4         49.91         47.65        20.14 o                         
  -1 -13   4         72.25        101.77        19.70 o                         
   0 -13   4         11.15         23.84        15.75 o                         
   1 -13   4          5.81         -2.14        15.77 o                         
   2 -13   4         43.20         37.08        16.87 o                         
   3 -13   4         10.57         15.24        13.61 o                         
   4 -13   4         10.53          6.05        20.09 o                         
   5 -13   4          4.15         10.50        16.42 o                         
 -11 -12   4          0.51         25.55        15.43 o                         
 -10 -12   4          5.41          5.50        11.36 o                         
  -9 -12   4          2.35        -13.04        13.04 o                         
  -8 -12   4          4.68         -1.69         6.16 o                         
  -7 -12   4          4.12          6.33         7.36 o                         
  -6 -12   4         11.66          4.56         6.66 o                         
  -5 -12   4          0.22          1.62         8.78 o                         
  -4 -12   4         15.91         -2.58        10.80 o                         
  -3 -12   4         16.94         10.05         9.69 o                         
  -2 -12   4        110.18         96.42        18.31 o                         
  -1 -12   4         75.63         62.31        16.70 o                         
   0 -12   4         13.53         37.64        14.50 o                         
   1 -12   4          0.27          6.11        13.46 o                         
   2 -12   4         45.95         21.30        13.53 o                         
   3 -12   4          5.22          7.04        12.08 o                         
   4 -12   4         16.50         20.96        13.44 o                         
   5 -12   4          1.47          0.65        11.65 o                         
   6 -12   4          1.82          2.76        11.91 o                         
   7 -12   4          1.45          9.47        13.56 o                         
 -12 -11   4          0.82          8.31        13.06 o                         
 -11 -11   4         22.17         13.88        30.16 o                         
 -10 -11   4         26.98         13.74        20.33 o                         
  -9 -11   4          2.33         41.99        42.56 o                         
  -8 -11   4          0.04         12.88        10.58 o                         
  -7 -11   4         27.99         28.74         9.06 o                         
  -6 -11   4         77.38         69.63        11.32 o                         
  -5 -11   4         81.02         73.97         9.92 o                         
  -4 -11   4          1.30          0.07         5.06 o                         
  -3 -11   4         91.08         70.09        15.40 o                         
  -2 -11   4        106.77        114.50        19.31 o                         
  -1 -11   4          1.25         -3.82         9.27 o                         
   0 -11   4          2.06         -1.95        10.99 o                         
   1 -11   4         50.20         61.55        14.19 o                         
   2 -11   4         71.26        113.07        23.04 o                         
   3 -11   4         11.05          7.38        29.78 o                         
   4 -11   4          0.00         -5.63        12.15 o                         
   5 -11   4         17.96          7.90        13.20 o                         
   6 -11   4          6.30         18.01        13.19 o                         
   7 -11   4          5.69          0.25        10.36 o                         
   8 -11   4         15.63         14.44        13.77 o                         
 -13 -10   4          6.44         21.66        21.06 o                         
 -12 -10   4          7.62         20.06        16.98 o                         
 -11 -10   4          1.13         14.08        12.70 o                         
 -10 -10   4          0.26          6.79        13.13 o                         
  -9 -10   4          0.00         16.63        13.88 o                         
  -8 -10   4          0.32          0.64         6.95 o                         
  -7 -10   4          0.77         -5.90         6.36 o                         
  -6 -10   4          0.42         49.61        19.03 o                         
  -5 -10   4         98.54         94.50        10.60 o                         
  -4 -10   4          0.02          4.63         8.95 o                         
  -3 -10   4        132.94        108.87         9.98 o                         
  -2 -10   4          5.23         10.59        22.63 o                         
  -1 -10   4          9.01          6.86        17.12 o                         
   0 -10   4          4.58         -3.43         7.91 o                         
   1 -10   4        126.08        164.89        26.46 o                         
   2 -10   4        178.56        195.08        31.70 o                         
   3 -10   4          0.80         -3.01        20.60 o                         
   4 -10   4        232.20        337.50        29.05 o                         
   5 -10   4          6.71         -2.94         9.86 o                         
   6 -10   4         19.01         63.05        25.54 o                         
   7 -10   4          1.10         -7.32        12.06 o                         
   8 -10   4         27.82         29.69        15.90 o                         
   9 -10   4          1.79        -13.23        14.01 o                         
 -13  -9   4          0.56        -12.76        23.71 o                         
 -12  -9   4          7.39        -10.95        17.69 o                         
 -11  -9   4          0.22         -6.12        12.05 o                         
 -10  -9   4          5.34         12.31        11.72 o                         
  -9  -9   4         36.12         61.52        16.12 o                         
  -8  -9   4         13.66          9.32        11.15 o                         
  -7  -9   4          6.22         11.47         7.78 o                         
  -6  -9   4         28.11         13.17         6.72 o                         
  -5  -9   4         28.69         56.71         8.84 o                         
  -4  -9   4          3.52          6.47         5.47 o                         
  -3  -9   4         24.11         46.66         8.49 o                         
  -2  -9   4        243.24        256.28        17.20 o                         
  -1  -9   4         42.59         47.94        14.06 o                         
   0  -9   4          6.22          8.37         7.88 o                         
   1  -9   4        104.91        104.70        23.38 o                         
   2  -9   4        118.60        121.11        18.82 o                         
   3  -9   4        347.24        383.39        28.73 o                         
   4  -9   4         36.16         52.64        12.13 o                         
   5  -9   4         60.37         60.09        13.50 o                         
   6  -9   4        144.58        152.79        51.52 o                         
   7  -9   4         14.26         25.92        12.52 o                         
   8  -9   4          5.05          2.01         9.11 o                         
   9  -9   4         18.61         27.91        23.01 o                         
  10  -9   4          0.09         17.78        16.26 o                         
 -13  -8   4          0.08         -9.29        26.65 o                         
 -12  -8   4          2.09         29.82        15.67 o                         
 -11  -8   4          3.87         -6.48        11.83 o                         
 -10  -8   4          4.47          3.16         9.98 o                         
  -9  -8   4        109.64        111.91        17.86 o                         
  -8  -8   4        189.04        168.14        38.61 o                         
  -7  -8   4         69.54         60.97         9.20 o                         
  -6  -8   4         42.76        194.05        48.74 o                         
  -5  -8   4         37.14         29.92         7.22 o                         
  -4  -8   4         33.43         62.86        11.53 o                         
  -3  -8   4         58.32         87.87         9.71 o                         
  -2  -8   4          2.79         12.04         4.50 o                         
  -1  -8   4         18.82         31.38         4.74 o                         
   0  -8   4        138.17        125.53        12.72 o                         
   1  -8   4        149.66        121.66        13.01 o                         
   2  -8   4         35.17         38.83        11.69 o                         
   3  -8   4          7.11         11.25        10.21 o                         
   4  -8   4          1.28          0.47        11.04 o                         
   5  -8   4        317.04        327.21        27.37 o                         
   6  -8   4          6.62         -8.94         8.94 o                         
   7  -8   4         93.77        149.59        23.63 o                         
   8  -8   4         29.13         31.97        17.52 o                         
   9  -8   4          4.81          0.74         8.81 o                         
  10  -8   4          8.74          1.58        12.26 o                         
  11  -8   4          0.94          9.75        12.55 o                         
 -14  -7   4          6.62         72.53        34.24 o                         
 -13  -7   4         11.35          4.52        42.12 o                         
 -12  -7   4          5.62         10.17        23.41 o                         
 -11  -7   4          4.20         33.49        16.12 o                         
 -10  -7   4         13.60         -8.84        12.77 o                         
  -9  -7   4          0.01          6.46        15.18 o                         
  -8  -7   4         46.48         56.98        13.59 o                         
  -7  -7   4         54.67         39.54         6.72 o                         
  -6  -7   4        246.42        346.18        20.90 o                         
  -5  -7   4        286.12        246.11        11.30 o                         
  -4  -7   4        120.36        111.54         8.41 o                         
  -3  -7   4         90.21         96.52         7.50 o                         
  -2  -7   4         44.10         41.31         5.64 o                         
  -1  -7   4        117.39         98.14         6.24 o                         
   0  -7   4          3.44          2.89         4.36 o                         
   1  -7   4         42.11         59.55        10.24 o                         
   2  -7   4          9.39         10.30         3.67 o                         
   3  -7   4         84.18         64.95        14.63 o                         
   4  -7   4         14.77         22.19         4.99 o                         
   5  -7   4        101.48         82.92         8.60 o                         
   6  -7   4          1.46          9.43         8.18 o                         
   7  -7   4         39.63         17.29         6.89 o                         
   8  -7   4          1.82         -2.70         8.91 o                         
   9  -7   4          3.57          8.39        10.75 o                         
  10  -7   4          1.93         -6.97        13.77 o                         
  11  -7   4          0.34         30.66        22.52 o                         
  12  -7   4          0.30        -15.99        20.74 o                         
 -14  -6   4          0.20         16.15        18.29 o                         
 -13  -6   4         13.19         10.07        14.38 o                         
 -12  -6   4          6.09         22.45        15.50 o                         
 -11  -6   4         24.83         38.70        17.49 o                         
 -10  -6   4        141.93        159.01        33.13 o                         
  -9  -6   4        346.85        346.91        33.08 o                         
  -8  -6   4        621.82        650.53        34.53 o                         
  -7  -6   4        656.96        671.64        33.88 o                         
  -6  -6   4        893.74        887.03        22.93 o                         
  -5  -6   4        130.47        132.90         7.94 o                         
  -4  -6   4         82.25         81.76         6.72 o                         
  -3  -6   4         22.10        594.39       107.95 o                         
  -2  -6   4         68.31         58.67         5.66 o                         
  -1  -6   4          0.64          8.57         3.52 o                         
   0  -6   4        537.16        489.23        13.19 o                         
   1  -6   4        154.96        403.44        30.76 o                         
   2  -6   4          5.00         17.88        11.67 o                         
   3  -6   4        429.72        402.93        44.93 o                         
   4  -6   4          0.56          5.38         5.77 o                         
   5  -6   4        135.96        123.77         8.27 o                         
   6  -6   4        377.44        336.81        16.25 o                         
   7  -6   4         25.78         19.34         6.72 o                         
   8  -6   4          0.05          0.98         5.37 o                         
   9  -6   4         43.72         34.10         8.35 o                         
  10  -6   4         33.23         49.77        10.28 o                         
  11  -6   4          0.01         -3.03         9.37 o                         
  12  -6   4         10.08         31.05        12.63 o                         
 -14  -5   4          0.06        -14.56        17.79 o                         
 -13  -5   4          6.00          8.07        16.15 o                         
 -12  -5   4          1.01          1.33        10.79 o                         
 -11  -5   4         14.38         19.68        12.19 o                         
 -10  -5   4         42.64         68.38        17.62 o                         
  -9  -5   4         19.27         31.70        11.74 o                         
  -8  -5   4         31.43         26.44        20.95 o                         
  -7  -5   4         25.70         33.11         9.28 o                         
  -6  -5   4        178.04        163.11        16.86 o                         
  -5  -5   4         74.48         78.58         5.94 o                         
  -4  -5   4        257.91        253.95         9.68 o                         
  -3  -5   4        580.54        963.04        75.28 o                         
  -2  -5   4       2933.73       2998.85        52.52 o                         
  -1  -5   4          0.11          7.43         4.61 o                         
   0  -5   4        538.25        555.30        13.52 o                         
   1  -5   4          0.53         26.21        14.99 o                         
   2  -5   4        100.03        100.61         6.80 o                         
   3  -5   4         24.86         35.26         6.15 o                         
   4  -5   4          1.95          2.50         3.53 o                         
   5  -5   4         69.52         58.93         6.53 o                         
   6  -5   4         13.62         25.84         6.15 o                         
   7  -5   4        147.08        149.82        23.55 o                         
   8  -5   4         91.11         80.28         9.86 o                         
   9  -5   4         25.06         42.09         9.60 o                         
  10  -5   4         68.07         81.17        14.10 o                         
  11  -5   4         60.26        100.84        17.11 o                         
  12  -5   4          0.67          6.00         6.67 o                         
  13  -5   4         10.89         12.72         9.82 o                         
 -14  -4   4          4.31         13.13        18.85 o                         
 -13  -4   4          1.18          3.17        11.49 o                         
 -12  -4   4          3.57          0.46        16.20 o                         
 -11  -4   4          0.56          2.36        10.50 o                         
 -10  -4   4         36.02         48.44        16.42 o                         
  -9  -4   4         17.89         30.27        11.79 o                         
  -8  -4   4          0.02          2.88         8.20 o                         
  -7  -4   4        164.97        172.52        14.98 o                         
  -6  -4   4          8.92         61.49         9.68 o                         
  -5  -4   4         99.56         90.65        10.48 o                         
  -4  -4   4        518.70        479.02        31.06 o                         
  -3  -4   4         22.24         33.70         3.73 o                         
  -2  -4   4        739.89        710.96        15.59 o                         
  -1  -4   4       2558.43       2794.92        42.68 o                         
   0  -4   4         25.75         35.54         3.99 o                         
   1  -4   4         18.05         19.14         4.70 o                         
   2  -4   4         23.77         30.58         3.80 o                         
   3  -4   4        124.24        125.29         6.09 o                         
   4  -4   4        101.35        107.33         6.59 o                         
   5  -4   4         43.67         40.64         5.95 o                         
   6  -4   4         54.59         44.00         6.09 o                         
   7  -4   4        393.31        390.92        17.37 o                         
   8  -4   4          0.02          4.56         5.98 o                         
   9  -4   4          3.91         17.38         7.59 o                         
  10  -4   4         83.77        115.70        12.38 o                         
  11  -4   4         13.86          6.01         5.60 o                         
  12  -4   4         75.99         50.44        22.72 o                         
  13  -4   4          0.51         14.40         8.30 o                         
  14  -4   4          5.61        -11.34        11.34 o                         
 -14  -3   4          0.01        -20.60        20.60 o                         
 -13  -3   4          4.45         21.10        15.47 o                         
 -12  -3   4          8.90          1.11        18.74 o                         
 -11  -3   4        109.63        145.84        23.32 o                         
 -10  -3   4         19.76         20.55        10.82 o                         
  -9  -3   4          3.08          4.30         8.48 o                         
  -8  -3   4          4.75          8.56         9.71 o                         
  -7  -3   4          3.80         14.94         7.46 o                         
  -6  -3   4        275.78        259.91        18.48 o                         
  -5  -3   4        284.97        285.46        17.88 o                         
  -4  -3   4         96.39         78.92         6.82 o                         
  -3  -3   4        626.55        522.57        15.22 o                         
  -2  -3   4        584.51        486.46        10.64 o                         
  -1  -3   4       1373.37       1471.31        22.73 o                         
   0  -3   4         17.97         24.50         3.37 o                         
   1  -3   4        346.96        299.86        28.90 o                         
   2  -3   4       1002.36        908.28        16.23 o                         
   3  -3   4       3660.85       3345.32        49.26 o                         
   4  -3   4        157.47        187.87        10.27 o                         
   5  -3   4         49.02         58.88         5.65 o                         
   6  -3   4        159.71        147.13        14.99 o                         
   7  -3   4          0.03          1.17         9.80 o                         
   8  -3   4        180.35        190.49        13.00 o                         
   9  -3   4        186.40        209.12        16.14 o                         
  10  -3   4         45.09         27.45        13.02 o                         
  11  -3   4         93.95        104.77        15.28 o                         
  12  -3   4          2.97          2.41         4.49 o                         
  13  -3   4         28.08         17.60        11.62 o                         
  14  -3   4          9.69          2.98         7.44 o                         
 -14  -2   4          0.44         34.02        27.11 o                         
 -13  -2   4          0.77         21.36        41.07 o                         
 -12  -2   4         37.68         38.06        46.82 o                         
 -11  -2   4          0.17         -9.31        10.79 o                         
 -10  -2   4         49.37         54.63        19.82 o                         
  -9  -2   4          2.49         10.79        17.17 o                         
  -8  -2   4         34.12         52.86        27.92 o                         
  -7  -2   4          0.21          2.32         6.18 o                         
  -6  -2   4        186.54        188.16        22.36 o                         
  -5  -2   4          0.28          3.71         6.67 o                         
  -4  -2   4       1772.39       1610.73        39.93 o                         
  -3  -2   4         57.85         84.10        37.99 o                         
  -2  -2   4        712.59        771.56        13.79 o                         
  -1  -2   4        162.25        199.94         5.70 o                         
   0  -2   4       3741.84       3699.46        44.95 o                         
   1  -2   4        268.52        226.43         6.32 o                         
   2  -2   4         31.77         30.63         3.20 o                         
   3  -2   4        124.19        102.48         5.07 o                         
   4  -2   4        690.09        959.75        33.13 o                         
   5  -2   4        371.47        363.96        11.20 o                         
   6  -2   4         22.12         28.62        11.19 o                         
   7  -2   4          9.33         17.27         7.87 o                         
   8  -2   4         13.95         20.18         5.29 o                         
   9  -2   4         72.98        108.88        10.60 o                         
  10  -2   4          2.87          4.75         6.06 o                         
  11  -2   4        106.07        136.22        15.47 o                         
  12  -2   4         11.75          7.75         6.22 o                         
  13  -2   4          0.42          3.03         6.33 o                         
  14  -2   4          5.66          7.90         7.99 o                         
  15  -2   4          7.40          6.91        21.22 o                         
 -13  -1   4          0.40          4.40        21.44 o                         
 -12  -1   4          2.75         30.61        13.77 o                         
 -11  -1   4         91.41         93.48        19.39 o                         
 -10  -1   4          7.93         11.14        14.53 o                         
  -9  -1   4         26.28         44.71        16.77 o                         
  -8  -1   4         22.88         26.70        13.66 o                         
  -7  -1   4         95.42         81.38        12.59 o                         
  -6  -1   4          6.93         31.93         7.54 o                         
  -5  -1   4          0.00          0.81         7.72 o                         
  -4  -1   4       2344.51       2692.55        60.01 o                         
  -3  -1   4        172.99        167.10        18.63 o                         
  -2  -1   4        369.91        358.89         6.12 o                         
  -1  -1   4         47.01         45.92         3.80 o                         
   0  -1   4        414.87        352.86         7.36 o                         
   1  -1   4       2215.42       1993.56        24.50 o                         
   2  -1   4        107.51        121.03         4.47 o                         
   3  -1   4          1.58          4.36         7.64 o                         
   4  -1   4          0.22          4.79         6.68 o                         
   5  -1   4       1837.96       1839.67        32.88 o                         
   6  -1   4          2.25         12.90         8.48 o                         
   7  -1   4       1596.06       1603.46        31.43 o                         
   8  -1   4          3.88          6.42         4.01 o                         
   9  -1   4          0.02         -2.54         4.35 o                         
  10  -1   4        230.58        236.20        12.85 o                         
  11  -1   4         23.49         33.82        14.65 o                         
  12  -1   4         67.75         46.45        22.08 o                         
  13  -1   4         30.46         16.71         7.49 o                         
  14  -1   4          0.31         -4.69         7.07 o                         
  15  -1   4          0.53         19.01        18.04 o                         
 -13   0   4          1.33          2.39        12.30 o                         
 -12   0   4          4.38         18.56        14.62 o                         
 -11   0   4          1.06         40.83        38.59 o                         
 -10   0   4         40.10         17.92        10.12 o                         
  -9   0   4        139.47        130.79        18.74 o                         
  -8   0   4         59.74         64.37        13.79 o                         
  -7   0   4         36.90         55.99        11.37 o                         
  -6   0   4        118.22        175.65        14.65 o                         
  -5   0   4         29.20         33.97         6.90 o                         
  -4   0   4         43.32         40.37         7.10 o                         
  -3   0   4        841.90        856.19        38.94 o                         
  -2   0   4        107.84         90.01         6.09 o                         
  -1   0   4         97.79         90.51         4.43 o                         
   0   0   4       2057.24       1826.86        28.65 o                         
   1   0   4         86.63         82.72         3.44 o                         
   2   0   4       9619.09       9157.19        90.35 o                         
   3   0   4         28.44         30.89         2.36 o                         
   4   0   4      16791.57      19406.42       201.05 o                         
   5   0   4          1.26          3.82         3.54 o                         
   6   0   4       2365.50       2381.60        35.83 o                         
   7   0   4        100.00        114.73         6.34 o                         
   8   0   4        244.43        232.27        11.66 o                         
   9   0   4         27.48         29.32         5.90 o                         
  10   0   4         69.90         48.76         8.03 o                         
  11   0   4        214.41        202.68        43.72 o                         
  12   0   4         66.22         88.13        13.19 o                         
  13   0   4         22.85         11.41         9.77 o                         
  14   0   4          0.65          4.38         6.96 o                         
  15   0   4          0.43        -13.48        13.48 o                         
 -13   1   4          1.17        -16.04        16.04 o                         
 -12   1   4          1.59         23.89        18.44 o                         
 -11   1   4         18.89         44.42        25.81 o                         
 -10   1   4          0.56          1.08        10.26 o                         
  -9   1   4         50.32         43.25        20.20 o                         
  -8   1   4         25.00         30.87        11.37 o                         
  -7   1   4        193.83        202.82        16.12 o                         
  -6   1   4         20.95         45.38         7.45 o                         
  -5   1   4         15.18          4.51         6.13 o                         
  -4   1   4       1139.28       1291.94        33.15 o                         
  -3   1   4        170.39        146.84         5.87 o                         
  -2   1   4       2171.34       2133.27        39.00 o                         
  -1   1   4        567.45        704.64        28.45 o                         
   0   1   4       1324.31       1147.95        25.03 o                         
   1   1   4       1967.00       1808.95        18.42 o                         
   2   1   4         52.21         46.70         8.07 o                         
   3   1   4      13379.40      13238.23       172.89 o                         
   4   1   4          0.20         -0.52         2.35 o                         
   5   1   4        159.38        177.80         8.33 o                         
   6   1   4        387.56        376.06         8.83 o                         
   7   1   4          0.09          1.25         2.53 o                         
   8   1   4         80.79         79.92         5.69 o                         
   9   1   4        153.20        143.12        11.64 o                         
  10   1   4         99.45        121.38         9.72 o                         
  11   1   4         90.63        142.61        11.47 o                         
  12   1   4          0.49          0.43         4.50 o                         
  13   1   4         22.72         11.73         8.63 o                         
  14   1   4          0.19          5.88         7.05 o                         
  15   1   4          1.01          7.70        11.94 o                         
  16   1   4          0.00         34.99        28.73 o                         
 -12   2   4          1.12         -2.56        29.59 o                         
 -11   2   4          0.23          3.90        11.85 o                         
 -10   2   4         30.99         27.90        13.61 o                         
  -9   2   4          3.70         17.18        10.26 o                         
  -8   2   4         65.49         64.98        11.75 o                         
  -7   2   4        148.12        166.58        15.36 o                         
  -6   2   4         21.14         40.17         8.69 o                         
  -5   2   4         29.77         27.39        13.93 o                         
  -4   2   4         13.01         31.90         6.38 o                         
  -3   2   4        305.02        326.73         8.20 o                         
  -2   2   4       2288.20       2353.80        32.19 o                         
  -1   2   4          3.78          4.67         2.01 o                         
   0   2   4        185.73        212.17        10.78 o                         
   1   2   4        657.18        529.79         7.94 o                         
   2   2   4       2812.52       2528.11        36.81 o                         
   3   2   4        239.53        176.40         6.35 o                         
   4   2   4       2569.41       3074.42        50.55 o                         
   5   2   4          6.05         18.56         4.59 o                         
   6   2   4       1461.06       1251.43        53.14 o                         
   7   2   4        556.95        624.38        13.85 o                         
   8   2   4        155.09        137.78         7.40 o                         
   9   2   4        101.22        130.36        10.74 o                         
  10   2   4          0.00          4.78         9.39 o                         
  11   2   4          0.49          3.22         9.25 o                         
  12   2   4        250.48        276.47        25.57 o                         
  13   2   4          1.29         -6.06         6.06 o                         
  14   2   4          1.31         -3.10         5.94 o                         
  15   2   4          0.69         -6.17        10.62 o                         
  16   2   4          0.51         -6.64        22.74 o                         
 -12   3   4          0.02         23.58        13.86 o                         
 -11   3   4          0.25         -2.00        18.47 o                         
 -10   3   4          0.11         -5.57         9.05 o                         
  -9   3   4         47.35         65.44        15.65 o                         
  -8   3   4          9.83         21.53        10.54 o                         
  -7   3   4          6.58          4.08         6.46 o                         
  -6   3   4         52.79         41.75         8.36 o                         
  -5   3   4         52.81         64.25        13.72 o                         
  -4   3   4        246.00        196.02         7.72 o                         
  -3   3   4         77.61        114.65        25.07 o                         
  -2   3   4        787.92        756.44        15.00 o                         
  -1   3   4       5604.07       5854.96       128.95 o                         
   0   3   4       5428.53       5174.11        61.34 o                         
   1   3   4       2082.76       2101.43        88.29 o                         
   2   3   4        308.44        316.77         6.30 o                         
   3   3   4       3273.81       3080.33        33.31 o                         
   4   3   4        129.48         93.44         3.14 o                         
   5   3   4        298.15        297.39         6.25 o                         
   6   3   4          9.77          5.24         3.76 o                         
   7   3   4          0.00         12.21         5.35 o                         
   8   3   4          0.06          4.85         4.65 o                         
   9   3   4         58.41         75.06         6.24 o                         
  10   3   4         10.96          6.12         4.45 o                         
  11   3   4        140.71        191.61        23.87 o                         
  12   3   4         39.57         62.38         8.68 o                         
  13   3   4         17.06         20.01         7.68 o                         
  14   3   4          4.95         22.69        22.75 o                         
  15   3   4          1.07        -13.93        13.93 o                         
  16   3   4          1.42          5.94        21.33 o                         
 -12   4   4          9.30         31.27        16.55 o                         
 -11   4   4          0.45         -1.34        20.79 o                         
 -10   4   4          0.28          5.90         9.82 o                         
  -9   4   4          1.96          1.64        13.66 o                         
  -8   4   4         13.25         71.45        20.41 o                         
  -7   4   4          0.51          0.98         3.63 o                         
  -6   4   4        115.45         88.34        11.80 o                         
  -5   4   4         55.76         63.61         6.62 o                         
  -4   4   4         71.40         71.84         5.88 o                         
  -3   4   4       1194.28       1192.39        24.44 o                         
  -2   4   4         53.75         83.16        12.96 o                         
  -1   4   4       1367.32       1398.81        44.70 o                         
   0   4   4          0.66         11.66         5.07 o                         
   1   4   4         29.72         53.27         5.76 o                         
   2   4   4       6492.91       6583.43        78.62 o                         
   3   4   4        317.66        288.48        15.54 o                         
   4   4   4        992.64       1005.92        15.54 o                         
   5   4   4        646.94        654.87        12.12 o                         
   6   4   4        388.32        390.41        13.52 o                         
   7   4   4         47.57         54.12         5.53 o                         
   8   4   4         17.09         26.79         4.82 o                         
   9   4   4         82.90         75.45         6.53 o                         
  10   4   4          0.35          2.64         4.99 o                         
  11   4   4         40.61        143.17        29.29 o                         
  12   4   4         34.95         13.67         7.47 o                         
  13   4   4        136.61        150.78        12.93 o                         
  14   4   4         24.76         17.44         7.87 o                         
  15   4   4          8.96          5.41        10.84 o                         
  16   4   4          0.11         21.87        26.35 o                         
 -11   5   4          0.03        -14.48        14.48 o                         
 -10   5   4          1.74         -4.34        13.69 o                         
  -9   5   4         23.69         24.84        18.36 o                         
  -8   5   4         20.00         13.26         7.51 o                         
  -7   5   4        102.85        103.32        25.36 o                         
  -6   5   4         65.13         63.76         7.86 o                         
  -5   5   4        238.51        214.72        11.00 o                         
  -4   5   4        333.33        313.12        12.00 o                         
  -3   5   4        311.21        320.40        13.13 o                         
  -2   5   4        516.55        484.87        13.89 o                         
  -1   5   4        327.20        394.25        20.93 o                         
   0   5   4        374.34        420.04        10.12 o                         
   1   5   4          1.65          4.92         3.87 o                         
   2   5   4       5086.34       5177.32        68.47 o                         
   3   5   4        349.99        377.47        33.47 o                         
   4   5   4        338.64        411.26         9.31 o                         
   5   5   4        753.69        839.08        18.50 o                         
   6   5   4       1678.20       1722.34        45.04 o                         
   7   5   4       1293.42       1153.46        23.24 o                         
   8   5   4          2.47         11.20         4.05 o                         
   9   5   4          0.85          2.72         3.91 o                         
  10   5   4        176.63        165.51        10.00 o                         
  11   5   4         15.56         40.65        14.41 o                         
  12   5   4         24.59         17.39         6.37 o                         
  13   5   4          0.04         -2.33         5.49 o                         
  14   5   4         56.38         62.96        10.09 o                         
  15   5   4          1.55          0.21        21.98 o                         
  16   5   4          0.46         47.90        27.60 o                         
 -11   6   4          0.35         -9.07        18.09 o                         
 -10   6   4          4.24        -11.51        11.51 o                         
  -9   6   4          5.15         -5.69        18.44 o                         
  -8   6   4          6.15          5.51         7.20 o                         
  -7   6   4          2.94          5.09         6.01 o                         
  -6   6   4        280.16        273.27        16.56 o                         
  -5   6   4         23.37         18.10         7.33 o                         
  -4   6   4        107.55         94.14         7.90 o                         
  -3   6   4          9.21         13.94         5.74 o                         
  -2   6   4         34.64         35.16         4.38 o                         
  -1   6   4       1044.02        976.40        20.91 o                         
   0   6   4       1104.02       1020.14        31.12 o                         
   1   6   4         15.46         27.84         3.64 o                         
   2   6   4        148.19        107.31         7.37 o                         
   3   6   4          2.28          1.13         2.63 o                         
   4   6   4        682.48        823.52        17.62 o                         
   5   6   4         68.40         69.76         5.62 o                         
   6   6   4        117.93        110.58         8.23 o                         
   7   6   4        191.08        213.67         8.79 o                         
   8   6   4        101.71         97.44         7.10 o                         
   9   6   4        139.16        109.84        12.85 o                         
  10   6   4         25.85         15.36         5.45 o                         
  11   6   4          1.00          4.46         8.01 o                         
  12   6   4          0.96         -0.41         5.32 o                         
  13   6   4         54.51         63.97        17.25 o                         
  14   6   4        128.10        121.99        17.62 o                         
  15   6   4         38.95         64.79        39.13 o                         
  16   6   4          0.21        -11.02        19.50 o                         
 -10   7   4          1.10         20.85        19.82 o                         
  -9   7   4          6.10        -10.99        10.99 o                         
  -8   7   4          9.45         -2.10         6.17 o                         
  -7   7   4          6.85          7.92         7.97 o                         
  -6   7   4          1.48          6.28         9.06 o                         
  -5   7   4          3.23         23.11        17.16 o                         
  -4   7   4          0.19         -4.88         4.88 o                         
  -3   7   4         97.58         95.29         8.83 o                         
  -2   7   4        104.09        128.14         8.75 o                         
  -1   7   4        109.55        120.13         6.71 o                         
   0   7   4        223.74        247.68         8.21 o                         
   1   7   4         14.24         59.41        16.90 o                         
   2   7   4        469.88        445.55        12.65 o                         
   3   7   4         95.40         84.36         5.61 o                         
   4   7   4         13.57         10.94         4.15 o                         
   5   7   4         55.15         57.47         5.34 o                         
   6   7   4          0.82          6.26         5.96 o                         
   7   7   4        113.76        108.83         7.65 o                         
   8   7   4        240.17        257.33        11.35 o                         
   9   7   4          4.94          1.35         4.70 o                         
  10   7   4         55.94         55.92         7.32 o                         
  11   7   4          0.59         -1.93         5.31 o                         
  12   7   4          2.20         -1.32         5.19 o                         
  13   7   4         34.54         57.15         9.62 o                         
  14   7   4          6.38          0.33         7.19 o                         
  15   7   4        130.63        116.87        23.09 o                         
  16   7   4          5.25        -17.39        27.49 o                         
  -9   8   4          1.78         29.16        20.58 o                         
  -8   8   4          9.16         -3.93        11.96 o                         
  -7   8   4          0.62         -4.84         8.06 o                         
  -6   8   4         15.56         59.91        25.07 o                         
  -5   8   4         23.33         20.24        18.36 o                         
  -4   8   4         29.44         36.71        13.15 o                         
  -3   8   4        105.04        100.82        11.18 o                         
  -2   8   4          1.09          5.79         6.29 o                         
  -1   8   4          2.11          1.07         5.47 o                         
   0   8   4         40.14         37.13         3.86 o                         
   1   8   4        125.98        110.82        12.36 o                         
   2   8   4        113.40         77.84         5.14 o                         
   3   8   4         55.60         53.94         5.24 o                         
   4   8   4         18.27         18.75         4.61 o                         
   5   8   4         15.90          5.21         4.25 o                         
   6   8   4        102.24        131.27        26.31 o                         
   7   8   4        364.72        342.86        15.20 o                         
   8   8   4         94.53         84.18        11.08 o                         
   9   8   4        178.00        196.32        19.39 o                         
  10   8   4          7.11         12.68         6.58 o                         
  11   8   4         15.45         13.49         6.59 o                         
  12   8   4          2.13          5.10         6.18 o                         
  13   8   4         11.60         17.61         7.85 o                         
  14   8   4         12.67         10.84         9.73 o                         
  15   8   4         30.93         34.11        21.44 o                         
  16   8   4          4.12         19.01        21.66 o                         
  -9   9   4          2.67          4.37        16.47 o                         
  -8   9   4          2.30         16.68        15.42 o                         
  -7   9   4          8.30         -3.88         9.80 o                         
  -6   9   4         12.72         30.18        11.09 o                         
  -5   9   4          3.63          6.18         7.80 o                         
  -4   9   4          3.77         -6.17         7.86 o                         
  -3   9   4         68.91         53.02        10.76 o                         
  -2   9   4        106.84        100.44        14.34 o                         
  -1   9   4         16.15         16.47        10.23 o                         
   0   9   4         71.71         96.28        18.66 o                         
   1   9   4         61.15         97.76        37.88 o                         
   2   9   4        364.98        371.80        19.48 o                         
   3   9   4         38.61         28.53         8.46 o                         
   4   9   4          1.14         -1.73         2.61 o                         
   5   9   4          8.34          4.74         3.35 o                         
   6   9   4          0.06         -4.27         4.27 o                         
   7   9   4         90.10         92.58         9.64 o                         
   8   9   4          5.74          9.66         8.48 o                         
   9   9   4         36.23         46.84         8.17 o                         
  10   9   4         57.55         47.58         9.03 o                         
  11   9   4         30.25         43.08        14.56 o                         
  12   9   4          8.96          0.67         6.23 o                         
  13   9   4          3.82         17.73        12.22 o                         
  14   9   4          3.81          2.84         9.56 o                         
  15   9   4          7.22         12.47        13.03 o                         
  16   9   4         34.82         20.25        29.81 o                         
  -8  10   4          4.17         -2.11         9.74 o                         
  -7  10   4          0.61         -9.12        11.58 o                         
  -6  10   4         10.26         -1.95         8.20 o                         
  -5  10   4         34.75         32.31        14.66 o                         
  -4  10   4         11.43         -1.33        13.26 o                         
  -3  10   4         41.89         47.92        12.17 o                         
  -2  10   4         46.95         62.39        17.85 o                         
  -1  10   4         16.59         15.30         9.08 o                         
   0  10   4         25.98         21.70        10.39 o                         
   1  10   4        152.08        160.60        19.31 o                         
   2  10   4         78.68         99.63        13.54 o                         
   3  10   4        848.00        872.95        39.34 o                         
   4  10   4        458.47        477.71        24.03 o                         
   5  10   4        358.28        383.53        21.81 o                         
   6  10   4        316.23        331.87        21.32 o                         
   7  10   4         23.42         24.44        10.31 o                         
   8  10   4          3.78         -3.20         7.36 o                         
   9  10   4         59.54         55.32        24.96 o                         
  10  10   4         17.59          9.98         8.90 o                         
  11  10   4        113.98        128.77        14.53 o                         
  12  10   4          1.34         -6.89         6.89 o                         
  13  10   4          0.04         11.00        12.23 o                         
  14  10   4         10.79          3.57        11.54 o                         
  15  10   4          2.30         30.64        16.17 o                         
  16  10   4          2.34        -20.58        28.73 o                         
  -7  11   4          4.44         16.15        16.58 o                         
  -6  11   4         16.96         11.92        10.91 o                         
  -5  11   4          0.53         10.77        11.22 o                         
  -4  11   4         35.58         22.99        12.73 o                         
  -3  11   4         25.46          7.20         9.83 o                         
  -2  11   4         18.53          5.57        10.29 o                         
  -1  11   4          1.65          6.99        13.74 o                         
   0  11   4        237.84        237.18        36.40 o                         
   1  11   4         32.49         35.43        10.67 o                         
   2  11   4         16.27         16.07         8.43 o                         
   3  11   4         29.96         31.47        18.23 o                         
   4  11   4         17.90         28.64        10.22 o                         
   5  11   4          1.38          1.46         6.31 o                         
   6  11   4          9.11          8.98         4.62 o                         
   7  11   4          1.10          0.50         5.02 o                         
   8  11   4         51.58         30.12        17.73 o                         
   9  11   4         79.54         49.64        19.48 o                         
  10  11   4         48.46         23.47        12.76 o                         
  11  11   4          3.77          8.12         7.22 o                         
  12  11   4          2.91         -0.38         5.92 o                         
  13  11   4         28.75         20.77        10.29 o                         
  14  11   4          7.59          4.75        11.75 o                         
  15  11   4          2.27          6.39        11.84 o                         
  16  11   4          1.09        -20.41        22.74 o                         
  -6  12   4          1.21          9.57        15.69 o                         
  -5  12   4          2.85          9.67        10.46 o                         
  -4  12   4          0.47          8.90        11.63 o                         
  -3  12   4          0.92          1.18        10.01 o                         
  -2  12   4         44.76         35.33        14.79 o                         
  -1  12   4         21.21         30.18        13.44 o                         
   0  12   4          2.58          3.28        11.23 o                         
   1  12   4         15.86         34.21        12.23 o                         
   2  12   4        158.79        162.44        19.82 o                         
   3  12   4        283.24        292.97        52.87 o                         
   4  12   4        609.04        669.40        71.23 o                         
   5  12   4        815.09        772.15        40.10 o                         
   6  12   4        501.06        477.64        62.73 o                         
   7  12   4        380.86        382.86        29.04 o                         
   8  12   4         38.34         32.91        18.91 o                         
   9  12   4         43.67         28.44        25.25 o                         
  10  12   4          0.37          6.74         7.25 o                         
  11  12   4          4.75          8.80         7.20 o                         
  12  12   4          0.48          5.22         8.16 o                         
  13  12   4         21.96          9.09         9.05 o                         
  14  12   4          0.76         -9.21         9.21 o                         
  15  12   4          0.80         33.50        17.21 o                         
  -5  13   4          1.28         -2.80         9.91 o                         
  -4  13   4          3.78         25.71        13.37 o                         
  -3  13   4          5.83        -11.90        11.90 o                         
  -2  13   4          3.87         13.05        12.45 o                         
  -1  13   4          5.59         13.22        11.47 o                         
   0  13   4          0.07          1.75         8.35 o                         
   1  13   4         90.34         79.44        18.62 o                         
   2  13   4         76.99         79.02        15.83 o                         
   3  13   4         53.93         76.03        22.06 o                         
   4  13   4         81.26         67.97        16.07 o                         
   5  13   4         66.79         95.65        21.12 o                         
   6  13   4          2.20          3.10        11.77 o                         
   7  13   4         33.46         10.10        11.68 o                         
   8  13   4         23.11         24.79         8.09 o                         
   9  13   4          3.11          3.16         6.51 o                         
  10  13   4         17.23         30.83        17.75 o                         
  11  13   4          9.76          6.69         9.17 o                         
  12  13   4          9.39         -4.59        15.82 o                         
  13  13   4          2.91         -9.61         9.61 o                         
  14  13   4          0.03         34.14        21.39 o                         
  15  13   4          2.02          2.65        17.55 o                         
  -3  14   4          0.50         29.70        15.35 o                         
  -2  14   4          7.24          0.50        19.63 o                         
  -1  14   4          2.24         33.73        17.30 o                         
   0  14   4          0.28         -9.98        14.61 o                         
   1  14   4          0.11          3.85        10.96 o                         
   2  14   4         31.31         67.48        16.69 o                         
   3  14   4          0.34         11.74        15.09 o                         
   4  14   4         67.27        101.51        20.49 o                         
   5  14   4        127.84        138.24        21.66 o                         
   6  14   4         35.62         29.08        19.12 o                         
   7  14   4         16.07          6.84        10.78 o                         
   8  14   4          1.71         -1.59         9.60 o                         
   9  14   4         65.00         63.36        16.62 o                         
  10  14   4          3.80          3.45         7.55 o                         
  11  14   4          1.25         17.89        10.54 o                         
  12  14   4          1.98         13.60        10.63 o                         
  13  14   4         15.59         11.78        11.78 o                         
  14  14   4          5.73         26.36        23.19 o                         
  -2  15   4          1.35         15.49        13.00 o                         
  -1  15   4         11.22         15.01        15.82 o                         
   0  15   4         10.89         23.48        17.89 o                         
   1  15   4          0.00          0.18         9.74 o                         
   2  15   4          0.91         -2.84        10.86 o                         
   3  15   4          0.36         18.63        15.49 o                         
   4  15   4          2.04          5.46        24.28 o                         
   5  15   4         47.41         50.37        27.62 o                         
   6  15   4         39.52         78.32        20.06 o                         
   7  15   4         29.37          5.80        12.98 o                         
   8  15   4          0.01        -15.33        15.33 o                         
   9  15   4          0.50         -4.71        10.81 o                         
  10  15   4          0.95          8.56        12.31 o                         
  11  15   4          1.31          4.09        12.60 o                         
  12  15   4         11.35          3.09        12.36 o                         
  13  15   4          0.57         -9.07        16.47 o                         
   0  16   4         11.15          2.06        11.79 o                         
   1  16   4         10.18         23.50        18.09 o                         
   2  16   4          0.69        -15.58        15.58 o                         
   3  16   4         35.57         15.75        14.01 o                         
   4  16   4         24.14         -5.63        13.96 o                         
   5  16   4          4.41          7.49        11.82 o                         
   6  16   4          6.12         15.82        17.36 o                         
   7  16   4         94.01        108.51        24.04 o                         
   8  16   4          1.32          6.27        12.08 o                         
   9  16   4         19.40         23.21        15.48 o                         
  10  16   4          0.71         29.61        16.39 o                         
  11  16   4          3.28         11.46        23.84 o                         
   3  17   4          4.47          4.60        14.34 o                         
   4  17   4          4.35          2.01        14.06 o                         
   5  17   4         18.56         13.45        14.25 o                         
   6  17   4         13.63         14.68        14.16 o                         
   7  17   4         44.67         26.82        29.68 o                         
   8  17   4          3.04         20.20        18.77 o                         
   9  17   4         69.11         88.79        23.99 o                         
  -6 -15   5          7.91         12.04        17.61 o                         
  -5 -15   5          2.90         45.79        17.65 o                         
  -4 -15   5          0.24         -3.32        13.68 o                         
  -3 -15   5          0.03        -12.76        21.95 o                         
  -2 -15   5         15.28         29.53        41.61 o                         
  -1 -15   5         26.81         45.09        27.92 o                         
   0 -15   5          0.99         -2.25        16.04 o                         
  -8 -14   5          6.03         41.96        25.17 o                         
  -7 -14   5          0.97         27.97        29.05 o                         
  -6 -14   5          0.05        -17.67        24.25 o                         
  -5 -14   5          0.07         13.64        11.73 o                         
  -4 -14   5          5.68          0.57        10.05 o                         
  -3 -14   5          5.53          4.79        10.69 o                         
  -2 -14   5          8.54         -0.65        11.80 o                         
  -1 -14   5          1.40         -2.55        14.15 o                         
   0 -14   5          0.98         -3.10        13.26 o                         
   1 -14   5         19.26         31.55        21.63 o                         
   2 -14   5         11.65         15.21        15.18 o                         
   3 -14   5         11.99         35.33        30.78 o                         
 -10 -13   5          3.76         10.80        25.27 o                         
  -9 -13   5         12.86         15.34        20.36 o                         
  -8 -13   5          2.04         36.24        23.38 o                         
  -7 -13   5         23.02         18.55        12.14 o                         
  -6 -13   5         20.09         10.94        11.53 o                         
  -5 -13   5         61.19         75.36        16.80 o                         
  -4 -13   5          3.98          4.21        10.83 o                         
  -3 -13   5          5.98          2.91         9.87 o                         
  -2 -13   5         14.70         17.86        11.41 o                         
  -1 -13   5         34.98         34.04        17.07 o                         
   0 -13   5         13.57         10.14        14.43 o                         
   1 -13   5          4.62         -3.36        13.07 o                         
   2 -13   5         48.34         77.83        47.47 o                         
   3 -13   5         48.37         68.89        19.87 o                         
   4 -13   5         31.25         22.56        17.64 o                         
   5 -13   5          3.26          6.31        12.54 o                         
 -11 -12   5          1.73         -6.71        12.85 o                         
 -10 -12   5          3.84         27.89        17.44 o                         
  -9 -12   5          2.83          4.35        12.30 o                         
  -8 -12   5         11.72         -3.05        10.63 o                         
  -7 -12   5         19.37         12.37        13.40 o                         
  -6 -12   5          9.19          8.54         7.85 o                         
  -5 -12   5          7.14         15.77        11.10 o                         
  -4 -12   5         56.38         56.65        15.27 o                         
  -3 -12   5         34.00         58.78        20.87 o                         
  -2 -12   5         10.15         25.00        12.64 o                         
  -1 -12   5          6.77         13.74        12.40 o                         
   0 -12   5          0.06         -3.37        11.49 o                         
   1 -12   5         69.24         84.58        20.86 o                         
   2 -12   5        170.74        232.57        29.89 o                         
   3 -12   5         53.46         73.16        32.13 o                         
   4 -12   5          1.21         -6.97        19.60 o                         
   5 -12   5         44.54         30.39        19.93 o                         
   6 -12   5          2.68          1.97        11.64 o                         
 -11 -11   5          8.61          5.71        25.44 o                         
 -10 -11   5         12.38         -4.50        12.99 o                         
  -9 -11   5          4.23         27.08        16.14 o                         
  -8 -11   5          8.28        -13.73        13.73 o                         
  -7 -11   5          2.21         -6.87         7.31 o                         
  -6 -11   5         47.64         29.56        16.12 o                         
  -5 -11   5         17.15          7.70         9.00 o                         
  -4 -11   5         89.94        104.35        12.69 o                         
  -3 -11   5          0.55         -8.44         8.44 o                         
  -2 -11   5         31.25         22.16        12.18 o                         
  -1 -11   5         13.79         28.53        11.22 o                         
   0 -11   5         20.92         10.06        13.12 o                         
   1 -11   5         85.28         66.16        14.83 o                         
   2 -11   5         40.25         75.07        16.08 o                         
   3 -11   5          0.31        -10.72        16.01 o                         
   4 -11   5        241.66        212.66        28.77 o                         
   5 -11   5          4.68          0.54         9.73 o                         
   6 -11   5         19.65         12.86        14.31 o                         
   7 -11   5          0.28          8.70        12.39 o                         
   8 -11   5          2.95          0.09         9.79 o                         
 -12 -10   5          0.32         11.69        13.96 o                         
 -11 -10   5          5.29         16.99        14.68 o                         
 -10 -10   5          0.47          0.83        10.74 o                         
  -9 -10   5         26.60         18.16        12.95 o                         
  -8 -10   5          5.59         -2.52        10.66 o                         
  -7 -10   5          0.00          1.52         7.14 o                         
  -6 -10   5        134.80         93.88        10.79 o                         
  -5 -10   5          0.02          4.09         6.62 o                         
  -4 -10   5         44.57         45.80        14.38 o                         
  -3 -10   5          2.89          0.25         5.05 o                         
  -2 -10   5          0.52         -3.37         5.92 o                         
  -1 -10   5         10.98          7.59        10.20 o                         
   0 -10   5        310.49        291.26        24.04 o                         
   1 -10   5         30.49         53.70        14.10 o                         
   2 -10   5        549.88        524.86        51.12 o                         
   3 -10   5         19.53         39.14        13.39 o                         
   4 -10   5         38.35        100.81        20.41 o                         
   5 -10   5        270.91        366.04        29.18 o                         
   6 -10   5         17.26         30.78        16.15 o                         
   7 -10   5          1.33          8.69        12.26 o                         
   8 -10   5          0.43          2.03        10.13 o                         
   9 -10   5          7.11          0.84         9.89 o                         
 -12  -9   5          0.02          6.11        18.42 o                         
 -11  -9   5          2.35         33.20        18.52 o                         
 -10  -9   5          3.17          2.78        10.18 o                         
  -9  -9   5         17.60         10.44        14.37 o                         
  -8  -9   5          0.40          6.80        11.42 o                         
  -7  -9   5         48.45         51.23         9.79 o                         
  -6  -9   5         19.54          3.94         5.78 o                         
  -5  -9   5         64.04         53.43         8.93 o                         
  -4  -9   5         28.68        162.09        15.37 o                         
  -3  -9   5         21.52         14.70         6.56 o                         
  -2  -9   5         41.16         67.41        11.36 o                         
  -1  -9   5        150.64        135.23        14.83 o                         
   0  -9   5          0.72        -10.29        10.29 o                         
   1  -9   5        159.47        147.24        18.99 o                         
   2  -9   5        170.83        165.56        18.45 o                         
   3  -9   5        234.65        270.42        23.73 o                         
   4  -9   5         30.30         59.65        16.05 o                         
   5  -9   5          7.95          8.65        10.30 o                         
   6  -9   5         21.07         28.81        13.85 o                         
   7  -9   5          8.43         18.06        11.04 o                         
   8  -9   5         13.45          5.83        11.09 o                         
   9  -9   5          5.20         38.45        41.02 o                         
  10  -9   5          0.03        -12.10        12.10 o                         
 -13  -8   5          0.04         -6.31        14.22 o                         
 -12  -8   5          0.07         50.71        34.40 o                         
 -11  -8   5          0.02         -8.61        12.78 o                         
 -10  -8   5          6.07         22.50        15.46 o                         
  -9  -8   5          6.20          7.75        10.77 o                         
  -8  -8   5         18.10         14.78        12.58 o                         
  -7  -8   5         19.65         -2.21        11.80 o                         
  -6  -8   5          5.04          7.26         8.29 o                         
  -5  -8   5         61.06        598.68       103.15 o                         
  -4  -8   5          6.74         13.88         5.90 o                         
  -3  -8   5         64.86         68.78         8.30 o                         
  -2  -8   5         20.45         41.13        17.70 o                         
  -1  -8   5         95.54         89.09        12.83 o                         
   0  -8   5          0.15         -3.67         4.09 o                         
   1  -8   5         13.89         14.60         5.17 o                         
   2  -8   5         41.93         84.79        23.87 o                         
   3  -8   5        106.47        109.70        17.31 o                         
   4  -8   5          5.68          1.87         7.26 o                         
   5  -8   5          0.00         -9.98         9.98 o                         
   6  -8   5        291.03        313.82        27.44 o                         
   7  -8   5          0.25         13.54         9.62 o                         
   8  -8   5          1.34         -3.62         9.00 o                         
   9  -8   5         23.29         -5.24         9.77 o                         
  10  -8   5          1.49         -3.15        16.66 o                         
  11  -8   5          1.74         -8.34        11.51 o                         
 -13  -7   5          4.42         13.76        14.61 o                         
 -12  -7   5          7.78        -12.28        13.90 o                         
 -11  -7   5         10.13         45.13        38.67 o                         
 -10  -7   5          0.21          6.52        12.89 o                         
  -9  -7   5        141.73        152.07        19.78 o                         
  -8  -7   5         19.60         19.44        12.88 o                         
  -7  -7   5        182.95        154.30        19.11 o                         
  -6  -7   5        145.74        126.97        22.80 o                         
  -5  -7   5        319.18        360.69        15.63 o                         
  -4  -7   5        319.08        294.35        15.20 o                         
  -3  -7   5         40.01         39.14         7.94 o                         
  -2  -7   5         43.72         47.93         6.09 o                         
  -1  -7   5         61.51         48.46         6.17 o                         
   0  -7   5        195.78        207.13        10.67 o                         
   1  -7   5          8.37         11.70         5.20 o                         
   2  -7   5         35.34         40.33        10.64 o                         
   3  -7   5        100.45        109.57        18.46 o                         
   4  -7   5         42.92         33.82         6.35 o                         
   5  -7   5        194.29        173.90        11.17 o                         
   6  -7   5         61.41         92.79        16.41 o                         
   7  -7   5        291.26        239.07        21.43 o                         
   8  -7   5         10.75         17.59        15.04 o                         
   9  -7   5         17.91          6.34         9.38 o                         
  10  -7   5         20.10          5.35         9.03 o                         
  11  -7   5          0.42          9.13        14.64 o                         
  12  -7   5          0.70         37.05        24.63 o                         
 -13  -6   5          1.83         11.44        21.44 o                         
 -12  -6   5          8.17         21.35        14.86 o                         
 -11  -6   5          0.07         -2.49        10.92 o                         
 -10  -6   5        151.71        137.01        21.57 o                         
  -9  -6   5        545.57        595.18        39.20 o                         
  -8  -6   5         93.31         81.06        16.38 o                         
  -7  -6   5        581.33        599.64        33.57 o                         
  -6  -6   5        213.05        162.35        22.59 o                         
  -5  -6   5        295.46        258.17        17.86 o                         
  -4  -6   5          6.43         50.80        32.77 o                         
  -3  -6   5          9.16          9.14         6.15 o                         
  -2  -6   5        269.73        326.63        16.94 o                         
  -1  -6   5        799.80        715.40        22.06 o                         
   0  -6   5        235.88        222.93         9.31 o                         
   1  -6   5        320.21        335.56        22.13 o                         
   2  -6   5        976.55       1001.33        24.91 o                         
   3  -6   5          3.01         -5.15         5.35 o                         
   4  -6   5        202.37        174.30         9.82 o                         
   5  -6   5         96.86        107.74        11.88 o                         
   6  -6   5        436.78        394.41        17.21 o                         
   7  -6   5         82.36        123.69        11.90 o                         
   8  -6   5         10.32          5.61         6.34 o                         
   9  -6   5         40.83         49.01        13.27 o                         
  10  -6   5          3.10          8.41         7.82 o                         
  11  -6   5          0.06         20.72        12.05 o                         
  12  -6   5          3.66         -6.80        11.24 o                         
 -13  -5   5          0.45         25.39        32.38 o                         
 -12  -5   5          7.77         16.86        14.54 o                         
 -11  -5   5          0.04          5.11        11.63 o                         
 -10  -5   5         21.70         26.30        13.77 o                         
  -9  -5   5         19.26         12.65        11.36 o                         
  -8  -5   5        138.88        172.30        19.62 o                         
  -7  -5   5          1.66         -4.11         9.19 o                         
  -6  -5   5         62.53         78.39        12.68 o                         
  -5  -5   5         87.08         77.29        12.41 o                         
  -4  -5   5        146.26        138.38        12.85 o                         
  -3  -5   5        371.19        461.04        22.45 o                         
  -2  -5   5        165.56        337.13        16.34 o                         
  -1  -5   5        110.32        114.95         6.99 o                         
   0  -5   5         85.02         92.10         6.53 o                         
   1  -5   5       1826.62       1775.17        33.27 o                         
   2  -5   5         17.48         58.21        17.67 o                         
   3  -5   5         25.60         28.16         8.32 o                         
   4  -5   5          0.61         11.35         4.57 o                         
   5  -5   5          0.43         -3.20         3.69 o                         
   6  -5   5        158.79        155.83        15.47 o                         
   7  -5   5         43.61         46.57         7.94 o                         
   8  -5   5          6.13          9.91         8.81 o                         
   9  -5   5         11.16         10.73         7.54 o                         
  10  -5   5         37.91         33.51         9.45 o                         
  11  -5   5          2.82         -7.05         8.17 o                         
  12  -5   5         16.49         59.79        30.92 o                         
  13  -5   5          7.71         16.50        10.13 o                         
 -13  -4   5          0.02        -16.53        26.89 o                         
 -12  -4   5          0.15          1.15        19.63 o                         
 -11  -4   5          7.68         -1.49        10.75 o                         
 -10  -4   5          0.22         13.15        11.10 o                         
  -9  -4   5         57.10         62.70        15.40 o                         
  -8  -4   5        247.60        256.26        30.03 o                         
  -7  -4   5        295.18        284.88        23.29 o                         
  -6  -4   5          9.04         -4.81         6.53 o                         
  -5  -4   5        526.86        524.06        32.11 o                         
  -4  -4   5         16.70         17.27         3.35 o                         
  -3  -4   5          7.99          5.86         3.19 o                         
  -2  -4   5        302.28        332.94        10.48 o                         
  -1  -4   5        489.56        596.96        14.51 o                         
   0  -4   5        397.33        389.23        22.53 o                         
   1  -4   5         69.60        120.64         6.24 o                         
   2  -4   5         94.50        203.82        34.93 o                         
   3  -4   5          1.93         -3.41         3.52 o                         
   4  -4   5          9.53          8.30         3.74 o                         
   5  -4   5          6.53          9.53         4.15 o                         
   6  -4   5        226.45        217.92        11.45 o                         
   7  -4   5        164.71        194.31        12.17 o                         
   8  -4   5        139.74        172.43        12.37 o                         
   9  -4   5         32.84         36.11        10.96 o                         
  10  -4   5          5.66          6.01         6.83 o                         
  11  -4   5         10.27         37.90        25.01 o                         
  12  -4   5          3.57         -5.60         6.54 o                         
  13  -4   5         40.85         40.99        18.16 o                         
  14  -4   5          0.47          5.74         9.17 o                         
 -13  -3   5          1.03         22.19        18.29 o                         
 -12  -3   5          1.17         -5.74        12.62 o                         
 -11  -3   5          1.53          3.76        12.60 o                         
 -10  -3   5          1.51         18.46        12.53 o                         
  -9  -3   5         35.80         45.47        19.55 o                         
  -8  -3   5         36.70         57.58        13.05 o                         
  -7  -3   5         70.86         75.90        12.12 o                         
  -6  -3   5        180.23        172.25        15.78 o                         
  -5  -3   5        129.89        161.60        14.70 o                         
  -4  -3   5        105.72        138.40        12.22 o                         
  -3  -3   5         72.58         76.09         9.18 o                         
  -2  -3   5        701.16        658.65        25.23 o                         
  -1  -3   5         35.14         17.70         5.23 o                         
   0  -3   5        159.93        202.65         9.63 o                         
   1  -3   5        156.79        151.53         6.84 o                         
   2  -3   5       3748.30       3208.87        78.04 o                         
   3  -3   5         79.68         69.94         5.84 o                         
   4  -3   5        733.01        795.79        38.76 o                         
   5  -3   5          0.87         -0.46         3.94 o                         
   6  -3   5         27.72         22.18         5.03 o                         
   7  -3   5        426.16        455.23        18.58 o                         
   8  -3   5          2.60         11.67         6.04 o                         
   9  -3   5         78.06         72.87        11.21 o                         
  10  -3   5          1.75         -4.32         9.70 o                         
  11  -3   5          4.81         12.34         8.51 o                         
  12  -3   5         23.26         14.75         7.29 o                         
  13  -3   5          0.17          1.76         5.60 o                         
  14  -3   5         13.74          7.12         7.88 o                         
 -13  -2   5          2.72         20.09        17.10 o                         
 -12  -2   5          1.84         -1.47        12.16 o                         
 -11  -2   5          0.25         -1.20        11.28 o                         
 -10  -2   5          0.02          2.93        12.02 o                         
  -9  -2   5          4.43          2.56         7.67 o                         
  -8  -2   5          0.51          3.33         8.56 o                         
  -7  -2   5        187.51        186.74        17.40 o                         
  -6  -2   5         43.28         39.44        17.28 o                         
  -5  -2   5          4.00          7.08         6.91 o                         
  -4  -2   5         39.13         59.11         8.10 o                         
  -3  -2   5          0.83          2.12         1.58 o                         
  -2  -2   5         97.59        101.60        14.28 o                         
  -1  -2   5         29.82         36.35         3.69 o                         
   0  -2   5         57.95         42.60         4.14 o                         
   1  -2   5        305.11        291.57         8.22 o                         
   2  -2   5        639.65        610.68        22.71 o                         
   3  -2   5       1838.78       1688.51        27.79 o                         
   4  -2   5         68.94        100.13         6.16 o                         
   5  -2   5        455.09        537.59        16.36 o                         
   6  -2   5         44.58         42.77         5.58 o                         
   7  -2   5         12.41         19.04         9.06 o                         
   8  -2   5         61.66         68.56         7.67 o                         
   9  -2   5        598.59        648.93        39.60 o                         
  10  -2   5          8.45          3.17         6.73 o                         
  11  -2   5         27.96         21.55         9.88 o                         
  12  -2   5         25.72          9.97         8.25 o                         
  13  -2   5          0.89          2.33         6.27 o                         
  14  -2   5          3.28         -1.34         6.23 o                         
  15  -2   5          0.15        -12.31        12.31 o                         
 -13  -1   5          4.05         14.96        14.25 o                         
 -12  -1   5         29.66         41.09        18.01 o                         
 -11  -1   5          4.18         20.18        21.36 o                         
 -10  -1   5          2.21         36.76        25.81 o                         
  -9  -1   5         13.49         13.42        10.83 o                         
  -8  -1   5          1.00          7.29        10.12 o                         
  -7  -1   5         11.22         11.62         8.11 o                         
  -6  -1   5         73.93         74.08        10.77 o                         
  -5  -1   5         41.36         82.71        22.95 o                         
  -4  -1   5        983.04        989.07        31.16 o                         
  -3  -1   5       2200.39       2167.27        48.47 o                         
  -2  -1   5          1.15         -0.10         7.91 o                         
  -1  -1   5        488.86        479.43        13.49 o                         
   0  -1   5       2185.24       1825.21        42.25 o                         
   1  -1   5        222.35        181.96         5.54 o                         
   2  -1   5        323.82        363.41        15.65 o                         
   3  -1   5         55.24         46.69         3.22 o                         
   4  -1   5        983.44       1203.47        20.38 o                         
   5  -1   5        550.97        724.01        27.43 o                         
   6  -1   5        217.53        157.51         7.31 o                         
   7  -1   5         66.93         78.03         5.88 o                         
   8  -1   5        683.33        729.65        19.55 o                         
   9  -1   5         43.91         45.00         7.53 o                         
  10  -1   5        520.98        559.73        27.65 o                         
  11  -1   5        152.29        133.03        22.49 o                         
  12  -1   5         26.00         20.02        12.44 o                         
  13  -1   5         10.26          7.70         5.71 o                         
  14  -1   5          0.89         10.95         7.86 o                         
  15  -1   5          6.11          6.23        13.58 o                         
 -13   0   5          6.59         10.87        25.49 o                         
 -12   0   5          0.24         28.31        16.09 o                         
 -11   0   5         13.20         12.43        14.86 o                         
 -10   0   5          0.80          5.25         9.57 o                         
  -9   0   5          0.43         11.28        10.19 o                         
  -8   0   5         11.85         21.86        10.40 o                         
  -7   0   5          4.16         -6.91         8.94 o                         
  -6   0   5        181.90        185.69        13.95 o                         
  -5   0   5        242.46        263.71        30.46 o                         
  -4   0   5         59.24        113.30        15.07 o                         
  -3   0   5          0.95          6.63        10.99 o                         
  -2   0   5         18.45          7.01         9.02 o                         
  -1   0   5        334.51        304.48        22.96 o                         
   0   0   5        999.45        818.68        26.35 o                         
   1   0   5          2.49         -0.27         1.79 o                         
   2   0   5         10.79         20.56         3.85 o                         
   3   0   5       2734.91       2784.64        55.57 o                         
   4   0   5         43.99         40.06         2.86 o                         
   5   0   5         53.66        106.65         7.05 o                         
   6   0   5       1741.50       1833.62        29.27 o                         
   7   0   5       1254.11       1076.84        21.34 o                         
   8   0   5        113.94        124.35         7.30 o                         
   9   0   5        447.79        417.90        52.11 o                         
  10   0   5         19.88         24.73        10.30 o                         
  11   0   5        210.22        215.51        13.77 o                         
  12   0   5        253.01        247.77        49.52 o                         
  13   0   5          8.48          6.64         6.09 o                         
  14   0   5          3.30          0.02         6.26 o                         
  15   0   5          5.72          7.23        11.96 o                         
 -12   1   5         22.10         24.98        16.51 o                         
 -11   1   5          1.52          8.85        13.85 o                         
 -10   1   5          0.04         -0.35        12.48 o                         
  -9   1   5          8.53         22.82        31.16 o                         
  -8   1   5          5.20          2.50         7.74 o                         
  -7   1   5         30.69         54.28        11.40 o                         
  -6   1   5         40.39         46.38        15.31 o                         
  -5   1   5         21.03        122.65        11.35 o                         
  -4   1   5        125.63        134.74        15.66 o                         
  -3   1   5       1750.82       1686.18        54.73 o                         
  -2   1   5        207.76        171.62         5.22 o                         
  -1   1   5        623.64        697.61        11.70 o                         
   0   1   5        202.31        200.91         5.06 o                         
   1   1   5       2413.93       2335.91        26.96 o                         
   2   1   5       1383.21       1500.39        25.08 o                         
   3   1   5        101.87         99.01         5.34 o                         
   4   1   5       5142.52       4975.10        35.99 o                         
   5   1   5       1155.39       1388.18        30.50 o                         
   6   1   5       1663.29       1423.73        34.89 o                         
   7   1   5         40.59         41.60         6.02 o                         
   8   1   5         21.10         19.42         3.94 o                         
   9   1   5         85.62         86.71         6.64 o                         
  10   1   5         22.09         31.01         6.05 o                         
  11   1   5         91.78        126.01        10.84 o                         
  12   1   5         13.20          5.00         6.13 o                         
  13   1   5         33.54         28.19        14.13 o                         
  14   1   5          5.47          2.04         6.00 o                         
  15   1   5          2.52         10.25         9.74 o                         
  16   1   5          0.67         29.86        22.63 o                         
 -12   2   5          0.08          2.21        22.30 o                         
 -11   2   5          0.41         57.03        24.95 o                         
 -10   2   5          5.09          2.58        10.60 o                         
  -9   2   5         39.44         14.29        25.11 o                         
  -8   2   5         27.89         26.19        10.62 o                         
  -7   2   5          3.66         -3.22         8.04 o                         
  -6   2   5          0.00          3.09         6.29 o                         
  -5   2   5        183.96        189.94        12.38 o                         
  -4   2   5        152.18        178.31        12.78 o                         
  -3   2   5        555.10        578.74        26.33 o                         
  -2   2   5        205.36        235.27        24.87 o                         
  -1   2   5        429.26        438.54         9.06 o                         
   0   2   5        457.13        402.64        10.12 o                         
   1   2   5         67.65         65.19         4.91 o                         
   2   2   5          6.94          7.09         2.80 o                         
   3   2   5        237.62        207.39        11.41 o                         
   4   2   5        230.93        232.03         7.99 o                         
   5   2   5         89.04         76.24         3.69 o                         
   6   2   5        104.68         73.98         3.46 o                         
   7   2   5         33.00         38.61         8.27 o                         
   8   2   5         63.98         64.99         6.65 o                         
   9   2   5          2.55          5.11         3.86 o                         
  10   2   5         30.88         36.36         6.04 o                         
  11   2   5        208.08        213.36        12.96 o                         
  12   2   5        290.96        352.91        18.49 o                         
  13   2   5        202.71        159.92        17.96 o                         
  14   2   5          4.76          1.00         5.95 o                         
  15   2   5          2.13          7.14        10.21 o                         
  16   2   5          0.04          0.16        15.88 o                         
 -12   3   5          7.01         23.30        15.91 o                         
 -11   3   5          1.31         -2.66        12.03 o                         
 -10   3   5         14.70         11.93        11.91 o                         
  -9   3   5          0.00         10.78         9.94 o                         
  -8   3   5          2.59         -0.36        11.85 o                         
  -7   3   5         25.55         33.06        17.20 o                         
  -6   3   5        148.97        130.61        12.05 o                         
  -5   3   5         85.96         74.61        15.62 o                         
  -4   3   5         17.01         25.95         5.05 o                         
  -3   3   5        311.97        363.88        11.63 o                         
  -2   3   5          7.95          5.70         3.06 o                         
  -1   3   5        262.93        305.34         8.40 o                         
   0   3   5         99.36        119.75         8.46 o                         
   1   3   5       3128.01       3017.32        37.32 o                         
   2   3   5       2559.47       2518.05        29.90 o                         
   3   3   5         29.80         39.86         4.11 o                         
   4   3   5        203.63        210.50         3.76 o                         
   5   3   5        391.55        407.72        12.81 o                         
   6   3   5        154.76        157.62         6.27 o                         
   7   3   5         48.69         37.82         5.85 o                         
   8   3   5          7.13          6.63         3.32 o                         
   9   3   5         10.48         10.71         7.38 o                         
  10   3   5          0.17         -4.21         4.21 o                         
  11   3   5         77.26         80.51         8.07 o                         
  12   3   5          3.09          2.05         5.33 o                         
  13   3   5         26.96         37.89        11.83 o                         
  14   3   5         18.21         14.17         7.93 o                         
  15   3   5          0.87          9.10         8.15 o                         
  16   3   5          0.86        -20.52        26.52 o                         
 -11   4   5         18.86         24.14        13.69 o                         
 -10   4   5         14.31         75.96        40.72 o                         
  -9   4   5          0.35         -8.17         9.70 o                         
  -8   4   5          1.42         59.31        38.53 o                         
  -7   4   5        123.56          1.45         4.78 o                         
  -6   4   5          2.06         -3.95         9.26 o                         
  -5   4   5         17.30         31.88         7.76 o                         
  -4   4   5          0.47          6.86         3.89 o                         
  -3   4   5       1470.13       1408.90        28.81 o                         
  -2   4   5       4125.83       4288.80        71.12 o                         
  -1   4   5         26.76         42.18         8.26 o                         
   0   4   5          1.34         -0.85         2.16 o                         
   1   4   5       4466.69       4174.33        54.71 o                         
   2   4   5         35.30         62.56         7.25 o                         
   3   4   5        323.80        378.90         8.44 o                         
   4   4   5          9.37          8.02         2.76 o                         
   5   4   5       1518.52       1923.46        33.13 o                         
   6   4   5        736.19        745.47        21.91 o                         
   7   4   5       1943.24       1882.20        46.51 o                         
   8   4   5        972.24        885.97        19.67 o                         
   9   4   5        175.03        162.50         8.09 o                         
  10   4   5         29.74         37.12         5.31 o                         
  11   4   5          4.86          1.39         4.52 o                         
  12   4   5        124.63        140.01        12.21 o                         
  13   4   5          2.36          9.15         6.76 o                         
  14   4   5         34.39         53.98        14.07 o                         
  15   4   5          5.42          4.62         6.56 o                         
  16   4   5          4.60         10.04        18.36 o                         
 -11   5   5          1.53          4.24        12.77 o                         
 -10   5   5          0.51         15.23        11.93 o                         
  -9   5   5         42.98         20.44        13.20 o                         
  -8   5   5          3.64         11.88        12.91 o                         
  -7   5   5          0.14         -4.64         6.46 o                         
  -6   5   5        341.18        273.65        15.74 o                         
  -5   5   5         45.62        113.38         9.37 o                         
  -4   5   5        117.02        110.72        10.89 o                         
  -3   5   5        247.77        221.81        11.13 o                         
  -2   5   5       2123.83       2233.08        42.77 o                         
  -1   5   5      10699.38      11137.53       163.28 o                         
   0   5   5         81.28         74.49        12.07 o                         
   1   5   5        745.16        780.59        15.32 o                         
   2   5   5        290.46        285.72         9.94 o                         
   3   5   5       1600.09       1688.66        33.29 o                         
   4   5   5        397.16        470.46        17.85 o                         
   5   5   5        316.07        301.63         8.12 o                         
   6   5   5       1147.94       1105.58        20.47 o                         
   7   5   5        221.90        212.84        10.97 o                         
   8   5   5         13.47         16.59         3.87 o                         
   9   5   5         28.66         33.53         5.28 o                         
  10   5   5         38.13         45.60        19.39 o                         
  11   5   5          9.00          5.09         4.70 o                         
  12   5   5         19.30         33.07         7.59 o                         
  13   5   5         26.18         32.49         9.48 o                         
  14   5   5          4.28          9.93         6.96 o                         
  15   5   5         25.80         27.46         9.55 o                         
  16   5   5         15.04         50.28        32.29 o                         
  17   5   5          1.07          6.75        24.03 o                         
 -10   6   5          2.99          9.29        11.55 o                         
  -9   6   5          6.64         12.63         8.40 o                         
  -8   6   5         73.70         82.01        19.60 o                         
  -7   6   5         46.61         60.15         8.97 o                         
  -6   6   5          0.30         -6.27         8.02 o                         
  -5   6   5        308.98        388.29        17.39 o                         
  -4   6   5         39.01         43.21         7.15 o                         
  -3   6   5         27.67         31.93         5.11 o                         
  -2   6   5         11.50         24.52         6.47 o                         
  -1   6   5       2355.67       2317.00        43.29 o                         
   0   6   5       1397.15       1383.11        26.72 o                         
   1   6   5          2.75          1.95         3.12 o                         
   2   6   5        129.55        129.11        11.87 o                         
   3   6   5        272.40        256.72         8.02 o                         
   4   6   5          0.20         -2.44         2.74 o                         
   5   6   5        262.21        242.00        13.10 o                         
   6   6   5       1955.18       1864.74        34.36 o                         
   7   6   5        328.48        362.86        16.92 o                         
   8   6   5         83.90         90.94         7.20 o                         
   9   6   5          4.69         -0.90         3.44 o                         
  10   6   5          0.77         -3.30         4.83 o                         
  11   6   5          0.17         -1.16         4.49 o                         
  12   6   5         29.48         27.37         7.20 o                         
  13   6   5          1.67          2.16         5.66 o                         
  14   6   5         42.14         70.11        16.58 o                         
  15   6   5          0.00         -1.78         6.68 o                         
  16   6   5         11.65         31.21        25.54 o                         
  17   6   5          3.47        -34.08        34.08 o                         
 -10   7   5          6.78         28.08        17.71 o                         
  -9   7   5          0.12          4.72         9.81 o                         
  -8   7   5         11.89         -9.18         9.18 o                         
  -7   7   5          3.34          2.84         5.97 o                         
  -6   7   5         17.13         16.92         6.79 o                         
  -5   7   5          0.20         15.60        15.90 o                         
  -4   7   5         39.08         31.17         7.43 o                         
  -3   7   5         11.14          3.89         6.57 o                         
  -2   7   5        140.09        184.92         9.65 o                         
  -1   7   5         49.77         40.35         5.13 o                         
   0   7   5          0.10          6.57         3.61 o                         
   1   7   5        351.57        397.93        19.29 o                         
   2   7   5        408.74        360.51        11.09 o                         
   3   7   5        427.51        471.80        12.41 o                         
   4   7   5       1476.08       1528.89        66.91 o                         
   5   7   5        163.73        189.12         8.75 o                         
   6   7   5         13.56         14.76         4.34 o                         
   7   7   5        596.07        683.02        18.17 o                         
   8   7   5        219.47        197.55        12.70 o                         
   9   7   5        409.81        392.56        14.75 o                         
  10   7   5          4.09         -3.72         4.57 o                         
  11   7   5        168.48        139.60        11.01 o                         
  12   7   5          9.82          6.03         5.64 o                         
  13   7   5          1.58         -2.52         5.90 o                         
  14   7   5         73.19         80.72        11.50 o                         
  15   7   5         13.07         19.77         9.39 o                         
  16   7   5         19.10        -12.37        21.39 o                         
  17   7   5         10.93         18.58        28.62 o                         
  -9   8   5          4.70         22.30        16.47 o                         
  -8   8   5          0.14        -13.39        13.39 o                         
  -7   8   5          0.76          1.81         8.06 o                         
  -6   8   5          2.12         -6.42         6.42 o                         
  -5   8   5          3.02          7.31         6.50 o                         
  -4   8   5          0.00         -5.18         5.18 o                         
  -3   8   5         31.54         20.69         6.06 o                         
  -2   8   5        122.05        110.16         9.85 o                         
  -1   8   5         13.71         15.53         4.33 o                         
   0   8   5        150.97        162.60        12.69 o                         
   1   8   5        157.61        158.30        20.58 o                         
   2   8   5         14.63         41.31        12.10 o                         
   3   8   5        463.35        499.49        22.19 o                         
   4   8   5        373.06        368.27        22.00 o                         
   5   8   5        414.46        420.45        13.15 o                         
   6   8   5        110.41        126.23         8.08 o                         
   7   8   5          4.57          5.86         4.30 o                         
   8   8   5          9.18         23.16         9.53 o                         
   9   8   5        105.80        111.87         9.41 o                         
  10   8   5        609.85        544.06        21.84 o                         
  11   8   5         18.03         18.51        10.16 o                         
  12   8   5         12.62         29.12         8.00 o                         
  13   8   5         15.19          6.90         8.20 o                         
  14   8   5         18.35         16.52        11.18 o                         
  15   8   5         64.69         61.90        16.20 o                         
  16   8   5          3.28          5.83        22.95 o                         
  -8   9   5          6.03         35.91        22.14 o                         
  -7   9   5          4.87          6.23        10.23 o                         
  -6   9   5          1.79         12.29        18.85 o                         
  -5   9   5          0.68         10.49         9.20 o                         
  -4   9   5          0.23          4.49         8.32 o                         
  -3   9   5          0.96         10.25         9.10 o                         
  -2   9   5         15.88         29.31         9.51 o                         
  -1   9   5        182.43        183.45        17.25 o                         
   0   9   5         77.08         67.97        14.64 o                         
   1   9   5         40.21         30.18         8.63 o                         
   2   9   5         76.45         93.87        12.45 o                         
   3   9   5         20.55         19.19         5.42 o                         
   4   9   5        238.77        252.86        10.83 o                         
   5   9   5         15.76         23.85         4.47 o                         
   6   9   5          2.31          6.94         4.52 o                         
   7   9   5         60.03         53.62         7.13 o                         
   8   9   5         69.12         77.89         8.27 o                         
   9   9   5        434.79        412.28        18.99 o                         
  10   9   5         25.75         25.47        10.70 o                         
  11   9   5         38.32         51.90         8.93 o                         
  12   9   5         24.89         22.37         8.08 o                         
  13   9   5          7.95         -5.38         6.82 o                         
  14   9   5          3.32         -4.49         7.16 o                         
  15   9   5          7.93         13.91        10.66 o                         
  16   9   5          2.76         30.94        30.35 o                         
  -7  10   5          5.61         10.82        13.42 o                         
  -6  10   5         35.69         29.32        18.47 o                         
  -5  10   5          0.11         -0.50        12.61 o                         
  -4  10   5          1.47          0.20         6.79 o                         
  -3  10   5         84.17         83.91        13.17 o                         
  -2  10   5         10.11         12.87         8.59 o                         
  -1  10   5         85.37         72.37        12.92 o                         
   0  10   5         28.65         28.41        11.31 o                         
   1  10   5          0.00          0.65         6.95 o                         
   2  10   5        193.82        216.79        17.14 o                         
   3  10   5        198.86        216.67        15.26 o                         
   4  10   5         69.17        153.78        46.50 o                         
   5  10   5        275.09        254.18        15.96 o                         
   6  10   5         97.38        132.77        20.63 o                         
   7  10   5        110.78        133.39        35.89 o                         
   8  10   5          1.62         -1.63         4.71 o                         
   9  10   5          3.92          6.92         6.19 o                         
  10  10   5        139.45        141.46        13.19 o                         
  11  10   5         56.78         62.53         9.20 o                         
  12  10   5         34.00         18.70         9.24 o                         
  13  10   5         55.12         61.66        25.42 o                         
  14  10   5          1.73         -4.74         7.66 o                         
  15  10   5          0.05        -11.91        11.91 o                         
  16  10   5         15.52          8.15        22.90 o                         
  -7  11   5          0.00        -20.14        20.14 o                         
  -6  11   5          0.32          0.05        11.93 o                         
  -5  11   5         25.51         21.25        11.83 o                         
  -4  11   5          0.01          1.29         8.06 o                         
  -3  11   5         37.40         76.69        26.03 o                         
  -2  11   5        110.63        113.44        16.02 o                         
  -1  11   5         71.89         50.68        12.94 o                         
   0  11   5         31.73         31.57        10.21 o                         
   1  11   5        298.63        291.22        22.25 o                         
   2  11   5          9.76         11.99        10.13 o                         
   3  11   5        375.67        300.56        21.10 o                         
   4  11   5          1.98          2.85         7.18 o                         
   5  11   5         12.90         25.14        11.03 o                         
   6  11   5          0.35          6.22         5.94 o                         
   7  11   5         79.32         98.05        15.17 o                         
   8  11   5         89.73        118.32        22.30 o                         
   9  11   5        231.08        220.07        19.97 o                         
  10  11   5         26.46         24.96        19.66 o                         
  11  11   5          6.80          1.29         5.64 o                         
  12  11   5         63.04         91.58        13.41 o                         
  13  11   5         70.10         61.81        12.81 o                         
  14  11   5          0.14          3.87         8.40 o                         
  15  11   5          1.76          6.87        20.14 o                         
  16  11   5          2.42        -12.21        24.95 o                         
  -5  12   5          5.78          4.28         9.22 o                         
  -4  12   5         68.03         75.17        30.08 o                         
  -3  12   5         13.38         10.81        10.95 o                         
  -2  12   5          0.06        -10.14        10.14 o                         
  -1  12   5         43.74         35.46        11.88 o                         
   0  12   5          2.04          6.44        12.80 o                         
   1  12   5         58.12         62.60        13.86 o                         
   2  12   5          0.42        -10.29        10.29 o                         
   3  12   5        414.93        392.98        26.87 o                         
   4  12   5        634.29        642.02        68.91 o                         
   5  12   5        319.97        400.93        31.40 o                         
   6  12   5        682.37        651.76        35.19 o                         
   7  12   5        571.64        579.91        70.50 o                         
   8  12   5        316.52        308.33        23.62 o                         
   9  12   5         17.25         23.81         7.38 o                         
  10  12   5         27.53         19.71         9.28 o                         
  11  12   5          0.13         -6.74         6.91 o                         
  12  12   5          0.68          1.90         6.24 o                         
  13  12   5          2.26          2.54         7.84 o                         
  14  12   5          0.34         12.74        10.14 o                         
  15  12   5          2.72         44.45        29.81 o                         
  -4  13   5          0.57         -3.59        11.29 o                         
  -3  13   5         10.84         -2.56         9.78 o                         
  -2  13   5          4.28         12.20        10.94 o                         
  -1  13   5          6.10        -10.45        10.45 o                         
   0  13   5          0.22         -8.55        11.52 o                         
   1  13   5         32.75         47.27        16.23 o                         
   2  13   5         21.28         37.57        13.72 o                         
   3  13   5         44.54         30.29        12.18 o                         
   4  13   5          4.26         26.27        12.10 o                         
   5  13   5         18.32         44.96        27.19 o                         
   6  13   5         13.86         21.47        13.54 o                         
   7  13   5          3.84         10.20        10.37 o                         
   8  13   5         10.00         18.49         7.26 o                         
   9  13   5         27.50         32.78        18.52 o                         
  10  13   5          1.06          2.86         6.50 o                         
  11  13   5          2.13         -4.26         9.45 o                         
  12  13   5          0.00          6.84         8.63 o                         
  13  13   5         18.99          7.86        14.33 o                         
  14  13   5         22.10          3.09         9.05 o                         
  15  13   5          0.03          2.86        14.10 o                         
  -3  14   5          0.45         46.84        16.35 o                         
  -2  14   5          2.03         11.85        13.07 o                         
  -1  14   5          7.01          0.01        11.06 o                         
   0  14   5          0.83          6.32        12.50 o                         
   1  14   5          7.44          4.43         9.78 o                         
   2  14   5         20.32         17.83        12.78 o                         
   3  14   5          7.48         14.75        13.43 o                         
   4  14   5         58.83         75.68        18.19 o                         
   5  14   5         18.85         14.36        11.83 o                         
   6  14   5         27.14         38.96        15.00 o                         
   7  14   5          6.66         -0.41        27.27 o                         
   8  14   5         52.53         58.64        15.43 o                         
   9  14   5         16.23         25.89        14.96 o                         
  10  14   5          3.88         14.23         8.40 o                         
  11  14   5         13.50          7.84        10.78 o                         
  12  14   5          5.47         13.41         9.54 o                         
  13  14   5          9.82          9.32         8.29 o                         
  14  14   5          1.28         13.77        15.66 o                         
  -2  15   5          2.23         13.23        18.25 o                         
  -1  15   5          9.56          6.41        20.90 o                         
   0  15   5          0.00         -4.73        12.47 o                         
   1  15   5          7.16          6.38        11.39 o                         
   2  15   5          4.02          3.16        11.99 o                         
   3  15   5          3.62          7.53        13.37 o                         
   4  15   5          0.21         -2.29         9.65 o                         
   5  15   5         17.50         11.71        13.93 o                         
   6  15   5         28.23         42.40        23.63 o                         
   7  15   5         40.31         68.80        31.19 o                         
   8  15   5          1.27         30.64        23.63 o                         
   9  15   5          1.35          9.93        13.71 o                         
  10  15   5          1.10         -2.96        11.01 o                         
  11  15   5          2.57         -7.81        13.22 o                         
  12  15   5          4.41         14.89        14.90 o                         
  13  15   5          0.07         14.82        13.53 o                         
   0  16   5          0.15         16.69        23.11 o                         
   1  16   5          1.52          4.46        12.80 o                         
   2  16   5          1.22         22.57        28.30 o                         
   3  16   5          3.28          0.55        10.40 o                         
   4  16   5         17.56         28.76        18.04 o                         
   5  16   5          1.49         -6.47        11.40 o                         
   6  16   5         38.84         61.73        19.14 o                         
   7  16   5          8.86         11.36        16.44 o                         
   8  16   5          1.26          3.14        14.06 o                         
   9  16   5          0.15          8.30        11.57 o                         
  10  16   5         13.30         13.10        30.65 o                         
  11  16   5          1.45         -5.81        13.94 o                         
  12  16   5         22.08         59.51        30.46 o                         
   3  17   5          1.26         14.38        15.63 o                         
   4  17   5          0.64          5.49        15.58 o                         
   5  17   5          0.43         -5.29        13.18 o                         
   6  17   5         10.04         31.24        25.60 o                         
   7  17   5          0.28         -0.83        11.84 o                         
   8  17   5         21.95         -8.88        15.76 o                         
   9  17   5          8.82         -8.39        15.95 o                         
  10  17   5         66.05        119.62        33.75 o                         
  -3 -15   6          2.66         -2.16        16.63 o                         
  -7 -14   6         14.13          8.96        26.68 o                         
  -6 -14   6          5.84         12.69        22.57 o                         
  -5 -14   6          2.74          2.52        12.32 o                         
  -4 -14   6          3.30          3.24        12.68 o                         
  -3 -14   6          0.07         16.62        17.34 o                         
  -2 -14   6          0.12          7.51        13.40 o                         
  -1 -14   6         24.61         34.39        17.05 o                         
   0 -14   6          0.00         11.26        16.56 o                         
   1 -14   6         14.83         18.82        16.09 o                         
   2 -14   6         32.71         29.95        20.29 o                         
  -9 -13   6         31.84        -26.03        30.89 o                         
  -8 -13   6          0.10         15.07        25.33 o                         
  -7 -13   6         25.89        -10.21        20.09 o                         
  -6 -13   6          0.36          2.11        10.51 o                         
  -5 -13   6          1.04          2.16        10.34 o                         
  -4 -13   6          1.84          3.88        10.35 o                         
  -3 -13   6          6.59         15.28        13.77 o                         
  -2 -13   6         20.39        -10.95        13.29 o                         
  -1 -13   6         10.98          2.68        11.83 o                         
   0 -13   6          2.79          0.99        10.79 o                         
   1 -13   6         96.42         85.01        20.17 o                         
   2 -13   6         13.34         15.06        20.20 o                         
   3 -13   6          0.10         -5.68        11.72 o                         
   4 -13   6          4.66         31.61        17.37 o                         
 -10 -12   6         10.87          3.59        14.40 o                         
  -9 -12   6          3.44         26.95        15.27 o                         
  -8 -12   6          4.16         23.55        15.66 o                         
  -7 -12   6          7.15         -5.46        10.97 o                         
  -6 -12   6          0.23         -1.59         6.49 o                         
  -5 -12   6         12.95          5.38         9.22 o                         
  -4 -12   6         10.94         -0.25        15.61 o                         
  -3 -12   6        125.40         98.86        18.31 o                         
  -2 -12   6         24.72         21.53         8.93 o                         
  -1 -12   6         51.18         67.18        18.39 o                         
   0 -12   6          9.96          3.62         9.61 o                         
   1 -12   6         13.58         33.71        16.83 o                         
   2 -12   6          3.62          5.48        12.80 o                         
   3 -12   6          8.68         13.97        14.40 o                         
   4 -12   6          7.23          6.02        13.50 o                         
   5 -12   6          0.49         -3.14        23.68 o                         
   6 -12   6          0.03         -7.71        13.69 o                         
 -11 -11   6         21.85         -6.43        32.73 o                         
 -10 -11   6         14.68          6.84        14.25 o                         
  -9 -11   6          9.19         14.24        21.90 o                         
  -8 -11   6         78.03         73.37        19.44 o                         
  -7 -11   6         10.43        -13.77        13.77 o                         
  -6 -11   6          0.58         -2.28         6.37 o                         
  -5 -11   6          2.62          7.34         7.46 o                         
  -4 -11   6          0.11          3.57         8.52 o                         
  -3 -11   6         38.17         56.28        13.57 o                         
  -2 -11   6         37.73         58.05        31.48 o                         
  -1 -11   6         13.21         21.78        10.22 o                         
   0 -11   6         11.41         16.34        14.61 o                         
   1 -11   6          0.03          5.51        10.14 o                         
   2 -11   6        152.91        137.39        23.38 o                         
   3 -11   6         57.82         83.59        18.95 o                         
   4 -11   6         39.83         58.75        15.54 o                         
   5 -11   6         35.72         27.43        22.60 o                         
   6 -11   6          0.08        -11.95        14.08 o                         
   7 -11   6          0.04         -2.71         9.32 o                         
 -11 -10   6         15.72         36.86        19.06 o                         
 -10 -10   6         24.42         18.28        15.51 o                         
  -9 -10   6          7.05         42.02        30.49 o                         
  -8 -10   6          0.00         -6.47        11.39 o                         
  -7 -10   6         26.54         38.05        13.36 o                         
  -6 -10   6         56.55         49.72         9.42 o                         
  -5 -10   6         40.66         39.37         8.99 o                         
  -4 -10   6          7.13         -0.82         5.04 o                         
  -3 -10   6         14.22         10.46         6.65 o                         
  -2 -10   6          1.69          7.38         6.25 o                         
  -1 -10   6        106.28         86.69        16.31 o                         
   0 -10   6         40.16         34.40        13.46 o                         
   1 -10   6        103.21        145.39        17.68 o                         
   2 -10   6         93.19        169.89        51.74 o                         
   3 -10   6         23.61         17.78        13.01 o                         
   4 -10   6        360.78        320.03        44.53 o                         
   5 -10   6          0.10         -9.18        18.44 o                         
   6 -10   6          7.88         13.39        12.47 o                         
   7 -10   6          1.64         25.45        13.39 o                         
   8 -10   6         10.16         -4.09        12.32 o                         
   9 -10   6          0.01         12.50        16.96 o                         
 -12  -9   6          0.02         12.20        14.28 o                         
 -11  -9   6          0.18          0.32        11.26 o                         
 -10  -9   6          4.14         26.67        15.42 o                         
  -9  -9   6          1.75         15.95        13.94 o                         
  -8  -9   6         39.98         40.08        33.29 o                         
  -7  -9   6          0.97         22.66        13.74 o                         
  -6  -9   6         10.62          9.73        15.18 o                         
  -5  -9   6          1.95         -1.24         8.36 o                         
  -4  -9   6         20.95         24.48         7.81 o                         
  -3  -9   6         39.73         51.91        16.56 o                         
  -2  -9   6        405.04        419.23        20.10 o                         
  -1  -9   6        232.20        235.75        18.27 o                         
   0  -9   6        323.93        309.97        25.86 o                         
   1  -9   6          2.04         -6.42        13.34 o                         
   2  -9   6        179.29        160.04        19.22 o                         
   3  -9   6        154.45        161.62        20.41 o                         
   4  -9   6          2.27         17.45        12.71 o                         
   5  -9   6        294.39        270.94        29.00 o                         
   6  -9   6         49.45         72.10        16.71 o                         
   7  -9   6          1.69          9.43        12.06 o                         
   8  -9   6          0.52          5.67         9.25 o                         
   9  -9   6          3.38         11.37        11.85 o                         
  10  -9   6          0.68          4.51        12.65 o                         
 -12  -8   6          0.61         25.71        19.47 o                         
 -11  -8   6          0.01          9.33        13.32 o                         
 -10  -8   6         14.83         11.41        14.56 o                         
  -9  -8   6         16.21         25.08        14.18 o                         
  -8  -8   6         22.65         -3.52        11.37 o                         
  -7  -8   6         26.41         62.02        14.60 o                         
  -6  -8   6          1.11         -0.49        11.39 o                         
  -5  -8   6          2.24          0.38         7.45 o                         
  -4  -8   6         26.96        409.31        63.21 o                         
  -3  -8   6         95.91        104.03        10.02 o                         
  -2  -8   6          2.66         12.61         5.98 o                         
  -1  -8   6          0.82          5.62         5.49 o                         
   0  -8   6        121.60        132.42        10.40 o                         
   1  -8   6         59.99         49.80         9.39 o                         
   2  -8   6          3.34          1.22         8.08 o                         
   3  -8   6        339.42        385.55        27.81 o                         
   4  -8   6         88.73         98.95        15.36 o                         
   5  -8   6        107.38        126.77        18.35 o                         
   6  -8   6         30.85         73.49        16.30 o                         
   7  -8   6         80.06         91.24        16.26 o                         
   8  -8   6          0.03         -5.83        14.58 o                         
   9  -8   6          2.92          1.68         9.53 o                         
  10  -8   6          1.34         24.21        13.64 o                         
  11  -8   6          0.04         10.10        12.00 o                         
 -12  -7   6          4.20          9.40        16.92 o                         
 -11  -7   6          2.68        -10.56        13.71 o                         
 -10  -7   6         12.82          7.67        11.00 o                         
  -9  -7   6         31.36         33.33        14.54 o                         
  -8  -7   6          1.53         -8.26        11.95 o                         
  -7  -7   6          6.41          8.57        11.15 o                         
  -6  -7   6          0.03         -9.78        10.29 o                         
  -5  -7   6        135.74        124.81        17.44 o                         
  -4  -7   6          2.45         43.09        16.02 o                         
  -3  -7   6        543.62        503.04        18.74 o                         
  -2  -7   6        110.09        104.44         8.96 o                         
  -1  -7   6          4.92         45.99        17.10 o                         
   0  -7   6         37.37         36.88         7.53 o                         
   1  -7   6        194.57        191.54        13.30 o                         
   2  -7   6         21.08         23.73         7.87 o                         
   3  -7   6         15.39         15.88        10.07 o                         
   4  -7   6        342.18        285.55        38.55 o                         
   5  -7   6        191.77        183.01        22.84 o                         
   6  -7   6        174.85        230.01        14.03 o                         
   7  -7   6         91.05         69.76        14.36 o                         
   8  -7   6          7.87          4.19         9.11 o                         
   9  -7   6          1.68         -4.37         8.73 o                         
  10  -7   6          0.98        -14.01        14.01 o                         
  11  -7   6          5.63         14.08        12.41 o                         
 -13  -6   6          5.45          5.00        16.67 o                         
 -12  -6   6          4.32          5.33        17.82 o                         
 -11  -6   6         19.89         16.89        13.44 o                         
 -10  -6   6         83.13         86.58        19.47 o                         
  -9  -6   6          0.01          3.95        17.04 o                         
  -8  -6   6         78.41        117.26        33.29 o                         
  -7  -6   6        384.60        451.91        33.87 o                         
  -6  -6   6        698.14        688.98        45.96 o                         
  -5  -6   6         21.77         11.61         5.35 o                         
  -4  -6   6        286.51        259.06        20.69 o                         
  -3  -6   6        345.21        349.14        21.88 o                         
  -2  -6   6        154.50        153.60         8.87 o                         
  -1  -6   6         41.08         91.29         8.70 o                         
   0  -6   6          1.81          6.65         4.48 o                         
   1  -6   6        151.44        139.29         8.64 o                         
   2  -6   6         70.19         63.92         6.99 o                         
   3  -6   6          3.44         -0.56         3.87 o                         
   4  -6   6         18.59         18.91         6.53 o                         
   5  -6   6        181.01        147.98        10.79 o                         
   6  -6   6         30.62         39.42         7.86 o                         
   7  -6   6          0.77          7.28         8.45 o                         
   8  -6   6         24.69          9.13         7.45 o                         
   9  -6   6          3.47          3.85         5.94 o                         
  10  -6   6         14.39         20.59         9.17 o                         
  11  -6   6          6.44         17.80        11.44 o                         
  12  -6   6          6.18          9.47        10.82 o                         
 -13  -5   6          0.03          7.41        13.51 o                         
 -12  -5   6          0.35          4.27        21.82 o                         
 -11  -5   6         14.20          4.29        13.69 o                         
 -10  -5   6          0.17         -1.11        11.88 o                         
  -9  -5   6          8.07          7.57        12.70 o                         
  -8  -5   6        205.28        252.55        61.84 o                         
  -7  -5   6          3.12          8.65         9.70 o                         
  -6  -5   6         68.22         63.95        12.96 o                         
  -5  -5   6          6.71          4.99        17.28 o                         
  -4  -5   6          7.32         23.90         5.25 o                         
  -3  -5   6         28.75         32.05         5.29 o                         
  -2  -5   6          0.99         -2.07         4.22 o                         
  -1  -5   6        654.06        701.95        58.66 o                         
   0  -5   6        238.92        267.36        11.26 o                         
   1  -5   6       1034.82       1047.44        28.49 o                         
   2  -5   6          1.64          8.08         4.03 o                         
   3  -5   6         31.50         25.60         9.46 o                         
   4  -5   6         94.40         81.66         8.77 o                         
   5  -5   6          0.08         -1.25         3.63 o                         
   6  -5   6        149.70        137.31        10.14 o                         
   7  -5   6         66.65         72.64        10.15 o                         
   8  -5   6          9.47         -0.80         8.11 o                         
   9  -5   6         33.54         24.01         8.48 o                         
  10  -5   6          6.88         17.18         8.18 o                         
  11  -5   6          3.35         17.91        11.02 o                         
  12  -5   6         13.17         14.60        12.32 o                         
 -13  -4   6          2.67        -15.50        15.50 o                         
 -12  -4   6          0.00         20.75        18.05 o                         
 -11  -4   6         16.45          6.64        14.42 o                         
 -10  -4   6          8.89         22.17        13.16 o                         
  -9  -4   6         63.70         75.29        17.15 o                         
  -8  -4   6        209.12        191.38        24.22 o                         
  -7  -4   6          6.65         28.16        10.97 o                         
  -6  -4   6        142.50        157.58        17.40 o                         
  -5  -4   6          0.32          5.45         9.56 o                         
  -4  -4   6         42.52         91.20        12.26 o                         
  -3  -4   6          4.29          5.15         3.37 o                         
  -2  -4   6        200.73        183.41         8.65 o                         
  -1  -4   6        141.85        311.09        13.44 o                         
   0  -4   6        169.34        187.60        19.26 o                         
   1  -4   6       2566.85       2375.66        41.63 o                         
   2  -4   6        238.34        214.05         9.43 o                         
   3  -4   6         17.22        214.20        34.37 o                         
   4  -4   6         56.75         55.22         6.14 o                         
   5  -4   6          3.13          1.73         5.40 o                         
   6  -4   6          3.09          8.55         7.59 o                         
   7  -4   6        165.51        184.49        10.95 o                         
   8  -4   6        600.87        673.63        38.64 o                         
   9  -4   6        187.68        169.88        19.08 o                         
  10  -4   6          7.26         10.46         9.53 o                         
  11  -4   6         34.99         25.99         8.03 o                         
  12  -4   6         17.51         28.42        12.58 o                         
  13  -4   6          7.92          7.03         7.65 o                         
  14  -4   6         10.58          5.78        12.75 o                         
 -13  -3   6          1.70         29.42        18.88 o                         
 -12  -3   6          0.53          0.74        41.37 o                         
 -11  -3   6          3.16          2.67        10.54 o                         
 -10  -3   6          1.08         12.11        12.75 o                         
  -9  -3   6          2.64         11.32        11.69 o                         
  -8  -3   6          0.28          3.96        10.75 o                         
  -7  -3   6        104.10         98.48        16.24 o                         
  -6  -3   6          7.01         14.18         9.87 o                         
  -5  -3   6         20.94         35.66         9.29 o                         
  -4  -3   6         63.27         60.28        12.12 o                         
  -3  -3   6          8.31          1.93         2.69 o                         
  -2  -3   6       1439.86       1313.11        38.16 o                         
  -1  -3   6        151.26        134.14         8.34 o                         
   0  -3   6        237.10        203.78         8.29 o                         
   1  -3   6        578.01        572.66        15.07 o                         
   2  -3   6          1.60         -2.17         3.27 o                         
   3  -3   6       1469.28       1410.59        28.41 o                         
   4  -3   6         51.00         56.60         5.27 o                         
   5  -3   6         75.37         88.51        11.61 o                         
   6  -3   6          7.26         18.17         5.40 o                         
   7  -3   6        132.48        108.62         8.33 o                         
   8  -3   6         11.46          1.13         9.38 o                         
   9  -3   6        135.67        143.85        12.17 o                         
  10  -3   6         61.11         61.29        10.55 o                         
  11  -3   6         20.67         31.54         8.59 o                         
  12  -3   6         12.78         14.93         9.40 o                         
  13  -3   6         33.05         12.22         7.84 o                         
  14  -3   6          0.00          8.83        10.61 o                         
 -13  -2   6          0.00          7.58        14.64 o                         
 -12  -2   6          1.33         14.75        17.17 o                         
 -11  -2   6          1.64          9.22        12.24 o                         
 -10  -2   6         40.83         52.37        33.56 o                         
  -9  -2   6          4.54         12.88        19.04 o                         
  -8  -2   6         45.38         28.87        12.49 o                         
  -7  -2   6          3.30         -1.09         7.48 o                         
  -6  -2   6        142.05        147.22        16.12 o                         
  -5  -2   6         26.37          9.85         7.33 o                         
  -4  -2   6        260.90        230.90        18.20 o                         
  -3  -2   6        436.51        441.66        19.99 o                         
  -2  -2   6       2023.19       1774.91        26.09 o                         
  -1  -2   6       1994.25       1826.81        61.10 o                         
   0  -2   6        107.91        117.30         6.26 o                         
   1  -2   6        612.76        630.77        13.89 o                         
   2  -2   6         70.36         60.15         6.51 o                         
   3  -2   6       1320.94       1394.92        26.77 o                         
   4  -2   6        859.11        848.41        26.58 o                         
   5  -2   6         12.00          4.64         3.41 o                         
   6  -2   6         27.28         28.11         4.56 o                         
   7  -2   6          2.22          7.71         9.81 o                         
   8  -2   6         84.18         98.57         8.59 o                         
   9  -2   6        147.95        182.86        19.56 o                         
  10  -2   6         18.10         47.74         8.24 o                         
  11  -2   6         20.66         49.57         8.85 o                         
  12  -2   6          8.37          7.54         6.60 o                         
  13  -2   6          0.49          1.29         5.57 o                         
  14  -2   6          1.65          8.07        10.10 o                         
  15  -2   6          1.92          1.91        18.17 o                         
 -12  -1   6          7.81         12.13        12.72 o                         
 -11  -1   6         12.60         14.82        13.24 o                         
 -10  -1   6         19.22         22.86        13.34 o                         
  -9  -1   6         54.64         40.50        27.46 o                         
  -8  -1   6          4.37         -1.43         8.99 o                         
  -7  -1   6         82.34        114.24        14.16 o                         
  -6  -1   6         87.84         68.59        10.86 o                         
  -5  -1   6        176.87        154.27        13.83 o                         
  -4  -1   6         17.70         43.74        15.50 o                         
  -3  -1   6          4.62         -4.73         4.73 o                         
  -2  -1   6       3595.82       3904.24        53.92 o                         
  -1  -1   6        218.12        165.33        11.32 o                         
   0  -1   6        897.92        998.77        16.56 o                         
   1  -1   6       1421.16       1356.91        22.34 o                         
   2  -1   6        219.36        202.89         6.35 o                         
   3  -1   6       2210.30       2033.58        32.07 o                         
   4  -1   6         99.37         94.76        12.49 o                         
   5  -1   6         26.45         45.83         9.18 o                         
   6  -1   6         24.13         16.97         3.95 o                         
   7  -1   6        228.77        234.84        11.08 o                         
   8  -1   6         30.73         29.44         5.12 o                         
   9  -1   6        198.08        217.77        21.86 o                         
  10  -1   6         24.86         51.66         7.63 o                         
  11  -1   6          6.40         21.23         6.89 o                         
  12  -1   6         11.65          4.04         5.38 o                         
  13  -1   6         12.18          4.15         6.27 o                         
  14  -1   6          0.42         -4.84         9.18 o                         
  15  -1   6          0.02         20.14         9.96 o                         
 -12   0   6         13.98         10.59        13.09 o                         
 -11   0   6          4.31         29.20        24.90 o                         
 -10   0   6         18.63         80.17        19.25 o                         
  -9   0   6         11.24         10.89        12.75 o                         
  -8   0   6         17.57         12.96        10.75 o                         
  -7   0   6        149.37        139.91        16.83 o                         
  -6   0   6        262.98        212.86        20.02 o                         
  -5   0   6         47.07         45.55         8.86 o                         
  -4   0   6        241.62        386.78        35.16 o                         
  -3   0   6         34.00         37.15         6.71 o                         
  -2   0   6        157.05        191.67        14.16 o                         
  -1   0   6         15.49         19.09         4.00 o                         
   0   0   6       5198.67       5185.11        63.32 o                         
   1   0   6         86.90         87.19         4.24 o                         
   2   0   6        267.24        268.59         9.13 o                         
   3   0   6          5.56          6.28         2.57 o                         
   4   0   6        821.29        680.78        30.92 o                         
   5   0   6          0.15         -0.44         3.13 o                         
   6   0   6       2496.09       3124.10        56.06 o                         
   7   0   6         10.95          6.34         2.85 o                         
   8   0   6        314.27        350.46        18.83 o                         
   9   0   6         13.92         18.44         4.52 o                         
  10   0   6        299.64        318.79        22.63 o                         
  11   0   6         44.65         39.63         9.07 o                         
  12   0   6         35.38         17.30        16.60 o                         
  13   0   6          3.74          1.55         5.96 o                         
  14   0   6          2.81          0.22         5.45 o                         
  15   0   6          0.20         10.37        10.97 o                         
  16   0   6          2.61         27.97        22.09 o                         
 -12   1   6         10.29         18.08        17.89 o                         
 -11   1   6          0.10          7.85        13.20 o                         
 -10   1   6          3.32          7.19        11.35 o                         
  -9   1   6          4.17         -4.67        10.89 o                         
  -8   1   6          1.56         -1.89         7.80 o                         
  -7   1   6          5.64         18.96        10.02 o                         
  -6   1   6          0.24          0.45        11.26 o                         
  -5   1   6          2.53         13.25        10.26 o                         
  -4   1   6          0.09         10.17         6.74 o                         
  -3   1   6        196.36        186.92        20.62 o                         
  -2   1   6       2370.70       2524.97        58.49 o                         
  -1   1   6       1905.98       1808.33        25.96 o                         
   0   1   6         76.47         75.60         4.02 o                         
   1   1   6        188.25        201.86         5.85 o                         
   2   1   6          3.34          3.08         1.90 o                         
   3   1   6       1200.27       1181.03        30.84 o                         
   4   1   6        146.31        153.17         6.74 o                         
   5   1   6         26.25         47.78         4.49 o                         
   6   1   6       1219.23       1465.31        37.39 o                         
   7   1   6         86.04         78.66         8.30 o                         
   8   1   6        116.50        120.12         9.10 o                         
   9   1   6         22.37         34.43         9.81 o                         
  10   1   6         60.28         79.96        14.81 o                         
  11   1   6        177.46        127.56        16.17 o                         
  12   1   6         87.15        128.51        16.95 o                         
  13   1   6         12.75          6.37         6.66 o                         
  14   1   6          0.01         -5.98         5.98 o                         
  15   1   6          1.58          6.31        12.85 o                         
  16   1   6          3.25         54.60        30.35 o                         
 -12   2   6          3.65         16.62        15.42 o                         
 -11   2   6          1.99         11.93        14.90 o                         
 -10   2   6          4.54          5.71        11.38 o                         
  -9   2   6         21.19         33.10        13.11 o                         
  -8   2   6         12.48          9.11         8.94 o                         
  -7   2   6          0.73         -0.93        16.07 o                         
  -6   2   6          0.36          9.35         9.02 o                         
  -5   2   6         10.96          4.50         5.71 o                         
  -4   2   6          9.96         75.62         8.08 o                         
  -3   2   6          0.24         -2.97         4.51 o                         
  -2   2   6         59.63         55.64         3.51 o                         
  -1   2   6       1033.55       1162.89        55.63 o                         
   0   2   6       1985.70       1582.20        23.69 o                         
   1   2   6         63.29         42.60         3.83 o                         
   2   2   6        292.14        247.26         7.86 o                         
   3   2   6         32.98         27.19         2.25 o                         
   4   2   6        588.82        702.62        18.14 o                         
   5   2   6        235.80        253.62        22.30 o                         
   6   2   6       5764.51       7021.18       135.13 o                         
   7   2   6        204.16        184.09        16.02 o                         
   8   2   6        155.39        134.57         8.03 o                         
   9   2   6         59.82         56.82         5.61 o                         
  10   2   6        178.39        166.68        11.54 o                         
  11   2   6         89.81         74.04         8.28 o                         
  12   2   6         39.86         77.40        10.79 o                         
  13   2   6          1.79         11.43         7.00 o                         
  14   2   6         12.09         10.22         6.64 o                         
  15   2   6          0.47         19.00        10.98 o                         
  16   2   6          0.04          2.41         9.76 o                         
 -11   3   6          0.01         -0.02         8.54 o                         
 -10   3   6          0.06        -14.37        14.37 o                         
  -9   3   6          0.43         -9.48        12.20 o                         
  -8   3   6          8.16          2.12        14.45 o                         
  -7   3   6         51.07         33.77        26.98 o                         
  -6   3   6          1.22         11.12         8.88 o                         
  -5   3   6         10.09          5.51         4.80 o                         
  -4   3   6          5.43        148.13        15.38 o                         
  -3   3   6         65.94         51.71         5.84 o                         
  -2   3   6        580.19        484.13        17.34 o                         
  -1   3   6         28.57         33.67         6.03 o                         
   0   3   6        115.84        111.48         5.31 o                         
   1   3   6       1242.88       1014.53        20.22 o                         
   2   3   6        467.73        501.25        16.32 o                         
   3   3   6       1007.41       1014.66        21.53 o                         
   4   3   6        387.32        372.87         5.72 o                         
   5   3   6        392.57        308.56        11.25 o                         
   6   3   6        205.78        282.09        11.84 o                         
   7   3   6        335.66        380.76        15.29 o                         
   8   3   6          7.69          8.33         2.90 o                         
   9   3   6          8.58         14.75         4.64 o                         
  10   3   6          4.59          2.24         4.06 o                         
  11   3   6        103.20        103.06        11.69 o                         
  12   3   6        448.79        474.36        18.36 o                         
  13   3   6        127.25        148.59        16.84 o                         
  14   3   6          4.97         -5.05         9.02 o                         
  15   3   6          1.78         -6.54         9.12 o                         
  16   3   6          0.82         -2.18         8.86 o                         
 -11   4   6          7.82         17.53        26.38 o                         
 -10   4   6          6.31          0.71         9.10 o                         
  -9   4   6         11.78        -11.12        11.12 o                         
  -8   4   6          7.38          3.25         8.89 o                         
  -7   4   6          0.75          7.11        21.68 o                         
  -6   4   6        131.89         95.35        12.91 o                         
  -5   4   6          0.02         -1.18         5.32 o                         
  -4   4   6          0.73         11.68         5.45 o                         
  -3   4   6         39.55         39.55         5.18 o                         
  -2   4   6       2076.14       2109.53        50.85 o                         
  -1   4   6       2009.52       2091.18        36.32 o                         
   0   4   6        828.78        842.99        17.01 o                         
   1   4   6        895.71        976.80        17.94 o                         
   2   4   6          0.34         -0.86         2.02 o                         
   3   4   6        172.23        160.83         5.45 o                         
   4   4   6        740.82        674.32        11.59 o                         
   5   4   6        350.44        256.53        13.43 o                         
   6   4   6         30.82         37.54         8.57 o                         
   7   4   6        314.95        242.56        13.52 o                         
   8   4   6         41.80         31.06         3.95 o                         
   9   4   6         38.83         32.98         4.15 o                         
  10   4   6         35.05         36.59         5.39 o                         
  11   4   6        246.40        226.17        12.38 o                         
  12   4   6          1.21         -2.57         9.44 o                         
  13   4   6          1.08          5.30         5.97 o                         
  14   4   6          0.55          2.65         6.11 o                         
  15   4   6          3.67          0.02         7.53 o                         
  16   4   6          0.90         -4.61         8.90 o                         
  17   4   6          0.91         15.07        26.52 o                         
 -10   5   6          4.38          7.03        13.06 o                         
  -9   5   6         24.25         12.67        14.42 o                         
  -8   5   6         60.76         37.89        14.50 o                         
  -7   5   6          0.64         -0.27        11.12 o                         
  -6   5   6          0.03          1.72         4.65 o                         
  -5   5   6        377.07        360.97        24.01 o                         
  -4   5   6          8.51         28.63        11.11 o                         
  -3   5   6          0.01         -0.13         3.28 o                         
  -2   5   6        536.73        554.11        16.17 o                         
  -1   5   6       3606.15       3723.39        64.92 o                         
   0   5   6        472.85        377.99        11.94 o                         
   1   5   6         30.10         28.02         3.66 o                         
   2   5   6        440.68        404.93        16.47 o                         
   3   5   6        141.32        337.36       174.22 o                         
   4   5   6       1877.65       1840.34        40.51 o                         
   5   5   6        883.57        899.54        43.94 o                         
   6   5   6         91.42         82.09         7.51 o                         
   7   5   6        116.97         98.09        14.66 o                         
   8   5   6       1378.61       1175.04        23.97 o                         
   9   5   6        425.01        354.81        12.35 o                         
  10   5   6          2.05         12.66         4.93 o                         
  11   5   6         11.50         17.90         5.21 o                         
  12   5   6         68.95         61.10         7.97 o                         
  13   5   6          2.13          2.48         5.34 o                         
  14   5   6         71.05         92.13        15.02 o                         
  15   5   6          8.87          1.12         8.66 o                         
  16   5   6          2.11         -1.89         9.59 o                         
  17   5   6          3.69         -3.73        21.87 o                         
 -10   6   6         12.54        214.18       161.99 o                         
  -9   6   6          0.08          4.21        14.91 o                         
  -8   6   6          0.34          3.29        15.12 o                         
  -7   6   6          8.06         -4.16         5.42 o                         
  -6   6   6        231.79        236.65        13.98 o                         
  -5   6   6         62.69         71.10         8.59 o                         
  -4   6   6        956.65        964.83        30.79 o                         
  -3   6   6         67.62         67.12         8.84 o                         
  -2   6   6         58.48         41.61         6.04 o                         
  -1   6   6        862.18        972.23        33.72 o                         
   0   6   6        762.87        801.08        19.14 o                         
   1   6   6         35.72         37.08         4.51 o                         
   2   6   6        216.17        260.64        14.36 o                         
   3   6   6        107.05         75.88         5.50 o                         
   4   6   6        574.35        555.11        14.99 o                         
   5   6   6        331.34        353.05        14.44 o                         
   6   6   6        163.58        219.03        10.59 o                         
   7   6   6        849.71        833.73        19.15 o                         
   8   6   6         12.38         17.70         4.79 o                         
   9   6   6         63.79         50.42         5.43 o                         
  10   6   6         18.16         15.35        11.45 o                         
  11   6   6          2.05          4.03         4.60 o                         
  12   6   6          0.77          2.35         6.76 o                         
  13   6   6         40.27         39.80        17.04 o                         
  14   6   6          0.01          0.69         6.34 o                         
  15   6   6        149.40        169.32        21.55 o                         
  16   6   6         30.18         12.65        11.32 o                         
  17   6   6          0.66         -3.56        21.98 o                         
  -9   7   6          5.67          1.89        12.75 o                         
  -8   7   6          8.54         -5.17        10.03 o                         
  -7   7   6         65.09         34.08        33.48 o                         
  -6   7   6          4.85         17.27         7.61 o                         
  -5   7   6         60.52         48.20         8.52 o                         
  -4   7   6         20.29         18.52         6.43 o                         
  -3   7   6         48.61         47.14         7.90 o                         
  -2   7   6          6.32          2.89         4.07 o                         
  -1   7   6         12.26         33.04         5.30 o                         
   0   7   6        104.99        133.51        31.73 o                         
   1   7   6        412.80        413.08        12.54 o                         
   2   7   6        327.91        419.29        14.22 o                         
   3   7   6        314.17        317.15        10.51 o                         
   4   7   6        817.61        726.08        19.32 o                         
   5   7   6         11.80         12.70         4.13 o                         
   6   7   6          5.96         13.00         4.00 o                         
   7   7   6          8.27         15.74         4.10 o                         
   8   7   6        180.21        174.97        16.71 o                         
   9   7   6        112.81        108.29         8.46 o                         
  10   7   6          0.14          1.94         4.64 o                         
  11   7   6          3.81          5.00         5.11 o                         
  12   7   6         12.52          8.09         5.79 o                         
  13   7   6          6.63          6.25         6.38 o                         
  14   7   6         55.02         65.38        12.93 o                         
  15   7   6          4.29         -4.41         9.39 o                         
  16   7   6          0.67         -0.32         8.95 o                         
  17   7   6         17.54         10.64        25.60 o                         
  -9   8   6          2.37         -3.19        15.66 o                         
  -8   8   6          1.88         42.12        21.39 o                         
  -7   8   6          8.36         14.13        10.29 o                         
  -6   8   6         12.35         14.69         7.92 o                         
  -5   8   6          0.72         -2.58         6.56 o                         
  -4   8   6          0.02         19.59         7.97 o                         
  -3   8   6          5.11          9.91         5.78 o                         
  -2   8   6          0.13         -8.52         8.52 o                         
  -1   8   6          2.60          2.96         5.96 o                         
   0   8   6         12.17         11.93         6.79 o                         
   1   8   6        194.17        199.03        13.36 o                         
   2   8   6        134.42        127.16         9.41 o                         
   3   8   6        147.59        158.69         8.60 o                         
   4   8   6         94.73         93.70        10.03 o                         
   5   8   6         18.04         18.10         5.13 o                         
   6   8   6         36.72         53.36         9.08 o                         
   7   8   6         23.22         38.47        10.21 o                         
   8   8   6         54.67         58.73         6.51 o                         
   9   8   6        326.53        291.03        13.79 o                         
  10   8   6         86.81         83.04         8.80 o                         
  11   8   6        409.65        368.82        17.90 o                         
  12   8   6          8.42          3.10         5.61 o                         
  13   8   6          9.30         -1.51         5.77 o                         
  14   8   6         13.43         14.00         7.74 o                         
  15   8   6          0.00         -0.83         8.80 o                         
  16   8   6          6.34         28.73        23.38 o                         
  17   8   6         16.54         26.57        25.54 o                         
  -8   9   6          3.16         -1.40        12.69 o                         
  -7   9   6          0.13         -8.90         8.90 o                         
  -6   9   6         14.38         21.06         9.43 o                         
  -5   9   6          8.31          5.02         9.56 o                         
  -4   9   6          5.43         27.20         9.87 o                         
  -3   9   6          0.43         -5.08         7.37 o                         
  -2   9   6         85.19         78.26         8.49 o                         
  -1   9   6          7.69         55.31        11.01 o                         
   0   9   6        292.39        280.11        19.92 o                         
   1   9   6          0.01          7.37         7.61 o                         
   2   9   6        185.90        127.34         7.38 o                         
   3   9   6        139.48        129.02         8.13 o                         
   4   9   6          0.20         -2.89         5.46 o                         
   5   9   6         10.85         37.28         8.75 o                         
   6   9   6         11.76          4.85         4.54 o                         
   7   9   6         26.49         45.37         6.77 o                         
   8   9   6          2.14         20.43        11.33 o                         
   9   9   6         17.97         25.41         6.65 o                         
  10   9   6        170.13        158.57        11.59 o                         
  11   9   6         13.13          2.66         5.67 o                         
  12   9   6          4.44         11.77         6.73 o                         
  13   9   6          0.33          4.67         6.95 o                         
  14   9   6         10.21          5.55         7.48 o                         
  15   9   6          3.99          4.37        10.47 o                         
  16   9   6          4.04         12.21        19.01 o                         
  -7  10   6          6.54         30.19        18.36 o                         
  -6  10   6          0.04          5.02        15.72 o                         
  -5  10   6         12.26         16.31        15.20 o                         
  -4  10   6          6.71         10.68         8.32 o
[truncated: 505,119 more chars]
