# Supplementary material for: Quaternary and quinary molecular solids based on structural inequivalence and combinatorial approaches: 2-nitro­resorcinol and 4,6-di­chloro­resorcinol
Source: IUCrJ. 2021 Jan 11;8(Pt 2):178–85. doi: 10.1107/S2052252520016589 (PMC7924232; doi:10.1107/S2052252520016589)
Supplement: Supplementary file 17 [file m-08-00178-15NRES-TMP-DPE-Isup17.hkl]

data_15NRES-TMP-DPE-I                                                           
_shelx_title ' shelx_a.res in P-1'                                              
_shelx_refln_list_code          4                                               
_shelx_F_calc_maximum      119.87                                               
_exptl_crystal_F_000       406.00                                               
_reflns_d_resolution_high  0.7700                                               
                                                                                
loop_                                                                           
 _space_group_symop_operation_xyz                                               
 'x, y, z'                                                                      
 '-x, -y, -z'                                                                   
                                                                                
_cell_length_a     7.5319                                                       
_cell_length_b     8.6425                                                       
_cell_length_c    15.3925                                                       
_cell_angle_alpha  78.729                                                       
_cell_angle_beta   75.782                                                       
_cell_angle_gamma  89.099                                                       
                                                                                
_shelx_F_squared_multiplier     1.000                                           
                                                                                
loop_                                                                           
 _refln_index_h                                                                 
 _refln_index_k                                                                 
 _refln_index_l                                                                 
 _refln_F_squared_calc                                                          
 _refln_F_squared_meas                                                          
 _refln_F_squared_sigma                                                         
 _refln_observed_status                                                         
   2   0   0       2700.39       2706.38        39.01 o                         
   3   0   0        122.06        146.96         2.26 o                         
   4   0   0       1122.50       1213.29        17.08 o                         
   5   0   0         37.88         32.79         1.08 o                         
   6   0   0         40.16         35.94         4.36 o                         
   7   0   0          0.16          1.55         1.28 o                         
   8   0   0          0.01          0.41         1.22 o                         
   9   0   0         39.09         44.05         5.58 o                         
  -9   1   0         20.21         23.11         3.28 o                         
  -8   1   0         39.66         39.30         5.55 o                         
  -7   1   0        230.16        244.59         6.87 o                         
  -6   1   0         30.80         31.31         2.03 o                         
  -5   1   0         42.68         34.19         1.70 o                         
  -4   1   0         71.22        132.11         1.59 o                         
  -3   1   0        132.05        144.59         1.88 o                         
  -2   1   0        148.32        138.95         1.50 o                         
  -1   1   0        913.89        824.21        26.01 o                         
   1   1   0       1715.92       1572.13        13.71 o                         
   2   1   0       9774.49       9107.14        51.51 o                         
   3   1   0        816.05        718.12         5.83 o                         
   4   1   0       2045.49       2228.54        16.99 o                         
   5   1   0         74.64         74.04         1.82 o                         
   6   1   0        233.04        238.55        10.38 o                         
   7   1   0         24.52         18.37         2.22 o                         
   8   1   0         51.72         53.63         3.86 o                         
   9   1   0          0.45          0.00         1.58 o                         
  -9   2   0          0.03          0.20         1.69 o                         
  -8   2   0         33.48         31.98         3.23 o                         
  -7   2   0         57.87         69.73         3.62 o                         
  -6   2   0         10.20          6.04         1.22 o                         
  -5   2   0         24.90         28.78         1.68 o                         
  -4   2   0         53.73         50.93         0.82 o                         
  -3   2   0        549.82        576.27         4.46 o                         
  -2   2   0          1.87          3.60         0.69 o                         
  -1   2   0        556.56        544.92         7.87 o                         
   0   2   0       1132.47       1060.66         8.60 o                         
   1   2   0        157.84        163.78         1.35 o                         
   2   2   0        164.68        179.43         1.89 o                         
   3   2   0        279.53        254.32         2.97 o                         
   4   2   0       3436.27       3435.97        26.40 o                         
   5   2   0          0.41          0.06         0.42 o                         
   6   2   0          0.06          4.23         1.82 o                         
   7   2   0         34.48         31.79         3.05 o                         
   8   2   0        175.72        168.02        10.25 o                         
   9   2   0         17.20         24.14         3.38 o                         
  -9   3   0          8.64         11.80         2.78 o                         
  -8   3   0         50.13         42.78         3.50 o                         
  -7   3   0        152.60        152.41         5.30 o                         
  -6   3   0         21.73         35.02         2.01 o                         
  -5   3   0         71.54         71.92         2.53 o                         
  -4   3   0        713.79        758.32        10.11 o                         
  -3   3   0         24.41         33.76         0.79 o                         
  -2   3   0         91.41        110.83         2.52 o                         
  -1   3   0        458.12        419.72         4.26 o                         
   0   3   0        825.50        848.18        10.31 o                         
   1   3   0        486.99        447.80         6.84 o                         
   2   3   0        268.28        252.02         2.63 o                         
   3   3   0         82.64         79.72         1.59 o                         
   4   3   0         41.87         48.55         1.42 o                         
   5   3   0         29.59         24.95         3.83 o                         
   6   3   0       1351.65       1331.56        16.33 o                         
   7   3   0          8.04         11.28         2.04 o                         
   8   3   0         44.18         47.96         4.62 o                         
   9   3   0         39.58         48.50         8.66 o                         
  -8   4   0          5.19          6.20         2.23 o                         
  -7   4   0         57.24         50.80         3.22 o                         
  -6   4   0         64.45         56.89         2.86 o                         
  -5   4   0          2.32          4.77         1.21 o                         
  -4   4   0         64.79         66.08         2.43 o                         
  -3   4   0        176.86        214.54         4.14 o                         
  -2   4   0       1637.69       1682.72        13.55 o                         
  -1   4   0         36.44         24.19         0.83 o                         
   0   4   0        253.67        242.13         2.39 o                         
   1   4   0        239.79        294.04         4.89 o                         
   2   4   0        625.16        690.67         6.05 o                         
   3   4   0          0.45          3.82         0.60 o                         
   4   4   0         38.05         31.22         1.33 o                         
   5   4   0          6.23          2.33         1.98 o                         
   6   4   0        428.81        432.45         9.43 o                         
   7   4   0         86.14         79.70         9.14 o                         
   8   4   0         32.38         19.23        15.49 o                         
  -8   5   0         19.14         16.92         2.74 o                         
  -7   5   0         19.61         15.22         2.30 o                         
  -6   5   0         93.69         98.50         3.92 o                         
  -5   5   0          1.84          0.71         0.76 o                         
  -4   5   0         11.15          7.43         0.80 o                         
  -3   5   0        100.22        102.41         2.54 o                         
  -2   5   0        182.73        215.33         3.78 o                         
  -1   5   0        360.86        373.55         6.21 o                         
   0   5   0        504.52        534.16         8.18 o                         
   1   5   0          5.48          7.80         1.76 o                         
   2   5   0        246.26        246.34        10.90 o                         
   3   5   0        209.33        242.72         5.73 o                         
   4   5   0        132.54        118.11         4.06 o                         
   5   5   0         37.62         44.92         2.99 o                         
   6   5   0          8.23          7.71         3.72 o                         
   7   5   0         19.89         18.23         3.37 o                         
   8   5   0          0.43          1.24         1.64 o                         
  -8   6   0         32.95         34.16         3.77 o                         
  -7   6   0         74.80         81.31         4.36 o                         
  -6   6   0         71.63         79.78         3.86 o                         
  -5   6   0         16.26         16.08         1.94 o                         
  -4   6   0         10.85         10.65         1.01 o                         
  -3   6   0        119.01        119.41         2.65 o                         
  -2   6   0         56.80         39.33         1.65 o                         
  -1   6   0        605.27        610.76        10.04 o                         
   0   6   0         60.26         68.09         4.67 o                         
   1   6   0         17.77         14.68         1.64 o                         
   2   6   0        320.23        312.13         6.97 o                         
   3   6   0        386.91        426.35         9.42 o                         
   4   6   0         12.62         11.25         2.31 o                         
   5   6   0          5.16          5.43         2.99 o                         
   6   6   0        224.61        218.83         7.03 o                         
   7   6   0          2.59          3.97         2.17 o                         
  -7   7   0         94.73         97.55         5.14 o                         
  -6   7   0         58.71         44.24        24.99 o                         
  -5   7   0         41.16         40.55         1.74 o                         
  -4   7   0         57.53         53.61         3.99 o                         
  -3   7   0         50.51         49.51         2.02 o                         
  -2   7   0          2.24          0.70         0.92 o                         
  -1   7   0        313.56        318.80         7.26 o                         
   0   7   0          0.27          1.45         1.10 o                         
   1   7   0         34.93         35.25         2.44 o                         
   2   7   0          2.52          4.76         1.49 o                         
   3   7   0         53.88         56.96         3.25 o                         
   4   7   0         66.77         72.05         3.79 o                         
   5   7   0          8.34          9.00         2.05 o                         
   6   7   0         30.90         31.93         3.23 o                         
   7   7   0         20.19         20.61         5.19 o                         
  -6   8   0         10.11         13.71         3.89 o                         
  -5   8   0         44.65         37.20         2.21 o                         
  -4   8   0        154.13        151.03         5.43 o                         
  -3   8   0         68.04         63.02         3.20 o                         
  -2   8   0         19.29         25.50         2.32 o                         
  -1   8   0         10.32         10.38         1.71 o                         
   0   8   0          0.19          0.29         1.12 o                         
   1   8   0         44.04         44.34         3.14 o                         
   2   8   0         17.02         21.05         2.52 o                         
   3   8   0          7.07          9.24         2.22 o                         
   4   8   0         15.89         21.01         2.78 o                         
   5   8   0          3.67          8.05         2.34 o                         
   6   8   0          0.20          5.09         5.35 o                         
  -5   9   0          0.88          1.40         2.45 o                         
  -4   9   0         14.07         12.50         2.50 o                         
  -3   9   0         46.70         45.09         3.01 o                         
  -2   9   0          0.55          2.23         1.46 o                         
  -1   9   0         20.04         17.43         2.31 o                         
   0   9   0          1.39          1.60         1.49 o                         
   1   9   0         59.94         54.39         3.78 o                         
   2   9   0         17.99         19.80         2.85 o                         
   3   9   0          9.93         10.89         2.55 o                         
   4   9   0          9.35         11.37         2.73 o                         
   5   9   0         39.22         38.96         3.88 o                         
  -4  10   0         20.27         21.85         3.17 o                         
  -3  10   0         30.36         34.00         3.03 o                         
  -2  10   0          3.51          4.41         1.83 o                         
  -1  10   0          6.43          6.21         2.02 o                         
   0  10   0         57.43         51.89         4.03 o                         
   1  10   0         22.82         24.69         3.01 o                         
   2  10   0          0.39          1.23         1.85 o                         
   3  10   0         53.42         60.71         6.72 o                         
   0  11   0         17.96         26.48         3.48 o                         
  -3 -10   1         14.45         17.00         4.34 o                         
  -2 -10   1        155.04        170.95        10.49 o                         
  -1 -10   1          0.54         -0.86         1.63 o                         
   0 -10   1        110.30        106.25         9.40 o                         
   1 -10   1         16.32         16.19         2.68 o                         
   2 -10   1          0.01         -0.19         1.15 o                         
   3 -10   1         20.89         18.91         2.55 o                         
   4 -10   1          9.21          9.77         1.93 o                         
  -4  -9   1        123.16        133.67         6.55 o                         
  -3  -9   1          1.59          1.84         1.79 o                         
  -2  -9   1        147.57        145.26         6.28 o                         
  -1  -9   1          3.13          3.03         1.75 o                         
   0  -9   1         18.49         24.28         2.74 o                         
   1  -9   1         13.53         13.69         2.20 o                         
   2  -9   1          0.07          1.44         1.41 o                         
   3  -9   1          7.58          8.35         1.90 o                         
   4  -9   1         52.37         47.30         3.05 o                         
   5  -9   1         47.27         43.40         2.72 o                         
  -6  -8   1          0.69          0.88         1.66 o                         
  -5  -8   1         43.91         47.45         4.83 o                         
  -4  -8   1         27.06         26.15         2.99 o                         
  -3  -8   1         28.04         29.05         2.97 o                         
  -2  -8   1          0.85          1.32         1.43 o                         
  -1  -8   1        114.49        110.51         4.66 o                         
   0  -8   1        150.21        145.11         4.58 o                         
   1  -8   1          0.59          0.76         1.12 o                         
   2  -8   1         27.30         17.76         2.04 o                         
   3  -8   1         15.23         13.79         1.91 o                         
   4  -8   1        454.48        439.41         9.41 o                         
   5  -8   1          3.42          2.39         1.27 o                         
   6  -8   1         11.43         15.47         3.69 o                         
  -6  -7   1         12.21         14.96         3.53 o                         
  -5  -7   1         25.62         29.54         2.99 o                         
  -4  -7   1          0.00         -0.44         1.24 o                         
  -3  -7   1          0.63          0.67         1.19 o                         
  -2  -7   1          4.94          3.85         1.64 o                         
  -1  -7   1          3.60          2.23         1.21 o                         
   0  -7   1         68.44         55.06         2.80 o                         
   1  -7   1         43.21         43.77         7.45 o                         
   2  -7   1         71.21         57.86         4.83 o                         
   3  -7   1        234.72        250.15         6.09 o                         
   4  -7   1        214.39        223.18         4.51 o                         
   5  -7   1          1.42          2.02         0.77 o                         
   6  -7   1         17.54         14.89         2.58 o                         
   7  -7   1         15.44         16.35         2.59 o                         
  -7  -6   1          9.51         14.58         4.46 o                         
  -6  -6   1          1.01          0.41         0.77 o                         
  -5  -6   1          4.14          2.89         1.86 o                         
  -4  -6   1        678.11        668.36        13.59 o                         
  -3  -6   1          1.09          2.79         1.31 o                         
  -2  -6   1          0.10         -0.80         0.99 o                         
  -1  -6   1          2.31          3.23         1.11 o                         
   0  -6   1         23.46         34.12         1.76 o                         
   1  -6   1         10.42          4.66         1.17 o                         
   2  -6   1         21.33         14.68         1.46 o                         
   3  -6   1        332.90        340.87         5.15 o                         
   4  -6   1         89.34         85.08         4.25 o                         
   5  -6   1         56.65         49.10         5.97 o                         
   6  -6   1          0.01         -0.41         0.88 o                         
   7  -6   1         43.30         43.83         3.41 o                         
   8  -6   1         21.80         23.85         3.07 o                         
  -8  -5   1         11.52          4.52         5.48 o                         
  -7  -5   1          0.50         -0.85         1.10 o                         
  -6  -5   1        322.56        321.68         8.57 o                         
  -5  -5   1          1.68          2.36         1.79 o                         
  -4  -5   1        909.61        916.26        15.62 o                         
  -3  -5   1         94.62        106.12         2.46 o                         
  -2  -5   1        445.67        434.61        16.54 o                         
  -1  -5   1          0.54          1.95         0.87 o                         
   0  -5   1        977.95       1154.87        32.60 o                         
   1  -5   1          9.59         11.12         1.79 o                         
   2  -5   1          0.05          2.58         1.80 o                         
   3  -5   1        200.98        197.48         4.90 o                         
   4  -5   1         78.31         64.59         2.65 o                         
   5  -5   1         63.72         56.47         2.66 o                         
   6  -5   1        109.08        105.26         4.00 o                         
   7  -5   1         12.39         11.59         2.11 o                         
   8  -5   1          7.42          8.20         2.22 o                         
  -8  -4   1          3.01          0.36         1.25 o                         
  -7  -4   1          0.34         -0.29         0.94 o                         
  -6  -4   1        516.10        504.54        10.45 o                         
  -5  -4   1        300.55        299.79         6.60 o                         
  -4  -4   1         36.09         35.21         1.39 o                         
  -3  -4   1        499.47        538.38         9.17 o                         
  -2  -4   1         55.89         61.91         1.23 o                         
  -1  -4   1        266.17        290.84         9.34 o                         
   0  -4   1       1021.07       1240.82        14.36 o                         
   1  -4   1         11.31         11.04         0.90 o                         
   2  -4   1        289.60        382.94         4.16 o                         
   3  -4   1        441.43        464.27         5.03 o                         
   4  -4   1        760.26        815.18        17.78 o                         
   5  -4   1         21.00          0.12         0.24 o                         
   6  -4   1        273.94        258.26         6.32 o                         
   7  -4   1         26.33         20.93         2.34 o                         
   8  -4   1         15.95         21.33         2.68 o                         
   9  -4   1          1.37          2.20         1.95 o                         
  -8  -3   1        120.52        101.82         7.89 o                         
  -7  -3   1         89.88         89.46         4.41 o                         
  -6  -3   1        114.10        116.09         3.18 o                         
  -5  -3   1         40.43         45.82         1.68 o                         
  -4  -3   1         19.29         19.54         1.07 o                         
  -3  -3   1         57.10         58.22         1.40 o                         
  -2  -3   1        332.60        312.22         3.31 o                         
  -1  -3   1        717.67        768.45         5.04 o                         
   0  -3   1        733.18        755.96         8.35 o                         
   1  -3   1         17.01         26.60         0.55 o                         
   2  -3   1        857.90        929.48         7.07 o                         
   3  -3   1        553.34        622.34         6.56 o                         
   4  -3   1         88.64         82.42         2.33 o                         
   5  -3   1          0.11          0.03         0.24 o                         
   6  -3   1        530.23        553.42        10.11 o                         
   7  -3   1          4.92          4.28         1.63 o                         
   8  -3   1         56.80         49.24         3.48 o                         
   9  -3   1          0.76          0.78         1.59 o                         
  -9  -2   1         20.63         28.01         3.80 o                         
  -8  -2   1         26.51         26.67         3.17 o                         
  -7  -2   1         81.91         82.12         4.17 o                         
  -6  -2   1        261.41        264.26         4.50 o                         
  -5  -2   1          5.21          5.78         0.80 o                         
  -4  -2   1         79.14         67.92         2.56 o                         
  -3  -2   1         48.41         54.21         1.22 o                         
  -2  -2   1        424.85        383.21         5.51 o                         
  -1  -2   1          0.12          0.52         0.22 o                         
   0  -2   1       5253.75       4968.60        40.90 o                         
   1  -2   1        137.47        142.60         2.66 o                         
   2  -2   1        248.36        244.32         2.94 o                         
   3  -2   1        517.63        540.59         7.83 o                         
   4  -2   1         61.83         61.88         1.68 o                         
   5  -2   1          0.16          0.05         0.31 o                         
   6  -2   1        412.39        437.57         8.35 o                         
   7  -2   1        212.86        208.32         6.06 o                         
   8  -2   1         98.12        106.57         4.94 o                         
   9  -2   1        105.71        109.17         5.67 o                         
  -9  -1   1         84.82         94.90         5.93 o                         
  -8  -1   1          3.53          4.93         2.78 o                         
  -7  -1   1         12.90         16.48         2.29 o                         
  -6  -1   1        164.12        176.57         5.01 o                         
  -5  -1   1         19.39         19.85         0.91 o                         
  -4  -1   1        301.67        371.65        11.57 o                         
  -3  -1   1        389.16        388.46         4.59 o                         
  -2  -1   1       2418.58       2408.99        13.66 o                         
  -1  -1   1         67.22         65.01         0.67 o                         
   0  -1   1       1869.47       1508.56        19.03 o                         
   1  -1   1        720.48        706.38         8.08 o                         
   2  -1   1         15.04         15.45         1.40 o                         
   3  -1   1       1115.38       1142.04         6.87 o                         
   4  -1   1         27.24         37.76         0.89 o                         
   5  -1   1         19.26         22.49         1.36 o                         
   6  -1   1        155.99        157.91         4.16 o                         
   7  -1   1        312.78        322.06         7.50 o                         
   8  -1   1          1.97          3.03         1.62 o                         
   9  -1   1          4.87          4.60         2.14 o                         
  -9   0   1          5.76          8.21         2.66 o                         
  -8   0   1          0.50          0.02         1.08 o                         
  -7   0   1        113.56        119.03         4.69 o                         
  -6   0   1         16.25         17.76         1.95 o                         
  -5   0   1          2.32          1.24         0.84 o                         
  -4   0   1          1.46          1.90         1.49 o                         
  -3   0   1        853.61        852.18         8.42 o                         
  -2   0   1       3059.75       3104.23        12.98 o                         
  -1   0   1        652.74        615.04         4.10 o                         
   2   0   1       3105.10       3015.93        29.95 o                         
   3   0   1        679.88        658.83         4.79 o                         
   4   0   1         24.34         23.45         0.77 o                         
   5   0   1         54.76         49.43         1.24 o                         
   6   0   1        203.81        166.71         4.45 o                         
   7   0   1         33.00         37.52         2.46 o                         
   8   0   1          2.45          1.46         1.51 o                         
   9   0   1          5.97          9.52         2.52 o                         
  -9   1   1          8.61         10.31         2.76 o                         
  -8   1   1          3.09          3.84         1.83 o                         
  -7   1   1        385.42        369.75         9.20 o                         
  -6   1   1         16.81         12.45         1.71 o                         
  -5   1   1         45.01         33.35         1.87 o                         
  -4   1   1        745.24        718.57         9.19 o                         
  -3   1   1       1304.42       1371.90        14.82 o                         
  -2   1   1         88.37         91.69         2.87 o                         
  -1   1   1       1050.55       1021.95         6.25 o                         
   1   1   1        662.66        619.44        11.05 o                         
   2   1   1      14369.91      12171.88        89.86 o                         
   3   1   1         45.82         41.22         0.80 o                         
   4   1   1        504.59        552.93        14.46 o                         
   5   1   1        208.45        186.11         4.21 o                         
   6   1   1         79.51         81.01         2.02 o                         
   7   1   1          0.01          0.10         0.88 o                         
   8   1   1         21.99         21.93         2.68 o                         
   9   1   1         21.20         28.39         3.79 o                         
  -9   2   1         26.70         23.24         3.46 o                         
  -8   2   1         52.36         46.51         3.81 o                         
  -7   2   1         43.45         35.70         6.26 o                         
  -6   2   1        191.34        188.75         5.10 o                         
  -5   2   1         93.13         96.09         2.92 o                         
  -4   2   1         24.35         15.62         2.20 o                         
  -3   2   1       3158.83       3214.43        36.78 o                         
  -2   2   1       1127.97       1088.60         6.75 o                         
  -1   2   1       2350.25       2300.30        12.78 o                         
   0   2   1        377.25        382.79         2.81 o                         
   1   2   1         60.96         56.45         0.75 o                         
   2   2   1        101.04         97.96         1.27 o                         
   3   2   1         35.59         45.55         1.04 o                         
   4   2   1       1032.98       1002.55         9.50 o                         
   5   2   1        360.74        314.52         4.51 o                         
   6   2   1       1256.64       1238.06        14.14 o                         
   7   2   1        336.18        330.93         8.20 o                         
   8   2   1        139.21        128.94         6.60 o                         
   9   2   1         27.44         30.30         3.62 o                         
  -9   3   1         25.64         28.55         3.75 o                         
  -8   3   1          5.51          8.41         2.38 o                         
  -7   3   1         64.17         48.69         3.33 o                         
  -6   3   1          3.81          2.71         1.27 o                         
  -5   3   1         34.41         31.11         1.93 o                         
  -4   3   1        168.72        193.95         3.97 o                         
  -3   3   1         46.96         47.35         1.40 o                         
  -2   3   1        292.90        306.37         3.27 o                         
  -1   3   1        331.25        334.44         3.26 o                         
   0   3   1        197.77        193.37         2.38 o                         
   1   3   1        103.80         93.00         1.60 o                         
   2   3   1        121.63        125.70         1.64 o                         
   3   3   1         34.64         32.73         0.94 o                         
   4   3   1         40.88         41.91         1.27 o                         
   5   3   1        272.02        245.56         4.07 o                         
   6   3   1        969.99        914.25        12.17 o                         
   7   3   1         68.86         57.65         7.92 o                         
   8   3   1        370.26        335.92         9.98 o                         
   9   3   1         37.04         40.31         4.00 o                         
  -8   4   1         44.31         53.65         4.05 o                         
  -7   4   1          0.09          0.33         1.10 o                         
  -6   4   1         32.60         38.69         2.63 o                         
  -5   4   1          7.89          6.35         1.37 o                         
  -4   4   1        133.55        144.20         3.78 o                         
  -3   4   1        202.47        201.11         5.80 o                         
  -2   4   1        590.96        563.51         8.76 o                         
  -1   4   1         25.62         23.27         0.86 o                         
   0   4   1       1043.99       1135.12         8.70 o                         
   1   4   1        172.45        195.58         2.29 o                         
   2   4   1        268.31        195.42         3.91 o                         
   3   4   1        831.60        860.17        12.27 o                         
   4   4   1        112.25        114.13         3.38 o                         
   5   4   1          8.31          7.22         1.27 o                         
   6   4   1          7.75          4.38         2.07 o                         
   7   4   1          8.49          7.29         3.09 o                         
   8   4   1        200.38        148.13        90.45 o                         
  -8   5   1          1.07          1.76         1.83 o                         
  -7   5   1          8.69          8.04         2.03 o                         
  -6   5   1          0.76          1.89         1.97 o                         
  -5   5   1          0.73          0.13         0.25 o                         
  -4   5   1          1.03          0.79         0.51 o                         
  -3   5   1        222.87        204.42         3.17 o                         
  -2   5   1          6.04         10.24         0.85 o                         
  -1   5   1        998.71       1144.53        10.85 o                         
   0   5   1        946.55        869.13        17.16 o                         
   1   5   1         83.88         92.71         2.73 o                         
   2   5   1        381.65        367.52         6.83 o                         
   3   5   1        161.13        176.69         4.53 o                         
   4   5   1        224.65        244.13         6.07 o                         
   5   5   1        145.11        133.90         4.43 o                         
   6   5   1          3.34          1.58         0.87 o                         
   7   5   1          3.96          2.39         1.14 o                         
   8   5   1         64.92         53.07        36.26 o                         
  -8   6   1          0.45          0.78         1.62 o                         
  -7   6   1          0.00          0.26         1.53 o                         
  -6   6   1          6.28          6.58         1.83 o                         
  -5   6   1         34.37         33.95         3.29 o                         
  -4   6   1        163.99        160.98         3.38 o                         
  -3   6   1        302.47        290.46         4.80 o                         
  -2   6   1          2.08          1.24         0.63 o                         
  -1   6   1        178.84        164.62         3.56 o                         
   0   6   1        385.40        387.42         7.12 o                         
   1   6   1         13.76         14.83         1.28 o                         
   2   6   1        164.76        166.58         4.73 o                         
   3   6   1        466.76        482.69        10.02 o                         
   4   6   1        397.42        401.67        12.25 o                         
   5   6   1         32.08         34.04         2.71 o                         
   6   6   1          0.06          0.37         0.67 o                         
   7   6   1          0.01          0.02         1.12 o                         
  -7   7   1         40.52         39.68         4.00 o                         
  -6   7   1          8.79         10.89         2.37 o                         
  -5   7   1         35.61         33.46         1.69 o                         
  -4   7   1        896.79        892.00        15.61 o                         
  -3   7   1          3.63          3.52         1.06 o                         
  -2   7   1         89.41         88.29         2.41 o                         
  -1   7   1         34.32         41.78         2.51 o                         
   0   7   1          5.57          9.89         1.51 o                         
   1   7   1         16.70         13.05         1.72 o                         
   2   7   1          3.08          7.05         1.45 o                         
   3   7   1        191.46        187.71         5.96 o                         
   4   7   1          8.08         10.30         2.20 o                         
   5   7   1         24.57         30.94         3.06 o                         
   6   7   1        105.28        110.10         5.52 o                         
   7   7   1         48.88         53.56         3.95 o                         
  -6   8   1          0.08          0.78         1.35 o                         
  -5   8   1         28.79         29.69         4.51 o                         
  -4   8   1        163.38        159.90         7.71 o                         
  -3   8   1          9.38          7.62         2.23 o                         
  -2   8   1         56.61         54.68         3.00 o                         
  -1   8   1          1.38          0.46         0.98 o                         
   0   8   1         38.18         31.35         2.52 o                         
   1   8   1         26.83         20.92         3.82 o                         
   2   8   1          1.69          0.11         1.03 o                         
   3   8   1          1.52          1.71         1.47 o                         
   4   8   1          0.27          1.48         1.49 o                         
   5   8   1         16.83         12.69         3.43 o                         
   6   8   1         56.63         58.91         4.45 o                         
  -5   9   1          2.02          2.38         2.50 o                         
  -4   9   1        122.22        127.63         5.16 o                         
  -3   9   1          0.32          1.51         1.50 o                         
  -2   9   1        105.70        103.67         4.98 o                         
  -1   9   1          2.02          2.47         1.55 o                         
   0   9   1         22.51         17.48         2.41 o                         
   1   9   1          8.92         14.81         2.73 o                         
   2   9   1         25.83         30.24         3.27 o                         
   3   9   1          1.16          0.97         1.54 o                         
   4   9   1         23.31         26.35         3.64 o                         
   5   9   1          1.89          3.27         2.09 o                         
  -4  10   1         30.00         34.52         2.98 o                         
  -3  10   1          0.19          0.77         1.25 o                         
  -2  10   1        126.33        138.70         5.82 o                         
  -1  10   1          1.79          2.21         1.64 o                         
   0  10   1          0.50          2.16         1.72 o                         
   1  10   1          1.95          1.44         1.61 o                         
   2  10   1        165.45        173.43         7.24 o                         
   3  10   1         32.99         32.27         3.42 o                         
  -1  11   1          0.04          0.45         1.43 o                         
   0  11   1         20.27         24.59         3.35 o                         
   1  11   1         15.17         20.60         3.71 o                         
  -2 -10   2        109.02        122.58         9.12 o                         
  -1 -10   2         43.83         44.44         3.99 o                         
   0 -10   2         12.83         15.78         2.78 o                         
   1 -10   2          2.38          1.64         1.62 o                         
   2 -10   2         66.83         68.06         4.35 o                         
   3 -10   2          0.09         -0.28         1.15 o                         
  -4  -9   2         22.16         20.84         3.22 o                         
  -3  -9   2         34.39         40.75         3.86 o                         
  -2  -9   2         22.89         27.39         3.19 o                         
  -1  -9   2          1.63         -0.66         1.42 o                         
   0  -9   2         40.42         37.85         3.22 o                         
   1  -9   2          2.97          4.32         1.73 o                         
   2  -9   2        105.22        107.46         4.71 o                         
   3  -9   2        113.94        115.71         4.86 o                         
   4  -9   2        179.98        181.56         8.67 o                         
   5  -9   2          0.96          1.11         1.21 o                         
  -5  -8   2         81.85         85.62         5.05 o                         
  -4  -8   2         39.90         46.27         3.67 o                         
  -3  -8   2         43.85         44.18         3.54 o                         
  -2  -8   2        281.58        288.66        11.42 o                         
  -1  -8   2         84.04         84.97         8.82 o                         
   0  -8   2         40.83         26.39         2.68 o                         
   1  -8   2         47.15         50.39         3.04 o                         
   2  -8   2         24.99         32.13         2.51 o                         
   3  -8   2          3.63          4.78         1.50 o                         
   4  -8   2         18.79         20.06         2.70 o                         
   5  -8   2         65.42         67.32         4.80 o                         
   6  -8   2          3.12          1.61         2.45 o                         
  -6  -7   2         12.83         16.28         2.61 o                         
  -5  -7   2          0.32         -0.23         1.17 o                         
  -4  -7   2          0.00          0.25         1.11 o                         
  -3  -7   2         14.53         15.00         2.21 o                         
  -2  -7   2         10.01         10.31         1.94 o                         
  -1  -7   2          0.08          0.80         1.09 o                         
   0  -7   2        174.41        158.13         7.25 o                         
   1  -7   2        154.00        162.51         4.76 o                         
   2  -7   2        167.12        135.58         4.16 o                         
   3  -7   2        195.75        195.44         5.32 o                         
   4  -7   2         81.70         64.14         2.76 o                         
   5  -7   2         15.01         14.76         1.95 o                         
   6  -7   2          2.67          0.58         1.15 o                         
   7  -7   2          3.59          4.85         2.21 o                         
  -7  -6   2         11.53         19.00         4.93 o                         
  -6  -6   2         89.46         82.74         4.17 o                         
  -5  -6   2          0.25         -0.13         0.54 o                         
  -4  -6   2        121.70        130.27         7.01 o                         
  -3  -6   2        136.16        154.06        10.25 o                         
  -2  -6   2         11.25         15.36         1.77 o                         
  -1  -6   2          0.01          0.09         0.83 o                         
   0  -6   2         43.25         37.28         2.13 o                         
   1  -6   2         75.91         90.10         3.04 o                         
   2  -6   2        327.05        328.51         8.55 o                         
   3  -6   2        439.35        448.83         7.56 o                         
   4  -6   2         34.33         28.25         2.42 o                         
   5  -6   2         38.68         38.98         1.58 o                         
   6  -6   2          4.15          3.24         2.12 o                         
   7  -6   2         23.65         21.74         2.57 o                         
   8  -6   2         13.84         10.78         2.61 o                         
  -7  -5   2         23.49         14.44        12.64 o                         
  -6  -5   2         46.05         48.77         3.37 o                         
  -5  -5   2          4.46          3.64         2.10 o                         
  -4  -5   2         80.19         86.03         2.34 o                         
  -3  -5   2         93.80         93.28         2.24 o                         
  -2  -5   2        621.49        595.25        31.46 o                         
  -1  -5   2         79.51         80.21         2.50 o                         
   0  -5   2         30.52         35.62         4.03 o                         
   1  -5   2          0.25          0.60         0.65 o                         
   2  -5   2          0.04          0.29         0.33 o                         
   3  -5   2        300.34        301.69         6.79 o                         
   4  -5   2        107.48        106.70         2.21 o                         
   5  -5   2         18.20         15.17         1.61 o                         
   6  -5   2          7.38          8.56         1.65 o                         
   7  -5   2          0.00          0.94         1.18 o                         
   8  -5   2          0.78          0.32         1.37 o                         
  -8  -4   2         15.54          9.87         8.96 o                         
  -7  -4   2          6.07          2.84         3.48 o                         
  -6  -4   2         18.76         18.07         1.77 o                         
  -5  -4   2        500.84        512.29         8.08 o                         
  -4  -4   2         48.42         53.05         1.86 o                         
  -3  -4   2        193.97        191.37         4.91 o                         
  -2  -4   2         17.63         18.03         0.81 o                         
  -1  -4   2         18.57         14.50         1.00 o                         
   0  -4   2          6.88          6.68         1.48 o                         
   1  -4   2          0.02          1.18         0.20 o                         
   2  -4   2       1242.10       1347.65        13.52 o                         
   3  -4   2         49.27         50.47         1.26 o                         
   4  -4   2         39.36         38.53         2.17 o                         
   5  -4   2          1.37          0.99         0.79 o                         
   6  -4   2         47.21         47.22         4.70 o                         
   7  -4   2         79.84         71.42         3.52 o                         
   8  -4   2         31.32         36.04         5.14 o                         
   9  -4   2          0.89          0.93         1.54 o                         
  -8  -3   2          8.93          3.42         4.65 o                         
  -7  -3   2         80.90         83.23         5.12 o                         
  -6  -3   2        242.66        247.98         4.65 o                         
  -5  -3   2          2.21          3.14         1.20 o                         
  -4  -3   2        120.16        131.04         2.54 o                         
  -3  -3   2        284.61        287.19         3.80 o                         
  -2  -3   2          0.31          0.78         0.33 o                         
  -1  -3   2        400.43        457.37         3.87 o                         
   0  -3   2         12.93         23.21         0.90 o                         
   1  -3   2        245.78        228.93         2.40 o                         
   2  -3   2         67.86         97.06         1.30 o                         
   3  -3   2        513.76        550.48         4.85 o                         
   4  -3   2        638.30        698.87        19.70 o                         
   5  -3   2         31.78         25.49         1.58 o                         
   6  -3   2        112.47        115.39         3.60 o                         
   7  -3   2          0.03          0.78         1.09 o                         
   8  -3   2         14.02         13.81         2.24 o                         
   9  -3   2         11.85         12.06         2.47 o                         
  -8  -2   2         44.23         52.91         4.22 o                         
  -7  -2   2         27.25         31.65         3.11 o                         
  -6  -2   2        391.65        391.93        10.46 o                         
  -5  -2   2         12.76         13.61         1.13 o                         
  -4  -2   2         38.31         35.30         1.21 o                         
  -3  -2   2        223.60        222.25         2.98 o                         
  -2  -2   2         56.27         43.82         0.93 o                         
  -1  -2   2        170.06        172.81         1.75 o                         
   0  -2   2        242.23        201.78         6.61 o                         
   1  -2   2       2296.12       2261.23        27.41 o                         
   2  -2   2       1707.63       1796.72        10.20 o                         
   3  -2   2        129.14        136.28         1.54 o                         
   4  -2   2        986.43       1022.57         9.30 o                         
   5  -2   2         12.50         18.83         1.01 o                         
   6  -2   2        226.78        204.73        11.40 o                         
   7  -2   2        117.77        112.43         4.20 o                         
   8  -2   2        140.38        141.11         5.35 o                         
   9  -2   2         10.27          9.43         2.42 o                         
  -9  -1   2         24.35         27.73         4.07 o                         
  -8  -1   2          4.04          4.80         2.15 o                         
  -7  -1   2          0.93          0.22         2.39 o                         
  -6  -1   2          2.09          6.39         1.59 o                         
  -5  -1   2        174.01        186.23         5.33 o                         
  -4  -1   2        967.27       1025.35        21.01 o                         
  -3  -1   2        753.69        835.68         6.82 o                         
  -2  -1   2          5.44          7.32         0.59 o                         
  -1  -1   2        496.72        477.01         7.49 o                         
   0  -1   2       9280.64       8551.85        67.32 o                         
   1  -1   2       1521.68       1488.89        11.75 o                         
   2  -1   2       1665.78       1578.41         7.97 o                         
   3  -1   2         71.42         61.43         0.97 o                         
   4  -1   2        131.38        134.47         2.95 o                         
   5  -1   2         47.39         50.06         2.11 o                         
   6  -1   2        290.06        265.21        15.33 o                         
   7  -1   2         82.43         86.68         3.50 o                         
   8  -1   2        277.69        280.45         7.92 o                         
   9  -1   2         11.66         14.75         2.52 o                         
  -9   0   2         19.09         19.73         4.44 o                         
  -8   0   2         16.04         19.48         2.81 o                         
  -7   0   2         34.80         39.11         3.23 o                         
  -6   0   2         58.56         60.53         3.17 o                         
  -5   0   2          6.46         13.77         1.51 o                         
  -4   0   2        164.84        151.50         3.38 o                         
  -3   0   2       1149.22       1070.12        12.49 o                         
  -2   0   2       1243.83       1249.31         5.79 o                         
  -1   0   2       1206.72       1215.35        12.58 o                         
   1   0   2        658.45        622.07         8.07 o                         
   2   0   2       1729.30       1692.15         8.18 o                         
   3   0   2        935.37        998.54        13.72 o                         
   4   0   2          2.98          5.41         0.46 o                         
   5   0   2          0.23          0.37         0.50 o                         
   6   0   2        443.47        420.13         8.49 o                         
   7   0   2         13.66         13.79         3.27 o                         
   8   0   2         17.86         20.12         2.38 o                         
   9   0   2          0.08          1.68         1.64 o                         
  -9   1   2          7.50          6.89         2.65 o                         
  -8   1   2          0.10          0.45         1.44 o                         
  -7   1   2        158.37        152.17         5.63 o                         
  -6   1   2          0.17          0.94         1.06 o                         
  -5   1   2         19.12         15.61         1.59 o                         
  -4   1   2        216.47        183.40         3.83 o                         
  -3   1   2        337.31        365.57         4.92 o                         
  -2   1   2         52.59         62.75         2.11 o                         
  -1   1   2       3181.30       2954.43        12.32 o                         
   0   1   2       3986.02       3662.84        14.17 o                         
   1   1   2         19.63         17.00         0.30 o                         
   2   1   2          9.80          6.53         1.32 o                         
   3   1   2       1949.41       2035.31        16.02 o                         
   4   1   2       2860.15       3123.82        21.81 o                         
   5   1   2         66.60         72.56         1.63 o                         
   6   1   2        107.13         92.97         2.38 o                         
   7   1   2        129.22        133.21         4.33 o                         
   8   1   2         30.69         30.98         2.82 o                         
   9   1   2          9.68          9.51         2.45 o                         
  -9   2   2          0.45         -1.06         1.91 o                         
  -8   2   2        111.45        101.22         5.52 o                         
  -7   2   2          0.23          0.89         1.28 o                         
  -6   2   2        173.15        166.26         5.06 o                         
  -5   2   2         36.83         32.82         2.26 o                         
  -4   2   2         11.56         11.85         0.99 o                         
  -3   2   2        257.16        275.73         4.29 o                         
  -2   2   2          1.18          3.25         0.31 o                         
  -1   2   2         32.61         51.30         1.82 o                         
   0   2   2        286.55        321.62         4.00 o                         
   1   2   2         69.95         65.05         0.88 o                         
   2   2   2       4651.07       4651.83        25.46 o                         
   3   2   2        753.30        845.96         7.21 o                         
   4   2   2        873.20        879.94         8.42 o                         
   5   2   2        178.34        212.38         3.52 o                         
   6   2   2       1737.05       1796.58        21.38 o                         
   7   2   2        294.03        270.87         5.29 o                         
   8   2   2         49.62         55.66         3.91 o                         
   9   2   2          4.73          7.77         3.45 o                         
  -8   3   2         75.09         78.45         4.89 o                         
  -7   3   2        183.60        185.97         6.45 o                         
  -6   3   2          7.69          5.58         1.56 o                         
  -5   3   2        122.62        118.30         3.43 o                         
  -4   3   2          0.68          0.22         0.73 o                         
  -3   3   2        270.37        289.45         5.92 o                         
  -2   3   2          0.24          2.07         0.35 o                         
  -1   3   2        834.45        809.53         8.43 o                         
   0   3   2       1423.73       1385.64        10.36 o                         
   1   3   2         62.96         55.91         0.96 o                         
   2   3   2        800.39        783.71         6.51 o                         
   3   3   2          0.02          3.46         0.53 o                         
   4   3   2         46.37         53.11         1.73 o                         
   5   3   2          0.04          0.80         1.26 o                         
   6   3   2        135.91        134.19         3.65 o                         
   7   3   2          0.99          1.41         0.88 o                         
   8   3   2        375.78        364.05        10.22 o                         
   9   3   2         15.93         15.19         3.14 o                         
  -8   4   2         86.77        101.59         7.89 o                         
  -7   4   2         25.02         29.52         3.00 o                         
  -6   4   2        125.92        126.59         4.75 o                         
  -5   4   2         79.91         79.01         3.17 o                         
  -4   4   2        194.43        212.59         4.80 o                         
  -3   4   2          4.69          7.68         0.63 o                         
  -2   4   2          0.18          0.64         0.38 o                         
  -1   4   2          1.65          2.92         0.50 o                         
   0   4   2        402.96        410.62         5.65 o                         
   1   4   2        515.74        511.49         4.87 o                         
   2   4   2        247.34        251.48         3.79 o                         
   3   4   2         70.87         82.55         1.86 o                         
   4   4   2        414.51        440.91        12.23 o                         
   5   4   2          0.02         -0.05         0.51 o                         
   6   4   2         80.97         83.15         3.40 o                         
   7   4   2         12.07          7.73         3.30 o                         
   8   4   2         26.05         13.39        11.22 o                         
  -8   5   2        118.18        127.63         6.40 o                         
  -7   5   2          3.38          4.23         1.96 o                         
  -6   5   2        185.70        186.72         6.19 o                         
  -5   5   2         28.50         29.60         2.30 o                         
  -4   5   2        909.74        900.15        12.33 o                         
  -3   5   2         16.85         19.58         1.03 o                         
  -2   5   2         33.73         54.37         1.60 o                         
  -1   5   2         23.10         14.50         1.46 o                         
   0   5   2         18.16         20.98         1.23 o                         
   1   5   2         58.70         55.94         1.17 o                         
   2   5   2         31.30         44.73         1.98 o                         
   3   5   2        174.12        154.38         4.13 o                         
   4   5   2        193.60        164.67         4.60 o                         
   5   5   2         15.34         12.75         2.60 o                         
   6   5   2          1.70          1.90         1.19 o                         
   7   5   2          0.50          0.59         0.74 o                         
   8   5   2        212.73        207.34        11.74 o                         
  -7   6   2         41.89         45.14         3.78 o                         
  -6   6   2         82.54         84.48         4.25 o                         
  -5   6   2         14.53         16.23         2.62 o                         
  -4   6   2        202.23        199.35         3.88 o                         
  -3   6   2          0.00          0.02         0.53 o                         
  -2   6   2        251.31        256.20         4.50 o                         
  -1   6   2        426.40        449.57         6.08 o                         
   0   6   2         19.99         21.31         2.35 o                         
   1   6   2        147.66        128.31         9.67 o                         
   2   6   2        137.19        134.29         4.03 o                         
   3   6   2        182.04        166.49         4.48 o                         
   4   6   2        279.10        279.51        10.09 o                         
   5   6   2        122.78        128.20         4.76 o                         
   6   6   2          3.71          4.52         2.86 o                         
   7   6   2          2.41          2.91         1.81 o                         
   8   6   2         18.49          9.83         7.61 o                         
  -7   7   2          1.83          0.85         1.59 o                         
  -6   7   2         12.07         13.20         2.39 o                         
  -5   7   2         12.80         12.56         3.37 o                         
  -4   7   2       1064.83       1084.75        14.36 o                         
  -3   7   2         42.44         43.74         2.08 o                         
  -2   7   2        111.40        102.98         2.74 o                         
  -1   7   2          3.32          3.45         1.19 o                         
   0   7   2        127.90        130.22         8.59 o                         
   1   7   2         64.12         67.04         3.50 o                         
   2   7   2         53.51         51.28         2.95 o                         
   3   7   2         11.53         13.64         2.44 o                         
   4   7   2         61.49         66.99         4.41 o                         
   5   7   2         68.21         72.49         4.05 o                         
   6   7   2        220.92        204.91         7.89 o                         
   7   7   2         46.32         53.07         4.44 o                         
  -6   8   2          6.69         10.13         2.35 o                         
  -5   8   2          1.31          0.88         1.40 o                         
  -4   8   2          1.22          0.99         1.04 o                         
  -3   8   2        256.78        256.47        11.19 o                         
  -2   8   2          5.51         11.59         1.80 o                         
  -1   8   2         11.21         11.28         1.83 o                         
   0   8   2          3.42          4.74         1.51 o                         
   1   8   2         74.99         66.67         3.38 o                         
   2   8   2        146.76        157.96         5.69 o                         
   3   8   2         23.20         21.11         2.59 o                         
   4   8   2         28.94         29.32         3.06 o                         
   5   8   2         17.09         17.52         2.73 o                         
   6   8   2         20.70         17.78         2.91 o                         
  -5   9   2          0.01         -0.46         2.13 o                         
  -4   9   2          8.86         11.75         1.82 o                         
  -3   9   2          3.20          1.15         1.27 o                         
  -2   9   2          9.29         12.87         2.35 o                         
  -1   9   2          7.01          7.77         1.86 o                         
   0   9   2         65.08         63.34         3.71 o                         
   1   9   2         58.31         55.67         3.23 o                         
   2   9   2        227.42        232.37         7.63 o                         
   3   9   2         65.69         71.15         4.46 o                         
   4   9   2          2.45          2.91         1.85 o                         
   5   9   2         87.99         97.33         5.68 o                         
  -4  10   2         27.60         30.27         5.09 o                         
  -3  10   2         43.06         50.46         5.97 o                         
  -2  10   2          5.36          4.93         1.90 o                         
  -1  10   2          8.37         14.89         3.63 o                         
   0  10   2          9.66         10.71         2.31 o                         
   1  10   2          7.91         12.54         2.49 o                         
   2  10   2         88.07         95.41         6.80 o                         
   3  10   2         16.55         16.37         3.01 o                         
   4  10   2         24.26         30.41         3.63 o                         
  -1  11   2         12.80         14.56         3.74 o                         
   0  11   2         22.26         25.55         3.32 o                         
   1  11   2          6.07          7.54         2.46 o                         
  -2 -10   3          6.31          3.76         2.23 o                         
  -1 -10   3          6.88          8.34         3.14 o                         
   0 -10   3          3.00          2.54         1.79 o                         
   1 -10   3         11.03         12.21         2.57 o                         
   2 -10   3          7.58          9.47         2.34 o                         
   3 -10   3         14.25         10.75         2.32 o                         
  -4  -9   3         87.43         98.97         5.73 o                         
  -3  -9   3         26.35         27.47         3.35 o                         
  -2  -9   3         52.91         46.11         3.73 o                         
  -1  -9   3         43.69         38.07         3.52 o                         
   0  -9   3         59.34         57.81         3.82 o                         
   1  -9   3          2.39          2.13         1.60 o                         
   2  -9   3         11.18         11.54         2.16 o                         
   3  -9   3         73.02         72.39         3.86 o                         
   4  -9   3        202.41        191.06         6.32 o                         
   5  -9   3         17.72         15.68         2.07 o                         
  -5  -8   3         22.82         25.94         3.37 o                         
  -4  -8   3         63.66         68.26         5.50 o                         
  -3  -8   3         18.56         19.43         3.09 o                         
  -2  -8   3         32.79         38.23         4.49 o                         
  -1  -8   3          8.58          7.10         2.03 o                         
   0  -8   3          4.49          7.31         1.91 o                         
   1  -8   3         49.76         51.79         3.19 o                         
   2  -8   3        152.71        138.21        10.20 o                         
   3  -8   3          8.09          7.85         1.75 o                         
   4  -8   3         23.43         27.34         4.16 o                         
   5  -8   3        107.17        105.84         3.91 o                         
   6  -8   3         81.42         69.41         6.85 o                         
  -6  -7   3          0.21         -0.24         0.98 o                         
  -5  -7   3          9.01         10.45         2.16 o                         
  -4  -7   3         10.89         10.65         2.13 o                         
  -3  -7   3         37.50         36.94         3.03 o                         
  -2  -7   3        133.16        136.85         5.17 o                         
  -1  -7   3         17.41         19.16         3.45 o                         
   0  -7   3        359.55        364.24         8.46 o                         
   1  -7   3         67.73         60.43         3.11 o                         
   2  -7   3         32.54         22.45         2.08 o                         
   3  -7   3        162.39        154.52         4.73 o                         
   4  -7   3         58.37         45.71         5.12 o                         
   5  -7   3          0.10          1.19         0.89 o                         
   6  -7   3          1.71         -0.71         0.72 o                         
   7  -7   3          6.66          7.47         2.70 o                         
  -7  -6   3          0.51          0.58         2.65 o                         
  -6  -6   3         80.68         75.29         4.03 o                         
  -5  -6   3         98.64        103.24         4.45 o                         
  -4  -6   3        396.31        421.14        10.09 o                         
  -3  -6   3         12.29         19.81         3.43 o                         
  -2  -6   3         40.72         47.36         2.71 o                         
  -1  -6   3         21.11         15.38         1.41 o                         
   0  -6   3         14.36         17.04         1.70 o                         
   1  -6   3         40.50         40.94         2.03 o                         
   2  -6   3         37.25         50.64         2.37 o                         
   3  -6   3          1.86          2.81         1.03 o                         
   4  -6   3        115.54        101.47         2.51 o                         
   5  -6   3          3.21          2.24         0.77 o                         
   6  -6   3        250.09        226.04         6.49 o                         
   7  -6   3         26.06         25.07         2.83 o                         
   8  -6   3          0.40          0.99         1.97 o                         
  -7  -5   3          6.00          2.97         1.62 o                         
  -6  -5   3        187.96        193.43         5.88 o                         
  -5  -5   3          7.58          4.32         2.76 o                         
  -4  -5   3         32.05         32.47         1.61 o                         
  -3  -5   3         59.48         53.21         1.81 o                         
  -2  -5   3         43.48         41.58         3.82 o                         
  -1  -5   3         75.40         74.04         2.69 o                         
   0  -5   3          1.80          6.09         1.08 o                         
   1  -5   3         50.61         49.18         3.12 o                         
   2  -5   3        227.53        221.71         2.79 o                         
   3  -5   3          0.23          0.34         0.45 o                         
   4  -5   3         18.51         16.34         0.97 o                         
   5  -5   3         17.65         19.50         1.68 o                         
   6  -5   3        103.73         98.45         4.02 o                         
   7  -5   3          9.29         12.15         2.51 o                         
   8  -5   3         78.10         87.02         4.59 o                         
  -8  -4   3          0.86          1.21         1.83 o                         
  -7  -4   3          1.59          0.08         1.14 o                         
  -6  -4   3        373.81        371.06        19.83 o                         
  -5  -4   3         67.69         72.73         2.40 o                         
  -4  -4   3        334.68        320.62         5.06 o                         
  -3  -4   3          8.28          9.42         0.88 o                         
  -2  -4   3         54.69         70.18         2.02 o                         
  -1  -4   3        554.96        570.31        10.98 o                         
   0  -4   3       1092.31       1180.02        17.52 o                         
   1  -4   3        153.44        151.20         4.28 o                         
   2  -4   3         29.80         30.58         1.11 o                         
   3  -4   3         23.71         32.54         0.98 o                         
   4  -4   3        274.29        258.41         5.58 o                         
   5  -4   3         76.15         68.49         2.48 o                         
   6  -4   3         19.96         17.12         1.76 o                         
   7  -4   3          6.87         10.71         1.71 o                         
   8  -4   3          1.61          4.09         1.74 o                         
   9  -4   3          0.05          0.73         1.45 o                         
  -8  -3   3          0.60         -0.04         1.27 o                         
  -7  -3   3         31.49         36.84         5.79 o                         
  -6  -3   3        178.91        171.87         5.84 o                         
  -5  -3   3        131.31        131.44         2.88 o                         
  -4  -3   3        158.35        176.44         3.18 o                         
  -3  -3   3        180.31        169.77         5.67 o                         
  -2  -3   3         84.62         75.35         1.49 o                         
  -1  -3   3          0.01          2.60         0.81 o                         
   0  -3   3         58.66         62.39         1.24 o                         
   1  -3   3       1060.98       1117.74         6.41 o                         
   2  -3   3        381.03        414.21         7.38 o                         
   3  -3   3         26.86         22.99         0.75 o                         
   4  -3   3        534.08        595.88         8.75 o                         
   5  -3   3        122.45        118.99         3.13 o                         
   6  -3   3         31.25         21.18         1.75 o                         
   7  -3   3        157.78        156.59         5.01 o                         
   8  -3   3         17.85         21.19         2.64 o                         
   9  -3   3        110.03        117.05         5.59 o                         
  -8  -2   3          3.24          3.70         2.20 o                         
  -7  -2   3          9.67          9.22         2.26 o                         
  -6  -2   3         15.59         16.87         2.24 o                         
  -5  -2   3         47.45         41.69         1.46 o                         
  -4  -2   3        119.86        107.13         2.48 o                         
  -3  -2   3        197.62        176.17         2.52 o                         
  -2  -2   3          0.55          1.59         0.42 o                         
  -1  -2   3        651.46        679.77         7.64 o                         
   0  -2   3       5340.27       5162.93        26.12 o                         
   1  -2   3        870.90        890.01         9.60 o                         
   2  -2   3       2020.29       2066.55        11.76 o                         
   3  -2   3         44.44         45.03         0.83 o                         
   4  -2   3        130.51        163.42         2.16 o                         
   5  -2   3          0.44          0.75         0.37 o                         
   6  -2   3          9.27         11.06         1.49 o                         
   7  -2   3         86.05         78.39         3.26 o                         
   8  -2   3          1.99          2.96         1.49 o                         
   9  -2   3         17.14         16.07         2.59 o                         
  -8  -1   3        200.30        211.59         8.41 o                         
  -7  -1   3         17.01         15.47         2.46 o                         
  -6  -1   3          3.41          4.45         1.63 o                         
  -5  -1   3        153.11        156.33         7.01 o                         
  -4  -1   3         24.32         28.63         0.79 o                         
  -3  -1   3        118.55        128.24         1.73 o                         
  -2  -1   3         62.82         55.35         0.87 o                         
  -1  -1   3        149.28        167.20         4.06 o                         
   0  -1   3      14114.44      12528.62        68.34 o                         
   1  -1   3         28.64         25.35         1.03 o                         
   2  -1   3        184.64        174.20         1.82 o                         
   3  -1   3          0.94          6.60         0.75 o                         
   4  -1   3        448.73        480.60         4.36 o                         
   5  -1   3         86.72         69.93         1.96 o                         
   6  -1   3        147.08        157.46         3.89 o                         
   7  -1   3         38.22         36.16         4.47 o                         
   8  -1   3         13.48         10.88         1.98 o                         
   9  -1   3          0.25          0.08         1.12 o                         
  -8   0   3          0.71          0.54         1.54 o                         
  -7   0   3         41.66         41.93         3.43 o                         
  -6   0   3        406.57        380.03        16.51 o                         
  -5   0   3          5.20          4.76         1.04 o                         
  -4   0   3        365.30        373.29         6.55 o                         
  -3   0   3          4.53          6.23         0.81 o                         
  -2   0   3        208.89        205.26         3.09 o                         
  -1   0   3       1319.08       1319.48        13.61 o                         
   0   0   3       1070.17       1023.67         5.16 o                         
   1   0   3       1770.00       1641.17         7.05 o                         
   2   0   3        450.75        383.52         2.52 o                         
   3   0   3        370.88        335.13         7.65 o                         
   4   0   3          2.01          2.39         0.39 o                         
   5   0   3        206.37        177.68         2.99 o                         
   6   0   3          2.42          0.29         0.47 o                         
   7   0   3          7.04          9.86         3.69 o                         
   8   0   3         64.29         66.10         3.48 o                         
   9   0   3         33.88         31.23         3.07 o                         
  -9   1   3          0.01          0.15         2.08 o                         
  -8   1   3         64.88         72.95         4.75 o                         
  -7   1   3         22.98         21.72         2.79 o                         
  -6   1   3         56.33         72.09         3.60 o                         
  -5   1   3        179.18        176.55         4.61 o                         
  -4   1   3        368.33        398.01         6.90 o                         
  -3   1   3        177.18        193.17         3.54 o                         
  -2   1   3        328.14        318.97         4.90 o                         
  -1   1   3       9226.44       8503.62        49.82 o                         
   0   1   3        515.48        492.80         3.23 o                         
   1   1   3        431.69        405.52         5.03 o                         
   2   1   3       1919.80       1791.06         9.58 o                         
   3   1   3        271.79        255.42         4.70 o                         
   4   1   3          1.58          2.22         0.66 o                         
   5   1   3         59.84         64.02         1.63 o                         
   6   1   3        335.80        356.89         8.30 o                         
   7   1   3          2.52          3.81         0.87 o                         
   8   1   3          2.76          3.85         1.47 o                         
   9   1   3         32.82         30.26         3.19 o                         
  -8   2   3        136.11        142.68         6.62 o                         
  -7   2   3         24.89         20.48         2.65 o                         
  -6   2   3         66.16         56.21         3.14 o                         
  -5   2   3          0.09          0.02         0.68 o                         
  -4   2   3        162.39        166.55         3.80 o                         
  -3   2   3        236.60        230.26         4.85 o                         
  -2   2   3       2119.44       2008.40        11.97 o                         
  -1   2   3        648.41        575.91         4.55 o                         
   0   2   3        317.87        311.73         4.77 o                         
   1   2   3        169.33        163.01         2.43 o                         
   2   2   3       1254.38       1231.82        10.22 o                         
   3   2   3        390.55        389.65         4.09 o                         
   4   2   3          2.02          6.13         0.92 o                         
   5   2   3        570.54        565.36         6.68 o                         
   6   2   3         24.99         32.15         3.67 o                         
   7   2   3         24.20         22.03         1.65 o                         
   8   2   3         10.95          9.62         1.95 o                         
   9   2   3         39.41         35.50         3.28 o                         
  -8   3   3         26.73         32.62         3.88 o                         
  -7   3   3        242.35        231.85         8.67 o                         
  -6   3   3          0.14         -0.66         1.12 o                         
  -5   3   3         77.61         76.71         3.15 o                         
  -4   3   3         92.72         94.05         3.40 o                         
  -3   3   3          8.86         13.49         0.51 o                         
  -2   3   3        505.26        480.24         4.65 o                         
  -1   3   3        446.40        421.54         5.83 o                         
   0   3   3       2497.92       2606.02        17.48 o                         
   1   3   3         86.01         76.42         1.52 o                         
   2   3   3        364.01        410.86         4.05 o                         
   3   3   3        714.84        810.01         7.55 o                         
   4   3   3        278.48        340.84         4.40 o                         
   5   3   3          2.96          3.91         0.78 o                         
   6   3   3        382.51        357.24         5.73 o                         
   7   3   3          4.00          3.32         1.01 o                         
   8   3   3        144.26        128.90         5.28 o                         
   9   3   3         29.48         40.65        13.71 o                         
  -8   4   3        110.53        110.14         6.12 o                         
  -7   4   3         81.58         75.79         4.26 o                         
  -6   4   3         57.39         59.81         3.55 o                         
  -5   4   3          8.34         11.14         1.67 o                         
  -4   4   3          0.68          0.79         0.86 o                         
  -3   4   3         55.52         62.18         1.44 o                         
  -2   4   3        243.73        252.81         3.38 o                         
  -1   4   3        620.57        697.41         7.02 o                         
   0   4   3        478.16        502.86         5.28 o                         
   1   4   3        405.37        419.23         8.24 o                         
   2   4   3         46.24         40.52         1.01 o                         
   3   4   3        128.44        156.59         2.46 o                         
   4   4   3        248.52        211.34         3.41 o                         
   5   4   3         28.09         37.55         1.49 o                         
   6   4   3          0.13          4.76         2.36 o                         
   7   4   3         57.10         44.92         2.22 o                         
   8   4   3         10.83          7.89         1.97 o                         
   9   4   3          0.58          0.67         2.75 o                         
  -8   5   3         83.23         79.99         5.54 o                         
  -7   5   3        107.43        116.56         5.70 o                         
  -6   5   3        189.84        191.86         6.65 o                         
  -5   5   3        319.78        314.05         7.16 o                         
  -4   5   3         47.57         43.48         2.28 o                         
  -3   5   3        554.93        562.79        17.49 o                         
  -2   5   3        196.71        212.81         3.33 o                         
  -1   5   3        256.63        276.45         3.95 o                         
   0   5   3        150.02        159.26         3.52 o                         
   1   5   3         26.24         25.57         0.90 o                         
   2   5   3         26.03         17.04         1.44 o                         
   3   5   3        368.20        387.51         7.26 o                         
   4   5   3         54.51         55.21         2.57 o                         
   5   5   3         69.82         77.05         3.92 o                         
   6   5   3        121.34        120.32         4.56 o                         
   7   5   3          0.19          1.19         1.23 o                         
   8   5   3         17.75          7.08         7.32 o                         
  -7   6   3         39.93         52.08         4.30 o                         
  -6   6   3         46.77         48.32         3.81 o                         
  -5   6   3          1.85          2.07         1.43 o                         
  -4   6   3        238.74        225.35        14.60 o                         
  -3   6   3          2.88          5.46         1.18 o                         
  -2   6   3        342.85        347.64         5.50 o                         
  -1   6   3          1.17          1.66         0.73 o                         
   0   6   3        260.80        273.34         4.66 o                         
   1   6   3        140.75        139.18         2.47 o                         
   2   6   3          6.41          5.70         1.38 o                         
   3   6   3        483.18        499.55         9.75 o                         
   4   6   3        232.44        250.90         6.59 o                         
   5   6   3         37.39         40.96         2.86 o                         
   6   6   3         66.63         66.08         4.07 o                         
   7   6   3          4.14          3.71         2.05 o                         
   8   6   3          8.74          6.72         5.45 o                         
  -7   7   3         31.83         45.04         4.12 o                         
  -6   7   3          1.48          3.08         3.71 o                         
  -5   7   3         46.12         45.13         3.23 o                         
  -4   7   3          0.79          1.85         0.85 o                         
  -3   7   3         48.47         48.86         3.62 o                         
  -2   7   3          1.26          1.42         0.78 o                         
  -1   7   3        187.82        187.55         3.89 o                         
   0   7   3        226.39        227.60         7.04 o                         
   1   7   3         22.94         21.37         1.91 o                         
   2   7   3        544.01        537.08        10.69 o                         
   3   7   3          0.02          0.25         0.42 o                         
   4   7   3         43.58         40.87         2.95 o                         
   5   7   3          0.00          0.30         0.66 o                         
   6   7   3          0.30          0.89         0.75 o                         
   7   7   3         88.25         90.44         7.24 o                         
  -6   8   3          0.86          1.43         1.61 o                         
  -5   8   3          0.55          0.34         1.24 o                         
  -4   8   3         69.96         66.38         2.50 o                         
  -3   8   3         69.61         66.94         2.88 o                         
  -2   8   3        162.69        172.66        10.25 o                         
  -1   8   3          0.95          0.45         1.07 o                         
   0   8   3          0.58          1.21         1.19 o                         
   1   8   3        128.81        128.97         4.72 o                         
   2   8   3         97.30         98.21         4.33 o                         
   3   8   3        330.20        331.02        10.38 o                         
   4   8   3        203.31        199.53         7.03 o                         
   5   8   3         29.79         33.45         3.19 o                         
   6   8   3         59.70         56.31         4.13 o                         
  -5   9   3         45.59         43.50         5.71 o                         
  -4   9   3          3.89          2.58         1.26 o                         
  -3   9   3         62.15         60.53         3.49 o                         
  -2   9   3         29.30         32.32         9.94 o                         
  -1   9   3          0.24          0.45         1.15 o                         
   0   9   3          1.72          1.37         1.34 o                         
   1   9   3        119.96        108.80         4.86 o                         
   2   9   3         18.57         18.93         2.88 o                         
   3   9   3        203.21        218.57         7.65 o                         
   4   9   3         11.82         16.28         2.69 o                         
   5   9   3          2.04          2.85         1.95 o                         
  -4  10   3         21.66         23.05         4.78 o                         
  -3  10   3         10.85         13.95         2.30 o                         
  -2  10   3         10.60         14.02         2.62 o                         
  -1  10   3          1.84          2.14         1.57 o                         
   0  10   3          9.54         10.29         3.48 o                         
   1  10   3          4.09          5.76         2.07 o                         
   2  10   3        142.46        137.19        11.99 o                         
   3  10   3         23.48         21.23         3.49 o                         
   4  10   3         11.30         14.29         2.83 o                         
  -1  11   3        146.70        160.03         7.06 o                         
   0  11   3         45.06         59.85         4.49 o                         
   1  11   3          7.42          6.88         2.45 o                         
  -1 -10   4         15.53         18.70         3.00 o                         
   0 -10   4         44.41         46.68         3.98 o                         
   1 -10   4          0.65          1.27         1.60 o                         
   2 -10   4         11.53         12.79         2.58 o                         
   3 -10   4          6.83          9.62         2.75 o                         
  -3  -9   4         23.22         27.43         3.41 o                         
  -2  -9   4         67.38         65.21         5.68 o                         
  -1  -9   4         43.28         39.66         3.49 o                         
   0  -9   4         18.94         21.85         2.84 o                         
   1  -9   4         15.86         17.80         2.57 o                         
   2  -9   4         30.76         33.24         3.00 o                         
   3  -9   4         10.06         13.03         2.14 o                         
   4  -9   4         38.78         35.99         3.48 o                         
   5  -9   4          1.91          1.97         3.19 o                         
  -5  -8   4         17.37         20.07         3.02 o                         
  -4  -8   4         13.24         17.19         2.77 o                         
  -3  -8   4          0.37          0.90         1.41 o                         
  -2  -8   4         17.84         14.55         2.70 o                         
  -1  -8   4         99.90        106.28         4.99 o                         
   0  -8   4        462.38        434.82        10.62 o                         
   1  -8   4          1.27          1.76         1.39 o                         
   2  -8   4         36.68         34.07         2.78 o                         
   3  -8   4         21.74         22.21         2.46 o                         
   4  -8   4         31.15         27.77         2.73 o                         
   5  -8   4         31.47         33.36         2.46 o                         
   6  -8   4         20.41         12.10         3.79 o                         
  -6  -7   4         34.65         37.79         7.37 o                         
  -5  -7   4          0.95          0.57         1.31 o                         
  -4  -7   4         26.98         25.13         2.65 o                         
  -3  -7   4          3.62          7.16         1.80 o                         
  -2  -7   4        365.75        376.04         9.46 o                         
  -1  -7   4         11.24         15.64         2.21 o                         
   0  -7   4          0.43         -0.11         1.42 o                         
   1  -7   4         95.63         96.20         6.49 o                         
   2  -7   4        487.44        474.52         9.77 o                         
   3  -7   4         94.16         94.15         3.31 o                         
   4  -7   4         97.48         87.35         3.33 o                         
   5  -7   4          7.41          7.41         1.26 o                         
   6  -7   4         10.43          6.34         1.29 o                         
   7  -7   4          1.02          2.18         2.55 o                         
  -6  -6   4         64.79         56.42         3.49 o                         
  -5  -6   4          2.83          3.35         1.45 o                         
  -4  -6   4         18.83         22.13         2.45 o                         
  -3  -6   4          7.61          8.68         1.79 o                         
  -2  -6   4        121.62        129.52         4.47 o                         
  -1  -6   4         56.65         51.98         2.85 o                         
   0  -6   4          8.42          9.87         1.58 o                         
   1  -6   4         25.60         26.61         1.96 o                         
   2  -6   4        437.29        452.32        10.72 o                         
   3  -6   4        280.36        273.58        10.85 o                         
   4  -6   4        408.32        381.56         5.49 o                         
   5  -6   4          1.16          3.88         0.83 o                         
   6  -6   4          9.37          7.77         1.70 o                         
   7  -6   4          0.17          0.33         1.06 o                         
   8  -6   4          1.75          5.74         2.08 o                         
  -7  -5   4         24.92         23.31         5.61 o                         
  -6  -5   4         64.21         59.94         3.23 o                         
  -5  -5   4        438.14        434.46         7.93 o                         
  -4  -5   4         23.88         23.59         1.64 o                         
  -3  -5   4          4.79          3.85         1.08 o                         
  -2  -5   4        170.19        182.60        10.59 o                         
  -1  -5   4          2.04          4.13         2.00 o                         
   0  -5   4          6.74         13.67         1.97 o                         
   1  -5   4          1.25         -0.26         0.58 o                         
   2  -5   4        101.51        100.45         2.90 o                         
   3  -5   4         29.28         25.43         1.61 o                         
   4  -5   4        143.38        159.89         2.91 o                         
   5  -5   4         71.79         79.54         2.95 o                         
   6  -5   4        866.38        807.67        35.72 o                         
   7  -5   4         67.45         66.54         3.43 o                         
   8  -5   4        127.44        118.40         5.50 o                         
  -7  -4   4         13.90         11.21         9.63 o                         
  -6  -4   4          0.47          0.63         1.32 o                         
  -5  -4   4          0.00         -0.13         0.54 o                         
  -4  -4   4         43.01         42.68         1.79 o                         
  -3  -4   4         24.42         20.05         1.22 o                         
  -2  -4   4        129.39        124.22         2.40 o                         
  -1  -4   4        470.26        501.78         7.96 o                         
   0  -4   4        111.97        124.93         3.12 o                         
   1  -4   4        133.91        123.22         2.66 o                         
   2  -4   4          0.99          2.57         0.55 o                         
   3  -4   4        112.75        135.23         2.05 o                         
   4  -4   4        207.03        208.19         2.96 o                         
   5  -4   4         74.46         81.55         2.90 o                         
   6  -4   4         36.53         38.78         1.89 o                         
   7  -4   4        106.93        115.42         4.20 o                         
   8  -4   4         10.46         12.16         2.14 o                         
   9  -4   4          4.18          6.90         2.12 o                         
  -8  -3   4          1.50          0.77         1.60 o                         
  -7  -3   4         60.54         62.89         4.25 o                         
  -6  -3   4         12.62         18.39         4.26 o                         
  -5  -3   4          1.12          0.83         0.72 o                         
  -4  -3   4         92.56         91.71         2.26 o                         
  -3  -3   4          2.08          3.05         0.61 o                         
  -2  -3   4        203.18        189.44         2.90 o                         
  -1  -3   4         11.87          8.13         0.56 o                         
   0  -3   4        496.39        503.93         6.80 o                         
   1  -3   4        277.97        281.11         5.98 o                         
   2  -3   4        611.13        655.84         5.62 o                         
   3  -3   4        124.01        125.85         1.72 o                         
   4  -3   4         16.26         12.06         0.68 o                         
   5  -3   4        377.89        364.88         6.30 o                         
   6  -3   4         28.11         30.92         1.87 o                         
   7  -3   4         24.52         26.77         2.16 o                         
   8  -3   4         31.29         35.15         2.80 o                         
   9  -3   4         53.60         60.38         4.08 o                         
  -8  -2   4          0.44          0.08         1.43 o                         
  -7  -2   4        149.35        153.74         6.59 o                         
  -6  -2   4         38.29         33.43         2.46 o                         
  -5  -2   4          6.83          6.44         0.73 o                         
  -4  -2   4          4.27          3.22         1.02 o                         
  -3  -2   4         30.83         25.28         1.54 o                         
  -2  -2   4       1340.50       1441.06        11.72 o                         
  -1  -2   4       1970.54       1993.98        14.31 o                         
   0  -2   4         88.95         96.72         1.41 o                         
   1  -2   4       1919.20       1897.62        19.59 o                         
   2  -2   4         66.81         55.08         1.69 o                         
   3  -2   4        184.80        213.79         3.08 o                         
   4  -2   4        165.20        160.95         2.56 o                         
   5  -2   4        100.71        101.55         5.22 o                         
   6  -2   4         72.34         78.08         2.63 o                         
   7  -2   4         64.83         64.17         3.37 o                         
   8  -2   4         16.50         16.47         2.01 o                         
   9  -2   4         12.42         17.91         2.48 o                         
  -8  -1   4         34.70         41.81         4.37 o                         
  -7  -1   4         15.81         21.57         2.86 o                         
  -6  -1   4         36.44         37.44         3.01 o                         
  -5  -1   4         87.39         83.28         3.40 o                         
  -4  -1   4         23.76         29.84         0.81 o                         
  -3  -1   4         26.49         29.79         0.83 o                         
  -2  -1   4       1031.62       1007.68         7.52 o                         
  -1  -1   4        456.67        468.25         3.89 o                         
   0  -1   4        268.63        254.19         2.36 o                         
   1  -1   4       1271.40       1244.65         7.46 o                         
   2  -1   4        110.40        126.25         1.27 o                         
   3  -1   4          0.05          1.68         0.34 o                         
   4  -1   4        827.77        779.37        11.51 o                         
   5  -1   4          0.08          0.06         0.49 o                         
   6  -1   4        673.99        636.42        21.56 o                         
   7  -1   4         44.84         45.03         4.01 o                         
   8  -1   4          2.72          2.27         1.31 o                         
   9  -1   4         13.29         24.03         2.81 o                         
  -8   0   4        184.94        193.26         8.34 o                         
  -7   0   4        105.33         95.58         5.00 o                         
  -6   0   4         61.04         67.97         3.00 o                         
  -5   0   4         83.70         81.67         3.33 o                         
  -4   0   4        377.96        363.54         6.81 o                         
  -3   0   4        206.13        198.06         2.26 o                         
  -2   0   4         50.00         29.61         0.52 o                         
  -1   0   4       1621.51       1727.36        16.48 o                         
   0   0   4        144.11        143.75         1.29 o                         
   1   0   4        254.51        273.94         2.05 o                         
   2   0   4        657.99        650.98         7.73 o                         
   3   0   4         24.47         31.10         1.05 o                         
   4   0   4          0.86          2.22         0.94 o                         
   5   0   4        710.47        666.32        12.09 o                         
   6   0   4         33.53         41.74         1.53 o                         
   7   0   4        425.24        403.71        13.39 o                         
   8   0   4          0.00         -0.18         0.90 o                         
   9   0   4          9.35         10.14         2.17 o                         
  -8   1   4         23.49         26.75         3.62 o                         
  -7   1   4         14.02         11.41         2.06 o                         
  -6   1   4          5.61          4.94         1.62 o                         
  -5   1   4         61.96         73.08         3.07 o                         
  -4   1   4        439.09        503.23        10.90 o                         
  -3   1   4        529.13        629.84         8.79 o                         
  -2   1   4       1561.15       1621.40        13.43 o                         
  -1   1   4       2582.10       2528.69        40.06 o                         
   0   1   4        736.25        780.37         4.73 o                         
   1   1   4         16.89         13.94         0.53 o                         
   2   1   4       1354.82       1283.49        12.12 o                         
   3   1   4        447.38        533.11        33.07 o                         
   4   1   4        290.39        273.25         3.18 o                         
   5   1   4        330.55        322.19         4.16 o                         
   6   1   4        114.18        106.54         2.52 o                         
   7   1   4        231.19        214.79         5.10 o                         
   8   1   4          1.59          3.22         1.40 o                         
   9   1   4         13.10         13.49         2.43 o                         
  -8   2   4         14.18         17.04         3.19 o                         
  -7   2   4          9.47         12.87         2.52 o                         
  -6   2   4         49.94         48.28         2.71 o                         
  -5   2   4        113.11        108.05         3.75 o                         
  -4   2   4         45.93         51.99         2.04 o                         
  -3   2   4        201.96        203.39         3.94 o                         
  -2   2   4        487.24        476.32         4.02 o                         
  -1   2   4       2194.16       2158.37        13.65 o                         
   0   2   4       7333.74       7219.68        36.01 o                         
   1   2   4        654.35        615.99         4.23 o                         
   2   2   4        628.83        684.36         5.14 o                         
   3   2   4         99.77         84.32         1.37 o                         
   4   2   4        618.87        583.24         6.02 o                         
   5   2   4        354.78        326.81         4.52 o                         
   6   2   4        379.08        342.44         5.38 o                         
   7   2   4         56.12         56.93         2.15 o                         
   8   2   4          0.50          1.03         1.27 o                         
   9   2   4         13.89         17.24         2.96 o                         
  -8   3   4          0.81          1.97         2.09 o                         
  -7   3   4         75.11         73.40         4.59 o                         
  -6   3   4         13.61         17.51         2.31 o                         
  -5   3   4          2.43          1.46         1.12 o                         
  -4   3   4         94.13        104.64         3.29 o                         
  -3   3   4         18.64         21.34         0.93 o                         
  -2   3   4        523.89        598.78         5.63 o                         
  -1   3   4        145.39        192.09         3.21 o                         
   0   3   4        785.15        780.55         6.77 o                         
   1   3   4         19.80         22.35         0.68 o                         
   2   3   4        984.40       1000.33         9.98 o                         
   3   3   4         77.99        100.76         1.70 o                         
   4   3   4        544.25        538.09         6.08 o                         
   5   3   4          2.56          3.37         0.75 o                         
   6   3   4         15.53         16.03         1.29 o                         
   7   3   4          0.53          1.88         0.87 o                         
   8   3   4          1.52          2.13         1.43 o                         
   9   3   4          0.00         -1.84         1.84 o                         
  -8   4   4        131.19        146.90         7.56 o                         
  -7   4   4         74.63         70.54         4.68 o                         
  -6   4   4        149.03        146.82         5.54 o                         
  -5   4   4          1.61          5.42         3.58 o                         
  -4   4   4         14.08         19.80         1.54 o                         
  -3   4   4        670.38        670.52         7.35 o                         
  -2   4   4        125.77        124.67         2.24 o                         
  -1   4   4         79.16         88.35         3.31 o                         
   0   4   4         40.08         40.81         1.13 o                         
   1   4   4         87.57         82.73         3.62 o                         
   2   4   4        634.06        639.65         6.34 o                         
   3   4   4          0.76          2.30         0.59 o                         
   4   4   4         26.76         23.35         1.15 o                         
   5   4   4         59.26         55.71         1.85 o                         
   6   4   4          5.24          6.61         1.09 o                         
   7   4   4         22.57         19.11         1.75 o                         
   8   4   4        107.37        101.50         5.09 o                         
   9   4   4         11.61         10.37         2.37 o                         
  -8   5   4          0.35          0.64         1.79 o                         
  -7   5   4        120.16        118.42         5.91 o                         
  -6   5   4        276.06        291.87         9.37 o                         
  -5   5   4        274.42        277.65         7.32 o                         
  -4   5   4          0.33          0.59         0.95 o                         
  -3   5   4        173.70        161.60         3.16 o                         
  -2   5   4         40.44         49.92         1.52 o                         
  -1   5   4         18.45         14.85         0.97 o                         
   0   5   4        920.96       1086.29        13.69 o                         
   1   5   4         45.23         47.56         1.37 o                         
   2   5   4          0.36          2.87         2.08 o                         
   3   5   4          3.36          3.72         0.65 o                         
   4   5   4        114.80        116.05         2.48 o                         
   5   5   4          3.16          1.62         1.61 o                         
   6   5   4         50.95         49.47         4.67 o                         
   7   5   4          0.00         -0.37         0.70 o                         
   8   5   4         50.33         59.85         4.05 o                         
  -7   6   4        161.53        180.40         8.09 o                         
  -6   6   4         38.06         39.52         3.40 o                         
  -5   6   4        124.20        121.38         5.14 o                         
  -4   6   4       1699.72       1666.68        23.89 o                         
  -3   6   4        809.48        792.65        10.42 o                         
  -2   6   4        589.82        537.05         7.54 o                         
  -1   6   4        127.94        115.38         2.66 o                         
   0   6   4        255.81        252.36         4.07 o                         
   1   6   4         47.92         39.94         1.42 o                         
   2   6   4          0.09          0.21         0.42 o                         
   3   6   4         87.30         86.33         3.22 o                         
   4   6   4        285.49        258.06         6.88 o                         
   5   6   4         27.88         22.49         2.23 o                         
   6   6   4         14.35         16.03         2.42 o                         
   7   6   4         39.43         48.94         3.75 o                         
   8   6   4         39.08         41.35         3.05 o                         
  -7   7   4          1.83          1.32         1.83 o                         
  -6   7   4          6.47          6.85         2.10 o                         
  -5   7   4          6.51          8.45         2.01 o                         
  -4   7   4          0.08         -0.55         0.76 o                         
  -3   7   4        510.90        515.15        14.11 o                         
  -2   7   4        711.47        707.54        10.10 o                         
  -1   7   4         50.36         48.73         3.17 o                         
   0   7   4        598.42        561.18         7.79 o                         
   1   7   4        115.93        110.04         5.42 o                         
   2   7   4        152.44        136.49         2.77 o                         
   3   7   4        169.85        170.77         5.33 o                         
   4   7   4          6.30          9.17         1.77 o                         
   5   7   4         32.53         35.58         2.82 o                         
   6   7   4         53.69         53.99         3.72 o                         
   7   7   4          0.62          1.56         0.91 o                         
  -6   8   4         14.11         18.89         2.88 o                         
  -5   8   4         80.80         83.53         4.54 o                         
  -4   8   4         37.22         32.33         2.53 o                         
  -3   8   4         58.71         57.84         2.54 o                         
  -2   8   4         95.11         86.39         3.11 o                         
  -1   8   4         90.76         90.82         3.80 o                         
   0   8   4        288.82        272.94         7.12 o                         
   1   8   4        254.93        259.22        18.32 o                         
   2   8   4          0.37          0.22         1.24 o                         
   3   8   4         24.96         23.50         2.55 o                         
   4   8   4         84.47         81.59         4.53 o                         
   5   8   4        118.34        161.26        39.79 o                         
   6   8   4         23.54         25.18         5.76 o                         
  -5   9   4         21.89          7.74         2.33 o                         
  -4   9   4         38.94         33.89         4.93 o                         
  -3   9   4         37.02         33.42         2.39 o                         
  -2   9   4        183.25        178.16         5.86 o                         
  -1   9   4         20.73         22.15         2.40 o                         
   0   9   4         48.79         45.45         3.04 o                         
   1   9   4         36.56         39.00         3.17 o                         
   2   9   4        471.17        468.64        15.47 o                         
   3   9   4        104.12        106.70        11.68 o                         
   4   9   4         82.21         78.93         5.14 o                         
   5   9   4         38.40         39.04         3.75 o                         
  -4  10   4          3.23          8.05         3.42 o                         
  -3  10   4         28.46         34.34         3.09 o                         
  -2  10   4         41.44         43.54         3.49 o                         
  -1  10   4          2.76          2.64         1.91 o                         
   0  10   4         14.40         19.39         5.94 o                         
   1  10   4         23.51         21.56         3.03 o                         
   2  10   4         62.36         61.63         3.95 o                         
   3  10   4         12.95         11.56         2.49 o                         
   4  10   4          0.18          0.26         2.41 o                         
  -1  11   4         54.71         64.77         9.12 o                         
   0  11   4          4.34          3.24         1.99 o                         
   1  11   4          0.03         -1.46         1.73 o                         
   2  11   4          0.70          0.10         1.87 o                         
   0 -10   5          0.10         -0.94         1.61 o                         
   1 -10   5         12.74         17.20         2.78 o                         
   2 -10   5         87.09         95.06         4.99 o                         
  -3  -9   5          0.01         -0.38         1.53 o                         
  -2  -9   5         39.12         42.40         3.73 o                         
  -1  -9   5          5.82          6.82         2.16 o                         
   0  -9   5          0.11          1.70         1.62 o                         
   1  -9   5         94.63         96.08         8.08 o                         
   2  -9   5         24.23         25.20         2.71 o                         
   3  -9   5         27.79         27.82         2.73 o                         
   4  -9   5          4.10          3.84         1.73 o                         
  -4  -8   5         76.60         80.96         4.55 o                         
  -3  -8   5          0.85          1.88         1.60 o                         
  -2  -8   5          4.05          6.86         1.80 o                         
  -1  -8   5         28.81         30.06         3.27 o                         
   0  -8   5          0.10         -1.14         1.46 o                         
   1  -8   5         17.78         15.54         2.26 o                         
   2  -8   5         37.70         40.13         2.86 o                         
   3  -8   5         22.64         21.51         2.30 o                         
   4  -8   5         57.13         57.72         3.32 o                         
   5  -8   5          1.95          1.47         1.11 o                         
   6  -8   5          0.63          2.47         1.12 o                         
  -5  -7   5         31.53         33.21         3.01 o                         
  -4  -7   5          1.47          2.25         2.21 o                         
  -3  -7   5          8.22          7.62         2.83 o                         
  -2  -7   5         77.42         80.45         9.63 o                         
  -1  -7   5         13.06         18.24         1.94 o                         
   0  -7   5         25.95         28.73         2.41 o                         
   1  -7   5         40.06         38.53         2.76 o                         
   2  -7   5          1.10          2.51         1.25 o                         
   3  -7   5          2.26          3.08         3.27 o                         
   4  -7   5          1.83          4.20         2.39 o                         
   5  -7   5          3.89          4.98         1.41 o                         
   6  -7   5          9.30          6.85         1.31 o                         
   7  -7   5         30.06         30.11         4.78 o                         
  -6  -6   5          1.98          3.79         3.69 o                         
  -5  -6   5         82.57         81.73         3.90 o                         
  -4  -6   5         16.51         15.04         2.98 o                         
  -3  -6   5         12.93         11.26         1.92 o                         
  -2  -6   5         14.31         17.12         2.09 o                         
  -1  -6   5        145.26        138.56         4.36 o                         
   0  -6   5          7.40          7.14         1.71 o                         
   1  -6   5         98.36         97.71         3.45 o                         
   2  -6   5        100.42         90.90         3.28 o                         
   3  -6   5          1.23          1.35         1.00 o                         
   4  -6   5         71.19         57.48         2.80 o                         
   5  -6   5          7.06          7.63         0.95 o                         
   6  -6   5          7.05          7.32         1.56 o                         
   7  -6   5         13.40         15.45         2.12 o                         
   8  -6   5         87.72         86.71         4.60 o                         
  -7  -5   5         15.39         13.44         4.88 o                         
  -6  -5   5        129.56        100.96        66.73 o                         
  -5  -5   5        696.95        669.09        12.98 o                         
  -4  -5   5          1.95          2.92         0.99 o                         
  -3  -5   5          2.74          3.22         0.89 o                         
  -2  -5   5          8.83          8.07         1.41 o                         
  -1  -5   5         80.59         71.03         2.75 o                         
   0  -5   5          0.45          2.47         1.19 o                         
   1  -5   5        141.82        145.68         3.50 o                         
   2  -5   5        159.11        154.13         3.74 o                         
   3  -5   5        205.68        204.39         3.03 o                         
   4  -5   5         25.87         28.55         1.24 o                         
   5  -5   5          1.96          1.84         1.13 o                         
   6  -5   5         10.88         14.23         1.86 o                         
   7  -5   5         42.41         41.77         2.83 o                         
   8  -5   5         14.96         15.66         2.32 o                         
  -7  -4   5         20.81          7.02         7.81 o                         
  -6  -4   5         51.31         61.37         4.05 o                         
  -5  -4   5          0.35          0.80         0.68 o                         
  -4  -4   5         16.83         16.37         1.32 o                         
  -3  -4   5          3.81          4.74         0.79 o                         
  -2  -4   5         55.96         37.73         1.40 o                         
  -1  -4   5        349.66        419.28         5.04 o                         
   0  -4   5        196.05        182.66         4.67 o                         
   1  -4   5        441.86        431.04         8.72 o                         
   2  -4   5        334.51        331.10         3.33 o                         
   3  -4   5          3.74          3.90         0.55 o                         
   4  -4   5          8.43          4.85         0.66 o                         
   5  -4   5          0.59          0.18         0.35 o                         
   6  -4   5         27.49         30.25         2.02 o                         
   7  -4   5          5.38          8.52         1.60 o                         
   8  -4   5        176.17        179.66         6.75 o                         
   9  -4   5         56.13         63.11         4.14 o                         
  -7  -3   5          0.77          4.06         2.09 o                         
  -6  -3   5         19.46         19.85         2.97 o                         
  -5  -3   5         15.14         16.55         1.11 o                         
  -4  -3   5        114.15        111.63         2.52 o                         
  -3  -3   5         23.29         21.56         1.02 o                         
  -2  -3   5         32.61         37.48         1.49 o                         
  -1  -3   5          6.64          4.94         0.69 o                         
   0  -3   5       1011.39       1071.44        23.42 o                         
   1  -3   5       1595.27       1619.60        10.84 o                         
   2  -3   5        255.87        291.61         2.91 o                         
   3  -3   5        162.13        149.12         2.00 o                         
   4  -3   5         18.49         17.64         0.86 o                         
   5  -3   5        177.02        169.11         7.29 o                         
   6  -3   5          8.61          7.24         1.15 o                         
   7  -3   5         40.46         47.81         3.97 o                         
   8  -3   5         12.90         10.78         1.86 o                         
   9  -3   5         36.53         41.88         3.46 o                         
  -8  -2   5          1.01          1.92         2.09 o                         
  -7  -2   5          4.75          4.35         2.14 o                         
  -6  -2   5          9.56          8.70         2.13 o                         
  -5  -2   5         63.50         62.12         3.36 o                         
  -4  -2   5        401.74        416.78         5.42 o                         
  -3  -2   5        189.35        197.32         3.68 o                         
  -2  -2   5        190.42        186.73         2.72 o                         
  -1  -2   5        121.19        131.34         2.03 o                         
   0  -2   5       1059.98       1204.04         9.41 o                         
   1  -2   5        574.83        618.76         5.06 o                         
   2  -2   5         22.79         17.50         0.57 o                         
   3  -2   5        637.89        690.55         5.79 o                         
   4  -2   5          5.16          7.86         1.12 o                         
   5  -2   5        114.21        134.12         3.64 o                         
   6  -2   5         14.88         16.42         1.48 o                         
   7  -2   5          7.54          9.26         1.41 o                         
   8  -2   5         24.80         24.68         2.30 o                         
   9  -2   5         21.26         32.59         3.87 o                         
  -8  -1   5         17.95         13.85         3.32 o                         
  -7  -1   5         53.04         52.57         4.28 o                         
  -6  -1   5         50.73         48.92         3.54 o                         
  -5  -1   5         53.13         54.66         3.12 o                         
  -4  -1   5        795.02        826.72         8.06 o                         
  -3  -1   5         30.92         36.11         0.91 o                         
  -2  -1   5         88.18         75.90         1.29 o                         
  -1  -1   5         24.45         39.48         1.61 o                         
   0  -1   5        120.83        105.33         1.40 o                         
   1  -1   5        454.33        467.80         5.92 o                         
   2  -1   5         70.12         66.97         0.97 o                         
   3  -1   5        143.38        132.15         3.59 o                         
   4  -1   5         40.19         22.16         1.85 o                         
   5  -1   5         38.53         37.35         1.11 o                         
   6  -1   5         50.58         52.86         2.20 o                         
   7  -1   5          0.62          4.06         0.87 o                         
   8  -1   5         52.18         53.51         3.01 o                         
   9  -1   5          2.37          4.29         1.75 o                         
  -8   0   5          1.30          1.45         2.00 o                         
  -7   0   5         17.67         18.56         3.74 o                         
  -6   0   5         76.29         70.12         4.01 o                         
  -5   0   5        120.91        127.53         4.49 o                         
  -4   0   5         45.08         53.02         4.55 o                         
  -3   0   5        168.98        161.99         2.98 o                         
  -2   0   5         16.20         10.91         0.74 o                         
  -1   0   5        680.85        645.70         4.81 o                         
   0   0   5       2244.31       2223.63        13.63 o                         
   1   0   5         66.69         69.24         1.82 o                         
   2   0   5         71.90         55.37         1.55 o                         
   3   0   5         74.59         58.62         0.88 o                         
   4   0   5         78.48        107.67         1.67 o                         
   5   0   5        415.78        408.28         7.01 o                         
   6   0   5        882.00        804.65        14.63 o                         
   7   0   5        434.28        424.80         9.31 o                         
   8   0   5          4.86          7.17         1.52 o                         
   9   0   5         29.38         28.20         2.68 o                         
  -8   1   5         79.79         83.63         5.83 o                         
  -7   1   5         32.55         35.25         3.60 o                         
  -6   1   5        467.64        457.66        11.24 o                         
  -5   1   5          9.68          7.44         1.61 o                         
  -4   1   5         56.20         64.54         2.69 o                         
  -3   1   5        743.13        796.61        11.30 o                         
  -2   1   5         58.89         53.94         0.86 o                         
  -1   1   5         10.68          4.99         0.66 o                         
   0   1   5       2594.49       2491.13        13.88 o                         
   1   1   5        218.25        194.16         1.43 o                         
   2   1   5        508.94        555.13        13.26 o                         
   3   1   5        425.34        489.67         8.49 o                         
   4   1   5          0.00          2.39         1.00 o                         
   5   1   5         12.32          7.83         1.61 o                         
   6   1   5       1098.12       1089.04        11.92 o                         
   7   1   5         80.62         75.70         2.42 o                         
   8   1   5         10.05          9.59         1.84 o                         
   9   1   5         44.48         44.24         3.32 o                         
  -8   2   5         14.83         17.14         3.34 o                         
  -7   2   5        241.21        232.21         8.40 o                         
  -6   2   5          4.75          4.19         1.78 o                         
  -5   2   5         13.87         12.10         1.84 o                         
  -4   2   5        102.92        136.91         3.79 o                         
  -3   2   5        137.41        124.31         3.09 o                         
  -2   2   5          0.16          2.48         0.78 o                         
  -1   2   5        128.10        112.04         1.56 o                         
   0   2   5       2026.36       1987.59        17.02 o                         
   1   2   5        211.06        212.73         2.58 o                         
   2   2   5       1496.67       1580.05        15.63 o                         
   3   2   5        360.56        368.80         3.59 o                         
   4   2   5        250.65        242.72         3.04 o                         
   5   2   5         23.14         30.85         1.36 o                         
   6   2   5        131.25        128.74         2.97 o                         
   7   2   5         25.53         23.81         1.60 o                         
   8   2   5          0.01          3.49         2.76 o                         
   9   2   5         11.77         17.02         3.43 o                         
  -8   3   5         54.68         56.00         4.96 o                         
  -7   3   5        101.12        108.58         5.71 o                         
  -6   3   5          6.51          6.01         1.63 o                         
  -5   3   5        174.74        187.41         5.08 o                         
  -4   3   5         62.16         83.92         5.71 o                         
  -3   3   5          5.02         11.38         0.56 o                         
  -2   3   5        116.64        122.88         1.90 o                         
  -1   3   5        167.20        162.94         2.30 o                         
   0   3   5        241.51        284.41         3.19 o                         
   1   3   5       4106.87       4222.89        25.97 o                         
   2   3   5       1823.84       1953.62        15.43 o                         
   3   3   5        150.30        138.64         2.12 o                         
   4   3   5          6.52         15.42         0.92 o                         
   5   3   5          7.59          9.43         0.94 o                         
   6   3   5         79.13         63.41         2.25 o                         
   7   3   5          0.73         -0.33         0.74 o                         
   8   3   5          0.30          0.16         0.87 o                         
   9   3   5          5.43          7.22         1.96 o                         
  -8   4   5         35.37         30.02         4.24 o                         
  -7   4   5         34.22         34.72         3.68 o                         
  -6   4   5          2.04          3.69         1.69 o                         
  -5   4   5         44.62         45.97         2.62 o                         
  -4   4   5        279.79        268.66         5.90 o                         
  -3   4   5        396.06        404.63         7.95 o                         
  -2   4   5        151.01        132.95        10.52 o                         
  -1   4   5          5.86          9.10         0.70 o                         
   0   4   5        784.18        779.36        10.06 o                         
   1   4   5        145.98        133.43         2.89 o                         
   2   4   5          4.28          2.27         0.51 o                         
   3   4   5        931.39        955.67         9.38 o                         
   4   4   5        832.16        869.29         9.59 o                         
   5   4   5         58.70         48.79         1.82 o                         
   6   4   5        155.31        144.78         3.39 o                         
   7   4   5         16.05         15.45         1.49 o                         
   8   4   5         71.62         68.87         2.96 o                         
   9   4   5          6.53          7.89         3.01 o                         
  -7   5   5         19.01         25.49         5.16 o                         
  -6   5   5        106.67        122.34         5.57 o                         
  -5   5   5          7.20          6.77         1.80 o                         
  -4   5   5        806.72        828.25        14.85 o                         
  -3   5   5         10.76         11.81         1.53 o                         
  -2   5   5         42.50         43.95         1.52 o                         
  -1   5   5          8.57         13.94         1.08 o                         
   0   5   5        467.89        497.75         8.17 o                         
   1   5   5         20.13         14.28         0.86 o                         
   2   5   5        136.73        118.03         2.30 o                         
   3   5   5        235.06        215.50         3.38 o                         
   4   5   5         60.39         49.02         1.71 o                         
   5   5   5        135.19        139.14         3.16 o                         
   6   5   5        483.12        443.16         9.03 o                         
   7   5   5         29.10         34.42         3.08 o                         
   8   5   5          0.36          1.60         1.16 o                         
  -7   6   5          0.16          0.23         1.42 o                         
  -6   6   5          0.63          0.58         1.46 o                         
  -5   6   5        240.45        250.89         8.72 o                         
  -4   6   5          3.67          3.47         1.82 o                         
  -3   6   5        476.51        459.06         8.54 o                         
  -2   6   5        256.89        232.03         4.39 o                         
  -1   6   5        167.22        165.38         3.47 o                         
   0   6   5         19.27         21.49         1.33 o                         
   1   6   5         10.39          9.94         0.98 o                         
   2   6   5        159.79        151.62         2.93 o                         
   3   6   5          0.62          1.50         0.63 o                         
   4   6   5         67.43         63.82         2.22 o                         
   5   6   5         16.19         12.70         1.82 o                         
   6   6   5         25.17         18.30         3.19 o                         
   7   6   5        164.32        167.21         6.23 o                         
   8   6   5        174.24        157.54         8.98 o                         
  -6   7   5         45.25         41.99         3.70 o                         
  -5   7   5          7.85         10.21         2.12 o                         
  -4   7   5          4.17          6.18         1.74 o                         
  -3   7   5         35.16         38.45         2.02 o                         
  -2   7   5        106.62         96.20         3.25 o                         
  -1   7   5        779.46        801.48        11.54 o                         
   0   7   5        291.80        296.98         6.20 o                         
   1   7   5        468.26        445.04         6.59 o                         
   2   7   5         43.80         44.98         1.61 o                         
   3   7   5        332.44        337.62         6.57 o                         
   4   7   5         16.56         17.47         2.11 o                         
   5   7   5         93.08         84.73         4.02 o                         
   6   7   5         45.79         42.96         3.26 o                         
   7   7   5          2.82          1.50         1.10 o                         
  -6   8   5          1.43          3.07         2.00 o                         
  -5   8   5         38.43         39.59         3.51 o                         
  -4   8   5         79.05         71.76         5.37 o                         
  -3   8   5         23.00         21.05         1.70 o                         
  -2   8   5         93.77         92.96         3.24 o                         
  -1   8   5         20.83         22.07         1.76 o                         
   0   8   5        170.72        158.63         3.78 o                         
   1   8   5          0.86          0.61         0.61 o                         
   2   8   5        612.20        621.23        20.61 o                         
   3   8   5        103.13        100.65         4.51 o                         
   4   8   5        114.56        106.01         4.79 o                         
   5   8   5          6.82          6.87         1.97 o                         
   6   8   5        190.18        144.86        49.76 o                         
  -5   9   5         11.78         12.88         3.47 o                         
  -4   9   5        182.36        170.79         9.66 o                         
  -3   9   5         23.14         20.99         2.30 o                         
  -2   9   5          0.35          0.21         1.07 o                         
  -1   9   5         26.73         30.61         2.61 o                         
   0   9   5         11.77         11.20         2.25 o                         
   1   9   5         87.75         91.67         9.29 o                         
   2   9   5         71.31         64.21         4.93 o                         
   3   9   5        353.96        343.61        27.82 o                         
   4   9   5        240.62        253.02         8.44 o                         
   5   9   5         58.66         56.62         4.14 o                         
  -3  10   5          0.42          1.25         1.36 o                         
  -2  10   5          0.10          1.10         1.42 o                         
  -1  10   5         43.38         42.59         3.43 o                         
   0  10   5        170.93        162.57         7.16 o                         
   1  10   5          0.55         -0.75         1.50 o                         
   2  10   5         10.27         15.79         2.93 o                         
   3  10   5         14.43         16.70         2.69 o                         
   4  10   5         86.01         86.14         5.81 o                         
  -1  11   5          1.35          2.99         1.85 o                         
   0  11   5          1.20          2.21         1.82 o                         
   1  11   5         15.71         19.34         2.97 o                         
   2  11   5          0.00         -0.46         1.49 o                         
  -2  -9   6         18.45         32.37         3.57 o                         
  -1  -9   6          1.22          1.05         1.56 o                         
   0  -9   6         30.22         27.38         3.13 o                         
   1  -9   6         41.28         45.67         3.57 o                         
   2  -9   6          4.64          6.85         1.96 o                         
   3  -9   6         25.41         26.23         2.75 o                         
   4  -9   6         13.34         14.08         2.32 o                         
  -4  -8   6          0.83         -0.65         2.85 o                         
  -3  -8   6          3.59          1.59         1.59 o                         
  -2  -8   6         50.24         52.54         3.88 o                         
  -1  -8   6          4.30          2.92         1.66 o                         
   0  -8   6         82.40         91.27         4.58 o                         
   1  -8   6         20.26         20.48         2.32 o                         
   2  -8   6          8.22          9.50         2.93 o                         
   3  -8   6         45.27         43.02         2.80 o                         
   4  -8   6          5.08          5.23         2.41 o                         
   5  -8   6          0.01          0.21         1.64 o                         
   6  -8   6          0.10         -0.28         0.98 o                         
  -5  -7   6        170.49        161.05         6.46 o                         
  -4  -7   6        208.64        217.80         7.51 o                         
  -3  -7   6          0.38          0.37         1.10 o                         
  -2  -7   6        239.42        249.84         7.50 o                         
  -1  -7   6          6.99          5.40         1.76 o                         
   0  -7   6          0.56          0.30         1.84 o                         
   1  -7   6        149.24        148.83         4.79 o                         
   2  -7   6          1.92          3.43         1.50 o                         
   3  -7   6        102.75        100.29         3.79 o                         
   4  -7   6          3.30          6.05         1.66 o                         
   5  -7   6          5.10          5.53         1.32 o                         
   6  -7   6          6.51          7.36         1.82 o                         
   7  -7   6         31.09         29.64         4.73 o                         
  -6  -6   6         38.28         43.35         7.47 o                         
  -5  -6   6          1.26          1.86         1.58 o                         
  -4  -6   6          0.28          1.24         1.27 o                         
  -3  -6   6         78.03         77.82         3.80 o                         
  -2  -6   6         67.06         73.33         8.96 o                         
  -1  -6   6         52.48         54.19         2.46 o                         
   0  -6   6        235.06        240.05         6.21 o                         
   1  -6   6        119.94        126.23         4.14 o                         
   2  -6   6        191.33        187.95        13.52 o                         
   3  -6   6         22.39         22.41         1.96 o                         
   4  -6   6         63.61         62.42         2.58 o                         
   5  -6   6          0.02         -0.14         0.56 o                         
   6  -6   6         82.71         70.37         4.28 o                         
   7  -6   6          0.54          0.34         0.63 o                         
  -6  -5   6          1.39          2.96         3.54 o                         
  -5  -5   6         30.20         29.60         2.18 o                         
  -4  -5   6        114.81        114.81         4.57 o                         
  -3  -5   6          0.37          0.35         0.88 o                         
  -2  -5   6        152.40        155.79         4.51 o                         
  -1  -5   6         42.83         47.85         2.47 o                         
   0  -5   6         11.06         13.04         1.58 o                         
   1  -5   6         41.20         47.26         2.28 o                         
   2  -5   6        307.53        283.88         6.00 o                         
   3  -5   6          2.10          2.24         0.52 o                         
   4  -5   6         81.92         78.86         1.95 o                         
   5  -5   6          2.67          4.17         0.82 o                         
   6  -5   6         15.29         13.56         1.71 o                         
   7  -5   6         44.29         49.09         2.95 o                         
   8  -5   6          8.52         11.81         2.23 o                         
  -7  -4   6          4.11          1.06         1.69 o                         
  -6  -4   6         57.99         55.39         3.78 o                         
  -5  -4   6         27.58         25.36         1.88 o                         
  -4  -4   6        105.44         95.54         2.81 o                         
  -3  -4   6         90.50         88.77         2.35 o                         
  -2  -4   6         68.70         63.00         1.90 o                         
  -1  -4   6          3.68          7.30         0.77 o                         
   0  -4   6        652.66        630.67        16.67 o                         
   1  -4   6         11.31         13.97         2.26 o                         
   2  -4   6        358.99        343.84         8.57 o                         
   3  -4   6         13.71         21.51         2.16 o                         
   4  -4   6        462.40        475.89         5.51 o                         
   5  -4   6         42.87         32.23         1.78 o                         
   6  -4   6          9.14          3.42         1.88 o                         
   7  -4   6         20.01         25.09         2.34 o                         
   8  -4   6         33.08         40.74         2.97 o                         
  -7  -3   6         10.84          7.06         2.53 o                         
  -6  -3   6        123.20        124.96         5.98 o                         
  -5  -3   6        310.09        290.28        10.96 o                         
  -4  -3   6        274.46        287.53         5.09 o                         
  -3  -3   6          0.72          0.79         0.58 o                         
  -2  -3   6        286.18        293.40         6.87 o                         
  -1  -3   6         63.31         82.85         3.51 o                         
   0  -3   6       2014.06       1985.51        15.77 o                         
   1  -3   6         98.39         92.97         3.23 o                         
   2  -3   6        565.01        570.44         5.14 o                         
   3  -3   6         27.88         27.56         0.92 o                         
   4  -3   6        197.60        201.82         3.11 o                         
   5  -3   6          3.91          6.51         1.66 o                         
   6  -3   6        139.65        139.38         3.65 o                         
   7  -3   6          0.26          1.52         0.96 o                         
   8  -3   6          0.00          0.63         1.06 o                         
   9  -3   6         27.90         30.13         2.98 o                         
  -7  -2   6          1.71          1.74         1.98 o                         
  -6  -2   6         77.21         81.59         4.67 o                         
  -5  -2   6          3.69          3.84         1.68 o                         
  -4  -2   6          0.60          0.41         0.75 o                         
  -3  -2   6        155.20        169.45         2.67 o                         
  -2  -2   6          2.11         13.89         0.77 o                         
  -1  -2   6        825.72        888.25         8.36 o                         
   0  -2   6        119.87        139.67         2.08 o                         
   1  -2   6        126.40        136.59         2.91 o                         
   2  -2   6         15.07         16.10         0.97 o                         
   3  -2   6         79.87        100.70         1.71 o                         
   4  -2   6        230.07        256.34         3.20 o                         
   5  -2   6         39.34         40.79         1.24 o                         
   6  -2   6        910.92        940.31        13.01 o                         
   7  -2   6          0.17          0.08         0.41 o                         
   8  -2   6         57.57         55.72         4.33 o                         
   9  -2   6         41.71         44.02         3.28 o                         
  -8  -1   6         57.83         54.40         5.41 o                         
  -7  -1   6         20.03         30.11         3.60 o                         
  -6  -1   6        122.18        124.00         5.70 o                         
  -5  -1   6        168.77        152.93         5.45 o                         
  -4  -1   6        607.37        569.98         7.24 o                         
  -3  -1   6          9.85         14.72         1.03 o                         
  -2  -1   6        594.26        568.38         5.31 o                         
  -1  -1   6         69.59         74.27         1.35 o                         
   0  -1   6          0.80          6.83         1.33 o                         
   1  -1   6       1024.44       1080.98        25.87 o                         
   2  -1   6         15.60         17.01         0.52 o                         
   3  -1   6        106.25        127.69         1.95 o                         
   4  -1   6         76.30         65.93         1.29 o                         
   5  -1   6         40.31         41.51         1.99 o                         
   6  -1   6        228.60        262.93         5.80 o                         
   7  -1   6        335.07        331.56         5.77 o                         
   8  -1   6         13.28         12.99         1.76 o                         
   9  -1   6         15.12         14.58         2.44 o                         
  -8   0   6          2.97          4.20         2.60 o                         
  -7   0   6          0.12          0.43         1.56 o                         
  -6   0   6        235.24        229.64         8.01 o                         
  -5   0   6         19.29         18.16         1.80 o                         
  -4   0   6          0.44         -0.06         0.75 o                         
  -3   0   6        141.20        128.73         1.93 o                         
  -2   0   6          6.30         12.53         5.01 o                         
  -1   0   6        454.79        470.92         4.17 o                         
   0   0   6       2006.96       2056.00        13.51 o                         
   1   0   6         13.31         13.91         0.97 o                         
   2   0   6         69.00         81.66         1.45 o                         
   3   0   6          5.21          6.70         0.52 o                         
   4   0   6        204.24        236.33         2.71 o                         
   5   0   6        106.97        113.74         2.08 o                         
   6   0   6         59.83         69.44         3.34 o                         
   7   0   6         42.82         43.75         2.05 o                         
   8   0   6          1.90          1.81         0.91 o                         
   9   0   6          0.07          0.53         1.11 o                         
  -8   1   6          0.62          1.35         2.00 o                         
  -7   1   6         10.83         18.29         4.44 o                         
  -6   1   6         30.93         31.96         2.97 o                         
  -5   1   6        347.61        340.16         8.53 o                         
  -4   1   6         25.56         20.63         1.90 o                         
  -3   1   6          2.97          6.61         1.10 o                         
  -2   1   6         71.23         89.51         1.39 o                         
  -1   1   6        231.00        228.73         3.99 o                         
   0   1   6       1628.51       1662.09        12.47 o                         
   1   1   6         61.98         45.75         0.72 o                         
   2   1   6        782.55        741.95        13.71 o                         
   3   1   6         57.63         71.42         1.12 o                         
   4   1   6        172.36        188.58         2.42 o                         
   5   1   6        417.25        401.97         4.80 o                         
   6   1   6         21.96         14.71         1.03 o                         
   7   1   6         39.53         34.59         1.69 o                         
   8   1   6         18.23         15.41         1.53 o                         
   9   1   6         18.28         19.57         2.48 o                         
  -8   2   6          0.00         -0.57         1.81 o                         
  -7   2   6         37.48         38.41         3.92 o                         
  -6   2   6         42.68         47.16         3.49 o                         
  -5   2   6         30.97         33.50         2.59 o                         
  -4   2   6          1.74          2.47         1.14 o                         
  -3   2   6          5.72          8.32         1.04 o                         
  -2   2   6        984.32        960.87         8.35 o                         
  -1   2   6       2656.82       2797.46        24.38 o                         
   0   2   6        106.30        118.49         1.59 o                         
   1   2   6        541.72        489.04         3.31 o                         
   2   2   6        977.58        927.19        12.33 o                         
   3   2   6        844.29        888.53        10.54 o                         
   4   2   6        167.70        193.64         2.66 o                         
   5   2   6          6.22          5.25         0.79 o                         
   6   2   6         33.84         49.84        11.58 o                         
   7   2   6         37.81         35.90         1.82 o                         
   8   2   6         66.46         56.61         2.32 o                         
   9   2   6         51.43         59.54         5.04 o                         
  -8   3   6         53.72         60.90         5.24 o                         
  -7   3   6         34.69         42.30         4.02 o                         
  -6   3   6          6.31          6.76         2.02 o                         
  -5   3   6         28.41         22.81         2.39 o                         
  -4   3   6         18.50         24.01         1.98 o                         
  -3   3   6        299.51        269.32         9.57 o                         
  -2   3   6         47.02         36.30         1.23 o                         
  -1   3   6         82.99         65.24         1.31 o                         
   0   3   6        838.15        901.15         7.68 o                         
   1   3   6        131.02        129.11         1.74 o                         
   2   3   6        304.66        348.33         3.35 o                         
   3   3   6        734.54        807.42        10.47 o                         
   4   3   6         31.77         32.02         1.19 o                         
   5   3   6         14.47         13.71         1.03 o                         
   6   3   6          8.01          3.68         0.83 o                         
   7   3   6          4.39          7.18         1.29 o                         
   8   3   6         80.83         68.58         2.99 o                         
   9   3   6          7.04          6.91         2.81 o                         
  -7   4   6          3.97          8.34         2.45 o                         
  -6   4   6         39.40         36.22         3.20 o                         
  -5   4   6         35.68         33.09         2.72 o                         
  -4   4   6         20.57         19.99         2.09 o                         
  -3   4   6        606.18        617.48        11.62 o                         
  -2   4   6        219.99        231.14         3.91 o                         
  -1   4   6          8.96         15.17         1.25 o                         
   0   4   6         51.83         56.22         1.40 o                         
   1   4   6        627.55        699.04         7.09 o                         
   2   4   6        196.42        220.39         2.96 o                         
   3   4   6        516.28        575.13         6.31 o                         
   4   4   6        182.83        193.56         6.11 o                         
   5   4   6         96.05        117.13         2.62 o                         
   6   4   6         15.67         20.60         1.41 o                         
   7   4   6         23.90         20.24         1.61 o                         
   8   4   6         11.77          9.40         1.67 o                         
   9   4   6         97.47        112.64         7.11 o                         
  -7   5   6        111.46        134.80         6.96 o                         
  -6   5   6          7.93         10.16         2.34 o                         
  -5   5   6        180.05        182.49         6.24 o                         
  -4   5   6         10.07         10.76         2.83 o                         
  -3   5   6        673.13        685.03         8.64 o                         
  -2   5   6          3.17          5.07         0.77 o                         
  -1   5   6        760.72        742.88        17.10 o                         
   0   5   6        649.48        652.81         8.19 o                         
   1   5   6          5.76          2.58         0.59 o                         
   2   5   6          4.11          5.11         0.73 o                         
   3   5   6         46.85         38.14         2.33 o                         
   4   5   6        134.58        148.02         3.01 o                         
   5   5   6        211.05        195.83         3.94 o                         
   6   5   6         17.40         25.36         2.42 o                         
   7   5   6         11.58         10.90         1.47 o                         
   8   5   6         80.21         70.84         3.69 o                         
  -7   6   6          0.90          1.15         1.80 o                         
  -6   6   6         56.25         58.63         4.88 o                         
  -5   6   6          3.87          4.02         1.70 o                         
  -4   6   6          2.29          2.93         1.48 o                         
  -3   6   6         31.54         27.77         1.55 o                         
  -2   6   6         69.85         66.06         2.24 o                         
  -1   6   6         26.61         16.55         1.28 o                         
   0   6   6        228.13        229.40         4.09 o                         
   1   6   6          3.00          5.95         0.82 o                         
   2   6   6        262.95        266.44         4.33 o                         
   3   6   6          3.65          4.05         0.87 o                         
   4   6   6        177.58        179.86         3.60 o                         
   5   6   6          0.29          0.75         0.73 o                         
   6   6   6          0.16          0.99         0.83 o                         
   7   6   6          1.36          0.86         1.39 o                         
   8   6   6          9.51          4.94         5.27 o                         
  -6   7   6          0.02         -0.21         1.29 o                         
  -5   7   6          0.43          8.92         6.44 o                         
  -4   7   6          1.48          1.50         1.41 o                         
  -3   7   6        178.13        180.02         4.21 o                         
  -2   7   6          2.42          1.59         0.85 o                         
  -1   7   6         46.57         42.63         4.70 o                         
   0   7   6        193.98        191.52         4.02 o                         
   1   7   6         29.34         30.89         1.62 o                         
   2   7   6         84.50         85.76         2.33 o                         
   3   7   6       1172.37       1135.87        13.75 o                         
   4   7   6         59.48         53.31         2.06 o                         
   5   7   6          8.06          5.81         3.32 o                         
   6   7   6         75.07         70.27         7.63 o                         
   7   7   6         24.52         13.28        11.39 o                         
  -5   8   6         33.53         33.17         3.64 o                         
  -4   8   6         36.08         39.21         3.36 o                         
  -3   8   6         38.66         38.45         2.19 o                         
  -2   8   6         55.85         52.40         3.80 o                         
  -1   8   6        113.91         90.87         4.91 o                         
   0   8   6          0.69          0.46         0.72 o                         
   1   8   6        461.68        446.48        10.13 o                         
   2   8   6        713.79        708.69        10.53 o                         
   3   8   6        335.08        331.80         6.48 o                         
   4   8   6        192.34        188.02        10.59 o                         
   5   8   6          8.72         10.05         2.05 o                         
   6   8   6         14.34         20.30         4.31 o                         
  -5   9   6          0.52         -0.31         1.82 o                         
  -4   9   6         50.47          6.85         2.13 o                         
  -3   9   6          0.20          0.68         1.06 o                         
  -2   9   6         10.40         10.46         2.10 o                         
  -1   9   6          0.05          0.65         1.13 o                         
   0   9   6          2.18          3.86         2.23 o                         
   1   9   6         13.01          8.93         1.91 o                         
   2   9   6         12.60         15.77         2.15 o                         
   3   9   6         14.59         13.76         1.98 o                         
   4   9   6         32.98         22.73         8.98 o                         
   5   9   6        118.12        126.20         7.79 o                         
  -3  10   6          1.06         -0.31         1.87 o                         
  -2  10   6         27.19         19.18         2.58 o                         
  -1  10   6         22.58         21.25         2.88 o                         
   0  10   6         11.35         11.61         2.20 o                         
   1  10   6         33.77         37.55         3.71 o                         
   2  10   6          0.83          0.73         1.41 o                         
   3  10   6          0.05          0.39         1.45 o                         
   4  10   6          7.59         15.06         4.68 o                         
  -1  11   6          0.01         -0.75         1.54 o                         
   0  11   6          4.27          3.77         1.92 o                         
   1  11   6          0.01          0.88         2.38 o                         
  -1  -9   7          7.98          8.48         2.41 o                         
   0  -9   7          0.26          2.17         1.77 o                         
   1  -9   7          8.37          6.70         2.08 o                         
   2  -9   7         24.82         31.93         3.12 o                         
   3  -9   7          2.40          1.69         1.56 o                         
  -3  -8   7          0.00         -1.54         1.63 o                         
  -2  -8   7        102.47        100.59         6.90 o                         
  -1  -8   7          3.94          2.76         1.68 o                         
   0  -8   7          3.40          2.55         1.58 o                         
   1  -8   7         62.95         67.55         3.83 o                         
   2  -8   7          5.83          8.47         1.92 o                         
   3  -8   7         20.07         25.29         3.37 o                         
   4  -8   7         39.22         46.20         3.05 o                         
   5  -8   7         40.95         44.51         2.93 o                         
  -4  -7   7        102.79        106.26         5.65 o                         
  -3  -7   7        146.32        149.44         5.86 o                         
  -2  -7   7          1.24          2.50         1.57 o                         
  -1  -7   7        223.04        221.47         7.01 o                         
   0  -7   7         61.68         63.02         3.38 o                         
   1  -7   7          0.04         -0.94         0.94 o                         
   2  -7   7         32.78         36.63         2.55 o                         
   3  -7   7         36.67         33.49         2.57 o                         
   4  -7   7         13.19         13.54         1.73 o                         
   5  -7   7          0.90          1.66         1.14 o                         
   6  -7   7          0.02         -1.06         1.14 o                         
  -5  -6   7         19.60         19.12         2.70 o                         
  -4  -6   7        180.90        190.91         5.91 o                         
  -3  -6   7        260.15        278.81        10.31 o                         
  -2  -6   7        428.18        459.60        10.55 o                         
  -1  -6   7         38.11         40.34         3.84 o                         
   0  -6   7         20.72         19.62         1.65 o                         
   1  -6   7        363.63        376.81         8.21 o                         
   2  -6   7        115.83        117.84         6.31 o                         
   3  -6   7        353.83        359.69         7.49 o                         
   4  -6   7          4.41          1.95         1.06 o                         
   5  -6   7          1.63          1.74         1.03 o                         
   6  -6   7         55.71         33.90         9.13 o                         
   7  -6   7         12.87          6.63         6.85 o                         
  -6  -5   7         47.97         41.94         7.32 o                         
  -5  -5   7          5.88          4.95         2.88 o                         
  -4  -5   7        110.28        107.63         3.99 o                         
  -3  -5   7         30.58         27.78         2.22 o                         
  -2  -5   7         24.94         27.58         2.15 o                         
  -1  -5   7        123.27        122.72         3.90 o                         
   0  -5   7       1108.63       1136.30        17.29 o                         
   1  -5   7        145.95        139.78         4.10 o                         
   2  -5   7         27.37         24.47         1.84 o                         
   3  -5   7          0.34          0.67         0.47 o                         
   4  -5   7         66.21         66.61         1.91 o                         
   5  -5   7          5.89          4.02         0.87 o                         
   6  -5   7         31.25         27.09         2.08 o                         
   7  -5   7          6.50          5.36         2.95 o                         
   8  -5   7          0.10          0.60         1.17 o                         
  -6  -4   7          0.01         -0.22         1.38 o                         
  -5  -4   7         28.67         35.08         1.81 o                         
  -4  -4   7         12.26         12.08         1.20 o                         
  -3  -4   7         58.78         61.00         1.99 o                         
  -2  -4   7          0.48          0.42         0.58 o                         
  -1  -4   7          2.32          4.09         0.69 o                         
   0  -4   7          8.37          9.89         0.89 o                         
   1  -4   7       1203.12       1201.43        18.02 o                         
   2  -4   7         64.39         65.20         1.96 o                         
   3  -4   7        198.33        184.32         2.77 o                         
   4  -4   7        159.10        145.91         2.60 o                         
   5  -4   7        498.85        470.32         6.29 o                         
   6  -4   7         99.16        105.89         3.46 o                         
   7  -4   7         47.29         46.44         2.51 o                         
   8  -4   7          5.85          7.28         1.72 o                         
  -7  -3   7         61.56         58.48         5.39 o                         
  -6  -3   7         55.38         50.77         4.03 o                         
  -5  -3   7         12.91          9.35         2.17 o                         
  -4  -3   7         16.16         19.09         1.17 o                         
  -3  -3   7        450.61        434.01        11.15 o                         
  -2  -3   7        150.05        169.18         2.99 o                         
  -1  -3   7        155.10        152.61         2.67 o                         
   0  -3   7        105.91         94.66         3.06 o                         
   1  -3   7        860.86        879.83        10.39 o                         
   2  -3   7          3.85          5.25         0.59 o                         
   3  -3   7        211.63        232.35         4.38 o                         
   4  -3   7        238.85        256.75         6.96 o                         
   5  -3   7          7.08          9.09         1.49 o                         
   6  -3   7          1.62          0.73         0.55 o                         
   7  -3   7         42.64         41.79         2.44 o                         
   8  -3   7         15.58         17.66         2.14 o                         
   9  -3   7         26.54         29.34         3.27 o                         
  -7  -2   7         64.14         61.97         5.10 o                         
  -6  -2   7         23.14         23.83         3.29 o                         
  -5  -2   7        135.85        124.63         5.42 o                         
  -4  -2   7         84.73         76.30         1.82 o                         
  -3  -2   7          4.57          6.94         0.74 o                         
  -2  -2   7        380.72        411.94        10.04 o                         
  -1  -2   7         48.74         52.47         2.50 o                         
   0  -2   7        128.20        118.15         1.96 o                         
   1  -2   7         63.34         71.40         1.39 o                         
   2  -2   7        423.32        451.21         6.22 o                         
   3  -2   7         96.43         82.73         1.47 o                         
   4  -2   7        840.32        804.85         7.78 o                         
   5  -2   7         23.24         27.84         1.17 o                         
   6  -2   7        189.64        198.57         4.34 o                         
   7  -2   7         67.15         76.22         3.06 o                         
   8  -2   7          4.70          2.59         1.52 o                         
   9  -2   7         36.63         47.10         3.25 o                         
  -7  -1   7          1.94          2.75         2.22 o                         
  -6  -1   7          2.91          3.13         1.58 o                         
  -5  -1   7         24.80         27.54         2.88 o                         
  -4  -1   7          0.08          0.25         0.34 o                         
  -3  -1   7         63.40         58.52         1.40 o                         
  -2  -1   7        118.47        104.54         1.75 o                         
  -1  -1   7        605.72        756.45         8.09 o                         
   0  -1   7        531.64        639.39        13.95 o                         
   1  -1   7        159.06        214.44         2.62 o                         
   2  -1   7        650.60        743.28        15.02 o                         
   3  -1   7         55.19         46.38         1.08 o                         
   4  -1   7          7.34          7.09         1.63 o                         
   5  -1   7         41.67         45.32         1.34 o                         
   6  -1   7         27.10         20.31         1.21 o                         
   7  -1   7        664.87        654.22        10.78 o                         
   8  -1   7         16.99         17.79         1.80 o                         
   9  -1   7          0.98          1.52         1.43 o                         
  -7   0   7         16.92         15.64         2.63 o                         
  -6   0   7         24.75         24.96         3.22 o                         
  -5   0   7         23.54         28.82         2.89 o                         
  -4   0   7         48.60         47.88         4.49 o                         
  -3   0   7        304.35        261.31         3.54 o                         
  -2   0   7        113.98        106.83         1.72 o                         
  -1   0   7         55.41         39.72         1.08 o                         
   0   0   7         41.90         35.36         2.04 o                         
   1   0   7        874.76        971.24         7.96 o                         
   2   0   7       1216.57       1342.03         9.28 o                         
   3   0   7       2805.05       3006.70        18.70 o                         
   4   0   7        157.17        153.83         2.27 o                         
   5   0   7          6.78          4.92         0.66 o                         
   6   0   7        960.43        949.77        11.81 o                         
   7   0   7        250.88        241.54         4.50 o                         
   8   0   7          8.20          4.54         1.07 o                         
   9   0   7          0.35          1.58         1.45 o                         
  -8   1   7         10.70         11.17         3.27 o                         
  -7   1   7        113.50        119.40         6.45 o                         
  -6   1   7         12.72         14.65         2.21 o                         
  -5   1   7          7.04          7.55         1.57 o                         
  -4   1   7        219.67        200.94         5.58 o                         
  -3   1   7         51.49         48.19         3.01 o                         
  -2   1   7        621.50        584.22         5.86 o                         
  -1   1   7        195.37        194.20         2.64 o                         
   0   1   7         67.29         72.75         3.32 o                         
   1   1   7         28.80         43.76         0.85 o                         
   2   1   7        138.66        167.08         3.03 o                         
   3   1   7        140.54        147.65         2.91 o                         
   4   1   7        243.03        236.99         3.54 o                         
   5   1   7         22.52         25.31         1.49 o                         
   6   1   7        113.38        105.06         3.69 o                         
   7   1   7          7.18          6.32         0.98 o                         
   8   1   7         50.96         48.59         2.29 o                         
   9   1   7          7.66          9.39         3.11 o                         
  -8   2   7         10.21         15.37         3.77 o                         
  -7   2   7          1.92          2.57         2.11 o                         
  -6   2   7          3.45          4.35         1.97 o                         
  -5   2   7          0.02          0.40         1.11 o                         
  -4   2   7         15.88         14.94         2.67 o                         
  -3   2   7         16.61         15.66         1.37 o                         
  -2   2   7         14.71          6.51         0.62 o                         
  -1   2   7       1049.92       1111.22        10.07 o                         
   0   2   7        215.30        226.17         2.64 o                         
   1   2   7        102.50         91.61         1.16 o                         
   2   2   7         63.60         89.34         2.07 o                         
   3   2   7         16.65         14.91         1.64 o                         
   4   2   7         53.19         53.52         1.19 o                         
   5   2   7        115.17         93.87         1.93 o                         
   6   2   7         20.50         18.50         1.17 o                         
   7   2   7         20.65         22.25         1.48 o                         
   8   2   7         13.25         11.56         1.57 o                         
   9   2   7          9.19         13.44         3.42 o                         
  -7   3   7         12.05         17.31         3.14 o                         
  -6   3   7          1.46          0.53         1.42 o                         
  -5   3   7          0.45          0.42         1.17 o                         
  -4   3   7         99.68        117.32         4.17 o                         
  -3   3   7        521.56        514.15         9.19 o                         
  -2   3   7        375.39        426.21         7.73 o                         
  -1   3   7         97.26        105.18         1.87 o                         
   0   3   7        653.42        766.06         7.05 o                         
   1   3   7        106.99        116.31         2.17 o                         
   2   3   7         84.38         82.05         1.39 o                         
   3   3   7        159.45        118.29         5.55 o                         
   4   3   7        217.58        187.02         2.63 o                         
   5   3   7        174.42        164.51         3.08 o                         
   6   3   7         16.50         11.40         1.14 o                         
   7   3   7         20.42         16.75         1.38 o                         
   8   3   7         61.03         57.10         3.23 o                         
   9   3   7        112.99        123.45         7.69 o                         
  -7   4   7         13.60         18.15         3.31 o                         
  -6   4   7         13.77         14.81         2.47 o                         
  -5   4   7         31.08         35.53         5.19 o                         
  -4   4   7        655.38        693.39        13.38 o                         
  -3   4   7        242.50        223.26         3.45 o                         
  -2   4   7        262.73        245.97         3.86 o                         
  -1   4   7         13.63         19.38         1.18 o                         
   0   4   7        273.56        297.85         4.57 o                         
   1   4   7         37.05         24.92         0.95 o                         
   2   4   7        277.18        287.03         6.26 o                         
   3   4   7        195.76        180.60         2.64 o                         
   4   4   7         76.83         76.48         1.85 o                         
   5   4   7        294.37        277.79         4.51 o                         
   6   4   7        311.56        259.40         4.75 o                         
   7   4   7         11.06          7.62         1.22 o                         
   8   4   7         14.81         20.19         2.48 o                         
   9   4   7        120.36        148.52         8.00 o                         
  -7   5   7          0.71          2.74         2.05 o                         
  -6   5   7          3.84          3.48         1.88 o                         
  -5   5   7         14.97         18.26         2.58 o                         
  -4   5   7         16.97         16.72         2.07 o                         
  -3   5   7        127.63        116.50         2.75 o                         
  -2   5   7         33.73         28.42         1.30 o                         
  -1   5   7         94.66        108.67         2.49 o                         
   0   5   7          0.47          3.23         1.32 o                         
   1   5   7         23.34         19.54         1.04 o                         
   2   5   7        198.82        182.41         5.10 o                         
   3   5   7          5.67         12.67         1.09 o                         
   4   5   7          8.13         14.11         1.09 o                         
   5   5   7         20.21         20.83         1.32 o                         
   6   5   7          7.03          7.36         1.22 o                         
   7   5   7        151.84        153.15         5.16 o                         
   8   5   7         52.17         56.79         3.51 o                         
  -6   6   7         38.65         43.64         3.85 o                         
  -5   6   7         22.80         24.83         2.83 o                         
  -4   6   7         12.57         13.12         2.07 o                         
  -3   6   7         14.11         12.66         1.31 o                         
  -2   6   7         24.90         22.54         1.45 o                         
  -1   6   7        140.32        162.01         3.50 o                         
   0   6   7         24.74         26.31         1.45 o                         
   1   6   7         37.29         38.38         1.67 o                         
   2   6   7        301.13        308.59         4.96 o                         
   3   6   7         14.18         11.48         1.31 o                         
   4   6   7          1.47          2.03         0.78 o                         
   5   6   7          1.98          2.43         0.79 o                         
   6   6   7        123.84        102.40         3.07 o                         
   7   6   7          9.89          9.44         1.81 o                         
   8   6   7         12.87         13.00         3.12 o                         
  -6   7   7         23.05         23.85         3.43 o                         
  -5   7   7         45.89         60.17         8.08 o                         
  -4   7   7        128.64        141.44         5.47 o                         
  -3   7   7         32.92         32.98         1.96 o                         
  -2   7   7         89.99         80.80         2.67 o                         
  -1   7   7         57.11         53.16         2.50 o                         
   0   7   7          1.65          2.69         0.91 o                         
   1   7   7         30.41         28.65         1.76 o                         
   2   7   7        688.14        677.54         9.39 o                         
   3   7   7        310.70        301.30         5.53 o                         
   4   7   7          3.60          4.82         1.01 o                         
   5   7   7         72.24         68.05         3.03 o                         
   6   7   7         31.01         37.12         2.44 o                         
   7   7   7          1.89         -0.39         2.39 o                         
  -5   8   7         16.98         19.12         2.97 o                         
  -4   8   7         85.71         90.51         9.81 o                         
  -3   8   7          8.14         11.60         1.66 o                         
  -2   8   7         68.68         67.48         2.73 o                         
  -1   8   7          1.51          0.69         1.22 o                         
   0   8   7          0.30          0.84         0.80 o                         
   1   8   7         52.07         58.43         3.47 o                         
   2   8   7        196.47        183.85         7.87 o                         
   3   8   7        236.16        227.45         4.69 o                         
   4   8   7          4.89          9.49         1.35 o                         
   5   8   7          0.01         -0.34         0.64 o                         
   6   8   7         11.14          4.13         5.55 o                         
  -4   9   7          3.56         10.20         2.78 o                         
  -3   9   7         36.60         32.06         2.30 o                         
  -2   9   7          6.99          6.76         1.38 o                         
  -1   9   7         57.07         61.77         2.76 o                         
   0   9   7         91.28         89.66         8.67 o                         
   1   9   7          0.71         -0.15         1.13 o                         
   2   9   7          3.32          2.09         1.65 o                         
   3   9   7         50.09         55.94         3.47 o                         
   4   9   7         42.76         38.04         4.44 o                         
   5   9   7        157.44        153.61         8.56 o                         
  -3  10   7         77.10         79.11         6.80 o                         
  -2  10   7         15.65         21.66         2.86 o                         
  -1  10   7         39.50         32.53         3.12 o                         
   0  10   7         16.68         14.46         2.40 o                         
   1  10   7          2.91          6.51         1.92 o                         
   2  10   7          4.78          4.60         1.71 o                         
   3  10   7          8.13         12.29         2.31 o                         
   4  10   7         13.44         20.25         4.93 o                         
   0  11   7          2.03          5.98         2.29 o                         
   1  11   7          6.10          5.71         2.88 o                         
   0  -9   8         10.11         14.10         2.86 o                         
   1  -9   8         27.58         34.23         3.38 o                         
   2  -9   8         17.19         19.79         2.90 o                         
   3  -9   8         49.04         53.68         6.85 o                         
  -2  -8   8         18.32         17.85         2.60 o                         
  -1  -8   8          2.35          3.60         1.79 o                         
   0  -8   8          7.50          9.85         2.08 o                         
   1  -8   8          7.54          6.59         1.91 o                         
   2  -8   8          2.32          1.83         1.97 o                         
   3  -8   8         32.93         32.93         2.78 o                         
   4  -8   8         10.50         14.67         3.50 o                         
   5  -8   8          0.08         -0.06         1.00 o                         
  -4  -7   8         40.07         45.10         8.15 o                         
  -3  -7   8         62.68         54.07         3.65 o                         
  -2  -7   8        129.69        128.31         5.16 o                         
  -1  -7   8          6.16          7.49         1.87 o                         
   0  -7   8          3.42          3.35         1.57 o                         
   1  -7   8          1.90          1.84         1.26 o                         
   2  -7   8         12.62         13.75         2.18 o                         
   3  -7   8         33.35         34.71         3.81 o                         
   4  -7   8         26.58         23.23         3.35 o                         
   5  -7   8          0.18          0.75         1.03 o                         
   6  -7   8         51.46         47.80         2.75 o                         
  -5  -6   8        167.14        154.85        13.03 o                         
  -4  -6   8         47.61         44.92         3.10 o                         
  -3  -6   8         86.56         88.67         4.02 o                         
  -2  -6   8        210.92        217.36        10.41 o                         
  -1  -6   8        347.24        347.81         8.52 o                         
   0  -6   8         50.28         58.72         6.23 o                         
   1  -6   8         47.22         46.18         3.01 o                         
   2  -6   8        195.48        189.64         5.26 o                         
   3  -6   8        124.35        114.42         3.79 o                         
   4  -6   8         54.48         51.88         2.74 o                         
   5  -6   8         16.35         15.56         2.39 o                         
   6  -6   8          3.75          4.74         1.61 o                         
   7  -6   8         14.43          9.18         8.88 o                         
  -5  -5   8          8.74         12.77         4.73 o                         
  -4  -5   8         25.71         24.01         3.69 o                         
  -3  -5   8        231.97        227.08         5.95 o                         
  -2  -5   8        300.00        292.76         6.78 o                         
  -1  -5   8        252.00        279.06         6.73 o                         
   0  -5   8       1089.64       1122.95        17.36 o                         
   1  -5   8        679.30        686.60        21.36 o                         
   2  -5   8        796.29        855.82        15.15 o                         
   3  -5   8        305.37        302.35         6.10 o                         
   4  -5   8        399.06        400.62         9.07 o                         
   5  -5   8          1.60          4.32         0.86 o                         
   6  -5   8          1.50          1.67         1.66 o                         
   7  -5   8         17.77         17.71         1.96 o                         
   8  -5   8          8.08          7.87         3.43 o                         
  -6  -4   8         64.49         61.05         7.94 o                         
  -5  -4   8         58.54         60.68         4.18 o                         
  -4  -4   8          4.50          5.62         0.99 o                         
  -3  -4   8         60.55         56.69         2.02 o                         
  -2  -4   8          7.31          8.79         0.98 o                         
  -1  -4   8         22.80         21.18         1.76 o                         
   0  -4   8        202.77        225.83         3.64 o                         
   1  -4   8         33.29         29.60         1.45 o                         
   2  -4   8        731.98        699.40        11.27 o                         
   3  -4   8        371.16        367.77         6.48 o                         
   4  -4   8        169.20        161.15         2.90 o                         
   5  -4   8         22.00         23.33         1.57 o                         
   6  -4   8        216.57        208.14         5.39 o                         
   7  -4   8         10.57          6.72         3.19 o                         
   8  -4   8          5.12          6.94         1.66 o                         
  -6  -3   8          0.00          0.66         1.75 o                         
  -5  -3   8        233.77        235.88         8.16 o                         
  -4  -3   8          0.19         -0.43         0.52 o                         
  -3  -3   8        147.28        137.61         2.87 o                         
  -2  -3   8          6.00          8.00         0.90 o                         
  -1  -3   8          6.56          5.76         0.81 o                         
   0  -3   8        238.08        272.75         3.98 o                         
   1  -3   8        103.36        103.30         1.94 o                         
   2  -3   8         11.11         16.18         1.36 o                         
   3  -3   8         44.31         37.29         1.33 o                         
   4  -3   8        351.94        340.09         6.82 o                         
   5  -3   8        335.02        331.76         5.59 o                         
   6  -3   8        173.65        155.77         6.82 o                         
   7  -3   8         57.71         58.60         2.93 o                         
   8  -3   8        264.90        273.11         7.75 o                         
   9  -3   8         33.31         27.36         4.15 o                         
  -7  -2   8          0.43          1.20         2.13 o                         
  -6  -2   8         50.75         56.55         5.04 o                         
  -5  -2   8        108.63        105.84         7.40 o                         
  -4  -2   8        154.46        164.83         2.94 o                         
  -3  -2   8        122.31        134.87         2.56 o                         
  -2  -2   8        113.81        134.89         2.51 o                         
  -1  -2   8        475.93        499.63         5.98 o                         
   0  -2   8          1.52          5.31         0.68 o                         
   1  -2   8         99.91        102.02         1.91 o                         
   2  -2   8        142.25        150.59         2.29 o                         
   3  -2   8          5.54          8.52         0.64 o                         
   4  -2   8         25.05         24.23         1.33 o                         
   5  -2   8          2.65          3.99         0.70 o                         
   6  -2   8        477.93        488.60         8.09 o                         
   7  -2   8        128.87        145.66         4.75 o                         
   8  -2   8         41.68         38.53         2.57 o                         
   9  -2   8        151.51        167.41         9.14 o                         
  -7  -1   8         39.89         32.92         4.28 o                         
  -6  -1   8         90.71         92.15         5.41 o                         
  -5  -1   8          0.44          1.09         1.84 o                         
  -4  -1   8          4.65          2.83         1.52 o                         
  -3  -1   8        753.42        796.99         9.26 o                         
  -2  -1   8        195.27        187.29         2.80 o                         
  -1  -1   8        192.57        218.65         4.66 o                         
   0  -1   8        740.55        791.18         7.74 o                         
   1  -1   8          2.95          0.67         0.57 o                         
   2  -1   8         79.83         83.69         1.71 o                         
   3  -1   8        237.43        266.73         3.12 o                         
   4  -1   8        201.30        228.49         3.11 o                         
   5  -1   8        124.48        125.46         2.21 o                         
   6  -1   8        436.02        426.70         7.16 o                         
   7  -1   8         19.40         18.29         1.82 o                         
   8  -1   8          4.28          3.81         1.99 o                         
   9  -1   8          0.56          0.78         1.87 o                         
  -7   0   8         19.83         17.66         4.62 o                         
  -6   0   8         77.26         75.81         4.95 o                         
  -5   0   8        188.83        193.97         6.95 o                         
  -4   0   8         27.85         36.69         5.32 o                         
  -3   0   8        242.43        255.77         6.30 o                         
  -2   0   8         53.72         52.70         1.43 o                         
  -1   0   8        829.93        822.91         7.83 o                         
   0   0   8        869.52        918.60        22.15 o                         
   1   0   8        949.38        991.07         8.80 o                         
   2   0   8        229.76        234.24         6.32 o                         
   3   0   8          0.84          0.42         0.52 o                         
   4   0   8         48.12         58.19         1.19 o                         
   5   0   8        225.27        228.62         3.24 o                         
   6   0   8        825.45        815.11        13.19 o                         
   7   0   8         22.26         17.57         1.32 o                         
   8   0   8         38.70         37.99         2.08 o                         
   9   0   8          0.02          0.78         1.92 o                         
  -7   1   8          0.00          1.08         2.02 o                         
  -6   1   8         27.60         29.87         3.43 o                         
  -5   1   8         59.90         61.37         3.87 o                         
  -4   1   8        186.59        187.30         5.92 o                         
  -3   1   8         45.89         46.38         2.31 o                         
  -2   1   8        505.73        516.02        11.40 o                         
  -1   1   8       1362.64       1431.49        12.57 o                         
   0   1   8         55.37         57.08         2.09 o                         
   1   1   8        135.51        144.07         1.95 o                         
   2   1   8        373.00        425.74         7.86 o                         
   3   1   8        431.09        429.79         7.66 o                         
   4   1   8        570.24        596.57        16.25 o                         
   5   1   8        131.47        131.90         2.26 o                         
   6   1   8          5.94          7.68         0.84 o                         
   7   1   8          3.88          5.79         1.23 o                         
   8   1   8         11.92          8.73         1.68 o                         
   9   1   8         77.67         87.89         5.77 o                         
  -7   2   8         77.37         85.83         5.95 o                         
  -6   2   8         48.67         49.35         4.08 o                         
  -5   2   8          0.08          1.29         1.43 o                         
  -4   2   8        477.02        463.83        10.19 o                         
  -3   2   8         27.52         27.20         1.99 o                         
  -2   2   8          1.59          1.13         0.49 o                         
  -1   2   8        295.47        301.95         3.89 o                         
   0   2   8        151.85        169.00         3.42 o                         
   1   2   8        175.14        195.13         5.74 o                         
   2   2   8         32.00         23.85         1.37 o                         
   3   2   8        731.28        796.69        11.19 o                         
   4   2   8        156.33        157.51         3.65 o                         
   5   2   8         83.43         73.62         2.70 o                         
   6   2   8         97.99         88.05         3.26 o                         
   7   2   8         28.55         28.17         1.70 o                         
   8   2   8         41.02         34.08         2.61 o                         
   9   2   8         36.39         33.84         4.31 o                         
  -7   3   8         89.67         96.57         7.06 o                         
  -6   3   8          1.19          1.10         1.45 o                         
  -5   3   8          7.74          9.51         2.14 o                         
  -4   3   8        277.55        274.16         8.18 o                         
  -3   3   8         22.19         19.80         2.55 o                         
  -2   3   8        322.71        318.62         4.47 o                         
  -1   3   8        358.17        395.26         5.84 o                         
   0   3   8         96.74         90.54         2.13 o                         
   1   3   8        249.57        255.00         4.23 o                         
   2   3   8        163.03        151.98         3.54 o                         
   3   3   8        157.77        127.21         3.55 o                         
   4   3   8        163.04        195.24         4.48 o                         
   5   3   8        128.55        121.32         3.71 o                         
   6   3   8          0.00          0.02         0.76 o                         
   7   3   8         67.17         56.89         2.93 o                         
   8   3   8          1.98          3.50         1.49 o                         
   9   3   8          5.01          4.31         2.45 o                         
  -7   4   8          3.04          8.49         2.85 o                         
  -6   4   8         20.21         21.77         3.43 o                         
  -5   4   8          4.34          3.17         1.63 o                         
  -4   4   8        335.69        324.40         8.16 o                         
  -3   4   8        336.95        327.66        15.00 o                         
  -2   4   8          1.46          0.45         0.55 o                         
  -1   4   8          6.88         12.01         1.06 o                         
   0   4   8        390.16        412.57         6.95 o                         
   1   4   8          4.43          1.32         0.80 o                         
   2   4   8        421.94        380.62         4.14 o                         
   3   4   8        176.67        201.36         4.66 o                         
   4   4   8        156.35        148.65         6.49 o                         
   5   4   8         13.79         14.82         2.52 o                         
   6   4   8        171.75        143.11         4.48 o                         
   7   4   8          8.03         11.35         3.61 o                         
   8   4   8         10.63          8.86         1.93 o                         
   9   4   8          4.12          2.45         2.23 o                         
  -7   5   8          0.30         -0.11         1.49 o                         
  -6   5   8         50.36         60.23         4.41 o                         
  -5   5   8         11.26         10.69         2.60 o                         
  -4   5   8        101.09        107.49         4.39 o                         
  -3   5   8         80.05         74.08         2.69 o                         
  -2   5   8          0.29          1.32         0.75 o                         
  -1   5   8          9.57         10.87         1.04 o                         
   0   5   8        431.62        423.56         5.93 o                         
   1   5   8          0.23          0.20         0.42 o                         
   2   5   8        421.74        373.60         4.95 o                         
   3   5   8         31.09         24.88         1.39 o                         
   4   5   8         14.98         13.24         0.98 o                         
   5   5   8        122.79        101.78         3.60 o                         
   6   5   8          9.49          8.33         1.60 o                         
   7   5   8          1.41         -0.03         1.35 o                         
   8   5   8          0.31          0.47         1.17 o                         
  -6   6   8         21.47         22.69         3.13 o                         
  -5   6   8          2.64          9.36         2.22 o                         
  -4   6   8         35.93         32.30         2.77 o                         
  -3   6   8         10.43          9.38         1.19 o                         
  -2   6   8         52.08         51.42         1.96 o                         
  -1   6   8        364.49        351.88         5.92 o                         
   0   6   8         13.60         18.63         1.37 o                         
   1   6   8          5.34          5.07         0.83 o                         
   2   6   8        205.36        194.34         3.57 o                         
   3   6   8       1248.75       1219.79        17.41 o                         
   4   6   8          0.21          1.26         1.24 o                         
   5   6   8         18.11         17.79         1.78 o                         
   6   6   8          1.15          5.25         2.73 o                         
   7   6   8         28.71         23.47         3.50 o                         
   8   6   8          1.22          1.88         1.45 o                         
  -6   7   8          3.40          5.02         2.32 o                         
  -5   7   8          7.73          8.59         2.33 o                         
  -4   7   8         58.81         57.81         6.41 o                         
  -3   7   8         73.30         72.80         2.78 o                         
  -2   7   8          8.14          9.53         3.01 o                         
  -1   7   8        274.79        264.45        11.41 o                         
   0   7   8          4.79          2.55         0.92 o                         
   1   7   8          7.09          6.49         1.18 o                         
   2   7   8          0.19          2.70         1.65 o                         
   3   7   8         10.14          6.79         1.02 o                         
   4   7   8         16.23         17.38         1.38 o                         
   5   7   8          0.43          1.09         1.04 o                         
   6   7   8         40.45         43.00         2.82 o                         
   7   7   8          5.58          8.07         1.83 o                         
  -5   8   8         27.43         32.21         3.58 o                         
  -4   8   8        237.51        264.67        21.75 o                         
  -3   8   8         60.37         61.41         2.67 o                         
  -2   8   8          4.39          4.70         1.23 o                         
  -1   8   8         79.20         66.50         3.56 o                         
   0   8   8         14.67         14.65         1.69 o                         
   1   8   8          1.65          2.75         0.96 o                         
   2   8   8         77.30         80.14         2.73 o                         
   3   8   8         25.50         24.00         1.59 o                         
   4   8   8         22.72         22.78         2.48 o                         
   5   8   8         23.81         22.29         2.05 o                         
   6   8   8         17.36         16.83         2.31 o                         
  -4   9   8         14.36         12.24         3.06 o                         
  -3   9   8        191.56        212.68        18.22 o                         
  -2   9   8         15.38         18.49         1.86 o                         
  -1   9   8          0.00          0.77         0.98 o                         
   0   9   8        109.85        111.62         3.61 o                         
   1   9   8          2.38          2.13         0.96 o                         
   2   9   8         26.22         23.90         2.40 o                         
   3   9   8          1.10          1.37         1.42 o                         
   4   9   8         13.05         17.08         4.61 o                         
   5   9   8          5.65          8.83         3.89 o                         
  -3  10   8          1.56          0.46         1.06 o                         
  -2  10   8          2.13          1.28         1.39 o                         
  -1  10   8         29.71         28.08         2.98 o                         
   0  10   8         65.45         59.47         3.93 o                         
   1  10   8         33.14         36.70         4.75 o                         
   2  10   8          1.71          2.22         1.53 o                         
   3  10   8         31.23         10.07         2.86 o                         
  -2  -8   9         41.39         35.98         4.00 o                         
  -1  -8   9          0.69         -0.16         1.04 o                         
   0  -8   9         10.92          9.27         2.16 o                         
   1  -8   9         18.53         21.41         2.67 o                         
   2  -8   9         44.85         50.30         3.33 o                         
   3  -8   9         13.40         17.75         2.44 o                         
   4  -8   9         20.56         22.17         2.58 o                         
  -3  -7   9         24.96         28.17         2.72 o                         
  -2  -7   9          0.08          0.02         1.07 o                         
  -1  -7   9          1.25          2.17         1.43 o                         
   0  -7   9         26.70         29.09         3.14 o                         
   1  -7   9          0.57          2.30         1.44 o                         
   2  -7   9         10.17          9.50         1.83 o                         
   3  -7   9          2.23          2.02         1.26 o                         
   4  -7   9         72.86         70.60         7.27 o                         
   5  -7   9         41.51         44.42         2.79 o                         
   6  -7   9         11.42         12.49         2.24 o                         
  -4  -6   9         37.55         38.90         3.23 o                         
  -3  -6   9         33.42         31.75         2.96 o                         
  -2  -6   9          0.31         -0.49         1.09 o                         
  -1  -6   9         66.23         65.66         3.36 o                         
   0  -6   9        554.13        571.42        11.70 o                         
   1  -6   9         80.01         75.56         3.46 o                         
   2  -6   9        102.04        105.47         8.23 o                         
   3  -6   9          3.17          0.37         1.55 o                         
   4  -6   9        122.76        122.52         7.68 o                         
   5  -6   9          1.19          1.54         1.08 o                         
   6  -6   9          9.91         11.62         1.69 o                         
   7  -6   9         27.49         13.63        11.21 o                         
  -5  -5   9         38.48         35.71         6.96 o                         
  -4  -5   9         36.83         33.08         2.57 o                         
  -3  -5   9         16.14         13.93         1.75 o                         
  -2  -5   9         18.17         20.70         1.99 o                         
  -1  -5   9        132.53        138.21         4.49 o                         
   0  -5   9        218.35        209.62         5.60 o                         
   1  -5   9        732.92        766.69        13.02 o                         
   2  -5   9          1.31         -0.27         0.85 o                         
   3  -5   9         14.86         18.92         3.22 o                         
   4  -5   9          5.44          4.15         0.84 o                         
   5  -5   9         42.49         33.51         1.77 o                         
   6  -5   9          2.77          4.09         1.47 o                         
   7  -5   9         21.31         18.62         2.33 o                         
  -6  -4   9          8.60         12.35         5.24 o                         
  -5  -4   9         97.64         97.54         7.94 o                         
  -4  -4   9          0.00         -0.27         0.60 o                         
  -3  -4   9         11.08          8.64         1.14 o                         
  -2  -4   9        105.67        104.11         2.74 o                         
  -1  -4   9        128.10        110.47         2.66 o                         
   0  -4   9        575.22        545.12        15.18 o                         
   1  -4   9        137.54        138.05         2.62 o                         
   2  -4   9         67.09         63.05         1.58 o                         
   3  -4   9        547.77        548.73         6.47 o                         
   4  -4   9        517.39        516.38         6.53 o                         
   5  -4   9        239.39        235.48         4.01 o                         
   6  -4   9          4.87          1.71         0.77 o                         
   7  -4   9          1.04          1.01         0.59 o                         
   8  -4   9          9.28         10.08         3.42 o                         
  -6  -3   9         24.63         25.64         5.37 o                         
  -5  -3   9         55.68         55.50         4.47 o                         
  -4  -3   9         16.53         15.65         1.34 o                         
  -3  -3   9         56.47         59.21         3.27 o                         
  -2  -3   9          2.36          1.50         0.66 o                         
  -1  -3   9         24.80         29.53         1.35 o                         
   0  -3   9          1.21          1.20         0.64 o                         
   1  -3   9        143.32        144.12         2.58 o                         
   2  -3   9         32.78         28.86         1.16 o                         
   3  -3   9         44.09         43.55         1.22 o                         
   4  -3   9          3.88          7.32         0.81 o                         
   5  -3   9        217.47        206.67         3.83 o                         
   6  -3   9        702.48        722.57        23.46 o                         
   7  -3   9         41.02         37.59         2.41 o                         
   8  -3   9         65.07         69.51         3.56 o                         
  -6  -2   9         53.36         52.04         5.08 o                         
  -5  -2   9          8.83         11.48         2.50 o                         
  -4  -2   9          2.80          3.05         0.74 o                         
  -3  -2   9         81.03         90.37         2.16 o                         
  -2  -2   9         34.79         41.72         1.45 o                         
  -1  -2   9        380.88        399.22         6.44 o                         
   0  -2   9          1.64          1.58         0.57 o                         
   1  -2   9         66.47         70.27         2.32 o                         
   2  -2   9         37.80         48.08         1.64 o                         
   3  -2   9         59.60         73.32         1.66 o                         
   4  -2   9          6.69          6.48         1.13 o                         
   5  -2   9         37.99         40.67         2.65 o                         
   6  -2   9         80.98         88.60         3.06 o                         
   7  -2   9        793.19        790.52        12.75 o                         
   8  -2   9        264.79        275.06         6.77 o                         
   9  -2   9         65.86         61.30         5.71 o                         
  -7  -1   9          0.01          0.63         2.00 o                         
  -6  -1   9         11.53         15.07         3.10 o                         
  -5  -1   9          6.05         10.82         4.10 o                         
  -4  -1   9          1.05          0.19         1.12 o                         
  -3  -1   9          1.54          2.56         0.63 o                         
  -2  -1   9         10.86         12.15         0.98 o                         
  -1  -1   9         62.11         83.22         1.99 o                         
   0  -1   9         35.55         44.26         1.35 o                         
   1  -1   9        314.01        355.82         4.36 o                         
   2  -1   9        132.06        132.19         2.13 o                         
   3  -1   9        169.62        224.08         2.98 o                         
   4  -1   9        198.15        190.06         2.78 o                         
   5  -1   9         88.54         89.56         1.89 o                         
   6  -1   9          2.53          3.82         0.80 o                         
   7  -1   9        224.47        221.73         5.17 o                         
   8  -1   9         34.20         32.09         2.08 o                         
   9  -1   9        114.02        120.28         7.42 o                         
  -7   0   9          0.16          1.55         2.24 o                         
  -6   0   9         25.77         25.73         3.61 o                         
  -5   0   9        264.88        255.61         8.59 o                         
  -4   0   9          4.91          4.72         1.76 o                         
  -3   0   9          5.56          5.33         0.95 o                         
  -2   0   9          1.38          2.88         1.68 o                         
  -1   0   9         59.89         52.85         1.51 o                         
   0   0   9          4.75          4.51         0.95 o                         
   1   0   9        479.17        475.23         5.44 o                         
   2   0   9        210.19        205.30         2.68 o                         
   3   0   9         16.26         17.16         1.46 o                         
   4   0   9        221.37        218.25         4.69 o                         
   5   0   9         94.61        110.42         2.09 o                         
   6   0   9        478.80        471.21        11.30 o                         
   7   0   9         45.23         42.68         1.89 o                         
   8   0   9          1.05         -0.03         1.30 o                         
   9   0   9          0.06         -0.36         1.72 o                         
  -7   1   9          8.18         12.58         3.34 o                         
  -6   1   9         11.21         13.17         3.24 o                         
  -5   1   9         14.37         18.80         2.69 o                         
  -4   1   9         46.86         46.55         3.14 o                         
  -3   1   9         58.40         43.14         1.39 o                         
  -2   1   9          3.30          1.22         0.49 o                         
  -1   1   9       2590.82       2768.98        25.36 o                         
   0   1   9         53.86         49.88         1.86 o                         
   1   1   9        159.25        156.38         3.35 o                         
   2   1   9          1.13          4.70         1.53 o                         
   3   1   9        536.86        589.81         8.88 o                         
   4   1   9        410.84        436.52         8.49 o                         
   5   1   9        269.28        271.39         5.56 o                         
   6   1   9         18.58         20.49         2.26 o                         
   7   1   9        130.92        140.47         4.48 o                         
   8   1   9          0.00          0.39         1.24 o                         
   9   1   9         26.51         31.51         4.36 o                         
  -7   2   9        122.13        132.48         7.73 o                         
  -6   2   9         65.66         72.06         5.09 o                         
  -5   2   9          6.66          5.89         2.03 o                         
  -4   2   9         15.62         14.05         1.87 o                         
  -3   2   9        414.36        428.46         9.16 o                         
  -2   2   9        106.30        105.09         2.33 o                         
  -1   2   9         18.62         25.16         1.05 o                         
   0   2   9        555.00        558.90         6.26 o                         
   1   2   9         64.55         67.11         2.24 o                         
   2   2   9         12.27         18.83         1.45 o                         
   3   2   9         30.98         27.92         2.11 o                         
   4   2   9         21.58         18.06         1.95 o                         
   5   2   9        651.57        638.62        10.26 o                         
   6   2   9        292.66        265.77         7.48 o                         
   7   2   9         73.13         70.08         4.41 o                         
   8   2   9         95.78        102.68         4.29 o                         
   9   2   9        220.52        246.69        10.65 o                         
  -7   3   9         65.45         82.25         5.92 o                         
  -6   3   9          3.65          3.91         2.20 o                         
  -5   3   9          7.23          9.68         2.21 o                         
  -4   3   9        113.93        112.19         4.82 o                         
  -3   3   9        456.38        446.44         9.39 o                         
  -2   3   9        253.19        266.82         4.97 o                         
  -1   3   9         49.15         44.46         1.55 o                         
   0   3   9          0.01          0.31         0.41 o                         
   1   3   9          0.97          3.66         0.42 o                         
   2   3   9         50.35         64.00         2.51 o                         
   3   3   9        292.42        344.62         6.61 o                         
   4   3   9          0.49          1.36         0.95 o                         
   5   3   9         45.10         32.66         2.15 o                         
   6   3   9         41.21         40.82         2.53 o                         
   7   3   9         29.16         23.81         2.27 o                         
   8   3   9         45.10         43.23         3.25 o                         
   9   3   9          0.94          1.97         2.23 o                         
  -7   4   9         99.18        114.84         6.91 o                         
  -6   4   9          3.18          4.05         2.20 o                         
  -5   4   9         45.65         38.38         3.44 o                         
  -4   4   9         10.19          9.25         1.94 o                         
  -3   4   9        196.46        207.85         5.85 o                         
  -2   4   9          1.88          2.55         0.68 o                         
  -1   4   9        258.90        237.14         4.00 o                         
   0   4   9        234.96        229.80         6.19 o                         
   1   4   9         56.73         71.51         1.70 o                         
   2   4   9        252.14        285.61         6.32 o                         
   3   4   9         18.55         14.57         1.68 o                         
   4   4   9         67.92         77.08         2.94 o                         
   5   4   9          1.88          1.75         1.06 o                         
   6   4   9          8.86         13.86         1.84 o                         
   7   4   9         30.43         30.98         2.53 o                         
   8   4   9          1.55          0.82         1.27 o                         
   9   4   9         18.84         20.50         3.64 o                         
  -6   5   9          1.21          1.48         2.10 o                         
  -5   5   9         19.43         23.65         2.99 o                         
  -4   5   9         51.07         55.08         3.50 o                         
  -3   5   9          7.81          5.88         1.61 o                         
  -2   5   9         56.97         51.71         1.95 o                         
  -1   5   9          1.35         -0.24         0.54 o                         
   0   5   9        166.50        188.54         3.29 o                         
   1   5   9         44.11         50.41         1.49 o                         
   2   5   9         18.06         14.91         1.21 o                         
   3   5   9        177.67        183.87         5.20 o                         
   4   5   9         10.65         13.00         2.50 o                         
   5   5   9        342.03        310.82         7.22 o                         
   6   5   9        229.04        223.33         6.27 o                         
   7   5   9         12.06          9.02         1.78 o                         
   8   5   9          2.97          4.71         2.16 o                         
  -6   6   9          2.16          4.90         4.21 o                         
  -5   6   9         28.49         27.12         3.13 o                         
  -4   6   9         40.18         43.15         3.33 o                         
  -3   6   9          0.78          3.32         1.40 o                         
  -2   6   9         18.11         23.14         1.45 o                         
  -1   6   9        119.22        111.82         2.90 o                         
   0   6   9          0.18          0.08         0.56 o                         
   1   6   9          2.09          2.20         0.69 o                         
   2   6   9        228.74        224.20         6.31 o                         
   3   6   9       1163.36       1215.41        26.86 o                         
   4   6   9          4.25          6.95         1.89 o                         
   5   6   9          0.00         -0.29         1.05 o                         
   6   6   9        101.66         90.59         3.83 o                         
   7   6   9          3.14          3.43         1.56 o                         
   8   6   9         10.53          9.76         2.13 o                         
  -5   7   9          5.46          5.76         2.30 o                         
  -4   7   9          9.72         14.38         2.31 o                         
  -3   7   9         28.77         34.27         2.81 o                         
  -2   7   9          6.84          7.75         1.43 o                         
  -1   7   9        145.44        126.22         3.75 o                         
   0   7   9          0.39          2.22         0.90 o                         
   1   7   9          0.19          0.57         0.76 o                         
   2   7   9        668.29        650.27        19.67 o                         
   3   7   9          2.45          4.44         1.03 o                         
   4   7   9         13.49         14.71         2.06 o                         
   5   7   9          9.85          9.30         1.88 o                         
   6   7   9          0.41          1.08         1.36 o                         
   7   7   9          1.73          5.26         1.73 o                         
  -5   8   9         10.05         12.58         2.95 o                         
  -4   8   9          2.48          2.54         1.78 o                         
  -3   8   9         32.52         40.93         3.17 o                         
  -2   8   9          8.29         11.40         1.49 o                         
  -1   8   9         29.51         27.45         1.99 o                         
   0   8   9         92.64         86.12         4.99 o                         
   1   8   9         48.31         55.71         2.35 o                         
   2   8   9         49.66         51.11         2.44 o                         
   3   8   9          1.95          5.14         3.25 o                         
   4   8   9         32.12         33.61         3.92 o                         
   5   8   9          0.70          1.47         1.16 o                         
   6   8   9         11.57          8.72         1.77 o                         
  -4   9   9         32.71         37.89         3.92 o                         
  -3   9   9         14.29         22.89         5.40 o                         
  -2   9   9          6.43          7.84         1.63 o                         
  -1   9   9         24.58         30.75         2.40 o                         
   0   9   9          0.85          1.62         1.23 o                         
   1   9   9         52.78         56.88         2.81 o                         
   2   9   9          0.17          0.90         0.89 o                         
   3   9   9          0.47          2.02         1.13 o                         
   4   9   9         78.12         72.94         7.52 o                         
   5   9   9         50.10         58.81         7.32 o                         
  -2  10   9          6.03          4.93         1.69 o                         
  -1  10   9         29.83         30.46         3.01 o                         
   0  10   9          6.35          9.03         3.22 o                         
   1  10   9         10.99         13.51         2.23 o                         
   2  10   9         32.43         36.34         5.61 o                         
   3  10   9          6.72          8.83         3.89 o                         
   4  10   9         37.94         29.02         5.97 o                         
   0  -8  10          1.18          2.06         1.58 o                         
   1  -8  10          1.04          1.72         1.54 o                         
   2  -8  10          0.33         -0.23         1.26 o                         
   3  -8  10          0.18          0.23         1.25 o                         
  -2  -7  10         22.84         18.12         2.91 o                         
  -1  -7  10          0.16          0.55         1.18 o                         
   0  -7  10         10.71         10.99         2.01 o                         
   1  -7  10         33.58         33.91         2.78 o                         
   2  -7  10          4.65          4.43         1.56 o                         
   3  -7  10         39.48         44.96         2.97 o                         
   4  -7  10         15.92         20.42         2.38 o                         
   5  -7  10         11.60         13.68         2.03 o                         
  -4  -6  10          3.96          5.60         1.46 o                         
  -3  -6  10        176.34        177.55         6.38 o                         
  -2  -6  10         49.31         47.48         2.98 o                         
  -1  -6  10         15.94         17.49         2.05 o                         
   0  -6  10         11.36         14.96         3.86 o                         
   1  -6  10        144.88        144.34         4.92 o                         
   2  -6  10         69.83         71.94         3.79 o                         
   3  -6  10         16.41         15.91         1.87 o                         
   4  -6  10          0.01         -0.79         1.03 o                         
   5  -6  10          0.73          1.74         1.14 o                         
   6  -6  10         15.35         18.06         1.94 o                         
  -4  -5  10          4.42          9.47         1.52 o                         
  -3  -5  10         20.37         17.14         1.91 o                         
  -2  -5  10          9.74         10.30         1.59 o                         
  -1  -5  10         62.88         71.83         3.12 o                         
   0  -5  10         99.54        106.59         3.97 o                         
   1  -5  10         55.96         51.46         7.24 o                         
   2  -5  10        289.48        291.19         7.27 o                         
   3  -5  10         28.01         28.06         2.08 o                         
   4  -5  10         18.45         16.67         1.65 o                         
   5  -5  10         10.26          9.40         1.13 o                         
   6  -5  10          9.74          9.29         1.27 o                         
   7  -5  10         12.70          3.94         3.48 o                         
  -5  -4  10        150.46        141.04        11.74 o                         
  -4  -4  10          1.58          0.99         0.73 o                         
  -3  -4  10        137.53        125.72         3.32 o                         
  -2  -4  10          0.93          2.67         0.95 o                         
  -1  -4  10         52.76         50.60         2.95 o                         
   0  -4  10         22.62         19.70         1.34 o                         
   1  -4  10       1224.68       1231.72        32.08 o                         
   2  -4  10         21.65         18.33         1.06 o                         
   3  -4  10        202.57        199.16         3.48 o                         
   4  -4  10        109.28         96.34         2.28 o                         
   5  -4  10         25.98         29.88         1.51 o                         
   6  -4  10         48.85         44.43         1.97 o                         
   7  -4  10          5.13          5.62         2.58 o                         
   8  -4  10          0.77          0.29         0.81 o                         
  -6  -3  10        112.68        114.09        14.25 o                         
  -5  -3  10          0.91          1.27         1.54 o                         
  -4  -3  10         12.96         12.81         1.13 o                         
  -3  -3  10         92.75         83.21         2.39 o                         
  -2  -3  10         94.00         80.75         2.37 o                         
  -1  -3  10          4.08          4.90         0.88 o                         
   0  -3  10          0.59          1.07         0.68 o                         
   1  -3  10          1.16          0.45         0.46 o                         
   2  -3  10         76.19         77.00         1.88 o                         
   3  -3  10         96.37         96.71         2.22 o                         
   4  -3  10         78.36         74.15         1.94 o                         
   5  -3  10        513.88        510.76        11.70 o                         
   6  -3  10        282.68        271.03         6.20 o                         
   7  -3  10        675.80        723.04        12.61 o                         
   8  -3  10          4.64          3.43         2.21 o                         
  -6  -2  10          0.04          0.18         1.63 o                         
  -5  -2  10          1.14          1.18         1.74 o                         
  -4  -2  10         16.23         17.62         2.54 o                         
  -3  -2  10          0.85          1.26         0.67 o                         
  -2  -2  10        175.81        171.88         4.16 o                         
  -1  -2  10        103.32         88.86         2.49 o                         
   0  -2  10         84.66         78.76         2.02 o                         
   1  -2  10         14.52         15.53         1.04 o                         
   2  -2  10         28.15         28.80         1.04 o                         
   3  -2  10         54.36         57.52         1.54 o                         
   4  -2  10          3.19          3.25         0.91 o                         
   5  -2  10         27.89         26.22         1.32 o                         
   6  -2  10          0.79          4.08         1.82 o                         
   7  -2  10         12.76         13.43         1.57 o                         
   8  -2  10         21.75         14.15         9.32 o                         
   9  -2  10         78.08         77.87         7.16 o                         
  -6  -1  10         48.47         48.49         4.68 o                         
  -5  -1  10         60.65         54.59         4.46 o                         
  -4  -1  10          3.35          3.09         1.80 o                         
  -3  -1  10         34.56         33.69         1.33 o                         
  -2  -1  10         51.30         55.54         1.60 o                         
  -1  -1  10         13.20         28.66         3.50 o                         
   0  -1  10          0.61          1.15         0.54 o                         
   1  -1  10        139.46        132.04         2.47 o                         
   2  -1  10         37.63         41.37         1.25 o                         
   3  -1  10        932.94        916.80         9.09 o                         
   4  -1  10         40.38         35.56         1.29 o                         
   5  -1  10          2.33          3.83         0.75 o                         
   6  -1  10        313.26        312.36         4.86 o                         
   7  -1  10        170.28        167.41         6.91 o                         
   8  -1  10          7.14          4.45         3.87 o                         
   9  -1  10         60.41         55.29         5.04 o                         
  -6   0  10         44.47         45.94         4.57 o                         
  -5   0  10         14.26         17.18         2.97 o                         
  -4   0  10        135.83        129.97         5.65 o                         
  -3   0  10        194.27        194.05         6.78 o                         
  -2   0  10         30.70         28.88         1.33 o                         
  -1   0  10         11.46         13.67         1.48 o                         
   0   0  10        238.13        241.74         5.50 o                         
   1   0  10         78.52         80.32         2.23 o                         
   2   0  10          0.16         -0.13         0.35 o                         
   3   0  10        379.14        386.97         8.69 o                         
   4   0  10         56.87         57.37         2.26 o                         
   5   0  10        269.72        277.20        15.05 o                         
   6   0  10        384.37        375.62         7.94 o                         
   7   0  10          4.57          6.16         1.43 o                         
   8   0  10         14.70          7.82         7.32 o                         
   9   0  10          5.12          5.66         2.60 o                         
  -6   1  10         11.65          9.57         2.88 o                         
  -5   1  10         58.66         56.82         3.74 o                         
  -4   1  10         93.73         96.58         5.58 o                         
  -3   1  10          6.46          4.70         0.82 o                         
  -2   1  10        167.83        161.99         3.05 o                         
  -1   1  10        135.08        138.08         2.75 o                         
   0   1  10        285.39        326.77         5.95 o                         
   1   1  10        164.28        163.93         3.73 o                         
   2   1  10         46.93         57.00         1.91 o                         
   3   1  10         61.54         56.11         3.37 o                         
   4   1  10         46.94         43.80         2.13 o                         
   5   1  10         64.29         54.36         2.65 o                         
   6   1  10        144.25        142.97         4.36 o                         
   7   1  10         22.10         21.73         2.28 o                         
   8   1  10         12.77         13.16         2.04 o                         
   9   1  10          2.65          2.96         2.45 o                         
  -6   2  10          7.73         10.57         2.85 o                         
  -5   2  10          5.21          5.74         1.57 o                         
  -4   2  10        326.32        336.48         9.25 o                         
  -3   2  10          2.85          3.68         1.72 o                         
  -2   2  10        407.03        395.34         6.00 o                         
  -1   2  10         23.40         18.44         1.45 o                         
   0   2  10        704.75        751.66        11.63 o                         
   1   2  10        304.27        306.67         5.81 o                         
   2   2  10         45.75         52.57         2.07 o                         
   3   2  10          1.91          5.77         1.27 o                         
   4   2  10          1.23          3.69         1.11 o                         
   5   2  10          3.74          3.49         1.26 o                         
   6   2  10         26.34         28.97         2.33 o                         
   7   2  10        126.84        129.64         4.61 o                         
   8   2  10         12.21         15.83         2.25 o                         
   9   2  10         49.74         60.28         4.72 o                         
  -6   3  10          4.42          5.30         2.39 o                         
  -5   3  10         22.59         26.00         4.50 o                         
  -4   3  10        561.56        569.54        13.11 o                         
  -3   3  10          5.84          7.25         1.63 o                         
  -2   3  10        178.83        181.36         3.50 o                         
  -1   3  10          5.05          4.54         0.74 o                         
   0   3  10         65.72         67.49         1.70 o                         
   1   3  10        238.09        215.32         4.81 o                         
   2   3  10        229.95        220.20         4.91 o                         
   3   3  10          0.01         -0.52         0.90 o                         
   4   3  10         15.49         13.49         1.40 o                         
   5   3  10         79.64         71.38         3.15 o                         
   6   3  10        291.02        239.63         6.32 o                         
   7   3  10         10.99         12.30         3.11 o                         
   8   3  10         51.79         57.47         5.42 o                         
   9   3  10         31.77         22.85         2.85 o                         
  -6   4  10          4.51          9.53         2.80 o                         
  -5   4  10         42.55         41.96         3.72 o                         
  -4   4  10          0.29          0.96         1.38 o                         
  -3   4  10         71.96         72.46         3.36 o                         
  -2   4  10         13.84         13.27         1.29 o                         
  -1   4  10          5.47          8.79         0.91 o                         
   0   4  10          1.50          1.42         0.59 o                         
   1   4  10          0.84          0.88         0.55 o                         
   2   4  10         37.81         40.56         2.45 o                         
   3   4  10        157.18        168.96         4.91 o                         
   4   4  10          1.79          4.75         1.34 o                         
   5   4  10         90.89         79.66         5.52 o                         
   6   4  10         88.69         76.90         3.52 o                         
   7   4  10         66.63         62.83         3.46 o                         
   8   4  10          0.04          0.19         1.09 o                         
  -6   5  10         33.53         29.86         3.77 o                         
  -5   5  10        204.98        205.79         7.95 o                         
  -4   5  10          0.15          0.50         1.26 o                         
  -3   5  10        112.02        100.14         4.21 o                         
  -2   5  10         78.52         80.64         2.37 o                         
  -1   5  10        168.44        165.38         3.40 o                         
   0   5  10         13.30         15.91         1.00 o                         
   1   5  10         24.56         26.99         1.08 o                         
   2   5  10        880.08        950.06        30.16 o                         
   3   5  10        101.21        107.17         4.51 o                         
   4   5  10          5.17          9.09         2.41 o                         
   5   5  10          4.44          3.89         1.42 o                         
   6   5  10         17.36         12.18         1.96 o                         
   7   5  10         16.97         18.14         2.34 o                         
   8   5  10          0.79          0.58         1.28 o                         
  -5   6  10          3.07          5.59         2.13 o                         
  -4   6  10         26.24         24.67         2.80 o                         
  -3   6  10         10.80         14.27         2.06 o                         
  -2   6  10          9.73         14.06         1.29 o                         
  -1   6  10         58.36         47.73         2.03 o                         
   0   6  10         45.76         37.27         1.62 o                         
   1   6  10         91.54         75.36         3.01 o                         
   2   6  10        351.46        346.92         7.94 o                         
   3   6  10          2.93          7.11         1.84 o                         
   4   6  10          3.77          6.44         1.76 o                         
   5   6  10          0.41          0.48         0.98 o                         
   6   6  10         92.15         90.61         4.00 o                         
   7   6  10         47.84         45.58         3.28 o                         
   8   6  10          0.11          1.64         1.49 o                         
  -5   7  10          3.53          6.05         2.80 o                         
  -4   7  10         52.82         63.39         4.20 o                         
  -3   7  10          0.63          0.69         1.64 o                         
  -2   7  10         10.56          8.84         1.72 o                         
  -1   7  10         33.72         40.91         2.09 o                         
   0   7  10         19.50         17.83         1.50 o                         
   1   7  10          2.38          2.82         0.85 o                         
   2   7  10        433.35        430.73        16.43 o                         
   3   7  10        318.04        311.62         8.23 o                         
   4   7  10          4.92          4.63         1.59 o                         
   5   7  10         44.52         46.01         3.07 o                         
   6   7  10         34.61         35.86         2.81 o                         
   7   7  10          1.02          0.73         1.27 o                         
  -4   8  10          1.01          3.21         1.87 o                         
  -3   8  10        119.05        125.96         5.67 o                         
  -2   8  10          0.79          1.02         0.94 o                         
  -1   8  10         24.24         17.43         4.02 o                         
   0   8  10         33.52         29.16         2.15 o                         
   1   8  10          0.06         -0.61         0.90 o                         
   2   8  10        133.57        135.60         5.17 o                         
   3   8  10         53.44         55.33         3.26 o                         
   4   8  10          3.20          2.61         1.30 o                         
   5   8  10         76.54         75.14         3.89 o                         
   6   8  10          4.55         10.27         1.97 o                         
  -3   9  10          2.68          6.48         2.07 o                         
  -2   9  10          0.46          1.67         1.11 o                         
  -1   9  10        173.03        167.52         5.04 o                         
   0   9  10         63.25         64.35         3.08 o                         
   1   9  10         30.58         23.98         2.02 o                         
   2   9  10         20.31         18.83         3.79 o                         
   3   9  10         57.91         53.06         3.18 o                         
   4   9  10          8.41          5.83         2.52 o                         
   5   9  10         24.21         25.69         5.45 o                         
  -1  10  10         65.37         80.05         6.62 o                         
   0  10  10         15.19         12.81         2.22 o                         
   1  10  10         62.37         63.90         6.75 o                         
   2  10  10         13.08         13.08         4.36 o                         
   3  10  10         45.44         55.29         7.11 o                         
  -2  -7  11         22.70         19.89         5.55 o                         
  -1  -7  11          1.86          0.75         1.33 o                         
   0  -7  11         88.90         88.34         5.79 o                         
   1  -7  11        132.12        124.49         5.37 o                         
   2  -7  11          0.08          0.05         0.87 o                         
   3  -7  11          4.04          4.21         1.69 o                         
   4  -7  11         95.27         94.87         9.45 o                         
   5  -7  11          0.14          0.45         1.12 o                         
  -3  -6  11         14.28         11.69         1.99 o                         
  -2  -6  11          0.00         -0.53         1.05 o                         
  -1  -6  11          0.76          0.84         1.48 o                         
   0  -6  11        145.92        148.02         5.04 o                         
   1  -6  11         88.20         88.00         4.26 o                         
   2  -6  11         84.05         87.08         4.21 o                         
   3  -6  11          5.69          5.53         1.57 o                         
   4  -6  11         13.15         10.13         2.70 o                         
   5  -6  11          4.63          5.50         1.50 o                         
   6  -6  11          0.07          2.06         1.30 o                         
  -4  -5  11          2.47          3.01         3.69 o                         
  -3  -5  11          0.03         -1.23         1.23 o                         
  -2  -5  11         49.07         45.85         2.67 o                         
  -1  -5  11         26.99         33.42         2.27 o                         
   0  -5  11         92.51         93.15         3.68 o                         
   1  -5  11         29.97         34.64         2.49 o                         
   2  -5  11         47.42         47.53         6.23 o                         
   3  -5  11          9.89         11.57         1.75 o                         
   4  -5  11         65.53         60.94         2.84 o                         
   5  -5  11          0.79         -0.80         0.99 o                         
   6  -5  11         34.10         29.27         2.85 o                         
   7  -5  11         16.20          8.91         7.17 o                         
  -5  -4  11          3.55         10.75         4.88 o                         
  -4  -4  11          9.44          7.57         3.95 o                         
  -3  -4  11        220.47        227.45         6.04 o                         
  -2  -4  11         82.50         78.51         3.08 o                         
  -1  -4  11          8.85          8.64         1.25 o                         
   0  -4  11          2.97          4.72         1.33 o                         
   1  -4  11         19.42         16.52         1.37 o                         
   2  -4  11        173.47        169.98         3.35 o                         
   3  -4  11          5.40          5.11         0.87 o                         
   4  -4  11         45.54         40.65         1.65 o                         
   5  -4  11          2.36          2.33         0.79 o                         
   6  -4  11         37.21         40.01         2.12 o                         
   7  -4  11         55.24         59.75         5.76 o                         
  -5  -3  11         10.72         10.13         2.89 o                         
  -4  -3  11         33.58         25.60         3.15 o                         
  -3  -3  11          5.53          4.34         0.90 o                         
  -2  -3  11          3.25          5.89         1.40 o                         
  -1  -3  11          1.89          1.34         1.22 o                         
   0  -3  11          2.85          1.39         0.79 o                         
   1  -3  11        238.20        240.92         4.25 o                         
   2  -3  11        136.14        137.77         3.95 o                         
   3  -3  11         67.63         64.00         1.86 o                         
   4  -3  11         28.17         25.61         1.37 o                         
   5  -3  11          2.82          1.85         0.84 o                         
   6  -3  11        182.07        183.96         7.87 o                         
   7  -3  11          0.62          0.08         0.56 o                         
   8  -3  11          3.29          2.58         2.45 o                         
  -5  -2  11          0.51         -1.45         1.85 o                         
  -4  -2  11         26.56         25.31         3.35 o                         
  -3  -2  11          8.82         10.44         2.40 o                         
  -2  -2  11         52.91         51.52         1.92 o                         
  -1  -2  11          1.12          2.00         1.75 o                         
   0  -2  11         24.07         21.07         3.39 o                         
   1  -2  11        100.41         95.28         4.00 o                         
   2  -2  11          0.00          0.22         0.87 o                         
   3  -2  11        136.51        125.52         2.74 o                         
   4  -2  11         58.20         65.56         1.96 o                         
   5  -2  11          1.42          2.68         1.18 o                         
   6  -2  11        202.23        208.53         6.98 o                         
   7  -2  11         15.09         12.62         9.45 o                         
   8  -2  11        132.03        114.94        68.37 o                         
  -6  -1  11          0.20         -0.06         1.52 o                         
  -5  -1  11         55.15         55.52         4.67 o                         
  -4  -1  11          0.08         -0.36         1.37 o                         
  -3  -1  11         10.00          9.54         1.53 o                         
  -2  -1  11        132.59        138.09         2.96 o                         
  -1  -1  11          2.73          0.81         0.60 o                         
   0  -1  11        131.99          1.91         1.92 o                         
   1  -1  11        218.40        238.26         4.61 o                         
   2  -1  11         46.02         45.23         1.97 o                         
   3  -1  11         12.73         14.66         1.49 o                         
   4  -1  11        117.18        121.15         2.39 o                         
   5  -1  11         40.63         38.45         2.16 o                         
   6  -1  11        186.99        189.81        14.30 o                         
   7  -1  11         49.19         53.68         4.05 o                         
   8  -1  11         63.87         58.37        35.14 o                         
   9  -1  11          6.08          4.25         2.60 o                         
  -6   0  11          0.89          2.43         2.40 o                         
  -5   0  11        419.88        409.17        13.11 o                         
  -4   0  11         64.69         66.89         4.30 o                         
  -3   0  11        160.38        159.17         3.24 o                         
  -2   0  11          8.41         10.33         1.14 o                         
  -1   0  11        429.24        451.47         7.61 o                         
   0   0  11         76.31         79.80         2.98 o                         
   1   0  11          3.67          3.85         2.05 o                         
   2   0  11         22.25         27.49         1.41 o                         
   3   0  11         13.34          9.56         1.30 o                         
   4   0  11          3.12          5.07         1.17 o                         
   5   0  11         31.73         37.83         2.62 o                         
   6   0  11         10.16         17.47         5.79 o                         
   7   0  11         15.85         16.52         1.98 o                         
   8   0  11         18.88         13.49         9.55 o                         
   9   0  11         73.52         77.56         5.97 o                         
  -6   1  11         12.11         11.78         3.22 o                         
  -5   1  11         29.40         36.74         3.99 o                         
  -4   1  11        355.36        365.67        10.75 o                         
  -3   1  11        114.09        109.74         5.01 o                         
  -2   1  11          0.05          1.04         0.67 o                         
  -1   1  11        519.10        540.32         7.42 o                         
   0   1  11         49.71         52.05         2.34 o                         
   1   1  11        131.60        116.25         3.33 o                         
   2   1  11        152.00        146.47         3.82 o                         
   3   1  11          1.61          3.36         1.08 o                         
   4   1  11         27.62         29.46         2.02 o                         
   5   1  11        656.36        661.42        11.65 o                         
   6   1  11          0.02          0.05         0.78 o                         
   7   1  11         11.43         13.67         1.92 o                         
   8   1  11         60.12         59.66         3.43 o                         
   9   1  11         53.12         44.12        27.44 o                         
  -6   2  11          4.13          3.10         2.42 o                         
  -5   2  11         13.48         16.32         2.81 o                         
  -4   2  11        104.67        100.49         5.06 o                         
  -3   2  11        856.56        833.18        23.10 o                         
  -2   2  11        337.63        313.67         8.54 o                         
  -1   2  11        228.83        208.92         3.92 o                         
   0   2  11          2.25          4.74         3.17 o                         
   1   2  11        307.35        300.85         6.49 o                         
   2   2  11         19.39         14.71         1.66 o                         
   3   2  11        933.76        897.16        16.64 o                         
   4   2  11         53.52         49.00         2.57 o                         
   5   2  11          5.60          7.77         1.40 o                         
   6   2  11        176.32        166.32         5.08 o                         
   7   2  11         15.37         19.44         2.25 o                         
   8   2  11         64.51         69.62         3.95 o                         
   9   2  11          0.14          2.73         1.64 o                         
  -6   3  11         12.95         11.80         3.12 o                         
  -5   3  11         21.33         23.53         3.03 o                         
  -4   3  11         64.89         67.36         4.09 o                         
  -3   3  11        438.61        440.01        10.54 o                         
  -2   3  11         82.74         76.96         2.21 o                         
  -1   3  11          0.11          0.58         1.13 o                         
   0   3  11         99.79         89.73         2.33 o                         
   1   3  11        428.89        442.01         8.87 o                         
   2   3  11        142.88        143.42         4.52 o                         
   3   3  11        329.16        351.85         7.65 o                         
   4   3  11         37.36         37.71         2.42 o                         
   5   3  11        200.79        179.54         5.27 o                         
   6   3  11         33.88         28.71         5.42 o                         
   7   3  11         43.15         37.28         2.94 o                         
   8   3  11         65.52         66.70         3.60 o                         
   9   3  11         76.55         97.71         8.49 o                         
  -6   4  11          1.11          1.22         2.04 o                         
  -5   4  11         63.33         63.61         5.12 o                         
  -4   4  11          4.51          4.10         1.83 o                         
  -3   4  11          0.75         -0.66         1.14 o                         
  -2   4  11          0.02          0.36         0.69 o                         
  -1   4  11        105.50         99.02         2.50 o                         
   0   4  11         19.49         22.91         1.29 o                         
   1   4  11         37.89         39.87         2.52 o                         
   2   4  11          0.29          0.33         0.98 o                         
   3   4  11        242.44        263.04         6.94 o                         
   4   4  11         35.48         35.77         2.52 o                         
   5   4  11         66.17         56.37         3.13 o                         
   6   4  11          5.93          6.80         1.75 o                         
   7   4  11          4.73         11.06         2.20 o                         
   8   4  11         27.48         22.66         3.17 o                         
  -5   5  11          0.13          0.79         1.60 o                         
  -4   5  11          0.09         -0.02         1.20 o                         
  -3   5  11         58.19         47.87         3.45 o                         
  -2   5  11         25.68         21.21         1.43 o                         
  -1   5  11         12.19         12.92         1.19 o                         
   0   5  11         52.34         45.19         2.42 o                         
   1   5  11         58.81         52.56         4.57 o                         
   2   5  11        127.28        120.17         4.74 o                         
   3   5  11        850.78        814.21        16.82 o                         
   4   5  11         14.16         15.48         2.00 o                         
   5   5  11         47.58         55.16         3.15 o                         
   6   5  11         17.44          9.87         1.96 o                         
   7   5  11         27.58         21.97         2.58 o                         
   8   5  11          0.08          1.15         1.50 o                         
  -5   6  11          0.74         -0.32         2.31 o                         
  -4   6  11         19.52         21.29         2.86 o                         
  -3   6  11         94.71         84.91         4.21 o                         
  -2   6  11         39.77         37.93         2.03 o                         
  -1   6  11        778.07        716.05        14.61 o                         
   0   6  11         24.44         21.29         2.82 o                         
   1   6  11         85.94         62.14         5.19 o                         
   2   6  11         51.39         56.06         3.36 o                         
   3   6  11        262.78        247.96        13.66 o                         
   4   6  11          0.09          0.60         1.15 o                         
   5   6  11          1.82          1.44         1.32 o                         
   6   6  11         12.11          9.06         2.51 o                         
   7   6  11          0.54          0.04         1.35 o                         
  -4   7  11          1.59          2.97         1.83 o                         
  -3   7  11         32.81         35.65         3.04 o                         
  -2   7  11         20.98         19.61         1.83 o                         
  -1   7  11          5.81          5.57         1.21 o                         
   0   7  11          9.96         11.81         1.21 o                         
   1   7  11        159.04        156.38         8.54 o                         
   2   7  11        349.27        365.02         9.63 o                         
   3   7  11         73.23         69.26         3.83 o                         
   4   7  11         31.34         35.16         2.87 o                         
   5   7  11         62.79         61.75         3.61 o                         
   6   7  11         21.65         18.91         2.90 o                         
   7   7  11          0.15          0.07         1.18 o                         
  -4   8  11         20.56         21.31         3.15 o                         
  -3   8  11          3.88          5.50         1.90 o                         
  -2   8  11         16.04         17.66         1.73 o                         
  -1   8  11         21.12         15.63         1.75 o                         
   0   8  11         29.35         32.28         1.92 o                         
   1   8  11          0.29          1.89         1.55 o                         
   2   8  11          2.09          0.59         1.27 o                         
   3   8  11        154.85        153.36         5.83 o                         
   4   8  11         24.87         25.96         2.64 o                         
   5   8  11          1.75          1.15         1.33 o                         
   6   8  11         90.98        103.12         4.81 o                         
  -3   9  11         19.04         26.38         3.07 o                         
  -2   9  11          0.39         -0.21         1.35 o                         
  -1   9  11          2.43          2.46         1.24 o                         
   0   9  11         25.18         21.80         2.47 o                         
   1   9  11         77.61         70.14         4.45 o                         
   2   9  11         25.15         27.50         3.20 o                         
   3   9  11          1.24          1.19         1.53 o                         
   4   9  11          0.48         -0.12         1.56 o                         
   5   9  11         93.68         95.88         9.34 o                         
  -1  10  11          2.27         -0.63         2.02 o                         
   0  10  11          0.17         -0.15         1.29 o                         
   1  10  11         38.89         47.86         6.23 o                         
   2  10  11         11.69         15.99         4.83 o                         
   3  10  11         21.01         15.36         5.09 o                         
   0  -7  12         77.53         77.55        11.13 o                         
   1  -7  12         16.91         20.45         2.50 o                         
   2  -7  12          7.39          7.61         1.89 o                         
   3  -7  12         12.56         14.43         2.21 o                         
   4  -7  12         69.89         68.40         3.85 o                         
  -2  -6  12         13.14         11.97         5.81 o                         
  -1  -6  12          0.45          1.16         1.15 o                         
   0  -6  12         51.16         47.71         3.09 o                         
   1  -6  12         27.94         30.63         3.74 o                         
   2  -6  12        104.79         97.68         5.58 o                         
   3  -6  12         12.17         12.60         2.02 o                         
   4  -6  12          6.18          8.00         1.70 o                         
   5  -6  12          0.21         -1.35         1.97 o                         
  -3  -5  12         35.48         32.61         3.92 o                         
  -2  -5  12         43.63         45.12         2.75 o                         
  -1  -5  12          0.02          0.63         0.94 o                         
   0  -5  12          0.60         -0.27         1.55 o                         
   1  -5  12        655.06        669.44        26.42 o                         
   2  -5  12          1.70          2.20         1.00 o                         
   3  -5  12         22.88         25.96         2.17 o                         
   4  -5  12         14.05         15.51         1.81 o                         
   5  -5  12          1.02          0.95         1.20 o                         
   6  -5  12         35.66         34.54         3.19 o                         
  -4  -4  12          0.11          2.96         3.47 o                         
  -3  -4  12        158.99        152.95         5.14 o                         
  -2  -4  12          0.22          0.54         0.91 o                         
  -1  -4  12          1.97          5.31         4.13 o                         
   0  -4  12          0.12          0.89         2.10 o                         
   1  -4  12         20.03         26.78         2.62 o                         
   2  -4  12         57.50         55.44         1.86 o                         
   3  -4  12        109.84        111.50         2.86 o                         
   4  -4  12         11.35          9.98         1.00 o                         
   5  -4  12         61.52         57.83         2.63 o                         
   6  -4  12          2.16          2.21         0.93 o                         
   7  -4  12          6.53          3.16         3.03 o                         
  -5  -3  12          0.89         -0.21         2.55 o                         
  -4  -3  12          0.20         -0.48         1.72 o                         
  -3  -3  12         53.67         48.17         2.14 o                         
  -2  -3  12         39.74         38.11         1.93 o                         
  -1  -3  12        552.92        547.74        18.85 o                         
   0  -3  12        323.49        332.04         7.61 o                         
   1  -3  12          2.58          3.78         0.95 o                         
   2  -3  12         21.58         23.13         1.82 o                         
   3  -3  12        128.57        126.12         3.44 o                         
   4  -3  12         31.74         34.88         1.88 o                         
   5  -3  12         54.49         47.83         1.94 o                         
   6  -3  12          2.75          3.86         1.25 o                         
   7  -3  12         61.33         48.51        29.49 o                         
   8  -3  12          1.45          0.46         1.06 o                         
  -5  -2  12          1.88          8.63         5.87 o                         
  -4  -2  12          6.94          9.62         2.56 o                         
  -3  -2  12         10.43         10.12         1.50 o                         
  -2  -2  12          0.01         -0.29         0.57 o                         
  -1  -2  12         11.20          5.87         2.32 o                         
   0  -2  12         77.99         89.26         4.26 o                         
   1  -2  12        311.44        270.64         9.00 o                         
   2  -2  12         76.30         75.91         2.15 o                         
   3  -2  12         10.15         15.50         1.15 o                         
   4  -2  12        219.86        207.00         7.57 o                         
   5  -2  12          0.04          0.07         0.56 o                         
   6  -2  12          4.27          3.53         1.23 o                         
   7  -2  12         98.28         75.62        45.32 o                         
   8  -2  12         50.96         45.33        27.30 o                         
  -5  -1  12         39.94         37.06         4.25 o                         
  -4  -1  12         10.68         14.66         2.74 o                         
  -3  -1  12         56.13         50.54         1.95 o                         
  -2  -1  12         73.75         76.40         2.39 o                         
  -1  -1  12          0.07         -0.05         0.51 o                         
   0  -1  12         59.31         62.02         2.98 o                         
   1  -1  12        199.49        218.56         4.91 o                         
   2  -1  12          0.22          0.53         0.53 o                         
   3  -1  12        428.56        425.67        14.45 o                         
   4  -1  12         23.96         25.17         1.97 o                         
   5  -1  12          9.83          8.66         2.57 o                         
   6  -1  12         24.47         27.27         2.45 o                         
   7  -1  12        105.28         85.86        28.86 o                         
   8  -1  12          1.86          0.68         1.02 o                         
  -6   0  12         14.74         11.71         3.66 o                         
  -5   0  12        207.38        198.30         8.68 o                         
  -4   0  12          3.49          2.65         1.92 o                         
  -3   0  12          2.97          4.46         1.00 o                         
  -2   0  12          7.08          7.66         1.13 o                         
  -1   0  12         11.81         18.22         2.33 o                         
   0   0  12         95.29         94.38         3.09 o                         
   1   0  12          3.35          6.28         2.47 o                         
   2   0  12         67.56         65.17         3.94 o                         
   3   0  12         27.87         26.76         3.03 o                         
   4   0  12         49.71         63.30         2.73 o                         
   5   0  12         20.01         21.19         2.03 o                         
   6   0  12        176.79        168.29         4.89 o                         
   7   0  12          1.35          1.73         1.27 o                         
   8   0  12          0.86          0.52         1.05 o                         
  -6   1  12          6.93          8.41         3.02 o                         
  -5   1  12        212.28        216.99        10.20 o                         
  -4   1  12          8.80         10.12         2.59 o                         
  -3   1  12       1447.30       1482.97        34.00 o                         
  -2   1  12        142.60        134.58         3.27 o                         
  -1   1  12        522.59        527.68         9.76 o                         
   0   1  12        157.12        167.94        10.04 o                         
   1   1  12        151.04        148.65         4.08 o                         
   2   1  12          3.85          7.10         2.41 o                         
   3   1  12         29.68         33.30         2.19 o                         
   4   1  12        102.37        106.23         4.44 o                         
   5   1  12        421.66        437.25         9.02 o                         
   6   1  12          8.53          6.93         1.63 o                         
   7   1  12         91.45         92.80         4.20 o                         
   8   1  12          5.84          4.04         1.74 o                         
   9   1  12        127.56        121.97        71.22 o                         
  -6   2  12          1.41          2.34         2.30 o                         
  -5   2  12         49.21         50.59         4.44 o                         
  -4   2  12         45.84         48.26         3.98 o                         
  -3   2  12          4.56          4.81         1.93 o                         
  -2   2  12        354.08        327.22         5.77 o                         
  -1   2  12        975.18        913.66        14.34 o                         
   0   2  12          2.62          2.37         1.30 o                         
   1   2  12        635.75        606.35        11.35 o                         
   2   2  12        214.49        213.86         7.19 o                         
   3   2  12        314.47        297.04         6.93 o                         
   4   2  12         50.66         52.34         2.85 o                         
   5   2  12         22.70         22.25         1.59 o                         
   6   2  12         13.83         15.46         2.31 o                         
   7   2  12         34.98         32.35         3.79 o                         
   8   2  12          9.14         12.14         2.21 o                         
  -6   3  12          1.21          2.35         2.26 o                         
  -5   3  12          0.01          0.82         1.62 o                         
  -4   3  12          5.08          3.80         1.91 o                         
  -3   3  12        162.55        154.61         5.89 o                         
  -2   3  12          5.19          5.54         1.10 o                         
  -1   3  12        438.89        433.77         6.73 o                         
   0   3  12          0.69          0.48         0.58 o                         
   1   3  12        315.38        293.78         7.26 o                         
   2   3  12         63.51         67.89         3.36 o                         
   3   3  12         26.58         27.79         2.61 o                         
   4   3  12          4.19          1.53         1.24 o                         
   5   3  12        364.68        387.70        24.48 o                         
   6   3  12          0.47          1.80         1.36 o                         
   7   3  12          9.15         13.10         1.83 o                         
   8   3  12         27.92         28.26         3.29 o                         
  -5   4  12         44.21         39.04         3.90 o                         
  -4   4  12          5.76          8.05         2.11 o                         
  -3   4  12         52.08         53.89         3.39 o                         
  -2   4  12         46.63         40.49         1.96 o                         
  -1   4  12          7.49          5.91         1.78 o                         
   0   4  12          0.47          0.95         0.64 o                         
   1   4  12        225.97        204.94         5.99 o                         
   2   4  12        539.31        544.78        11.59 o                         
   3   4  12       1258.35       1307.19        22.41 o                         
   4   4  12         38.21         36.92         2.84 o                         
   5   4  12        442.94        440.34         9.86 o                         
   6   4  12         79.63         75.08         4.04 o                         
   7   4  12        226.17        215.98         7.21 o                         
   8   4  12          0.29         -0.59         1.46 o                         
  -5   5  12        158.55        157.68         7.59 o                         
  -4   5  12          1.43          0.77         1.40 o                         
  -3   5  12         76.49         67.70         3.69 o                         
  -2   5  12          7.55          7.07         1.19 o                         
  -1   5  12         81.96         59.30         2.62 o                         
   0   5  12          4.60          6.56         2.04 o                         
   1   5  12          0.53          2.00         1.41 o                         
   2   5  12        182.12        181.59         7.97 o                         
   3   5  12         75.79         83.09         4.16 o                         
   4   5  12         53.33         53.69         3.34 o                         
   5   5  12         63.32         58.39         3.56 o                         
   6   5  12         41.91         29.33         2.84 o                         
   7   5  12          3.61          4.53         1.92 o                         
   8   5  12         15.92         17.37         2.74 o                         
  -5   6  12          7.02          8.47         2.60 o                         
  -4   6  12          1.06          2.38         1.84 o                         
  -3   6  12         78.37         71.42         4.11 o                         
  -2   6  12         14.29         12.34         1.52 o                         
  -1   6  12          1.24          3.52         0.98 o                         
   0   6  12         16.61         15.54         1.88 o                         
   1   6  12         28.00         23.25         2.57 o                         
   2   6  12        169.53        167.80        11.73 o                         
   3   6  12         24.55         26.56         2.71 o                         
   4   6  12         45.34         44.04         3.21 o                         
   5   6  12         10.73         10.28         2.03 o                         
   6   6  12         11.74         11.74         2.20 o                         
   7   6  12          0.00          0.09         1.12 o                         
  -4   7  12         54.30         62.57         4.57 o                         
  -3   7  12          0.74          0.33         1.07 o                         
  -2   7  12          0.20          0.13         0.69 o                         
  -1   7  12         73.62         67.56         2.68 o                         
   0   7  12        111.29         96.80         3.45 o                         
   1   7  12        108.23        108.78         5.27 o                         
   2   7  12        235.47        242.25         7.84 o                         
   3   7  12          4.83          2.57         1.81 o                         
   4   7  12         51.33         54.83         4.49 o                         
   5   7  12         85.76         74.06         4.10 o                         
   6   7  12          0.47          1.61         1.47 o                         
   7   7  12          0.04         -0.44         1.16 o                         
  -3   8  12          7.32         11.41         2.75 o                         
  -2   8  12         15.38         17.41         2.30 o                         
  -1   8  12         22.13         17.09         1.66 o                         
   0   8  12          0.99          1.07         1.49 o                         
   1   8  12          8.47         12.37         2.59 o                         
   2   8  12          3.57          2.44         1.87 o                         
   3   8  12          1.14          2.73         1.68 o                         
   4   8  12        120.96        122.23         5.44 o                         
   5   8  12         77.46         76.34         4.31 o                         
   6   8  12         11.51         13.32         2.17 o                         
  -2   9  12          0.57         -0.83         2.81 o                         
  -1   9  12         69.34         85.69         5.17 o                         
   0   9  12         13.95         17.65         3.00 o                         
   1   9  12          3.36          3.50         1.92 o                         
   2   9  12         75.97         90.14         7.63 o                         
   3   9  12          6.68          5.90         2.05 o                         
   4   9  12          8.31         10.89         2.13 o                         
   1  10  12         17.93         26.68         5.04 o                         
   2  10  12         68.11         84.62         8.46 o                         
  -1  -6  13         11.56         12.91         5.69 o                         
   0  -6  13         19.96         17.19         2.27 o                         
   1  -6  13          7.24         28.13        15.08 o                         
   2  -6  13         18.14         14.71         2.27 o                         
   3  -6  13          1.61         -0.30         1.09 o                         
   4  -6  13          1.66         -0.36         1.07 o                         
   5  -6  13         23.59         23.31         2.60 o                         
  -2  -5  13          0.70          0.76         1.17 o                         
  -1  -5  13          6.30          9.62         3.71 o                         
   0  -5  13          0.71         -0.17         0.93 o                         
   1  -5  13        191.76        178.06        31.46 o                         
   2  -5  13         17.95         19.75         3.74 o                         
   3  -5  13          0.82         -0.36         1.20 o                         
   4  -5  13          8.58          8.74         2.11 o                         
   5  -5  13          1.64          1.53         1.27 o                         
   6  -5  13         15.15         28.65         3.59 o                         
  -3  -4  13         13.08         12.07         1.96 o                         
  -2  -4  13         13.80         12.28         1.71 o                         
  -1  -4  13         13.05          7.11         4.28 o                         
   0  -4  13          0.82          0.80         0.97 o                         
   1  -4  13          2.20          0.00         1.45 o                         
   2  -4  13         20.88         20.06         2.00 o                         
   3  -4  13          5.02          5.27         1.00 o                         
   4  -4  13         15.73         13.10         1.42 o                         
   5  -4  13        129.19        114.72         3.14 o                         
   6  -4  13        146.00        142.66         4.71 o                         
   7  -4  13         46.19         13.76         2.55 o                         
  -4  -3  13          0.29          2.38         3.27 o                         
  -3  -3  13         19.21         18.99         1.53 o                         
  -2  -3  13        105.89         95.85        18.78 o                         
  -1  -3  13          8.42          5.45         2.01 o                         
   0  -3  13        143.26        148.85         4.13 o                         
   1  -3  13         88.18         80.83         3.69 o                         
   2  -3  13          5.12          5.31         0.95 o                         
   3  -3  13         39.60         43.33         3.03 o                         
   4  -3  13          0.07          3.81         3.14 o                         
   5  -3  13         35.91         35.23         2.18 o                         
   6  -3  13        194.22        176.56         5.00 o                         
   7  -3  13         50.14         42.29        26.66 o                         
  -4  -2  13          0.38         -0.05         1.53 o                         
  -3  -2  13          1.19          0.51         0.72 o                         
  -2  -2  13         14.89         15.08         5.25 o                         
  -1  -2  13        154.22        144.32        10.75 o                         
   0  -2  13          0.17          0.24         0.62 o                         
   1  -2  13        101.80         83.52         3.06 o                         
   2  -2  13         17.87         14.77         1.20 o                         
   3  -2  13        238.23        211.62         7.16 o                         
   4  -2  13         12.84         12.51         1.11 o                         
   5  -2  13        117.87        110.29         3.62 o                         
   6  -2  13         13.47         13.44         1.76 o                         
   7  -2  13         33.15         35.88         3.64 o                         
   8  -2  13         46.76         36.89        23.69 o                         
  -5  -1  13         29.02         24.20         3.82 o                         
  -4  -1  13         27.55         28.48         3.57 o                         
  -3  -1  13        283.06        277.31         7.50 o                         
  -2  -1  13         60.57         50.95         5.69 o                         
  -1  -1  13          0.79          0.68         0.70 o                         
   0  -1  13         44.94         48.53         2.48 o                         
   1  -1  13        229.32        201.55         5.20 o                         
   2  -1  13         18.33         21.66         1.87 o                         
   3  -1  13        107.81         89.56         6.98 o                         
   4  -1  13          0.01          1.60         1.04 o                         
   5  -1  13        190.35        175.74         5.04 o                         
   6  -1  13         72.77         68.60         3.28 o                         
   7  -1  13          0.36          0.18         0.97 o                         
   8  -1  13         19.17         10.50         8.51 o                         
  -5   0  13         20.15         23.71         3.76 o                         
  -4   0  13         77.98         81.13         5.26 o                         
  -3   0  13        225.87        206.96         7.74 o                         
  -2   0  13         59.34         57.07         2.29 o                         
  -1   0  13          8.90          5.61         2.45 o                         
   0   0  13        225.43        254.55         5.76 o                         
   1   0  13         14.77         16.63         3.03 o                         
   2   0  13         10.59         15.04         2.03 o                         
   3   0  13          1.25          0.60         0.93 o                         
   4   0  13          1.12          2.08         1.13 o                         
   5   0  13        502.97        518.89        19.50 o                         
   6   0  13         19.79         17.21         2.23 o                         
   7   0  13        123.95        114.88         4.69 o                         
   8   0  13          0.22         -0.23         1.17 o                         
  -5   1  13         12.58         17.59         3.44 o                         
  -4   1  13         70.88         72.33         5.02 o                         
  -3   1  13        182.52        181.96         7.21 o                         
  -2   1  13        230.43        222.48         4.89 o                         
  -1   1  13        121.97        118.66         4.29 o                         
   0   1  13         19.53         26.17         2.08 o                         
   1   1  13         15.92         18.51         2.39 o                         
   2   1  13          0.30          1.70         1.12 o                         
   3   1  13          4.71          5.86         1.47 o                         
   4   1  13         65.64         63.17         3.14 o                         
   5   1  13        167.32        160.66         5.71 o                         
   6   1  13        126.80        137.96         5.06 o                         
   7   1  13          0.42          0.63         1.20 o                         
   8   1  13         40.43         40.49         3.28 o                         
  -5   2  13         23.36         24.72         4.78 o                         
  -4   2  13         40.27         40.97         3.89 o                         
  -3   2  13          3.51          2.80         1.77 o                         
  -2   2  13        126.00        112.48         3.14 o                         
  -1   2  13        251.71        242.78         7.11 o                         
   0   2  13         33.70         36.19         2.21 o                         
   1   2  13        888.31        893.11        15.70 o                         
   2   2  13        125.95        128.51         4.20 o                         
   3   2  13          2.10          1.43         1.25 o                         
   4   2  13         31.06         28.42         3.58 o                         
   5   2  13        171.76        172.79         5.66 o                         
   6   2  13         46.82         42.92         2.98 o                         
   7   2  13          8.42          9.23         1.64 o                         
   8   2  13         34.12         40.44         3.28 o                         
  -5   3  13          2.51          2.23         2.10 o                         
  -4   3  13          3.36          1.85         1.71 o                         
  -3   3  13          9.09         13.08         2.24 o                         
  -2   3  13        142.92        138.20         3.70 o                         
  -1   3  13         54.30         55.00         2.39 o                         
   0   3  13          0.89          2.27         1.41 o                         
   1   3  13        289.34        283.73         7.39 o                         
   2   3  13         28.46         31.27         2.68 o                         
   3   3  13        907.45        935.68        17.73 o                         
   4   3  13        308.77        320.97         8.96 o                         
   5   3  13         52.79         59.78         3.84 o                         
   6   3  13         26.85         22.92         3.92 o                         
   7   3  13          6.03          6.52         2.00 o                         
   8   3  13         16.79         21.49         2.35 o                         
  -5   4  13         22.66         25.94         4.78 o                         
  -4   4  13          0.63          1.65         1.64 o                         
  -3   4  13          3.74          3.95         2.49 o                         
  -2   4  13         20.87         22.02         1.84 o                         
  -1   4  13        178.04        165.04         4.07 o                         
   0   4  13         24.50         21.04         1.50 o                         
   1   4  13          0.39         -0.06         0.94 o                         
   2   4  13        280.23        290.45         8.09 o                         
   3   4  13        331.69        325.72         9.08 o                         
   4   4  13         24.67         25.91         2.81 o                         
   5   4  13        300.38        316.29         9.19 o                         
   6   4  13          1.43          2.25         1.62 o                         
   7   4  13        303.02        289.81         8.91 o                         
   8   4  13         36.62         47.53         4.60 o                         
  -5   5  13          8.37          8.32         2.88 o                         
  -4   5  13         55.30         55.03         3.89 o                         
  -3   5  13          3.48          2.62         1.59 o                         
  -2   5  13         13.73         14.01         1.42 o                         
  -1   5  13         21.60         17.49         1.48 o                         
   0   5  13         70.22         57.27         3.43 o                         
   1   5  13          4.05          3.46         1.66 o                         
   2   5  13         41.35         48.73         3.36 o                         
   3   5  13         14.36         15.96         2.35 o                         
   4   5  13         53.84         56.68         3.86 o                         
   5   5  13        223.70        231.57         7.45 o                         
   6   5  13         79.93         76.32         4.35 o                         
   7   5  13        314.09        305.52         8.80 o                         
  -4   6  13         22.46         24.46         3.22 o                         
  -3   6  13        164.75        154.69         6.35 o                         
  -2   6  13          2.99          4.76         1.61 o                         
  -1   6  13         74.69         68.28         2.57 o                         
   0   6  13          8.92          6.63         1.91 o                         
   1   6  13         36.24         31.21         3.02 o                         
   2   6  13         32.92         35.62         4.21 o                         
   3   6  13         35.24         36.38         3.17 o                         
   4   6  13         35.74         35.06         3.12 o                         
   5   6  13          1.99          0.98         1.39 o                         
   6   6  13         27.37         24.65         2.87 o                         
   7   6  13         32.89         25.39         5.71 o                         
  -3   7  13         27.54         33.69         3.61 o                         
  -2   7  13         27.22         27.35         2.90 o                         
  -1   7  13         83.52         64.03         3.01 o                         
   0   7  13          0.00         -0.04         1.37 o                         
   1   7  13         93.52         89.15         4.86 o                         
   2   7  13          6.48          4.96         2.02 o                         
   3   7  13        162.81        166.34         6.75 o                         
   4   7  13          5.08          7.18         2.07 o                         
   5   7  13         65.91         63.38         3.99 o                         
   6   7  13         31.11         32.96         3.34 o                         
  -3   8  13          1.33          0.25         1.38 o                         
  -2   8  13          6.37          6.36         2.14 o                         
  -1   8  13          8.09          8.97         2.80 o                         
   0   8  13         35.38         29.86         3.69 o                         
   1   8  13        288.47        272.85        16.61 o                         
   2   8  13         11.68         13.97         2.96 o                         
   3   8  13        146.18        147.71         6.40 o                         
   4   8  13         50.59         54.24         4.01 o                         
   5   8  13        248.00        247.18         8.36 o                         
  -1   9  13          0.14         -0.53         1.43 o                         
   0   9  13          4.43          6.04         2.60 o                         
   1   9  13         12.81         15.78         2.86 o                         
   2   9  13        179.31        188.88         7.64 o                         
   3   9  13         65.81         68.21         4.49 o                         
   4   9  13         17.17         21.13         2.96 o                         
   0  -6  14          7.47          0.00         1.50 o                         
   1  -6  14          0.11          0.34         1.21 o                         
   2  -6  14         10.38          7.96         3.66 o                         
   3  -6  14         16.97         21.08         2.52 o                         
  -1  -5  14          9.20          5.45         3.55 o                         
   0  -5  14         13.16         10.42         6.83 o                         
   1  -5  14         18.02         14.28         9.68 o                         
   2  -5  14         28.73         25.20        10.14 o                         
   3  -5  14         19.14         24.65         4.41 o                         
   4  -5  14          1.19          0.22         0.93 o                         
   5  -5  14          0.00          1.04         1.61 o                         
  -2  -4  14          1.51          1.81         2.03 o                         
  -1  -4  14          1.11         -0.17         0.84 o                         
   0  -4  14         70.96         67.49        37.89 o                         
   1  -4  14         12.59         12.95         8.83 o                         
   2  -4  14          0.00         -0.49         0.98 o                         
   3  -4  14         26.26         22.31         2.20 o                         
   4  -4  14          5.50          4.68         1.39 o                         
   5  -4  14         26.17         22.06         3.27 o                         
   6  -4  14         79.47         83.63         5.61 o                         
  -3  -3  14         15.53         11.84         4.20 o                         
  -2  -3  14          4.28          3.58         1.30 o                         
  -1  -3  14         61.46         58.48         2.77 o                         
   0  -3  14          0.03         -0.58         0.80 o                         
   1  -3  14         76.96         68.93         2.90 o                         
   2  -3  14         46.90         47.02         2.17 o                         
   3  -3  14         86.96         83.24         2.59 o                         
   4  -3  14         49.20         53.16         2.53 o                         
   5  -3  14          5.74          6.55         1.41 o                         
   6  -3  14         21.43         19.74         2.03 o                         
   7  -3  14          0.43          5.38         4.03 o                         
  -4  -2  14          0.71          0.44         1.79 o                         
  -3  -2  14          3.04          2.07         1.93 o                         
  -2  -2  14          2.96          1.29         0.93 o                         
  -1  -2  14          2.26          1.02         0.77 o                         
   0  -2  14        110.95        111.36         3.75 o                         
   1  -2  14          3.31          4.68         2.07 o                         
   2  -2  14         50.88         51.13         2.06 o                         
   3  -2  14        272.76        226.02        12.22 o                         
   4  -2  14         34.73         35.45         2.25 o                         
   5  -2  14         34.08         36.50         2.75 o                         
   6  -2  14          1.49          1.61         1.37 o                         
   7  -2  14          2.45          7.58         4.26 o                         
  -4  -1  14         20.15         21.71         3.51 o                         
  -3  -1  14          9.91          8.64         2.52 o                         
  -2  -1  14         54.75         56.20         3.01 o                         
  -1  -1  14         14.93         14.66         4.79 o                         
   0  -1  14         11.82         10.55         3.19 o                         
   1  -1  14        104.36         93.49         3.56 o                         
   2  -1  14        127.59        125.64         7.97 o                         
   3  -1  14         26.30         16.93         1.87 o                         
   4  -1  14         25.75         26.81         2.14 o                         
   5  -1  14        125.40        115.78         5.19 o                         
   6  -1  14          7.65          8.80         1.72 o                         
   7  -1  14         83.61         84.36         3.98 o                         
   8  -1  14         16.03          4.86         4.93 o                         
  -4   0  14         12.13         13.59         2.99 o                         
  -3   0  14        187.60        178.97         7.58 o                         
  -2   0  14         52.68         48.38         2.50 o                         
  -1   0  14          0.13          0.16         0.66 o                         
   0   0  14         80.72         75.26         3.29 o                         
   1   0  14          0.01          0.10         0.61 o                         
   2   0  14          0.69          1.60         1.15 o                         
   3   0  14         35.72         30.82         2.35 o                         
   4   0  14        103.71        106.23         6.18 o                         
   5   0  14         31.62         28.23         2.25 o                         
   6   0  14          4.23          4.13         1.63 o                         
   7   0  14        164.78        169.77         6.00 o                         
   8   0  14          9.02          4.55         5.04 o                         
  -5   1  14         35.40         35.73         4.46 o                         
  -4   1  14          5.97          4.04         2.30 o                         
  -3   1  14         17.36         20.52         4.23 o                         
  -2   1  14         67.46         60.20         2.91 o                         
  -1   1  14        213.51        218.53        11.73 o                         
   0   1  14         10.68          9.28         4.07 o                         
   1   1  14         35.56         38.18         2.60 o                         
   2   1  14          2.15          2.36         1.31 o                         
   3   1  14         19.58         13.72         1.97 o                         
   4   1  14        187.57        184.09         5.71 o                         
   5   1  14          3.18          2.10         1.37 o                         
   6   1  14        157.25        164.59         5.82 o                         
   7   1  14          0.54         -0.20         1.16 o                         
   8   1  14         32.19         34.19         3.33 o                         
  -5   2  14          2.09          2.91         2.36 o                         
  -4   2  14          7.52          7.54         2.48 o                         
  -3   2  14        321.12        278.95         9.23 o                         
  -2   2  14          7.61          7.31         1.21 o                         
  -1   2  14        143.84        137.62         5.27 o                         
   0   2  14         33.75         33.59         4.96 o                         
   1   2  14         45.74         40.58         2.93 o                         
   2   2  14         32.34         32.26         2.65 o                         
   3   2  14         27.53         28.40         2.39 o                         
   4   2  14         11.51          9.45         2.13 o                         
   5   2  14        239.52        246.44         7.97 o                         
   6   2  14          3.34          7.49         1.91 o                         
   7   2  14        160.82        151.06         9.94 o                         
   8   2  14        101.68        112.75         8.46 o                         
  -5   3  14          0.11          0.11         1.53 o                         
  -4   3  14         10.52         15.39         2.87 o                         
  -3   3  14         42.81         35.49         3.29 o                         
  -2   3  14         87.96         76.21         2.80 o                         
  -1   3  14        253.64        244.35         5.91 o                         
   0   3  14         19.07         14.51         1.99 o                         
   1   3  14        411.59        410.99        18.48 o                         
   2   3  14         25.59         27.53         2.91 o                         
   3   3  14       1145.67       1209.98        39.48 o                         
   4   3  14         53.95         57.99         3.34 o                         
   5   3  14         95.44         86.51         4.38 o                         
   6   3  14          0.19          1.48         1.49 o                         
   7   3  14         66.46         66.64         5.71 o                         
   8   3  14          7.57         12.26         2.80 o                         
  -4   4  14         43.70         49.71         4.26 o                         
  -3   4  14         13.92         13.99         2.35 o                         
  -2   4  14         44.92         34.55         4.67 o                         
  -1   4  14         52.75         47.77         2.35 o                         
   0   4  14        102.64        103.49         4.52 o                         
   1   4  14         26.83         22.36         2.54 o                         
   2   4  14         64.20         67.40         5.74 o                         
   3   4  14          4.43          2.92         1.74 o                         
   4   4  14          5.65          7.85         2.16 o                         
   5   4  14        438.66        442.87        10.85 o                         
   6   4  14          0.01          0.63         1.41 o                         
   7   4  14          5.43          5.80         2.18 o                         
   8   4  14         19.79         27.59         3.34 o                         
  -4   5  14         47.37         50.64         4.36 o                         
  -3   5  14         62.51         66.24         4.68 o                         
  -2   5  14          9.03          6.74         1.95 o                         
  -1   5  14        152.68        131.61         3.77 o                         
   0   5  14         60.18         53.78         3.61 o                         
   1   5  14        179.93        169.84         6.49 o                         
   2   5  14          0.57         -0.02         1.07 o                         
   3   5  14         84.53         80.23         4.41 o                         
   4   5  14         61.13         66.65         4.19 o                         
   5   5  14          0.10          0.90         1.31 o                         
   6   5  14         36.25         32.56         2.78 o                         
   7   5  14        147.58        141.38         6.46 o                         
  -4   6  14          4.92          4.31         2.14 o                         
  -3   6  14         47.71         52.07         4.03 o                         
  -2   6  14          1.86          1.47         1.48 o                         
  -1   6  14          8.83          4.41         1.77 o                         
   0   6  14         28.94         25.45         2.85 o                         
   1   6  14          2.30          2.80         1.80 o                         
   2   6  14         43.20         50.58         6.57 o                         
   3   6  14         41.45         41.33         3.54 o                         
   4   6  14          4.47          6.09         2.07 o                         
   5   6  14         23.46         33.25         3.24 o                         
   6   6  14          6.34          3.17         1.59 o                         
   7   6  14         49.48         55.28         4.15 o                         
  -3   7  14          5.38          2.57         1.81 o                         
  -2   7  14         58.91         65.46         8.25 o                         
  -1   7  14          5.36          1.90         1.52 o                         
   0   7  14         28.39         26.16         3.06 o                         
   1   7  14          8.09          7.91         2.38 o                         
   2   7  14         40.92         46.61         7.01 o                         
   3   7  14         41.45         44.51         3.93 o                         
   4   7  14          6.64         11.28         2.40 o                         
   5   7  14         31.06         32.96         3.43 o                         
   6   7  14         42.19         45.42         3.83 o                         
  -2   8  14         26.09         27.82         6.33 o                         
  -1   8  14          1.82          2.95         2.09 o                         
   0   8  14          1.31         -1.34         1.72 o                         
   1   8  14        113.68        119.18        13.32 o                         
   2   8  14         20.50         26.28         5.01 o                         
   3   8  14         66.30         64.86         5.84 o                         
   4   8  14          0.40          0.43         1.52 o                         
   5   8  14         23.10         20.79         3.02 o                         
   0   9  14          0.30         -0.19         1.97 o                         
   1   9  14          5.98          7.04         2.49 o                         
   2   9  14          9.08          6.95         3.38 o                         
   3   9  14          1.62          2.02         2.16 o                         
   0  -5  15         17.56         11.24         7.27 o                         
   1  -5  15        154.15        159.18        88.45 o                         
   2  -5  15          9.85          3.41         3.43 o                         
   3  -5  15        105.62        114.29        15.57 o                         
   4  -5  15          0.38          2.18         1.97 o                         
  -1  -4  15          1.18          0.59         1.06 o                         
   0  -4  15        138.54        122.23        67.77 o                         
   1  -4  15          1.65          0.72         1.12 o                         
   2  -4  15          3.11          1.63         1.50 o                         
   3  -4  15         12.46          7.53         1.59 o                         
   4  -4  15          8.81          9.55         2.45 o                         
   5  -4  15         76.54         90.53         6.07 o                         
  -2  -3  15          1.37          1.89         1.45 o                         
  -1  -3  15          3.84          1.37         0.95 o                         
   0  -3  15          0.00          0.52         0.82 o                         
   1  -3  15        123.19        129.00         4.23 o                         
   2  -3  15          7.36          8.76         3.07 o                         
   3  -3  15         56.75         55.56         2.77 o                         
   4  -3  15         44.27         43.13         2.49 o                         
   5  -3  15         20.40         22.61         2.03 o                         
   6  -3  15          1.13          1.36         1.18 o                         
  -3  -2  15         70.25         63.87         4.97 o                         
  -2  -2  15          4.37          2.55         1.08 o                         
  -1  -2  15          4.10          1.68         1.05 o                         
   0  -2  15          0.43          0.14         0.76 o                         
   1  -2  15        228.16        217.17         6.05 o                         
   2  -2  15         19.87         21.26         2.01 o                         
   3  -2  15         12.36         13.23         1.72 o                         
   4  -2  15         48.59         48.84         2.80 o                         
   5  -2  15         11.28         13.98         2.85 o                         
   6  -2  15          1.19          3.66         1.46 o                         
   7  -2  15         13.72         19.45         3.47 o                         
  -3  -1  15         88.52         88.62         5.99 o                         
  -2  -1  15          8.86          3.75         1.10 o                         
  -1  -1  15          3.23          1.24         1.21 o                         
   0  -1  15          4.94          3.06         1.75 o                         
   1  -1  15        122.79        148.81         4.90 o                         
   2  -1  15         67.21         68.38         3.23 o                         
   3  -1  15          0.22          0.48         1.02 o                         
   4  -1  15          0.19          0.76         0.90 o                         
   5  -1  15         58.73         50.62         3.00 o                         
   6  -1  15          5.09          5.92         1.63 o                         
   7  -1  15          6.68          6.13         1.83 o                         
  -4   0  15         29.39         30.57         4.06 o                         
  -3   0  15        124.67        114.56         6.22 o                         
  -2   0  15          5.25          4.04         1.54 o                         
  -1   0  15         24.92         22.70         2.11 o                         
   0   0  15         40.37         43.21         2.75 o                         
   1   0  15          0.95         -0.33         0.98 o                         
   2   0  15          7.81          8.88         1.61 o                         
   3   0  15         18.83         27.18         2.46 o                         
   4   0  15          9.75          6.12         1.67 o                         
   5   0  15         47.66         39.54         2.95 o                         
   6   0  15         21.54         24.23         2.55 o                         
   7   0  15          0.95          1.15         1.41 o                         
  -4   1  15         20.98         19.16         3.41 o                         
  -3   1  15         84.15         82.97         5.24 o                         
  -2   1  15          0.31         -0.39         0.75 o                         
  -1   1  15         16.15         17.13         2.04 o                         
   0   1  15         20.83         26.37         2.52 o                         
   1   1  15        125.03        147.50         5.24 o                         
   2   1  15         42.91         42.97         3.05 o                         
   3   1  15        144.82        149.96         5.31 o                         
   4   1  15        166.27        167.92         5.75 o                         
   5   1  15         26.78         33.12         2.93 o                         
   6   1  15          4.46          4.90         1.77 o                         
   7   1  15         45.65         41.40         3.82 o                         
   8   1  15          0.04         -0.90         1.49 o                         
  -4   2  15          2.55          1.69         2.34 o                         
  -3   2  15         25.37         17.58         2.90 o                         
  -2   2  15         24.77         22.08         1.73 o                         
  -1   2  15          6.21          3.01         1.84 o                         
   0   2  15          0.00          0.39         1.01 o                         
   1   2  15         46.66         54.92         3.25 o                         
   2   2  15         46.11         47.41         3.25 o                         
   3   2  15        412.29        431.44        10.48 o                         
   4   2  15        117.14        123.73         5.25 o                         
   5   2  15         27.67         30.36         4.02 o                         
   6   2  15          2.58          0.88         1.40 o                         
   7   2  15         12.31         10.46         2.33 o                         
   8   2  15         57.57         55.56         4.27 o                         
  -4   3  15          6.31          5.63         2.83 o                         
  -3   3  15         84.05         79.35         4.93 o                         
  -2   3  15         67.96         56.50         3.74 o                         
  -1   3  15          9.78          4.77         3.30 o                         
   0   3  15          0.14          0.26         1.10 o                         
   1   3  15         27.76         24.77         2.77 o                         
   2   3  15        285.41        293.14         8.04 o                         
   3   3  15          0.83          0.52         2.70 o                         
   4   3  15        139.05        131.47         5.76 o                         
   5   3  15        104.53        104.52         4.41 o                         
   6   3  15          2.62          5.87         4.59 o                         
   7   3  15         35.45         34.21         4.15 o                         
  -4   4  15          2.60          2.13         2.39 o                         
  -3   4  15          8.76         11.45         2.35 o                         
  -2   4  15        108.97         95.08         4.81 o                         
  -1   4  15          0.23          3.08         2.08 o                         
   0   4  15          1.06          0.35         1.20 o                         
   1   4  15          0.22          1.22         1.35 o                         
   2   4  15        170.61        169.12         9.68 o                         
   3   4  15         19.30         21.25         2.68 o                         
   4   4  15         13.08          8.88         2.25 o                         
   5   4  15         62.68         59.88         4.11 o                         
   6   4  15          2.91          4.30         2.03 o                         
   7   4  15        272.66        281.42         9.30 o                         
  -3   5  15          0.19          0.40         1.76 o                         
  -2   5  15          0.13          0.34         1.10 o                         
  -1   5  15          8.34         11.91         2.55 o                         
   0   5  15          1.10          1.31         1.70 o                         
   1   5  15         68.21         76.46         4.52 o                         
   2   5  15         21.93         25.54         3.03 o                         
   3   5  15          0.98          0.64         1.51 o                         
   4   5  15         20.80         25.28         4.55 o                         
   5   5  15         69.92         72.47         4.68 o                         
   6   5  15          2.17          2.73         1.85 o                         
   7   5  15         75.37         78.25         7.66 o                         
  -3   6  15          5.19         10.60         5.61 o                         
  -2   6  15         28.93         29.96         6.85 o                         
  -1   6  15         53.01         49.48         4.24 o                         
   0   6  15          4.59          3.14         2.07 o                         
   1   6  15          2.99          3.86         1.95 o                         
   2   6  15         29.15         27.53         3.25 o                         
   3   6  15         12.78         13.24         2.64 o                         
   4   6  15         34.27         38.74         3.63 o                         
   5   6  15         34.73         32.86         5.35 o                         
   6   6  15         46.51         53.29         4.20 o                         
  -2   7  15          0.82          0.21         2.91 o                         
  -1   7  15         34.06         28.00         3.17 o                         
   0   7  15         16.04         19.18         4.54 o                         
   1   7  15         48.93         45.99         4.05 o                         
   2   7  15          8.26          9.87         2.57 o                         
   3   7  15         58.45         63.89         4.66 o                         
   4   7  15          3.22          6.32         2.16 o                         
   5   7  15          3.23          2.42         1.97 o                         
  -1   8  15        113.38        136.43        11.99 o                         
   0   8  15         16.76         22.13         4.75 o                         
   1   8  15          4.26          3.80         2.26 o                         
   2   8  15        289.55        322.62        11.16 o                         
   3   8  15         12.09         12.46         2.92 o                         
   4   8  15          4.43          7.16         2.43 o                         
   0  -4  16         13.10          8.34         5.71 o                         
   1  -4  16         58.73         59.32        34.29 o                         
   2  -4  16          0.84         -0.10         1.29 o                         
   3  -4  16        112.44        131.96         6.60 o                         
   4  -4  16         20.76         20.35         3.54 o                         
  -1  -3  16         32.32         28.63        16.33 o                         
   0  -3  16         22.85         17.03        10.90 o                         
   1  -3  16        125.13        101.85        58.25 o                         
   2  -3  16          5.32          3.18         1.30 o                         
   3  -3  16          3.94          4.17         1.49 o                         
   4  -3  16          7.03          6.94         1.73 o                         
   5  -3  16          1.35          1.76         1.21 o                         
   6  -3  16          0.13          1.09         2.08 o                         
  -2  -2  16         17.46          9.87         6.46 o                         
  -1  -2  16         23.29         18.86         6.52 o                         
   0  -2  16         66.15         71.13         3.56 o                         
   1  -2  16         16.37         15.56         5.29 o                         
   2  -2  16          0.30         -0.68         1.06 o                         
   3  -2  16          9.42          9.94         1.70 o                         
   4  -2  16          1.20          0.85         1.13 o                         
   5  -2  16         74.40         75.87         4.72 o                         
   6  -2  16          0.22          1.56         1.53 o                         
  -3  -1  16          0.68         -0.52         1.73 o                         
  -2  -1  16        188.40        139.99        87.00 o                         
  -1  -1  16         49.16         49.90         4.80 o                         
   0  -1  16         16.89         14.71         4.57 o                         
   1  -1  16         23.55         24.17         2.44 o                         
   2  -1  16          0.09          0.42         1.02 o                         
   3  -1  16         92.84         87.72         4.49 o                         
   4  -1  16         38.56         38.46         2.88 o                         
   5  -1  16          3.23          2.58         1.42 o                         
   6  -1  16         60.32         66.16         3.72 o                         
   7  -1  16          2.20          2.18         1.60 o                         
  -3   0  16          1.76          2.23         2.17 o                         
  -2   0  16         35.34         16.24        13.22 o                         
  -1   0  16          1.87          1.40         1.05 o                         
   0   0  16         10.32          6.10         2.86 o                         
   1   0  16          0.00          0.61         1.17 o                         
   2   0  16         15.79         19.16         2.25 o                         
   3   0  16          0.64          0.31         1.30 o                         
   4   0  16          1.93          0.81         1.27 o                         
   5   0  16         14.38         18.98         4.72 o                         
   6   0  16         93.96         99.30         9.19 o                         
   7   0  16          0.66         -0.09         1.06 o                         
  -3   1  16         32.07         32.42         3.74 o                         
  -2   1  16         18.77          9.79        10.02 o                         
  -1   1  16          6.72          6.58         2.98 o                         
   0   1  16         10.71          8.08         1.87 o                         
   1   1  16         23.02         24.31         4.67 o                         
   2   1  16        153.54        172.04         6.05 o                         
   3   1  16          2.51          1.98         1.63 o                         
   4   1  16         19.60         19.26         4.65 o                         
   5   1  16         87.95         84.81         4.49 o                         
   6   1  16         47.99         49.65         3.68 o                         
   7   1  16         13.80         11.80         2.93 o                         
  -3   2  16         49.79         45.61         7.61 o                         
  -2   2  16         80.53         75.00         4.84 o                         
  -1   2  16        126.04        121.86         5.50 o                         
   0   2  16          5.47          6.73         1.78 o                         
   1   2  16         14.96          9.87         2.03 o                         
   2   2  16        115.72        126.47         5.31 o                         
   3   2  16         11.00         14.25         2.02 o                         
   4   2  16         86.93         84.03         4.75 o                         
   5   2  16         39.60         38.63         3.42 o                         
   6   2  16          2.19          2.25         1.67 o                         
   7   2  16          7.13         11.58         2.42 o                         
  -3   3  16         29.53         37.35         4.42 o                         
  -2   3  16         36.63         29.98         3.13 o                         
  -1   3  16         81.35         69.79         4.55 o                         
   0   3  16         60.06         64.09         3.94 o                         
   1   3  16        113.01        117.67         5.38 o                         
   2   3  16          7.13         10.00         2.33 o                         
   3   3  16         36.17         32.16         3.45 o                         
   4   3  16        132.76        131.47        10.64 o                         
   5   3  16          1.23          0.36         1.39 o                         
   6   3  16          5.26          6.65         1.79 o                         
   7   3  16          6.54          9.21         2.39 o                         
  -3   4  16        183.60        197.57        15.57 o                         
  -2   4  16         23.26         29.54         6.91 o                         
  -1   4  16          7.87         10.62         2.22 o                         
   0   4  16          7.24          7.17         4.10 o                         
   1   4  16          7.64         10.12         2.25 o                         
   2   4  16         15.96         14.05         3.08 o                         
   3   4  16         29.46         30.55         3.34 o                         
   4   4  16         20.58         18.52         2.97 o                         
   5   4  16          0.06         -0.93         1.79 o                         
   6   4  16         17.42         17.97         2.86 o                         
   7   4  16          0.25         -0.15         1.39 o                         
  -3   5  16          5.93          5.24         4.93 o                         
  -2   5  16         26.38         27.77         6.96 o                         
  -1   5  16         63.14         54.31         3.93 o                         
   0   5  16          3.40          3.37         1.86 o                         
   1   5  16         45.74         51.31         3.98 o                         
   2   5  16         11.82          9.52         2.80 o                         
   3   5  16          5.17          9.90         2.57 o                         
   4   5  16          3.83          4.42         2.46 o                         
   5   5  16          0.53          1.27         1.72 o                         
   6   5  16          0.33          0.93         1.65 o                         
  -2   6  16         51.07         50.87         8.46 o                         
  -1   6  16          0.01         -0.63         2.02 o                         
   0   6  16         30.00         32.90         3.50 o                         
   1   6  16         46.14         55.08         4.26 o                         
   2   6  16         11.10         10.37         2.72 o                         
   3   6  16         53.81         56.72         4.85 o                         
   4   6  16         10.27         12.90         2.85 o                         
   5   6  16        156.59        161.90         7.07 o                         
   6   6  16         67.39         74.96         5.10 o                         
  -1   7  16          7.14         11.06         4.98 o                         
   0   7  16          3.74          3.00         2.03 o                         
   1   7  16          6.44          4.77         2.33 o                         
   2   7  16          0.42          0.88         1.76 o                         
   3   7  16         19.26         16.99         3.07 o                         
   4   7  16          0.39         -0.10         1.41 o                         
   5   7  16         37.71         38.65         3.96 o                         
   0   8  16         43.58         51.74         6.88 o                         
   1   8  16         22.17         36.25         4.12 o                         
   2   8  16        123.83        132.43         7.60 o                         
   3   8  16         25.26         28.05         3.80 o                         
   0  -3  17          1.20         -0.99         1.50 o                         
   1  -3  17          0.00          1.87         1.82 o                         
   2  -3  17          4.07          6.38         2.38 o                         
   3  -3  17          1.98          1.14         1.77 o                         
   4  -3  17         30.65         30.57         4.25 o                         
  -1  -2  17          5.25          6.04         1.63 o                         
   0  -2  17          9.26         11.15         3.27 o                         
   1  -2  17          0.28         -0.52         1.11 o                         
   2  -2  17         19.07         22.74         2.39 o                         
   3  -2  17          4.57          6.31         1.63 o                         
   4  -2  17         14.79         19.07         2.46 o                         
   5  -2  17         20.55         18.61         3.19 o                         
  -2  -1  17         86.17         68.49        41.94 o                         
  -1  -1  17          0.86          0.82         1.06 o                         
   0  -1  17          5.94          5.32         1.70 o                         
   1  -1  17         14.40         16.71         2.27 o                         
   2  -1  17          7.68          6.58         1.87 o                         
   3  -1  17          0.71          0.96         1.32 o                         
   4  -1  17         14.28         15.73         2.31 o                         
   5  -1  17         36.24         34.90         2.99 o                         
   6  -1  17         27.98         32.59         3.07 o                         
  -2   0  17          1.36          1.56         1.65 o                         
  -1   0  17         12.49         15.26         2.18 o                         
   0   0  17         20.16         22.30         2.54 o                         
   1   0  17        107.72        102.63         5.61 o                         
   2   0  17          4.31          7.49         2.08 o                         
   3   0  17        136.79        151.21         5.92 o                         
   4   0  17         29.79         31.48         3.32 o                         
   5   0  17          2.92          3.83         1.83 o                         
   6   0  17          3.26          1.99         1.70 o                         
  -2   1  17          5.37          3.47         3.84 o                         
  -1   1  17         27.67         18.08         8.77 o                         
   0   1  17          2.72          2.73         1.77 o                         
   1   1  17          3.78          3.73         1.78 o                         
   2   1  17         30.86         30.40         3.10 o                         
   3   1  17        472.51        488.62        12.39 o                         
   4   1  17          1.99          5.79         2.31 o                         
   5   1  17        163.96        173.71         6.61 o                         
   6   1  17          0.00          4.12         2.67 o                         
  -2   2  17         28.13         20.30         6.02 o                         
  -1   2  17         22.67         23.22         2.75 o                         
   0   2  17         13.49         14.26         2.50 o                         
   1   2  17          0.29          4.92         2.05 o                         
   2   2  17          0.02          1.55         1.58 o                         
   3   2  17        142.62        147.18         6.23 o                         
   4   2  17         32.09         36.53         4.26 o                         
   5   2  17         78.69         83.30         4.80 o                         
   6   2  17         11.86         12.06         2.55 o                         
   7   2  17         12.01          6.80         2.24 o                         
  -2   3  17         97.58         83.99        10.33 o                         
  -1   3  17         79.51         68.15         5.97 o                         
   0   3  17         13.08         14.84         3.09 o                         
   1   3  17         12.97         11.20         2.48 o                         
   2   3  17          8.73         11.41         2.49 o                         
   3   3  17        150.73        153.20         6.82 o                         
   4   3  17         87.91         89.90         5.30 o                         
   5   3  17          6.27          8.45         2.47 o                         
   6   3  17         14.63         13.71         3.35 o                         
  -2   4  17         64.29         62.86         9.29 o                         
  -1   4  17         92.75         96.11         5.32 o                         
   0   4  17          6.12          8.52         2.34 o                         
   1   4  17         59.68         57.07         4.90 o                         
   2   4  17         36.96         37.03         3.73 o                         
   3   4  17          7.71          8.85         2.53 o                         
   4   4  17          0.35          0.30         1.41 o                         
   5   4  17         92.49        105.07         6.85 o                         
   6   4  17          3.67          3.36         2.12 o                         
  -2   5  17          2.50         -1.82         3.95 o                         
  -1   5  17         26.72         27.46         4.88 o                         
   0   5  17         75.73         68.45         4.76 o                         
   1   5  17          5.11          6.80         2.02 o                         
   2   5  17         13.44         12.27         2.89 o                         
   3   5  17         36.61         42.85         4.15 o                         
   4   5  17         24.16         23.39         3.34 o                         
   5   5  17          1.33          2.35         2.10 o                         
   6   5  17         21.26         17.03         3.76 o                         
  -1   6  17          2.07          3.69         4.20 o                         
   0   6  17         11.34         14.35         2.89 o                         
   1   6  17          1.94          3.95         2.52 o                         
   2   6  17         26.03         26.12         3.69 o                         
   3   6  17         83.31        100.48         5.99 o                         
   4   6  17          1.80          1.79         2.08 o                         
   5   6  17          4.19          6.51         3.40 o                         
   0   7  17          6.00          9.65         2.73 o                         
   1   7  17         13.66         12.53         3.06 o                         
   2   7  17        170.77        197.84         8.72 o                         
   3   7  17          1.18          3.04         2.26 o                         
   4   7  17          0.09         -0.30         1.67 o                         
   0  -2  18         15.89         13.56         2.81 o                         
   1  -2  18         30.18         26.06         2.86 o                         
   2  -2  18          0.40         -1.36         1.36 o                         
   3  -2  18          0.29          0.14         1.04 o                         
   4  -2  18          0.12          2.12         1.44 o                         
   0  -1  18          0.31         -1.24         1.66 o                         
   1  -1  18          2.68          4.52         1.78 o                         
   2  -1  18          7.57          6.90         1.99 o                         
   3  -1  18        148.26        158.94         6.13 o                         
   4  -1  18         31.77         37.32         3.23 o                         
   5  -1  18         14.97         12.06         2.23 o                         
  -1   0  18          3.94          3.75         1.75 o                         
   0   0  18         96.48        106.04        11.37 o                         
   1   0  18        118.69        130.02         8.67 o                         
   2   0  18         50.94         52.36         4.13 o                         
   3   0  18         88.07         88.87         5.06 o                         
   4   0  18          1.27          4.73         2.78 o                         
   5   0  18         38.15         43.77         3.68 o                         
  -1   1  18         44.91         41.31         4.20 o                         
   0   1  18          6.11          7.43         2.12 o                         
   1   1  18          3.99          7.52         2.23 o                         
   2   1  18         14.45         14.67         2.59 o                         
   3   1  18        176.48        191.42         9.89 o                         
   4   1  18         18.98         17.17         2.93 o                         
   5   1  18        114.59        120.33         5.87 o                         
   6   1  18          7.86          9.62         2.49 o                         
  -1   2  18         26.22         26.32         6.55 o                         
   0   2  18         93.60         99.40         5.17 o                         
   1   2  18         13.61         10.05         2.38 o                         
   2   2  18         28.24         28.60         5.04 o                         
   3   2  18         34.92         38.62         3.80 o                         
   4   2  18        258.96        271.08         9.14 o                         
   5   2  18          7.55         11.46         2.59 o                         
   6   2  18         13.50         15.74         2.95 o                         
  -1   3  18         28.79         33.58         6.75 o                         
   0   3  18         48.38         41.47         7.55 o                         
   1   3  18          0.36          1.55         1.66 o                         
   2   3  18         18.36         24.80         3.29 o                         
   3   3  18         18.80         18.11         3.74 o                         
   4   3  18         70.89         78.99         5.20 o                         
   5   3  18          0.15          2.00         1.94 o                         
   6   3  18          2.06          2.12         1.83 o                         
  -1   4  18         14.52         17.03         5.87 o                         
   0   4  18          9.54          9.41         2.49 o                         
   1   4  18          3.35          3.72         2.07 o                         
   2   4  18         36.58         36.89         5.58 o                         
   3   4  18         28.57         34.29         3.85 o                         
   4   4  18          3.45          3.31         2.15 o                         
   5   4  18          4.79          4.45         2.32 o                         
  -1   5  18          0.67         -2.18         3.95 o                         
   0   5  18         21.63         26.17         3.50 o                         
   1   5  18        125.45        130.73         6.73 o                         
   2   5  18          0.24         -0.03         1.45 o                         
   3   5  18         68.08         70.26         5.24 o                         
   4   5  18         33.90         36.06         4.10 o                         
   5   5  18          2.95          3.77         2.41 o                         
   0   6  18          6.15          4.30         2.30 o                         
   1   6  18         15.00         19.24         3.31 o                         
   2   6  18         40.83         60.81         5.49 o                         
   3   6  18         11.42         14.16         3.92 o                         
   4   6  18         87.86         99.10         6.23 o                         
   2  -1  19         11.86         13.09         2.62 o                         
   3  -1  19          1.18          0.25         1.34 o                         
   1   0  19          0.46          1.41         1.56 o                         
   2   0  19         37.23         35.35         4.33 o                         
   3   0  19          5.88          5.40         2.15 o                         
   4   0  19         11.54         16.79         2.78 o                         
   0   1  19         32.39         45.47         4.35 o                         
   1   1  19         45.21         53.76         4.75 o                         
   2   1  19         93.89        116.52         6.10 o                         
   3   1  19        156.98        186.72         7.86 o                         
   4   1  19          0.52         -0.63         1.63 o                         
   5   1  19         27.52         22.59         4.05 o                         
   0   2  19         30.93         32.77         3.54 o                         
   1   2  19         66.84         74.63         5.00 o                         
   2   2  19          6.37          9.33         2.68 o                         
   3   2  19         25.99         18.20         3.30 o                         
   4   2  19         66.27         64.79         5.01 o                         
   5   2  19        104.57        121.31         6.35 o                         
   0   3  19          9.47          7.14         2.37 o                         
   1   3  19          0.16          0.77         1.66 o                         
   2   3  19         19.75         22.96         3.41 o                         
   3   3  19         63.22         74.87         5.24 o                         
   4   3  19         27.51         27.85         3.63 o                         
   5   3  19          4.16          5.22         2.62 o                         
   0   4  19         57.92         54.09         5.94 o                         
   1   4  19          0.08          4.54         4.57 o                         
   2   4  19          0.06          0.69         2.04 o                         
   3   4  19         30.58         36.35         4.04 o                         
   4   4  19          5.73          4.88         2.48 o                         
   1   5  19         35.92         31.44         3.99 o                         
   2   5  19         46.65         55.06         4.90 o                         
   3   5  19         12.89         17.62         3.41 o                         
                                                                                
