# Supplementary material for: Quaternary and quinary molecular solids based on structural inequivalence and combinatorial approaches: 2-nitro­resorcinol and 4,6-di­chloro­resorcinol
Source: IUCrJ. 2021 Jan 11;8(Pt 2):178–85. doi: 10.1107/S2052252520016589 (PMC7924232; doi:10.1107/S2052252520016589)
Supplement: Supplementary file 18 [file m-08-00178-16NRES-TMP-22BPsup18.hkl]

data_16NRES-TMP-22BP                                                            
_shelx_title ' 11 in P-1'                                                       
_shelx_refln_list_code          4                                               
_shelx_F_calc_maximum      117.47                                               
_exptl_crystal_F_000       390.00                                               
_reflns_d_resolution_high  0.7701                                               
                                                                                
loop_                                                                           
 _space_group_symop_operation_xyz                                               
 'x, y, z'                                                                      
 '-x, -y, -z'                                                                   
                                                                                
_cell_length_a     7.4104                                                       
_cell_length_b     8.8964                                                       
_cell_length_c    15.7722                                                       
_cell_angle_alpha  95.531                                                       
_cell_angle_beta  101.446                                                       
_cell_angle_gamma 111.676                                                       
                                                                                
_shelx_F_squared_multiplier     1.000                                           
                                                                                
loop_                                                                           
 _refln_index_h                                                                 
 _refln_index_k                                                                 
 _refln_index_l                                                                 
 _refln_F_squared_calc                                                          
 _refln_F_squared_meas                                                          
 _refln_F_squared_sigma                                                         
 _refln_observed_status                                                         
   1   0   0          2.97          2.62         0.19 o                         
   2   0   0       1061.28       1005.17        13.15 o                         
   3   0   0       2087.35       2120.65        16.69 o                         
   4   0   0         57.87         49.20         3.23 o                         
   5   0   0          2.13          4.91         0.90 o                         
   6   0   0          2.89          6.24         1.18 o                         
   7   0   0         15.71         10.38         1.58 o                         
   8   0   0          1.63          2.69         3.89 o                         
  -8   1   0          2.84          2.01         1.66 o                         
  -7   1   0         30.82         20.01         1.84 o                         
  -6   1   0         57.46         52.74         2.13 o                         
  -5   1   0        141.42        144.46         3.16 o                         
  -4   1   0          6.14         13.15         0.83 o                         
  -3   1   0       1570.19       1839.51        14.17 o                         
  -2   1   0       3263.75       3343.45        18.23 o                         
  -1   1   0        299.90        299.23         4.44 o                         
   1   1   0         75.19         89.37         1.45 o                         
   2   1   0        210.31        182.25         2.11 o                         
   3   1   0        152.34        182.53         2.68 o                         
   4   1   0        195.56        193.65         3.31 o                         
   5   1   0         38.17         41.77         2.71 o                         
   6   1   0        166.62        148.82         6.02 o                         
   7   1   0         82.27         72.94         4.76 o                         
   8   1   0         39.25         34.51         5.98 o                         
  -9   2   0         38.90         33.50         4.00 o                         
  -8   2   0          0.27         -0.35         1.27 o                         
  -7   2   0         28.04         25.68         3.23 o                         
  -6   2   0         49.13         50.03         2.10 o                         
  -5   2   0         20.94         14.97         1.02 o                         
  -4   2   0        922.53        979.55        13.85 o                         
  -3   2   0       2347.33       2341.44        16.61 o                         
  -2   2   0      13798.14      13919.99        84.91 o                         
  -1   2   0         51.46         56.46         1.71 o                         
   0   2   0        134.64        100.18         1.15 o                         
   1   2   0       1233.60       1247.51        25.66 o                         
   2   2   0        485.08        500.33         7.30 o                         
   3   2   0         96.37         96.51         3.02 o                         
   4   2   0        216.66        198.06         5.24 o                         
   5   2   0         11.51         12.19         1.80 o                         
   6   2   0          2.51          7.00         1.99 o                         
   7   2   0         44.70         44.08         4.09 o                         
  -9   3   0          0.99          2.67         2.36 o                         
  -8   3   0          4.00          2.11         2.34 o                         
  -7   3   0         14.46         13.82         2.54 o                         
  -6   3   0        243.43        216.31        12.61 o                         
  -5   3   0         10.61         10.92         4.44 o                         
  -4   3   0       1655.85       1761.62        15.41 o                         
  -3   3   0          3.48          0.03         0.29 o                         
  -2   3   0        981.23        892.03        10.96 o                         
  -1   3   0        720.05        710.26         5.83 o                         
   0   3   0         31.65         31.83         0.76 o                         
   1   3   0         26.17         21.93         1.83 o                         
   2   3   0         68.57         70.41         2.47 o                         
   3   3   0        229.98        231.31         6.06 o                         
   4   3   0         66.81         63.86         3.17 o                         
   5   3   0         41.71         41.01         2.98 o                         
   6   3   0         26.94         29.23         3.78 o                         
   7   3   0         63.33         68.25         5.79 o                         
  -9   4   0         74.82         96.59         6.25 o                         
  -8   4   0         40.23         43.24         3.82 o                         
  -7   4   0         23.29         24.68         2.84 o                         
  -6   4   0         74.77         71.53         3.44 o                         
  -5   4   0        221.27        177.89         9.18 o                         
  -4   4   0        333.91        387.96        14.28 o                         
  -3   4   0          1.18          0.40         0.56 o                         
  -2   4   0        566.81        667.91         6.60 o                         
  -1   4   0          0.00         -0.27         0.45 o                         
   0   4   0        724.14        734.42         7.04 o                         
   1   4   0         24.83         24.19         1.12 o                         
   2   4   0         44.17         51.60         2.31 o                         
   3   4   0          1.57         40.02        22.14 o                         
   4   4   0         57.14         69.75         4.23 o                         
   5   4   0        160.01        159.53         6.66 o                         
   6   4   0          2.01          1.37         1.86 o                         
  -9   5   0         29.97         47.06         5.79 o                         
  -8   5   0         17.83         15.10         3.00 o                         
  -7   5   0         16.67         15.87         2.44 o                         
  -6   5   0       1628.48       1657.73        28.25 o                         
  -5   5   0         33.58         32.82         2.59 o                         
  -4   5   0          0.57          0.58         0.64 o                         
  -3   5   0        675.27        685.64        10.47 o                         
  -2   5   0        168.25        136.51         2.47 o                         
  -1   5   0        372.64        396.85         5.12 o                         
   0   5   0          3.04          6.29         0.68 o                         
   1   5   0        299.85        292.32         7.77 o                         
   2   5   0          5.76          9.30         1.66 o                         
   3   5   0         97.58         92.08         4.12 o                         
   4   5   0         98.05        108.97         5.28 o                         
   5   5   0          6.82         10.65         2.53 o                         
   6   5   0          2.80          1.98         2.46 o                         
  -9   6   0         26.31         29.44         4.20 o                         
  -8   6   0         29.53         28.16         4.11 o                         
  -7   6   0        102.60        109.49         5.11 o                         
  -6   6   0        161.87        152.24         5.74 o                         
  -5   6   0        124.09        111.26         4.47 o                         
  -4   6   0        148.49        142.38         4.43 o                         
  -3   6   0          1.39          0.81         0.52 o                         
  -2   6   0         52.71         48.58         2.14 o                         
  -1   6   0         72.75         78.69         2.23 o                         
   0   6   0         55.09         51.88         2.02 o                         
   1   6   0         34.20         33.11         2.31 o                         
   2   6   0          0.05          4.70         3.14 o                         
   3   6   0          6.16          7.72         2.08 o                         
   4   6   0         23.90         24.75         5.24 o                         
   5   6   0         29.84         41.85         4.46 o                         
  -9   7   0          0.00         -1.85         2.41 o                         
  -8   7   0        148.71        152.88         7.18 o                         
  -7   7   0          0.33          1.34         1.60 o                         
  -6   7   0         15.63         18.20         2.66 o                         
  -5   7   0        390.28        415.70        10.24 o                         
  -4   7   0         67.79         71.45         3.60 o                         
  -3   7   0          4.33          3.31         1.96 o                         
  -2   7   0        128.90        126.20         3.14 o                         
  -1   7   0          0.48          1.37         0.77 o                         
   0   7   0          2.23          3.54         1.28 o                         
   1   7   0         51.05         46.95         4.99 o                         
   2   7   0          4.27          3.01         1.69 o                         
   3   7   0         35.53         25.35         3.62 o                         
   4   7   0         42.27         41.69         4.89 o                         
  -8   8   0         54.15         54.03         5.04 o                         
  -7   8   0          0.21          1.04         1.60 o                         
  -6   8   0         13.24         14.22         2.56 o                         
  -5   8   0          0.78          1.16         0.81 o                         
  -4   8   0         87.36         21.47        13.91 o                         
  -3   8   0          0.27          1.53         0.78 o                         
  -2   8   0        408.92        422.33         7.53 o                         
  -1   8   0         28.76         25.75         2.68 o                         
   0   8   0          2.93          2.55         1.49 o                         
   1   8   0         25.32         25.02         2.96 o                         
   2   8   0         71.13         63.13         5.18 o                         
   3   8   0          0.40          0.74         1.97 o                         
  -8   9   0         31.01         34.17         3.88 o                         
  -7   9   0          6.37          7.37         2.71 o                         
  -6   9   0          5.75          8.83         2.71 o                         
  -5   9   0          1.41          1.80         1.06 o                         
  -4   9   0        233.68        249.96         8.43 o                         
  -3   9   0          8.40          2.73         1.24 o                         
  -2   9   0        109.10         94.24        57.45 o                         
  -1   9   0         21.83         19.35         2.47 o                         
   0   9   0          9.73         10.44         2.31 o                         
   1   9   0        131.98        162.96         7.76 o                         
   2   9   0         34.95         29.81         3.89 o                         
  -7  10   0         17.63         19.57         3.83 o                         
  -6  10   0        172.25        159.38         7.70 o                         
  -5  10   0          3.53          3.88         2.32 o                         
  -4  10   0         68.42         79.93         4.69 o                         
  -3  10   0         10.55          6.25         2.97 o                         
  -2  10   0         32.76         18.98        12.67 o                         
  -1  10   0         42.75         42.33         3.99 o                         
   0  10   0         13.38         19.00         3.14 o                         
  -6  11   0         32.33         26.97         6.08 o                         
  -5  11   0          0.01          2.63         2.01 o                         
  -4  11   0          0.91          2.88         1.49 o                         
  -3  11   0          0.08          0.13         1.27 o                         
  -2  11   0          0.66         -0.36         1.62 o                         
   1 -11   1         17.22         13.01        11.57 o                         
   2 -11   1         37.10         22.09        15.86 o                         
   3 -11   1          6.89          3.05         2.74 o                         
   4 -11   1          0.16         -0.94         1.43 o                         
   5 -11   1          1.27          0.92         1.73 o                         
   6 -11   1         62.29         70.83         5.58 o                         
  -1 -10   1         19.88         28.91         3.68 o                         
   0 -10   1          4.43          3.88         1.99 o                         
   1 -10   1         30.48         24.20         3.47 o                         
   2 -10   1        188.80        183.53        10.37 o                         
   3 -10   1         22.77         21.16         7.38 o                         
   4 -10   1          6.57          5.04         1.61 o                         
   5 -10   1        100.11        109.94         6.41 o                         
   6 -10   1          1.08          1.76         2.27 o                         
   7 -10   1          2.02          0.85         2.05 o                         
  -2  -9   1         63.14         66.47         4.93 o                         
  -1  -9   1          6.90         13.76         3.00 o                         
   0  -9   1          8.18          8.73         2.11 o                         
   1  -9   1          6.10         11.10         3.49 o                         
   2  -9   1         60.08         66.37         6.88 o                         
   3  -9   1          2.09          1.39         0.96 o                         
   4  -9   1         10.86         10.39         3.29 o                         
   5  -9   1        146.61        148.67         6.48 o                         
   6  -9   1         11.43         15.34         4.34 o                         
   7  -9   1          3.35          7.74         2.46 o                         
   8  -9   1         38.24         44.88         4.90 o                         
  -3  -8   1         75.53        105.33         6.47 o                         
  -2  -8   1          0.10         -0.42         1.49 o                         
  -1  -8   1         16.32         20.75         2.75 o                         
   0  -8   1         24.54         19.79         4.89 o                         
   1  -8   1        172.07        155.36         6.48 o                         
   2  -8   1         19.86         13.73         5.01 o                         
   3  -8   1         43.13         48.07         2.78 o                         
   4  -8   1         80.01         90.96         4.44 o                         
   5  -8   1          7.23          8.30         2.10 o                         
   6  -8   1         36.37         34.95         3.55 o                         
   7  -8   1         31.00         29.04         3.51 o                         
   8  -8   1         43.00         45.93         5.39 o                         
  -4  -7   1          0.67         -2.24         2.40 o                         
  -3  -7   1         72.59         85.37         4.95 o                         
  -2  -7   1         33.34         35.51         6.33 o                         
  -1  -7   1          9.34         13.52         1.93 o                         
   0  -7   1         12.50         14.31         1.59 o                         
   1  -7   1         10.83         13.66         1.65 o                         
   2  -7   1         38.96         26.07         1.97 o                         
   3  -7   1        191.47        211.39         5.78 o                         
   4  -7   1        130.14        126.90         4.61 o                         
   5  -7   1        157.93        152.34         6.02 o                         
   6  -7   1          2.88          1.71         1.55 o                         
   7  -7   1          0.09          0.90         1.41 o                         
   8  -7   1         76.77         77.89         5.84 o                         
   9  -7   1         85.86         91.23         6.31 o                         
  -5  -6   1          4.71          5.13         2.49 o                         
  -4  -6   1         50.25         49.06         4.29 o                         
  -3  -6   1         22.90         28.24         2.77 o                         
  -2  -6   1        102.23        117.89         4.36 o                         
  -1  -6   1         15.45          7.64         1.48 o                         
   0  -6   1         11.40          8.72         0.81 o                         
   1  -6   1          5.31          4.09         0.80 o                         
   2  -6   1        168.66        157.88         3.11 o                         
   3  -6   1        136.50        146.59         4.05 o                         
   4  -6   1        465.53        471.21        10.12 o                         
   5  -6   1        215.91        233.09         6.80 o                         
   6  -6   1        373.81        390.47        22.39 o                         
   7  -6   1          0.39         -0.72         1.36 o                         
   8  -6   1        212.59        202.70        12.92 o                         
   9  -6   1          0.08          2.85         2.63 o                         
  -6  -5   1         24.67         27.13         4.05 o                         
  -5  -5   1          8.37          9.26         2.59 o                         
  -4  -5   1        341.87        334.57         9.98 o                         
  -3  -5   1          0.82         -1.08         1.43 o                         
  -2  -5   1          9.82         15.26         1.75 o                         
  -1  -5   1       1033.43       1068.49        16.07 o                         
   0  -5   1         87.68         50.70         1.31 o                         
   1  -5   1         28.99         32.38         1.13 o                         
   2  -5   1        342.07        355.86         4.67 o                         
   3  -5   1        525.43        604.66         9.94 o                         
   4  -5   1         38.54         29.08         2.06 o                         
   5  -5   1        134.32        131.55         4.69 o                         
   6  -5   1          0.39          4.82         2.59 o                         
   7  -5   1          1.22          1.29         1.58 o                         
   8  -5   1        211.20        198.08         9.08 o                         
   9  -5   1          5.19          2.11         2.13 o                         
  -6  -4   1          0.68         -0.34         1.69 o                         
  -5  -4   1          1.04          0.92         1.52 o                         
  -4  -4   1        665.20        649.66        13.89 o                         
  -3  -4   1         39.99         30.14         2.79 o                         
  -2  -4   1         14.44         27.99         1.94 o                         
  -1  -4   1       1760.57       1764.81        67.68 o                         
   0  -4   1        225.56        212.88         5.71 o                         
   1  -4   1        469.22        523.25         5.46 o                         
   2  -4   1        142.26        131.92         2.00 o                         
   3  -4   1         37.54         28.48         1.48 o                         
   4  -4   1       1599.44       1703.83        23.46 o                         
   5  -4   1         18.61         12.08         1.95 o                         
   6  -4   1       1114.81       1114.66        23.09 o                         
   7  -4   1         11.13         14.81         2.47 o                         
   8  -4   1         79.55         67.51         6.08 o                         
   9  -4   1          1.94          3.28         2.66 o                         
  -7  -3   1         12.72         18.46         3.27 o                         
  -6  -3   1         28.06         24.11         2.95 o                         
  -5  -3   1         71.03         58.47         4.05 o                         
  -4  -3   1          3.12          7.20         1.70 o                         
  -3  -3   1        530.41        523.28         9.91 o                         
  -2  -3   1        662.92        579.44        29.48 o                         
  -1  -3   1        260.00        247.49         4.26 o                         
   0  -3   1        237.45        235.19         3.79 o                         
   1  -3   1        196.43        205.03         2.26 o                         
   2  -3   1          2.10          1.79         0.32 o                         
   3  -3   1         44.97         47.32         2.32 o                         
   4  -3   1       1603.82       1660.92        53.71 o                         
   5  -3   1         80.02         84.08         3.49 o                         
   6  -3   1        180.48        183.36         6.02 o                         
   7  -3   1          0.82          2.09         1.49 o                         
   8  -3   1         14.32         16.12         2.78 o                         
   9  -3   1          0.02         -0.33         1.74 o                         
  -7  -2   1          9.43          8.58         2.44 o                         
  -6  -2   1         80.07         96.51         4.94 o                         
  -5  -2   1         11.07         14.90         2.04 o                         
  -4  -2   1        200.09        218.09         6.68 o                         
  -3  -2   1        621.77        570.74         9.51 o                         
  -2  -2   1         35.08         22.26         0.63 o                         
  -1  -2   1          9.46         21.17         1.25 o                         
   0  -2   1        883.13        777.67         9.09 o                         
   1  -2   1        584.20        657.93         5.69 o                         
   2  -2   1       5294.64       5416.20        41.06 o                         
   3  -2   1        655.25        691.37        13.52 o                         
   4  -2   1       1125.59       1195.88        16.45 o                         
   5  -2   1          7.96          7.59         0.86 o                         
   6  -2   1          6.34          9.30         1.24 o                         
   7  -2   1         60.97         54.17         3.51 o                         
   8  -2   1          0.59          0.74         1.35 o                         
   9  -2   1          6.51         11.67         4.99 o                         
  -8  -1   1          8.65         10.22         2.44 o                         
  -7  -1   1         25.73         21.02        13.91 o                         
  -6  -1   1        299.62        266.70         6.38 o                         
  -5  -1   1         71.51         64.55         2.00 o                         
  -4  -1   1        114.35        116.09         2.40 o                         
  -3  -1   1          1.85          4.17         0.73 o                         
  -2  -1   1         14.70         13.01         0.81 o                         
  -1  -1   1        755.79        815.53         7.16 o                         
   1  -1   1        124.77        125.76         1.55 o                         
   2  -1   1       8434.72       8686.97        37.82 o                         
   3  -1   1        600.84        640.36         6.70 o                         
   4  -1   1       1117.76       1246.61        12.54 o                         
   5  -1   1         34.62         28.57         1.52 o                         
   6  -1   1         18.22         13.00         1.25 o                         
   7  -1   1          6.04          6.34         1.38 o                         
   8  -1   1         15.13         10.83         2.42 o                         
  -8   0   1         19.33         23.94         5.09 o                         
  -7   0   1         87.96         87.22         3.82 o                         
  -6   0   1          2.30          4.13         1.13 o                         
  -5   0   1        368.96        367.81         5.93 o                         
  -4   0   1        510.67        493.59         6.29 o                         
  -3   0   1       1573.37       1551.86        12.82 o                         
  -2   0   1          0.59          3.31         0.61 o                         
  -1   0   1        894.30        714.63         4.90 o                         
   1   0   1       2710.31       2617.54        11.66 o                         
   2   0   1        600.06        599.54         4.98 o                         
   3   0   1        110.25        105.13         2.51 o                         
   4   0   1          1.50          6.05         1.00 o                         
   5   0   1          0.14          0.88         0.73 o                         
   6   0   1         75.86         56.26         2.43 o                         
   7   0   1          3.31          6.91         1.45 o                         
   8   0   1          3.80          2.69         4.29 o                         
  -9   1   1          0.00         -1.00         3.09 o                         
  -8   1   1          0.00          0.52         1.45 o                         
  -7   1   1        451.11        427.65         8.71 o                         
  -6   1   1          1.30          1.23         0.93 o                         
  -5   1   1          4.98          5.86         0.85 o                         
  -4   1   1         70.20         67.24         1.74 o                         
  -3   1   1       1333.04       1310.26        13.98 o                         
  -2   1   1       4178.92       4261.45        23.29 o                         
  -1   1   1       1798.11       1652.42        22.54 o                         
   0   1   1       3373.34       2933.72        45.55 o                         
   1   1   1       1799.08       1928.86        10.68 o                         
   2   1   1          0.23          1.65         0.34 o                         
   3   1   1          0.34          0.52         0.38 o                         
   4   1   1         29.51         30.92         1.30 o                         
   5   1   1          1.17          1.71         0.77 o                         
   6   1   1         36.81         34.22         2.03 o                         
   7   1   1          0.48         -0.19         1.18 o                         
   8   1   1         42.10         33.81         4.69 o                         
  -9   2   1          6.12          5.21         2.10 o                         
  -8   2   1         11.45         10.77         2.18 o                         
  -7   2   1         85.80         97.55         5.03 o                         
  -6   2   1         58.29         64.40         2.29 o                         
  -5   2   1         50.95         43.54         1.67 o                         
  -4   2   1         52.78         53.58         1.45 o                         
  -3   2   1       2779.38       2682.39        19.34 o                         
  -2   2   1        917.00       1099.61         7.79 o                         
  -1   2   1          9.07          4.65         0.34 o                         
   0   2   1         43.15         27.84         0.66 o                         
   1   2   1        752.02        707.21         5.51 o                         
   2   2   1         51.51         39.23         1.38 o                         
   3   2   1        176.02        176.25         4.44 o                         
   4   2   1        158.19        151.32         4.82 o                         
   5   2   1         88.30         87.18         4.99 o                         
   6   2   1         91.12         92.26         6.68 o                         
   7   2   1         50.82         47.88         4.35 o                         
  -9   3   1        132.77        126.85         6.56 o                         
  -8   3   1          0.46          6.17         4.89 o                         
  -7   3   1         51.40         51.91         3.49 o                         
  -6   3   1          7.76          8.99         1.16 o                         
  -5   3   1         83.32         76.05         2.88 o                         
  -4   3   1        983.08       1095.99        10.99 o                         
  -3   3   1         54.63         90.55         1.78 o                         
  -2   3   1        645.77        726.73         6.57 o                         
  -1   3   1          6.62          9.77         0.54 o                         
   0   3   1        101.55        100.97         1.50 o                         
   1   3   1        119.50        124.34         3.68 o                         
   2   3   1         12.96         14.54         1.50 o                         
   3   3   1         51.58         53.36         2.86 o                         
   4   3   1         22.76         20.01         2.28 o                         
   5   3   1         31.95         36.53         5.89 o                         
   6   3   1          8.60          8.52         3.09 o                         
   7   3   1         20.38         22.52         3.74 o                         
  -9   4   1          2.86          2.89         2.36 o                         
  -8   4   1         30.05         35.71         3.45 o                         
  -7   4   1          0.83          1.35         1.44 o                         
  -6   4   1        171.24        170.83        11.20 o                         
  -5   4   1        569.40        547.66        38.40 o                         
  -4   4   1         76.78        103.02         2.06 o                         
  -3   4   1        510.06        535.95         5.99 o                         
  -2   4   1         46.71         40.23         1.94 o                         
  -1   4   1        281.24        293.98         3.55 o                         
   0   4   1         11.81          5.95         0.62 o                         
   1   4   1        371.02        419.76         8.22 o                         
   2   4   1         53.12         51.56         1.44 o                         
   3   4   1          3.19          5.67         1.63 o                         
   4   4   1       1558.15       1679.82        30.05 o                         
   5   4   1         15.63         15.85         2.83 o                         
   6   4   1          2.23          3.59         2.06 o                         
  -9   5   1          4.00          4.60         2.61 o                         
  -8   5   1          0.18          4.24         2.06 o                         
  -7   5   1        381.11        381.31        13.37 o                         
  -6   5   1        271.53        303.28        13.12 o                         
  -5   5   1         27.44         22.88         3.04 o                         
  -4   5   1          0.05          1.40         1.57 o                         
  -3   5   1        578.33        637.05        25.09 o                         
  -2   5   1         13.92         15.94         0.99 o                         
  -1   5   1         84.81         96.44         2.11 o                         
   0   5   1        143.16        125.83         3.96 o                         
   1   5   1          9.38          9.44         2.14 o                         
   2   5   1        178.46        192.31         5.55 o                         
   3   5   1          0.10          0.42         1.19 o                         
   4   5   1         77.21         77.33         7.88 o                         
   5   5   1          6.12         10.95         2.70 o                         
   6   5   1         11.02          9.55         2.71 o                         
  -9   6   1         63.37         59.22         5.31 o                         
  -8   6   1          2.14          1.88         1.86 o                         
  -7   6   1          8.96          7.58         2.24 o                         
  -6   6   1         14.30         15.26         2.99 o                         
  -5   6   1        144.47        141.07         4.74 o                         
  -4   6   1         88.81         75.63         2.89 o                         
  -3   6   1         79.19         74.07         2.92 o                         
  -2   6   1         27.22         27.45         1.66 o                         
  -1   6   1        109.63        113.71         2.58 o                         
   0   6   1        831.33        868.20        15.45 o                         
   1   6   1         36.46         31.89         2.50 o                         
   2   6   1        370.71        378.34         9.53 o                         
   3   6   1          7.76         13.51         4.09 o                         
   4   6   1          0.00          1.21         1.68 o                         
   5   6   1         14.38          9.31         4.04 o                         
  -9   7   1          7.26          9.06         5.49 o                         
  -8   7   1          0.47          2.90         2.06 o                         
  -7   7   1          0.30          0.96         1.76 o                         
  -6   7   1         73.00         73.96         5.69 o                         
  -5   7   1          8.66         15.70         1.97 o                         
  -4   7   1        301.00        294.79        11.07 o                         
  -3   7   1        105.15        115.39         3.60 o                         
  -2   7   1        475.99        476.77         7.73 o                         
  -1   7   1         13.50         16.84         1.44 o                         
   0   7   1        414.65        408.75        15.14 o                         
   1   7   1         33.26         37.57         2.73 o                         
   2   7   1         13.24         16.32         2.30 o                         
   3   7   1         15.80         19.21         3.16 o                         
   4   7   1         11.83         15.45         3.64 o                         
  -8   8   1         93.56        102.83         6.03 o                         
  -7   8   1          0.82          3.06         2.14 o                         
  -6   8   1          0.92          3.16         2.04 o                         
  -5   8   1        121.94        116.39         5.22 o                         
  -4   8   1          9.79          6.76         3.06 o                         
  -3   8   1          4.91          6.75         2.74 o                         
  -2   8   1        107.54        112.51         3.44 o                         
  -1   8   1        195.53        181.07         4.37 o                         
   0   8   1         56.00         52.67         3.21 o                         
   1   8   1          0.00          1.03         1.65 o                         
   2   8   1        135.78        156.60        14.11 o                         
   3   8   1        126.92        164.84         8.21 o                         
  -8   9   1          6.90          3.95         3.24 o                         
  -7   9   1         31.67         35.99         4.44 o                         
  -6   9   1          7.06          7.87         2.18 o                         
  -5   9   1         12.73          5.01         2.51 o                         
  -4   9   1        280.36        283.00         8.57 o                         
  -3   9   1         39.74         43.23         7.08 o                         
  -2   9   1       1027.06        990.89        26.24 o                         
  -1   9   1         21.80         23.86         2.71 o                         
   0   9   1         37.32         37.46         3.07 o                         
   1   9   1         40.10         31.52         3.76 o                         
   2   9   1         12.40         26.10         3.88 o                         
  -7  10   1          0.07         -1.47         2.31 o                         
  -6  10   1         31.07         40.85         4.51 o                         
  -5  10   1         51.62         49.86         4.25 o                         
  -4  10   1        124.98        115.27        10.67 o                         
  -3  10   1          1.01         -0.32         1.14 o                         
  -2  10   1         59.29         39.85        27.28 o                         
  -1  10   1         14.81         16.45         2.47 o                         
   0  10   1          2.72          0.60         1.69 o                         
  -6  11   1        200.04        187.92        13.57 o                         
  -5  11   1          3.10          4.56         2.50 o                         
  -4  11   1        166.49        165.06        10.12 o                         
  -3  11   1          0.54          0.17         1.16 o                         
  -2  11   1          0.00          1.76         1.92 o                         
   1 -11   2         91.53         82.52        50.62 o                         
   2 -11   2         25.71         21.22        14.56 o                         
   3 -11   2          0.65          1.21         1.66 o                         
   4 -11   2         24.01         31.91         3.38 o                         
   5 -11   2          8.10         13.35         5.09 o                         
   6 -11   2          4.25          6.78         4.69 o                         
  -1 -10   2         80.41        104.52         6.59 o                         
   0 -10   2         12.80         23.01         3.54 o                         
   1 -10   2         20.27         19.77         5.84 o                         
   2 -10   2        231.90        174.81       103.54 o                         
   3 -10   2         13.86          7.67         3.25 o                         
   4 -10   2          1.02          0.43         1.05 o                         
   5 -10   2         14.68         14.80         2.84 o                         
   6 -10   2          4.76          7.74         2.54 o                         
   7 -10   2         34.15         40.98         4.77 o                         
  -2  -9   2         11.57         15.33         2.92 o                         
  -1  -9   2          0.00          1.42         2.06 o                         
   0  -9   2          0.79          1.79         1.58 o                         
   1  -9   2         95.10         97.85         5.25 o                         
   2  -9   2         10.89          7.85         3.16 o                         
   3  -9   2         25.84         26.75         2.27 o                         
   4  -9   2         31.09         32.22         3.15 o                         
   5  -9   2          0.23         -0.14         1.27 o                         
   6  -9   2          0.36          0.68         1.70 o                         
   7  -9   2          0.15          0.85         2.14 o                         
   8  -9   2         34.90         42.63         5.27 o                         
  -3  -8   2          5.26          8.73         3.21 o                         
  -2  -8   2         13.55         13.87         2.82 o                         
  -1  -8   2         72.49         75.84         4.16 o                         
   0  -8   2        223.07        220.87         6.80 o                         
   1  -8   2          4.57          6.31         1.08 o                         
   2  -8   2         16.88         17.95         1.71 o                         
   3  -8   2         63.21         60.48         3.09 o                         
   4  -8   2          0.86          0.96         0.80 o                         
   5  -8   2          1.50          1.70         1.53 o                         
   6  -8   2          2.23          2.86         1.76 o                         
   7  -8   2          3.43          7.43         2.68 o                         
   8  -8   2         11.75         12.21         3.79 o                         
  -4  -7   2          9.92         13.02         3.17 o                         
  -3  -7   2         39.27         46.13         4.04 o                         
  -2  -7   2        248.02        261.21        14.71 o                         
  -1  -7   2         24.34         24.02         2.47 o                         
   0  -7   2          3.45         10.10         1.90 o                         
   1  -7   2         20.00         16.74         1.93 o                         
   2  -7   2         85.85         81.68         2.38 o                         
   3  -7   2        106.16        129.16         4.11 o                         
   4  -7   2          0.15          0.77         0.66 o                         
   5  -7   2         45.38         47.21         3.37 o                         
   6  -7   2        238.52        247.43        13.62 o                         
   7  -7   2          2.59          1.72         1.83 o                         
   8  -7   2         30.79         32.06         4.05 o                         
  -5  -6   2        101.15        115.24         6.77 o                         
  -4  -6   2          0.52          0.48         1.48 o                         
  -3  -6   2        182.25        205.28         7.22 o                         
  -2  -6   2         25.29         29.89         2.60 o                         
  -1  -6   2         35.79         52.17         2.96 o                         
   0  -6   2         58.91         60.22         2.33 o                         
   1  -6   2         96.88        101.75         2.84 o                         
   2  -6   2          3.20          7.02         1.21 o                         
   3  -6   2          5.85          4.80         0.78 o                         
   4  -6   2        130.43        144.61         4.50 o                         
   5  -6   2        413.97        388.70        16.61 o                         
   6  -6   2        899.67        932.45        32.07 o                         
   7  -6   2          2.03          1.11         1.80 o                         
   8  -6   2        252.79        242.24        14.61 o                         
   9  -6   2         34.09         46.35         4.95 o                         
  -6  -5   2          5.15          7.96         2.99 o                         
  -5  -5   2         45.63         53.43         4.40 o                         
  -4  -5   2         44.49         49.14         3.76 o                         
  -3  -5   2          4.24         11.06         2.15 o                         
  -2  -5   2          1.55          2.34         1.34 o                         
  -1  -5   2         16.97         22.86         1.60 o                         
   0  -5   2        132.14        115.74         2.06 o                         
   1  -5   2       1282.37       1444.13        17.30 o                         
   2  -5   2       1142.57       1155.67        18.62 o                         
   3  -5   2         29.17         39.06         1.47 o                         
   4  -5   2          1.50          1.24         0.95 o                         
   5  -5   2         56.27         62.05         3.31 o                         
   6  -5   2        240.84        258.42         8.18 o                         
   7  -5   2         25.80         25.53         3.04 o                         
   8  -5   2        127.60        116.73         6.08 o                         
   9  -5   2         94.07         93.76         7.83 o                         
  -7  -4   2         15.95         17.60         4.02 o                         
  -6  -4   2          5.27          1.73         1.72 o                         
  -5  -4   2        126.59        127.03         8.08 o                         
  -4  -4   2        129.19        116.21         4.68 o                         
  -3  -4   2         17.08         25.41         2.30 o                         
  -2  -4   2         39.93         34.01         3.19 o                         
  -1  -4   2        226.43        264.51         8.48 o                         
   0  -4   2        224.65        253.46         3.10 o                         
   1  -4   2        471.33        508.91         5.37 o                         
   2  -4   2         52.02         60.34         1.79 o                         
   3  -4   2         37.08         51.54         2.11 o                         
   4  -4   2        424.57        413.85        13.07 o                         
   5  -4   2          3.20          4.70         1.30 o                         
   6  -4   2        394.02        399.64        10.97 o                         
   7  -4   2          2.31          3.87         1.83 o                         
   8  -4   2          5.69         10.39         5.29 o                         
   9  -4   2          5.42          5.95         2.47 o                         
  -7  -3   2          2.05          4.53         2.46 o                         
  -6  -3   2         70.27         73.84         4.99 o                         
  -5  -3   2         22.20         13.40         2.17 o                         
  -4  -3   2          0.46          0.95         1.06 o                         
  -3  -3   2        582.95        602.38        32.87 o                         
  -2  -3   2         12.15         13.71         1.22 o                         
  -1  -3   2        149.40        171.73         4.59 o                         
   0  -3   2         98.05         89.36         1.34 o                         
   1  -3   2          3.05          9.08         0.46 o                         
   2  -3   2        350.40        276.71         6.48 o                         
   3  -3   2         29.01         21.30         1.34 o                         
   4  -3   2       1159.59       1283.87        32.72 o                         
   5  -3   2         12.08         14.21         1.77 o                         
   6  -3   2         36.71         34.98         2.64 o                         
   7  -3   2         27.91         17.99         2.67 o                         
   8  -3   2         13.75         14.00         3.03 o                         
   9  -3   2          6.94          4.92         2.56 o                         
  -8  -2   2         33.58         36.78         4.99 o                         
  -7  -2   2         27.17         31.46         3.60 o                         
  -6  -2   2        136.49        130.76         6.08 o                         
  -5  -2   2         21.77         27.89         2.31 o                         
  -4  -2   2        410.29        355.42        19.84 o                         
  -3  -2   2       1509.63       1605.15        20.95 o                         
  -2  -2   2        147.76        171.52         3.60 o                         
  -1  -2   2        307.99        255.59         3.74 o                         
   0  -2   2       5563.43       5503.55        24.90 o                         
   1  -2   2         31.76         44.45         1.09 o                         
   2  -2   2        845.77        873.22         9.78 o                         
   3  -2   2        487.59        487.97         7.41 o                         
   4  -2   2         47.81         37.64         1.23 o                         
   5  -2   2         87.40         92.35         2.28 o                         
   6  -2   2         11.71         13.81         2.20 o                         
   7  -2   2        189.85        165.15         6.35 o                         
   8  -2   2          9.14         12.56         2.36 o                         
  -8  -1   2         13.05         18.11         3.40 o                         
  -7  -1   2          0.04          1.00         1.55 o                         
  -6  -1   2        193.31        184.70         8.35 o                         
  -5  -1   2        269.24        251.14        11.69 o                         
  -4  -1   2         28.80         33.69         1.30 o                         
  -3  -1   2         16.24         11.91         0.59 o                         
  -2  -1   2          3.18          2.42         0.71 o                         
  -1  -1   2         55.07         36.33         1.80 o                         
   1  -1   2        680.50        636.13         5.59 o                         
   2  -1   2        546.06        659.24         6.49 o                         
   3  -1   2        645.84        682.35        16.53 o                         
   4  -1   2        477.46        458.72         8.02 o                         
   5  -1   2         40.69         40.49         2.31 o                         
   6  -1   2          1.40          2.20         2.35 o                         
   7  -1   2        128.29        115.80         5.30 o                         
   8  -1   2         34.89         46.20         3.83 o                         
  -8   0   2         83.72         71.46         6.83 o                         
  -7   0   2        114.40         97.46         3.44 o                         
  -6   0   2          1.98          6.05         1.21 o                         
  -5   0   2        114.98        126.77         3.05 o                         
  -4   0   2        141.89        180.56         3.23 o                         
  -3   0   2         62.73         59.80         1.47 o                         
  -2   0   2        645.51        656.19         5.63 o                         
  -1   0   2        306.60        249.41         2.03 o                         
   1   0   2        838.59        933.19         6.57 o                         
   2   0   2        520.47        577.86         5.52 o                         
   3   0   2        858.88        971.03         9.23 o                         
   4   0   2        173.59        150.54         3.09 o                         
   5   0   2         29.11         33.05         1.61 o                         
   6   0   2          0.34          0.45         1.02 o                         
   7   0   2         23.52         16.73         2.03 o                         
   8   0   2        234.60        232.11        15.56 o                         
  -9   1   2         26.91         30.42         7.38 o                         
  -8   1   2          1.12          3.29         1.67 o                         
  -7   1   2         74.51         67.48         2.90 o                         
  -6   1   2          3.13          3.08         1.05 o                         
  -5   1   2         16.93         18.64         2.54 o                         
  -4   1   2         20.93         34.66         1.32 o                         
  -3   1   2        421.47        447.63         4.95 o                         
  -2   1   2        811.65        815.45         6.35 o                         
  -1   1   2       2552.57       2501.27        18.50 o                         
   0   1   2       1802.28       1938.06        12.20 o                         
   1   1   2       5911.60       5894.12        29.73 o                         
   2   1   2        784.42        773.43         6.85 o                         
   3   1   2        385.26        420.31         5.74 o                         
   4   1   2          2.09          4.48         1.29 o                         
   5   1   2         39.29         38.22         1.86 o                         
   6   1   2        188.47        182.44         5.60 o                         
   7   1   2         45.03         43.95         3.78 o                         
  -9   2   2          1.40         -0.29         2.54 o                         
  -8   2   2          3.02          2.85         1.59 o                         
  -7   2   2         17.67         20.64         2.19 o                         
  -6   2   2         14.99         14.36         1.58 o                         
  -5   2   2          2.68          4.88         1.43 o                         
  -4   2   2        324.92        361.10         4.85 o                         
  -3   2   2        243.17        239.80         3.12 o                         
  -2   2   2        276.79        227.41         2.51 o                         
  -1   2   2         70.56         62.81         0.88 o                         
   0   2   2        424.66        402.77         8.96 o                         
   1   2   2         31.88         34.75         2.10 o                         
   2   2   2          3.18          2.28         0.77 o                         
   3   2   2          7.69          7.41         1.40 o                         
   4   2   2        111.05         97.73         4.29 o                         
   5   2   2         64.80         61.27         3.66 o                         
   6   2   2        234.11        177.82        84.98 o                         
   7   2   2        112.33        123.26         9.83 o                         
  -9   3   2         59.67         62.56         5.07 o                         
  -8   3   2          3.91          2.47         1.73 o                         
  -7   3   2          3.82          2.91         1.15 o                         
  -6   3   2        141.66        131.26         3.78 o                         
  -5   3   2         37.85         47.75         1.64 o                         
  -4   3   2         11.08         17.05         1.04 o                         
  -3   3   2         40.13         33.90         1.74 o                         
  -2   3   2       2420.79       2445.05        16.85 o                         
  -1   3   2        453.38        464.55         6.82 o                         
   0   3   2        840.17        874.53         9.35 o                         
   1   3   2        215.62        279.71         8.42 o                         
   2   3   2         38.64         39.40         1.20 o                         
   3   3   2        327.41        343.35         7.67 o                         
   4   3   2        244.12        251.95         7.94 o                         
   5   3   2          0.71         -0.41         1.70 o                         
   6   3   2         89.82         91.56         9.43 o                         
   7   3   2         18.46         21.07         4.54 o                         
  -9   4   2          2.00          3.04         2.01 o                         
  -8   4   2          1.35         -0.25         1.31 o                         
  -7   4   2         23.13         22.37         2.95 o                         
  -6   4   2        343.72        337.26         6.17 o                         
  -5   4   2        449.92        432.10        11.08 o                         
  -4   4   2        160.28        133.20         3.80 o                         
  -3   4   2         44.58         57.78         1.36 o                         
  -2   4   2          5.26         12.52         0.74 o                         
  -1   4   2         10.99         14.65         0.90 o                         
   0   4   2         79.67         82.89         1.67 o                         
   1   4   2        574.50        612.73         7.05 o                         
   2   4   2        623.22        539.65         9.82 o                         
   3   4   2         75.38         84.02         4.19 o                         
   4   4   2          0.02          2.15         1.80 o                         
   5   4   2         12.27         10.65         2.52 o                         
   6   4   2         13.65         17.21         2.98 o                         
  -9   5   2         42.49         47.93         4.67 o                         
  -8   5   2         56.07         50.69         4.08 o                         
  -7   5   2          0.16         -0.09         1.16 o                         
  -6   5   2        516.67        462.10        21.97 o                         
  -5   5   2         19.56         13.64         1.16 o                         
  -4   5   2         62.94         64.53         4.82 o                         
  -3   5   2        249.73        262.10         4.13 o                         
  -2   5   2         95.77         95.70         2.05 o                         
  -1   5   2         55.08         53.39         1.50 o                         
   0   5   2          0.61          0.52         0.52 o                         
   1   5   2         20.20         21.89         1.26 o                         
   2   5   2       1035.26       1056.98        18.40 o                         
   3   5   2        177.54        169.58         5.82 o                         
   4   5   2        205.28        201.54         7.19 o                         
   5   5   2          0.38         -0.80         1.73 o                         
  -9   6   2          2.12          3.40         2.28 o                         
  -8   6   2         14.18         14.98         2.76 o                         
  -7   6   2          9.98         12.19         2.53 o                         
  -6   6   2          0.43          0.86         0.73 o                         
  -5   6   2         37.98         31.65         2.14 o                         
  -4   6   2         11.52         13.59         1.10 o                         
  -3   6   2         21.37         33.04         1.60 o                         
  -2   6   2         37.56         37.23         1.55 o                         
  -1   6   2        442.19        470.13         7.46 o                         
   0   6   2        261.88        236.72         4.37 o                         
   1   6   2          0.01         -0.30         0.57 o                         
   2   6   2          0.47          1.85         1.55 o                         
   3   6   2          0.07         -0.38         1.25 o                         
   4   6   2         38.73         43.46         3.86 o                         
   5   6   2          3.04          4.22         2.43 o                         
  -9   7   2         29.22         34.49         4.62 o                         
  -8   7   2         38.03         41.55         4.05 o                         
  -7   7   2         11.42          8.86         2.13 o                         
  -6   7   2         95.60         94.31         4.47 o                         
  -5   7   2         45.72         40.70         2.76 o                         
  -4   7   2        208.91        233.02         6.19 o                         
  -3   7   2        223.74        215.59         6.81 o                         
  -2   7   2        472.84        487.57         7.79 o                         
  -1   7   2          3.56          7.46         1.06 o                         
   0   7   2        515.60        507.84        14.76 o                         
   1   7   2         14.53         14.17         2.14 o                         
   2   7   2         94.73         96.27         5.05 o                         
   3   7   2         25.99         25.79         4.39 o                         
   4   7   2          2.36         11.27         3.47 o                         
  -8   8   2         82.95         82.27         5.60 o                         
  -7   8   2         22.12         26.88         5.29 o                         
  -6   8   2        136.57        121.88         5.77 o                         
  -5   8   2          5.56          3.50         2.35 o                         
  -4   8   2        375.49        349.42         8.89 o                         
  -3   8   2          4.59          4.17         3.04 o                         
  -2   8   2        109.02        107.55         3.49 o                         
  -1   8   2         61.82         65.04         3.97 o                         
   0   8   2         48.81         53.20         3.04 o                         
   1   8   2         35.83         32.62         3.27 o                         
   2   8   2         71.63         69.09         4.79 o                         
   3   8   2         17.15         15.96         3.42 o                         
  -8   9   2         39.07         38.88         4.12 o                         
  -7   9   2        112.89        119.73         6.42 o                         
  -6   9   2         18.69          8.45         7.53 o                         
  -5   9   2          3.03          2.04         1.14 o                         
  -4   9   2        114.21        121.79         5.07 o                         
  -3   9   2         88.40         84.91         3.93 o                         
  -2   9   2        162.83        158.27         4.72 o                         
  -1   9   2         53.50         41.83         3.25 o                         
   0   9   2          0.83         -0.59         1.64 o                         
   1   9   2         27.09         22.66         3.44 o                         
   2   9   2          6.12          7.78         3.18 o                         
  -7  10   2          2.56          2.06         2.43 o                         
  -6  10   2         13.87         12.46         2.73 o                         
  -5  10   2         64.26         63.36         4.80 o                         
  -4  10   2        154.86        145.95         6.16 o                         
  -3  10   2          9.70          4.62         2.27 o                         
  -2  10   2         46.16         45.78         3.59 o                         
  -1  10   2          6.18          6.81         2.31 o                         
   0  10   2         24.55         32.82         3.39 o                         
  -5  11   2          2.64          3.69         3.49 o                         
  -4  11   2          0.00          0.84         1.10 o                         
  -3  11   2          7.04          2.83         3.04 o                         
  -2  11   2          0.00          0.09         1.50 o                         
   1 -11   3         19.34          9.40         7.38 o                         
   2 -11   3        162.23        140.53        86.43 o                         
   3 -11   3          0.33          1.00         1.62 o                         
   4 -11   3          1.97          3.14         2.18 o                         
   5 -11   3        123.47        121.46         7.26 o                         
  -1 -10   3          1.28          3.68         2.24 o                         
   0 -10   3          5.83          4.98         2.23 o                         
   1 -10   3         83.32         61.68        39.20 o                         
   2 -10   3          0.00         -0.23         1.34 o                         
   3 -10   3         13.89         13.24         5.34 o                         
   4 -10   3          3.51          4.19         1.90 o                         
   5 -10   3         11.42         11.01         2.41 o                         
   6 -10   3          1.14          0.61         2.04 o                         
   7 -10   3          1.66         -0.97         2.13 o                         
  -2  -9   3          1.07          0.02         1.64 o                         
  -1  -9   3         22.21         20.01         3.14 o                         
   0  -9   3         47.57         59.72         4.47 o                         
   1  -9   3        159.37        155.07         6.37 o                         
   2  -9   3          3.89          4.46         2.22 o                         
   3  -9   3         27.16         24.29         2.36 o                         
   4  -9   3         12.51         12.43         5.02 o                         
   5  -9   3          4.06          3.15         1.72 o                         
   6  -9   3         19.37         22.44         3.52 o                         
   7  -9   3         64.55         61.09         5.48 o                         
  -3  -8   3          4.47         10.06         2.67 o                         
  -2  -8   3          6.06          4.06         2.49 o                         
  -1  -8   3         40.09         37.39         3.19 o                         
   0  -8   3         49.81         51.17         3.49 o                         
   1  -8   3          0.02          3.53         1.03 o                         
   2  -8   3         10.20          5.64         1.10 o                         
   3  -8   3         15.21         19.68         2.64 o                         
   4  -8   3          6.68          6.70         3.71 o                         
   5  -8   3        113.69        127.21         6.15 o                         
   6  -8   3         15.51         15.09         2.91 o                         
   7  -8   3          1.64          0.74         1.76 o                         
   8  -8   3          7.42          8.69         2.75 o                         
  -4  -7   3         64.11         60.75         4.84 o                         
  -3  -7   3         73.95         71.19         4.54 o                         
  -2  -7   3        134.28        122.79         5.60 o                         
  -1  -7   3         68.07         72.37         3.95 o                         
   0  -7   3         93.86        110.52         5.34 o                         
   1  -7   3         15.42         10.39         1.13 o                         
   2  -7   3          2.49          1.02         0.78 o                         
   3  -7   3          9.33          7.21         1.33 o                         
   4  -7   3         21.98         19.96         2.18 o                         
   5  -7   3        545.01        552.70        13.77 o                         
   6  -7   3        132.12        148.55         6.18 o                         
   7  -7   3          0.79          1.28         1.65 o                         
   8  -7   3         45.54         48.90         7.53 o                         
  -5  -6   3         46.37         52.46         4.65 o                         
  -4  -6   3        271.28        291.42         9.98 o                         
  -3  -6   3        101.32         86.28         4.62 o                         
  -2  -6   3         82.93         83.99         7.43 o                         
  -1  -6   3         95.21         88.05         3.76 o                         
   0  -6   3          2.03          2.81         0.64 o                         
   1  -6   3         83.41         97.78         2.32 o                         
   2  -6   3          9.88         14.74         1.13 o                         
   3  -6   3       1359.17       1360.39        29.87 o                         
   4  -6   3         32.29         31.14         4.19 o                         
   5  -6   3         10.68         18.69         3.39 o                         
   6  -6   3        702.96        744.07        17.71 o                         
   7  -6   3         10.38          8.94         2.36 o                         
   8  -6   3         86.62        104.55         6.70 o                         
  -6  -5   3          4.77          1.33         2.17 o                         
  -5  -5   3          1.13          2.79         2.01 o                         
  -4  -5   3        202.35        198.51         7.14 o                         
  -3  -5   3         17.86         21.40         2.29 o                         
  -2  -5   3          0.90         -1.06         1.50 o                         
  -1  -5   3        195.73        241.02         5.59 o                         
   0  -5   3          7.85          8.48         0.68 o                         
   1  -5   3        172.78        172.31         3.28 o                         
   2  -5   3        296.33        347.46         4.80 o                         
   3  -5   3         59.82         63.88         2.56 o                         
   4  -5   3          2.63          3.29         1.22 o                         
   5  -5   3        183.03        183.96         5.98 o                         
   6  -5   3        162.86        172.21         6.38 o                         
   7  -5   3         10.94         10.35         2.89 o                         
   8  -5   3          3.20          2.84         2.04 o                         
   9  -5   3          4.87          6.07         2.79 o                         
  -7  -4   3          0.47          0.56         1.77 o                         
  -6  -4   3         33.58         35.17         3.77 o                         
  -5  -4   3         60.17         59.90         3.72 o                         
  -4  -4   3         23.14         26.63         2.82 o                         
  -3  -4   3        199.65        172.01         5.27 o                         
  -2  -4   3          0.00         -0.35         1.10 o                         
  -1  -4   3        303.25        348.14         9.63 o                         
   0  -4   3        788.01        806.32         7.39 o                         
   1  -4   3        648.58        587.46         6.05 o                         
   2  -4   3        220.67        233.89         4.37 o                         
   3  -4   3        379.97        369.98         6.72 o                         
   4  -4   3        397.37        391.50         8.11 o                         
   5  -4   3        156.07        159.68         5.08 o                         
   6  -4   3         86.48        108.36         4.82 o                         
   7  -4   3         49.77         51.70         4.84 o                         
   8  -4   3         74.87         70.10         4.98 o                         
   9  -4   3          7.21         12.14         3.71 o                         
  -7  -3   3          4.12          5.31         2.67 o                         
  -6  -3   3         10.01          7.51         2.11 o                         
  -5  -3   3         52.74         61.46         3.56 o                         
  -4  -3   3        152.57        158.64         4.99 o                         
  -3  -3   3        288.22        268.25        10.47 o                         
  -2  -3   3         67.15         59.50         2.26 o                         
  -1  -3   3        674.66        677.22         9.43 o                         
   0  -3   3         60.52         54.96         1.53 o                         
   1  -3   3         11.82         10.93         0.55 o                         
   2  -3   3          6.36          6.87         0.41 o                         
   3  -3   3        221.99        242.01         4.67 o                         
   4  -3   3         65.55         74.37         6.08 o                         
   5  -3   3         34.88         43.35         2.75 o                         
   6  -3   3         48.80         42.69         3.29 o                         
   7  -3   3          1.88         -1.02         1.53 o                         
   8  -3   3          4.70          2.26         2.24 o                         
  -8  -2   3          6.11          7.26         2.53 o                         
  -7  -2   3          3.38          1.33         2.01 o                         
  -6  -2   3        142.59        151.34         6.41 o                         
  -5  -2   3         43.35         34.92         2.66 o                         
  -4  -2   3          2.40          1.03         0.48 o                         
  -3  -2   3         58.13         55.39         3.64 o                         
  -2  -2   3       1522.19       1473.13        46.03 o                         
  -1  -2   3       3314.62       3206.35        35.27 o                         
   0  -2   3          3.17          4.26         0.35 o                         
   1  -2   3       1218.51       1245.01        11.19 o                         
   2  -2   3       1052.70       1084.63        12.01 o                         
   3  -2   3         12.83         16.41         1.75 o                         
   4  -2   3        279.47        338.12         7.11 o                         
   5  -2   3         23.47         21.59         2.39 o                         
   6  -2   3          7.19          2.71         1.33 o                         
   7  -2   3         21.09         28.45         3.43 o                         
   8  -2   3          0.00         -0.45         1.63 o                         
  -8  -1   3         23.68         19.83         3.04 o                         
  -7  -1   3         16.59         18.60         2.84 o                         
  -6  -1   3         18.85         14.14         1.28 o                         
  -5  -1   3        316.41        289.07         4.90 o                         
  -4  -1   3        362.47        354.69         7.08 o                         
  -3  -1   3        235.26        257.55         4.82 o                         
  -2  -1   3         26.89         28.89         1.03 o                         
  -1  -1   3       3135.92       3181.03        22.74 o                         
   0  -1   3       3938.39       3935.77        18.36 o                         
   1  -1   3        345.54        297.40         2.32 o                         
   2  -1   3         75.67        101.88         3.69 o                         
   3  -1   3          4.25          9.31         1.12 o                         
   4  -1   3          9.71         16.12         1.24 o                         
   5  -1   3          0.12          3.73         1.28 o                         
   6  -1   3         72.20         48.95         2.15 o                         
   7  -1   3         43.68         35.38         3.14 o                         
   8  -1   3          0.73          2.46         2.07 o                         
  -8   0   3         23.62         16.40         5.93 o                         
  -7   0   3        182.21        167.14         4.68 o                         
  -6   0   3        142.84        134.52         3.66 o                         
  -5   0   3        405.27        423.19         6.61 o                         
  -4   0   3        170.64        149.44         2.74 o                         
  -3   0   3          5.39         11.14         0.65 o                         
  -2   0   3        271.73        278.15         2.97 o                         
  -1   0   3        464.59        467.51        14.36 o                         
   0   0   3          5.58          6.05         0.28 o                         
   1   0   3       1565.70       1460.83         9.00 o                         
   2   0   3       1061.89       1091.75         8.62 o                         
   3   0   3         45.95         48.13         1.32 o                         
   4   0   3         41.62         30.52         3.59 o                         
   5   0   3         47.47         51.92         2.01 o                         
   6   0   3          7.01          6.73         1.22 o                         
   7   0   3          0.77          0.72         1.65 o                         
   8   0   3         49.95         57.25         8.08 o                         
  -9   1   3          6.96         10.27         4.39 o                         
  -8   1   3          0.03         -0.31         0.85 o                         
  -7   1   3        158.48        158.01         4.92 o                         
  -6   1   3          0.31          0.10         0.57 o                         
  -5   1   3         98.12        101.44         3.20 o                         
  -4   1   3        136.57        129.55         2.55 o                         
  -3   1   3        696.11        728.54         7.25 o                         
  -2   1   3       3061.65       3034.27        18.72 o                         
  -1   1   3        962.89        972.90         8.95 o                         
   0   1   3       2093.52       2002.33        11.07 o                         
   1   1   3       5689.53       5720.22        31.56 o                         
   2   1   3          6.70          5.53         0.62 o                         
   3   1   3          0.94          4.92         0.68 o                         
   4   1   3          0.18         -0.40         0.60 o                         
   5   1   3         99.15         82.13         2.70 o                         
   6   1   3        194.04        192.74         4.96 o                         
   7   1   3         56.24         51.77         8.38 o                         
  -9   2   3         15.09         12.01         2.88 o                         
  -8   2   3          0.53          1.07         1.17 o                         
  -7   2   3          1.81          1.06         1.65 o                         
  -6   2   3         10.85         10.62         1.26 o                         
  -5   2   3         26.37         28.71         1.52 o                         
  -4   2   3        206.21        202.37         3.43 o                         
  -3   2   3        206.14        197.37         3.12 o                         
  -2   2   3       2315.28       2481.82        17.99 o                         
  -1   2   3        315.05        325.25        10.34 o                         
   0   2   3       4378.01       4421.34        25.12 o                         
   1   2   3        221.29        245.76         3.59 o                         
   2   2   3        363.58        320.04         4.19 o                         
   3   2   3          3.19          0.52         0.43 o                         
   4   2   3        146.41        156.30         5.27 o                         
   5   2   3          0.80         -0.56         0.72 o                         
   6   2   3        174.88        181.53         7.31 o                         
   7   2   3        223.45        212.25        21.94 o                         
  -9   3   3          1.60          0.30         2.19 o                         
  -8   3   3         16.51         16.53         2.32 o                         
  -7   3   3        196.54        198.72         5.29 o                         
  -6   3   3        203.51        205.35         5.90 o                         
  -5   3   3        548.55        547.08         7.78 o                         
  -4   3   3        316.06        344.29         4.82 o                         
  -3   3   3          2.81          8.93         0.68 o                         
  -2   3   3        330.34        374.15         4.77 o                         
  -1   3   3       1909.73       1870.17        13.09 o                         
   0   3   3        201.73        260.67         3.40 o                         
   1   3   3        443.11        537.82         6.08 o                         
   2   3   3         10.33         13.98         0.94 o                         
   3   3   3         77.94         69.00         3.16 o                         
   4   3   3       2711.18       2864.08        44.28 o                         
   5   3   3          1.00          1.01         1.70 o                         
   6   3   3        129.63        131.04         7.88 o                         
  -9   4   3          4.40          4.90         2.54 o                         
  -8   4   3         21.29         18.74         3.10 o                         
  -7   4   3        299.16        286.95        14.25 o                         
  -6   4   3        119.98        103.52         3.22 o                         
  -5   4   3        322.48        329.79         7.08 o                         
  -4   4   3        132.10        176.20         3.15 o                         
  -3   4   3         21.30         26.86         1.07 o                         
  -2   4   3        420.67        430.92         4.92 o                         
  -1   4   3          0.52          3.78         0.53 o                         
   0   4   3        296.14        299.09         3.97 o                         
   1   4   3          0.01         -0.05         0.41 o                         
   2   4   3         86.93         81.66         4.38 o                         
   3   4   3          7.84         15.02         2.25 o                         
   4   4   3        203.85        232.28        12.32 o                         
   5   4   3         41.60         42.95         4.20 o                         
   6   4   3         54.16         57.54         5.38 o                         
  -9   5   3          1.67          1.00         1.69 o                         
  -8   5   3         14.10         14.46         2.57 o                         
  -7   5   3          6.09          3.69         1.46 o                         
  -6   5   3         38.81         31.42         1.71 o                         
  -5   5   3        122.32        121.91         3.03 o                         
  -4   5   3         17.31         12.28         0.97 o                         
  -3   5   3        363.23        370.10         5.22 o                         
  -2   5   3         32.78         27.62         1.48 o                         
  -1   5   3         54.63         73.38         1.86 o                         
   0   5   3        212.07        212.65         3.58 o                         
   1   5   3          0.02          1.65         0.73 o                         
   2   5   3        809.76        783.76        30.67 o                         
   3   5   3          5.92          6.28         1.76 o                         
   4   5   3         76.68         73.84         4.45 o                         
   5   5   3         55.94         53.18         4.15 o                         
  -9   6   3          4.51          6.04         3.89 o                         
  -8   6   3          9.21          9.82         2.53 o                         
  -7   6   3          0.90          1.48         1.17 o                         
  -6   6   3          3.18          5.15         1.11 o                         
  -5   6   3         30.51         36.85         1.78 o                         
  -4   6   3         21.41         19.88         1.25 o                         
  -3   6   3         55.64         39.64         1.80 o                         
  -2   6   3         26.99         32.43         1.60 o                         
  -1   6   3        331.25        316.78         5.18 o                         
   0   6   3        784.10        746.18        11.01 o                         
   1   6   3          8.02          7.60         1.23 o                         
   2   6   3        382.22        410.77        10.47 o                         
   3   6   3          0.03          0.87         1.36 o                         
   4   6   3         21.91         21.28         3.12 o                         
  -9   7   3          9.00         14.31         3.23 o                         
  -8   7   3         94.05         90.69        10.47 o                         
  -7   7   3        110.44        109.44         5.15 o                         
  -6   7   3         38.20         36.99         3.64 o                         
  -5   7   3        210.17        191.88         7.68 o                         
  -4   7   3        306.49        289.69         5.70 o                         
  -3   7   3         91.06         82.58         2.57 o                         
  -2   7   3         85.78         88.42         2.86 o                         
  -1   7   3         10.14         15.30         1.59 o                         
   0   7   3        346.84        324.58        13.31 o                         
   1   7   3         11.14          7.37         1.99 o                         
   2   7   3         12.06         12.33         2.66 o                         
   3   7   3          6.55          8.89         2.61 o                         
   4   7   3         80.44        102.82         6.26 o                         
  -8   8   3          0.29         -0.33         1.59 o                         
  -7   8   3         29.23         23.94         4.29 o                         
  -6   8   3         24.42         25.06         4.89 o                         
  -5   8   3          0.32          0.79         0.83 o                         
  -4   8   3         74.00         83.95        14.11 o                         
  -3   8   3         33.77         40.78         2.31 o                         
  -2   8   3        832.70        844.73        13.03 o                         
  -1   8   3          9.28          9.45         1.44 o                         
   0   8   3         10.34         13.05         1.94 o                         
   1   8   3         74.39         80.78         4.68 o                         
   2   8   3          1.44          8.00         2.23 o                         
   3   8   3          9.06         15.56         3.89 o                         
  -8   9   3          5.43          2.09         3.09 o                         
  -7   9   3         10.25         13.13         2.41 o                         
  -6   9   3         10.76          2.98         1.85 o                         
  -5   9   3         16.87         11.63         4.62 o                         
  -4   9   3          0.02         -0.26         1.40 o                         
  -3   9   3          3.20          3.72         1.23 o                         
  -2   9   3         23.07         23.90         2.03 o                         
  -1   9   3          0.62          0.25         1.22 o                         
   0   9   3         15.03         20.02         2.97 o                         
   1   9   3          2.32          1.56         1.66 o                         
  -7  10   3          0.93          4.89         4.09 o                         
  -6  10   3         22.03         14.88         2.89 o                         
  -5  10   3          0.95          0.01         0.88 o                         
  -4  10   3         64.79         66.74         5.44 o                         
  -3  10   3          0.52          0.45         1.02 o                         
  -2  10   3          0.48          0.37         1.20 o                         
  -1  10   3        110.80        105.51         7.38 o                         
   0  10   3          0.46          3.68         2.20 o                         
  -5  11   3         10.71          9.53         6.48 o                         
  -4  11   3          0.08          0.62         1.49 o                         
  -3  11   3          7.62         -1.40         2.19 o                         
   1 -11   4          7.10          5.89         4.24 o                         
   2 -11   4        126.97         95.24        62.54 o                         
   3 -11   4          3.23          2.19         3.09 o                         
   4 -11   4          0.49         -0.88         1.62 o                         
   5 -11   4         60.67         73.56         5.56 o                         
  -1 -10   4          0.58          2.85         2.01 o                         
   0 -10   4          1.63          4.22         2.28 o                         
   1 -10   4          2.36          0.72         2.09 o                         
   2 -10   4         13.59          8.09         6.58 o                         
   3 -10   4          0.04          0.46         1.00 o                         
   4 -10   4         34.11         41.34         3.60 o                         
   5 -10   4          0.05         -0.70         2.09 o                         
   6 -10   4          0.75          0.73         1.90 o                         
   7 -10   4         49.85         56.65         5.78 o                         
  -2  -9   4         45.96         52.27         4.70 o                         
  -1  -9   4         36.16         35.79         4.34 o                         
   0  -9   4         28.57         26.10         2.94 o                         
   1  -9   4         23.55         17.99         2.40 o                         
   2  -9   4          2.55          2.67         1.73 o                         
   3  -9   4         46.07         52.17         3.31 o                         
   4  -9   4        105.30        102.61         5.08 o                         
   5  -9   4         25.91         28.86         5.54 o                         
   6  -9   4          5.75          4.48         2.39 o                         
   7  -9   4          1.53          5.82         5.39 o                         
  -3  -8   4          0.39          0.44         1.92 o                         
  -2  -8   4         29.84         33.57         7.48 o                         
  -1  -8   4         20.16         24.86         3.03 o                         
   0  -8   4         22.99         22.76         2.46 o                         
   1  -8   4         24.19         20.98         1.54 o                         
   2  -8   4        189.64        175.02         4.35 o                         
   3  -8   4          2.98          0.45         0.71 o                         
   4  -8   4          2.45          4.60         1.89 o                         
   5  -8   4        186.26        194.64         7.48 o                         
   6  -8   4         19.28         20.85         3.71 o                         
   7  -8   4         12.67         10.00         2.82 o                         
   8  -8   4         12.60         12.36         3.80 o                         
  -4  -7   4         18.34         20.00         4.44 o                         
  -3  -7   4        210.37        220.42        12.17 o                         
  -2  -7   4          0.66          0.94         2.29 o                         
  -1  -7   4          0.33          0.87         1.23 o                         
   0  -7   4         41.17         42.27         2.91 o                         
   1  -7   4        125.95        138.69        12.64 o                         
   2  -7   4        207.73        225.11         4.65 o                         
   3  -7   4        110.95        127.40         4.34 o                         
   4  -7   4          0.67          1.48         1.53 o                         
   5  -7   4        136.94        142.76         5.71 o                         
   6  -7   4        212.40        234.23         8.70 o                         
   7  -7   4         15.46         13.87         2.73 o                         
   8  -7   4          1.60          2.05         2.32 o                         
  -5  -6   4         54.67         53.28         5.24 o                         
  -4  -6   4         52.79         52.61         5.19 o                         
  -3  -6   4          7.06         12.07         2.40 o                         
  -2  -6   4        121.75        133.42         7.48 o                         
  -1  -6   4         60.56         53.10         2.80 o                         
   0  -6   4          5.23          4.77         0.74 o                         
   1  -6   4         15.99         18.97         1.21 o                         
   2  -6   4        148.84        179.93         5.32 o                         
   3  -6   4         41.16         40.23         2.23 o                         
   4  -6   4         91.78        124.89        15.76 o                         
   5  -6   4         62.54         65.23         3.63 o                         
   6  -6   4         33.84         38.75         3.49 o                         
   7  -6   4          7.60         10.20         2.90 o                         
   8  -6   4          2.30          2.85         3.39 o                         
  -6  -5   4         93.14         83.74         5.94 o                         
  -5  -5   4         38.85         42.17         3.84 o                         
  -4  -5   4          5.61          0.09         1.70 o                         
  -3  -5   4          2.91          4.33         1.36 o                         
  -2  -5   4          5.46          9.77         1.49 o                         
  -1  -5   4          5.83          7.25         1.26 o                         
   0  -5   4          0.65          2.11         0.87 o                         
   1  -5   4        311.85        361.41         4.99 o                         
   2  -5   4         71.82         63.37         2.37 o                         
   3  -5   4         97.95        106.77         3.73 o                         
   4  -5   4         96.85        103.62         4.34 o                         
   5  -5   4        463.15        488.75        24.99 o                         
   6  -5   4          0.42          0.53         1.29 o                         
   7  -5   4         98.32         93.45         5.07 o                         
   8  -5   4          0.02         -2.00         2.21 o                         
  -7  -4   4         12.60         11.32         3.22 o                         
  -6  -4   4         84.13         86.05         5.51 o                         
  -5  -4   4          8.09          7.27         3.59 o                         
  -4  -4   4         17.03         12.97         1.94 o                         
  -3  -4   4          8.95         11.32         1.76 o                         
  -2  -4   4         73.80         90.32         3.04 o                         
  -1  -4   4        105.45        117.39         3.45 o                         
   0  -4   4         44.22         54.06         1.29 o                         
   1  -4   4         62.76         94.21         2.06 o                         
   2  -4   4         44.43         54.94         2.99 o                         
   3  -4   4        492.27        466.21         8.36 o                         
   4  -4   4        181.92        190.24         5.58 o                         
   5  -4   4          0.59          0.80         2.29 o                         
   6  -4   4          4.55          6.36         1.70 o                         
   7  -4   4          9.72         12.51         2.45 o                         
   8  -4   4         72.28         68.51         4.71 o                         
  -7  -3   4          0.00          0.22         2.29 o                         
  -6  -3   4          9.08         12.27         2.36 o                         
  -5  -3   4          0.22          1.99         1.48 o                         
  -4  -3   4        156.61        171.10         7.48 o                         
  -3  -3   4         14.03         11.60         2.04 o                         
  -2  -3   4        242.50        257.96         5.17 o                         
  -1  -3   4        674.82        747.16         9.72 o                         
   0  -3   4          4.74          3.87         0.64 o                         
   1  -3   4        775.98        786.38         6.89 o                         
   2  -3   4        368.75        348.42         7.97 o                         
   3  -3   4          0.37         -0.50         0.71 o                         
   4  -3   4        253.48        251.85         5.85 o                         
   5  -3   4         13.25         11.18         1.99 o                         
   6  -3   4         60.74         62.59         3.36 o                         
   7  -3   4         13.95         17.23         4.49 o                         
   8  -3   4         33.94         40.32         3.97 o                         
  -8  -2   4        121.91        117.74         8.53 o                         
  -7  -2   4         24.78         25.31         3.36 o                         
  -6  -2   4          5.37          7.99         2.33 o                         
  -5  -2   4         39.47         42.47         2.75 o                         
  -4  -2   4        247.87        250.06         6.48 o                         
  -3  -2   4         63.57         67.16         2.34 o                         
  -2  -2   4        321.14        411.09         7.02 o                         
  -1  -2   4       1848.63       1790.68        23.65 o                         
   0  -2   4       5944.16       6168.03        32.85 o                         
   1  -2   4        330.20        298.38         4.81 o                         
   2  -2   4        119.41        100.60         3.99 o                         
   3  -2   4       1240.82       1342.13        17.09 o                         
   4  -2   4        317.92        278.01         6.06 o                         
   5  -2   4          9.55          9.70         1.56 o                         
   6  -2   4         13.49         11.67         2.08 o                         
   7  -2   4         91.68         70.79         6.68 o                         
   8  -2   4          1.14          2.23         1.73 o                         
  -8  -1   4          5.87          4.02         2.11 o                         
  -7  -1   4        178.33        164.15        11.57 o                         
  -6  -1   4         74.03         68.39         2.38 o                         
  -5  -1   4        147.65        145.87         3.49 o                         
  -4  -1   4        600.10        649.47         7.67 o                         
  -3  -1   4        983.29       1163.45        10.62 o                         
  -2  -1   4        198.33        165.48         6.94 o                         
  -1  -1   4       2362.99       2279.06        19.76 o                         
   0  -1   4       3858.80       3759.08        19.97 o                         
   1  -1   4         79.78         66.34         1.06 o                         
   2  -1   4         10.85         11.61         0.81 o                         
   3  -1   4       1335.92       1333.20        18.34 o                         
   4  -1   4        400.19        427.69        10.23 o                         
   5  -1   4         12.06         12.61         1.09 o                         
   6  -1   4          2.56          6.30         1.82 o                         
   7  -1   4          0.33          0.73         1.50 o                         
   8  -1   4        100.32         89.78         5.01 o                         
  -8   0   4          1.12          3.25         1.84 o                         
  -7   0   4          0.06          0.82         2.29 o                         
  -6   0   4        148.96        146.74         3.85 o                         
  -5   0   4        113.90        110.28         2.83 o                         
  -4   0   4         46.72         38.52         1.41 o                         
  -3   0   4         51.25         60.92         4.14 o                         
  -2   0   4        631.47        656.74         5.68 o                         
  -1   0   4        533.67        565.08         4.01 o                         
   0   0   4         22.75         20.75         0.55 o                         
   1   0   4       3577.57       3610.85        20.91 o                         
   2   0   4        581.69        517.43         6.94 o                         
   3   0   4        366.04        368.69         6.28 o                         
   4   0   4          0.25         -0.09         0.50 o                         
   5   0   4        238.26        222.21         4.51 o                         
   6   0   4          0.81          1.74         0.90 o                         
   7   0   4          0.27          1.00         1.70 o                         
   8   0   4         37.29         39.80         8.98 o                         
  -8   1   4         31.53         30.30         2.60 o                         
  -7   1   4         90.79        100.14         3.66 o                         
  -6   1   4        151.24        131.72         3.51 o                         
  -5   1   4         39.00         21.21         1.84 o                         
  -4   1   4         31.27         28.03         1.20 o                         
  -3   1   4         11.76          8.63         0.69 o                         
  -2   1   4        342.07        326.38         3.21 o                         
  -1   1   4          0.14          9.39         5.54 o                         
   0   1   4       2117.12       2307.52        21.97 o                         
   1   1   4        162.04        138.68         1.96 o                         
   2   1   4         46.93         58.30         2.60 o                         
   3   1   4         27.89         30.40         1.24 o                         
   4   1   4          7.58          4.86         0.89 o                         
   5   1   4         37.33         33.60         2.80 o                         
   6   1   4         97.88         94.61         3.66 o                         
   7   1   4         53.95         61.64         7.88 o                         
  -9   2   4         38.03         41.80         4.30 o                         
  -8   2   4         28.00         27.97         2.40 o                         
  -7   2   4         11.59          8.71         1.42 o                         
  -6   2   4         20.44         22.01         1.77 o                         
  -5   2   4        431.56        416.41         6.75 o                         
  -4   2   4          4.45          2.38         0.94 o                         
  -3   2   4          1.20          3.84         0.58 o                         
  -2   2   4       3149.74       3371.85        30.82 o                         
  -1   2   4         75.08         93.02        22.29 o                         
   0   2   4        147.07        106.82         2.65 o                         
   1   2   4          2.14          2.76         0.46 o                         
   2   2   4        514.46        635.62         7.35 o                         
   3   2   4        603.08        607.26        10.86 o                         
   4   2   4        122.03        119.61         4.53 o                         
   5   2   4         70.44         62.77         3.47 o                         
   6   2   4         73.33         68.36         4.78 o                         
   7   2   4          1.46          2.29         3.29 o                         
  -9   3   4          8.00         11.54         2.67 o                         
  -8   3   4          1.62          3.03         1.35 o                         
  -7   3   4         14.96         15.38         1.74 o                         
  -6   3   4        348.52        386.65         7.07 o                         
  -5   3   4          4.79          4.67         0.96 o                         
  -4   3   4         25.67         12.09         1.03 o                         
  -3   3   4         90.63         90.78         2.05 o                         
  -2   3   4         27.99         15.14         1.84 o                         
  -1   3   4       1436.87       1443.38        10.71 o                         
   0   3   4        209.50        228.15         3.76 o                         
   1   3   4        485.28        484.98         5.87 o                         
   2   3   4         35.74         34.94         1.39 o                         
   3   3   4        257.22        237.32         6.21 o                         
   4   3   4         59.88         60.59         3.84 o                         
   5   3   4         16.17         15.42         2.61 o                         
   6   3   4         86.54         92.87         5.28 o                         
  -9   4   4         45.08         42.23         4.37 o                         
  -8   4   4          9.74         13.36         2.82 o                         
  -7   4   4         91.49         84.92         3.28 o                         
  -6   4   4        378.67        368.14         6.83 o                         
  -5   4   4         93.12         74.37         2.40 o                         
  -4   4   4         21.35         30.17         7.37 o                         
  -3   4   4       1255.75       1353.77        12.66 o                         
  -2   4   4          7.36          4.76         0.65 o                         
  -1   4   4        328.03        335.07         7.99 o                         
   0   4   4        114.13        121.81         2.35 o                         
   1   4   4         21.95         21.00         1.13 o                         
   2   4   4        168.08        152.18         3.32 o                         
   3   4   4          1.73          2.28         0.97 o                         
   4   4   4         96.36         98.56         5.25 o                         
   5   4   4         18.86         14.74         2.94 o                         
   6   4   4          0.69          2.29         2.25 o                         
  -9   5   4          1.83          3.03         2.16 o                         
  -8   5   4          0.60          0.00         1.26 o                         
  -7   5   4         10.66          8.36         1.39 o                         
  -6   5   4          3.25          6.37         1.12 o                         
  -5   5   4          6.34          6.05         1.07 o                         
  -4   5   4         43.11         41.52         1.65 o                         
  -3   5   4        516.69        524.13         6.80 o                         
  -2   5   4         58.83         72.67         2.13 o                         
  -1   5   4        315.58        299.73         4.42 o                         
   0   5   4        145.03        153.38         3.17 o                         
   1   5   4        205.14        193.50         3.85 o                         
   2   5   4          7.80         11.12         2.86 o                         
   3   5   4         17.56         19.05         2.36 o                         
   4   5   4         22.71         26.74         3.13 o                         
   5   5   4          3.86          4.27         2.32 o                         
  -9   6   4          6.11         10.24         3.59 o                         
  -8   6   4         29.80         29.38         3.01 o                         
  -7   6   4         27.34         22.20         3.87 o                         
  -6   6   4         45.95         40.64         2.12 o                         
  -5   6   4        556.62        582.05         9.11 o                         
  -4   6   4         48.13         46.74         2.08 o                         
  -3   6   4          0.98          1.32         0.69 o                         
  -2   6   4          7.65          8.67         1.08 o                         
  -1   6   4         22.03         27.39         2.62 o                         
   0   6   4          0.21          0.10         0.61 o                         
   1   6   4          6.23          6.81         1.16 o                         
   2   6   4         34.38         35.90         3.84 o                         
   3   6   4          4.49          3.06         1.65 o                         
   4   6   4         36.87         50.62         4.94 o                         
  -9   7   4         14.59         11.93         3.89 o                         
  -8   7   4         35.31         34.15         7.13 o                         
  -7   7   4         14.42         10.83         1.50 o                         
  -6   7   4         37.43         32.41         2.01 o                         
  -5   7   4         25.06         24.99         1.72 o                         
  -4   7   4        260.86        239.90         6.28 o                         
  -3   7   4         46.05         41.52         2.15 o                         
  -2   7   4         26.54         30.49         1.77 o                         
  -1   7   4        366.97        339.43        10.04 o                         
   0   7   4         56.08         56.43         2.33 o                         
   1   7   4         56.84         50.97         3.94 o                         
   2   7   4         22.67         20.48         2.69 o                         
   3   7   4          0.71          2.60         2.01 o                         
  -8   8   4         47.69         50.63         4.37 o                         
  -7   8   4        145.34        141.18         8.58 o                         
  -6   8   4         48.93         37.15         5.70 o                         
  -5   8   4          0.16          1.22         0.92 o                         
  -4   8   4          0.64          0.41         0.82 o                         
  -3   8   4        856.01        836.24        20.51 o                         
  -2   8   4         61.43         62.85         3.41 o                         
  -1   8   4         10.64          7.26         1.29 o                         
   0   8   4         18.70         19.15         2.60 o                         
   1   8   4         35.75         35.65         3.09 o                         
   2   8   4         10.04         13.92         4.29 o                         
  -8   9   4         16.08         15.16         5.59 o                         
  -7   9   4         57.28         48.98         6.18 o                         
  -6   9   4         14.01          9.43         3.91 o                         
  -5   9   4          5.51          3.80         2.40 o                         
  -4   9   4         44.67         40.99         2.35 o                         
  -3   9   4         40.72         36.37         2.39 o                         
  -2   9   4          1.41          2.81         1.22 o                         
  -1   9   4         15.45         16.79         2.14 o                         
   0   9   4          0.74          1.45         1.85 o                         
   1   9   4          8.34         10.02         2.84 o                         
  -7  10   4          4.58          5.79         4.39 o                         
  -6  10   4         70.40         63.74         6.48 o                         
  -5  10   4         69.30         45.94        28.13 o                         
  -4  10   4          1.32          1.87         1.79 o                         
  -3  10   4          1.06          0.37         1.07 o                         
  -2  10   4          0.67          0.05         1.75 o                         
  -1  10   4          4.59          2.63         1.66 o                         
  -4  11   4         23.54         14.39        11.87 o                         
   1 -11   5         94.53         81.80        48.93 o                         
   2 -11   5          9.25          3.10         4.59 o                         
   3 -11   5          3.73          6.98         4.19 o                         
   4 -11   5          9.18          9.94         2.58 o                         
   5 -11   5          7.11          5.05         2.45 o                         
  -1 -10   5          0.04          1.95         2.22 o                         
   0 -10   5          1.81          2.10         2.20 o                         
   1 -10   5         81.83         59.37        39.70 o                         
   2 -10   5          6.07          2.26         1.66 o                         
   3 -10   5          7.46          4.93         2.46 o                         
   4 -10   5          0.01         -1.54         1.62 o                         
   5 -10   5         11.73         17.15         4.29 o                         
   6 -10   5         27.01         29.45         5.89 o                         
  -2  -9   5          0.04         -1.03         1.84 o                         
  -1  -9   5         16.83         23.63         3.36 o                         
   0  -9   5          4.40          4.44         2.25 o                         
   1  -9   5          7.57          5.74         2.08 o                         
   2  -9   5         13.87         14.46         5.83 o                         
   3  -9   5          0.80          0.64         0.90 o                         
   4  -9   5         31.51         29.08         3.09 o                         
   5  -9   5          0.85         -0.69         1.49 o                         
   6  -9   5          0.53          1.17         1.86 o                         
   7  -9   5         52.41         42.94         4.94 o                         
  -3  -8   5          7.38         10.67         3.94 o                         
  -2  -8   5         78.37         78.19         6.08 o                         
  -1  -8   5          3.57          3.39         1.75 o                         
   0  -8   5        181.29        172.45         7.23 o                         
   1  -8   5         23.64         20.24         1.65 o                         
   2  -8   5         56.52         43.39         2.66 o                         
   3  -8   5         10.31          8.28         1.40 o                         
   4  -8   5          6.92          6.29         1.77 o                         
   5  -8   5        166.24        175.14         7.00 o                         
   6  -8   5         90.76         99.26         5.61 o                         
   7  -8   5          8.87          7.50         3.06 o                         
   8  -8   5          0.21         -0.04         1.88 o                         
  -4  -7   5         34.04         33.02         3.79 o                         
  -3  -7   5         27.11         35.91         3.99 o                         
  -2  -7   5         89.31         84.82         4.46 o                         
  -1  -7   5          1.95         -0.97         1.30 o                         
   0  -7   5         97.27         94.65         4.01 o                         
   1  -7   5        281.34        259.76         4.81 o                         
   2  -7   5          6.32          8.80         1.19 o                         
   3  -7   5         73.13         78.80         4.19 o                         
   4  -7   5         48.39         49.44         3.55 o                         
   5  -7   5          6.29          7.06         2.47 o                         
   6  -7   5        235.02        256.66         9.23 o                         
   7  -7   5          0.01         -0.75         1.83 o                         
   8  -7   5         34.95         36.69         4.70 o                         
  -5  -6   5         65.68         74.83         5.35 o                         
  -4  -6   5        308.23        307.94        10.25 o                         
  -3  -6   5          9.47         10.63         2.73 o                         
  -2  -6   5        765.15        724.92        15.66 o                         
  -1  -6   5        409.04        419.50        12.92 o                         
   0  -6   5          0.12         -0.22         0.51 o                         
   1  -6   5         31.23         30.41         2.61 o                         
   2  -6   5         46.74         48.23         1.74 o                         
   3  -6   5         44.27         40.74         3.80 o                         
   4  -6   5         17.97         24.73         2.99 o                         
   5  -6   5        215.76        227.02         7.67 o                         
   6  -6   5          4.14          2.13         1.83 o                         
   7  -6   5         33.47         33.76         4.34 o                         
   8  -6   5         45.30         49.56         4.50 o                         
  -6  -5   5          0.75         -0.19         1.99 o                         
  -5  -5   5        156.84        145.81         6.70 o                         
  -4  -5   5          7.13          5.09         2.01 o                         
  -3  -5   5          6.96         10.74         1.99 o                         
  -2  -5   5        271.01        263.94         6.79 o                         
  -1  -5   5         92.14         94.95         6.33 o                         
   0  -5   5         14.55         12.64         0.84 o                         
   1  -5   5        221.27        230.66         3.70 o                         
   2  -5   5          2.57          0.49         0.58 o                         
   3  -5   5         85.62         86.28         3.28 o                         
   4  -5   5        372.01        392.30        10.72 o                         
   5  -5   5        128.21        124.48         5.12 o                         
   6  -5   5          2.26          3.17         1.63 o                         
   7  -5   5        103.13        106.51         5.44 o                         
   8  -5   5          9.42         12.86         2.92 o                         
  -7  -4   5          0.90          3.23         2.28 o                         
  -6  -4   5         54.78         57.40         4.74 o                         
  -5  -4   5          9.34          7.68         2.11 o                         
  -4  -4   5         12.79         15.92         5.19 o                         
  -3  -4   5         32.59         33.95         2.30 o                         
  -2  -4   5          1.41          0.40         0.85 o                         
  -1  -4   5        129.88        151.90         4.35 o                         
   0  -4   5         10.70          6.64         0.63 o                         
   1  -4   5         53.09         37.07         2.08 o                         
   2  -4   5       1157.27       1212.08        11.21 o                         
   3  -4   5         27.19         26.94         1.94 o                         
   4  -4   5         38.71         38.88         2.28 o                         
   5  -4   5         47.21         42.29         2.64 o                         
   6  -4   5        182.44        177.42         6.54 o                         
   7  -4   5         22.01         22.52         3.00 o                         
   8  -4   5          3.46          6.57         2.61 o                         
  -7  -3   5          4.27          2.15         1.96 o                         
  -6  -3   5        230.87        223.99         8.17 o                         
  -5  -3   5         38.94         36.33         4.79 o                         
  -4  -3   5         44.55         72.41        19.70 o                         
  -3  -3   5          0.48          1.50         0.93 o                         
  -2  -3   5        186.39        178.87         6.28 o                         
  -1  -3   5        992.96       1087.70        14.75 o                         
   0  -3   5          8.98          2.73         0.48 o                         
   1  -3   5       1499.30       1630.68        13.18 o                         
   2  -3   5        219.18        201.20         4.19 o                         
   3  -3   5          2.97          3.06         0.91 o                         
   4  -3   5        287.18        273.40         6.22 o                         
   5  -3   5        109.33        115.47         6.13 o                         
   6  -3   5        110.07        101.46         5.02 o                         
   7  -3   5         38.39         31.44         4.84 o                         
   8  -3   5          0.06          0.51         2.19 o                         
  -8  -2   5         27.37         28.58         7.03 o                         
  -7  -2   5          0.06         -1.01         1.94 o                         
  -6  -2   5          7.94         11.32         2.59 o                         
  -5  -2   5         40.64         47.32         3.74 o                         
  -4  -2   5         17.16         13.51         1.21 o                         
  -3  -2   5          3.92          7.54         0.59 o                         
  -2  -2   5         55.51         55.99         1.51 o                         
  -1  -2   5       1387.45       1269.11         9.77 o                         
   0  -2   5        664.86        639.03         5.74 o                         
   1  -2   5        104.50        105.22         1.60 o                         
   2  -2   5        292.52        284.63         7.07 o                         
   3  -2   5          3.02          3.68         0.87 o                         
   4  -2   5         10.66         16.08         1.68 o                         
   5  -2   5         92.79         83.06         4.00 o                         
   6  -2   5         53.48         45.48         3.23 o                         
   7  -2   5          7.05          4.57         4.04 o                         
   8  -2   5          0.20          1.64         2.34 o                         
  -8  -1   5        104.01        126.59        14.51 o                         
  -7  -1   5         15.90         18.74         3.69 o                         
  -6  -1   5          0.00          2.18         1.42 o                         
  -5  -1   5        271.10        254.40         4.66 o                         
  -4  -1   5        123.72        111.42         3.36 o                         
  -3  -1   5        699.86        675.58         9.68 o                         
  -2  -1   5        215.86        194.80         2.60 o                         
  -1  -1   5          0.92          3.09         0.71 o                         
   0  -1   5        505.44        514.77         4.52 o                         
   1  -1   5         41.86         37.66         1.05 o                         
   2  -1   5         90.97         78.02         1.32 o                         
   3  -1   5        167.94        167.29         4.63 o                         
   4  -1   5         54.46         50.20         2.23 o                         
   5  -1   5         65.11         51.37         5.57 o                         
   6  -1   5          1.14          0.66         1.31 o                         
   7  -1   5          0.39          1.26         1.36 o                         
   8  -1   5          0.35         -1.76         1.99 o                         
  -8   0   5          9.41         10.64         2.60 o                         
  -7   0   5          1.85          1.75         1.09 o                         
  -6   0   5        329.47        314.23         6.11 o                         
  -5   0   5         43.23         43.57         3.02 o                         
  -4   0   5         93.11        118.88         2.76 o                         
  -3   0   5        917.22        799.03         8.12 o                         
  -2   0   5        765.30        696.69         6.06 o                         
  -1   0   5          0.33          1.04         0.69 o                         
   0   0   5       1188.21       1120.03        29.84 o                         
   1   0   5       2145.02       2051.44        29.64 o                         
   2   0   5         53.67         51.17         1.24 o                         
   3   0   5        136.14        191.54         3.13 o                         
   4   0   5        119.95        139.09         4.95 o                         
   5   0   5         76.54         80.38         2.60 o                         
   6   0   5         10.43          8.40         1.38 o                         
   7   0   5          0.03          1.33         1.55 o                         
  -9   1   5          5.93         10.47         4.69 o                         
  -8   1   5         16.10         17.31         2.27 o                         
  -7   1   5         18.38         19.25         1.84 o                         
  -6   1   5         82.65         87.41         3.02 o                         
  -5   1   5          0.09          1.32         0.80 o                         
  -4   1   5         29.14         29.44         1.32 o                         
  -3   1   5         47.88         30.67         1.00 o                         
  -2   1   5        191.71        222.94         3.76 o                         
  -1   1   5         43.03         58.20        13.22 o                         
   0   1   5       3156.12       3211.85        20.06 o                         
   1   1   5       2756.03       3079.45        22.11 o                         
   2   1   5        259.98        307.54         5.76 o                         
   3   1   5        531.59        524.45         7.05 o                         
   4   1   5        121.84        108.03         3.01 o                         
   5   1   5         24.89         26.97         1.67 o                         
   6   1   5          7.54          8.05         1.47 o                         
   7   1   5         11.87         22.24         6.78 o                         
  -9   2   5         23.36         24.60         3.57 o                         
  -8   2   5          0.01          2.17         1.43 o                         
  -7   2   5        145.15        159.12         4.66 o                         
  -6   2   5        338.52        343.54         6.56 o                         
  -5   2   5        473.82        460.49         7.08 o                         
  -4   2   5        399.96        402.03         7.12 o                         
  -3   2   5         96.06         98.39         2.54 o                         
  -2   2   5       2418.39       2436.08        25.18 o                         
  -1   2   5       2001.74       2050.18        21.12 o                         
   0   2   5        425.64        495.32         6.42 o                         
   1   2   5        793.99        867.39        17.92 o                         
   2   2   5        287.24        271.60         4.28 o                         
   3   2   5         90.08         98.13         3.54 o                         
   4   2   5        299.14        309.11         8.32 o                         
   5   2   5          1.44         -0.34         0.74 o                         
   6   2   5         63.29         62.31         4.84 o                         
   7   2   5         11.14         13.96         4.59 o                         
  -9   3   5         10.01          8.97         2.54 o                         
  -8   3   5         58.96         56.76         4.02 o                         
  -7   3   5        242.79        245.59         6.10 o                         
  -6   3   5          5.65          7.41         1.45 o                         
  -5   3   5        213.63        204.62         4.13 o                         
  -4   3   5        403.37        487.64         7.07 o                         
  -3   3   5        725.23        729.72         7.41 o                         
  -2   3   5        150.71        134.46         3.10 o                         
  -1   3   5          4.00          6.54         0.57 o                         
   0   3   5        242.66        246.91        16.77 o                         
   1   3   5        574.56        568.49         6.96 o                         
   2   3   5         23.90         28.37         2.01 o                         
   3   3   5        146.26        152.70         7.58 o                         
   4   3   5          1.40          1.21         0.87 o                         
   5   3   5         17.39         19.58         2.99 o                         
   6   3   5          4.35          4.35         2.54 o                         
  -9   4   5         18.34         17.47         2.82 o                         
  -8   4   5         55.74         47.45         2.94 o                         
  -7   4   5          6.10          7.58         1.47 o                         
  -6   4   5          0.47          2.43         1.09 o                         
  -5   4   5         32.22         27.21         1.54 o                         
  -4   4   5         19.28         21.04         1.16 o                         
  -3   4   5        786.24        836.02        12.55 o                         
  -2   4   5        170.81        195.53         3.73 o                         
  -1   4   5         88.93         98.38         3.24 o                         
   0   4   5         12.44          4.12         0.70 o                         
   1   4   5          0.97          3.38         0.80 o                         
   2   4   5         14.86         15.21         1.80 o                         
   3   4   5         82.43         85.47         4.44 o                         
   4   4   5         26.55         26.41         3.44 o                         
   5   4   5         98.88        107.29         6.06 o                         
  -9   5   5          3.53          4.78         2.57 o                         
  -8   5   5          1.81          1.20         1.70 o                         
  -7   5   5          9.25          6.85         1.32 o                         
  -6   5   5         59.02         54.85         2.39 o                         
  -5   5   5          3.15          3.52         1.35 o                         
  -4   5   5         55.21         58.10         4.06 o                         
  -3   5   5          2.67          1.22         0.64 o                         
  -2   5   5        195.82        173.10         3.01 o                         
  -1   5   5          9.81         10.07         1.48 o                         
   0   5   5         35.23         41.62         1.61 o                         
   1   5   5          7.74          5.12         1.06 o                         
   2   5   5         55.93         49.35         5.13 o                         
   3   5   5          0.02          1.40         1.41 o                         
   4   5   5         10.26          8.90         2.36 o                         
   5   5   5          1.59          0.93         1.65 o                         
  -9   6   5          0.23          1.71         2.21 o                         
  -8   6   5         36.79         40.47         4.19 o                         
  -7   6   5         34.03         27.44         1.88 o                         
  -6   6   5          7.56          5.61         1.25 o                         
  -5   6   5        100.82         88.75         2.83 o                         
  -4   6   5          5.30          6.55         1.59 o                         
  -3   6   5         15.20         17.94         1.65 o                         
  -2   6   5        277.80        252.48         4.56 o                         
  -1   6   5         24.05         18.16         1.32 o                         
   0   6   5         97.23         78.48         2.47 o                         
   1   6   5         74.90         88.79         3.73 o                         
   2   6   5        115.48        114.02         5.24 o                         
   3   6   5          2.46          1.50         1.66 o                         
   4   6   5          8.90         11.31         2.66 o                         
  -9   7   5         61.67         65.73         9.08 o                         
  -8   7   5          0.14          0.02         1.23 o                         
  -7   7   5         12.63         12.47         1.64 o                         
  -6   7   5          6.26          4.28         1.69 o                         
  -5   7   5          4.72          2.25         0.99 o                         
  -4   7   5         17.18         15.83         1.36 o                         
  -3   7   5         80.80         71.51         2.54 o                         
  -2   7   5        225.96        232.11         4.77 o                         
  -1   7   5         90.96         80.86         2.82 o                         
   0   7   5         31.15         36.77         2.16 o                         
   1   7   5         43.92         34.81         2.78 o                         
   2   7   5          3.67          2.37         1.80 o                         
   3   7   5         11.93         14.72         4.34 o                         
  -8   8   5         41.63         39.40         5.89 o                         
  -7   8   5          9.36         10.54         1.49 o                         
  -6   8   5         38.58         31.18         4.01 o                         
  -5   8   5        102.90         97.35         4.44 o                         
  -4   8   5         34.88         32.20         2.85 o                         
  -3   8   5        188.13        175.11         4.56 o                         
  -2   8   5        269.91        272.96         5.82 o                         
  -1   8   5          1.07          1.03         0.97 o                         
   0   8   5         17.79         19.89         2.37 o                         
   1   8   5         41.80         47.73         3.92 o                         
   2   8   5          0.06          1.16         1.85 o                         
  -8   9   5         17.38         26.93         6.38 o                         
  -7   9   5          0.94          0.30         2.69 o                         
  -6   9   5         30.72         33.30         3.23 o                         
  -5   9   5          1.79          1.84         2.04 o                         
  -4   9   5          1.58          1.31         1.08 o                         
  -3   9   5          5.80          6.44         1.45 o                         
  -2   9   5          9.11         10.65         2.23 o                         
  -1   9   5          0.43          0.72         1.32 o                         
   0   9   5          4.09         11.15         4.19 o                         
   1   9   5          2.36          0.37         1.60 o                         
  -7  10   5          2.34         11.47         3.89 o                         
  -6  10   5         34.73         27.04        20.00 o                         
  -5  10   5          0.30          1.18         2.84 o                         
  -4  10   5          9.02          7.48         2.54 o                         
  -3  10   5          4.73          6.76         3.39 o                         
  -2  10   5         12.11         17.36         4.19 o                         
  -1  10   5         29.84         46.78         6.28 o                         
   1 -11   6          1.51          1.22         2.07 o                         
   2 -11   6          0.62          0.11         1.34 o                         
   3 -11   6          0.01         -1.60         3.39 o                         
   4 -11   6         91.47         87.50         5.39 o                         
  -1 -10   6          7.41         12.32         3.06 o                         
   0 -10   6         22.96         26.11         7.13 o                         
   1 -10   6          0.19         -0.74         1.39 o                         
   2 -10   6         45.36         26.49        19.80 o                         
   3 -10   6         38.76         37.09         2.97 o                         
   4 -10   6          0.65          1.69         1.65 o                         
   5 -10   6          0.00          0.44         2.09 o                         
   6 -10   6         25.01         28.60         4.09 o                         
  -2  -9   6          0.90          1.51         1.92 o                         
  -1  -9   6          3.47          0.75         1.75 o                         
   0  -9   6         27.58         28.69         3.31 o                         
   1  -9   6         25.86         24.36         2.94 o                         
   2  -9   6        349.78        318.41         6.90 o                         
   3  -9   6          3.03          3.02         1.50 o                         
   4  -9   6          1.60          1.90         1.55 o                         
   5  -9   6         60.68         68.60         4.51 o                         
   6  -9   6         47.88         45.43         4.69 o                         
   7  -9   6          1.28         -0.30         1.77 o                         
  -3  -8   6          5.96          9.99         4.79 o                         
  -2  -8   6         80.60         83.02         5.29 o                         
  -1  -8   6          0.06          1.06         1.58 o                         
   0  -8   6          0.60          2.09         2.34 o                         
   1  -8   6        112.19        102.46         5.50 o                         
   2  -8   6          2.46          4.66         1.63 o                         
   3  -8   6         28.20         29.39         1.84 o                         
   4  -8   6         53.28         49.76         3.88 o                         
   5  -8   6        256.36        274.72         9.59 o                         
   6  -8   6         49.93         56.37         7.88 o                         
   7  -8   6          1.33          2.43         2.23 o                         
  -4  -7   6         18.12         19.99         6.48 o                         
  -3  -7   6          4.28          2.35         1.86 o                         
  -2  -7   6          0.74          3.89         1.75 o                         
  -1  -7   6        169.70        137.65         5.39 o                         
   0  -7   6        225.73        212.06         6.54 o                         
   1  -7   6         16.81         17.09         1.34 o                         
   2  -7   6        161.17        144.26         5.24 o                         
   3  -7   6         30.67         23.79         2.74 o                         
   4  -7   6          7.57         13.18         3.09 o                         
   5  -7   6        188.62        193.06         8.08 o                         
   6  -7   6         14.67         17.02         2.77 o                         
   7  -7   6          9.37         11.10         2.68 o                         
   8  -7   6         22.04         25.88         4.72 o                         
  -5  -6   6          1.27          3.52         2.44 o                         
  -4  -6   6          1.75          1.61         1.90 o                         
  -3  -6   6          0.65          0.23         1.05 o                         
  -2  -6   6          2.92          4.89         1.88 o                         
  -1  -6   6         58.96         52.96         3.16 o                         
   0  -6   6         23.31         19.91         1.59 o                         
   1  -6   6         97.70        105.82         2.63 o                         
   2  -6   6         61.10         60.01         2.78 o                         
   3  -6   6         64.11         45.42         3.31 o                         
   4  -6   6          3.36          2.05         1.44 o                         
   5  -6   6        251.43        262.88         7.98 o                         
   6  -6   6         44.55         48.27         3.79 o                         
   7  -6   6          1.59          3.33         2.06 o                         
   8  -6   6          4.42          3.10         2.67 o                         
  -6  -5   6          6.86          9.08         3.17 o                         
  -5  -5   6          2.72          8.37         2.46 o                         
  -4  -5   6        171.93        173.04         6.69 o                         
  -3  -5   6          0.60         -0.32         1.50 o                         
  -2  -5   6         52.19         61.26         3.54 o                         
  -1  -5   6        197.29        182.32         7.22 o                         
   0  -5   6          4.34          4.49         0.82 o                         
   1  -5   6         21.58         27.61         1.24 o                         
   2  -5   6         35.88         23.84         1.12 o                         
   3  -5   6         73.12         86.19         3.39 o                         
   4  -5   6        318.26        328.72         8.47 o                         
   5  -5   6         13.48         17.33         2.67 o                         
   6  -5   6         39.21         38.51         3.44 o                         
   7  -5   6         18.65         20.72         3.38 o                         
   8  -5   6         26.85         28.73         4.22 o                         
  -7  -4   6          0.29          0.29         1.72 o                         
  -6  -4   6          5.95          8.22         2.31 o                         
  -5  -4   6         45.90         49.78         3.91 o                         
  -4  -4   6        400.00        402.01        10.11 o                         
  -3  -4   6         13.11         12.94         1.63 o                         
  -2  -4   6          1.96          4.19         1.55 o                         
  -1  -4   6        331.58        288.76         3.75 o                         
   0  -4   6        800.66        855.14         8.84 o                         
   1  -4   6         13.00         25.25         0.99 o                         
   2  -4   6        504.86        579.27        11.07 o                         
   3  -4   6         73.86         84.31         3.04 o                         
   4  -4   6         50.20         53.79         2.99 o                         
   5  -4   6          0.90          1.20         1.37 o                         
   6  -4   6         73.12         71.10         4.37 o                         
   7  -4   6          6.53          9.46         2.45 o                         
   8  -4   6          3.72          3.22         2.47 o                         
  -7  -3   6         13.59         20.14         3.56 o                         
  -6  -3   6          3.79          6.94         2.51 o                         
  -5  -3   6        109.32        104.16         4.57 o                         
  -4  -3   6        235.36        241.26         6.60 o                         
  -3  -3   6        183.90        208.47         5.46 o                         
  -2  -3   6        572.49        541.22        24.78 o                         
  -1  -3   6        821.61        826.19         7.96 o                         
   0  -3   6       1687.87       1589.73        13.56 o                         
   1  -3   6        424.92        492.49         5.48 o                         
   2  -3   6          5.14          7.44         0.60 o                         
   3  -3   6         47.45         50.98         3.29 o                         
   4  -3   6         19.80         14.20         2.29 o                         
   5  -3   6         42.25         38.16         4.34 o                         
   6  -3   6        110.02         99.62         4.83 o                         
   7  -3   6        150.17        130.71         5.98 o                         
   8  -3   6          5.13          5.99         2.36 o                         
  -8  -2   6          2.52          0.11         1.68 o                         
  -7  -2   6         31.78         32.92         3.50 o                         
  -6  -2   6        183.30        196.55         8.98 o                         
  -5  -2   6         40.24         33.96         3.59 o                         
  -4  -2   6        110.87        124.81         3.68 o                         
  -3  -2   6        573.44        578.00         9.11 o                         
  -2  -2   6          0.51          4.38         0.56 o                         
  -1  -2   6        725.73        872.93         7.95 o                         
   0  -2   6       1147.60       1196.54         9.99 o                         
   1  -2   6         74.40         93.41         2.24 o                         
   2  -2   6         90.47        107.51         2.92 o                         
   3  -2   6        197.05        188.01         5.36 o                         
   4  -2   6          0.17          0.88         0.93 o                         
   5  -2   6        239.89        246.38         6.75 o                         
   6  -2   6         48.02         45.59         3.45 o                         
   7  -2   6         29.51         27.01         3.56 o                         
   8  -2   6          6.28          8.02         2.79 o                         
  -8  -1   6          0.04         -1.21         1.93 o                         
  -7  -1   6         48.24         52.85         9.73 o                         
  -6  -1   6         53.57         47.61         3.28 o                         
  -5  -1   6         69.76         71.71         2.31 o                         
  -4  -1   6        144.76        144.08         3.26 o                         
  -3  -1   6          3.28          1.15         0.58 o                         
  -2  -1   6        289.07        360.53         4.12 o                         
  -1  -1   6         46.98         34.35         1.65 o                         
   0  -1   6          7.34          2.73         0.81 o                         
   1  -1   6        263.78        247.85         3.10 o                         
   2  -1   6         47.19         41.56         2.20 o                         
   3  -1   6          4.34          4.45         0.97 o                         
   4  -1   6          8.64          9.94         1.47 o                         
   5  -1   6        354.46        385.35        14.76 o                         
   6  -1   6         13.18         16.22         2.16 o                         
   7  -1   6         25.62         18.77         2.97 o                         
  -8   0   6          0.73          2.82         1.97 o                         
  -7   0   6         73.35         77.90         4.18 o                         
  -6   0   6        160.05        164.19         4.02 o                         
  -5   0   6          0.07          0.93         0.78 o                         
  -4   0   6        118.10        109.70         2.44 o                         
  -3   0   6        188.70        223.56         3.31 o                         
  -2   0   6        442.64        489.30         6.14 o                         
  -1   0   6         31.61         54.65         1.34 o                         
   0   0   6         20.19         15.55         0.64 o                         
   1   0   6          1.21          3.09         0.90 o                         
   2   0   6         12.47         15.38         0.84 o                         
   3   0   6         29.98         42.28         1.48 o                         
   4   0   6          0.03          1.16         0.73 o                         
   5   0   6        282.19        262.42         7.10 o                         
   6   0   6          8.22          9.98         1.90 o                         
   7   0   6          2.30          4.70         3.69 o                         
  -9   1   6         16.90         18.23         3.72 o                         
  -8   1   6          0.28          0.09         0.99 o                         
  -7   1   6         11.85         14.16         1.79 o                         
  -6   1   6         34.65         39.63         2.13 o                         
  -5   1   6        178.64        163.86         6.22 o                         
  -4   1   6        238.37        250.83         5.34 o                         
  -3   1   6          1.24          1.81         1.08 o                         
  -2   1   6        814.84        744.91        15.00 o                         
  -1   1   6        428.99        424.28         6.10 o                         
   0   1   6         16.74         15.00         0.68 o                         
   1   1   6         69.92         79.50         1.71 o                         
   2   1   6       1097.22       1177.43        12.29 o                         
   3   1   6        895.11        902.68        11.20 o                         
   4   1   6         64.73         59.73         2.17 o                         
   5   1   6         18.03         20.98         1.84 o                         
   6   1   6         61.95         64.66         2.91 o                         
   7   1   6          2.97          2.69         3.59 o                         
  -9   2   6          1.96          2.94         1.99 o                         
  -8   2   6         17.06         15.51         1.95 o                         
  -7   2   6         10.00         13.07         1.84 o                         
  -6   2   6        516.28        512.09         9.01 o                         
  -5   2   6          5.20          7.08         1.39 o                         
  -4   2   6        220.24        214.45         3.78 o                         
  -3   2   6        182.17        283.35         5.57 o                         
  -2   2   6          2.36          1.78         0.81 o                         
  -1   2   6         10.46          9.16         1.35 o                         
   0   2   6          0.04          4.75         0.51 o                         
   1   2   6          7.42          0.23         0.48 o                         
   2   2   6        418.26        450.87         6.39 o                         
   3   2   6         50.75         50.28         2.66 o                         
   4   2   6         75.78         76.73         3.66 o                         
   5   2   6          1.99          1.08         0.90 o                         
   6   2   6          7.30         11.63         2.91 o                         
  -9   3   6         75.66         85.98         5.39 o                         
  -8   3   6          5.72          7.36         1.84 o                         
  -7   3   6          4.71          7.86         1.48 o                         
  -6   3   6        984.57        970.13        14.21 o                         
  -5   3   6         82.32        105.35         2.83 o                         
  -4   3   6        285.87        275.28         5.65 o                         
  -3   3   6        227.27        282.19         5.78 o                         
  -2   3   6         78.00         94.96         2.91 o                         
  -1   3   6       1274.78       1300.28        15.97 o                         
   0   3   6        872.31        952.06        39.68 o                         
   1   3   6          0.00         -0.42         0.56 o                         
   2   3   6         11.43         14.76         1.51 o                         
   3   3   6          1.17          0.27         0.53 o                         
   4   3   6          1.74          1.45         0.81 o                         
   5   3   6          0.95          1.53         1.90 o                         
   6   3   6         42.83         43.58         4.37 o                         
  -9   4   6          1.21          1.08         1.94 o                         
  -8   4   6         23.06         25.51         2.42 o                         
  -7   4   6         30.34         33.22         2.24 o                         
  -6   4   6         14.39         13.45         1.56 o                         
  -5   4   6         53.23         64.07         2.36 o                         
  -4   4   6         37.66         41.44         1.59 o                         
  -3   4   6          5.58         10.78         1.53 o                         
  -2   4   6        233.26        210.48         4.83 o                         
  -1   4   6         87.49        104.70         6.58 o                         
   0   4   6          5.48          4.27         0.70 o                         
   1   4   6          0.02          1.14         0.58 o                         
   2   4   6        139.36        151.66         5.79 o                         
   3   4   6         39.27         40.85         3.14 o                         
   4   4   6          0.00         -0.98         1.66 o                         
   5   4   6        105.45        109.30         6.24 o                         
  -9   5   6          3.32          6.54         4.89 o                         
  -8   5   6        192.27        170.74         7.60 o                         
  -7   5   6          7.33         12.65         1.65 o                         
  -6   5   6         17.65         14.22         1.39 o                         
  -5   5   6        100.30         89.47         2.77 o                         
  -4   5   6         30.92         34.66         1.57 o                         
  -3   5   6         18.41         18.25         1.03 o                         
  -2   5   6        102.39         95.14         3.42 o                         
  -1   5   6          7.48          5.84         0.77 o                         
   0   5   6          2.57          3.37         0.84 o                         
   1   5   6         22.98         17.76         1.45 o                         
   2   5   6          3.50          2.58         1.51 o                         
   3   5   6          1.34          3.51         1.48 o                         
   4   5   6        163.59        172.68         7.54 o                         
  -9   6   6         10.33         18.75         5.69 o                         
  -8   6   6         86.84         80.22         8.78 o                         
  -7   6   6         20.83         15.62         1.89 o                         
  -6   6   6        284.19        238.16        11.76 o                         
  -5   6   6          0.15          0.30         0.74 o                         
  -4   6   6         11.27          7.61         1.04 o                         
  -3   6   6        321.36        334.53        14.18 o                         
  -2   6   6         42.20         44.16         1.76 o                         
  -1   6   6        101.83        105.98         2.74 o                         
   0   6   6        214.93        212.05         5.57 o                         
   1   6   6         66.13         55.73         2.41 o                         
   2   6   6         21.52         27.56         4.24 o                         
   3   6   6        154.22        174.34         7.17 o                         
   4   6   6         44.38         42.06         4.69 o                         
  -9   7   6         51.01         53.76         7.08 o                         
  -8   7   6         19.55         27.23         4.69 o                         
  -7   7   6         34.24         33.31         3.31 o                         
  -6   7   6         26.29         21.43         1.82 o                         
  -5   7   6          2.02          2.79         1.01 o                         
  -4   7   6          8.90          7.15         1.26 o                         
  -3   7   6        409.79        367.69        28.28 o                         
  -2   7   6          9.96         12.19         1.39 o                         
  -1   7   6         28.69         25.75         1.75 o                         
   0   7   6          0.01          0.63         0.89 o                         
   1   7   6         18.47         17.38         2.39 o                         
   2   7   6         55.84         55.67         3.62 o                         
   3   7   6          6.07         15.89         3.50 o                         
  -8   8   6         13.61         11.47         5.19 o                         
  -7   8   6          8.65          8.10         2.24 o                         
  -6   8   6         15.18         19.52         2.61 o                         
  -5   8   6          5.81          7.25         1.80 o                         
  -4   8   6         27.22         35.26         3.11 o                         
  -3   8   6         96.04         91.59         5.17 o                         
  -2   8   6         81.88         81.03         4.25 o                         
  -1   8   6         16.24         17.94         2.58 o                         
   0   8   6          1.98          2.93         1.99 o                         
   1   8   6        120.96        131.07         5.95 o                         
   2   8   6          1.53         -1.10         1.73 o                         
  -7   9   6          0.89          2.09         2.69 o                         
  -6   9   6        100.90         86.95        12.72 o                         
  -5   9   6          2.67          2.96         1.68 o                         
  -4   9   6          8.50         12.41         2.84 o                         
  -3   9   6         26.70         28.54         3.04 o                         
  -2   9   6         47.75         41.27         3.49 o                         
  -1   9   6         18.03         20.15         5.29 o                         
   0   9   6          1.77          4.89         3.99 o                         
  -6  10   6          5.85          4.39         2.11 o                         
  -5  10   6          2.15          3.52         2.30 o                         
  -4  10   6         63.06         61.10         4.90 o                         
  -3  10   6          6.16          7.36         2.56 o                         
  -2  10   6         13.48         12.57         4.99 o                         
   2 -11   7          5.39          3.79         3.29 o                         
   3 -11   7          3.05          0.90         3.19 o                         
   4 -11   7         15.71         18.15         4.89 o                         
  -1 -10   7          0.70          1.73         2.27 o                         
   0 -10   7          0.79          0.23         1.76 o                         
   1 -10   7          0.21          0.11         1.38 o                         
   2 -10   7         38.74         25.25        18.60 o                         
   3 -10   7         20.34         16.25         4.09 o                         
   4 -10   7         33.73         33.18         3.41 o                         
   5 -10   7         33.23         32.17         4.17 o                         
   6 -10   7          6.35         13.26         3.61 o                         
  -2  -9   7          7.65         11.89         3.12 o                         
  -1  -9   7          2.68          4.53         2.14 o                         
   0  -9   7         41.59         40.79         3.56 o                         
   1  -9   7          4.25          8.89         1.93 o                         
   2  -9   7          0.87          1.92         1.20 o                         
   3  -9   7         10.55         11.13         1.85 o                         
   4  -9   7          5.72         11.03         2.44 o                         
   5  -9   7          2.38          1.44         1.81 o                         
   6  -9   7         25.82         31.31         4.16 o                         
   7  -9   7          4.76          3.91         3.25 o                         
  -3  -8   7         17.75         19.76         4.19 o                         
  -2  -8   7          9.83          8.04         2.39 o                         
  -1  -8   7         40.80         36.87         3.50 o                         
   0  -8   7        172.21        179.06         6.66 o                         
   1  -8   7        158.07        125.54         9.39 o                         
   2  -8   7         43.48         45.16         2.29 o                         
   3  -8   7          0.90          5.52         1.90 o                         
   4  -8   7         32.52         34.01         3.05 o                         
   5  -8   7         18.69         16.08         3.00 o                         
   6  -8   7        113.39        131.07         6.71 o                         
   7  -8   7          0.08          1.05         1.99 o                         
  -4  -7   7        102.83        106.93         6.31 o                         
  -3  -7   7          9.35          8.91         5.24 o                         
  -2  -7   7        112.17        118.42         5.56 o                         
  -1  -7   7        289.82        312.74         9.10 o                         
   0  -7   7          0.67          0.77         1.44 o                         
   1  -7   7          0.01          0.16         0.60 o                         
   2  -7   7        234.31        226.99         6.18 o                         
   3  -7   7         21.85         20.33         2.21 o                         
   4  -7   7         26.75         23.97         2.82 o                         
   5  -7   7         35.44         31.39         3.64 o                         
   6  -7   7          2.50          1.43         1.72 o                         
   7  -7   7          0.04          1.27         2.27 o                         
  -5  -6   7          4.87          7.04         2.66 o                         
  -4  -6   7          8.21          3.81         4.69 o                         
  -3  -6   7          0.10          0.20         1.51 o                         
  -2  -6   7        462.24        468.82        11.30 o                         
  -1  -6   7          1.29          5.22         1.52 o                         
   0  -6   7         29.63         28.44         1.38 o                         
   1  -6   7         38.31         31.53         1.56 o                         
   2  -6   7          2.05          1.93         0.85 o                         
   3  -6   7          8.14          6.51         1.46 o                         
   4  -6   7         26.53         33.47         2.84 o                         
   5  -6   7         26.13         29.77         3.09 o                         
   6  -6   7         42.88         36.36         5.39 o                         
   7  -6   7         34.98         32.96         7.33 o                         
   8  -6   7         41.56         50.94         5.64 o                         
  -6  -5   7          2.97          2.67         2.59 o                         
  -5  -5   7          5.75          4.97         2.27 o                         
  -4  -5   7          0.28          0.93         1.95 o                         
  -3  -5   7         88.58         98.80         4.55 o                         
  -2  -5   7          3.20          3.81         1.75 o                         
  -1  -5   7         72.37         61.72         1.67 o                         
   0  -5   7          3.60          5.29         0.77 o                         
   1  -5   7         41.44         41.57         1.72 o                         
   2  -5   7          5.60          5.63         0.81 o                         
   3  -5   7        133.46        126.93         5.29 o                         
   4  -5   7        266.56        283.26         7.57 o                         
   5  -5   7         12.74         10.26         2.18 o                         
   6  -5   7        316.48        317.79        10.49 o                         
   7  -5   7         17.92         16.84         2.83 o                         
   8  -5   7          2.86          1.59         2.25 o                         
  -7  -4   7          0.46          1.69         2.12 o                         
  -6  -4   7          0.01          2.32         2.32 o                         
  -5  -4   7          9.78          3.51         1.75 o                         
  -4  -4   7          0.13          1.28         1.27 o                         
  -3  -4   7         37.05         31.36         2.79 o                         
  -2  -4   7         47.22         48.07         2.46 o                         
  -1  -4   7        580.25        567.93         6.67 o                         
   0  -4   7         30.72         33.04         1.27 o                         
   1  -4   7        287.94        265.40         4.00 o                         
   2  -4   7        215.49        222.56         7.85 o                         
   3  -4   7          4.53          7.41         1.34 o                         
   4  -4   7         30.93         46.71         3.32 o                         
   5  -4   7        160.67        165.96         6.10 o                         
   6  -4   7         32.60         28.10         3.08 o                         
   7  -4   7         10.15         11.11         3.01 o                         
   8  -4   7         24.39         25.68         3.59 o                         
  -7  -3   7          4.03          3.52         2.31 o                         
  -6  -3   7          0.02          0.73         1.48 o                         
  -5  -3   7         44.94         43.24         3.02 o                         
  -4  -3   7         64.60         59.04         3.47 o                         
  -3  -3   7         80.02         71.34         4.09 o                         
  -2  -3   7         75.40         70.05         1.72 o                         
  -1  -3   7        180.29        177.88         2.94 o                         
   0  -3   7        487.90        527.79         7.14 o                         
   1  -3   7        116.16        109.40         2.17 o                         
   2  -3   7          0.05          0.53         0.65 o                         
   3  -3   7        256.54        286.58         6.32 o                         
   4  -3   7         40.33         39.68         2.61 o                         
   5  -3   7         17.38         16.37         2.20 o                         
   6  -3   7          0.81          0.59         1.24 o                         
   7  -3   7         41.58         44.71         4.46 o                         
   8  -3   7          8.52          6.94         2.69 o                         
  -8  -2   7          0.00          0.87         2.14 o                         
  -7  -2   7         42.67         47.95         3.99 o                         
  -6  -2   7         40.02         38.20         3.24 o                         
  -5  -2   7         42.39         43.95         3.18 o                         
  -4  -2   7        225.42        230.64         4.00 o                         
  -3  -2   7          3.97          2.49         0.55 o                         
  -2  -2   7        191.27        189.01         6.96 o                         
  -1  -2   7        183.77        171.81         2.63 o                         
   0  -2   7        734.55        744.89         8.18 o                         
   1  -2   7         33.26         23.65         0.97 o                         
   2  -2   7          0.02          0.53         0.39 o                         
   3  -2   7         12.98          6.98         0.80 o                         
   4  -2   7          0.06          1.40         1.20 o                         
   5  -2   7          1.30          0.48         1.18 o                         
   6  -2   7          2.03          3.39         1.60 o                         
   7  -2   7          0.68          5.35         5.69 o                         
  -8  -1   7          1.32         -0.02         1.53 o                         
  -7  -1   7         47.55         47.13         3.91 o                         
  -6  -1   7          0.26          0.14         0.65 o                         
  -5  -1   7          7.79          6.03         1.15 o                         
  -4  -1   7         47.05         36.28         2.59 o                         
  -3  -1   7         20.45         21.86         1.09 o                         
  -2  -1   7         37.39         37.12         2.68 o                         
  -1  -1   7         83.34         77.68         1.62 o                         
   0  -1   7        403.87        435.21         6.35 o                         
   1  -1   7         12.49         21.11         0.87 o                         
   2  -1   7         24.31         29.84         1.20 o                         
   3  -1   7          5.22          5.72         0.96 o                         
   4  -1   7         23.55         22.60         1.32 o                         
   5  -1   7         46.61         46.06         3.74 o                         
   6  -1   7         27.11         25.89         2.95 o                         
   7  -1   7         27.99         21.42         3.32 o                         
  -8   0   7         58.84         55.04         4.69 o                         
  -7   0   7          3.21          5.99         1.53 o                         
  -6   0   7          0.08          1.42         1.05 o                         
  -5   0   7         39.43         35.57         1.69 o                         
  -4   0   7        232.95        251.34         4.35 o                         
  -3   0   7        771.04        750.18        13.09 o                         
  -2   0   7        284.24        326.43         4.03 o                         
  -1   0   7          8.19         27.60         0.85 o                         
   0   0   7        566.89        599.97        13.73 o                         
   1   0   7          3.88          6.75         2.04 o                         
   2   0   7        206.86        175.51         6.66 o                         
   3   0   7        174.02        195.17         3.62 o                         
   4   0   7         21.39         17.68         1.45 o                         
   5   0   7          1.05          0.95         0.87 o                         
   6   0   7          0.68          0.58         1.26 o                         
   7   0   7          6.76          8.35         2.09 o                         
  -9   1   7         73.63         72.56         5.34 o                         
  -8   1   7          2.72          3.30         1.48 o                         
  -7   1   7        239.31        235.72         6.06 o                         
  -6   1   7        328.61        321.46         6.54 o                         
  -5   1   7         31.28         30.83         1.55 o                         
  -4   1   7       1115.79       1231.01        16.59 o                         
  -3   1   7        126.65        125.77         5.01 o                         
  -2   1   7          7.35          7.18         1.00 o                         
  -1   1   7        474.32        429.73         6.91 o                         
   0   1   7        383.17        421.58         8.08 o                         
   1   1   7         16.69         17.05         0.98 o                         
   2   1   7        971.35       1050.58        11.77 o                         
   3   1   7        497.00        467.09         9.20 o                         
   4   1   7        424.81        418.13         7.55 o                         
   5   1   7         24.65         21.98         1.85 o                         
   6   1   7         91.56         93.89        11.52 o                         
  -9   2   7          5.64          4.81         2.30 o                         
  -8   2   7          0.02          0.98         1.26 o                         
  -7   2   7        248.54        242.49         6.03 o                         
  -6   2   7        324.00        343.26         6.94 o                         
  -5   2   7        159.96        161.52         5.46 o                         
  -4   2   7         42.46         29.32         2.35 o                         
  -3   2   7        387.12        478.97         8.49 o                         
  -2   2   7        424.61        486.74         8.63 o                         
  -1   2   7        178.28        179.94         5.14 o                         
   0   2   7        737.55        812.22         9.16 o                         
   1   2   7        835.65        933.83        35.24 o                         
   2   2   7          0.93          2.26         0.90 o                         
   3   2   7        494.22        507.49        10.42 o                         
   4   2   7         78.29         74.80         4.00 o                         
   5   2   7          2.32          1.08         1.07 o                         
   6   2   7          2.27          0.80         3.19 o                         
  -9   3   7         17.06         16.66         2.98 o                         
  -8   3   7          6.37          5.41         1.51 o                         
  -7   3   7         47.88         51.55         2.73 o                         
  -6   3   7        191.28        197.35         4.69 o                         
  -5   3   7         14.11          8.41         1.09 o                         
  -4   3   7         14.55         13.37         2.49 o                         
  -3   3   7        160.14        157.78         7.68 o                         
  -2   3   7         72.00         76.61         2.54 o                         
  -1   3   7        430.43        456.06         7.72 o                         
   0   3   7        221.10        249.75         3.77 o                         
   1   3   7         40.48         32.54         1.55 o                         
   2   3   7         14.56         10.55         3.65 o                         
   3   3   7          1.31          0.35         0.70 o                         
   4   3   7         26.08         28.73         2.69 o                         
   5   3   7         23.96         24.52         2.98 o                         
  -9   4   7          6.78          7.08         3.89 o                         
  -8   4   7         24.36         22.39         2.21 o                         
  -7   4   7         51.07         54.30         2.96 o                         
  -6   4   7         38.24         35.72         2.05 o                         
  -5   4   7        105.09        109.99         8.73 o                         
  -4   4   7        155.39        142.31        11.67 o                         
  -3   4   7        100.50        121.41         3.69 o                         
  -2   4   7        170.04        193.28         5.07 o                         
  -1   4   7         58.87         44.60         1.81 o                         
   0   4   7        145.45        134.05         2.73 o                         
   1   4   7        107.44        111.22         3.88 o                         
   2   4   7         56.63         58.77         3.34 o                         
   3   4   7         14.15         11.71         4.62 o                         
   4   4   7          0.68          4.41         3.14 o                         
   5   4   7          3.05          3.75         2.08 o                         
  -9   5   7          7.74          8.98         2.59 o                         
  -8   5   7          7.60          8.68         1.88 o                         
  -7   5   7          0.78          8.38         5.60 o                         
  -6   5   7          0.02         -0.81         0.87 o                         
  -5   5   7         42.25         32.20         2.40 o                         
  -4   5   7         75.63         69.02         3.23 o                         
  -3   5   7         63.04         69.18         2.92 o                         
  -2   5   7        261.29        261.36        11.28 o                         
  -1   5   7          0.08          0.18         0.48 o                         
   0   5   7          9.56         11.23         1.14 o                         
   1   5   7          0.52          1.32         0.87 o                         
   2   5   7         16.15          9.33         3.87 o                         
   3   5   7         24.85         24.18         2.97 o                         
   4   5   7          0.45          1.24         1.55 o                         
  -9   6   7         81.91         85.08         7.98 o                         
  -8   6   7          2.49          1.52         1.75 o                         
  -7   6   7         27.91         24.71         3.04 o                         
  -6   6   7         61.89         53.93         3.51 o                         
  -5   6   7         83.07         78.27         4.89 o                         
  -4   6   7          7.30          8.37         1.53 o                         
  -3   6   7         85.81         87.98         5.69 o                         
  -2   6   7        567.27        529.75        14.53 o                         
  -1   6   7         11.05         10.96         1.17 o                         
   0   6   7         64.08         76.59         2.74 o                         
   1   6   7        155.72        146.37         4.04 o                         
   2   6   7          1.92          4.67         1.97 o                         
   3   6   7          0.92         -0.51         1.75 o                         
  -9   7   7          0.10          0.40         2.39 o                         
  -8   7   7         46.44         61.15         7.68 o                         
  -7   7   7         31.75         30.55         3.79 o                         
  -6   7   7         77.05         63.32         3.49 o                         
  -5   7   7         13.74         12.49         1.81 o                         
  -4   7   7          4.42          4.03         1.59 o                         
  -3   7   7        101.12         94.44         6.38 o                         
  -2   7   7        280.66        254.44         9.29 o                         
  -1   7   7         30.44         39.06         2.03 o                         
   0   7   7         20.20         23.26         2.25 o                         
   1   7   7         47.35         44.27         3.34 o                         
   2   7   7         14.98         13.39         2.27 o                         
  -8   8   7          0.01          1.00         2.69 o                         
  -7   8   7          2.17          0.57         1.70 o                         
  -6   8   7          0.78          2.53         1.49 o                         
  -5   8   7          3.93          3.61         1.76 o                         
  -4   8   7         16.98         20.27         3.39 o                         
  -3   8   7         44.23         51.12         3.81 o                         
  -2   8   7         14.90         14.13         2.28 o                         
  -1   8   7          0.45          1.77         1.55 o                         
   0   8   7         12.02         16.33         2.36 o                         
   1   8   7          2.14          5.37         2.99 o                         
  -7   9   7          1.55          2.79         1.81 o                         
  -6   9   7         14.46         14.15         2.84 o                         
  -5   9   7          2.76          0.82         1.52 o                         
  -4   9   7         23.65         23.51         2.91 o                         
  -3   9   7          8.01          7.73         2.13 o                         
  -2   9   7         15.10          9.29         2.13 o                         
  -1   9   7        115.52        130.87         9.18 o                         
   0   9   7          9.75          6.88         3.59 o                         
  -6  10   7          1.52          3.65         3.09 o                         
  -5  10   7         17.40         13.18         2.93 o                         
  -4  10   7         46.08         46.85         3.91 o                         
  -3  10   7         46.04         39.72         3.84 o                         
  -2  10   7         46.81         49.47         6.38 o                         
   3 -11   8          2.84          3.59         3.19 o                         
  -1 -10   8          9.88         16.16         5.09 o                         
   0 -10   8         20.53         22.58         3.67 o                         
   1 -10   8          1.49          9.31         2.61 o                         
   2 -10   8         36.06         27.76        18.40 o                         
   3 -10   8          6.81          9.88         2.32 o                         
   4 -10   8         15.95         19.81         2.90 o                         
   5 -10   8         35.27         41.04         4.35 o                         
  -2  -9   8         16.33         17.97         3.44 o                         
  -1  -9   8         13.76         10.07         2.64 o                         
   0  -9   8         24.70         26.81         3.36 o                         
   1  -9   8          0.03         -0.15         1.43 o                         
   2  -9   8          1.76          1.95         1.11 o                         
   3  -9   8          3.92          2.88         1.73 o                         
   4  -9   8          1.00          1.55         1.99 o                         
   5  -9   8        153.73        143.03         7.64 o                         
   6  -9   8          1.45          0.62         1.99 o                         
  -3  -8   8          3.39         10.50         3.13 o                         
  -2  -8   8         14.87         15.89         2.99 o                         
  -1  -8   8          1.94          2.50         1.73 o                         
   0  -8   8          5.11          2.71         1.65 o                         
   1  -8   8         37.04         36.36         2.01 o                         
   2  -8   8          9.34          9.16         1.38 o                         
   3  -8   8         17.84         12.62         2.01 o                         
   4  -8   8          4.22          4.69         2.08 o                         
   5  -8   8        147.18        149.78         7.13 o                         
   6  -8   8         20.58         25.19         4.89 o                         
   7  -8   8          2.22          3.28         2.99 o                         
  -4  -7   8         14.50         17.06         3.54 o                         
  -3  -7   8         31.14         28.29         4.00 o                         
  -2  -7   8         17.49         16.47         2.71 o                         
  -1  -7   8          3.11          1.73         1.51 o                         
   0  -7   8          0.01          0.23         0.66 o                         
   1  -7   8         99.33         90.97         2.92 o                         
   2  -7   8         60.86         55.19         2.33 o                         
   3  -7   8          8.32          7.22         3.59 o                         
   4  -7   8          1.15          2.72         1.53 o                         
   5  -7   8          0.44          1.66         1.60 o                         
   6  -7   8          0.06          2.01         2.54 o                         
   7  -7   8          1.54          1.84         2.20 o                         
  -5  -6   8          0.43         -1.04         1.77 o                         
  -4  -6   8         10.64         12.19         2.71 o                         
  -3  -6   8         10.56          8.77         2.13 o                         
  -2  -6   8         95.10         98.62         4.90 o                         
  -1  -6   8        145.40        135.79         4.98 o                         
   0  -6   8        438.50        397.80         7.81 o                         
   1  -6   8         23.99         21.83         1.48 o                         
   2  -6   8          8.22         10.71         1.17 o                         
   3  -6   8         79.78         84.35         4.19 o                         
   4  -6   8          5.48          9.43         2.37 o                         
   5  -6   8          4.58          4.23         2.32 o                         
   6  -6   8         45.04         43.16         4.44 o                         
   7  -6   8         24.19         29.86         3.84 o                         
  -6  -5   8          3.14          5.32         2.78 o                         
  -5  -5   8         34.73         38.09         4.26 o                         
  -4  -5   8          7.18         12.59         2.89 o                         
  -3  -5   8          0.07         -1.48         1.48 o                         
  -2  -5   8         23.75         22.29         2.13 o                         
  -1  -5   8        266.97        249.46         4.33 o                         
   0  -5   8         18.29         22.18         1.58 o                         
   1  -5   8         31.00         22.51         1.33 o                         
   2  -5   8          9.31         12.36         1.15 o                         
   3  -5   8         28.28         34.64         2.49 o                         
   4  -5   8        110.81        117.97         4.70 o                         
   5  -5   8          3.51          7.73         2.03 o                         
   6  -5   8         99.63        110.16         7.68 o                         
   7  -5   8         40.98         36.98         4.52 o                         
  -7  -4   8         38.93         34.05         4.27 o                         
  -6  -4   8          6.73         10.16         2.64 o                         
  -5  -4   8         23.73         24.90         3.44 o                         
  -4  -4   8         24.01         26.87         2.87 o                         
  -3  -4   8         68.16         64.82         3.32 o                         
  -2  -4   8         80.37         65.68         3.33 o                         
  -1  -4   8        497.13        506.51         7.22 o                         
   0  -4   8        480.00        502.20         6.60 o                         
   1  -4   8        297.68        316.96         4.75 o                         
   2  -4   8          6.01          7.22         0.80 o                         
   3  -4   8         64.17         66.73         3.00 o                         
   4  -4   8        427.98        428.48        19.75 o                         
   5  -4   8        546.73        551.50        15.46 o                         
   6  -4   8         37.28         37.10         3.45 o                         
   7  -4   8          1.20          0.40         1.53 o                         
  -7  -3   8          2.23          1.33         3.29 o                         
  -6  -3   8         12.88         14.17         2.49 o                         
  -5  -3   8         16.51         18.62         3.99 o                         
  -4  -3   8        125.62        114.44         7.73 o                         
  -3  -3   8          0.32          0.09         0.43 o                         
  -2  -3   8        106.79        117.99         3.43 o                         
  -1  -3   8       1477.17       1511.40        14.83 o                         
   0  -3   8        990.69       1041.80        10.93 o                         
   1  -3   8         53.43         45.64         1.47 o                         
   2  -3   8       1657.56       1720.04        16.84 o                         
   3  -3   8        466.35        461.91         9.42 o                         
   4  -3   8          2.65          2.56         1.33 o                         
   5  -3   8          4.55          3.95         1.58 o                         
   6  -3   8          2.26          0.77         1.37 o                         
   7  -3   8          9.19         11.05         3.10 o                         
  -8  -2   8          3.46          2.72         2.20 o                         
  -7  -2   8          0.05          0.06         2.74 o                         
  -6  -2   8          7.60         12.33         2.43 o                         
  -5  -2   8        300.62        309.36         8.14 o                         
  -4  -2   8         10.71         12.78         1.34 o                         
  -3  -2   8         73.99         70.22         1.94 o                         
  -2  -2   8          5.64          5.72         0.75 o                         
  -1  -2   8         31.81         32.71         1.74 o                         
   0  -2   8         18.72         32.10         1.13 o                         
   1  -2   8         88.85         99.10         2.10 o                         
   2  -2   8       1209.24       1222.47        16.96 o                         
   3  -2   8        235.06        264.98        10.32 o                         
   4  -2   8         86.51         83.45         3.96 o                         
   5  -2   8         50.81         48.48         3.47 o                         
   6  -2   8          0.58          1.69         1.77 o                         
   7  -2   8         34.55         36.73         4.13 o                         
  -8  -1   8         17.51         17.72         2.99 o                         
  -7  -1   8        163.97        170.45         7.20 o                         
  -6  -1   8         70.42         63.66         2.52 o                         
  -5  -1   8         20.31         26.81         2.22 o                         
  -4  -1   8        156.10        153.09         3.40 o                         
  -3  -1   8        141.82        128.46         2.57 o                         
  -2  -1   8       1137.75       1323.76        63.34 o                         
  -1  -1   8         32.38         27.80         2.18 o                         
   0  -1   8       1132.22       1193.15        16.29 o                         
   1  -1   8         31.69         27.52         1.14 o                         
   2  -1   8          9.98          9.77         0.87 o                         
   3  -1   8          7.94         10.34         0.90 o                         
   4  -1   8         11.89          9.20         2.05 o                         
   5  -1   8         16.11         15.85         2.22 o                         
   6  -1   8          0.12          1.99         2.24 o                         
   7  -1   8         19.52         21.62         3.37 o                         
  -8   0   8          0.00         -0.02         1.44 o                         
  -7   0   8        277.59        272.74        10.05 o                         
  -6   0   8        187.72        189.08         4.88 o                         
  -5   0   8         43.09         45.67         1.99 o                         
  -4   0   8          4.34          7.77         0.83 o                         
  -3   0   8        445.19        440.34         5.49 o                         
  -2   0   8       2104.88       2473.77       100.84 o                         
  -1   0   8         88.19         66.10         2.52 o                         
   0   0   8        452.66        483.62        13.39 o                         
   1   0   8         30.37         56.80         1.55 o                         
   2   0   8          3.29          4.41         0.75 o                         
   3   0   8        221.26        227.71         4.18 o                         
   4   0   8         16.30         18.03         1.55 o                         
   5   0   8          0.14          1.59         1.85 o                         
   6   0   8         61.32         58.27         3.86 o                         
   7   0   8          2.91          4.42         3.49 o                         
  -9   1   8        146.24        157.37         8.63 o                         
  -8   1   8         16.44         12.69         1.97 o                         
  -7   1   8         27.19         26.25         2.32 o                         
  -6   1   8        829.97        866.92        13.35 o                         
  -5   1   8        125.18        118.32         3.08 o                         
  -4   1   8         88.35        110.98         5.49 o                         
  -3   1   8        196.77        210.62         5.89 o                         
  -2   1   8        713.24        638.36        11.62 o                         
  -1   1   8        249.21        271.96         8.68 o                         
   0   1   8          6.32         10.52         0.86 o                         
   1   1   8         29.59         29.55         1.19 o                         
   2   1   8        304.97        311.51         5.27 o                         
   3   1   8        129.59        141.57         3.40 o                         
   4   1   8        206.09        202.32         4.99 o                         
   5   1   8          5.70          7.40         1.46 o                         
   6   1   8          0.19          2.16         2.04 o                         
  -9   2   8         15.25         17.30         3.15 o                         
  -8   2   8          6.24          9.89         2.22 o                         
  -7   2   8         64.83         64.10         3.50 o                         
  -6   2   8         77.24         88.08         2.91 o                         
  -5   2   8        113.95        103.49         2.79 o                         
  -4   2   8        283.28        290.48         7.08 o                         
  -3   2   8        338.58        302.47         6.70 o                         
  -2   2   8        106.54        118.16         3.39 o                         
  -1   2   8        410.82        456.99        23.64 o                         
   0   2   8        227.88        240.01         4.93 o                         
   1   2   8        475.89        503.26        10.36 o                         
   2   2   8         70.15         79.17         2.45 o                         
   3   2   8        103.54        108.51         4.34 o                         
   4   2   8          0.07         -0.49         0.83 o                         
   5   2   8          0.89          0.16         0.86 o                         
   6   2   8          5.06          4.29         4.19 o                         
  -9   3   8          0.15          0.62         1.29 o                         
  -8   3   8          5.91          9.56         1.82 o                         
  -7   3   8          8.06          9.04         1.68 o                         
  -6   3   8          1.25          2.80         1.06 o                         
  -5   3   8          5.21          7.80         1.00 o                         
  -4   3   8        268.02        255.40         8.78 o                         
  -3   3   8         22.73         27.09         1.96 o                         
  -2   3   8        282.21        300.59         6.50 o                         
  -1   3   8        301.13        291.40         6.33 o                         
   0   3   8          9.66         12.04         0.92 o                         
   1   3   8        106.72        116.02         2.82 o                         
   2   3   8          1.23          1.20         1.15 o                         
   3   3   8         26.15         21.11        14.21 o                         
   4   3   8         19.30         14.87         5.88 o                         
   5   3   8          6.02          2.96         1.94 o                         
  -8   4   8         66.58         60.18         3.39 o                         
  -7   4   8         11.32          9.14         1.52 o                         
  -6   4   8          3.27          7.34         1.37 o                         
  -5   4   8        161.84        155.95         5.42 o                         
  -4   4   8        273.70        269.12         6.73 o                         
  -3   4   8         95.95        104.67         3.60 o                         
  -2   4   8          6.15          8.64         2.44 o                         
  -1   4   8          8.63          7.86         1.88 o                         
   0   4   8         58.45         67.56         7.42 o                         
   1   4   8        175.21        142.63         3.67 o                         
   2   4   8         13.06          8.66         3.72 o                         
   3   4   8          2.05          3.77         1.90 o                         
   4   4   8         48.27         59.53         4.13 o                         
   5   4   8         75.50         81.64         8.73 o                         
  -9   5   8         16.13         16.76         4.89 o                         
  -8   5   8         41.69         44.17         5.64 o                         
  -7   5   8         10.89         10.80         2.44 o                         
  -6   5   8        112.52        102.02         4.99 o                         
  -5   5   8          5.88          3.84         1.62 o                         
  -4   5   8          0.28          2.89         1.34 o                         
  -3   5   8        394.14        382.08         8.57 o                         
  -2   5   8         19.25         22.61         3.94 o                         
  -1   5   8         57.03         50.48         1.70 o                         
   0   5   8        136.06        119.54         4.20 o                         
   1   5   8         11.38          9.45         1.34 o                         
   2   5   8         40.80         48.67         3.49 o                         
   3   5   8         42.79         37.92         3.17 o                         
   4   5   8         30.23         37.62         3.99 o                         
  -9   6   8          6.13          8.38         3.79 o                         
  -8   6   8          8.77          7.92         2.34 o                         
  -7   6   8         51.79         49.82         4.99 o                         
  -6   6   8         14.49         15.67         2.39 o                         
  -5   6   8        135.52        104.28         4.29 o                         
  -4   6   8         19.09         14.58         1.97 o                         
  -3   6   8        428.92        411.81         9.38 o                         
  -2   6   8        235.40        209.17         6.31 o                         
  -1   6   8          1.21          1.07         0.69 o                         
   0   6   8          7.00          6.64         1.47 o                         
   1   6   8          0.23         10.56         6.84 o                         
   2   6   8         31.37         27.70         2.90 o                         
   3   6   8          9.85         12.14         2.68 o                         
  -8   7   8          7.55          9.31         2.39 o                         
  -7   7   8         64.18         53.57         6.33 o                         
  -6   7   8          4.59          0.74         1.37 o                         
  -5   7   8          0.60          1.26         1.22 o                         
  -4   7   8         15.27         19.83         2.20 o                         
  -3   7   8          5.16          3.32         1.70 o                         
  -2   7   8          5.50          4.34         1.59 o                         
  -1   7   8          0.25          0.71         1.15 o                         
   0   7   8         22.63         14.05         1.68 o                         
   1   7   8        170.71        156.06        11.02 o                         
   2   7   8          7.48         10.06         2.14 o                         
  -8   8   8          0.46          1.20         3.29 o                         
  -7   8   8          1.52          1.82         1.50 o                         
  -6   8   8         51.05         45.43         6.18 o                         
  -5   8   8         30.70         27.30         3.31 o                         
  -4   8   8         59.62         54.07         3.66 o                         
  -3   8   8         43.10         47.87         3.64 o                         
  -2   8   8        115.48        120.78         5.91 o                         
  -1   8   8          6.13         11.00         2.39 o                         
   0   8   8         15.88         13.67         4.89 o                         
   1   8   8          8.43          8.38         4.59 o                         
  -7   9   8          0.07          1.53         2.29 o                         
  -6   9   8         29.08         31.16         3.12 o                         
  -5   9   8         10.84         14.83         2.75 o                         
  -4   9   8          8.05         11.87         2.44 o                         
  -3   9   8         83.86         78.97         4.94 o                         
  -2   9   8          0.38          0.97         1.66 o                         
  -1   9   8         13.88         15.66         4.49 o                         
  -5  10   8         58.05         63.10         5.01 o                         
  -4  10   8          7.07          4.95         3.89 o                         
  -3  10   8          0.05          1.52         1.90 o                         
   0 -10   9          7.09          7.82         2.57 o                         
   1 -10   9          0.35         -0.12         1.44 o                         
   2 -10   9         22.96         20.15         5.69 o                         
   3 -10   9         14.39          9.54         2.44 o                         
   4 -10   9          0.99          1.05         1.82 o                         
   5 -10   9          7.23         -0.36         2.01 o                         
  -2  -9   9          9.33         16.32         4.19 o                         
  -1  -9   9         22.61         28.07         3.79 o                         
   0  -9   9          6.74          4.09         2.20 o                         
   1  -9   9         15.48         12.82         2.80 o                         
   2  -9   9         15.14         14.80         1.79 o                         
   3  -9   9          6.73          8.37         2.15 o                         
   4  -9   9        172.06        174.74         7.11 o                         
   5  -9   9          8.73          9.96         2.71 o                         
   6  -9   9          4.80          4.13         2.97 o                         
  -3  -8   9          1.78          2.80         2.50 o                         
  -2  -8   9          1.32          4.07         2.19 o                         
  -1  -8   9         77.71         76.65         6.18 o                         
   0  -8   9         23.86         23.38         2.90 o                         
   1  -8   9          2.90          6.93         1.30 o                         
   2  -8   9         83.14         73.45         2.96 o                         
   3  -8   9        145.88        134.40         6.68 o                         
   4  -8   9         10.65         17.02         2.78 o                         
   5  -8   9          0.12          0.46         2.64 o                         
   6  -8   9         12.12         15.95         3.41 o                         
  -4  -7   9          2.38          3.43         2.36 o                         
  -3  -7   9          0.00          0.83         1.60 o                         
  -2  -7   9          1.46          1.22         1.70 o                         
  -1  -7   9         31.13         29.37         4.94 o                         
   0  -7   9         12.70         13.35         1.36 o                         
   1  -7   9         16.92         15.42         1.53 o                         
   2  -7   9        332.47        290.35        12.04 o                         
   3  -7   9         13.11         16.22         2.35 o                         
   4  -7   9          1.29          1.72         1.55 o                         
   5  -7   9          0.50          1.59         1.86 o                         
   6  -7   9         60.48         66.61         5.28 o                         
   7  -7   9          2.60          0.96         2.22 o                         
  -5  -6   9          1.43          1.72         2.59 o                         
  -4  -6   9          9.37          7.97         2.71 o                         
  -3  -6   9         93.55        106.83         5.94 o                         
  -2  -6   9         11.80         11.29         2.33 o                         
  -1  -6   9          1.03          1.44         1.44 o                         
   0  -6   9         21.60         22.81         1.58 o                         
   1  -6   9        305.15        308.64         7.08 o                         
   2  -6   9          1.96          2.74         0.96 o                         
   3  -6   9         38.79         38.46         2.65 o                         
   4  -6   9         13.04         13.68         2.36 o                         
   5  -6   9          0.14         -0.99         1.48 o                         
   6  -6   9        222.10        230.28         8.94 o                         
   7  -6   9          8.72         10.23         3.02 o                         
  -6  -5   9          2.33          2.91         2.18 o                         
  -5  -5   9          0.23         -0.14         2.74 o                         
  -4  -5   9          0.94          1.68         1.83 o                         
  -3  -5   9        116.22        115.32         5.21 o                         
  -2  -5   9         56.63         55.17         3.09 o                         
  -1  -5   9        172.07        177.14         3.79 o                         
   0  -5   9         47.12         47.59         1.83 o                         
   1  -5   9         25.79         22.28         1.45 o                         
   2  -5   9        117.42        110.26         3.82 o                         
   3  -5   9          8.86         10.72         1.73 o                         
   4  -5   9         59.38         58.65         4.19 o                         
   5  -5   9         17.38         22.04         3.02 o                         
   6  -5   9         74.83         70.90         6.98 o                         
   7  -5   9          0.02          0.81         1.82 o                         
  -6  -4   9         52.71         51.58         6.13 o                         
  -5  -4   9         26.54         25.71         2.83 o                         
  -4  -4   9         46.16         41.27         3.37 o                         
  -3  -4   9        230.42        246.44         7.13 o                         
  -2  -4   9         12.93         18.09         1.19 o                         
  -1  -4   9        380.38        370.36         7.12 o                         
   0  -4   9        398.36        382.39         5.90 o                         
   1  -4   9         44.31         36.65         1.61 o                         
   2  -4   9         15.53         12.42         1.02 o                         
   3  -4   9          6.20          4.15         1.44 o                         
   4  -4   9        130.09        149.52         5.63 o                         
   5  -4   9        132.80        126.48         5.44 o                         
   6  -4   9         56.69         54.71         4.74 o                         
   7  -4   9         40.63         49.21         4.89 o                         
  -7  -3   9          3.95          4.19         2.43 o                         
  -6  -3   9          0.03          1.25         1.53 o                         
  -5  -3   9         74.12         68.70         4.10 o                         
  -4  -3   9        165.63        153.41         5.89 o                         
  -3  -3   9        660.79        627.86        17.21 o                         
  -2  -3   9        176.05        181.29         3.44 o                         
  -1  -3   9         32.27         31.66         1.41 o                         
   0  -3   9        100.47         99.15         2.42 o                         
   1  -3   9         56.50         54.58         1.68 o                         
   2  -3   9         74.95         68.00         2.02 o                         
   3  -3   9         98.02         97.22         3.93 o                         
   4  -3   9         26.95         19.90         3.04 o                         
   5  -3   9         25.91         26.55         3.29 o                         
   6  -3   9         76.55         70.47         4.93 o                         
   7  -3   9          5.91         11.37         2.77 o                         
  -8  -2   9          5.15          7.40         3.44 o                         
  -7  -2   9         50.02         50.61         4.74 o                         
  -6  -2   9         30.60         32.73         2.92 o                         
  -5  -2   9        468.98        456.68        11.05 o                         
  -4  -2   9          0.06          0.77         0.72 o                         
  -3  -2   9         15.67          7.00         1.60 o                         
  -2  -2   9         26.80         15.79         1.05 o                         
  -1  -2   9         91.67         86.07         2.06 o                         
   0  -2   9        311.82        307.50         4.54 o                         
   1  -2   9         31.50         19.94         1.14 o                         
   2  -2   9         35.89         26.66         1.42 o                         
   3  -2   9          5.87          9.64         1.33 o                         
   4  -2   9         99.36         95.93         3.86 o                         
   5  -2   9          0.67          0.63         1.20 o                         
   6  -2   9          1.12          2.30         1.71 o                         
   7  -2   9          7.13          9.13         3.54 o                         
  -8  -1   9         37.17         37.27         4.43 o                         
  -7  -1   9        191.67        191.44         7.51 o                         
  -6  -1   9          2.17          5.09         1.86 o                         
  -5  -1   9        657.71        627.53        10.50 o                         
  -4  -1   9        138.83        128.92         3.13 o                         
  -3  -1   9        176.03        219.33         3.84 o                         
  -2  -1   9        200.57        207.53         3.31 o                         
  -1  -1   9         70.16         72.38         2.01 o                         
   0  -1   9        656.97        656.09         7.69 o                         
   1  -1   9          4.08          3.61         0.73 o                         
   2  -1   9         11.79         11.02         0.94 o                         
   3  -1   9         74.22         61.09         1.85 o                         
   4  -1   9        268.87        245.43        14.38 o                         
   5  -1   9          6.70         10.48         1.86 o                         
   6  -1   9          2.10          3.50         1.75 o                         
   7  -1   9         27.70         29.13         3.76 o                         
  -8   0   9         26.83         28.92         3.82 o                         
  -7   0   9          8.00         40.14        20.56 o                         
  -6   0   9          5.96          7.55         1.33 o                         
  -5   0   9          2.23          3.20         0.97 o                         
  -4   0   9        122.56        104.88         2.65 o                         
  -3   0   9         20.91         27.57         1.23 o                         
  -2   0   9         60.36         56.51         5.93 o                         
  -1   0   9         13.83          4.85         0.60 o                         
   0   0   9        522.39        554.57         6.74 o                         
   1   0   9         22.49         29.92         3.08 o                         
   2   0   9         67.01         62.98         1.99 o                         
   3   0   9        253.95        253.34         4.83 o                         
   4   0   9        168.57        174.58         6.20 o                         
   5   0   9          3.31          4.68         1.69 o                         
   6   0   9         27.45         22.54         2.73 o                         
  -9   1   9         78.77         71.40         5.98 o                         
  -8   1   9         18.51         21.27         2.43 o                         
  -7   1   9        640.06        646.14        12.05 o                         
  -6   1   9        292.65        295.04         6.44 o                         
  -5   1   9        247.46        216.73        11.53 o                         
  -4   1   9         19.41         17.18         1.08 o                         
  -3   1   9         17.91         20.23         1.76 o                         
  -2   1   9         65.23         57.33         2.43 o                         
  -1   1   9          0.47          0.46         0.63 o                         
   0   1   9         88.48        101.26         3.74 o                         
   1   1   9        298.61        278.57         4.63 o                         
   2   1   9         22.55         19.42         1.40 o                         
   3   1   9        313.45        296.06         6.25 o                         
   4   1   9         47.52         46.53         2.34 o                         
   5   1   9         24.47         20.78         2.19 o                         
   6   1   9          6.29          7.27         3.09 o                         
  -9   2   9        103.44        119.98         6.76 o                         
  -8   2   9          0.81          1.27         1.28 o                         
  -7   2   9         57.21         54.89         2.92 o                         
  -6   2   9          2.33          1.52         0.94 o                         
  -5   2   9        450.55        457.60        10.00 o                         
  -4   2   9        146.20        156.55         4.86 o                         
  -3   2   9         91.42         73.72         6.13 o                         
  -2   2   9         19.93         16.75         1.60 o                         
  -1   2   9         34.13         37.99         2.04 o                         
   0   2   9        218.19        202.54         7.06 o                         
   1   2   9          5.07          5.95         0.91 o                         
   2   2   9        171.47        149.92         5.50 o                         
   3   2   9         39.10         44.03         2.78 o                         
   4   2   9          0.38          0.15         0.81 o                         
   5   2   9         12.66          9.41         4.01 o                         
  -9   3   9         63.89         68.10         4.84 o                         
  -8   3   9         14.44         12.35         2.07 o                         
  -7   3   9          8.84          9.80         1.48 o                         
  -6   3   9          2.92          5.44         1.13 o                         
  -5   3   9         19.08         20.72         2.61 o                         
  -4   3   9          1.95          3.89         1.62 o                         
  -3   3   9         73.94         67.04         4.94 o                         
  -2   3   9        380.30        366.62         8.05 o                         
  -1   3   9         40.20         29.00         2.10 o                         
   0   3   9        102.44        100.46         3.62 o                         
   1   3   9        144.93        135.97         4.79 o                         
   2   3   9        188.32        187.13         7.18 o                         
   3   3   9          2.17          0.58         1.10 o                         
   4   3   9         42.15         33.04         2.92 o                         
   5   3   9          1.61          2.22         1.99 o                         
  -9   4   9         10.19         16.65         6.73 o                         
  -8   4   9         55.92         62.77         4.56 o                         
  -7   4   9         30.69         38.76         3.13 o                         
  -6   4   9         48.10         42.57         3.23 o                         
  -5   4   9          0.21          1.46         1.36 o                         
  -4   4   9          4.21          4.25         1.53 o                         
  -3   4   9          3.61          5.06         1.46 o                         
  -2   4   9        314.88        252.88         7.23 o                         
  -1   4   9         63.38         63.15         4.39 o                         
   0   4   9          0.19         -0.64         0.64 o                         
   1   4   9        139.31        132.30         3.67 o                         
   2   4   9         81.23         77.79         3.63 o                         
   3   4   9          0.44          0.90         0.96 o                         
   4   4   9          5.12          2.24         1.89 o                         
  -9   5   9         36.38         33.22         6.18 o                         
  -8   5   9          1.42          3.71         2.34 o                         
  -7   5   9          0.00          0.92         1.55 o                         
  -6   5   9         97.54         86.27         4.33 o                         
  -5   5   9         56.65         49.85         3.40 o                         
  -4   5   9          1.35          0.79         1.55 o                         
  -3   5   9          0.39         -1.41         1.41 o                         
  -2   5   9        683.61        723.35        14.56 o                         
  -1   5   9          0.26          1.64         1.22 o                         
   0   5   9        114.56         90.22         2.74 o                         
   1   5   9        180.23        146.79        10.02 o                         
   2   5   9         23.11         16.77         6.06 o                         
   3   5   9         29.39         35.69         3.24 o                         
  -9   6   9         17.86         22.54         5.69 o                         
  -8   6   9          5.43          9.02         2.37 o                         
  -7   6   9        101.22         94.11         5.17 o                         
  -6   6   9          5.89          5.97         2.03 o                         
  -5   6   9          2.63          5.30         2.04 o                         
  -4   6   9          6.43         14.01         2.40 o                         
  -3   6   9         81.02         76.94         3.88 o                         
  -2   6   9        208.33        208.55         6.59 o                         
  -1   6   9          1.56          1.75         1.41 o                         
   0   6   9         30.61         23.94         1.67 o                         
   1   6   9          2.39          0.06         0.69 o                         
   2   6   9          0.96          4.74         1.89 o                         
   3   6   9         23.11         22.39         2.97 o                         
  -8   7   9          0.81         -2.07         2.07 o                         
  -7   7   9         22.61         19.67         2.94 o                         
  -6   7   9         48.84         44.70         3.65 o                         
  -5   7   9         10.23         16.27         2.84 o                         
  -4   7   9          0.48          0.72         1.29 o                         
  -3   7   9          3.03          1.24         1.33 o                         
  -2   7   9         61.26         52.84         3.35 o                         
  -1   7   9         63.01         55.69         3.77 o                         
   0   7   9         16.51         16.74         2.79 o                         
   1   7   9         43.75         40.70         6.18 o                         
   2   7   9          3.61          6.28         3.59 o                         
  -8   8   9          1.75         -0.70         2.69 o                         
  -7   8   9          2.98          3.84         2.09 o                         
  -6   8   9         19.54         22.09         2.99 o                         
  -5   8   9         44.02         38.80         4.00 o                         
  -4   8   9        101.71         94.64         4.60 o                         
  -3   8   9          2.64          4.10         1.96 o                         
  -2   8   9         69.66         52.90         4.36 o                         
  -1   8   9         39.36         41.83         3.74 o                         
   0   8   9          7.93         14.16         3.99 o                         
  -7   9   9          0.26          0.30         1.40 o                         
  -6   9   9         15.25          8.49         2.28 o                         
  -5   9   9          2.78          6.39         2.21 o                         
  -4   9   9        118.89        123.45         6.27 o                         
  -3   9   9         41.35         41.91         4.03 o                         
  -2   9   9        221.65        223.59        12.32 o                         
  -1   9   9          2.92          1.50         2.99 o                         
   0 -10  10         29.08         40.49         4.53 o                         
   1 -10  10         13.38         12.26         3.27 o                         
   2 -10  10         63.08         64.84         7.18 o                         
   3 -10  10          0.04          0.44         1.42 o                         
   4 -10  10          1.67          0.94         1.90 o                         
  -2  -9  10          6.26          3.80         2.67 o                         
  -1  -9  10         17.38         21.62         3.49 o                         
   0  -9  10          1.95          1.33         1.73 o                         
   1  -9  10         40.73         42.75         4.12 o                         
   2  -9  10          0.01          2.52         1.37 o                         
   3  -9  10         22.37         20.22         3.19 o                         
   4  -9  10         14.68         14.15         2.71 o                         
   5  -9  10          5.25          5.87         2.49 o                         
  -3  -8  10         12.53         16.97         3.33 o                         
  -2  -8  10          0.97          2.37         2.03 o                         
  -1  -8  10          0.79          1.05         1.55 o                         
   0  -8  10         10.30         11.50         2.64 o                         
   1  -8  10        176.29        166.00         7.13 o                         
   2  -8  10          3.80          4.58         1.70 o                         
   3  -8  10        121.10        129.29         5.85 o                         
   4  -8  10         38.46         37.23         3.52 o                         
   5  -8  10         17.96         21.27         3.17 o                         
   6  -8  10          0.20         -1.04         2.27 o                         
  -4  -7  10         22.37         27.53         4.48 o                         
  -3  -7  10          4.09          6.06         2.57 o                         
  -2  -7  10         80.52         81.14         5.15 o                         
  -1  -7  10          2.32          4.76         1.76 o                         
   0  -7  10         74.82         65.53         3.18 o                         
   1  -7  10        238.58        235.29         5.48 o                         
   2  -7  10         39.35         40.09         2.99 o                         
   3  -7  10         46.07         45.59         3.27 o                         
   4  -7  10         14.77         18.41         2.41 o                         
   5  -7  10          0.00         -1.87         1.87 o                         
   6  -7  10         19.22         23.90         3.94 o                         
  -5  -6  10         34.52         49.42         4.98 o                         
  -4  -6  10          0.05         -0.66         1.80 o                         
  -3  -6  10          5.52          8.38         3.19 o                         
  -2  -6  10         13.56         16.46         2.50 o                         
  -1  -6  10        398.05        391.73         9.75 o                         
   0  -6  10         21.92         22.35         2.61 o                         
   1  -6  10        227.43        214.20         4.83 o                         
   2  -6  10         26.58         26.26         1.77 o                         
   3  -6  10        123.14        117.74         4.74 o                         
   4  -6  10          6.85          6.22         2.08 o                         
   5  -6  10         25.11         27.60         3.16 o                         
   6  -6  10          2.67          3.91         3.94 o                         
   7  -6  10         42.76         39.10         4.79 o                         
  -6  -5  10          8.15         13.48         3.63 o                         
  -5  -5  10          0.94          1.09         1.77 o                         
  -4  -5  10        162.07        158.05         9.33 o                         
  -3  -5  10         18.05         22.57         2.77 o                         
  -2  -5  10         22.19         20.71         4.24 o                         
  -1  -5  10       3129.25       3168.25        33.41 o                         
   0  -5  10        222.05        204.10         4.46 o                         
   1  -5  10        127.14        116.20         3.34 o                         
   2  -5  10          9.87         14.78         2.94 o                         
   3  -5  10        123.83        121.81         4.60 o                         
   4  -5  10         95.32        105.28         5.41 o                         
   5  -5  10         79.26         77.87         4.64 o                         
   6  -5  10         12.46         13.76         2.78 o                         
   7  -5  10          1.95         -0.10         1.51 o                         
  -6  -4  10          9.10          9.96         2.49 o                         
  -5  -4  10          0.44         -0.93         1.46 o                         
  -4  -4  10        345.38        345.60         9.92 o                         
  -3  -4  10        351.09        369.76         9.40 o                         
  -2  -4  10          0.49          0.64         0.72 o                         
  -1  -4  10         20.66         12.87         1.44 o                         
   0  -4  10         39.03         35.25         1.61 o                         
   1  -4  10          5.78          5.12         0.95 o                         
   2  -4  10         17.36         18.39         1.26 o                         
   3  -4  10        230.14        254.13         7.21 o                         
   4  -4  10          8.34         11.22         2.26 o                         
   5  -4  10         35.32         31.68         3.19 o                         
   6  -4  10         77.93         68.80         5.20 o                         
   7  -4  10         69.33         65.80         5.66 o                         
  -7  -3  10          3.44          4.26         2.68 o                         
  -6  -3  10          0.21         -0.43         1.38 o                         
  -5  -3  10        169.34        186.40         6.30 o                         
  -4  -3  10         94.30         79.05         4.94 o                         
  -3  -3  10        700.93        690.02        11.60 o                         
  -2  -3  10          1.87          3.95         1.40 o                         
  -1  -3  10        149.01        155.20         3.29 o                         
   0  -3  10         11.65         13.21         1.05 o                         
   1  -3  10          0.21          0.53         0.61 o                         
   2  -3  10        447.55        442.90         6.72 o                         
   3  -3  10          3.57          2.44         1.80 o                         
   4  -3  10         31.62         33.14         2.63 o                         
   5  -3  10         22.28         27.40         2.90 o                         
   6  -3  10        101.55        116.72         6.64 o                         
   7  -3  10         58.73         58.88         5.12 o                         
  -7  -2  10         34.00         27.22         3.30 o                         
  -6  -2  10          3.93          4.54         2.03 o                         
  -5  -2  10        255.92        260.76        11.66 o                         
  -4  -2  10         10.05         10.97         1.36 o                         
  -3  -2  10         97.34         68.92         2.26 o                         
  -2  -2  10          6.69          6.50         0.91 o                         
  -1  -2  10          2.91          1.33         1.26 o                         
   0  -2  10          1.29          1.34         0.70 o                         
   1  -2  10        124.06        151.82         5.57 o                         
   2  -2  10          1.22          0.87         0.65 o                         
   3  -2  10          2.61          3.35         0.74 o                         
   4  -2  10          5.33          8.65         1.97 o                         
   5  -2  10          1.04          2.66         1.56 o                         
   6  -2  10          3.80          2.35         1.75 o                         
   7  -2  10          7.65          8.65         3.21 o                         
  -8  -1  10         30.98         30.51         3.91 o                         
  -7  -1  10        172.70        172.77         7.60 o                         
  -6  -1  10        177.21        168.10         8.34 o                         
  -5  -1  10        210.07        198.57         5.04 o                         
  -4  -1  10          0.95          3.92         0.95 o                         
  -3  -1  10         98.41        103.68         2.63 o                         
  -2  -1  10          0.42          0.32         0.41 o                         
  -1  -1  10        201.90        227.80         9.57 o                         
   0  -1  10        121.37        114.79         2.50 o                         
   1  -1  10        252.24        247.88         4.33 o                         
   2  -1  10          0.68          0.58         0.59 o                         
   3  -1  10        404.31        399.85         7.42 o                         
   4  -1  10        262.08        278.87         8.50 o                         
   5  -1  10         28.41         25.77         2.84 o                         
   6  -1  10         55.28         62.10         4.39 o                         
  -8   0  10          0.02         -0.23         1.39 o                         
  -7   0  10        275.84        257.67         7.58 o                         
  -6   0  10        147.09        140.07         4.15 o                         
  -5   0  10         49.99         40.67         1.98 o                         
  -4   0  10          0.58          0.94         0.67 o                         
  -3   0  10        116.01        130.89         4.22 o                         
  -2   0  10        188.00        208.97        10.77 o                         
  -1   0  10         27.19         25.86         1.17 o                         
   0   0  10          8.12          7.25         0.82 o                         
   1   0  10        117.73        113.98         2.59 o                         
   2   0  10        147.82        146.26         5.42 o                         
   3   0  10         10.79          9.74         1.38 o                         
   4   0  10        134.86        111.76         6.13 o                         
   5   0  10          0.31          4.69         3.14 o                         
   6   0  10         26.81         29.72         3.84 o                         
  -8   1  10          2.41          2.09         1.55 o                         
  -7   1  10          4.05          2.52         1.42 o                         
  -6   1  10          3.34          3.05         1.14 o                         
  -5   1  10         57.52         57.94         2.19 o                         
  -4   1  10        186.15        165.71         8.55 o                         
  -3   1  10        210.17        260.59         7.93 o                         
  -2   1  10          4.27          3.60         1.75 o                         
  -1   1  10          0.78          0.07         0.35 o                         
   0   1  10        229.14        210.99         7.78 o                         
   1   1  10          3.81          2.64         0.78 o                         
   2   1  10         10.91         12.81         1.27 o                         
   3   1  10         18.06         20.26         1.73 o                         
   4   1  10         16.78         16.95         1.85 o                         
   5   1  10         26.21         28.77         3.41 o                         
   6   1  10         93.57         83.92         5.13 o                         
  -9   2  10         25.18         23.44         5.98 o                         
  -8   2  10          1.48          2.70         1.56 o                         
  -7   2  10         80.02         80.14         3.19 o                         
  -6   2  10         72.03         73.22         2.74 o                         
  -5   2  10        222.50        213.86         6.66 o                         
  -4   2  10          5.59          8.45         1.89 o                         
  -3   2  10        129.13        144.11         5.04 o                         
  -2   2  10          7.14         10.90         2.49 o                         
  -1   2  10         24.24         24.59         1.80 o                         
   0   2  10         96.70        111.37         6.38 o                         
   1   2  10          5.01          4.32         1.21 o                         
   2   2  10         40.03         49.41         2.24 o                         
   3   2  10         95.65        104.77         4.26 o                         
   4   2  10         55.30         54.13         3.92 o                         
   5   2  10          0.06          1.26         1.28 o                         
  -9   3  10         18.68         17.20         3.04 o                         
  -8   3  10         12.64         16.87         3.20 o                         
  -7   3  10          4.12          5.35         2.07 o                         
  -6   3  10         49.72         53.91         3.69 o                         
  -5   3  10          1.18          1.15         1.26 o                         
  -4   3  10        184.21        219.52        17.26 o                         
  -3   3  10         94.62         89.69         6.98 o                         
  -2   3  10          8.09          7.59         1.51 o                         
  -1   3  10          0.13         -0.28         0.79 o                         
   0   3  10         63.86         49.12         3.56 o                         
   1   3  10        284.71        269.03         7.21 o                         
   2   3  10          1.53          0.98         0.98 o                         
   3   3  10          5.88          2.72         2.89 o                         
   4   3  10         55.86         61.31         3.82 o                         
  -9   4  10          0.35         -1.32         2.64 o                         
  -8   4  10         23.33         24.70         3.40 o                         
  -7   4  10          7.19         12.62         3.44 o                         
  -6   4  10         19.22         16.55         2.86 o                         
  -5   4  10        308.07        293.58         8.67 o                         
  -4   4  10          0.00         -1.20         1.20 o                         
  -3   4  10        401.11        415.26        10.01 o                         
  -2   4  10          5.79          7.63         1.93 o                         
  -1   4  10         78.63         72.32         3.42 o                         
   0   4  10        237.48        192.74        15.85 o                         
   1   4  10          0.17          1.89         1.06 o                         
   2   4  10         15.29         11.15         4.24 o                         
   3   4  10          2.41          0.86         1.04 o                         
   4   4  10         26.01         37.71         4.09 o                         
  -9   5  10         10.86         11.17         3.89 o                         
  -8   5  10          0.03          0.02         2.74 o                         
  -7   5  10         43.18         35.78         3.31 o                         
  -6   5  10        127.18        132.56         6.73 o                         
  -5   5  10          3.68          6.62         2.79 o                         
  -4   5  10          2.50          0.96         2.74 o                         
  -3   5  10        513.52        541.05        12.27 o                         
  -2   5  10        314.46        275.59         7.45 o                         
  -1   5  10         25.82         29.63         2.59 o                         
   0   5  10          8.55          8.98         1.66 o                         
   1   5  10          0.23          0.98         0.93 o                         
   2   5  10         17.98          7.79         3.34 o                         
   3   5  10          1.37          0.97         1.34 o                         
  -8   6  10          0.29         -0.08         1.32 o                         
  -7   6  10         52.21         60.27         4.81 o                         
  -6   6  10          8.26         10.36         3.14 o                         
  -5   6  10          1.87          1.45         1.69 o                         
  -4   6  10          0.61          4.17         1.62 o                         
  -3   6  10         40.78         28.09         2.61 o                         
  -2   6  10         76.40         74.27         4.05 o                         
  -1   6  10         15.77         20.83         2.54 o                         
   0   6  10         72.76         51.71         3.41 o                         
   1   6  10          4.81          5.59         5.19 o                         
   2   6  10         22.00         17.66         4.79 o                         
  -8   7  10          1.27          0.32         1.65 o                         
  -7   7  10         18.56         23.82         3.17 o                         
  -6   7  10        144.14        126.04         5.80 o                         
  -5   7  10          2.74          2.07         1.81 o                         
  -4   7  10         77.85         73.49         4.74 o                         
  -3   7  10         25.79         30.87         3.38 o                         
  -2   7  10          8.07          9.05         2.27 o                         
  -1   7  10          0.00          2.22         1.76 o                         
   0   7  10          3.00          0.25         1.27 o                         
   1   7  10         27.81         28.73         5.89 o                         
  -7   8  10         10.59         16.30         3.12 o                         
  -6   8  10          3.65          0.93         1.73 o                         
  -5   8  10          4.52          9.99         2.55 o                         
  -4   8  10          4.38          4.68         1.82 o                         
  -3   8  10          0.11         -0.80         1.48 o                         
  -2   8  10         11.60          9.03         2.53 o                         
  -1   8  10          0.07         -0.50         3.14 o                         
   0   8  10         20.37         24.44         5.09 o                         
  -6   9  10         24.37         25.94         3.56 o                         
  -5   9  10         74.63         82.53         7.58 o                         
  -4   9  10          1.37          3.02         2.08 o                         
  -3   9  10          6.86          3.13         2.50 o                         
  -2   9  10        129.53        193.03        23.69 o                         
   1 -10  11         10.73         12.87         5.19 o                         
   2 -10  11          0.06         -0.70         2.69 o                         
   3 -10  11          0.15          0.90         2.69 o                         
  -1  -9  11         21.98         20.61         3.38 o                         
   0  -9  11         11.55         13.61         2.68 o                         
   1  -9  11          0.96         -0.19         1.49 o                         
   2  -9  11         24.32         26.26         3.07 o                         
   3  -9  11        127.54        124.00         6.18 o                         
   4  -9  11          0.95          2.09         2.27 o                         
   5  -9  11        211.82        211.23        10.51 o                         
  -3  -8  11          0.50          3.17         2.64 o                         
  -2  -8  11          8.01         10.59         3.07 o                         
  -1  -8  11          1.02          1.13         1.80 o                         
   0  -8  11          5.23          6.46         2.08 o                         
   1  -8  11          6.80          7.32         1.45 o                         
   2  -8  11          4.17          7.86         1.94 o                         
   3  -8  11        201.69        212.38         7.73 o                         
   4  -8  11         15.59         20.24         3.64 o                         
   5  -8  11         47.56         45.36         4.39 o                         
   6  -8  11         14.98         13.23         4.11 o                         
  -4  -7  11          1.12          1.07         2.22 o                         
  -3  -7  11          8.31          6.16         2.52 o                         
  -2  -7  11         14.52         16.60         2.93 o                         
  -1  -7  11         15.99         14.77         2.79 o                         
   0  -7  11         35.72         29.41         2.00 o                         
   1  -7  11        476.74        454.26         9.04 o                         
   2  -7  11          4.16          6.62         1.44 o                         
   3  -7  11        405.03        422.27        12.20 o                         
   4  -7  11          2.41          7.35         2.67 o                         
   5  -7  11          1.37          2.66         2.44 o                         
   6  -7  11          9.87          9.64         3.04 o                         
  -5  -6  11          0.32          2.45         2.48 o                         
  -4  -6  11          7.95          3.86         2.84 o                         
  -3  -6  11          3.84          2.83         1.94 o                         
  -2  -6  11          4.18          4.54         1.94 o                         
  -1  -6  11         64.55         57.91         2.44 o                         
   0  -6  11          8.19          7.69         1.36 o                         
   1  -6  11        301.34        278.74         5.76 o                         
   2  -6  11        106.05        110.35         6.29 o                         
   3  -6  11        243.94        230.51        10.07 o                         
   4  -6  11          0.71          1.80         1.58 o                         
   5  -6  11         16.73         18.87         3.37 o                         
   6  -6  11          9.96          8.66         2.66 o                         
  -6  -5  11          4.89          8.56         2.82 o                         
  -5  -5  11          3.61          5.17         2.69 o                         
  -4  -5  11          0.36         -0.53         1.80 o                         
  -3  -5  11          0.04          1.54         1.44 o                         
  -2  -5  11          8.26         11.04         1.89 o                         
  -1  -5  11        546.56        539.76         9.12 o                         
   0  -5  11       1072.65       1081.48        14.91 o                         
   1  -5  11        129.01        124.84         3.57 o                         
   2  -5  11         49.65         42.40         2.47 o                         
   3  -5  11         36.63         37.70         2.87 o                         
   4  -5  11         13.50         11.78         2.20 o                         
   5  -5  11         56.56         58.89         4.16 o                         
   6  -5  11         13.57         17.70         3.21 o                         
  -6  -4  11          0.01         -0.08         1.31 o                         
  -5  -4  11          0.40         -0.37         1.85 o                         
  -4  -4  11         86.73         75.60         4.38 o                         
  -3  -4  11        212.01        222.63         6.64 o                         
  -2  -4  11         97.69         91.81         2.85 o                         
  -1  -4  11         73.33         62.94         2.27 o                         
   0  -4  11        139.96        136.72         3.45 o                         
   1  -4  11          1.79          1.86         0.83 o                         
   2  -4  11         17.98         13.55         1.60 o                         
   3  -4  11          0.04         -0.86         1.35 o                         
   4  -4  11          3.56         10.12         2.49 o                         
   5  -4  11          9.76         11.54         2.51 o                         
   6  -4  11         26.38         35.13         3.71 o                         
  -7  -3  11          2.75          6.18         2.58 o                         
  -6  -3  11          0.86          1.83         1.96 o                         
  -5  -3  11         33.99         30.61         3.12 o                         
  -4  -3  11          2.72          0.38         1.27 o                         
  -3  -3  11        629.52        587.95         9.16 o                         
  -2  -3  11        139.90        141.11         3.35 o                         
  -1  -3  11         26.84         22.69         1.99 o                         
   0  -3  11         86.53         78.37         2.27 o                         
   1  -3  11         32.32         30.52         1.53 o                         
   2  -3  11        250.43        266.48         9.63 o                         
   3  -3  11          3.51          4.69         1.57 o                         
   4  -3  11        236.00        233.78         7.75 o                         
   5  -3  11         14.19         16.14         2.80 o                         
   6  -3  11         20.56         14.22         2.78 o                         
  -7  -2  11          9.30          9.39         2.57 o                         
  -6  -2  11          7.26          8.31         2.15 o                         
  -5  -2  11        257.67        256.36         7.75 o                         
  -4  -2  11          2.74         10.53         1.30 o                         
  -3  -2  11        301.42        246.65         4.74 o                         
  -2  -2  11          0.43          1.25         0.72 o                         
  -1  -2  11         60.97         62.50         2.58 o                         
   0  -2  11          6.13          6.96         1.02 o                         
   1  -2  11          5.90          4.88         1.06 o                         
   2  -2  11          0.26          1.09         0.70 o                         
   3  -2  11        135.26        120.28         2.94 o                         
   4  -2  11          8.31         10.14         1.96 o                         
   5  -2  11         11.76         15.59         2.92 o                         
   6  -2  11          7.37         13.59         3.09 o                         
  -8  -1  11          4.40          4.74         2.23 o                         
  -7  -1  11         30.23         25.23         2.91 o                         
  -6  -1  11         10.55         12.09         1.65 o                         
  -5  -1  11         60.41         47.60         2.61 o                         
  -4  -1  11        105.23        108.17         3.09 o                         
  -3  -1  11         12.96         16.08         1.80 o                         
  -2  -1  11         73.40         85.61         3.44 o                         
  -1  -1  11          1.76          2.92         1.59 o                         
   0  -1  11        573.55        622.36        21.69 o                         
   1  -1  11          6.22          5.07         0.98 o                         
   2  -1  11         38.31         38.24         1.73 o                         
   3  -1  11        713.39        716.31        12.84 o                         
   4  -1  11         39.37         36.73         3.54 o                         
   5  -1  11          0.18         -0.28         1.22 o                         
   6  -1  11         16.02         16.04         3.84 o                         
  -8   0  11         42.42         47.74         4.32 o                         
  -7   0  11        476.76        461.64        11.54 o                         
  -6   0  11        144.48        155.28         4.65 o                         
  -5   0  11          0.06          0.71         0.77 o                         
  -4   0  11        275.98        301.81         5.79 o                         
  -3   0  11        113.16        114.11         4.00 o                         
  -2   0  11        280.11        267.57         6.80 o                         
  -1   0  11        206.56        205.23         7.88 o                         
   0   0  11         82.36         85.16         5.41 o                         
   1   0  11        321.88        311.25         7.77 o                         
   2   0  11          5.79          8.22         1.11 o                         
   3   0  11        327.96        314.80         6.25 o                         
   4   0  11          1.73         -0.38         0.87 o                         
   5   0  11          0.68         -0.70         1.75 o                         
   6   0  11         26.22         25.98         3.62 o                         
  -8   1  11          0.15          0.64         1.56 o                         
  -7   1  11         86.48         88.13         3.60 o                         
  -6   1  11          2.87          2.48         2.54 o                         
  -5   1  11         77.34         68.50         6.21 o                         
  -4   1  11        143.69        152.04         5.32 o                         
  -3   1  11         11.62         12.32         2.04 o                         
  -2   1  11        114.54        134.41         4.51 o                         
  -1   1  11        834.13        855.68        14.60 o                         
   0   1  11          0.09         -0.04         0.49 o                         
   1   1  11        219.78        228.46         7.59 o                         
   2   1  11          0.79          1.24         0.94 o                         
   3   1  11          3.27          2.38         0.96 o                         
   4   1  11          0.68          0.35         1.01 o                         
   5   1  11         16.56         16.86         2.89 o                         
  -8   2  11         10.47         20.61         3.28 o                         
  -7   2  11         27.60         28.30         2.94 o                         
  -6   2  11         29.52         35.56         3.10 o                         
  -5   2  11        326.47        327.99         8.83 o                         
  -4   2  11         34.89         37.17         2.70 o                         
  -3   2  11        228.43        241.80         8.28 o                         
  -2   2  11         58.39         54.69         2.99 o                         
  -1   2  11        311.98        293.35         7.70 o                         
   0   2  11          0.04          1.31         0.64 o                         
   1   2  11         38.80         34.80         1.83 o                         
   2   2  11         50.53         44.17         2.70 o                         
   3   2  11         38.92         35.39         2.77 o                         
   4   2  11        102.63         95.90         4.99 o                         
   5   2  11          0.56          0.05         1.31 o                         
  -8   3  11         19.54         22.01         3.49 o                         
  -7   3  11          8.70         11.84         2.89 o                         
  -6   3  11         78.51         76.01         7.98 o                         
  -5   3  11          2.04          3.51         1.75 o                         
  -4   3  11         35.50         37.30         3.04 o                         
  -3   3  11        622.21        603.32        14.31 o                         
  -2   3  11        324.63        340.30         8.75 o                         
  -1   3  11         50.30         48.12         3.04 o                         
   0   3  11         21.78         25.94         2.16 o                         
   1   3  11        274.41        240.32         8.47 o                         
   2   3  11        301.09        305.82        11.27 o                         
   3   3  11        114.22         27.12        16.56 o                         
   4   3  11         59.64         57.49         5.49 o                         
  -8   4  11         40.35         43.26         4.59 o                         
  -7   4  11          2.08          2.66         1.83 o                         
  -6   4  11         24.36         24.53         4.14 o                         
  -5   4  11        336.94        348.91        10.47 o                         
  -4   4  11          4.50          1.61         1.56 o                         
  -3   4  11        600.39        602.37        13.72 o                         
  -2   4  11        313.92        336.76         8.99 o                         
  -1   4  11         47.09         63.17         3.38 o                         
   0   4  11          0.11          0.97         1.36 o                         
   1   4  11         18.55         10.61         1.40 o                         
   2   4  11        201.77        192.35         6.75 o                         
   3   4  11         14.88         10.82         3.99 o                         
  -8   5  11          2.31          2.08         1.90 o                         
  -7   5  11        142.31        143.05         6.97 o                         
  -6   5  11        160.37        145.26         6.55 o                         
  -5   5  11        285.64        308.27        17.51 o                         
  -4   5  11          0.21          0.12         1.33 o                         
  -3   5  11        102.70         97.08         4.89 o                         
  -2   5  11          0.42          0.01         2.34 o                         
  -1   5  11          1.12          6.04         3.19 o                         
   0   5  11         37.19         42.37         3.42 o                         
   1   5  11         50.97         30.25        20.45 o                         
   2   5  11          2.86          0.62         1.58 o                         
   3   5  11          3.00          4.09         3.59 o                         
  -8   6  11          5.81          7.87         2.75 o                         
  -7   6  11        241.32        226.90         9.70 o                         
  -6   6  11         10.24          9.02         2.57 o                         
  -5   6  11        210.27        220.99         8.08 o                         
  -4   6  11          0.50          2.34         1.77 o                         
  -3   6  11         17.41         19.61         2.60 o                         
  -2   6  11          2.12          2.36         1.75 o                         
  -1   6  11          7.85          9.20         1.87 o                         
   0   6  11         63.25         57.85         4.15 o                         
   1   6  11         10.00          4.14         4.59 o                         
   2   6  11          1.60         -0.10         2.29 o                         
  -8   7  11          0.45          0.00         1.95 o                         
  -7   7  11         90.75         97.92         6.21 o                         
  -6   7  11         63.49         69.61         4.57 o                         
  -5   7  11          0.76          1.40         2.74 o                         
  -4   7  11         10.54          9.31         2.17 o                         
  -3   7  11          0.84          1.45         1.55 o                         
  -2   7  11          7.27          6.30         2.15 o                         
  -1   7  11          6.23          8.41         2.64 o                         
   0   7  11         11.41         12.28        10.47 o                         
   1   7  11         13.11         21.45         4.59 o                         
  -7   8  11         11.04         12.84         2.80 o                         
  -6   8  11         12.97         19.55         2.99 o                         
  -5   8  11          1.58          6.39         2.78 o                         
  -4   8  11         41.24         38.81         4.14 o                         
  -3   8  11         21.43         19.89         3.11 o                         
  -2   8  11         49.02         43.86         3.98 o                         
  -1   8  11          0.05          3.52         2.15 o                         
  -5   9  11         11.72         14.67         3.10 o                         
  -4   9  11          8.58         10.63         2.91 o                         
  -1  -9  12          0.73          0.97         1.94 o                         
   0  -9  12          9.19         15.08         3.01 o                         
   1  -9  12          0.72          0.40         2.49 o                         
   2  -9  12          1.46          2.70         4.74 o                         
   3  -9  12         31.19         36.40         3.86 o                         
   4  -9  12          0.37          1.42         1.92 o                         
  -3  -8  12          8.80         17.95         6.48 o                         
  -2  -8  12          0.39          2.53         2.16 o                         
  -1  -8  12          1.97          2.01         3.49 o                         
   0  -8  12          1.45          1.78         1.80 o                         
   1  -8  12         11.32         11.28         1.73 o                         
   2  -8  12          1.75          1.76         1.65 o                         
   3  -8  12        145.22        140.71         6.76 o                         
   4  -8  12         48.05         53.37         4.77 o                         
   5  -8  12         22.43         20.01         3.78 o                         
  -4  -7  12        152.62        190.37         9.99 o                         
  -3  -7  12          0.18          1.60         2.79 o                         
  -2  -7  12         17.32         19.57         3.04 o                         
  -1  -7  12         16.79         16.26         2.84 o                         
   0  -7  12         15.01         14.91         2.15 o                         
   1  -7  12         53.10         57.45         2.57 o                         
   2  -7  12          0.73         -0.96         1.22 o                         
   3  -7  12          0.23          1.38         1.79 o                         
   4  -7  12         46.82         50.62         4.10 o                         
   5  -7  12          8.88         11.66         3.19 o                         
   6  -7  12          3.01          2.93         2.73 o                         
  -5  -6  12          0.58          1.04         1.99 o                         
  -4  -6  12          2.76          0.58         3.54 o                         
  -3  -6  12          0.24          0.24         1.53 o                         
  -2  -6  12          2.96          1.45         1.62 o                         
  -1  -6  12        417.37        382.03         7.91 o                         
   0  -6  12         44.65         38.37         2.65 o                         
   1  -6  12        262.20        243.58         6.00 o                         
   2  -6  12         59.20         61.35         3.52 o                         
   3  -6  12          5.70          7.16         2.17 o                         
   4  -6  12          0.02         -1.46         1.99 o                         
   5  -6  12          0.25          3.30         2.23 o                         
   6  -6  12          7.04          6.74         2.63 o                         
  -5  -5  12          0.75          1.19         2.20 o                         
  -4  -5  12         85.23         93.45         5.07 o                         
  -3  -5  12          6.62         11.01         2.56 o                         
  -2  -5  12         37.66         39.00         2.26 o                         
  -1  -5  12         22.04         19.90         2.60 o                         
   0  -5  12        112.52        110.98         3.51 o                         
   1  -5  12         45.22         38.31         2.54 o                         
   2  -5  12         97.99        101.91         3.25 o                         
   3  -5  12         16.11         15.54         2.54 o                         
   4  -5  12          0.40         -0.48         1.35 o                         
   5  -5  12          2.84          2.54         2.07 o                         
   6  -5  12         39.41         30.46         7.53 o                         
  -6  -4  12          2.20          4.71         2.21 o                         
  -5  -4  12          0.44         -0.59         1.72 o                         
  -4  -4  12          3.40          6.12         2.16 o                         
  -3  -4  12         28.48         31.66         2.48 o                         
  -2  -4  12          7.72          6.95         1.27 o                         
  -1  -4  12        634.32        601.72        16.09 o                         
   0  -4  12         30.45         25.25         3.90 o                         
   1  -4  12          8.21          7.76         1.23 o                         
   2  -4  12         46.92         45.68         2.91 o                         
   3  -4  12          0.20         -0.07         0.86 o                         
   4  -4  12         11.67          9.83         2.63 o                         
   5  -4  12         10.37          9.72         4.29 o                         
   6  -4  12        129.27        133.50         7.75 o                         
  -7  -3  12          6.82         12.96         3.39 o                         
  -6  -3  12          4.97         12.37         2.90 o                         
  -5  -3  12         31.51         27.19         3.12 o                         
  -4  -3  12         32.94         38.44         2.51 o                         
  -3  -3  12         95.53         89.78         3.84 o                         
  -2  -3  12          4.30          7.25         1.20 o                         
  -1  -3  12          4.28          1.69         0.77 o                         
   0  -3  12          3.23          4.19         2.07 o                         
   1  -3  12         40.37         38.20         1.82 o                         
   2  -3  12         16.38         16.74         1.34 o                         
   3  -3  12         52.22         51.83         3.69 o                         
   4  -3  12         18.97         16.92         2.73 o                         
   5  -3  12        180.55        181.01        11.67 o                         
   6  -3  12         32.96         35.43         3.92 o                         
  -7  -2  12         24.10         20.35         3.18 o                         
  -6  -2  12          6.69          7.56         2.23 o                         
  -5  -2  12          2.31          5.60         1.36 o                         
  -4  -2  12          2.66          1.12         0.93 o                         
  -3  -2  12        146.02        161.50         4.77 o                         
  -2  -2  12         13.66         15.53         1.70 o                         
  -1  -2  12         50.34         58.87         2.71 o                         
   0  -2  12          1.67          0.79         0.85 o                         
   1  -2  12         13.10         16.20         2.24 o                         
   2  -2  12          0.06          0.47         0.64 o                         
   3  -2  12         36.81         31.80         2.71 o                         
   4  -2  12         65.10         74.07         4.50 o                         
   5  -2  12         11.13         12.46         3.44 o                         
   6  -2  12         28.24         28.57         3.83 o                         
  -8  -1  12          5.21          8.78         5.39 o                         
  -7  -1  12          0.88          0.06         1.17 o                         
  -6  -1  12        303.19        294.16        13.94 o                         
  -5  -1  12          9.02         10.88         1.46 o                         
  -4  -1  12         60.92         65.58         2.39 o                         
  -3  -1  12         40.56         40.91         4.84 o                         
  -2  -1  12          5.92          3.03         1.64 o                         
  -1  -1  12         10.39         13.47         2.29 o                         
   0  -1  12          0.09          1.52         0.82 o                         
   1  -1  12        172.27        155.65         7.47 o                         
   2  -1  12         31.17         29.26         1.73 o                         
   3  -1  12        250.57        242.39        12.46 o                         
   4  -1  12        168.20        148.07         6.18 o                         
   5  -1  12         17.92         21.88         2.90 o                         
   6  -1  12          1.54          6.68         3.89 o                         
  -8   0  12          6.02          3.69         3.69 o                         
  -7   0  12        184.82        190.74         5.78 o                         
  -6   0  12          5.53          5.18         1.26 o                         
  -5   0  12         45.66         54.04         2.36 o                         
  -4   0  12         16.79         11.53         2.89 o                         
  -3   0  12         46.52         46.61         3.21 o                         
  -2   0  12         34.44         45.03         3.19 o                         
  -1   0  12         19.34         20.64         3.51 o                         
   0   0  12         79.50         72.56         5.51 o                         
   1   0  12        436.87        413.30        10.78 o                         
   2   0  12         44.64         42.06         2.14 o                         
   3   0  12         88.87         91.51         4.59 o                         
   4   0  12          0.00          0.34         1.41 o                         
   5   0  12          0.15          3.33         3.34 o                         
  -8   1  12          2.58          4.38         1.89 o                         
  -7   1  12         58.80         47.77         4.00 o                         
  -6   1  12         13.06         16.31         2.74 o                         
  -5   1  12         15.47         15.17         2.43 o                         
  -4   1  12         57.73         59.59         6.28 o                         
  -3   1  12          3.81          4.17         2.89 o                         
  -2   1  12         35.89         20.64         8.18 o                         
  -1   1  12        128.54        128.24         4.76 o                         
   0   1  12         10.34         12.72         1.28 o                         
   1   1  12        126.79        127.03         3.51 o                         
   2   1  12         45.69         37.98         2.06 o                         
   3   1  12         68.45         76.26         3.17 o                         
   4   1  12          0.51         -0.56         1.60 o                         
   5   1  12         27.08         29.22         3.56 o                         
  -8   2  12          0.12          1.55         1.93 o                         
  -7   2  12          1.55          2.26         1.68 o                         
  -6   2  12          3.71          6.76         1.89 o                         
  -5   2  12         58.57         56.56         5.29 o                         
  -4   2  12        247.68        236.84         7.69 o                         
  -3   2  12        504.21        531.26        12.34 o                         
  -2   2  12          2.47         35.68        21.40 o                         
  -1   2  12        814.84        831.76        16.36 o                         
   0   2  12         83.22         87.65         5.34 o                         
   1   2  12        296.97        298.66         7.76 o                         
   2   2  12         23.02         31.28         2.21 o                         
   3   2  12          3.94          1.48         1.15 o                         
   4   2  12         51.15         61.05         4.74 o                         
  -8   3  12         62.68         75.11         5.93 o                         
  -7   3  12         51.10         56.46         4.19 o                         
  -6   3  12          1.47          0.43         1.55 o                         
  -5   3  12        221.76        237.89         8.03 o                         
  -4   3  12         36.30         39.02         3.26 o                         
  -3   3  12         28.99         19.83         2.82 o                         
  -2   3  12          1.90          6.58         2.59 o                         
  -1   3  12        149.94        165.31        12.17 o                         
   0   3  12        104.67         99.35         4.39 o                         
   1   3  12         43.41         54.01         2.37 o                         
   2   3  12         38.06         28.91         5.24 o                         
   3   3  12         24.28         13.58         5.07 o                         
   4   3  12         70.75         84.35         5.54 o                         
  -8   4  12         20.93         23.07         3.66 o                         
  -7   4  12          0.01         -1.43         1.89 o                         
  -6   4  12         40.29         44.68         3.77 o                         
  -5   4  12        176.52        203.42         8.10 o                         
  -4   4  12          0.09         -1.12         1.80 o                         
  -3   4  12       1153.47       1155.26        22.59 o                         
  -2   4  12        394.88        385.02        10.14 o                         
  -1   4  12          2.16          3.28         2.04 o                         
   0   4  12         38.68         44.67        10.52 o                         
   1   4  12         40.90         36.01         4.79 o                         
   2   4  12         25.83         17.07        12.47 o                         
   3   4  12          7.18          4.04         4.59 o                         
  -8   5  12          3.58          4.74         2.79 o                         
  -7   5  12          4.09          4.01         3.04 o                         
  -6   5  12         43.53         47.58         4.32 o                         
  -5   5  12        221.10        219.85         8.36 o                         
  -4   5  12         27.23         23.08         2.67 o                         
  -3   5  12          5.36         10.85         2.36 o                         
  -2   5  12          0.30          1.28         1.44 o                         
  -1   5  12         42.24         39.18         3.07 o                         
   0   5  12        115.18        106.47         4.79 o                         
   1   5  12          0.37         -0.23         1.09 o                         
   2   5  12          1.48          0.87         1.60 o                         
  -8   6  12          0.42         -0.82         1.96 o                         
  -7   6  12         87.64         84.18         5.72 o                         
  -6   6  12         47.18         44.23         4.26 o                         
  -5   6  12         84.80         84.64         5.56 o                         
  -4   6  12         37.43         28.47         3.69 o                         
  -3   6  12          0.76          3.72         4.74 o                         
  -2   6  12         47.71         44.72         3.72 o                         
  -1   6  12        111.49         87.51         4.73 o                         
   0   6  12         16.87         13.69        11.22 o                         
   1   6  12          8.44          7.66         6.68 o                         
  -7   7  12         57.87         60.10         4.76 o                         
  -6   7  12         23.90         25.45         3.65 o                         
  -5   7  12          2.85          9.30         2.71 o                         
  -4   7  12          6.46          9.82         2.36 o                         
  -3   7  12         15.68         19.19         2.68 o                         
  -2   7  12         73.52         69.50         4.32 o                         
  -1   7  12          0.03          1.39         3.09 o                         
   0   7  12          0.01          1.78         1.72 o                         
  -6   8  12         18.13         19.31         3.81 o                         
  -5   8  12         99.37         96.06         5.79 o                         
  -4   8  12         12.40         11.93         2.56 o                         
  -3   8  12         16.12         11.15         2.49 o                         
  -2   8  12         77.60         92.01         5.61 o                         
   0  -9  13          2.50          4.12         2.46 o                         
   1  -9  13         12.40         15.66         4.89 o                         
   2  -9  13          2.51          4.59         4.09 o                         
   3  -9  13          0.03         -1.92         2.08 o                         
  -2  -8  13         38.86         53.09         5.01 o                         
  -1  -8  13         15.38         15.33         3.06 o                         
   0  -8  13          0.49          0.28         1.41 o                         
   1  -8  13          1.40          2.64         1.42 o                         
   2  -8  13          7.94          9.83         2.20 o                         
   3  -8  13         33.04         35.71         3.45 o                         
   4  -8  13          0.40          0.79         2.29 o                         
  -3  -7  13         35.24         42.25         4.96 o                         
  -2  -7  13         27.99         28.78         3.23 o                         
  -1  -7  13         57.19         45.57         3.77 o                         
   0  -7  13         62.73         59.63         3.08 o                         
   1  -7  13          6.60         12.24         1.86 o                         
   2  -7  13         38.14         36.13         3.54 o                         
   3  -7  13         69.65         58.51         4.13 o                         
   4  -7  13          9.95         18.97         5.44 o                         
   5  -7  13          0.01         -1.79         2.84 o                         
  -4  -6  13          9.49         10.03         4.34 o                         
  -3  -6  13          9.81         16.65         3.02 o                         
  -2  -6  13         21.25         18.74         2.89 o                         
  -1  -6  13          4.37          5.68         1.76 o                         
   0  -6  13         13.09         10.88         1.71 o                         
   1  -6  13          1.97          3.12         1.26 o                         
   2  -6  13         62.71         60.42         3.82 o                         
   3  -6  13          3.38         10.83         2.30 o                         
   4  -6  13          9.10          9.58         2.49 o                         
   5  -6  13         15.89         21.14         6.63 o                         
  -5  -5  13          2.21          6.72         2.84 o                         
  -4  -5  13         26.13         27.23         3.20 o                         
  -3  -5  13         61.53         64.44         3.80 o                         
  -2  -5  13          0.50          2.26         1.62 o                         
  -1  -5  13          7.82         10.96         2.84 o                         
   0  -5  13        126.98        115.79         8.21 o                         
   1  -5  13         37.39         45.79         2.25 o                         
   2  -5  13         39.19         42.93         2.92 o                         
   3  -5  13          0.40          0.03         1.01 o                         
   4  -5  13         32.79         37.70         3.91 o                         
   5  -5  13          2.37          2.67         2.24 o                         
   6  -5  13          5.42          3.58         2.67 o                         
  -6  -4  13          3.01          5.06         2.54 o                         
  -5  -4  13          7.14         11.97         2.59 o                         
  -4  -4  13          1.58          0.64         1.41 o                         
  -3  -4  13          3.44          2.79         1.13 o                         
  -2  -4  13         51.43         52.70         2.38 o                         
  -1  -4  13        270.90        280.79         7.37 o                         
   0  -4  13         97.89         93.09         4.69 o                         
   1  -4  13        182.03        182.17        12.31 o                         
   2  -4  13         42.60         41.83         2.20 o                         
   3  -4  13         13.09         11.69         2.36 o                         
   4  -4  13         27.41         26.11         4.74 o                         
   5  -4  13        124.45        135.73         6.97 o                         
   6  -4  13         41.45         47.28         5.60 o                         
  -6  -3  13         38.39         37.30         4.49 o                         
  -5  -3  13          0.00         -0.73         1.46 o                         
  -4  -3  13        100.69         87.19         3.81 o                         
  -3  -3  13        109.98        105.01         3.67 o                         
  -2  -3  13          4.67          4.52         1.80 o                         
  -1  -3  13        153.34        164.57         5.34 o                         
   0  -3  13        116.19        130.49         4.50 o                         
   1  -3  13          9.59          9.65         1.55 o                         
   2  -3  13          0.01          0.07         0.98 o                         
   3  -3  13          1.42          1.52         1.76 o                         
   4  -3  13          1.33          3.11         1.76 o                         
   5  -3  13         81.73         87.03         5.57 o                         
  -7  -2  13         39.81         28.32         3.94 o                         
  -6  -2  13         24.64         23.60         3.01 o                         
  -5  -2  13         13.00         11.93         1.46 o                         
  -4  -2  13          1.97          2.43         1.10 o                         
  -3  -2  13         17.78         25.06         2.37 o                         
  -2  -2  13         11.76         12.79         1.93 o                         
  -1  -2  13         42.61         44.53         3.69 o                         
   0  -2  13        345.12        343.10         8.49 o                         
   1  -2  13          1.46          1.44         0.82 o                         
   2  -2  13          9.12          9.25         1.28 o                         
   3  -2  13       1662.51       1676.20        53.07 o                         
   4  -2  13          3.31          7.94         3.14 o                         
   5  -2  13        191.45        175.25         7.77 o                         
  -7  -1  13        131.33        125.62         7.88 o                         
  -6  -1  13         14.25         10.87         1.65 o                         
  -5  -1  13          8.18         12.90         2.86 o                         
  -4  -1  13         65.32         62.72         3.79 o                         
  -3  -1  13         95.02          4.83         4.74 o                         
  -2  -1  13         10.00          4.61         2.46 o                         
  -1  -1  13          5.05          2.89         1.90 o                         
   0  -1  13         91.00         97.03         6.35 o                         
   1  -1  13        169.89        161.74         5.68 o                         
   2  -1  13          0.00         -0.40         0.78 o                         
   3  -1  13         12.91         11.56         1.46 o                         
   4  -1  13          0.10         -0.75         1.51 o                         
   5  -1  13         20.01         25.45         3.56 o                         
  -8   0  13         14.14         19.45         5.39 o                         
  -7   0  13         13.48         14.76         2.73 o                         
  -6   0  13          0.60          1.85         1.75 o                         
  -5   0  13         12.74         15.86         2.69 o                         
  -4   0  13        139.55        122.60         4.89 o                         
  -3   0  13         17.56         16.36         2.99 o                         
  -2   0  13         33.34         32.01         2.67 o                         
  -1   0  13        163.76        174.08         8.73 o                         
   0   0  13         12.20          9.59         1.55 o                         
   1   0  13        761.11        767.34        26.43 o                         
   2   0  13         65.43         59.74         3.46 o                         
   3   0  13        282.85        262.65         6.21 o                         
   4   0  13          0.05          1.33         1.55 o                         
   5   0  13          1.00         -1.21         2.19 o                         
  -8   1  13          5.58          2.99         3.49 o                         
  -7   1  13         42.56         51.23         4.43 o                         
  -6   1  13          0.00          0.61         2.64 o                         
  -5   1  13         76.50         81.93         4.78 o                         
  -4   1  13         15.76         12.67         2.32 o                         
  -3   1  13          5.35          3.76         1.82 o                         
  -2   1  13         31.54         33.60         2.75 o                         
  -1   1  13        771.39        788.32        16.01 o                         
   0   1  13         11.05         16.25         1.87 o                         
   1   1  13        147.13        152.32         4.20 o                         
   2   1  13          1.48          2.87         1.04 o                         
   3   1  13         13.76         16.43         1.92 o                         
   4   1  13         15.79         15.27         3.29 o                         
  -8   2  13         18.01         16.79         3.24 o                         
  -7   2  13          1.79          3.54         2.12 o                         
  -6   2  13        214.54        215.28         8.63 o                         
  -5   2  13         68.95         66.34         4.26 o                         
  -4   2  13        128.44        142.91         5.73 o                         
  -3   2  13          5.21          6.01         1.99 o                         
  -2   2  13         56.96         65.86         4.09 o                         
  -1   2  13        387.55        381.52         9.94 o                         
   0   2  13         22.99         18.68         2.56 o                         
   1   2  13          0.02          1.64         2.29 o                         
   2   2  13          7.35          5.57         1.57 o                         
   3   2  13         95.88         85.31         5.00 o                         
   4   2  13          1.89          0.79         1.70 o                         
  -8   3  13          0.01          5.77         3.79 o                         
  -7   3  13          1.23         -0.52         1.92 o                         
  -6   3  13         15.71         15.34         3.49 o                         
  -5   3  13          8.41          9.50         2.41 o                         
  -4   3  13        115.47        112.67         5.01 o                         
  -3   3  13        580.23        620.53        25.34 o                         
  -2   3  13         84.62         77.97         3.98 o                         
  -1   3  13         39.70         45.06         4.84 o                         
   0   3  13          1.37          3.80         1.95 o                         
   1   3  13         33.80         28.35         2.49 o                         
   2   3  13         58.56         38.72        25.54 o                         
   3   3  13         21.21          9.86         8.18 o                         
  -8   4  13          6.14          6.31         4.09 o                         
  -7   4  13         21.48         30.32         3.73 o                         
  -6   4  13         52.36         53.38         8.13 o                         
  -5   4  13          3.56          6.05         2.27 o                         
  -4   4  13         21.09         25.31         3.29 o                         
  -3   4  13         34.60         30.24         2.96 o                         
  -2   4  13          3.21          2.89         1.83 o                         
  -1   4  13         25.09         26.20         2.82 o                         
   0   4  13         17.16         16.79         2.76 o                         
   1   4  13         58.65         35.06        25.73 o                         
   2   4  13         26.43         14.95        10.32 o                         
  -8   5  13          4.69          5.89         3.03 o                         
  -7   5  13         35.37         24.79         3.73 o                         
  -6   5  13         21.02         18.45         3.00 o                         
  -5   5  13         77.56         81.57         4.81 o                         
  -4   5  13          1.95          3.05         1.84 o                         
  -3   5  13         82.91         80.52         4.43 o                         
  -2   5  13         23.11         29.76         2.84 o                         
  -1   5  13         20.66         19.65         2.79 o                         
   0   5  13         17.71         19.86         2.57 o                         
   1   5  13          0.87          2.89         3.84 o                         
   2   5  13          1.42          1.67         1.96 o                         
  -7   6  13          7.86         13.77         3.24 o                         
  -6   6  13         34.68         40.44         4.07 o                         
  -5   6  13         15.46         19.13         2.95 o                         
  -4   6  13         26.56         26.72         3.41 o                         
  -3   6  13          2.26          3.28         2.08 o                         
  -2   6  13          1.49          0.15         1.55 o                         
  -1   6  13          1.12          5.27         2.25 o                         
   0   6  13         18.60         18.91        13.07 o                         
  -7   7  13          3.52          1.76         2.79 o                         
  -6   7  13          5.49          6.33         2.40 o                         
  -5   7  13         16.85         17.74         4.59 o                         
  -4   7  13          1.72          3.93         2.06 o                         
  -3   7  13         37.84         41.32         3.87 o                         
  -2   7  13          0.99          0.94         1.65 o                         
  -1   7  13         59.77         87.52         5.25 o                         
  -5   8  13         75.40         78.88         5.51 o                         
  -4   8  13          0.02          2.38         2.08 o                         
  -3   8  13         39.42         39.00         4.40 o                         
   1  -9  14          2.70         -0.50         2.59 o                         
   2  -9  14          7.26          7.38         4.79 o                         
  -2  -8  14         13.55         20.91         3.84 o                         
  -1  -8  14          0.30          3.35         2.64 o                         
   0  -8  14         34.20         30.32         3.66 o                         
   1  -8  14          9.09         10.90         2.18 o                         
   2  -8  14          7.54         12.20         3.64 o                         
   3  -8  14         29.04         32.43         4.84 o                         
   4  -8  14          5.88          9.21         2.94 o                         
  -3  -7  14          0.07          0.80         1.97 o                         
  -2  -7  14          3.44          6.64         2.50 o                         
  -1  -7  14        196.54        187.25         7.90 o                         
   0  -7  14          5.36          2.91         1.35 o                         
   1  -7  14          0.83          0.20         0.92 o                         
   2  -7  14         95.44         97.04         5.08 o                         
   3  -7  14         12.30         15.58         4.59 o                         
   4  -7  14          4.02         10.28         2.60 o                         
  -4  -6  14         98.39        106.66         6.69 o                         
  -3  -6  14          3.65          6.37         3.24 o                         
  -2  -6  14          2.53          2.89         1.73 o                         
  -1  -6  14        335.53        305.98        11.70 o                         
   0  -6  14         73.43         77.59         4.44 o                         
   1  -6  14          1.02          2.18         1.22 o                         
   2  -6  14        112.26        106.85         5.70 o                         
   3  -6  14         62.93         64.83         4.29 o                         
   4  -6  14         40.06         38.74         3.93 o                         
   5  -6  14          3.19          2.05         2.31 o                         
  -5  -5  14         27.65         26.89         3.84 o                         
  -4  -5  14          4.31          2.23         2.08 o                         
  -3  -5  14         25.29         25.28         3.14 o                         
  -2  -5  14         25.96         26.76         2.49 o                         
  -1  -5  14         59.40         55.63        10.00 o                         
   0  -5  14        145.55        141.75         5.60 o                         
   1  -5  14         17.64         16.12         5.68 o                         
   2  -5  14          0.63          2.37         1.57 o                         
   3  -5  14         48.28         45.52         3.59 o                         
   4  -5  14          9.80         11.05         2.59 o                         
   5  -5  14          3.21          5.54         4.49 o                         
  -6  -4  14          0.05         -0.11         2.34 o                         
  -5  -4  14          2.63          1.73         1.78 o                         
  -4  -4  14         18.00         16.71         2.63 o                         
  -3  -4  14         55.44         48.97         2.92 o                         
  -2  -4  14         64.01         74.03         3.71 o                         
  -1  -4  14         17.81         18.86         2.32 o                         
   0  -4  14          1.53          2.08         0.99 o                         
   1  -4  14         59.44         52.92         3.01 o                         
   2  -4  14          6.33          5.37         1.99 o                         
   3  -4  14         10.51         15.10         2.75 o                         
   4  -4  14          0.09          2.39         2.29 o                         
   5  -4  14         36.51         44.07         4.59 o                         
  -6  -3  14         59.75         48.85         4.35 o                         
  -5  -3  14          0.33          0.98         1.51 o                         
  -4  -3  14          0.00          0.98         1.05 o                         
  -3  -3  14         98.70         79.62         5.19 o                         
  -2  -3  14         31.13         27.92         2.60 o                         
  -1  -3  14         45.89         38.06         7.08 o                         
   0  -3  14          9.24          6.00         2.94 o                         
   1  -3  14          1.06          0.41         0.82 o                         
   2  -3  14         15.32         17.94         2.04 o                         
   3  -3  14         14.72         10.53         2.63 o                         
   4  -3  14         49.72         47.37         4.22 o                         
   5  -3  14         96.78         99.45         6.28 o                         
  -7  -2  14         18.72         22.34         6.08 o                         
  -6  -2  14         66.38         57.85         6.63 o                         
  -5  -2  14         14.29         10.22         1.57 o                         
  -4  -2  14          1.98          2.53         2.50 o                         
  -3  -2  14          1.07          1.31         0.84 o                         
  -2  -2  14        196.98        185.91         6.83 o                         
  -1  -2  14         76.69         78.39         3.88 o                         
   0  -2  14        111.86        118.79         4.67 o                         
   1  -2  14         19.28         17.79         1.66 o                         
   2  -2  14         55.34         50.86         2.50 o                         
   3  -2  14         41.65         47.37         6.78 o                         
   4  -2  14        114.38         95.67         5.42 o                         
   5  -2  14         58.38         55.34         4.63 o                         
  -7  -1  14        127.65        140.74        11.67 o                         
  -6  -1  14          0.01         -1.03         1.57 o                         
  -5  -1  14          2.04          2.80         1.12 o                         
  -4  -1  14        150.79        137.68         6.73 o                         
  -3  -1  14         38.70         41.83         3.18 o                         
  -2  -1  14         26.66         17.37         2.56 o                         
  -1  -1  14         10.38         15.74         1.97 o                         
   0  -1  14         22.07         23.35         1.73 o                         
   1  -1  14          8.27          6.70         1.30 o                         
   2  -1  14          2.16          3.76         1.14 o                         
   3  -1  14        124.54        132.29        12.22 o                         
   4  -1  14        107.33         99.67         8.43 o                         
   5  -1  14         24.88         28.86         3.89 o                         
  -7   0  14         26.34         26.08         3.42 o                         
  -6   0  14         20.21         17.80         3.14 o                         
  -5   0  14          0.14          3.05         1.62 o                         
  -4   0  14         89.94         70.54         4.46 o                         
  -3   0  14          2.29          1.81         1.32 o                         
  -2   0  14         35.53         34.91         3.03 o                         
  -1   0  14         56.72         59.64         3.31 o                         
   0   0  14          0.26          1.83         0.99 o                         
   1   0  14         56.32         51.49         2.58 o                         
   2   0  14          4.03          1.77         1.18 o                         
   3   0  14         14.95         15.10         1.90 o                         
   4   0  14          0.49         -0.45         1.41 o                         
  -8   1  14          5.98          3.39         3.59 o                         
  -7   1  14          0.16         -1.40         1.80 o                         
  -6   1  14         84.51         83.68         5.07 o                         
  -5   1  14         14.95         22.57         2.92 o                         
  -4   1  14          0.37          2.10         1.84 o                         
  -3   1  14         31.23         29.34         2.97 o                         
  -2   1  14          7.87          6.66         1.86 o                         
  -1   1  14          3.29          0.78         1.29 o                         
   0   1  14          7.77          6.84         1.60 o                         
   1   1  14        162.30        174.76        11.22 o                         
   2   1  14         52.49         44.71         2.47 o                         
   3   1  14          0.26         -0.37         1.01 o                         
   4   1  14          1.41          0.49         1.58 o                         
  -8   2  14         53.74         55.92         5.42 o                         
  -7   2  14          6.75          6.82         2.73 o                         
  -6   2  14          3.20          2.85         2.34 o                         
  -5   2  14         42.90         38.73         4.74 o                         
  -4   2  14         27.15         24.16         2.85 o                         
  -3   2  14         44.22         46.43         3.39 o                         
  -2   2  14         90.62         94.09         4.80 o                         
  -1   2  14          1.40          1.46         1.76 o                         
   0   2  14        120.32        107.59         4.86 o                         
   1   2  14          2.54          3.95         2.89 o                         
   2   2  14          6.57          8.03         2.07 o                         
   3   2  14          3.38          3.17         2.01 o                         
  -8   3  14         60.24         60.52         5.24 o                         
  -7   3  14         47.11         46.36         9.97 o                         
  -6   3  14          0.05         -0.26         3.09 o                         
  -5   3  14          0.86          1.65         1.75 o                         
  -4   3  14        468.11        468.63        12.90 o                         
  -3   3  14        385.97        423.84        12.17 o                         
  -2   3  14         71.38         66.86         3.88 o                         
  -1   3  14         11.39         11.26         2.73 o                         
   0   3  14         69.66         71.63         4.23 o                         
   1   3  14         20.52         23.63         2.54 o                         
   2   3  14         97.58         71.36        42.84 o                         
   3   3  14          9.57          2.16         1.75 o                         
  -8   4  14          4.84          9.03         2.82 o                         
  -7   4  14         70.78         69.32         5.30 o                         
  -6   4  14         13.42         10.72         2.80 o                         
  -5   4  14         21.22         19.69         4.19 o                         
  -4   4  14         34.00         42.07         3.99 o                         
  -3   4  14          7.13          7.43         2.12 o                         
  -2   4  14         15.27         19.16         2.77 o                         
  -1   4  14          3.56          4.42         1.72 o                         
   0   4  14         26.61         25.79         5.69 o                         
   1   4  14          7.90          4.09         4.84 o                         
   2   4  14         58.37         38.22        27.23 o                         
  -7   5  14         24.87         30.43         4.02 o                         
  -6   5  14         10.75         11.95         2.81 o                         
  -5   5  14         13.56         13.45         2.95 o                         
  -4   5  14         10.42         10.35         4.79 o                         
  -3   5  14         21.13         23.45         3.74 o                         
  -2   5  14         50.71         50.43         7.43 o                         
  -1   5  14        128.70        132.30         6.40 o                         
   0   5  14          2.29         -0.07         1.29 o                         
   1   5  14          8.47          6.74         6.08 o                         
  -7   6  14          0.28          0.43         1.92 o                         
  -6   6  14          7.59         14.76         3.25 o                         
  -5   6  14          5.00         10.99         3.00 o                         
  -4   6  14          3.22          5.87         2.13 o                         
  -3   6  14          1.16          3.46         1.92 o                         
  -2   6  14         28.14         33.62         3.93 o                         
  -1   6  14         23.40         29.36         3.78 o                         
   0   6  14          0.05         -0.39         1.65 o                         
  -6   7  14         34.27         37.43         5.01 o                         
  -5   7  14        127.99        137.11         7.33 o                         
  -4   7  14          2.53          2.09         1.96 o                         
  -3   7  14         26.08         25.44         3.49 o                         
  -2   7  14         43.42         42.46         4.26 o                         
  -1  -8  15          2.00          1.42         2.22 o                         
   0  -8  15          8.37         10.66         5.54 o                         
   1  -8  15          0.96          9.68         4.69 o                         
   2  -8  15          0.07          0.50         1.84 o                         
   3  -8  15          0.30          1.72         3.14 o                         
  -2  -7  15         49.88         56.88         5.30 o                         
  -1  -7  15          0.12          0.39         1.65 o                         
   0  -7  15         14.60          9.81         1.80 o                         
   1  -7  15          1.97          1.25         1.39 o                         
   2  -7  15         20.36         16.53         3.15 o                         
   3  -7  15         17.76         22.51         3.04 o                         
   4  -7  15          5.38          6.83         2.69 o                         
  -4  -6  15         49.41         55.08         5.17 o                         
  -3  -6  15          9.31         13.63         2.76 o                         
  -2  -6  15         32.23         25.99         3.04 o                         
  -1  -6  15         21.75         19.34         2.29 o                         
   0  -6  15          0.96         -0.05         1.01 o                         
   1  -6  15          7.47          4.70         2.94 o                         
   2  -6  15         27.99         22.17        14.76 o                         
   3  -6  15          0.04          0.16         1.59 o                         
   4  -6  15          1.18          2.98         2.36 o                         
  -4  -5  15          0.37          2.27         2.08 o                         
  -3  -5  15          0.90         -0.14         1.42 o                         
  -2  -5  15          7.02          9.67         1.72 o                         
  -1  -5  15         15.82         10.55         4.59 o                         
   0  -5  15          0.91          0.52         0.86 o                         
   1  -5  15         46.22         47.27         4.09 o                         
   2  -5  15         27.46         19.23        12.62 o                         
   3  -5  15         52.60         53.78         4.07 o                         
   4  -5  15          1.22          0.69         1.75 o                         
  -5  -4  15          1.73         -0.48         1.68 o                         
  -4  -4  15          0.84          0.07         1.36 o                         
  -3  -4  15         46.56         40.89         2.70 o                         
  -2  -4  15         13.37          9.62         3.56 o                         
  -1  -4  15         28.60         26.81         2.44 o                         
   0  -4  15        392.26        364.78        10.03 o                         
   1  -4  15        119.49        116.45         5.25 o                         
   2  -4  15         28.24         19.94        14.51 o                         
   3  -4  15         51.13         48.58         4.23 o                         
   4  -4  15         17.53         18.92         4.04 o                         
   5  -4  15          7.92         13.92         3.59 o                         
  -6  -3  15          3.23          2.59         3.79 o                         
  -5  -3  15          0.16          0.52         1.43 o                         
  -4  -3  15          0.28          0.83         1.05 o                         
  -3  -3  15          0.69          0.18         0.69 o                         
  -2  -3  15          0.22          1.73         0.97 o                         
  -1  -3  15          0.48          1.56         0.98 o                         
   0  -3  15         82.16         70.94         3.74 o                         
   1  -3  15          0.00          0.40         0.85 o                         
   2  -3  15         30.14         31.19         2.79 o                         
   3  -3  15        249.13        241.62         8.86 o                         
   4  -3  15          4.52          4.36         2.60 o                         
  -6  -2  15         16.96         15.86         6.38 o                         
  -5  -2  15         59.45         50.55         2.82 o                         
  -4  -2  15         48.65         45.16         4.59 o                         
  -3  -2  15         11.97          5.57         4.34 o                         
  -2  -2  15          5.42          2.08         0.93 o                         
  -1  -2  15         11.64          7.15         3.32 o                         
   0  -2  15        120.67        118.86         5.35 o                         
   1  -2  15          7.03          7.73         1.43 o                         
   2  -2  15          0.61          0.83         0.99 o                         
   3  -2  15         64.45         56.92         6.78 o                         
   4  -2  15         30.65         29.93         3.59 o                         
  -7  -1  15          0.38          3.59         4.59 o                         
  -6  -1  15         14.46         15.93         2.55 o                         
  -5  -1  15          4.41          6.96         3.79 o                         
  -4  -1  15        102.86         98.85         5.42 o                         
  -3  -1  15         40.85         49.55         3.59 o                         
  -2  -1  15         34.13         28.36         3.04 o                         
  -1  -1  15         33.35         37.59         3.31 o                         
   0  -1  15          3.94          4.10         1.24 o                         
   1  -1  15         66.10         63.51         4.07 o                         
   2  -1  15         15.65         13.69         3.06 o                         
   3  -1  15         69.80         65.70         6.33 o                         
   4  -1  15         38.52         41.28         4.69 o                         
  -7   0  15         13.15         14.66         6.08 o                         
  -6   0  15          6.03         10.87         3.84 o                         
  -5   0  15          9.09         12.14         2.58 o                         
  -4   0  15          4.65          0.60         1.48 o                         
  -3   0  15         73.69         73.05         4.26 o                         
  -2   0  15         20.19         19.83         2.99 o                         
  -1   0  15         13.46         11.69         2.07 o                         
   0   0  15        105.92        105.85         5.44 o                         
   1   0  15         13.44         15.25         2.35 o                         
   2   0  15         12.54         13.96         1.89 o                         
   3   0  15          2.60          8.10         2.94 o                         
   4   0  15         12.03         16.11         3.39 o                         
  -7   1  15         12.24         16.94         3.13 o                         
  -6   1  15        129.01        116.06         6.34 o                         
  -5   1  15          9.52         11.37         2.64 o                         
  -4   1  15          7.78          9.49         3.19 o                         
  -3   1  15         38.36         41.35         4.94 o                         
  -2   1  15         28.96         40.16         3.55 o                         
  -1   1  15         58.58         62.61         4.60 o                         
   0   1  15         90.15         96.49         5.12 o                         
   1   1  15         60.99         53.72         4.84 o                         
   2   1  15          0.11          1.72         1.85 o                         
   3   1  15         40.39         52.57         5.79 o                         
  -7   2  15          2.50          2.33         2.47 o                         
  -6   2  15          0.11          0.53         1.57 o                         
  -5   2  15          8.97         12.14         2.79 o                         
  -4   2  15        196.01        195.79         8.03 o                         
  -3   2  15         33.45         34.99         4.19 o                         
  -2   2  15        272.55        278.06         9.31 o                         
  -1   2  15          7.47          3.09         1.96 o                         
   0   2  15         26.15         30.74         2.96 o                         
   1   2  15         12.09         11.19         2.08 o                         
   2   2  15          1.19          1.92         1.84 o                         
   3   2  15          0.30          0.70         2.19 o                         
  -7   3  15          0.43          2.95         2.29 o                         
  -6   3  15         66.47         61.62         4.86 o                         
  -5   3  15         45.54         43.33         3.96 o                         
  -4   3  15          8.50         11.70         2.73 o                         
  -3   3  15        486.60        505.66        14.77 o                         
  -2   3  15          0.54          2.03         1.62 o                         
  -1   3  15         21.57         21.50         3.09 o                         
   0   3  15         29.76         35.85         3.21 o                         
   1   3  15         26.78         22.83         2.98 o                         
   2   3  15          6.60          1.70         2.34 o                         
  -7   4  15         65.85         62.12         5.05 o                         
  -6   4  15          9.00         10.79         3.14 o                         
  -5   4  15          0.66          2.30         2.16 o                         
  -4   4  15          0.05         -1.18         2.11 o                         
  -3   4  15          4.83          7.19         2.37 o                         
  -2   4  15          0.68          3.11         1.96 o                         
  -1   4  15          3.18          6.65         2.64 o                         
   0   4  15          0.87         -0.64         1.56 o                         
   1   4  15          4.63          1.69         2.74 o                         
  -7   5  15          2.76         12.03         4.79 o                         
  -6   5  15         62.19         63.96         5.41 o                         
  -5   5  15        101.46         98.64         7.03 o                         
  -4   5  15          0.12          0.30         1.51 o                         
  -3   5  15          0.71         -0.86         1.65 o                         
  -2   5  15         21.05         29.73         3.55 o                         
  -1   5  15          9.12          5.15         2.71 o                         
   0   5  15         18.74         17.02         3.07 o                         
  -6   6  15          0.26          0.41         4.54 o                         
  -5   6  15         22.71         26.33         3.76 o                         
  -4   6  15         23.21         25.50         3.62 o                         
  -3   6  15         36.24         44.63         4.85 o                         
  -2   6  15          0.85          3.90         2.44 o                         
  -1   6  15         10.55         16.86         3.08 o                         
  -4   7  15         13.40         22.52         4.13 o                         
   1  -8  16         15.56         11.57         4.19 o                         
  -2  -7  16          8.39          6.28         2.85 o                         
  -1  -7  16         67.17         57.68         4.72 o                         
   0  -7  16          0.28          1.60         2.04 o                         
   1  -7  16          0.03          0.36         1.20 o                         
   2  -7  16          9.79          6.41         6.68 o                         
   3  -7  16          0.08          2.85         2.16 o                         
  -3  -6  16         19.07         26.05         3.97 o                         
  -2  -6  16          5.98          5.89         2.68 o                         
  -1  -6  16          7.57          1.90         2.04 o                         
   0  -6  16          7.95          6.47         3.08 o                         
   1  -6  16          0.06          0.88         1.59 o                         
   2  -6  16          2.43          5.30         4.14 o                         
   3  -6  16          0.73         -0.65         1.86 o                         
  -4  -5  16          0.43          0.62         1.49 o                         
  -3  -5  16         44.16         55.12         4.04 o                         
  -2  -5  16          0.04          0.76         1.19 o                         
  -1  -5  16         18.69         11.64         4.57 o                         
   0  -5  16         16.59         13.18         5.03 o                         
   1  -5  16         54.02         59.71         3.77 o                         
   2  -5  16         23.23         15.22         9.87 o                         
   3  -5  16          0.65         -0.34         1.49 o                         
   4  -5  16         32.60         31.86         3.78 o                         
  -5  -4  16          0.88          1.67         2.07 o                         
  -4  -4  16          0.42          0.24         1.45 o                         
  -3  -4  16         10.20          5.10         3.03 o                         
  -2  -4  16         23.64         16.88         6.37 o                         
  -1  -4  16          6.83          5.14         2.27 o                         
   0  -4  16         41.19         48.73         3.83 o                         
   1  -4  16        143.10        133.81         5.53 o                         
   2  -4  16         88.93         72.00        42.84 o                         
   3  -4  16          0.22          1.73         1.87 o                         
   4  -4  16          2.05         -0.41         2.01 o                         
  -5  -3  16         71.64         84.19         9.18 o                         
  -4  -3  16          0.30          0.79         1.08 o                         
  -3  -3  16         56.22         51.16         3.88 o                         
  -2  -3  16         72.73         79.58         9.03 o                         
  -1  -3  16         95.00        113.52         5.75 o                         
   0  -3  16          1.73          0.42         1.49 o                         
   1  -3  16         66.74         72.76         7.48 o                         
   2  -3  16         68.25         54.15        16.46 o                         
   3  -3  16          3.16          3.50         2.07 o                         
   4  -3  16          0.01          0.35         1.55 o                         
  -6  -2  16          4.43          3.69         4.79 o                         
  -5  -2  16          5.94          5.02         2.35 o                         
  -4  -2  16          5.81          7.33         2.59 o                         
  -3  -2  16         94.21         93.90         5.89 o                         
  -2  -2  16         98.35         78.71         4.55 o                         
  -1  -2  16         21.21         23.77         2.81 o                         
   0  -2  16          5.42          8.43         3.56 o                         
   1  -2  16          4.07          4.38         1.45 o                         
   2  -2  16         25.31         26.72         4.79 o                         
   3  -2  16         12.01         10.98         2.74 o                         
   4  -2  16          2.08          2.22         2.43 o                         
  -6  -1  16          0.31         -1.40         2.29 o                         
  -5  -1  16          4.98          5.12         2.02 o                         
  -4  -1  16         19.04         14.37         2.93 o                         
  -3  -1  16          5.95          6.37         3.34 o                         
  -2  -1  16         27.94         21.15         4.09 o                         
  -1  -1  16          4.10          7.68         2.13 o                         
   0  -1  16          0.69          2.82         1.55 o                         
   1  -1  16         48.06         47.32         3.65 o                         
   2  -1  16         36.78         29.81         2.78 o                         
   3  -1  16         31.58         23.78         3.61 o                         
  -7   0  16         12.30         20.05         6.68 o                         
  -6   0  16          7.36         11.43         2.58 o                         
  -5   0  16          1.22          2.55         2.03 o                         
  -4   0  16          2.04          4.08         1.96 o                         
  -3   0  16         41.41         43.98         5.29 o                         
  -2   0  16          4.30         10.59         2.49 o                         
  -1   0  16          0.55          2.70         1.68 o                         
   0   0  16          0.00         -1.49         1.49 o                         
   1   0  16         26.46         32.58         2.99 o                         
   2   0  16          3.15          3.89         1.93 o                         
   3   0  16         46.72         52.77         7.38 o                         
  -7   1  16         84.76         88.55         7.28 o                         
  -6   1  16          0.09          0.89         1.77 o                         
  -5   1  16          1.70          1.66         2.44 o                         
  -4   1  16         34.22         33.27         3.40 o                         
  -3   1  16         38.81         37.60         3.79 o                         
  -2   1  16         24.18         29.22         3.18 o                         
  -1   1  16         45.12         56.64         4.33 o                         
   0   1  16         29.37         25.09         3.00 o                         
   1   1  16         33.41         28.08         2.78 o                         
   2   1  16         12.32         12.44         2.52 o                         
   3   1  16          0.00         -0.20         2.09 o                         
  -7   2  16         22.29         24.14         4.44 o                         
  -6   2  16          3.70          8.93         3.84 o                         
  -5   2  16          0.05          0.18         1.49 o                         
  -4   2  16        190.28        186.06         8.67 o                         
  -3   2  16        165.01        172.08         7.78 o                         
  -2   2  16         12.24         19.78         3.99 o                         
  -1   2  16          3.35          1.71         2.09 o                         
   0   2  16          2.25          3.49         3.39 o                         
   1   2  16         63.52         69.16         4.84 o                         
   2   2  16          0.15          0.71         1.59 o                         
  -7   3  16          6.10          5.49         2.82 o                         
  -6   3  16         10.93         12.35         3.18 o                         
  -5   3  16         37.25         32.47         3.49 o                         
  -4   3  16         26.80         29.41         4.44 o                         
  -3   3  16         56.79         62.07         4.68 o                         
  -2   3  16          1.84          0.37         1.55 o                         
  -1   3  16         32.50         29.06         4.00 o                         
   0   3  16         83.27         92.10        15.51 o                         
   1   3  16          0.01          1.87         1.85 o                         
  -7   4  16         18.69         16.18         3.38 o                         
  -6   4  16          1.32          3.85         2.79 o                         
  -5   4  16         16.43         16.93         5.14 o                         
  -4   4  16         43.82         44.33         4.56 o                         
  -3   4  16          4.74          2.22         2.05 o                         
  -2   4  16          0.16          1.75         1.88 o                         
  -1   4  16         16.24         14.25         2.80 o                         
   0   4  16          0.08          4.06         2.23 o                         
  -6   5  16          2.72          2.22         2.30 o                         
  -5   5  16         63.34         65.74         5.79 o                         
  -4   5  16          1.81          3.70         2.49 o                         
  -3   5  16          5.22          8.74         2.56 o                         
  -2   5  16        113.90        139.52         7.61 o                         
  -1   5  16          7.29         12.14         2.80 o                         
  -5   6  16         15.58         14.96         3.27 o                         
  -4   6  16          9.67         10.95         3.28 o                         
  -3   6  16          0.92          1.50         1.99 o                         
  -1  -7  17          8.39         10.43         2.97 o                         
   0  -7  17          0.00          1.20         2.19 o                         
   1  -7  17          4.66          1.60         2.24 o                         
  -2  -6  17         17.27         19.93         4.09 o                         
  -1  -6  17         33.72         23.35        18.25 o                         
   0  -6  17          7.46          3.36         1.45 o                         
   1  -6  17          1.82          0.18         1.43 o                         
   2  -6  17          5.82          2.25         1.76 o                         
   3  -6  17          4.84          1.90         3.49 o                         
  -3  -5  17          0.31          0.44         1.34 o                         
  -2  -5  17          0.04          1.08         2.69 o                         
  -1  -5  17         10.82          9.93         4.55 o                         
   0  -5  17          0.01          1.71         1.43 o                         
   1  -5  17         50.21         32.09        22.59 o                         
   2  -5  17          7.21          5.07         5.34 o                         
   3  -5  17          0.94          0.09         1.72 o                         
  -4  -4  17          0.07          0.40         2.69 o                         
  -3  -4  17         45.66         42.81        32.97 o                         
  -2  -4  17          0.33         -0.70         1.25 o                         
  -1  -4  17          5.34          5.56         2.63 o                         
   0  -4  17         24.51         24.51         4.69 o                         
   1  -4  17         35.51         19.61        14.41 o                         
   2  -4  17          4.63          0.90         1.60 o                         
   3  -4  17        184.29        151.76        90.17 o                         
  -5  -3  17          0.42          4.19         4.09 o                         
  -4  -3  17         55.25         41.00         6.58 o                         
  -3  -3  17         21.55         29.34         4.19 o                         
  -2  -3  17         26.25         26.34         3.69 o                         
  -1  -3  17        145.53        147.63         6.64 o                         
   0  -3  17         91.11         87.15         5.00 o                         
   1  -3  17          8.96          7.82         2.72 o                         
   2  -3  17         86.72         66.96        43.34 o                         
   3  -3  17         48.10         43.87         7.83 o                         
  -4  -2  17          0.05         -0.15         1.46 o                         
  -3  -2  17         12.33         10.40         2.52 o                         
  -2  -2  17          6.69          8.96         4.34 o                         
  -1  -2  17         28.30         32.33         3.39 o                         
   0  -2  17         12.64         12.17         2.43 o                         
   1  -2  17          2.94          4.07         2.68 o                         
   2  -2  17          9.24          9.25         2.59 o                         
   3  -2  17          4.52          0.30         2.09 o                         
  -6  -1  17         47.09         48.08         8.78 o                         
  -5  -1  17         20.81         24.68         4.49 o                         
  -4  -1  17         15.46         13.73         3.39 o                         
  -3  -1  17          3.42          1.35         1.80 o                         
  -2  -1  17         37.70         33.05         4.14 o                         
  -1  -1  17          7.93          8.85         2.37 o                         
   0  -1  17          2.00          1.50         1.84 o                         
   1  -1  17          5.06          2.79         2.84 o                         
   2  -1  17         20.68         23.14         5.69 o                         
   3  -1  17          2.96          3.89         3.09 o                         
  -6   0  17          3.05          4.18         2.43 o                         
  -5   0  17         16.79         18.52         3.66 o                         
  -4   0  17          2.77          6.07         2.43 o                         
  -3   0  17          4.51          6.97         2.79 o                         
  -2   0  17         26.04         35.75         6.93 o                         
  -1   0  17          0.92          3.11         2.17 o                         
   0   0  17         20.99         15.97         2.60 o                         
   1   0  17         14.11         16.65         2.89 o                         
   2   0  17          0.23          0.40         2.19 o                         
  -6   1  17         30.30         26.61         3.74 o                         
  -5   1  17          0.00          0.25         1.69 o                         
  -4   1  17          0.18          0.65         1.83 o                         
  -3   1  17        131.98        129.31         7.33 o                         
  -2   1  17         32.45         33.39         4.99 o                         
  -1   1  17          1.77          2.69         1.73 o                         
   0   1  17         79.06         78.00         4.32 o                         
   1   1  17         24.55         27.08         4.89 o                         
   2   1  17         39.17         32.82         5.49 o                         
  -6   2  17          9.21         11.23         2.97 o                         
  -5   2  17          1.87          1.76         2.69 o                         
  -4   2  17          2.31          3.36         2.19 o                         
  -3   2  17        214.74        244.43         9.93 o                         
  -2   2  17          1.81          2.55         2.25 o                         
  -1   2  17         18.92         18.21         3.56 o                         
   0   2  17          5.25          5.32         2.08 o                         
   1   2  17          0.60          4.01         2.41 o                         
  -6   3  17          0.08          2.77         2.46 o                         
  -5   3  17          5.57          8.07         3.94 o                         
  -4   3  17          9.34         12.93         3.28 o                         
  -3   3  17          7.88          8.79         2.87 o                         
  -2   3  17          5.88          4.91         3.19 o                         
  -1   3  17          0.63          0.69         1.80 o                         
   0   3  17         19.59         25.19         3.71 o                         
  -6   4  17          9.53          9.77         3.48 o                         
  -5   4  17         24.17         33.80         6.68 o                         
  -4   4  17         13.19         14.99         4.54 o                         
  -3   4  17          6.54          3.72         2.36 o                         
  -2   4  17         99.32         98.20        10.07 o                         
  -1   4  17         15.93         12.70         2.87 o                         
  -5   5  17          4.71          4.85         2.63 o                         
  -4   5  17         56.24         49.48         4.78 o                         
  -3   5  17         31.78         40.08         4.64 o                         
  -2   5  17          5.26         11.35         3.47 o                         
  -1  -6  18         24.88         18.53        13.91 o                         
   0  -6  18          0.46          0.50         2.29 o                         
   1  -6  18          1.66          1.87         1.87 o                         
  -3  -5  18        154.87        164.28        14.66 o                         
  -2  -5  18          1.74          0.40         1.21 o                         
  -1  -5  18         46.10         61.54         8.88 o                         
   0  -5  18         11.13          3.44         1.66 o                         
   1  -5  18          0.04          1.30         1.55 o                         
   2  -5  18         19.84         15.49         9.83 o                         
  -4  -4  18          0.55          0.70         2.99 o                         
  -3  -4  18          0.45          5.89         4.59 o                         
  -2  -4  18          7.68          3.05         2.23 o                         
  -1  -4  18          2.29          0.26         1.10 o                         
   0  -4  18          1.16         -0.79         1.34 o                         
   1  -4  18          2.22          1.75         1.90 o                         
   2  -4  18        160.84        137.91        81.24 o                         
  -4  -3  18          0.00         -0.30         1.80 o                         
  -3  -3  18         20.29         29.22         3.73 o                         
  -2  -3  18          1.38          5.98         3.64 o                         
  -1  -3  18          0.17         -0.42         1.79 o                         
   0  -3  18         58.39         57.86         4.27 o                         
   1  -3  18         53.83         57.65         7.18 o                         
   2  -3  18          1.24          0.80         2.29 o                         
  -5  -2  18          9.86         16.56         5.59 o                         
  -4  -2  18          0.57          1.11         2.10 o                         
  -3  -2  18         41.73         51.25         4.89 o                         
  -2  -2  18         10.42         14.49         3.32 o                         
  -1  -2  18         53.36         50.64         4.64 o                         
   0  -2  18         72.33         68.25         4.40 o                         
   1  -2  18          0.79          5.29         5.39 o                         
   2  -2  18          9.19         15.36         4.79 o                         
  -5  -1  18          2.30          4.44         2.50 o                         
  -4  -1  18          0.67          4.73         2.18 o                         
  -3  -1  18          2.44          2.53         1.87 o                         
  -2  -1  18          3.70          3.85         2.79 o                         
  -1  -1  18          1.23          2.17         1.76 o                         
   0  -1  18          5.13          4.71         3.99 o                         
   1  -1  18         10.31          8.99         2.44 o                         
   2  -1  18          1.52          0.30         2.39 o                         
  -6   0  18          0.98          5.57         2.95 o                         
  -5   0  18          5.57          7.15         2.86 o                         
  -4   0  18         11.68         11.85         3.44 o                         
  -3   0  18        129.73        143.64         7.69 o                         
  -2   0  18         23.56         26.17         3.77 o                         
  -1   0  18         17.61         25.57         3.97 o                         
   0   0  18         10.19         15.87         2.79 o                         
   1   0  18          0.20          1.33         1.56 o                         
   2   0  18         11.81         17.06         4.39 o                         
  -6   1  18         19.79         24.98         4.04 o                         
  -5   1  18         15.35         21.35         3.68 o                         
  -4   1  18        111.75        112.87         7.02 o                         
  -3   1  18          0.18          1.66         1.94 o                         
  -2   1  18         18.91         28.87         3.75 o                         
  -1   1  18         19.86         17.96         3.64 o                         
   0   1  18          1.27          1.79         2.12 o                         
   1   1  18         30.68         32.29         3.78 o                         
  -6   2  18          3.86          2.42         2.35 o                         
  -5   2  18          0.75          3.60         2.39 o                         
  -4   2  18         15.93         21.55         3.46 o                         
  -3   2  18          0.13          2.92         2.18 o                         
  -2   2  18         17.60         15.07         2.84 o                         
  -1   2  18         13.44         17.36         3.74 o                         
   0   2  18        120.96        118.39         6.72 o                         
  -5   3  18          6.94         13.86         3.24 o                         
  -4   3  18         31.73         29.56         8.98 o                         
  -3   3  18         67.48         62.96         5.29 o                         
  -2   3  18         31.42         31.91         3.64 o                         
  -1   3  18         18.09         21.10         3.46 o                         
  -5   4  18         16.19         11.27         4.49 o                         
  -4   4  18         65.41         58.05         5.70 o                         
  -3   4  18         13.37         11.90         6.73 o                         
  -2   4  18         11.32         14.67         3.29 o                         
  -1  -5  19          5.58          3.70         2.42 o                         
   0  -5  19          9.79          9.87         3.89 o                         
  -3  -4  19         14.11         19.55         6.88 o                         
  -2  -4  19         14.82         14.13         3.14 o                         
  -1  -4  19         57.55         63.03         4.93 o                         
   0  -4  19         19.66         31.62         4.89 o                         
   1  -4  19         12.33         16.26         4.89 o                         
  -4  -3  19          2.58          4.39         4.09 o                         
  -3  -3  19          7.81          4.93         2.61 o                         
  -2  -3  19          7.24         19.84         4.24 o                         
  -1  -3  19          0.01         -1.71         1.87 o                         
   0  -3  19         12.74         15.35         3.34 o                         
   1  -3  19         87.25        104.14         9.58 o                         
  -4  -2  19         34.22         28.43         4.33 o                         
  -3  -2  19          1.01         -1.57         1.87 o                         
  -2  -2  19          0.15          0.62         1.86 o                         
  -1  -2  19          5.57          5.35         2.75 o                         
   0  -2  19         33.87         45.48         4.54 o                         
   1  -2  19         47.95         75.01         8.88 o                         
  -5  -1  19         17.56         18.01         4.10 o                         
  -4  -1  19          2.86          5.51         3.09 o                         
  -3  -1  19          9.14         12.44         3.55 o                         
  -2  -1  19          2.69          3.15         2.11 o                         
  -1  -1  19          4.05         14.19         6.38 o                         
   0  -1  19          0.59          7.05         3.49 o                         
   1  -1  19         65.88         81.69         9.28 o                         
  -5   0  19          0.06          0.45         2.00 o                         
  -4   0  19         27.69         37.74         4.87 o                         
  -3   0  19        122.72        107.16        21.15 o                         
  -2   0  19         16.88         14.05         3.09 o                         
  -1   0  19         43.84         70.66         5.58 o                         
   0   0  19         22.48         21.83         3.64 o                         
   1   0  19         11.94          4.79         4.49 o                         
  -5   1  19          0.18          1.52         2.84 o                         
  -4   1  19          1.72          5.94         2.99 o                         
  -3   1  19        170.86        220.46        13.07 o                         
  -2   1  19          4.97          3.32         2.71 o                         
  -1   1  19         15.44         27.01         4.29 o                         
   0   1  19          2.29          0.30         1.62 o                         
  -5   2  19          4.90         14.96         5.79 o                         
  -4   2  19          4.69          1.65         2.12 o                         
  -3   2  19         17.03         28.85         4.39 o                         
  -2   2  19          2.83          2.22         2.53 o                         
  -1   2  19          0.24         -0.47         2.09 o                         
  -4   3  19          0.03          0.07         1.59 o                         
  -3   3  19         43.09         56.12         5.64 o                         
  -2   3  19         25.43         38.40         8.08 o                         
  -2  -3  20          5.74          6.13         2.46 o                         
  -1  -3  20          2.39          4.23         2.53 o                         
  -3  -2  20         25.64         25.01         4.15 o                         
  -2  -2  20         23.28         29.15         4.31 o                         
  -1  -2  20          0.29          2.53         2.13 o                         
   0  -2  20         15.95         10.47         4.09 o                         
  -3  -1  20         44.51         40.94         4.66 o                         
  -2  -1  20         10.32         19.79         5.19 o                         
  -1  -1  20         38.12         57.58         5.19 o                         
  -3   0  20          0.59          4.50         3.09 o                         
  -2   0  20         51.33         71.04         5.64 o                         
  -1   0  20          9.78         14.52         3.42 o                         
  -3   1  20         13.35         27.82         4.15 o                         
  -2   1  20          2.80          2.34         2.49 o                         
                                                                                
