# Supplementary material for: Quaternary and quinary molecular solids based on structural inequivalence and combinatorial approaches: 2-nitro­resorcinol and 4,6-di­chloro­resorcinol
Source: IUCrJ. 2021 Jan 11;8(Pt 2):178–85. doi: 10.1107/S2052252520016589 (PMC7924232; doi:10.1107/S2052252520016589)
Supplement: Supplementary file 19 [file m-08-00178-17NRE-TMP-22TBPsup19.hkl]

data_17NRE-TMP-22TBP                                                            
_shelx_title ' shelx_a.res in P-1'                                              
_shelx_refln_list_code          4                                               
_shelx_F_calc_maximum      152.01                                               
_exptl_crystal_F_000       480.00                                               
_reflns_d_resolution_high  0.7701                                               
                                                                                
loop_                                                                           
 _space_group_symop_operation_xyz                                               
 'x, y, z'                                                                      
 '-x, -y, -z'                                                                   
                                                                                
_cell_length_a     7.6512                                                       
_cell_length_b     8.9495                                                       
_cell_length_c    18.1210                                                       
_cell_angle_alpha  87.883                                                       
_cell_angle_beta   78.725                                                       
_cell_angle_gamma  65.728                                                       
                                                                                
_shelx_F_squared_multiplier     1.000                                           
                                                                                
loop_                                                                           
 _refln_index_h                                                                 
 _refln_index_k                                                                 
 _refln_index_l                                                                 
 _refln_F_squared_calc                                                          
 _refln_F_squared_meas                                                          
 _refln_F_squared_sigma                                                         
 _refln_observed_status                                                         
   2   0   0       3648.51       4659.03        31.60 o                         
   3   0   0         31.78         16.15         1.42 o                         
   4   0   0         53.90         56.29         6.06 o                         
   5   0   0        231.64        256.77         9.67 o                         
   6   0   0         89.36         78.69         8.67 o                         
   7   0   0         97.30         86.50        14.04 o                         
   8   0   0        185.76        182.97        13.33 o                         
  -8   1   0        321.39        293.61        30.23 o                         
  -7   1   0         46.34         34.92         8.33 o                         
  -6   1   0         16.31         19.58         3.48 o                         
  -5   1   0        107.89         89.98         4.39 o                         
  -4   1   0          0.38          1.22         1.71 o                         
  -3   1   0        205.33        261.76         5.52 o                         
  -2   1   0        254.31        373.90        12.90 o                         
  -1   1   0        748.21        506.98         5.16 o                         
   2   1   0      23108.46      23871.24       162.03 o                         
   3   1   0        495.66        399.86        16.31 o                         
   4   1   0        611.09        627.81       162.83 o                         
   5   1   0        351.32        385.64        16.21 o                         
   6   1   0         26.15         24.21         4.82 o                         
   7   1   0         60.22         58.68         7.28 o                         
   8   1   0         32.33         42.84         8.70 o                         
   9   1   0         15.58         23.23         7.75 o                         
  -7   2   0         61.24         42.64         4.95 o                         
  -6   2   0        554.26        540.52        14.27 o                         
  -5   2   0        218.45        204.48         7.48 o                         
  -4   2   0          7.35         13.30         2.63 o                         
  -3   2   0        902.42        953.23        14.22 o                         
  -2   2   0         41.29         65.45         2.73 o                         
  -1   2   0       2033.67       1914.19        17.38 o                         
   0   2   0        375.62        663.50         8.77 o                         
   1   2   0        148.69        245.67         6.86 o                         
   2   2   0      22150.89      22682.67       160.86 o                         
   3   2   0         34.86         13.39         0.81 o                         
   4   2   0        524.67        653.32        30.33 o                         
   5   2   0          4.06          1.63         2.35 o                         
   6   2   0        239.44        264.80        11.54 o                         
   7   2   0         11.18         17.99         6.03 o                         
   8   2   0          1.50         10.13        15.65 o                         
   9   2   0         65.72         56.18        11.56 o                         
  -7   3   0          1.31          8.81         8.91 o                         
  -6   3   0        568.51        531.35        18.58 o                         
  -5   3   0        424.46        430.54        12.52 o                         
  -4   3   0        299.81        303.94        10.67 o                         
  -3   3   0        393.22        509.42        10.73 o                         
  -2   3   0         26.29         18.15         2.28 o                         
  -1   3   0        533.87        520.07        10.51 o                         
   0   3   0         18.84         28.17         1.54 o                         
   1   3   0       2843.47       2615.42        23.98 o                         
   2   3   0       1027.52       1213.84        12.04 o                         
   3   3   0       1622.82       1542.85        22.34 o                         
   4   3   0       4540.07       4910.12       133.24 o                         
   5   3   0         42.18         67.83        18.82 o                         
   6   3   0         68.41         78.36         8.87 o                         
   7   3   0          7.77         18.89         6.97 o                         
   8   3   0        189.90        186.95        13.20 o                         
   9   3   0         37.77         26.79         8.08 o                         
  -6   4   0         65.39         59.95         7.97 o                         
  -5   4   0         13.42         13.38         4.10 o                         
  -4   4   0       1675.31       1670.08        66.25 o                         
  -3   4   0         35.18         37.02         3.58 o                         
  -2   4   0         18.22         24.26         2.55 o                         
  -1   4   0        260.54        236.48         5.52 o                         
   0   4   0        214.37        298.96         5.63 o                         
   1   4   0          9.82         15.52         1.62 o                         
   2   4   0        528.88        534.98         7.90 o                         
   3   4   0        216.69        267.84        20.48 o                         
   4   4   0       1173.59       1101.06        36.23 o                         
   5   4   0        159.06        166.71         8.62 o                         
   6   4   0        117.57        124.66         8.30 o                         
   7   4   0          5.75          3.13         4.73 o                         
   8   4   0         13.00         22.60         6.39 o                         
   9   4   0         16.64         31.08         8.43 o                         
  -6   5   0         23.80         35.48         7.71 o                         
  -5   5   0         10.77         18.64         6.93 o                         
  -4   5   0        309.36        335.26        15.36 o                         
  -3   5   0         69.58         72.29         5.06 o                         
  -2   5   0       1423.41       1471.61        58.69 o                         
  -1   5   0         86.78         92.65         6.37 o                         
   0   5   0         65.34         78.38         4.71 o                         
   1   5   0        806.18        717.66        17.93 o                         
   2   5   0        789.43        853.67        21.00 o                         
   3   5   0        408.37        372.40         7.40 o                         
   4   5   0        113.35        113.76         4.33 o                         
   5   5   0         32.23         50.04         5.04 o                         
   6   5   0        294.98        306.51        12.80 o                         
   7   5   0          1.01          7.16         4.80 o                         
   8   5   0         14.13         32.07         7.70 o                         
   9   5   0         35.60         28.85         8.64 o                         
  -5   6   0        301.73        306.96        17.14 o                         
  -4   6   0         37.65         43.12         7.73 o                         
  -3   6   0          0.70          2.27         3.83 o                         
  -2   6   0        325.07        335.20        14.53 o                         
  -1   6   0         33.89         26.94         4.15 o                         
   0   6   0         29.32         33.42         6.24 o                         
   1   6   0         81.75        105.98         9.72 o                         
   2   6   0          0.74         11.60         2.26 o                         
   3   6   0         29.64         45.39         6.87 o                         
   4   6   0        603.62        624.09        23.66 o                         
   5   6   0         48.24         50.56         4.66 o                         
   6   6   0         38.52         37.54         6.11 o                         
   7   6   0         89.16        107.42         9.79 o                         
   8   6   0          0.75          0.64         4.14 o                         
   9   6   0         25.67         31.98         8.95 o                         
  -4   7   0         98.64        100.35        11.59 o                         
  -3   7   0         97.30        110.20        10.87 o                         
  -2   7   0          0.34          1.92         4.03 o                         
  -1   7   0         11.46          2.61         5.05 o                         
   0   7   0        534.83        510.01        17.59 o                         
   1   7   0          1.91          2.69         1.91 o                         
   2   7   0          0.07          2.40         2.09 o                         
   3   7   0        256.35        243.95         7.61 o                         
   4   7   0         24.49         20.91         3.38 o                         
   5   7   0        293.12        293.71        11.44 o                         
   6   7   0          3.44          6.30         4.08 o                         
   7   7   0         15.13         24.28         6.02 o                         
   8   7   0         21.98         45.47         8.91 o                         
   9   7   0          1.55         -3.55         6.00 o                         
  -3   8   0         40.88         40.51         9.06 o                         
  -2   8   0          5.61          8.44         6.62 o                         
  -1   8   0          1.02          1.64         4.71 o                         
   0   8   0          6.46          9.98         5.19 o                         
   1   8   0         71.70         62.13         7.59 o                         
   2   8   0          0.54          1.90         2.17 o                         
   3   8   0          0.15         -0.65         4.26 o                         
   4   8   0          0.12          5.47         5.45 o                         
   5   8   0          5.05          1.66         2.66 o                         
   6   8   0        141.35        134.90        13.77 o                         
   7   8   0         21.66         32.04         9.79 o                         
   8   8   0          3.93          6.14         5.28 o                         
   9   8   0         12.54         26.41         8.85 o                         
  -2   9   0        635.42        567.32        26.08 o                         
  -1   9   0        113.52        116.93        12.57 o                         
   0   9   0         28.58         35.95        10.37 o                         
   1   9   0         17.81          6.39         3.23 o                         
   2   9   0         18.97          8.46         6.58 o                         
   3   9   0        110.13         85.05         8.65 o                         
   4   9   0          2.95          4.04         4.32 o                         
   5   9   0         33.94         30.84         8.04 o                         
   6   9   0          1.08          2.48         3.99 o                         
   7   9   0        220.89        215.78        39.18 o                         
   8   9   0         16.57         19.57         7.62 o                         
  -1  10   0          1.35          4.98        10.08 o                         
   0  10   0        266.80        296.06        34.49 o                         
   1  10   0          0.41          0.01         4.48 o                         
   2  10   0          8.91          2.34         3.50 o                         
   3  10   0         48.91         48.19         8.26 o                         
   4  10   0         83.00         74.93        13.96 o                         
   5  10   0         26.28         19.39         9.92 o                         
   6  10   0          3.76         -0.20         3.62 o                         
   7  10   0          5.82         10.02        10.12 o                         
   1  11   0         18.81         37.38        15.23 o                         
   2  11   0         25.25         40.22        21.50 o                         
   3  11   0         10.96          9.67         6.89 o                         
   4  11   0         25.56          9.47         5.73 o                         
   5  11   0         50.52         22.26        11.00 o                         
   6  11   0         24.90         11.45        11.30 o                         
  -6 -11   1         12.27          5.02         8.85 o                         
  -5 -11   1          0.13          1.25         3.89 o                         
  -4 -11   1         83.35         73.96        11.12 o                         
  -3 -11   1         42.82         44.29        10.59 o                         
  -2 -11   1         49.09         42.18         9.66 o                         
  -1 -11   1         14.10         23.51         9.32 o                         
  -7 -10   1          7.14          8.66         6.25 o                         
  -6 -10   1         19.63          8.80         9.52 o                         
  -5 -10   1         11.66         10.43         4.99 o                         
  -4 -10   1        199.02        198.70        35.47 o                         
  -3 -10   1         11.13          7.16         3.30 o                         
  -2 -10   1        120.44        129.63        18.58 o                         
  -1 -10   1          0.02         -2.29         5.27 o                         
   0 -10   1          0.11          4.55         5.93 o                         
   1 -10   1        142.22        113.64        12.90 o                         
  -8  -9   1          7.59         14.74         7.24 o                         
  -7  -9   1         96.97        119.99        25.97 o                         
  -6  -9   1         96.60         86.09        10.33 o                         
  -5  -9   1          1.74          0.93         2.31 o                         
  -4  -9   1         13.02          5.65         6.80 o                         
  -3  -9   1        244.40          2.66         3.33 o                         
  -2  -9   1        116.60         72.35        53.63 o                         
  -1  -9   1         36.24         50.81        12.31 o                         
   0  -9   1         16.21         15.84        13.47 o                         
   1  -9   1        113.43         97.05        10.85 o                         
   2  -9   1         38.18         46.27         9.83 o                         
  -9  -8   1        106.45        122.16        14.33 o                         
  -8  -8   1          2.89          4.64         5.37 o                         
  -7  -8   1          2.48          2.37         4.54 o                         
  -6  -8   1          0.00          2.70         4.13 o                         
  -5  -8   1         13.05         20.54         4.99 o                         
  -4  -8   1         52.08         39.64         8.11 o                         
  -3  -8   1          2.15          5.43         3.50 o                         
  -2  -8   1        176.18        145.50         9.58 o                         
  -1  -8   1          3.06         -0.19         1.97 o                         
   0  -8   1         28.20         19.03         6.28 o                         
   1  -8   1         14.32         15.42        10.20 o                         
   2  -8   1          0.98         -4.71         5.26 o                         
   3  -8   1         35.54         44.14         9.24 o                         
  -9  -7   1         10.11         18.90         8.20 o                         
  -8  -7   1        287.19        312.47        18.28 o                         
  -7  -7   1          0.24          3.49         4.51 o                         
  -6  -7   1          2.53          4.92         4.04 o                         
  -5  -7   1         22.70         28.41         6.00 o                         
  -4  -7   1        311.29        338.97         9.91 o                         
  -3  -7   1        100.23         81.27         4.63 o                         
  -2  -7   1        614.85        693.62        19.75 o                         
  -1  -7   1       1202.85       1333.17        35.87 o                         
   0  -7   1        275.91        257.76        17.19 o                         
   1  -7   1          9.79          8.66         5.12 o                         
   2  -7   1          1.26          4.51         4.02 o                         
   3  -7   1         37.63         36.60         7.97 o                         
   4  -7   1         32.59         44.76         9.79 o                         
  -9  -6   1         10.08         20.02        16.40 o                         
  -8  -6   1         16.39         33.63         7.98 o                         
  -7  -6   1         24.33         30.01         6.71 o                         
  -6  -6   1         46.72         52.92        10.50 o                         
  -5  -6   1         21.98         22.40         4.32 o                         
  -4  -6   1        375.00        382.96        14.97 o                         
  -3  -6   1         49.59         79.70         4.27 o                         
  -2  -6   1         24.74         52.40         9.96 o                         
  -1  -6   1         38.95         37.98         4.73 o                         
   0  -6   1       1297.87       1275.49        45.03 o                         
   1  -6   1        432.84        430.95        20.38 o                         
   2  -6   1         20.08         33.47         6.13 o                         
   3  -6   1        143.37        154.01        10.76 o                         
   4  -6   1         36.29         33.15         7.42 o                         
   5  -6   1         27.50         22.49         7.44 o                         
  -9  -5   1          5.02          0.77         5.96 o                         
  -8  -5   1        206.89        214.94        14.96 o                         
  -7  -5   1         26.80         23.63         5.97 o                         
  -6  -5   1        123.41        143.38         9.33 o                         
  -5  -5   1          0.70         10.39         3.76 o                         
  -4  -5   1        282.24        316.08        19.13 o                         
  -3  -5   1        237.49        275.97         6.17 o                         
  -2  -5   1         32.30         21.85         3.61 o                         
  -1  -5   1        186.45        147.22         7.36 o                         
   0  -5   1        413.89        522.26        13.53 o                         
   1  -5   1        821.00        808.88        27.61 o                         
   2  -5   1        926.16        907.40        74.38 o                         
   3  -5   1          7.06          9.85         4.38 o                         
   4  -5   1        157.50        153.60        10.73 o                         
   5  -5   1          1.71         -0.76         5.30 o                         
   6  -5   1         11.69         18.67         7.94 o                         
  -9  -4   1         73.27         76.02        10.54 o                         
  -8  -4   1         74.64         64.73         9.04 o                         
  -7  -4   1         69.21         83.94         8.08 o                         
  -6  -4   1        486.53        601.05        19.15 o                         
  -5  -4   1         52.04         49.85         5.03 o                         
  -4  -4   1        371.08        351.73         9.84 o                         
  -3  -4   1        320.22        283.84         5.25 o                         
  -2  -4   1        217.76        216.71         4.36 o                         
  -1  -4   1         20.71         13.01         2.99 o                         
   0  -4   1       2099.64       1949.18        20.51 o                         
   1  -4   1         11.34         25.78         4.18 o                         
   2  -4   1          2.06         16.07         3.22 o                         
   3  -4   1        902.83        874.09        22.20 o                         
   4  -4   1         13.97         21.39         3.62 o                         
   5  -4   1         17.61         14.96         5.07 o                         
   6  -4   1         49.43         47.51         7.83 o                         
   7  -4   1         18.75         11.71        10.51 o                         
  -9  -3   1         16.77         21.75         7.45 o                         
  -8  -3   1         29.09         28.13         7.04 o                         
  -7  -3   1        724.08        741.17        23.83 o                         
  -6  -3   1        154.13        180.42         9.59 o                         
  -5  -3   1        142.45        149.66         7.38 o                         
  -4  -3   1        105.23        143.17         6.21 o                         
  -3  -3   1        189.82        299.22        10.61 o                         
  -2  -3   1        857.23        896.26        12.43 o                         
  -1  -3   1        398.26        502.83         6.16 o                         
   0  -3   1        202.74        205.15         3.38 o                         
   1  -3   1       2801.80       2733.04        25.91 o                         
   2  -3   1        198.70        203.96         4.95 o                         
   3  -3   1        996.50        948.91        15.29 o                         
   4  -3   1         34.83         25.01         3.31 o                         
   5  -3   1        721.83        735.88        21.19 o                         
   6  -3   1          2.40          5.68         4.15 o                         
   7  -3   1         76.22         75.14         8.50 o                         
  -9  -2   1          3.10          4.95         6.05 o                         
  -8  -2   1         47.61         54.33        10.04 o                         
  -7  -2   1          5.59          8.27         4.59 o                         
  -6  -2   1       1473.58       1534.39        34.51 o                         
  -5  -2   1         27.61         20.47         3.72 o                         
  -4  -2   1       1607.98       1518.29        25.02 o                         
  -3  -2   1        195.04        243.71         5.75 o                         
  -2  -2   1        219.22        151.62         6.52 o                         
  -1  -2   1       7023.89       7019.09        54.72 o                         
   0  -2   1       2768.92       2508.42        44.73 o                         
   1  -2   1         48.53         61.02         2.49 o                         
   2  -2   1       1342.18       1298.68        30.43 o                         
   3  -2   1        101.97         91.22         3.55 o                         
   4  -2   1         45.97         34.57         3.19 o                         
   5  -2   1        902.11        858.60        23.09 o                         
   6  -2   1          6.25          6.24         3.10 o                         
   7  -2   1        126.24         93.69         6.91 o                         
   8  -2   1         71.98         77.79        16.35 o                         
  -9  -1   1          9.53         11.84         6.86 o                         
  -8  -1   1         22.47         32.88         7.93 o                         
  -7  -1   1         29.83         61.23        17.00 o                         
  -6  -1   1        534.63        527.49        16.59 o                         
  -5  -1   1        945.72        912.40        28.73 o                         
  -4  -1   1       1957.32       2085.34        32.06 o                         
  -3  -1   1       1918.26       2261.39        28.18 o                         
  -2  -1   1       3786.00       3877.87        35.96 o                         
  -1  -1   1       2555.37       2444.58        18.05 o                         
   1  -1   1       1906.56       1601.19        35.35 o                         
   2  -1   1       1976.21       2284.77        29.04 o                         
   3  -1   1       2299.80       2158.33        32.91 o                         
   4  -1   1        307.16        342.40         7.58 o                         
   5  -1   1        127.45        114.28         4.84 o                         
   6  -1   1          3.16          4.63         6.47 o                         
   7  -1   1        502.55        451.86        12.79 o                         
  -8   0   1        289.57        287.46        17.16 o                         
  -7   0   1         35.44         40.91         6.91 o                         
  -6   0   1         10.37         21.80         4.24 o                         
  -5   0   1        283.13        255.68        10.12 o                         
  -4   0   1        568.57        604.67        10.87 o                         
  -3   0   1         39.20         68.03         2.31 o                         
  -2   0   1         52.99        189.57        12.31 o                         
  -1   0   1         35.43         34.28         0.86 o                         
   2   0   1       6687.45       6479.66        39.96 o                         
   3   0   1        509.66        691.59        13.03 o                         
   4   0   1       1167.06       1106.73        14.11 o                         
   5   0   1        463.95        442.70        12.44 o                         
   6   0   1        290.59        310.03        19.24 o                         
   7   0   1        188.27        210.70        21.74 o                         
   8   0   1          6.69         22.06         8.02 o                         
  -8   1   1         16.57         11.08         6.97 o                         
  -7   1   1          5.65          7.56         4.48 o                         
  -6   1   1         21.89         31.01         3.60 o                         
  -5   1   1          1.41          2.43         3.01 o                         
  -4   1   1         56.65         77.42         6.54 o                         
  -3   1   1        352.86        326.88         7.78 o                         
  -2   1   1        202.80        163.08         3.36 o                         
  -1   1   1        169.73         65.39         2.12 o                         
   1   1   1       1530.95       1566.26        27.61 o                         
   2   1   1        136.32        153.22         6.30 o                         
   3   1   1       1376.81       1215.53        16.70 o                         
   4   1   1        351.05        310.97         8.07 o                         
   5   1   1        456.98        453.90        12.37 o                         
   6   1   1        110.80         96.33         6.58 o                         
   7   1   1        147.92        146.22         9.56 o                         
   8   1   1          5.00          2.68         4.51 o                         
   9   1   1        227.64        217.83        16.47 o                         
  -7   2   1         32.16         23.72         6.57 o                         
  -6   2   1        350.50        319.10        10.83 o                         
  -5   2   1        746.33        741.82        18.89 o                         
  -4   2   1          1.06          1.14         1.95 o                         
  -3   2   1        570.75        618.88        13.66 o                         
  -2   2   1        209.33        219.24         9.73 o                         
  -1   2   1        203.04        275.22         4.42 o                         
   0   2   1        459.07        244.24         4.57 o                         
   1   2   1       1548.52       1383.16        20.68 o                         
   2   2   1        632.24        703.50         8.81 o                         
   3   2   1        267.09        275.03         8.30 o                         
   4   2   1       3232.33       3326.68        44.43 o                         
   5   2   1        363.38        421.13        11.50 o                         
   6   2   1        457.56        475.16        27.92 o                         
   7   2   1       1236.34       1267.66        32.66 o                         
   8   2   1          0.18         -3.78         6.27 o                         
   9   2   1         27.08         24.48         7.64 o                         
  -7   3   1         10.69         -0.86         6.27 o                         
  -6   3   1        122.54        109.78         7.83 o                         
  -5   3   1         21.09         16.63         3.77 o                         
  -4   3   1         55.13         59.95         4.61 o                         
  -3   3   1        611.78        591.32        21.81 o                         
  -2   3   1        926.98        960.87        18.56 o                         
  -1   3   1       1203.48       1494.95        34.62 o                         
   0   3   1       1371.74       1525.52        23.67 o                         
   1   3   1         14.01         10.75         1.21 o                         
   2   3   1         18.27          8.12         3.39 o                         
   3   3   1         42.26         45.41         4.27 o                         
   4   3   1        381.06        401.65        14.32 o                         
   5   3   1        327.72        315.04        10.03 o                         
   6   3   1        759.05        785.28        21.09 o                         
   7   3   1         26.54         31.99         5.79 o                         
   8   3   1         43.38         64.82         8.58 o                         
   9   3   1         85.54         77.54        10.01 o                         
  -6   4   1         44.38         51.08         7.63 o                         
  -5   4   1          6.78          5.41         3.39 o                         
  -4   4   1         15.61         16.49         4.77 o                         
  -3   4   1        362.60        343.60        11.23 o                         
  -2   4   1        158.50        147.49         7.35 o                         
  -1   4   1         31.54         32.55         2.37 o                         
   0   4   1        660.32        581.40        10.81 o                         
   1   4   1        264.45        289.88         6.71 o                         
   2   4   1        320.80        268.51        12.25 o                         
   3   4   1       1521.00       1548.96        17.76 o                         
   4   4   1        392.71        436.88        13.52 o                         
   5   4   1        454.92        465.25        36.46 o                         
   6   4   1        833.02        844.77        22.00 o                         
   7   4   1         68.90         76.64         7.68 o                         
   8   4   1        166.35        132.69        10.75 o                         
   9   4   1         80.13         99.49        11.05 o                         
  -6   5   1         45.66         50.07         8.61 o                         
  -5   5   1         89.21        103.45        10.31 o                         
  -4   5   1         61.97         54.67         7.46 o                         
  -3   5   1        186.80        190.73         7.52 o                         
  -2   5   1        272.47        219.82         8.30 o                         
  -1   5   1        514.81        463.05        22.85 o                         
   0   5   1        166.93        163.38         6.41 o                         
   1   5   1        813.58        818.52        12.17 o                         
   2   5   1       1334.99       1275.06        16.97 o                         
   3   5   1        305.45        209.13        11.34 o                         
   4   5   1         70.62         72.95         4.80 o                         
   5   5   1        309.01        302.04         7.51 o                         
   6   5   1         20.22         19.33         4.96 o                         
   7   5   1        293.77        314.93        16.22 o                         
   8   5   1        349.01        361.39        40.30 o                         
   9   5   1         65.08         94.47        11.35 o                         
  -5   6   1          0.78         -2.81         5.13 o                         
  -4   6   1         94.69        105.06        10.07 o                         
  -3   6   1          4.88         14.42         9.63 o                         
  -2   6   1        150.95        123.71         6.17 o                         
  -1   6   1        330.08        274.91         7.99 o                         
   0   6   1        750.86        718.77        13.85 o                         
   1   6   1         45.26         48.18         3.34 o                         
   2   6   1         38.03         73.90         3.81 o                         
   3   6   1       1221.56       1257.24        19.81 o                         
   4   6   1        193.14        200.92         6.25 o                         
   5   6   1          7.34         11.81         2.73 o                         
   6   6   1          7.29          7.78         4.17 o                         
   7   6   1        230.80        214.73        13.67 o                         
   8   6   1         54.65         53.59         8.55 o                         
   9   6   1         41.34         58.28        10.17 o                         
  -4   7   1          0.11          1.93         4.72 o                         
  -3   7   1         19.45         21.29         6.52 o                         
  -2   7   1         47.42         42.22         6.66 o                         
  -1   7   1        349.09        329.45        17.29 o                         
   0   7   1        313.85        311.04        12.85 o                         
   1   7   1         65.50         55.07         6.36 o                         
   2   7   1        359.32        392.92        13.92 o                         
   3   7   1        346.03        322.09         9.16 o                         
   4   7   1        219.92        204.27         7.45 o                         
   5   7   1          2.17         -1.36         2.25 o                         
   6   7   1          1.73          0.51         2.75 o                         
   7   7   1         38.59         51.13        10.99 o                         
   8   7   1         42.74         30.25         7.84 o                         
   9   7   1          0.14          4.68         6.25 o                         
  -3   8   1         18.09          8.89         6.82 o                         
  -2   8   1          1.73         -3.22         5.29 o                         
  -1   8   1        105.67        111.10        14.51 o                         
   0   8   1        261.13        234.73        12.92 o                         
   1   8   1        538.06        544.94        29.50 o                         
   2   8   1       1362.14       1454.24        55.31 o                         
   3   8   1         45.33         46.05         5.90 o                         
   4   8   1        209.46        244.43         9.16 o                         
   5   8   1        401.93        415.47        12.30 o                         
   6   8   1         90.94         88.23         7.91 o                         
   7   8   1         39.45         51.88        15.68 o                         
   8   8   1          1.71         -2.90         5.01 o                         
   9   8   1         92.03         70.71        11.27 o                         
  -2   9   1         39.55         52.88        10.36 o                         
  -1   9   1        262.24        285.96        26.30 o                         
   0   9   1          9.43          7.83         5.67 o                         
   1   9   1         83.65         61.52        13.22 o                         
   2   9   1        205.56        198.41        16.56 o                         
   3   9   1        329.49        347.50        16.01 o                         
   4   9   1       1357.24       1412.50        59.84 o                         
   5   9   1         22.47         22.80         4.32 o                         
   6   9   1         93.60         73.75         8.23 o                         
   7   9   1         35.44         35.67         7.90 o                         
   8   9   1          7.76         15.82         7.01 o                         
   0  10   1         28.51         32.99         8.53 o                         
   1  10   1          9.09          9.53         8.24 o                         
   2  10   1         54.32         19.85        12.41 o                         
   3  10   1         90.54         75.06        10.70 o                         
   4  10   1         38.78         23.56        11.54 o                         
   5  10   1         10.46          8.65         4.05 o                         
   6  10   1         45.82         46.32         7.78 o                         
   7  10   1         62.90         81.43        10.24 o                         
   8  10   1         49.23         39.42         9.09 o                         
   2  11   1         49.37         46.31        12.36 o                         
   3  11   1          3.87          6.09         6.20 o                         
   4  11   1        180.18        104.86        74.32 o                         
   5  11   1        212.27        171.01        14.34 o                         
   6  11   1        192.82        112.69        85.36 o                         
  -6 -11   2          0.21          1.65         4.56 o                         
  -5 -11   2         52.68         46.53        34.67 o                         
  -4 -11   2         82.99         82.02        10.83 o                         
  -3 -11   2         77.21         77.36        11.29 o                         
  -2 -11   2          0.00          8.80         9.78 o                         
  -1 -11   2         10.58         11.52        10.97 o                         
  -7 -10   2         35.39         37.57        10.58 o                         
  -6 -10   2         31.00         24.88        21.37 o                         
  -5 -10   2          3.98          0.81         3.10 o                         
  -4 -10   2          1.75          3.96         4.62 o                         
  -3 -10   2         27.11         14.18         7.27 o                         
  -2 -10   2          0.06          0.67         4.23 o                         
  -1 -10   2         18.32         29.03         7.91 o                         
   0 -10   2         46.91         53.13        10.12 o                         
   1 -10   2         49.19         58.64        14.65 o                         
  -8  -9   2          0.25          1.98         5.59 o                         
  -7  -9   2         54.30         55.71        11.52 o                         
  -6  -9   2         68.15         74.68        10.62 o                         
  -5  -9   2        153.66        158.87        12.62 o                         
  -4  -9   2          1.60          1.24         3.79 o                         
  -3  -9   2         14.90         21.33         9.66 o                         
  -2  -9   2         53.57         51.44        14.13 o                         
  -1  -9   2         55.05         47.76         8.77 o                         
   0  -9   2          2.31          5.51         5.36 o                         
   1  -9   2         37.43         39.61         8.67 o                         
   2  -9   2         17.97         23.19         8.35 o                         
  -8  -8   2          0.19          0.59         4.85 o                         
  -7  -8   2          9.97         18.19         6.81 o                         
  -6  -8   2         37.59         31.75         6.54 o                         
  -5  -8   2         54.22         57.14         5.19 o                         
  -4  -8   2         47.08         46.36         5.88 o                         
  -3  -8   2         78.86         94.76        10.18 o                         
  -2  -8   2         57.25         57.01         7.00 o                         
  -1  -8   2         72.77         74.17        17.61 o                         
   0  -8   2         35.54         44.12         7.55 o                         
   1  -8   2         88.00         76.15         9.20 o                         
   2  -8   2         96.51        120.81        28.04 o                         
   3  -8   2          1.96          8.04         6.56 o                         
  -9  -7   2          2.44          5.54         6.68 o                         
  -8  -7   2         18.61         21.62         7.97 o                         
  -7  -7   2        209.72        226.50        17.92 o                         
  -6  -7   2        252.51        266.20        13.61 o                         
  -5  -7   2         89.95         94.40         7.92 o                         
  -4  -7   2         62.15         64.19         6.90 o                         
  -3  -7   2        139.36         97.64        32.22 o                         
  -2  -7   2         29.03          0.61         2.30 o                         
  -1  -7   2         53.79         50.42         5.85 o                         
   0  -7   2        506.74        539.20        18.96 o                         
   1  -7   2         95.22         87.13         8.40 o                         
   2  -7   2         89.46         96.15        11.79 o                         
   3  -7   2        190.22        208.54        13.98 o                         
   4  -7   2        167.29        165.12        13.52 o                         
  -9  -6   2         18.73         20.39         8.43 o                         
  -8  -6   2         56.47         55.66         9.39 o                         
  -7  -6   2          0.73          4.69         8.43 o                         
  -6  -6   2          4.47          1.85         5.61 o                         
  -5  -6   2         92.22         85.35        15.53 o                         
  -4  -6   2        308.35        292.33        11.90 o                         
  -3  -6   2        112.64         96.69         4.62 o                         
  -2  -6   2         75.47        144.33         7.33 o                         
  -1  -6   2         50.08         29.91        25.55 o                         
   0  -6   2          0.82          2.59         3.11 o                         
   1  -6   2        261.76        248.53        11.84 o                         
   2  -6   2         18.94         18.52        14.07 o                         
   3  -6   2          8.16          8.74         5.10 o                         
   4  -6   2        186.97        180.60        27.02 o                         
   5  -6   2          6.81          0.33         3.91 o                         
  -9  -5   2         92.08        103.17        12.68 o                         
  -8  -5   2         37.45         39.27         8.20 o                         
  -7  -5   2        192.98        211.89        12.24 o                         
  -6  -5   2         33.34         33.03         6.12 o                         
  -5  -5   2         46.22         51.44         9.12 o                         
  -4  -5   2        551.85        520.75        13.06 o                         
  -3  -5   2        137.01        165.21         4.63 o                         
  -2  -5   2        393.24        487.80         8.86 o                         
  -1  -5   2       2095.13       1936.39        32.23 o                         
   0  -5   2        120.65        179.13         7.26 o                         
   1  -5   2          1.70          1.56         1.82 o                         
   2  -5   2         33.73         41.85         7.41 o                         
   3  -5   2          2.70          3.10         3.84 o                         
   4  -5   2          0.10         -1.06         3.50 o                         
   5  -5   2        277.59        269.04        26.64 o                         
   6  -5   2        151.26        164.73        12.68 o                         
  -9  -4   2          2.09          7.43         6.65 o                         
  -8  -4   2        133.18        158.59        13.15 o                         
  -7  -4   2        129.49        134.16        10.34 o                         
  -6  -4   2         23.13         32.46         5.70 o                         
  -5  -4   2         20.54         20.13         4.13 o                         
  -4  -4   2         47.76         32.61         3.90 o                         
  -3  -4   2        256.51        246.65         8.51 o                         
  -2  -4   2         64.38         45.40         2.13 o                         
  -1  -4   2         36.66         32.57         1.83 o                         
   0  -4   2        593.89        916.18        12.28 o                         
   1  -4   2       1748.81       1888.91        45.41 o                         
   2  -4   2         62.23         57.50         2.86 o                         
   3  -4   2        210.19        237.76         8.91 o                         
   4  -4   2         56.13         45.37         5.98 o                         
   5  -4   2         49.68         81.64         8.11 o                         
   6  -4   2         17.32         21.58         6.16 o                         
   7  -4   2         16.62         23.12        10.30 o                         
  -9  -3   2          0.91         -2.62         5.45 o                         
  -8  -3   2        175.72        185.05        14.16 o                         
  -7  -3   2          0.80          7.94         4.23 o                         
  -6  -3   2         98.90        124.06         8.96 o                         
  -5  -3   2         20.51         21.27         3.98 o                         
  -4  -3   2        226.65        282.76         8.59 o                         
  -3  -3   2        101.71        158.67         5.09 o                         
  -2  -3   2       2156.53       2139.22        51.60 o                         
  -1  -3   2         39.46         17.22         1.64 o                         
   0  -3   2         48.23         68.94         4.19 o                         
   1  -3   2        896.50        985.54        35.80 o                         
   2  -3   2       1044.61       1350.95        24.12 o                         
   3  -3   2        264.39        292.94         6.90 o                         
   4  -3   2         20.85         26.15         3.88 o                         
   5  -3   2         43.97         42.64         4.24 o                         
   6  -3   2         29.19         42.39         6.21 o                         
   7  -3   2         52.08         57.72         7.91 o                         
  -9  -2   2         59.35         61.92        10.74 o                         
  -8  -2   2         33.70         47.42         8.26 o                         
  -7  -2   2         39.75         51.43         7.22 o                         
  -6  -2   2        355.26        336.43        13.32 o                         
  -5  -2   2        484.16        501.03        23.73 o                         
  -4  -2   2         37.32         35.90         3.67 o                         
  -3  -2   2        274.18        333.11        15.79 o                         
  -2  -2   2        147.16        193.74         6.27 o                         
  -1  -2   2        726.47        807.98        16.20 o                         
   0  -2   2      12422.25      11856.23        58.75 o                         
   1  -2   2        241.06        263.08         5.78 o                         
   2  -2   2          4.53         32.54         2.99 o                         
   3  -2   2       1589.58       1595.51        26.51 o                         
   4  -2   2        280.82        268.95         8.46 o                         
   5  -2   2         26.18         41.28         4.94 o                         
   6  -2   2         90.04         80.43         5.27 o                         
   7  -2   2        120.20        134.92        17.83 o                         
   8  -2   2         58.59         51.26        13.79 o                         
  -9  -1   2         16.64         31.01        12.71 o                         
  -8  -1   2         40.10         48.66         8.71 o                         
  -7  -1   2          2.76         -0.99         3.86 o                         
  -6  -1   2         98.81         94.68         7.60 o                         
  -5  -1   2       1509.53       1491.96        30.28 o                         
  -4  -1   2         89.18         98.15         8.25 o                         
  -3  -1   2         43.64         42.18         3.58 o                         
  -2  -1   2       4789.56       4569.41        43.12 o                         
  -1  -1   2         19.06         41.35         1.42 o                         
   0  -1   2       9789.08      10469.74        60.76 o                         
   1  -1   2         93.04        194.27         3.54 o                         
   2  -1   2        300.82        222.81         4.93 o                         
   3  -1   2        464.51        414.05         6.89 o                         
   4  -1   2         15.53         39.31         2.67 o                         
   5  -1   2         49.82         65.93         4.96 o                         
   6  -1   2        697.83        695.35        14.93 o                         
   7  -1   2        117.42        107.57         7.06 o                         
   8  -1   2        135.81        142.01        18.56 o                         
  -8   0   2          0.76         -0.11         4.91 o                         
  -7   0   2        146.07        131.32        13.42 o                         
  -6   0   2        163.33        152.21         5.76 o                         
  -5   0   2        192.02        212.11        19.13 o                         
  -4   0   2        410.53        432.05        16.59 o                         
  -3   0   2        620.89        691.99        12.85 o                         
  -2   0   2         11.23          1.81         1.01 o                         
  -1   0   2          2.76          3.29         1.63 o                         
   1   0   2       1607.98       1499.82         8.37 o                         
   2   0   2        558.65        348.76         3.90 o                         
   3   0   2        863.83        690.69         7.92 o                         
   4   0   2         41.49         36.39         3.96 o                         
   5   0   2         85.36         94.06         5.67 o                         
   6   0   2        864.77        871.42        23.99 o                         
   7   0   2         10.93         21.45         2.81 o                         
   8   0   2         88.32         84.58         8.71 o                         
  -8   1   2        131.47        108.61        11.72 o                         
  -7   1   2        113.96        108.75        11.48 o                         
  -6   1   2        114.95        106.14        20.88 o                         
  -5   1   2        635.17        620.63        17.81 o                         
  -4   1   2          0.16          1.15         1.66 o                         
  -3   1   2         53.88         34.87         2.53 o                         
  -2   1   2       1315.46       1384.08        19.34 o                         
  -1   1   2          6.00          2.31         0.87 o                         
   0   1   2      12839.58      13597.94        89.61 o                         
   1   1   2         19.02         19.77         1.32 o                         
   2   1   2      10556.65      11738.78        83.83 o                         
   3   1   2       2436.48       2245.11        19.12 o                         
   4   1   2        131.70         81.69         2.37 o                         
   5   1   2         33.45         29.81         3.91 o                         
   6   1   2        211.87        211.68        10.30 o                         
   7   1   2        142.47        141.92         9.13 o                         
   8   1   2        116.95        107.64        10.16 o                         
   9   1   2          0.21          6.91         6.31 o                         
  -6   2   2          8.37         14.85         8.40 o                         
  -5   2   2         28.31         45.43         9.60 o                         
  -4   2   2        507.41        456.15        14.60 o                         
  -3   2   2        768.07        929.59        18.26 o                         
  -2   2   2       1575.86       1859.03        27.69 o                         
  -1   2   2        305.67        408.47         7.97 o                         
   0   2   2        102.62         54.55         2.97 o                         
   1   2   2        886.88       1023.44        11.78 o                         
   2   2   2      16588.98      17446.22        95.96 o                         
   3   2   2       3243.40       3487.02        64.65 o                         
   4   2   2       1260.79       1644.62        59.57 o                         
   5   2   2        117.36         94.57         5.34 o                         
   6   2   2         29.75         50.47         5.40 o                         
   7   2   2          3.71          8.72         5.15 o                         
   8   2   2          4.29         10.98         5.26 o                         
   9   2   2         36.41         50.87         8.87 o                         
  -7   3   2          2.11         -6.20         8.19 o                         
  -6   3   2        111.62        108.79         7.44 o                         
  -5   3   2        245.05        258.11         9.42 o                         
  -4   3   2         87.82         97.34         5.61 o                         
  -3   3   2        822.86        757.25        14.32 o                         
  -2   3   2         44.00         36.59         3.05 o                         
  -1   3   2        332.64        413.17         7.16 o                         
   0   3   2         47.36         81.62         4.61 o                         
   1   3   2        152.21         65.42         3.19 o                         
   2   3   2       1985.80       2393.74        26.85 o                         
   3   3   2         81.24         72.30         7.10 o                         
   4   3   2       6820.89       7350.92        84.41 o                         
   5   3   2          8.66         13.13         3.07 o                         
   6   3   2        124.17        162.22         8.19 o                         
   7   3   2          1.42          7.98         4.21 o                         
   8   3   2          5.86          3.05         4.34 o                         
   9   3   2          8.01          7.69        10.14 o                         
  -6   4   2         58.57         42.39         7.39 o                         
  -5   4   2         33.51         25.04         4.63 o                         
  -4   4   2        751.30        741.15        28.48 o                         
  -3   4   2        505.25        485.01        12.39 o                         
  -2   4   2          9.23          3.07         2.01 o                         
  -1   4   2          2.41         13.41         3.05 o                         
   0   4   2         98.26        128.74         4.01 o                         
   1   4   2         83.65        125.04         6.10 o                         
   2   4   2        453.85        344.25        11.13 o                         
   3   4   2          8.06         26.83         2.67 o                         
   4   4   2       2617.48       2951.32        50.12 o                         
   5   4   2        694.17        643.68        18.93 o                         
   6   4   2        335.98        415.27        14.04 o                         
   7   4   2         27.91         33.92         6.61 o                         
   8   4   2         86.87         92.45        16.86 o                         
   9   4   2         73.28         75.77        11.34 o                         
  -6   5   2         15.22          7.64         5.99 o                         
  -5   5   2        192.62        191.04        15.91 o                         
  -4   5   2        210.62        223.01        10.17 o                         
  -3   5   2         26.81         30.43         5.47 o                         
  -2   5   2       1008.58       1043.52        23.68 o                         
  -1   5   2        790.03        731.10        17.78 o                         
   0   5   2          4.06          3.96         4.01 o                         
   1   5   2        193.96        178.74         4.74 o                         
   2   5   2         79.14         90.92         3.70 o                         
   3   5   2        655.97        760.23        39.65 o                         
   4   5   2         33.52         20.34         2.63 o                         
   5   5   2        441.36        428.98        14.69 o                         
   6   5   2        997.43       1121.62        27.15 o                         
   7   5   2        292.58        307.24        14.48 o                         
   8   5   2         10.71         21.53         6.63 o                         
   9   5   2         42.86         62.00         9.60 o                         
  -5   6   2         14.18         16.64        13.38 o                         
  -4   6   2         96.82        103.57        10.03 o                         
  -3   6   2          1.46          0.68         2.38 o                         
  -2   6   2        837.48        809.56        23.59 o                         
  -1   6   2        397.33        379.26        16.19 o                         
   0   6   2        646.95        701.19        13.77 o                         
   1   6   2        125.45        195.78         7.65 o                         
   2   6   2         72.78         65.22         3.85 o                         
   3   6   2         83.49        105.44         4.54 o                         
   4   6   2          0.08          2.05         1.94 o                         
   5   6   2        392.67        426.07        13.23 o                         
   6   6   2       1006.10       1088.12        26.89 o                         
   7   6   2        101.90        112.60         8.45 o                         
   8   6   2        109.55        112.78        11.09 o                         
   9   6   2         94.89         89.19        11.67 o                         
  -4   7   2          1.52          2.79         5.31 o                         
  -3   7   2         65.62         75.50        10.05 o                         
  -2   7   2        725.84        684.72        27.50 o                         
  -1   7   2         79.87         77.59         8.23 o                         
   0   7   2       1055.45       1122.23        45.09 o                         
   1   7   2        356.96        354.46        10.12 o                         
   2   7   2        191.85        200.55         6.62 o                         
   3   7   2          4.29         25.52         9.51 o                         
   4   7   2          5.58          0.33         2.21 o                         
   5   7   2         72.93         64.91         7.77 o                         
   6   7   2        306.89        329.14        15.10 o                         
   7   7   2         81.15         89.06         8.49 o                         
   8   7   2        257.98        284.57        16.56 o                         
   9   7   2         28.06         32.58         8.81 o                         
  -3   8   2          0.65          7.46         6.23 o                         
  -2   8   2        198.13        184.76        17.67 o                         
  -1   8   2         98.94         95.87         9.53 o                         
   0   8   2        287.38        271.92         9.73 o                         
   1   8   2        140.65        124.07         6.51 o                         
   2   8   2        480.19        443.43        17.26 o                         
   3   8   2        134.98        109.12         9.54 o                         
   4   8   2         37.38         32.27         4.25 o                         
   5   8   2         23.98         52.77         5.16 o                         
   6   8   2          8.69          6.97         4.69 o                         
   7   8   2        321.02        312.50        16.03 o                         
   8   8   2          2.83          2.94         4.89 o                         
   9   8   2          4.71         15.77         7.35 o                         
  -2   9   2          0.04         -3.64         9.41 o                         
  -1   9   2         46.24         42.60        10.46 o                         
   0   9   2          6.99          2.31         4.42 o                         
   1   9   2         52.64         67.65         8.37 o                         
   2   9   2         54.89         55.73         7.69 o                         
   3   9   2          1.55          8.30         3.85 o                         
   4   9   2         28.67         38.13         4.92 o                         
   5   9   2         44.08         49.16         7.99 o                         
   6   9   2         21.55         40.10         6.74 o                         
   7   9   2         59.34         57.04         8.75 o                         
   8   9   2          0.48          5.75         5.67 o                         
   1  10   2         40.80         41.04        13.15 o                         
   2  10   2         89.12         91.49        11.00 o                         
   3  10   2          4.58          2.14         4.20 o                         
   4  10   2        142.65        111.61        13.11 o                         
   5  10   2         79.71         69.36         8.78 o                         
   6  10   2         27.39         32.85         9.86 o                         
   7  10   2         14.18         12.49         6.20 o                         
   8  10   2          1.91         23.82         8.70 o                         
   2  11   2         38.44         44.75        14.73 o                         
   3  11   2          0.19          2.80         8.26 o                         
   4  11   2          3.00          4.21         4.07 o                         
   5  11   2         86.39         62.41        48.02 o                         
   6  11   2         30.07         10.48        13.56 o                         
  -6 -11   3         11.45          5.24         5.71 o                         
  -5 -11   3          0.56          0.86         4.20 o                         
  -4 -11   3         20.46         27.82        10.63 o                         
  -3 -11   3         22.14         34.74        11.80 o                         
  -2 -11   3          0.11          0.48         6.03 o                         
  -7 -10   3          3.20          9.01         6.85 o                         
  -6 -10   3         11.33         10.63         9.43 o                         
  -5 -10   3         19.21          9.88         5.16 o                         
  -4 -10   3          1.26         15.96         4.37 o                         
  -3 -10   3         54.46         37.48        12.30 o                         
  -2 -10   3          1.28          0.91         4.67 o                         
  -1 -10   3         11.47         15.18         7.35 o                         
   0 -10   3         27.13         47.60        10.85 o                         
   1 -10   3          0.81         13.06         9.06 o                         
  -8  -9   3         92.53        124.79        14.19 o                         
  -7  -9   3         37.42         60.88         9.81 o                         
  -6  -9   3          0.88          3.28         5.02 o                         
  -5  -9   3         12.27         10.10         3.99 o                         
  -4  -9   3          0.10         -1.15         2.79 o                         
  -3  -9   3         10.32          2.99         6.42 o                         
  -2  -9   3          7.29         21.88        10.01 o                         
  -1  -9   3        488.69        538.19        22.92 o                         
   0  -9   3         56.52         57.32         9.29 o                         
   1  -9   3        134.09        181.85        27.73 o                         
   2  -9   3        130.30        164.92        15.45 o                         
  -8  -8   3         53.39         62.10        10.17 o                         
  -7  -8   3         59.89         64.89         9.87 o                         
  -6  -8   3        217.69        246.95        20.64 o                         
  -5  -8   3          7.55          9.17         2.83 o                         
  -4  -8   3         42.40         30.53        13.13 o                         
  -3  -8   3        148.93        138.00         9.01 o                         
  -2  -8   3          0.30         -1.01         2.02 o                         
  -1  -8   3         50.59        247.93        40.11 o                         
   0  -8   3         53.82         59.50         7.88 o                         
   1  -8   3        148.19        153.61        14.10 o                         
   2  -8   3         38.93         71.50        11.51 o                         
   3  -8   3          7.45         17.54         7.15 o                         
  -9  -7   3          6.56          8.84         6.61 o                         
  -8  -7   3         12.18         14.94         7.34 o                         
  -7  -7   3         35.69         35.40         7.82 o                         
  -6  -7   3         18.23         25.35         6.23 o                         
  -5  -7   3        652.86        686.66        32.13 o                         
  -4  -7   3          7.60          7.34         2.55 o                         
  -3  -7   3          0.08          2.37         2.18 o                         
  -2  -7   3        299.01        277.38        24.91 o                         
  -1  -7   3          3.42          1.44         2.19 o                         
   0  -7   3         10.85         15.96         6.42 o                         
   1  -7   3         84.99        124.55         9.92 o                         
   2  -7   3        323.53        336.94        16.64 o                         
   3  -7   3         53.40         69.51         8.59 o                         
   4  -7   3         16.12         14.40         6.93 o                         
  -9  -6   3          0.20          0.00         4.22 o                         
  -8  -6   3         25.51         27.43         7.29 o                         
  -7  -6   3         59.15         53.72         8.30 o                         
  -6  -6   3        456.58        451.57        17.56 o                         
  -5  -6   3        236.44        237.96        14.39 o                         
  -4  -6   3        392.67        421.31        35.89 o                         
  -3  -6   3       1076.60       1148.18        18.39 o                         
  -2  -6   3        336.91        437.82        12.69 o                         
  -1  -6   3        312.38        403.07        17.59 o                         
   0  -6   3        285.81        259.13        11.09 o                         
   1  -6   3         63.81         68.88        11.42 o                         
   2  -6   3         15.19         27.54        10.12 o                         
   3  -6   3        178.96        163.50        11.75 o                         
   4  -6   3         26.91         35.60         7.55 o                         
   5  -6   3          0.00          1.84         4.60 o                         
  -9  -5   3          2.98         -1.64         5.78 o                         
  -8  -5   3          0.39          5.91         5.70 o                         
  -7  -5   3          2.43         11.00        11.47 o                         
  -6  -5   3          3.70         10.19         4.63 o                         
  -5  -5   3        719.39        746.05        23.87 o                         
  -4  -5   3        210.11        186.90        17.37 o                         
  -3  -5   3        379.91        363.04         8.59 o                         
  -2  -5   3         26.27         29.71         3.92 o                         
  -1  -5   3        704.27        982.01        34.92 o                         
   0  -5   3        245.14        293.51         9.70 o                         
   1  -5   3        396.06        383.79        12.73 o                         
   2  -5   3          3.55          7.71         3.93 o                         
   3  -5   3         41.63         38.08         6.76 o                         
   4  -5   3        246.80        247.81        13.26 o                         
   5  -5   3          0.93         -4.49         4.71 o                         
   6  -5   3          9.61         15.06         6.51 o                         
  -9  -4   3          0.00          7.09         6.86 o                         
  -8  -4   3         14.43         14.78         6.18 o                         
  -7  -4   3         73.08         73.13        10.27 o                         
  -6  -4   3        417.63        447.06        16.40 o                         
  -5  -4   3        153.45        137.52        10.16 o                         
  -4  -4   3        661.13        596.81        15.22 o                         
  -3  -4   3          0.04          3.53         1.68 o                         
  -2  -4   3        223.67        196.31         4.54 o                         
  -1  -4   3          0.18          9.86         2.58 o                         
   0  -4   3        398.58        512.29        17.81 o                         
   1  -4   3        316.10        365.97        10.39 o                         
   2  -4   3       1313.25       1460.20        29.83 o                         
   3  -4   3        589.63        579.22        17.92 o                         
   4  -4   3         24.80         27.19         5.43 o                         
   5  -4   3          9.02          4.53         4.21 o                         
   6  -4   3          0.78          3.12         6.37 o                         
   7  -4   3          0.34          5.55         7.70 o                         
  -9  -3   3          2.32          1.67         5.66 o                         
  -8  -3   3        109.10        116.59        11.30 o                         
  -7  -3   3         62.66         68.21         7.80 o                         
  -6  -3   3       1730.28       1845.12        40.98 o                         
  -5  -3   3        209.77        205.31         9.72 o                         
  -4  -3   3        433.78        379.90        10.27 o                         
  -3  -3   3        109.05         74.77         3.80 o                         
  -2  -3   3        168.94        104.96         2.42 o                         
  -1  -3   3       4021.78       4415.20        42.86 o                         
   0  -3   3        701.88        844.66        38.21 o                         
   1  -3   3        675.07        955.55        17.13 o                         
   2  -3   3         73.57         85.88         7.50 o                         
   3  -3   3       1312.38       1277.74        70.95 o                         
   4  -3   3        126.08        132.31         7.57 o                         
   5  -3   3         39.45         43.76         6.02 o                         
   6  -3   3          0.22          1.57         3.65 o                         
   7  -3   3          5.94         61.04        43.69 o                         
  -9  -2   3         55.95         60.92        10.92 o                         
  -8  -2   3         30.74         36.24         8.21 o                         
  -7  -2   3          9.26         12.07         5.10 o                         
  -6  -2   3          9.59          4.56         6.54 o                         
  -5  -2   3        166.40        163.24         8.24 o                         
  -4  -2   3       1515.40       1502.68        99.70 o                         
  -3  -2   3       1204.08       1115.65        20.16 o                         
  -2  -2   3        491.60        333.37         6.45 o                         
  -1  -2   3       3342.85       3149.72        21.81 o                         
   0  -2   3       1779.80       1797.89        24.92 o                         
   1  -2   3        293.14        273.26         6.64 o                         
   2  -2   3          0.65         29.06         1.71 o                         
   3  -2   3         82.43         69.03         4.19 o                         
   4  -2   3        243.70        239.16         8.94 o                         
   5  -2   3        480.02        429.36        23.34 o                         
   6  -2   3         11.58         19.29         4.91 o                         
   7  -2   3          3.52          4.81         3.33 o                         
   8  -2   3         15.18         19.11        11.59 o                         
  -8  -1   3        102.40        106.87        11.20 o                         
  -7  -1   3         13.55         12.15         5.53 o                         
  -6  -1   3         18.84         27.68         5.39 o                         
  -5  -1   3         55.59         57.61         5.70 o                         
  -4  -1   3        261.33        292.99        12.14 o                         
  -3  -1   3         11.16          1.34         0.66 o                         
  -2  -1   3       2401.04       2122.31        24.14 o                         
  -1  -1   3         37.35          6.26         0.98 o                         
   0  -1   3        562.27        697.18         8.33 o                         
   1  -1   3         16.87         21.89         1.74 o                         
   2  -1   3          0.15          2.33         0.84 o                         
   3  -1   3        398.90        366.87         8.12 o                         
   4  -1   3         73.69         53.64         2.90 o                         
   5  -1   3        634.32        577.90        13.42 o                         
   6  -1   3         40.27         46.45         5.09 o                         
   7  -1   3         79.55         64.48         4.94 o                         
   8  -1   3         12.11         10.30         9.75 o                         
  -8   0   3          6.61          9.70         6.20 o                         
  -7   0   3          0.09          1.31         4.07 o                         
  -6   0   3         63.81         68.13         7.35 o                         
  -5   0   3         14.09         18.07         2.57 o                         
  -4   0   3        146.31        235.76        11.73 o                         
  -3   0   3        447.62        432.71        12.03 o                         
  -2   0   3       7326.54       7158.05        78.02 o                         
  -1   0   3       1924.87       1740.76        28.51 o                         
   0   0   3       1556.83       1315.81        23.25 o                         
   1   0   3         37.36         51.88         1.02 o                         
   2   0   3         78.43         65.97         1.62 o                         
   3   0   3         46.90         45.53         1.65 o                         
   4   0   3          0.69          9.55         1.61 o                         
   5   0   3        315.06        287.58         9.30 o                         
   6   0   3        727.25        685.28        27.42 o                         
   7   0   3       1048.12        989.84        39.27 o                         
   8   0   3        121.26        114.32        10.38 o                         
   9   0   3        148.17        119.65        19.59 o                         
  -8   1   3        119.18        128.55        13.48 o                         
  -7   1   3          0.02          3.68         4.75 o                         
  -6   1   3        336.48        302.02        15.22 o                         
  -5   1   3         23.33         34.24         4.38 o                         
  -4   1   3          3.39          1.53         2.39 o                         
  -3   1   3        233.19        176.65         4.98 o                         
  -2   1   3        417.30        378.81         7.62 o                         
  -1   1   3       1067.80        936.77         9.35 o                         
   0   1   3       1468.55       1497.35        21.57 o                         
   1   1   3        471.15        416.64         5.11 o                         
   2   1   3         84.79         91.63         2.82 o                         
   3   1   3          3.89          1.61         1.27 o                         
   4   1   3          2.56         11.11         3.03 o                         
   5   1   3        493.21        506.36        13.27 o                         
   6   1   3        686.05        651.71        17.49 o                         
   7   1   3         70.86         77.06        14.23 o                         
   8   1   3          9.36         17.59         9.91 o                         
   9   1   3         71.42         69.30         9.63 o                         
  -7   2   3        258.71        241.84        15.60 o                         
  -6   2   3         54.59         71.85         8.14 o                         
  -5   2   3          7.55         13.03         3.18 o                         
  -4   2   3         82.51         89.06         6.03 o                         
  -3   2   3          0.06          1.97         1.80 o                         
  -2   2   3        789.92        710.35        11.22 o                         
  -1   2   3          1.03         11.20         2.98 o                         
   0   2   3       1019.83        818.70        16.76 o                         
   1   2   3       1284.03       1453.30        16.67 o                         
   2   2   3       6447.23       6975.99        54.16 o                         
   3   2   3        450.91        515.43        16.10 o                         
   4   2   3        245.55        326.50         9.42 o                         
   5   2   3          4.74          0.49         0.82 o                         
   6   2   3        213.92        201.98         8.78 o                         
   7   2   3         31.93         37.15         5.98 o                         
   8   2   3         27.64         19.64         6.09 o                         
   9   2   3         62.31         88.63        11.00 o                         
  -7   3   3         17.62          7.47         6.85 o                         
  -6   3   3         70.09         61.47         7.52 o                         
  -5   3   3        262.63        241.94         9.93 o                         
  -4   3   3        341.28        326.85        12.07 o                         
  -3   3   3          5.66         19.35         3.09 o                         
  -2   3   3        135.09         98.28         6.61 o                         
  -1   3   3        279.23        239.44         7.25 o                         
   0   3   3         78.64        108.37         3.67 o                         
   1   3   3       2079.69       1875.93        36.26 o                         
   2   3   3       1071.78       1591.88        20.77 o                         
   3   3   3        108.73        117.40         3.03 o                         
   4   3   3        101.37         85.16         6.16 o                         
   5   3   3         18.77         14.39         1.88 o                         
   6   3   3        276.65        285.39        10.68 o                         
   7   3   3        456.06        473.16        16.49 o                         
   8   3   3         48.04         63.26         8.04 o                         
   9   3   3         19.58         29.75         7.77 o                         
  -6   4   3        328.19        326.10        17.34 o                         
  -5   4   3         63.09         70.25         7.69 o                         
  -4   4   3        108.24        109.93         8.09 o                         
  -3   4   3          0.01         -2.19         2.40 o                         
  -2   4   3          1.71          1.54         2.06 o                         
  -1   4   3        105.49        182.09        23.90 o                         
   0   4   3        222.08        201.24         4.80 o                         
   1   4   3          7.29         16.34         3.11 o                         
   2   4   3         50.88         15.34         1.89 o                         
   3   4   3        933.59        819.97        13.57 o                         
   4   4   3       4101.33       4857.28        58.41 o                         
   5   4   3        192.36        182.44         7.39 o                         
   6   4   3         25.96         37.21         4.88 o                         
   7   4   3        110.92        112.41         8.48 o                         
   8   4   3         28.39         39.53         7.18 o                         
   9   4   3        241.94        270.16        17.77 o                         
  -5   5   3          1.15         -2.95         4.37 o                         
  -4   5   3         25.96         34.87         5.58 o                         
  -3   5   3        190.28        206.17         8.61 o                         
  -2   5   3        357.09        343.64         9.57 o                         
  -1   5   3         27.80         24.79         4.56 o                         
   0   5   3        111.17        110.68         4.47 o                         
   1   5   3        419.82        588.68        29.86 o                         
   2   5   3         10.33          9.03         2.08 o                         
   3   5   3         27.18         42.92         2.85 o                         
   4   5   3         60.97         34.29         3.18 o                         
   5   5   3         54.98         62.05         3.86 o                         
   6   5   3        633.36        618.85        49.90 o                         
   7   5   3        290.51        297.89        26.16 o                         
   8   5   3         45.22         47.38        11.27 o                         
   9   5   3          4.74          4.63         7.77 o                         
  -5   6   3          0.20         -2.70         5.28 o                         
  -4   6   3        138.58        151.42        12.75 o                         
  -3   6   3         50.99         39.15         6.03 o                         
  -2   6   3         73.89         78.45         6.01 o                         
  -1   6   3          1.13         17.70         4.82 o                         
   0   6   3          0.09          2.63         2.66 o                         
   1   6   3        455.11        476.51        13.30 o                         
   2   6   3       1005.45       1140.68        23.34 o                         
   3   6   3          0.03          6.47         5.87 o                         
   4   6   3        142.19        141.67         6.81 o                         
   5   6   3        357.28        309.41        10.60 o                         
   6   6   3        278.68        248.95        12.58 o                         
   7   6   3          0.36          0.38         3.04 o                         
   8   6   3          0.02          7.50         5.21 o                         
   9   6   3         43.67         46.53         9.67 o                         
  -4   7   3         17.08         30.47         8.21 o                         
  -3   7   3         72.24         96.17         9.43 o                         
  -2   7   3         20.03         20.55         4.31 o                         
  -1   7   3        314.84        327.28        10.39 o                         
   0   7   3          1.55          6.84         2.86 o                         
   1   7   3         76.81        248.51        19.80 o                         
   2   7   3        331.90        337.34         9.43 o                         
   3   7   3        505.81        508.44        13.50 o                         
   4   7   3         47.55         43.71         4.16 o                         
   5   7   3         27.24         26.51         3.46 o                         
   6   7   3         67.70         62.16         9.40 o                         
   7   7   3        331.32        338.53        15.37 o                         
   8   7   3         21.80         39.50         9.25 o                         
   9   7   3        221.76        229.29        16.35 o                         
  -3   8   3          6.35          8.28         6.62 o                         
  -2   8   3        105.88        120.06        11.18 o                         
  -1   8   3        628.39        574.10        20.14 o                         
   0   8   3         22.15         26.00         4.11 o                         
   1   8   3         96.46         79.43         5.95 o                         
   2   8   3         75.50         61.77         5.13 o                         
   3   8   3         46.17         49.48         5.57 o                         
   4   8   3        349.96        366.26        14.58 o                         
   5   8   3          7.50          3.90         2.77 o                         
   6   8   3          5.88          4.05         3.03 o                         
   7   8   3         10.18         17.34         5.51 o                         
   8   8   3         20.25         23.42         6.69 o                         
   9   8   3         12.80          4.96         5.96 o                         
  -2   9   3          0.95          1.03         8.24 o                         
  -1   9   3         45.76         24.09        12.74 o                         
   0   9   3          4.79          4.95         3.08 o                         
   1   9   3          0.41          0.26         2.47 o                         
   2   9   3          2.07          2.68         2.90 o                         
   3   9   3        194.87        194.66         9.11 o                         
   4   9   3          0.34          3.28         3.29 o                         
   5   9   3        589.92        616.71        29.22 o                         
   6   9   3          7.89          2.60         3.09 o                         
   7   9   3        110.28        117.03        14.07 o                         
   8   9   3         54.12         53.59         8.86 o                         
   0  10   3         28.02         27.30        13.53 o                         
   1  10   3         47.78         39.53        13.17 o                         
   2  10   3          1.74          3.40         6.25 o                         
   3  10   3         79.39         54.03        18.72 o                         
   4  10   3        374.32        325.38        50.29 o                         
   5  10   3        239.15        205.02        11.24 o                         
   6  10   3        292.49        218.28        24.69 o                         
   7  10   3         31.25         27.06         7.80 o                         
   8  10   3         11.16         16.32         6.82 o                         
   2  11   3         49.14         38.33        13.91 o                         
   3  11   3         59.57         25.07        25.80 o                         
   4  11   3         46.64         22.92        26.39 o                         
   5  11   3         61.64         40.41        34.54 o                         
   6  11   3        144.25        148.02        17.43 o                         
  -5 -11   4         16.48          7.67         8.56 o                         
  -4 -11   4          0.02          2.50         5.28 o                         
  -3 -11   4         86.59        112.28        19.93 o                         
  -2 -11   4          7.47          8.66         7.56 o                         
  -7 -10   4         58.30         34.06        16.65 o                         
  -6 -10   4         24.97          5.69         9.60 o                         
  -5 -10   4         42.38         21.95        21.87 o                         
  -4 -10   4         69.27         81.10        17.90 o                         
  -3 -10   4         38.64         37.57         7.83 o                         
  -2 -10   4         58.71         70.87        15.56 o                         
  -1 -10   4        141.10        144.27        13.85 o                         
   0 -10   4          0.40          1.03         7.83 o                         
   1 -10   4         65.58         65.22        16.57 o                         
  -8  -9   4          3.03         -3.14         6.20 o                         
  -7  -9   4          0.95          1.69         5.46 o                         
  -6  -9   4         16.91         35.42         9.85 o                         
  -5  -9   4        104.79         78.06        58.56 o                         
  -4  -9   4         48.81         38.20        15.17 o                         
  -3  -9   4         48.44         59.91        20.71 o                         
  -2  -9   4         32.94         13.99         7.41 o                         
  -1  -9   4         14.30         18.52         6.76 o                         
   0  -9   4         97.44         97.64        11.14 o                         
   1  -9   4         11.60          9.87         6.87 o                         
   2  -9   4         11.79         12.43         7.68 o                         
  -8  -8   4          3.77          4.20         6.33 o                         
  -7  -8   4         82.22         68.88        11.03 o                         
  -6  -8   4          0.09         -0.02         4.06 o                         
  -5  -8   4        202.40        210.59        19.18 o                         
  -4  -8   4        530.59        548.99        25.88 o                         
  -3  -8   4          1.96          0.95         1.99 o                         
  -2  -8   4        143.97        127.13        12.37 o                         
  -1  -8   4         55.31         57.04         7.61 o                         
   0  -8   4         45.25         45.35         9.81 o                         
   1  -8   4         69.04         58.58         8.81 o                         
   2  -8   4          0.02          2.22         7.67 o                         
   3  -8   4         18.47         18.93         7.83 o                         
  -8  -7   4          2.85          4.21         5.41 o                         
  -7  -7   4        376.80        357.70        18.74 o                         
  -6  -7   4          8.38          3.86         4.43 o                         
  -5  -7   4         13.48         68.67        16.34 o                         
  -4  -7   4          8.72          9.69         2.57 o                         
  -3  -7   4        351.36        390.86        10.51 o                         
  -2  -7   4          5.72         23.21        15.12 o                         
  -1  -7   4        312.12        301.66        13.29 o                         
   0  -7   4         26.92         28.38         7.10 o                         
   1  -7   4         25.19         28.96         6.65 o                         
   2  -7   4         71.69         79.87         9.24 o                         
   3  -7   4          5.50          7.37         7.61 o                         
   4  -7   4          5.73          5.15         5.11 o                         
  -9  -6   4          0.11         10.32         7.56 o                         
  -8  -6   4          2.34         -0.72         4.88 o                         
  -7  -6   4         14.64         16.54         6.11 o                         
  -6  -6   4         27.06         32.97         6.51 o                         
  -5  -6   4        483.25        526.38        17.51 o                         
  -4  -6   4         12.47          8.99         2.63 o                         
  -3  -6   4        699.39        799.57        14.75 o                         
  -2  -6   4        515.83        510.03        13.94 o                         
  -1  -6   4        204.17        191.49        19.06 o                         
   0  -6   4        145.90        116.97         7.80 o                         
   1  -6   4          8.63         17.92         5.04 o                         
   2  -6   4        170.42        148.48        10.38 o                         
   3  -6   4          0.40         60.27        22.73 o                         
   4  -6   4          0.17          2.41         4.64 o                         
   5  -6   4         29.20         62.85        30.78 o                         
  -9  -5   4         25.27         27.21         9.37 o                         
  -8  -5   4         11.17         21.56         7.65 o                         
  -7  -5   4        140.22        133.41        11.45 o                         
  -6  -5   4        121.09        123.00         9.68 o                         
  -5  -5   4        173.57        200.56        10.47 o                         
  -4  -5   4        178.91        174.87        14.82 o                         
  -3  -5   4         95.66         57.82         3.25 o                         
  -2  -5   4        420.62        394.45         7.96 o                         
  -1  -5   4       1276.72       1331.43        24.87 o                         
   0  -5   4        130.16        103.39         6.72 o                         
   1  -5   4         74.08         51.75         5.55 o                         
   2  -5   4         33.51         31.30         5.46 o                         
   3  -5   4          5.01          2.92         7.27 o                         
   4  -5   4          8.66          3.54         4.22 o                         
   5  -5   4          9.11         17.74         9.31 o                         
   6  -5   4         35.24         38.68         8.42 o                         
  -9  -4   4         59.26         46.82        10.64 o                         
  -8  -4   4         27.96         43.23         9.13 o                         
  -7  -4   4         75.81         86.16         8.37 o                         
  -6  -4   4        444.24        430.16        16.16 o                         
  -5  -4   4          2.52          3.22         3.26 o                         
  -4  -4   4        138.90        171.48         7.64 o                         
  -3  -4   4        281.16        313.64         7.12 o                         
  -2  -4   4        429.66        421.42         7.18 o                         
  -1  -4   4        542.60        603.17        13.33 o                         
   0  -4   4        216.21        110.51         3.77 o                         
   1  -4   4        362.64        414.60        16.15 o                         
   2  -4   4        172.65        196.90         8.62 o                         
   3  -4   4        426.07        448.54        14.97 o                         
   4  -4   4        120.69        121.10         8.20 o                         
   5  -4   4          2.90          3.74         3.96 o                         
   6  -4   4         92.99        101.84         9.96 o                         
   7  -4   4         31.17         44.40         7.97 o                         
  -9  -3   4          0.02          5.08         7.37 o                         
  -8  -3   4         88.96        100.79        11.06 o                         
  -7  -3   4         58.02         63.69         8.19 o                         
  -6  -3   4         39.87         49.98         6.98 o                         
  -5  -3   4        307.97        321.67        14.55 o                         
  -4  -3   4          1.01          1.22         2.27 o                         
  -3  -3   4          2.67         13.33         1.95 o                         
  -2  -3   4         46.91         42.75         3.01 o                         
  -1  -3   4       1062.74       1051.42        22.23 o                         
   0  -3   4        196.48        262.80         6.08 o                         
   1  -3   4       1974.96       1965.37        29.34 o                         
   2  -3   4         34.49         11.75         5.56 o                         
   3  -3   4        233.06        307.02        16.53 o                         
   4  -3   4         86.98        109.77         7.12 o                         
   5  -3   4         43.27         53.16        17.30 o                         
   6  -3   4         83.27         70.86         7.27 o                         
   7  -3   4         19.71         24.68         5.47 o                         
  -8  -2   4         17.35         24.82         8.70 o                         
  -7  -2   4        314.23        345.14        16.52 o                         
  -6  -2   4        105.35        107.98         8.41 o                         
  -5  -2   4        420.99        432.48        13.70 o                         
  -4  -2   4        246.68        244.13         8.43 o                         
  -3  -2   4         66.59         96.97         4.57 o                         
  -2  -2   4        157.77         76.08         3.20 o                         
  -1  -2   4         27.84         11.60         2.48 o                         
   0  -2   4       2107.93       2403.21        64.55 o                         
   1  -2   4       1460.31       1536.01        20.24 o                         
   2  -2   4         26.07          1.30         0.84 o                         
   3  -2   4       2023.17       2036.09        32.65 o                         
   4  -2   4          3.40          7.30         3.41 o                         
   5  -2   4         76.82         84.44         6.32 o                         
   6  -2   4        254.02        335.71        42.01 o                         
   7  -2   4          3.39          1.85         5.91 o                         
   8  -2   4         33.01         33.02        12.69 o                         
  -8  -1   4         14.48         32.99         8.11 o                         
  -7  -1   4         51.83         51.06         7.88 o                         
  -6  -1   4        201.38        206.31        11.21 o                         
  -5  -1   4        380.99        382.95        13.08 o                         
  -4  -1   4         76.34         54.64         2.22 o                         
  -3  -1   4          7.83          1.89         0.86 o                         
  -2  -1   4         20.68         42.95         2.71 o                         
  -1  -1   4         86.25        232.65         3.45 o                         
   0  -1   4      11514.63      12472.42        65.21 o                         
   1  -1   4       3348.16       3569.82        32.63 o                         
   2  -1   4        194.57        181.27         4.60 o                         
   3  -1   4        658.84        622.39        11.32 o                         
   4  -1   4          0.13         12.40         3.14 o                         
   5  -1   4         22.30         40.40        14.75 o                         
   6  -1   4       1058.60       1067.55        19.55 o                         
   7  -1   4         12.64         14.86         3.48 o                         
   8  -1   4         21.36         21.19        11.16 o                         
  -8   0   4        125.76        103.13        11.72 o                         
  -7   0   4         38.01         35.63         7.51 o                         
  -6   0   4         37.83         30.69         5.95 o                         
  -5   0   4        172.93        176.75         6.69 o                         
  -4   0   4         44.81         19.72         2.31 o                         
  -3   0   4        467.05        426.38         7.26 o                         
  -2   0   4       3132.81       3376.62        38.62 o                         
  -1   0   4       1133.95       1302.31        14.25 o                         
   0   0   4        348.68        221.06         2.72 o                         
   1   0   4        917.85       1106.36        12.50 o                         
   2   0   4       4149.78       4203.77        43.18 o                         
   3   0   4        165.44        167.71         3.01 o                         
   4   0   4          4.53         21.02         1.78 o                         
   5   0   4        672.45        614.95        10.31 o                         
   6   0   4        513.01        484.16         9.98 o                         
   7   0   4         15.42         14.27         4.93 o                         
   8   0   4         79.83         75.43         8.84 o                         
   9   0   4         11.12         13.27         8.50 o                         
  -8   1   4          3.81          8.01         7.45 o                         
  -7   1   4         50.71         40.79         7.73 o                         
  -6   1   4        289.20        275.80        13.71 o                         
  -5   1   4        158.09        155.08        10.02 o                         
  -4   1   4         33.09         17.37         3.22 o                         
  -3   1   4       2859.54       2915.35        42.53 o                         
  -2   1   4        450.91        457.79        27.87 o                         
  -1   1   4       1011.70       1139.61        15.59 o                         
   0   1   4          0.14         12.32         0.62 o                         
   1   1   4         19.29          3.05         1.04 o                         
   2   1   4       1364.06       1413.95        15.54 o                         
   3   1   4         65.69        119.42         2.54 o                         
   4   1   4         14.21         10.40         2.61 o                         
   5   1   4        472.66        476.03         8.23 o                         
   6   1   4         51.73         68.46         6.32 o                         
   7   1   4         41.90         38.66         5.88 o                         
   8   1   4          2.64          9.75         6.63 o                         
   9   1   4         20.17         16.35         7.73 o                         
  -7   2   4          0.83          1.84         4.62 o                         
  -6   2   4         24.59         14.59         3.82 o                         
  -5   2   4        510.02        499.80        15.22 o                         
  -4   2   4        197.31        188.77         8.86 o                         
  -3   2   4        516.36        530.72        14.89 o                         
  -2   2   4         33.68         15.46         2.11 o                         
  -1   2   4       5996.58       6471.75       104.44 o                         
   0   2   4       3052.73       3133.00        30.41 o                         
   1   2   4        207.87        204.15         4.44 o                         
   2   2   4       2770.78       2772.34        21.17 o                         
   3   2   4       4650.41       4898.99        51.49 o                         
   4   2   4        473.34        448.10        13.28 o                         
   5   2   4        381.32        314.13         9.15 o                         
   6   2   4         37.74          8.37        10.66 o                         
   7   2   4        298.37        294.63        12.88 o                         
   8   2   4          0.71          5.35         4.48 o                         
   9   2   4         50.02         73.83        11.10 o                         
  -7   3   4         22.60         14.97         9.15 o                         
  -6   3   4         13.59          7.47         4.94 o                         
  -5   3   4         63.35         85.33         8.08 o                         
  -4   3   4        289.61        306.96        10.06 o                         
  -3   3   4        298.03        292.78         8.37 o                         
  -2   3   4         68.93         56.30         4.79 o                         
  -1   3   4       1816.22       1803.64        34.54 o                         
   0   3   4         10.45         16.57         3.16 o                         
   1   3   4       4271.04       4829.86        54.84 o                         
   2   3   4        795.65        748.76        12.26 o                         
   3   3   4       2053.78       2130.41        24.91 o                         
   4   3   4         12.27         24.08         2.49 o                         
   5   3   4        360.80        330.31         9.52 o                         
   6   3   4         86.10         75.93         5.83 o                         
   7   3   4         29.24         36.26         5.60 o                         
   8   3   4         12.84         20.33         5.86 o                         
   9   3   4          1.19         -0.54         4.04 o                         
  -6   4   4         17.23         16.75         6.63 o                         
  -5   4   4        104.56         91.95         7.52 o                         
  -4   4   4         66.39         60.38         6.30 o                         
  -3   4   4        763.60        752.60        17.53 o                         
  -2   4   4        390.68        362.31         9.48 o                         
  -1   4   4          9.93          2.59         3.65 o                         
   0   4   4        367.97        349.40         9.94 o                         
   1   4   4         25.00         23.71         1.78 o                         
   2   4   4        141.97        120.20         7.48 o                         
   3   4   4        185.55        204.33         5.32 o                         
   4   4   4        738.80        825.05        12.38 o                         
   5   4   4         54.85         76.75         8.64 o                         
   6   4   4         46.78         44.12         4.00 o                         
   7   4   4         38.64         36.38         5.88 o                         
   8   4   4         26.33         28.39         6.29 o                         
   9   4   4         36.13         45.04         8.53 o                         
  -5   5   4         20.20         28.82         6.45 o                         
  -4   5   4         73.57         72.15         9.24 o                         
  -3   5   4        214.05        201.36         8.76 o                         
  -2   5   4        186.70        196.12         9.82 o                         
  -1   5   4        955.17        911.54        21.27 o                         
   0   5   4        287.78        233.36         8.41 o                         
   1   5   4       2962.84       3054.32       123.23 o                         
   2   5   4        248.96        333.88         9.61 o                         
   3   5   4        310.22        387.18         7.63 o                         
   4   5   4        248.50        332.06         8.06 o                         
   5   5   4        193.05        220.08         6.44 o                         
   6   5   4        950.31        924.93        66.89 o                         
   7   5   4         37.16         34.38         5.75 o                         
   8   5   4         41.37        123.80        55.67 o                         
   9   5   4         28.52         17.16         7.31 o                         
  -5   6   4         18.54         16.81        10.32 o                         
  -4   6   4         10.89         10.16         5.41 o                         
  -3   6   4          0.14          1.66         2.84 o                         
  -2   6   4        984.37       1027.55        28.38 o                         
  -1   6   4        475.17        440.45        25.02 o                         
   0   6   4         13.05          5.01         2.60 o                         
   1   6   4        591.30        524.47        22.13 o                         
   2   6   4         64.33         76.89         3.95 o                         
   3   6   4        183.80        209.14         6.54 o                         
   4   6   4         25.00         17.13         3.76 o                         
   5   6   4         35.16         43.87         4.96 o                         
   6   6   4        147.08        164.55        18.63 o                         
   7   6   4         63.83         73.44         7.35 o                         
   8   6   4         54.47         38.46         7.48 o                         
   9   6   4          1.49          5.99         5.87 o                         
  -4   7   4          1.25         -2.96         4.95 o                         
  -3   7   4         43.61         41.49         8.20 o                         
  -2   7   4        146.03        132.37         7.53 o                         
  -1   7   4        366.52        331.90        10.77 o                         
   0   7   4        136.82        142.75        13.35 o                         
   1   7   4       1760.59       1648.68        44.36 o                         
   2   7   4          1.80         -0.09         1.73 o                         
   3   7   4          9.30         15.27         2.89 o                         
   4   7   4          0.03          6.64         2.67 o                         
   5   7   4         19.19         12.60         5.00 o                         
   6   7   4          2.29          1.60         2.35 o                         
   7   7   4         29.34         24.29         5.75 o                         
   8   7   4        214.78        241.98        14.87 o                         
   9   7   4         18.36         30.14         8.35 o                         
  -3   8   4          0.09          8.86        10.49 o                         
  -2   8   4        225.29        186.26        14.92 o                         
  -1   8   4        104.93         97.72         7.20 o                         
   0   8   4        176.05        167.10        10.69 o                         
   1   8   4         73.66         69.93         8.05 o                         
   2   8   4          0.03          3.22         2.62 o                         
   3   8   4        266.04        231.61        13.12 o                         
   4   8   4        333.83        346.86        20.53 o                         
   5   8   4          5.34          3.08         3.09 o                         
   6   8   4          6.89          4.61         3.13 o                         
   7   8   4          2.62          7.16         4.83 o                         
   8   8   4         31.48         31.01         7.02 o                         
   9   8   4         40.09         59.21        11.23 o                         
  -1   9   4          0.47         27.58        12.00 o                         
   0   9   4         50.04         46.71         6.67 o                         
   1   9   4          2.88          2.38         2.97 o                         
   2   9   4        330.73        299.11        18.93 o                         
   3   9   4        288.91        277.06        13.13 o                         
   4   9   4          2.02          9.66         4.61 o                         
   5   9   4         70.55         75.71         6.27 o                         
   6   9   4        108.43        113.10         7.76 o                         
   7   9   4         61.05         74.85        13.43 o                         
   8   9   4          3.30          1.01         4.27 o                         
   0  10   4          3.99          3.23         9.24 o                         
   1  10   4         14.07          8.74         8.07 o                         
   2  10   4         20.96         14.13         7.09 o                         
   3  10   4         45.15         35.88         6.66 o                         
   4  10   4          1.56          4.22         6.52 o                         
   5  10   4        184.70        173.69         9.81 o                         
   6  10   4         12.72          3.73         3.97 o                         
   7  10   4          0.24         -2.14         4.91 o                         
   8  10   4          1.22          4.42         5.20 o                         
   2  11   4          1.07          6.99        10.54 o                         
   3  11   4         20.77          7.98         5.17 o                         
   4  11   4         22.65         27.89         7.06 o                         
   5  11   4         39.61         47.90         8.20 o                         
   6  11   4         16.28         30.41        10.87 o                         
  -5 -11   5         15.49          6.37        10.87 o                         
  -4 -11   5         12.20         11.37        10.54 o                         
  -3 -11   5          4.09          3.37         6.13 o                         
  -2 -11   5         81.52         73.80        11.58 o                         
  -7 -10   5          1.68          2.01         5.46 o                         
  -6 -10   5        109.60         75.02        56.09 o                         
  -5 -10   5          4.53          5.93         6.00 o                         
  -4 -10   5         18.92         14.87         7.78 o                         
  -3 -10   5         58.43         65.93        18.72 o                         
  -2 -10   5          2.88         -1.00         4.56 o                         
  -1 -10   5          2.17          8.79         6.51 o                         
   0 -10   5        136.75        156.49        15.17 o                         
  -7  -9   5          4.42          7.92         6.64 o                         
  -6  -9   5          2.66          6.51         8.45 o                         
  -5  -9   5         46.55         22.27        18.41 o                         
  -4  -9   5        110.66        104.31         9.11 o                         
  -3  -9   5         84.34         85.84         8.23 o                         
  -2  -9   5          0.37          1.58         4.53 o                         
  -1  -9   5          0.52          0.19         5.05 o                         
   0  -9   5         85.07         78.30        14.89 o                         
   1  -9   5        104.61        123.77        12.99 o                         
   2  -9   5         55.37         75.42        11.92 o                         
  -8  -8   5         52.69         46.32        10.72 o                         
  -7  -8   5         32.90         59.19         9.65 o                         
  -6  -8   5        121.20        120.16        17.17 o                         
  -5  -8   5          9.82         13.07         8.39 o                         
  -4  -8   5        176.58        180.61        15.12 o                         
  -3  -8   5         93.19         87.62         7.26 o                         
  -2  -8   5         64.15         66.74        15.41 o                         
  -1  -8   5        262.37        308.57        19.59 o                         
   0  -8   5         16.47         24.59         6.59 o                         
   1  -8   5         12.30          7.30         8.64 o                         
   2  -8   5         63.10         91.23        10.78 o                         
   3  -8   5        127.24        137.23        18.10 o                         
  -8  -7   5         10.75          8.45         6.56 o                         
  -7  -7   5          1.53          1.20         4.95 o                         
  -6  -7   5         54.09         65.29        14.86 o                         
  -5  -7   5        256.41        252.53        12.83 o                         
  -4  -7   5        148.67        139.69         8.88 o                         
  -3  -7   5         41.09         49.40         3.97 o                         
  -2  -7   5        278.13        279.39        18.03 o                         
  -1  -7   5        160.56        151.85         9.57 o                         
   0  -7   5         26.96         30.80         6.84 o                         
   1  -7   5        143.38        154.38        11.54 o                         
   2  -7   5         63.87         63.94         8.59 o                         
   3  -7   5         64.65         90.07        10.07 o                         
   4  -7   5        259.96        304.43        25.14 o                         
  -9  -6   5          4.03          3.13         6.34 o                         
  -8  -6   5          9.21          5.23         5.90 o                         
  -7  -6   5        144.76        154.95        13.34 o                         
  -6  -6   5        228.89        232.73        13.05 o                         
  -5  -6   5          2.25          3.44         3.92 o                         
  -4  -6   5        126.48         96.44         3.98 o                         
  -3  -6   5         12.81         10.46         2.45 o                         
  -2  -6   5         64.26         65.49         4.91 o                         
  -1  -6   5          3.86          8.55         2.18 o                         
   0  -6   5         21.93         13.33         4.50 o                         
   1  -6   5        113.57        124.45         8.78 o                         
   2  -6   5        619.11        679.59        22.57 o                         
   3  -6   5         15.71         15.90         7.28 o                         
   4  -6   5          1.20          2.84         4.62 o                         
   5  -6   5         57.33         60.27         9.90 o                         
  -9  -5   5         69.03         78.54        13.25 o                         
  -8  -5   5         37.70         46.34         9.27 o                         
  -7  -5   5         36.57         36.64         7.75 o                         
  -6  -5   5        648.41        699.96        30.37 o                         
  -5  -5   5        103.90        105.71         8.10 o                         
  -4  -5   5        198.40        200.18        13.59 o                         
  -3  -5   5       1335.05       1206.59        16.42 o                         
  -2  -5   5        515.05        552.06        10.22 o                         
  -1  -5   5        504.30        526.04        15.60 o                         
   0  -5   5         19.66         22.69         3.04 o                         
   1  -5   5        218.65        182.90         8.86 o                         
   2  -5   5        145.93        136.59         9.11 o                         
   3  -5   5         42.68         26.31         5.45 o                         
   4  -5   5         45.67         64.39        17.81 o                         
   5  -5   5         39.71         47.29         7.88 o                         
   6  -5   5        115.36        137.08        11.97 o                         
  -9  -4   5         27.49         29.98        12.04 o                         
  -8  -4   5          0.49         -3.69         5.76 o                         
  -7  -4   5          0.72          3.31         4.55 o                         
  -6  -4   5        212.43        202.79        11.72 o                         
  -5  -4   5         52.45         54.75         6.22 o                         
  -4  -4   5          6.65          4.93         2.94 o                         
  -3  -4   5          3.34         -0.64         1.46 o                         
  -2  -4   5        727.19        645.42         9.53 o                         
  -1  -4   5       6759.36       7343.19        79.87 o                         
   0  -4   5       1318.26       1603.46        26.99 o                         
   1  -4   5        511.38        667.16        16.20 o                         
   2  -4   5        195.46        149.57         7.09 o                         
   3  -4   5          0.03          3.65         3.33 o                         
   4  -4   5         26.44         23.48         4.92 o                         
   5  -4   5          0.05          0.02         3.29 o                         
   6  -4   5         14.30         13.00         6.24 o                         
   7  -4   5         96.55         93.55         9.72 o                         
  -9  -3   5         34.59         64.82        11.97 o                         
  -8  -3   5          3.13          0.64         5.57 o                         
  -7  -3   5         72.44         79.96        10.10 o                         
  -6  -3   5        142.18        145.83        10.48 o                         
  -5  -3   5        289.04        283.82        11.33 o                         
  -4  -3   5        134.14        146.81         7.22 o                         
  -3  -3   5        835.53        721.26        14.73 o                         
  -2  -3   5         85.86         80.63         3.77 o                         
  -1  -3   5          0.28         20.30         3.95 o                         
   0  -3   5        104.98         95.52         2.76 o                         
   1  -3   5          0.94         11.38         2.53 o                         
   2  -3   5        387.43        509.92        24.60 o                         
   3  -3   5        381.59        383.40        12.02 o                         
   4  -3   5        132.16        140.08         8.26 o                         
   5  -3   5        285.98        273.12        11.54 o                         
   6  -3   5         42.72         57.04         7.05 o                         
   7  -3   5          4.52          3.95         4.20 o                         
  -8  -2   5          1.07         -2.75         5.61 o                         
  -7  -2   5          3.96          1.59         7.67 o                         
  -6  -2   5          0.51          3.51         4.88 o                         
  -5  -2   5          1.20          3.06         3.13 o                         
  -4  -2   5        211.04        263.11         9.25 o                         
  -3  -2   5        362.97        346.89        10.97 o                         
  -2  -2   5       2559.10       2224.19        17.79 o                         
  -1  -2   5        110.31         76.36         3.46 o                         
   0  -2   5       4292.50       4343.89        42.60 o                         
   1  -2   5       1735.05       1957.88       106.96 o                         
   2  -2   5        542.93        754.32        15.97 o                         
   3  -2   5        852.79        944.71        27.15 o                         
   4  -2   5         60.47         63.05         5.15 o                         
   5  -2   5        785.63        745.62        64.55 o                         
   6  -2   5          5.63          6.56         3.69 o                         
   7  -2   5         60.98         85.46        15.56 o                         
   8  -2   5          8.21         -2.11         8.00 o                         
  -8  -1   5        105.43        134.44        12.99 o                         
  -7  -1   5        164.75        170.10        12.23 o                         
  -6  -1   5         17.20         19.65        11.58 o                         
  -5  -1   5         83.21         80.75         6.71 o                         
  -4  -1   5        632.82        723.31        17.15 o                         
  -3  -1   5        136.05        172.29        13.06 o                         
  -2  -1   5        242.29        289.32         7.54 o                         
  -1  -1   5        635.04        424.55         9.05 o                         
   0  -1   5        638.70        549.91         7.46 o                         
   1  -1   5        504.10        498.93         8.56 o                         
   2  -1   5       1753.32       1861.02        41.02 o                         
   3  -1   5          5.64          1.07         1.13 o                         
   4  -1   5       3186.80       3427.84        47.50 o                         
   5  -1   5        182.79        175.87         9.18 o                         
   6  -1   5        418.03        409.40        18.21 o                         
   7  -1   5        192.55        165.65         6.81 o                         
   8  -1   5         50.06         52.08        13.58 o                         
  -8   0   5         85.93        111.39        12.33 o                         
  -7   0   5        132.69        153.10        12.90 o                         
  -6   0   5          0.30          4.12         5.66 o                         
  -5   0   5        100.11        123.50         8.16 o                         
  -4   0   5         49.52         79.64         5.71 o                         
  -3   0   5          1.98          2.24         1.96 o                         
  -2   0   5        117.82        107.98         3.48 o                         
  -1   0   5        220.51        271.40         3.90 o                         
   0   0   5       2150.94       1674.35        21.84 o                         
   1   0   5          3.91         24.42         5.85 o                         
   2   0   5         16.79         15.14         1.76 o                         
   3   0   5        213.66        246.57         4.07 o                         
   4   0   5         47.89         87.35         3.16 o                         
   5   0   5         46.18         55.36         3.10 o                         
   6   0   5        187.92        178.46         7.16 o                         
   7   0   5         40.33         34.40         3.92 o                         
   8   0   5         15.17         22.11         5.75 o                         
   9   0   5          6.48          8.02        10.13 o                         
  -7   1   5         36.35         55.85        17.12 o                         
  -6   1   5         57.18         51.72         8.88 o                         
  -5   1   5        344.88        315.41        12.65 o                         
  -4   1   5         80.91         98.75         6.42 o                         
  -3   1   5        802.83        959.82        16.52 o                         
  -2   1   5        888.22       1047.98        29.61 o                         
  -1   1   5         26.75         25.35         5.08 o                         
   0   1   5       1163.86       1369.20        20.90 o                         
   1   1   5       4643.25       4140.45        46.95 o                         
   2   1   5         46.65         23.41         1.60 o                         
   3   1   5          7.14          6.84         1.34 o                         
   4   1   5        126.45        160.57         4.46 o                         
   5   1   5         47.63         37.68         3.97 o                         
   6   1   5        388.31        365.84        12.17 o                         
   7   1   5        158.41        154.54         9.08 o                         
   8   1   5         43.42         51.99         7.28 o                         
   9   1   5         21.60         13.41         9.86 o                         
  -7   2   5         14.32          9.07         6.04 o                         
  -6   2   5        371.39        329.91        12.09 o                         
  -5   2   5          7.48          7.80         3.34 o                         
  -4   2   5         27.02         29.51         4.88 o                         
  -3   2   5         17.45         26.02         2.96 o                         
  -2   2   5         10.56          2.38         1.60 o                         
  -1   2   5       1762.43       2134.14        22.14 o                         
   0   2   5         95.13         84.88         3.83 o                         
   1   2   5       1918.78       2155.66        26.84 o                         
   2   2   5       1592.66       1474.08        21.73 o                         
   3   2   5        261.58        192.54         4.31 o                         
   4   2   5       1395.12       1429.34        24.05 o                         
   5   2   5         25.82         20.65         3.13 o                         
   6   2   5         10.42         26.26         7.24 o                         
   7   2   5         13.80         11.88        13.35 o                         
   8   2   5        179.11        185.88        11.55 o                         
   9   2   5        295.08        300.59        17.09 o                         
  -6   3   5          1.91         -0.87         2.90 o                         
  -5   3   5          0.10         -0.41         3.19 o                         
  -4   3   5          5.04          4.60         2.98 o                         
  -3   3   5         15.83         20.50         3.20 o                         
  -2   3   5        137.04        139.71         4.93 o                         
  -1   3   5          7.49         32.26         4.76 o                         
   0   3   5       1767.60       1986.72        22.45 o                         
   1   3   5       1251.79       1176.31        33.19 o                         
   2   3   5         15.21         15.05         1.27 o                         
   3   3   5          7.31         11.13         1.55 o                         
   4   3   5       1641.77       1815.35        20.72 o                         
   5   3   5         34.04         46.95         8.91 o                         
   6   3   5          0.92          9.98         5.89 o                         
   7   3   5         49.11         38.17         6.03 o                         
   8   3   5          1.40          4.23         4.24 o                         
   9   3   5          2.48          0.85         4.20 o                         
  -6   4   5        107.57        105.76         9.55 o                         
  -5   4   5        173.82        164.59         9.27 o                         
  -4   4   5        381.18        358.67        14.69 o                         
  -3   4   5         27.80         32.05         4.16 o                         
  -2   4   5         25.67         30.49         3.46 o                         
  -1   4   5          1.02          1.94         1.75 o                         
   0   4   5         47.08         32.65         3.00 o                         
   1   4   5         17.76         33.40         6.46 o                         
   2   4   5       1404.59       1379.60        60.12 o                         
   3   4   5          7.50         12.07         1.74 o                         
   4   4   5       1659.38       1864.16        22.82 o                         
   5   4   5         61.33         70.70        10.48 o                         
   6   4   5         69.48         77.62         7.13 o                         
   7   4   5          0.15         -0.13         2.67 o                         
   8   4   5          8.62          5.25         4.53 o                         
   9   4   5         38.56         36.02        10.22 o                         
  -5   5   5         45.49         46.51         8.67 o                         
  -4   5   5         37.95         36.99         5.58 o                         
  -3   5   5        548.51        554.76        15.07 o                         
  -2   5   5        272.95        263.95         8.96 o                         
  -1   5   5         15.35         15.52         4.45 o                         
   0   5   5        115.22        109.20         4.69 o                         
   1   5   5        243.92        205.44        18.13 o                         
   2   5   5        102.20        111.46         6.00 o                         
   3   5   5        717.25        638.99        12.77 o                         
   4   5   5          2.38         25.45         3.76 o                         
   5   5   5         13.03         17.08         2.64 o                         
   6   5   5       1265.93       1360.85       124.52 o                         
   7   5   5         30.59         22.05         4.86 o                         
   8   5   5         84.57         81.76        19.42 o                         
   9   5   5          9.49         12.67         6.26 o                         
  -4   6   5         74.14         81.60        12.52 o                         
  -3   6   5         69.36         68.11         6.16 o                         
  -2   6   5         54.89         38.20         6.16 o                         
  -1   6   5        321.01        318.22        12.20 o                         
   0   6   5          9.93         15.75         4.61 o                         
   1   6   5          1.42          0.74         1.71 o                         
   2   6   5          8.26          8.62         2.31 o                         
   3   6   5         15.09         15.34         2.53 o                         
   4   6   5        297.17        260.96         8.63 o                         
   5   6   5         41.80         45.36         3.86 o                         
   6   6   5        394.78        462.72        16.38 o                         
   7   6   5         76.24        114.94        28.24 o                         
   8   6   5         50.81         49.38         7.65 o                         
   9   6   5         15.79         22.22         7.22 o                         
  -4   7   5        156.88        135.62        20.66 o                         
  -3   7   5        103.52        110.96        10.57 o                         
  -2   7   5          2.03          2.72         3.25 o                         
  -1   7   5         10.45         15.05         4.27 o                         
   0   7   5        267.47        245.59        14.62 o                         
   1   7   5         94.43         90.57         5.26 o                         
   2   7   5          0.34          0.46         1.99 o                         
   3   7   5        257.73        218.87        15.21 o                         
   4   7   5         14.61         15.59         3.06 o                         
   5   7   5        874.29        893.83        25.61 o                         
   6   7   5          1.40          0.33         2.46 o                         
   7   7   5          0.83          0.15         2.97 o                         
   8   7   5        703.15        679.82        35.92 o                         
   9   7   5          1.17          2.97         5.21 o                         
  -2   8   5         54.37         48.99        14.75 o                         
  -1   8   5        108.90         99.71        14.76 o                         
   0   8   5        324.17        268.18        15.38 o                         
   1   8   5         60.52         53.44         6.77 o                         
   2   8   5        258.52        224.63        19.94 o                         
   3   8   5        101.28         89.96         8.12 o                         
   4   8   5        523.68        536.18        14.86 o                         
   5   8   5        907.62        896.74        50.79 o                         
   6   8   5         14.67         21.69         3.96 o                         
   7   8   5         12.90         16.25         5.33 o                         
   8   8   5         51.23         45.39        12.26 o                         
   9   8   5          2.95          5.44         5.62 o                         
  -1   9   5        209.75        201.70        25.57 o                         
   0   9   5          4.85          7.36         4.53 o                         
   1   9   5          0.67          6.39         4.29 o                         
   2   9   5        650.14        628.96        21.78 o                         
   3   9   5          5.79          1.22         3.64 o                         
   4   9   5         17.26         19.34         4.47 o                         
   5   9   5          1.82          1.55         3.00 o                         
   6   9   5          5.10          2.35         2.87 o                         
   7   9   5         62.35         76.36        13.48 o                         
   8   9   5          3.54          1.96         5.73 o                         
   0  10   5         35.82         39.32        14.20 o                         
   1  10   5        102.22        120.52        10.63 o                         
   2  10   5          0.12         -2.69         4.28 o                         
   3  10   5         41.28         46.78         7.64 o                         
   4  10   5        196.13        189.13        12.52 o                         
   5  10   5         60.12         58.95        10.92 o                         
   6  10   5         22.10         41.58        16.17 o                         
   7  10   5         54.30         83.56        13.77 o                         
   8  10   5         35.77         43.84        12.91 o                         
   2  11   5         27.92         19.39        12.93 o                         
   3  11   5         10.30          6.20         5.42 o                         
   4  11   5        181.92        156.67        14.01 o                         
   5  11   5         84.04         63.37         9.29 o                         
   6  11   5          3.71         -4.48         7.02 o                         
  -4 -11   6          0.15          1.89         8.43 o                         
  -3 -11   6         62.03         77.44        10.78 o                         
  -6 -10   6         57.13         23.16        16.78 o                         
  -5 -10   6        195.27        122.04        90.51 o                         
  -4 -10   6        252.38        221.42        13.21 o                         
  -3 -10   6         10.75         17.42         6.42 o                         
  -2 -10   6          1.03         10.51         9.36 o                         
  -1 -10   6         51.19         53.15         9.75 o                         
   0 -10   6          1.15         -1.14         5.49 o                         
  -7  -9   6         21.85         26.51         8.52 o                         
  -6  -9   6         12.68         15.81        13.97 o                         
  -5  -9   6         29.37          8.60        12.62 o                         
  -4  -9   6          8.40         11.43         5.17 o                         
  -3  -9   6        143.17        162.05        21.88 o                         
  -2  -9   6         77.99         72.14        16.84 o                         
  -1  -9   6        432.25        485.83        22.26 o                         
   0  -9   6          1.05         -1.24         4.80 o                         
   1  -9   6        133.11        121.96        13.48 o                         
   2  -9   6          5.50          3.64         5.91 o                         
  -8  -8   6          1.30          2.33         6.06 o                         
  -7  -8   6         19.77         21.51         7.95 o                         
  -6  -8   6          8.07         18.51         6.54 o                         
  -5  -8   6          0.34         -4.76         4.76 o                         
  -4  -8   6        259.69        232.08        18.35 o                         
  -3  -8   6        179.16        192.97        10.01 o                         
  -2  -8   6        652.86        667.92        21.80 o                         
  -1  -8   6         16.35         21.91         6.02 o                         
   0  -8   6         82.13        122.61        10.84 o                         
   1  -8   6         59.41         39.98         8.28 o                         
   2  -8   6          0.02         -0.41         4.08 o                         
   3  -8   6        142.91        148.08        14.55 o                         
  -8  -7   6          0.69          3.63         5.90 o                         
  -7  -7   6          0.13         -3.56         5.03 o                         
  -6  -7   6        147.15        158.07        18.25 o                         
  -5  -7   6         20.77         24.85         5.74 o                         
  -4  -7   6         35.57         33.02         5.66 o                         
  -3  -7   6         85.29         80.54         5.77 o                         
  -2  -7   6         64.34         53.53         5.92 o                         
  -1  -7   6        153.08        139.49        13.98 o                         
   0  -7   6        751.34        725.49        23.12 o                         
   1  -7   6        767.03        792.48        26.53 o                         
   2  -7   6         26.22         30.19         6.80 o                         
   3  -7   6         70.83         56.03        17.61 o                         
   4  -7   6         30.05         31.00         8.14 o                         
  -8  -6   6         17.68         19.98         8.25 o                         
  -7  -6   6        492.24        525.12        24.08 o                         
  -6  -6   6        230.92        258.61        14.22 o                         
  -5  -6   6         77.96         83.68         7.65 o                         
  -4  -6   6         17.64         18.52         3.33 o                         
  -3  -6   6          5.01          7.92         2.48 o                         
  -2  -6   6        138.49        131.86         5.12 o                         
  -1  -6   6          0.83          3.79         2.90 o                         
   0  -6   6        494.32        443.85        16.40 o                         
   1  -6   6         43.96         49.11         6.90 o                         
   2  -6   6          4.69          9.69         4.97 o                         
   3  -6   6        194.38        171.72        11.39 o                         
   4  -6   6          9.70         11.11         6.05 o                         
   5  -6   6         85.45         68.50        10.53 o                         
  -8  -5   6         21.89         39.78        10.67 o                         
  -7  -5   6        481.62        524.42        22.59 o                         
  -6  -5   6        143.07        130.64        10.21 o                         
  -5  -5   6        414.69        432.02        20.05 o                         
  -4  -5   6        164.40        169.56        17.67 o                         
  -3  -5   6        203.14        348.31        11.22 o                         
  -2  -5   6         35.69         33.59         2.76 o                         
  -1  -5   6         87.04         67.42         3.28 o                         
   0  -5   6         25.63         40.72         4.34 o                         
   1  -5   6        623.17        543.14        15.86 o                         
   2  -5   6       1228.65       1124.76        27.40 o                         
   3  -5   6        137.87        106.29         8.64 o                         
   4  -5   6         15.11         19.41         6.18 o                         
   5  -5   6         69.27         49.86         8.58 o                         
   6  -5   6          0.02          9.21         6.01 o                         
  -8  -4   6         35.44         35.96         9.36 o                         
  -7  -4   6         17.21         26.85         7.10 o                         
  -6  -4   6          3.57          4.41         4.36 o                         
  -5  -4   6          0.02          7.44         3.91 o                         
  -4  -4   6        225.62        192.63         8.77 o                         
  -3  -4   6         82.07         94.23         2.61 o                         
  -2  -4   6         27.04        120.60        34.86 o                         
  -1  -4   6        115.14        143.00         7.20 o                         
   0  -4   6         25.68         17.27         1.68 o                         
   1  -4   6         13.11         11.65         3.25 o                         
   2  -4   6         10.76         -1.66         2.81 o                         
   3  -4   6        345.89        295.87        11.59 o                         
   4  -4   6          1.90          8.53         4.37 o                         
   5  -4   6          0.00          0.50         3.53 o                         
   6  -4   6         22.53         32.86         6.95 o                         
   7  -4   6         56.43         46.08         8.14 o                         
  -8  -3   6         24.95         24.58         8.60 o                         
  -7  -3   6         55.38         58.16         9.63 o                         
  -6  -3   6        225.03        235.20        13.18 o                         
  -5  -3   6         28.02         26.48         5.12 o                         
  -4  -3   6          0.03         -2.80         2.90 o                         
  -3  -3   6        861.21        866.98        32.34 o                         
  -2  -3   6        578.86        566.95        12.90 o                         
  -1  -3   6        145.59        258.44         6.17 o                         
   0  -3   6        489.80        550.19        17.53 o                         
   1  -3   6       3427.78       3678.38        50.67 o                         
   2  -3   6          0.85          2.28         2.42 o                         
   3  -3   6         55.14         42.44         5.14 o                         
   4  -3   6        164.85        145.26         8.21 o                         
   5  -3   6         34.79         33.56         5.47 o                         
   6  -3   6        216.22        225.44        11.73 o                         
   7  -3   6          4.77          4.78         4.72 o                         
  -8  -2   6          0.37         -1.41         7.45 o                         
  -7  -2   6         12.74         17.01         6.37 o                         
  -6  -2   6         30.85         42.17         6.76 o                         
  -5  -2   6         61.25         58.71         9.63 o                         
  -4  -2   6        273.77        248.82        10.42 o                         
  -3  -2   6          8.81          3.76         3.70 o                         
  -2  -2   6         88.62        136.21         6.85 o                         
  -1  -2   6        239.38        239.70         4.39 o                         
   0  -2   6        203.51        301.76         6.82 o                         
   1  -2   6       1740.63       1925.45        87.48 o                         
   2  -2   6       1138.08       1032.83        25.07 o                         
   3  -2   6        266.04        274.45         8.41 o                         
   4  -2   6        185.64        181.33         8.68 o                         
   5  -2   6        324.59        288.22        10.87 o                         
   6  -2   6        935.75        933.66        23.52 o                         
   7  -2   6         36.18         14.99         5.32 o                         
   8  -2   6          4.46          6.80         9.94 o                         
  -8  -1   6         49.45         50.83         9.75 o                         
  -7  -1   6         40.20         52.12        15.07 o                         
  -6  -1   6         66.95         82.34        15.36 o                         
  -5  -1   6         14.96         23.63         4.95 o                         
  -4  -1   6        397.48        385.16        12.08 o                         
  -3  -1   6        316.07        311.00         9.01 o                         
  -2  -1   6        940.01        923.56        22.29 o                         
  -1  -1   6         49.31         24.27         1.50 o                         
   0  -1   6        156.40        115.36        17.32 o                         
   1  -1   6          0.21          8.64         1.88 o                         
   2  -1   6          5.38          3.79         1.25 o                         
   3  -1   6        160.56        133.22         4.71 o                         
   4  -1   6         67.25         46.65         2.53 o                         
   5  -1   6          1.74         -0.28         1.24 o                         
   6  -1   6        209.75        188.83         6.59 o                         
   7  -1   6          0.60          0.38         4.12 o                         
   8  -1   6          3.38          1.55         3.84 o                         
  -8   0   6         10.23         13.65         7.16 o                         
  -7   0   6        101.92        102.48        10.87 o                         
  -6   0   6         59.62         52.38         7.37 o                         
  -5   0   6        450.94        449.09        15.99 o                         
  -4   0   6        312.67        266.14        12.82 o                         
  -3   0   6         28.54         23.69         2.47 o                         
  -2   0   6        253.39        348.38        17.72 o                         
  -1   0   6        915.59        962.70        10.51 o                         
   0   0   6        206.92        109.63         2.39 o                         
   1   0   6       1197.47       1077.97        13.65 o                         
   2   0   6         24.26         36.73         1.52 o                         
   3   0   6        700.21        802.67         9.44 o                         
   4   0   6       1258.80       1153.80        14.04 o                         
   5   0   6        798.51        784.57        15.22 o                         
   6   0   6        153.12        140.36        10.11 o                         
   7   0   6          3.30          6.31         2.30 o                         
   8   0   6         26.12         21.75        10.07 o                         
   9   0   6         22.81         42.98        13.72 o                         
  -7   1   6         16.77         19.47         7.06 o                         
  -6   1   6         23.18         25.17         6.16 o                         
  -5   1   6         37.91         30.99         3.76 o                         
  -4   1   6        132.52        113.18         6.36 o                         
  -3   1   6       1587.73       1603.75        37.29 o                         
  -2   1   6        985.14       1142.64        15.14 o                         
  -1   1   6         90.81        120.07         6.18 o                         
   0   1   6          7.41        262.67        17.30 o                         
   1   1   6       2678.89       3163.40        24.36 o                         
   2   1   6        421.89        284.79         6.55 o                         
   3   1   6       1471.67       1563.61        26.74 o                         
   4   1   6        177.44        194.00         5.47 o                         
   5   1   6        605.99        558.22        13.20 o                         
   6   1   6        137.69        129.90        12.52 o                         
   7   1   6         71.84         82.00         6.88 o                         
   8   1   6         13.89          7.09         5.67 o                         
   9   1   6         38.76         39.65        10.34 o                         
  -7   2   6         17.23          7.82         6.00 o                         
  -6   2   6          1.96         -2.19         4.23 o                         
  -5   2   6          0.00         -2.65         3.55 o                         
  -4   2   6          0.01          0.21         1.87 o                         
  -3   2   6         88.48         86.01         4.44 o                         
  -2   2   6        423.89        345.34        10.78 o                         
  -1   2   6        371.37        359.39         6.08 o                         
   0   2   6        895.94        834.73        21.98 o                         
   1   2   6        243.39        279.06         6.34 o                         
   2   2   6        484.45        670.52        11.87 o                         
   3   2   6         38.81         26.53         1.80 o                         
   4   2   6        458.01        407.65         7.02 o                         
   5   2   6         18.48         19.50         3.39 o                         
   6   2   6         64.95         56.77         5.17 o                         
   7   2   6        322.33        316.19        13.11 o                         
   8   2   6          8.18          4.70         4.05 o                         
   9   2   6         17.01         16.44         6.70 o                         
  -6   3   6        116.98         92.17         9.52 o                         
  -5   3   6         42.01         32.10         5.99 o                         
  -4   3   6        123.67        104.56        15.16 o                         
  -3   3   6          1.61          1.85         2.24 o                         
  -2   3   6        501.93        444.55         9.94 o                         
  -1   3   6        995.89        955.01        13.64 o                         
   0   3   6         65.36        122.65         5.46 o                         
   1   3   6          7.14         11.49         2.69 o                         
   2   3   6        325.77        369.43        10.37 o                         
   3   3   6        132.09        187.07         5.57 o                         
   4   3   6         47.68         74.45         3.08 o                         
   5   3   6        461.94        469.58        10.40 o                         
   6   3   6        150.87        148.73         7.52 o                         
   7   3   6        133.08        158.89        14.34 o                         
   8   3   6         38.77         52.15         7.19 o                         
   9   3   6         28.72         44.44         8.08 o                         
  -6   4   6         12.72         22.24         9.82 o                         
  -5   4   6          4.40          4.88         5.29 o                         
  -4   4   6         13.11         15.44         3.81 o                         
  -3   4   6         71.84         56.63         7.04 o                         
  -2   4   6        749.10        787.72        19.39 o                         
  -1   4   6        284.83        291.59        10.81 o                         
   0   4   6        760.56        623.75        23.68 o                         
   1   4   6       4147.98       4370.95        62.79 o                         
   2   4   6          0.64          0.61         0.85 o                         
   3   4   6        592.28        701.60        14.47 o                         
   4   4   6        105.56         88.13         3.64 o                         
   5   4   6         32.44         39.64         4.96 o                         
   6   4   6        216.23        249.35         9.84 o                         
   7   4   6          0.49         -1.75         2.01 o                         
   8   4   6          5.00          8.53         4.94 o                         
   9   4   6        281.17        334.64        62.16 o                         
  -5   5   6         19.35         17.94         5.57 o                         
  -4   5   6         16.90         11.67         4.56 o                         
  -3   5   6         75.51         68.31         9.32 o                         
  -2   5   6        151.29        177.73         7.81 o                         
  -1   5   6          0.94          0.82         2.03 o                         
   0   5   6         11.45         10.36         3.55 o                         
   1   5   6        373.73        276.16        26.55 o                         
   2   5   6        118.72         83.43         8.28 o                         
   3   5   6        462.29        547.73        29.07 o                         
   4   5   6         10.99         21.09         3.20 o                         
   5   5   6        195.89        220.68         6.85 o                         
   6   5   6          9.99         18.79        12.36 o                         
   7   5   6        254.73        260.74        11.33 o                         
   8   5   6         55.07         76.79         8.13 o                         
   9   5   6          1.46          1.75         6.09 o                         
  -4   6   6        140.54        141.39        12.07 o                         
  -3   6   6          0.74          2.58         3.34 o                         
  -2   6   6        309.79        297.32        11.38 o                         
  -1   6   6       1590.31       1602.41        52.08 o                         
   0   6   6        505.36        476.45        15.76 o                         
   1   6   6          0.00          0.78         2.71 o                         
   2   6   6         49.22         40.05         6.10 o                         
   3   6   6        785.92        819.43        20.07 o                         
   4   6   6        207.57        205.45         7.90 o                         
   5   6   6         39.32         72.76         8.64 o                         
   6   6   6        264.45        260.13        20.56 o                         
   7   6   6         26.39         27.01         4.24 o                         
   8   6   6         81.36         91.75         9.44 o                         
   9   6   6          2.25          7.89         5.79 o                         
  -3   7   6          0.01          1.74         4.84 o                         
  -2   7   6         17.08         13.90         4.49 o                         
  -1   7   6        133.40        115.19         7.50 o                         
   0   7   6          0.22          2.46         3.75 o                         
   1   7   6        368.28        281.02        43.24 o                         
   2   7   6         76.23         98.00         9.64 o                         
   3   7   6        134.90        200.72        26.94 o                         
   4   7   6        895.46        845.06        34.82 o                         
   5   7   6        203.36        204.20         9.30 o                         
   6   7   6         50.02         51.38         4.75 o                         
   7   7   6        222.15        219.75        24.39 o                         
   8   7   6        204.61        202.77        14.01 o                         
   9   7   6          2.18          3.19         5.57 o                         
  -2   8   6         66.88         79.25        16.59 o                         
  -1   8   6         37.34         39.26         7.19 o                         
   0   8   6          5.69          9.60         5.28 o                         
   1   8   6        148.61        140.53        10.49 o                         
   2   8   6          3.97          5.30         4.15 o                         
   3   8   6         41.55         41.04         6.25 o                         
   4   8   6         18.59         21.54         3.99 o                         
   5   8   6        429.87        418.35        20.11 o                         
   6   8   6         25.19         20.53         4.05 o                         
   7   8   6          0.05         -3.02         5.56 o                         
   8   8   6        336.37        320.00        15.76 o                         
   9   8   6          2.53          5.58         8.57 o                         
  -1   9   6         25.76         23.78        12.59 o                         
   0   9   6          0.12         -0.89         3.91 o                         
   1   9   6         14.38         22.89         5.93 o                         
   2   9   6          4.79          7.24         4.77 o                         
   3   9   6        376.50        369.30        16.45 o                         
   4   9   6         40.99         43.25         6.79 o                         
   5   9   6         30.82         32.37         6.58 o                         
   6   9   6         39.44         37.96         5.41 o                         
   7   9   6         27.46         19.90        11.18 o                         
   8   9   6          2.85          3.30         7.87 o                         
   0  10   6          9.18         21.26        13.67 o                         
   1  10   6         90.78         62.15         8.88 o                         
   2  10   6         24.69         16.58         6.06 o                         
   3  10   6         19.49         19.26         6.27 o                         
   4  10   6          1.93          7.81         5.92 o                         
   5  10   6         75.30         87.83        12.74 o                         
   6  10   6          8.27          2.63         4.79 o                         
   7  10   6          7.95         10.97         9.27 o                         
   3  11   6         47.41         41.96         8.11 o                         
   4  11   6         19.88         19.27         6.78 o                         
   5  11   6         23.81         26.15         7.57 o                         
   6  11   6         62.56         63.87        12.75 o                         
  -6 -10   7         65.47         51.00        43.46 o                         
  -5 -10   7        128.85         62.21        53.13 o                         
  -4 -10   7          5.40          0.36         6.66 o                         
  -3 -10   7         53.93         47.62        14.39 o                         
  -2 -10   7          3.85         15.40         6.58 o                         
  -1 -10   7        119.12        126.59        14.24 o                         
   0 -10   7         80.01         83.84        12.22 o                         
  -7  -9   7         19.35         28.81        16.53 o                         
  -6  -9   7         55.82         62.33         9.49 o                         
  -5  -9   7         49.82          8.74        12.19 o                         
  -4  -9   7         42.68         33.65        12.18 o                         
  -3  -9   7         24.41         21.52         9.44 o                         
  -2  -9   7         56.92         65.82         8.15 o                         
  -1  -9   7          2.91         -2.78         4.61 o                         
   0  -9   7         23.41         17.55         6.82 o                         
   1  -9   7        109.17        129.94        12.95 o                         
   2  -9   7          0.57          0.92         5.25 o                         
  -7  -8   7         58.05         60.70        17.79 o                         
  -6  -8   7         10.32         14.29         6.72 o                         
  -5  -8   7          4.03         12.24         5.52 o                         
  -4  -8   7        245.71        234.39         9.10 o                         
  -3  -8   7        272.65        307.11        22.84 o                         
  -2  -8   7        103.20         84.95         8.38 o                         
  -1  -8   7         24.52         25.34         6.03 o                         
   0  -8   7          0.68          2.97         4.31 o                         
   1  -8   7         52.94         53.07        12.52 o                         
   2  -8   7        395.61        407.31        21.39 o                         
   3  -8   7         70.46         73.57        11.66 o                         
  -8  -7   7          3.19          4.17         6.56 o                         
  -7  -7   7         77.78         90.38        11.61 o                         
  -6  -7   7        159.59        154.62        12.55 o                         
  -5  -7   7          2.92          2.25         4.09 o                         
  -4  -7   7        121.51        119.08         5.11 o                         
  -3  -7   7        321.82        298.38         9.22 o                         
  -2  -7   7        298.18        286.74        12.74 o                         
  -1  -7   7         26.16         23.90         5.29 o                         
   0  -7   7         21.70         33.95         6.04 o                         
   1  -7   7        133.97        132.13        10.21 o                         
   2  -7   7         24.32         30.49         9.67 o                         
   3  -7   7        106.94        114.06        11.81 o                         
   4  -7   7         53.32         71.50        12.03 o                         
  -8  -6   7         33.70         30.47         9.58 o                         
  -7  -6   7          9.51          6.87         6.10 o                         
  -6  -6   7        137.91        144.87        11.62 o                         
  -5  -6   7         76.58         76.29         8.26 o                         
  -4  -6   7        245.01        219.60        15.19 o                         
  -3  -6   7         96.85         99.91         9.46 o                         
  -2  -6   7        309.50        304.89        16.88 o                         
  -1  -6   7        431.62        417.45        26.22 o                         
   0  -6   7        604.36        622.14        30.98 o                         
   1  -6   7         24.04         22.96         5.41 o                         
   2  -6   7          9.16         11.07         5.05 o                         
   3  -6   7         47.78         56.56        15.05 o                         
   4  -6   7        263.16        318.06        17.90 o                         
   5  -6   7         78.10         83.85        10.61 o                         
  -8  -5   7          9.59          6.06         6.43 o                         
  -7  -5   7         22.45         26.97         7.75 o                         
  -6  -5   7        161.05        166.07        11.18 o                         
  -5  -5   7         67.39         73.70         6.81 o                         
  -4  -5   7        339.92        337.62        12.81 o                         
  -3  -5   7        448.21        377.13         7.36 o                         
  -2  -5   7         10.81         10.35         2.54 o                         
  -1  -5   7         21.83         30.80         8.16 o                         
   0  -5   7         25.07         27.21         2.86 o                         
   1  -5   7         54.43         64.05         7.42 o                         
   2  -5   7          0.05         -2.30         3.45 o                         
   3  -5   7        243.38        238.19        14.01 o                         
   4  -5   7         77.35         85.99         9.15 o                         
   5  -5   7        523.15        547.09        22.06 o                         
   6  -5   7        129.00        129.72        12.17 o                         
  -8  -4   7        110.98        117.73        13.66 o                         
  -7  -4   7         14.47         17.50         6.98 o                         
  -6  -4   7        216.49        221.09        12.95 o                         
  -5  -4   7        214.40        230.16        11.73 o                         
  -4  -4   7          2.34          3.55         3.05 o                         
  -3  -4   7         26.57         14.64         1.49 o                         
  -2  -4   7        547.49        475.51         9.05 o                         
  -1  -4   7        106.17        154.70         4.46 o                         
   0  -4   7       2612.36       2426.02        42.32 o                         
   1  -4   7       1093.71       1238.99        25.02 o                         
   2  -4   7         89.06         98.87         6.80 o                         
   3  -4   7        128.30        141.08         8.84 o                         
   4  -4   7         56.85         62.52         6.71 o                         
   5  -4   7        299.99        301.16        14.75 o                         
   6  -4   7          0.42         -3.96         4.79 o                         
   7  -4   7         70.21         73.17         9.13 o                         
  -8  -3   7        170.23        170.05        15.58 o                         
  -7  -3   7        246.95        268.19        16.51 o                         
  -6  -3   7        174.10        190.67        12.29 o                         
  -5  -3   7          7.18          8.50         4.41 o                         
  -4  -3   7        400.15        410.80        13.03 o                         
  -3  -3   7       2044.10       2120.59        22.18 o                         
  -2  -3   7        394.42        350.93         5.59 o                         
  -1  -3   7        928.69        755.05        10.02 o                         
   0  -3   7       2384.15       2484.79        32.09 o                         
   1  -3   7         20.34         42.64         3.61 o                         
   2  -3   7        856.67        889.58        29.39 o                         
   3  -3   7          5.43          2.20         2.35 o                         
   4  -3   7         27.07         45.54         5.51 o                         
   5  -3   7         25.15         27.27         4.90 o                         
   6  -3   7         23.64         23.19         5.26 o                         
   7  -3   7         85.01         73.12         8.31 o                         
  -8  -2   7         35.29         41.33         9.55 o                         
  -7  -2   7         47.21         43.42         8.56 o                         
  -6  -2   7        118.57        120.20        10.49 o                         
  -5  -2   7         71.56         79.08         7.01 o                         
  -4  -2   7         39.06         96.39        14.51 o                         
  -3  -2   7          9.17         12.78         3.34 o                         
  -2  -2   7          7.06          8.78         2.42 o                         
  -1  -2   7         11.94         28.86         1.72 o                         
   0  -2   7        858.15        675.69        10.32 o                         
   1  -2   7        780.32        698.48        22.44 o                         
   2  -2   7        791.16        984.25        29.71 o                         
   3  -2   7        117.75        111.33         5.35 o                         
   4  -2   7        175.59        178.57        14.70 o                         
   5  -2   7         25.13         31.92         4.26 o                         
   6  -2   7          6.82          2.68         3.76 o                         
   7  -2   7         17.51         27.15         5.15 o                         
   8  -2   7          0.30         -2.35         3.99 o                         
  -8  -1   7          2.92         12.14         7.79 o                         
  -7  -1   7          0.19          2.70         4.96 o                         
  -6  -1   7         87.91         94.29         8.98 o                         
  -5  -1   7        780.24        826.92        23.11 o                         
  -4  -1   7         48.70         43.13         3.52 o                         
  -3  -1   7        759.43        894.64        18.96 o                         
  -2  -1   7       2064.99       2248.07        23.20 o                         
  -1  -1   7        711.20        752.75         9.32 o                         
   0  -1   7        138.50        136.17         2.94 o                         
   1  -1   7       1947.41       1805.77        16.91 o                         
   2  -1   7        511.01        483.16         8.99 o                         
   3  -1   7         86.63        130.39         2.99 o                         
   4  -1   7        105.67         91.65         4.77 o                         
   5  -1   7        260.57        231.91         9.21 o                         
   6  -1   7          8.74         12.39         3.02 o                         
   7  -1   7         99.29         96.90        21.62 o                         
   8  -1   7          2.69          3.34         3.55 o                         
  -7   0   7          7.77          7.89         6.08 o                         
  -6   0   7         53.33         49.65         7.34 o                         
  -5   0   7        109.36        104.42        10.08 o                         
  -4   0   7        785.73        825.93        38.97 o                         
  -3   0   7        136.29        133.85         4.69 o                         
  -2   0   7          7.12          5.85         1.49 o                         
  -1   0   7       2948.18       3213.34        37.00 o                         
   0   0   7        207.96        156.59         3.18 o                         
   1   0   7       1112.97       1080.67        11.54 o                         
   2   0   7         29.97         23.11         2.78 o                         
   3   0   7       1917.73       1850.32        18.62 o                         
   4   0   7        258.01        305.78         5.76 o                         
   5   0   7         96.49         77.78         4.83 o                         
   6   0   7        249.55        252.37         9.61 o                         
   7   0   7         81.99         67.22         6.13 o                         
   8   0   7         14.36         13.51         3.62 o                         
   9   0   7         21.52         24.09        12.21 o                         
  -7   1   7          0.03          2.65         5.83 o                         
  -6   1   7          4.47         16.33         5.89 o                         
  -5   1   7         15.02          4.16         3.18 o                         
  -4   1   7         15.43         22.79         3.93 o                         
  -3   1   7         51.82         58.58         3.89 o                         
  -2   1   7        273.17        258.62        21.02 o                         
  -1   1   7        108.93        112.08         3.07 o                         
   0   1   7       3548.77       3674.28        29.36 o                         
   1   1   7        224.04        151.03         3.05 o                         
   2   1   7        242.01        174.32         3.49 o                         
   3   1   7        184.56        181.75         3.94 o                         
   4   1   7        786.01        811.63        13.18 o                         
   5   1   7        371.18        391.77         7.73 o                         
   6   1   7         94.14         70.59        25.96 o                         
   7   1   7        245.09        221.63        10.54 o                         
   8   1   7         55.46         57.28         7.58 o                         
  -7   2   7         53.10         69.80        10.35 o                         
  -6   2   7         10.14          9.08         5.68 o                         
  -5   2   7        123.12        101.35         6.65 o                         
  -4   2   7        566.47        531.97        27.51 o                         
  -3   2   7         87.89         79.15         6.50 o                         
  -2   2   7         47.66         27.89         6.61 o                         
  -1   2   7          1.33         26.69        14.65 o                         
   0   2   7       1193.68       1354.25        47.61 o                         
   1   2   7        133.34        101.13         4.42 o                         
   2   2   7         80.81         33.78         1.62 o                         
   3   2   7         11.29          0.81         1.15 o                         
   4   2   7         10.49          5.47         1.98 o                         
   5   2   7        587.06        556.06        18.58 o                         
   6   2   7        130.70        135.58         7.29 o                         
   7   2   7          4.68          4.50         2.88 o                         
   8   2   7        252.86        226.82        16.71 o                         
   9   2   7         24.99         23.33         6.90 o                         
  -6   3   7         33.57         32.66         7.62 o                         
  -5   3   7          1.44          2.54         3.01 o                         
  -4   3   7         15.88         21.87         3.89 o                         
  -3   3   7        419.58        430.20        11.35 o                         
  -2   3   7         82.63         75.54         7.85 o                         
  -1   3   7         20.14         28.91         2.59 o                         
   0   3   7          9.33         14.55         1.17 o                         
   1   3   7         61.08        110.01        26.96 o                         
   2   3   7        279.14        247.44         7.20 o                         
   3   3   7        189.45        141.19         3.49 o                         
   4   3   7        222.35        128.12         4.08 o                         
   5   3   7          0.31          2.90         3.54 o                         
   6   3   7         60.44         55.63         7.42 o                         
   7   3   7         47.03         46.74         6.33 o                         
   8   3   7         50.23         41.42         6.90 o                         
   9   3   7         70.91         69.74        10.02 o                         
  -6   4   7          1.10         -0.10         5.12 o                         
  -5   4   7        183.01        191.22        17.48 o                         
  -4   4   7          8.63         17.38         3.57 o                         
  -3   4   7         17.28         19.98         3.91 o                         
  -2   4   7         34.36         37.13         3.75 o                         
  -1   4   7          2.04         12.11         7.08 o                         
   0   4   7         31.24         20.96         1.75 o                         
   1   4   7          1.22         -1.50         2.59 o                         
   2   4   7        374.80        413.19        11.37 o                         
   3   4   7          0.25          6.48         3.11 o                         
   4   4   7        188.51        161.53         4.73 o                         
   5   4   7         58.70         46.77         3.47 o                         
   6   4   7         22.19         16.66         8.03 o                         
   7   4   7          0.29          3.44         3.29 o                         
   8   4   7          8.29          6.12         4.56 o                         
   9   4   7          0.35         -0.52         4.31 o                         
  -5   5   7          9.12         10.85         5.93 o                         
  -4   5   7         23.95         27.24         5.13 o                         
  -3   5   7          9.40         14.62         3.89 o                         
  -2   5   7         81.01         86.10         5.76 o                         
  -1   5   7        192.61        193.63        10.52 o                         
   0   5   7        133.96        120.91        11.06 o                         
   1   5   7         23.13         39.70         5.05 o                         
   2   5   7        468.81        558.41        15.32 o                         
   3   5   7        147.63        163.61        10.46 o                         
   4   5   7         34.67         34.78         3.09 o                         
   5   5   7         12.56         11.29         2.58 o                         
   6   5   7        149.88        139.70         5.96 o                         
   7   5   7         96.76         90.71         9.31 o                         
   8   5   7        206.13        209.12        12.05 o                         
   9   5   7         13.00         27.17         6.87 o                         
  -4   6   7         58.91         77.21        10.54 o                         
  -3   6   7         36.97         45.48         5.63 o                         
  -2   6   7        102.61        103.30         9.50 o                         
  -1   6   7         65.23         73.53         6.50 o                         
   0   6   7        237.51        234.00        11.58 o                         
   1   6   7          1.69         -1.05         4.07 o                         
   2   6   7         25.69         34.09         5.19 o                         
   3   6   7          0.80          0.01         1.27 o                         
   4   6   7        950.05       1019.62        31.23 o                         
   5   6   7        368.79        364.44         9.94 o                         
   6   6   7        184.56        214.41         8.21 o                         
   7   6   7         59.96         61.15         5.83 o                         
   8   6   7        107.48         81.33        13.61 o                         
   9   6   7         11.57         18.95         8.22 o                         
  -3   7   7          2.71          3.27         5.25 o                         
  -2   7   7          0.01          0.98         4.84 o                         
  -1   7   7        310.74        328.55        15.79 o                         
   0   7   7        108.22         89.40         8.44 o                         
   1   7   7         50.70         39.48         8.44 o                         
   2   7   7         11.46         16.78         4.89 o                         
   3   7   7         57.92         55.40         6.60 o                         
   4   7   7         50.32         47.39         3.91 o                         
   5   7   7        486.40        474.00        31.59 o                         
   6   7   7        120.15        114.78         6.60 o                         
   7   7   7         50.40         47.88         5.28 o                         
   8   7   7        169.98        198.28        12.72 o                         
   9   7   7          1.09          7.01         5.52 o                         
  -2   8   7         20.11         23.19         8.76 o                         
  -1   8   7          0.06          3.78         5.52 o                         
   0   8   7         86.98        102.55        18.57 o                         
   1   8   7         11.53          9.96         5.00 o                         
   2   8   7          2.42          7.42         4.60 o                         
   3   8   7         44.91         37.56         6.51 o                         
   4   8   7         32.53         37.15         7.14 o                         
   5   8   7        235.92        220.71        10.18 o                         
   6   8   7         92.29         98.02         6.46 o                         
   7   8   7        126.59        126.72        16.68 o                         
   8   8   7         90.04         91.72        22.42 o                         
   9   8   7         11.35         24.53         7.30 o                         
  -1   9   7         54.68         45.16        16.11 o                         
   0   9   7         13.21         16.86         8.78 o                         
   1   9   7          2.20          2.79         4.28 o                         
   2   9   7         26.72         29.48         6.44 o                         
   3   9   7         62.12         73.54        10.39 o                         
   4   9   7          0.17         -2.41         4.22 o                         
   5   9   7        346.62        336.37        16.66 o                         
   6   9   7          4.52          7.90         5.35 o                         
   7   9   7          0.07         -2.30         5.96 o                         
   8   9   7        109.23        158.10        18.56 o                         
   1  10   7          2.25          3.15         4.87 o                         
   2  10   7        369.69        355.09        18.80 o                         
   3  10   7          1.33         -4.19         5.04 o                         
   4  10   7        221.33        176.78        12.98 o                         
   5  10   7          0.03         -1.91         4.38 o                         
   6  10   7          8.75          4.68         5.31 o                         
   7  10   7         92.88         81.53        14.80 o                         
   3  11   7          1.41          0.36         4.17 o                         
   4  11   7        134.20        122.39        11.97 o                         
   5  11   7         21.06         23.64         7.44 o                         
  -5 -10   8         38.43         16.85        17.75 o                         
  -4 -10   8         50.03         50.83        15.23 o                         
  -3 -10   8         11.59         24.68        10.76 o                         
  -2 -10   8         22.16         42.71         8.41 o                         
  -1 -10   8         18.02         29.70         8.45 o                         
   0 -10   8          1.73          5.07         6.45 o                         
  -7  -9   8          1.56         -0.25         4.96 o                         
  -6  -9   8         21.57         27.58        12.82 o                         
  -5  -9   8         25.49          5.30         7.26 o                         
  -4  -9   8        113.06         51.45        44.91 o                         
  -3  -9   8         99.94         90.67        15.71 o                         
  -2  -9   8          0.01         12.09        10.30 o                         
  -1  -9   8         21.31         36.65         7.78 o                         
   0  -9   8          2.33          1.03         4.82 o                         
   1  -9   8          0.58         -2.14         5.41 o                         
   2  -9   8         12.87         11.30         7.31 o                         
  -7  -8   8        304.49        293.43        26.15 o                         
  -6  -8   8        302.15        293.80        18.58 o                         
  -5  -8   8         27.73         32.19         7.26 o                         
  -4  -8   8         58.83         62.91         7.07 o                         
  -3  -8   8        155.97        146.11         7.24 o                         
  -2  -8   8         90.65         90.86         8.19 o                         
  -1  -8   8          6.81         12.75         5.37 o                         
   0  -8   8          1.74         20.38         6.32 o                         
   1  -8   8        205.41        255.81        16.11 o                         
   2  -8   8          0.62          4.99         9.07 o                         
   3  -8   8          3.35          6.99         6.54 o                         
  -8  -7   8          0.46         -2.64         7.03 o                         
  -7  -7   8        144.78        174.40        14.34 o                         
  -6  -7   8         34.90         39.39         8.26 o                         
  -5  -7   8        198.94        204.11        12.89 o                         
  -4  -7   8         29.12         25.20         3.87 o                         
  -3  -7   8         38.46         38.44         5.17 o                         
  -2  -7   8         81.59         86.76         6.55 o                         
  -1  -7   8         22.16         26.59         6.75 o                         
   0  -7   8         43.58         34.71         6.15 o                         
   1  -7   8        112.95        125.00        10.35 o                         
   2  -7   8         55.22         69.35         8.90 o                         
   3  -7   8         33.03         25.40         7.48 o                         
   4  -7   8          4.93         -1.75         6.49 o                         
  -8  -6   8         32.70         43.56        10.59 o                         
  -7  -6   8         99.58         77.04        10.43 o                         
  -6  -6   8        257.57        226.99        14.55 o                         
  -5  -6   8         21.53         25.93         6.09 o                         
  -4  -6   8        390.15        393.17        15.39 o                         
  -3  -6   8         29.28         28.37         3.08 o                         
  -2  -6   8         12.83         14.16         2.61 o                         
  -1  -6   8       1340.37       1486.06        40.69 o                         
   0  -6   8        779.32        830.39        22.96 o                         
   1  -6   8          3.62          9.46         4.69 o                         
   2  -6   8        151.90        129.55        10.03 o                         
   3  -6   8        430.84        443.70        34.86 o                         
   4  -6   8         26.90         34.41         7.76 o                         
   5  -6   8         48.68         43.78         9.15 o                         
  -8  -5   8         12.58         19.51        13.84 o                         
  -7  -5   8          1.84          7.40         6.21 o                         
  -6  -5   8         90.01         97.24         9.67 o                         
  -5  -5   8        164.35        169.65        10.52 o                         
  -4  -5   8        107.87        104.40        16.95 o                         
  -3  -5   8        217.70        204.60         9.12 o                         
  -2  -5   8         74.40         63.44         3.33 o                         
  -1  -5   8        133.46        122.96         7.65 o                         
   0  -5   8          0.56          3.71         2.73 o                         
   1  -5   8        831.71        822.55        21.95 o                         
   2  -5   8        173.59        185.17        10.48 o                         
   3  -5   8        103.72        100.33         8.43 o                         
   4  -5   8         87.28         86.59         8.64 o                         
   5  -5   8         37.79         26.57         7.13 o                         
   6  -5   8         22.61         33.51         8.80 o                         
  -8  -4   8          0.48          3.54         6.29 o                         
  -7  -4   8          8.48         22.57        12.38 o                         
  -6  -4   8          3.54          5.44         4.96 o                         
  -5  -4   8         25.48         39.17         6.30 o                         
  -4  -4   8         73.40         67.57         6.25 o                         
  -3  -4   8        368.35        371.99         6.74 o                         
  -2  -4   8        308.92        259.75         9.60 o                         
  -1  -4   8        180.11        196.59         5.09 o                         
   0  -4   8         12.37          9.11         5.27 o                         
   1  -4   8          1.94          7.41         4.36 o                         
   2  -4   8        675.61        612.95        17.89 o                         
   3  -4   8         53.10         41.77         5.65 o                         
   4  -4   8         90.49         78.28         7.33 o                         
   5  -4   8        630.09        621.69        21.54 o                         
   6  -4   8         93.70         85.03         8.87 o                         
  -8  -3   8         30.81         24.97         8.74 o                         
  -7  -3   8          0.27         -2.11         7.76 o                         
  -6  -3   8        122.57        153.37        11.50 o                         
  -5  -3   8         16.46         19.15         5.66 o                         
  -4  -3   8         72.35         70.68         6.36 o                         
  -3  -3   8        530.49        519.77         9.60 o                         
  -2  -3   8         40.91         45.15         4.42 o                         
  -1  -3   8        149.97         99.35         3.66 o                         
   0  -3   8         40.64         29.62         3.11 o                         
   1  -3   8          0.51         -0.97         1.74 o                         
   2  -3   8         20.02         30.11         3.80 o                         
   3  -3   8        814.44        716.18        17.45 o                         
   4  -3   8        654.63        623.72        18.10 o                         
   5  -3   8         40.96         57.60         6.54 o                         
   6  -3   8        112.75         97.62        11.76 o                         
   7  -3   8          0.07          1.42         6.26 o                         
  -8  -2   8         69.76         59.19        10.90 o                         
  -7  -2   8         15.57         17.06         7.25 o                         
  -6  -2   8          1.94          3.55         4.45 o                         
  -5  -2   8         58.76         65.83         6.71 o                         
  -4  -2   8        555.29        523.78        15.51 o                         
  -3  -2   8        212.28        257.44        10.34 o                         
  -2  -2   8        446.72        538.67        12.51 o                         
  -1  -2   8       1257.55       1560.89        20.28 o                         
   0  -2   8        977.78        897.74        13.78 o                         
   1  -2   8        332.78        420.00         7.91 o                         
   2  -2   8        285.77        343.83         8.58 o                         
   3  -2   8          5.98         14.85        11.62 o                         
   4  -2   8        484.14        413.93        12.25 o                         
   5  -2   8        384.62        380.17        12.67 o                         
   6  -2   8         31.04         51.85        11.70 o                         
   7  -2   8         96.00         94.01        13.82 o                         
   8  -2   8          2.25         -8.79         9.91 o                         
  -8  -1   8         45.44         48.66        10.96 o                         
  -7  -1   8         18.75         25.00        15.37 o                         
  -6  -1   8        128.30        110.33        10.31 o                         
  -5  -1   8          0.46          7.52         4.61 o                         
  -4  -1   8         11.09          7.52         2.22 o                         
  -3  -1   8        674.62        582.22        31.51 o                         
  -2  -1   8          1.96          7.19         1.60 o                         
  -1  -1   8       2208.64       2367.52        34.42 o                         
   0  -1   8         50.53         79.00         2.59 o                         
   1  -1   8        443.43        653.90        10.59 o                         
   2  -1   8        116.83        144.39         4.01 o                         
   3  -1   8        723.55        706.37        13.15 o                         
   4  -1   8        228.96        213.17         7.51 o                         
   5  -1   8         72.45         53.99         3.27 o                         
   6  -1   8        949.09        950.83        22.10 o                         
   7  -1   8         45.92         36.36         5.17 o                         
   8  -1   8          4.25         10.64         4.05 o                         
  -7   0   8         69.87         43.53        12.34 o                         
  -6   0   8          1.75         15.65         7.60 o                         
  -5   0   8         56.19         54.41         6.90 o                         
  -4   0   8         81.62         73.79         4.66 o                         
  -3   0   8        218.10        220.10         6.49 o                         
  -2   0   8       1709.46       1624.32        21.54 o                         
  -1   0   8         60.08         92.08         3.22 o                         
   0   0   8         78.10        149.59         3.64 o                         
   1   0   8        791.20        887.49        12.66 o                         
   2   0   8         22.92         27.86         1.96 o                         
   3   0   8         22.67         24.55         2.67 o                         
   4   0   8        168.67        220.63         4.96 o                         
   5   0   8        147.50        122.54         4.35 o                         
   6   0   8         35.68         43.49         3.50 o                         
   7   0   8        219.30        213.78         7.39 o                         
   8   0   8         72.67         62.93         6.12 o                         
  -7   1   8         22.95         28.24         7.78 o                         
  -6   1   8         20.00         20.92         6.20 o                         
  -5   1   8         14.17          7.18         2.90 o                         
  -4   1   8          0.29         -0.18         1.81 o                         
  -3   1   8         41.43         36.63         3.63 o                         
  -2   1   8        183.18        300.42        48.30 o                         
  -1   1   8       1421.95       1296.53        15.48 o                         
   0   1   8        417.63        396.29         7.85 o                         
   1   1   8       1311.58       1232.30        13.42 o                         
   2   1   8        625.48        784.56        10.04 o                         
   3   1   8        482.26        591.82         8.68 o                         
   4   1   8         78.83         91.22         3.27 o                         
   5   1   8         54.64         60.45         3.72 o                         
   6   1   8         12.89         12.33         2.39 o                         
   7   1   8          4.12          1.65         1.96 o                         
   8   1   8        277.58        251.07        13.98 o                         
   9   1   8         10.65         26.98        11.83 o                         
  -6   2   8          5.46         15.78         6.28 o                         
  -5   2   8         41.62         28.21         4.40 o                         
  -4   2   8         31.94         32.50         4.03 o                         
  -3   2   8          7.42          3.50         2.46 o                         
  -2   2   8         35.08         24.26         5.07 o                         
  -1   2   8         26.70         20.81         1.91 o                         
   0   2   8       2039.17       2129.69        34.27 o                         
   1   2   8       2120.93       2311.03        33.87 o                         
   2   2   8          6.59         34.27         4.65 o                         
   3   2   8          5.14         -1.29         1.29 o                         
   4   2   8         46.52         59.18         2.85 o                         
   5   2   8         51.88         67.87         3.41 o                         
   6   2   8          7.11          5.41         3.05 o                         
   7   2   8        182.30        185.94         9.88 o                         
   8   2   8          0.53          1.69         3.83 o                         
   9   2   8        166.96        165.45        12.52 o                         
  -6   3   8          8.93         11.93         6.27 o                         
  -5   3   8         41.66         46.52         9.19 o                         
  -4   3   8         13.08         16.94         5.17 o                         
  -3   3   8         83.20         66.36         4.76 o                         
  -2   3   8          1.06          7.16         2.69 o                         
  -1   3   8          2.56          3.62         1.40 o                         
   0   3   8          6.38         17.56         3.58 o                         
   1   3   8          2.13         57.83        23.55 o                         
   2   3   8         49.42         28.19         3.50 o                         
   3   3   8         16.13         24.09         1.89 o                         
   4   3   8         46.21         65.71         8.25 o                         
   5   3   8         64.58         54.05         3.32 o                         
   6   3   8          5.95          2.94         3.47 o                         
   7   3   8        529.88        486.39        34.75 o                         
   8   3   8          0.32         -0.12         3.69 o                         
   9   3   8        174.99        155.71        12.83 o                         
  -5   4   8          5.23          5.98         3.72 o                         
  -4   4   8         15.11         23.95         4.81 o                         
  -3   4   8          9.42          8.60         3.19 o                         
  -2   4   8        322.18        344.71         9.76 o                         
  -1   4   8        284.36        294.09        16.26 o                         
   0   4   8        412.34        317.25        11.55 o                         
   1   4   8         25.81         46.21         5.06 o                         
   2   4   8       1677.67       1861.77        57.26 o                         
   3   4   8        110.55        120.03         5.88 o                         
   4   4   8          3.80          1.19         2.10 o                         
   5   4   8         94.59        114.14         4.54 o                         
   6   4   8         41.70         34.43         4.21 o                         
   7   4   8        191.88        189.15         9.59 o                         
   8   4   8          4.94         10.57         4.77 o                         
   9   4   8         80.42         99.12        10.67 o                         
  -5   5   8         43.95         46.69        14.17 o                         
  -4   5   8         90.68         72.64        10.71 o                         
  -3   5   8         35.63         14.53         7.03 o                         
  -2   5   8        272.16        256.40         8.79 o                         
  -1   5   8        448.55        432.46        20.96 o                         
   0   5   8          6.33          2.31         6.31 o                         
   1   5   8         61.70         69.15        17.73 o                         
   2   5   8          5.43          0.48         2.42 o                         
   3   5   8        130.97        128.55         7.41 o                         
   4   5   8       1504.70       1707.77        36.81 o                         
   5   5   8        105.26        103.23         4.95 o                         
   6   5   8        164.47        159.90         9.74 o                         
   7   5   8          0.22          5.35         3.46 o                         
   8   5   8         58.11         55.84         7.38 o                         
   9   5   8         41.45         47.85        10.74 o                         
  -4   6   8        205.52        206.16        16.22 o                         
  -3   6   8         80.86         87.55        18.07 o                         
  -2   6   8         64.51         90.98         9.71 o                         
  -1   6   8        105.00        119.28        10.14 o                         
   0   6   8          3.81          7.56         6.61 o                         
   1   6   8         80.71         76.83         7.44 o                         
   2   6   8        467.79        406.95        14.37 o                         
   3   6   8         37.61         43.39         5.59 o                         
   4   6   8        232.42        173.67        18.41 o                         
   5   6   8         21.99         24.81         7.02 o                         
   6   6   8         43.65         51.40         4.59 o                         
   7   6   8          5.26          8.00         3.07 o                         
   8   6   8         35.67         38.75         6.64 o                         
   9   6   8          1.91          4.73         4.77 o                         
  -3   7   8          2.47          4.85         6.09 o                         
  -2   7   8        162.08        185.14        14.67 o                         
  -1   7   8        155.48        137.19        27.02 o                         
   0   7   8          3.27          1.55         3.95 o                         
   1   7   8         23.95         26.43        10.18 o                         
   2   7   8          9.80          2.43         4.07 o                         
   3   7   8        814.60        860.65        24.20 o                         
   4   7   8         61.48         74.94        15.74 o                         
   5   7   8         34.91         65.77        22.48 o                         
   6   7   8          5.84         11.85         4.85 o                         
   7   7   8          9.10          5.65         5.78 o                         
   8   7   8         90.75         96.18         8.75 o                         
   9   7   8          4.62          7.27         5.29 o                         
  -2   8   8        234.02        234.21        16.76 o                         
  -1   8   8          9.92         22.43         6.97 o                         
   0   8   8         19.08         15.52         6.20 o                         
   1   8   8        213.86        172.31        11.66 o                         
   2   8   8        106.08        144.91        10.75 o                         
   3   8   8         77.00         78.02        12.31 o                         
   4   8   8        198.27        178.97        11.21 o                         
   5   8   8        110.97        118.60         8.62 o                         
   6   8   8         17.70         19.53         5.14 o                         
   7   8   8         49.07         36.70         7.62 o                         
   8   8   8          4.73        105.80        61.24 o                         
   9   8   8          7.08          8.79         7.69 o                         
  -1   9   8         20.69         24.30        14.85 o                         
   0   9   8        265.46        300.72        19.90 o                         
   1   9   8         37.03         34.65         7.77 o                         
   2   9   8          3.13         -5.15         5.15 o                         
   3   9   8         97.50        106.02        15.01 o                         
   4   9   8          8.16         21.54         6.34 o                         
   5   9   8         70.51         70.28        13.73 o                         
   6   9   8         44.90         39.80         7.47 o                         
   7   9   8         59.92         46.67         7.78 o                         
   8   9   8          3.91         -9.89         9.89 o                         
   1  10   8          0.88          7.37         5.99 o                         
   2  10   8         12.35          7.79         6.17 o                         
   3  10   8         11.55          9.30         5.98 o                         
   4  10   8         23.10         29.02         7.33 o                         
   5  10   8          0.03         -1.38         4.42 o                         
   6  10   8         27.47         34.02         7.99 o                         
   7  10   8         70.96         62.11        13.05 o                         
   4  11   8         29.18         21.51         7.20 o                         
   5  11   8         27.59         35.08         8.47 o                         
  -5 -10   9        204.94        178.22        25.31 o                         
  -4 -10   9         56.69         65.65        17.72 o                         
  -3 -10   9         24.60         28.03         6.54 o                         
  -2 -10   9          4.85         12.03         6.93 o                         
  -1 -10   9         12.06         18.56         8.06 o                         
  -6  -9   9          0.57         -3.80         5.77 o                         
  -5  -9   9        104.66         43.81        38.59 o                         
  -4  -9   9          0.06          6.94        10.01 o                         
  -3  -9   9        446.55        422.36        17.47 o                         
  -2  -9   9          0.54         -0.46         3.64 o                         
  -1  -9   9         12.78         12.20         6.00 o                         
   0  -9   9          0.73         -1.39         4.85 o                         
   1  -9   9          1.35          0.29         4.74 o                         
  -7  -8   9        123.76        113.10        14.19 o                         
  -6  -8   9          0.32         -4.61         5.93 o                         
  -5  -8   9          0.40          1.47         4.50 o                         
  -4  -8   9        114.68        121.32        10.14 o                         
  -3  -8   9        423.33        407.42        53.04 o                         
  -2  -8   9        123.39        139.53         9.79 o                         
  -1  -8   9         77.11         81.58         9.09 o                         
   0  -8   9         10.01          8.03         5.52 o                         
   1  -8   9          0.08          4.60         5.56 o                         
   2  -8   9          5.25          6.89         6.61 o                         
   3  -8   9          6.68          7.54         6.81 o                         
  -7  -7   9         14.34         17.48         8.04 o                         
  -6  -7   9         12.05          6.35         5.99 o                         
  -5  -7   9         17.22         21.89         6.53 o                         
  -4  -7   9         14.26         15.33         5.30 o                         
  -3  -7   9         13.95         16.80         9.98 o                         
  -2  -7   9         28.96         24.60         3.34 o                         
  -1  -7   9        746.64        834.82        23.44 o                         
   0  -7   9         40.85         31.44         6.37 o                         
   1  -7   9         71.85         63.86         8.49 o                         
   2  -7   9         63.48         70.61        11.11 o                         
   3  -7   9         73.86         87.93        10.09 o                         
   4  -7   9          2.35         -1.14        10.57 o                         
  -8  -6   9          7.11          8.84         7.82 o                         
  -7  -6   9         30.20         24.11         8.47 o                         
  -6  -6   9         29.58         30.73         7.72 o                         
  -5  -6   9          4.39          9.98         5.15 o                         
  -4  -6   9          0.53          8.88        13.89 o                         
  -3  -6   9         31.46         38.74        15.28 o                         
  -2  -6   9         58.59         48.03         5.09 o                         
  -1  -6   9        497.31        495.84        27.85 o                         
   0  -6   9       1188.94       1246.71        30.33 o                         
   1  -6   9         51.14         72.89         7.51 o                         
   2  -6   9          1.96          3.39         4.45 o                         
   3  -6   9          0.53          1.89         4.26 o                         
   4  -6   9         74.10         84.96        10.64 o                         
   5  -6   9        118.33        121.52        12.06 o                         
  -8  -5   9          1.05          2.57         6.45 o                         
  -7  -5   9        321.75        313.41        19.34 o                         
  -6  -5   9         31.92         32.35         7.41 o                         
  -5  -5   9          0.84         -1.06         4.31 o                         
  -4  -5   9         13.09          4.05         3.77 o                         
  -3  -5   9         55.50         43.19         2.55 o                         
  -2  -5   9         85.77         85.85         3.90 o                         
  -1  -5   9        917.19        867.32        32.49 o                         
   0  -5   9       1348.45       1458.22        30.06 o                         
   1  -5   9        159.47        159.18         8.76 o                         
   2  -5   9         27.12         39.59         6.06 o                         
   3  -5   9          4.88         -0.53         3.22 o                         
   4  -5   9          0.90         -2.53         4.19 o                         
   5  -5   9         27.75         24.18         6.63 o                         
   6  -5   9          7.69         16.32         6.87 o                         
  -8  -4   9        164.70        170.82        16.59 o                         
  -7  -4   9        272.39        278.67        18.34 o                         
  -6  -4   9          1.79         -5.43         5.43 o                         
  -5  -4   9         60.13         43.58        10.18 o                         
  -4  -4   9          0.72         -2.33         3.45 o                         
  -3  -4   9        253.71        252.19        13.69 o                         
  -2  -4   9         12.08         11.18         3.05 o                         
  -1  -4   9         50.68         31.77         3.31 o                         
   0  -4   9         13.12          5.35         2.21 o                         
   1  -4   9         52.81         46.83         4.51 o                         
   2  -4   9         19.07         21.61         3.53 o                         
   3  -4   9         35.75         38.32         5.22 o                         
   4  -4   9          0.02         -2.31         3.77 o                         
   5  -4   9         54.93         60.49         7.69 o                         
   6  -4   9        165.31        179.88        12.41 o                         
  -8  -3   9         28.67         41.85        10.48 o                         
  -7  -3   9          3.56          8.77        11.22 o                         
  -6  -3   9         26.15         26.23         7.08 o                         
  -5  -3   9       1172.62       1196.06        31.85 o                         
  -4  -3   9          3.34          2.85         4.79 o                         
  -3  -3   9        290.48        313.65        11.25 o                         
  -2  -3   9        163.53        157.73         4.39 o                         
  -1  -3   9        504.42        421.28         7.69 o                         
   0  -3   9         98.58        124.50         6.00 o                         
   1  -3   9        944.18        968.69        18.10 o                         
   2  -3   9        109.87        107.25         8.24 o                         
   3  -3   9          0.79         -2.81         2.81 o                         
   4  -3   9        323.66        335.05        12.45 o                         
   5  -3   9        461.07        474.32        16.93 o                         
   6  -3   9         18.18         17.41         5.79 o                         
   7  -3   9         11.88         18.93         5.77 o                         
  -8  -2   9         37.26         40.56        10.23 o                         
  -7  -2   9         79.27        102.25        11.99 o                         
  -6  -2   9        182.73        166.71        12.56 o                         
  -5  -2   9         12.74         21.38        17.29 o                         
  -4  -2   9          3.10          8.12         3.84 o                         
  -3  -2   9         18.18          7.81         1.96 o                         
  -2  -2   9        249.67        275.75         6.08 o                         
  -1  -2   9         38.94         73.21         2.87 o                         
   0  -2   9        298.26        216.17         7.46 o                         
   1  -2   9         64.61         46.03         2.26 o                         
   2  -2   9       1061.98        989.16        53.53 o                         
   3  -2   9        544.49        553.33        13.00 o                         
   4  -2   9        429.19        529.88        17.92 o                         
   5  -2   9         14.59         17.35         4.87 o                         
   6  -2   9         16.93         17.59         4.45 o                         
   7  -2   9        194.97        183.74        10.67 o                         
   8  -2   9         11.25         19.04         5.45 o                         
  -7  -1   9         56.61         57.91         9.80 o                         
  -6  -1   9        268.64        301.61        34.77 o                         
  -5  -1   9         29.19         37.40         6.22 o                         
  -4  -1   9        425.32        390.06        42.73 o                         
  -3  -1   9        189.96        157.55         5.63 o                         
  -2  -1   9          4.32         16.56         2.15 o                         
  -1  -1   9        697.10        701.00        23.43 o                         
   0  -1   9         48.17         21.10         1.86 o                         
   1  -1   9        381.59        255.36         5.12 o                         
   2  -1   9         57.63         43.88         2.26 o                         
   3  -1   9         82.91         70.02         2.59 o                         
   4  -1   9        227.53        180.62         8.89 o                         
   5  -1   9        139.87        147.55         7.19 o                         
   6  -1   9          1.14         -7.61         7.61 o                         
   7  -1   9        227.80        211.77        10.05 o                         
   8  -1   9          4.64          8.72         4.07 o                         
  -7   0   9         14.81          4.16         5.89 o                         
  -6   0   9         30.15         28.23         6.82 o                         
  -5   0   9        688.87        682.79        38.21 o                         
  -4   0   9        406.49        389.39        13.94 o                         
  -3   0   9        343.36        342.26        11.42 o                         
  -2   0   9        262.78        342.23         7.42 o                         
  -1   0   9        217.37        145.50         5.64 o                         
   0   0   9       2271.74       2487.27        26.81 o                         
   1   0   9        196.21        304.33        12.37 o                         
   2   0   9        287.72        185.41         4.34 o                         
   3   0   9        338.54        316.96         8.17 o                         
   4   0   9          4.84          9.52         2.22 o                         
   5   0   9          4.32          5.84         2.37 o                         
   6   0   9        296.37        267.11         7.68 o                         
   7   0   9         66.41         53.29         4.96 o                         
   8   0   9          4.50          5.49         3.50 o                         
  -7   1   9         25.08         28.93         8.64 o                         
  -6   1   9        126.76        127.00        11.45 o                         
  -5   1   9          2.94          3.76         2.82 o                         
  -4   1   9         66.15         72.52         8.26 o                         
  -3   1   9        512.78        543.16        12.42 o                         
  -2   1   9        397.82        393.64        12.26 o                         
  -1   1   9        286.95        352.85         6.75 o                         
   0   1   9        157.68        115.61         5.27 o                         
   1   1   9        389.90        376.28         7.63 o                         
   2   1   9        120.38        145.90         3.84 o                         
   3   1   9       1265.76       1084.26        15.12 o                         
   4   1   9         27.87         24.29         2.24 o                         
   5   1   9         67.01         60.07         3.37 o                         
   6   1   9         29.42         34.94         5.70 o                         
   7   1   9         84.63         89.54         7.18 o                         
   8   1   9          1.15          0.01         1.81 o                         
   9   1   9         28.97         33.59        11.88 o                         
  -6   2   9          1.76         -3.59         6.06 o                         
  -5   2   9         29.44         13.30         4.19 o                         
  -4   2   9          0.51          1.91         2.90 o                         
  -3   2   9         22.32         15.45         4.50 o                         
  -2   2   9        157.51        160.90         9.36 o                         
  -1   2   9        507.98        520.39        29.69 o                         
   0   2   9        599.79        728.38        16.64 o                         
   1   2   9        402.19        530.51        12.64 o                         
   2   2   9       1892.61       1859.86        28.47 o                         
   3   2   9        554.65        590.07         9.37 o                         
   4   2   9         31.11         31.41         3.32 o                         
   5   2   9        720.22        637.83        20.27 o                         
   6   2   9         83.22         89.38         6.31 o                         
   7   2   9         58.93         45.97         5.65 o                         
   8   2   9         36.69         42.55        10.09 o                         
   9   2   9         19.41         16.88         8.52 o                         
  -6   3   9         14.26         23.31         9.58 o                         
  -5   3   9         38.08         33.96         5.62 o                         
  -4   3   9        135.57        140.42        12.65 o                         
  -3   3   9        153.12        123.45         6.27 o                         
  -2   3   9        624.39        586.04        20.88 o                         
  -1   3   9        511.31        464.80        37.32 o                         
   0   3   9        693.60        727.11        18.58 o                         
   1   3   9        310.37        346.17        11.53 o                         
   2   3   9         58.29         79.04         5.41 o                         
   3   3   9       1388.13       1426.23        25.34 o                         
   4   3   9         48.79         34.97         2.76 o                         
   5   3   9          0.18          0.49         2.78 o                         
   6   3   9         30.50         27.89         5.60 o                         
   7   3   9         79.21         46.65        35.64 o                         
   8   3   9          4.40          3.26         3.57 o                         
   9   3   9         18.04         10.06         5.67 o                         
  -5   4   9          1.30          3.78         5.17 o                         
  -4   4   9         52.13         49.72         5.97 o                         
  -3   4   9         35.98         38.67         4.94 o                         
  -2   4   9        745.29        788.86        50.03 o                         
  -1   4   9         51.22         63.72         9.18 o                         
   0   4   9         47.11         50.77         5.82 o                         
   1   4   9         32.41         31.50         8.14 o                         
   2   4   9         54.56         58.37         4.65 o                         
   3   4   9         72.65         92.02         6.16 o                         
   4   4   9        770.86        722.47        13.15 o                         
   5   4   9         68.06         68.57         3.84 o                         
   6   4   9         38.60         48.26         4.99 o                         
   7   4   9        243.09        219.69        15.71 o                         
   8   4   9        136.00        115.54         9.52 o                         
   9   4   9          7.88          3.72         4.96 o                         
  -4   5   9          5.19          7.44         6.24 o                         
  -3   5   9          4.50         -0.85         4.27 o                         
  -2   5   9         18.80         15.83         5.91 o                         
  -1   5   9         39.82         41.71         7.06 o                         
   0   5   9         78.83         86.57         8.01 o                         
   1   5   9        187.46        202.81        10.07 o                         
   2   5   9         43.82         43.74         5.78 o                         
   3   5   9         92.15         80.13         7.02 o                         
   4   5   9          9.24          7.95         2.08 o                         
   5   5   9          1.10          2.27         2.99 o                         
   6   5   9        135.19        119.07         6.43 o                         
   7   5   9          4.14          1.94         2.23 o                         
   8   5   9          1.42          1.72         2.72 o                         
   9   5   9         33.01         37.51         7.52 o                         
  -4   6   9         42.91         38.20         9.43 o                         
  -3   6   9        163.81        143.19        19.83 o                         
  -2   6   9         34.10         37.97         8.20 o                         
  -1   6   9          6.71          8.18         7.40 o                         
   0   6   9          1.13         -4.42         4.42 o                         
   1   6   9        172.48        164.73        11.31 o                         
   2   6   9        296.05        290.56        12.56 o                         
   3   6   9        106.70        124.88         8.79 o                         
   4   6   9          2.46          1.30         3.75 o                         
   5   6   9        713.72        697.28        45.92 o                         
   6   6   9        213.83        225.49         8.75 o                         
   7   6   9         22.06         24.46         9.64 o                         
   8   6   9          0.48          5.72         5.82 o                         
   9   6   9          4.60          6.24         4.88 o                         
  -3   7   9         27.92         39.64        17.18 o                         
  -2   7   9          4.51         17.68        14.40 o                         
  -1   7   9         36.67         63.12        13.54 o                         
   0   7   9          5.37          5.59         4.75 o                         
   1   7   9         22.40         37.96         6.71 o                         
   2   7   9         61.66        124.27        42.69 o                         
   3   7   9          1.31          0.58         3.35 o                         
   4   7   9          3.57          6.70         4.38 o                         
   5   7   9        372.39        373.67        15.38 o                         
   6   7   9         25.90         29.15         4.15 o                         
   7   7   9          9.71         14.93         3.92 o                         
   8   7   9         52.83         67.38         8.16 o                         
   9   7   9          0.07          2.76         4.63 o                         
  -2   8   9         13.74         13.15         9.42 o                         
  -1   8   9          6.94         12.24         6.92 o                         
   0   8   9          7.94         18.79         6.47 o                         
   1   8   9         18.24         15.03         5.84 o                         
   2   8   9        239.76        258.13        15.02 o                         
   3   8   9        144.15        151.17        11.14 o                         
   4   8   9          1.91         15.17        22.57 o                         
   5   8   9        117.66        131.71        10.24 o                         
   6   8   9         54.56         50.48         7.35 o                         
   7   8   9          3.41          2.43         4.15 o                         
   8   8   9          1.66         -1.70         6.85 o                         
   9   8   9          0.05          6.01         8.21 o                         
   0   9   9         55.45         68.15        10.24 o                         
   1   9   9          8.00         12.44         6.36 o                         
   2   9   9        218.04        244.27        15.43 o                         
   3   9   9          1.06          6.45         5.19 o                         
   4   9   9         39.30         46.21         8.17 o                         
   5   9   9         18.91         35.95        12.37 o                         
   6   9   9          1.22          3.43         6.42 o                         
   7   9   9          6.01          7.77         5.49 o                         
   8   9   9         33.29         29.95        11.37 o                         
   1  10   9         55.28         50.78         8.81 o                         
   2  10   9          1.35          7.56         6.29 o                         
   3  10   9         11.35         15.01         6.83 o                         
   4  10   9          0.45          3.85         5.42 o                         
   5  10   9         36.74         41.84         8.28 o                         
   6  10   9          0.52         -5.74         5.74 o                         
   7  10   9         13.57         22.12        10.56 o                         
  -4 -10  10          0.07         -2.08         8.91 o                         
  -3 -10  10          0.22          7.53         4.47 o                         
  -2 -10  10          0.02          1.06         4.69 o                         
  -1 -10  10          5.91          8.84         6.57 o                         
  -6  -9  10         47.38         40.85         9.88 o                         
  -5  -9  10          0.13          4.45         5.94 o                         
  -4  -9  10        373.76        271.86       180.30 o                         
  -3  -9  10          6.94         10.67         4.54 o                         
  -2  -9  10         44.46         53.44         7.56 o                         
  -1  -9  10          3.24         -1.23         4.37 o                         
   0  -9  10         34.94         37.98         8.60 o                         
   1  -9  10         33.20         41.14         9.69 o                         
  -7  -8  10         12.63         24.35         9.13 o                         
  -6  -8  10          3.33         -1.74         5.58 o                         
  -5  -8  10         30.44         23.21         7.32 o                         
  -4  -8  10         15.88         23.87         6.76 o                         
  -3  -8  10          0.71         -0.86         2.04 o                         
  -2  -8  10         92.29         91.99         8.40 o                         
  -1  -8  10        194.13        199.72        12.16 o                         
   0  -8  10        195.49        259.49        19.33 o                         
   1  -8  10         10.98          7.36         5.55 o                         
   2  -8  10        143.85        167.40        14.00 o                         
   3  -8  10         64.33         58.09        10.45 o                         
  -7  -7  10        195.35        171.46        16.46 o                         
  -6  -7  10        363.68        353.31        20.49 o                         
  -5  -7  10        515.15        500.40        26.67 o                         
  -4  -7  10          7.64          1.89         6.42 o                         
  -3  -7  10        216.16        206.69        15.41 o                         
  -2  -7  10        305.78        305.13         9.93 o                         
  -1  -7  10        490.53        495.46        18.09 o                         
   0  -7  10          2.29          2.86         3.92 o                         
   1  -7  10         65.80         87.40         9.07 o                         
   2  -7  10          5.55          3.88         4.92 o                         
   3  -7  10         12.73         21.34         7.29 o                         
   4  -7  10         43.99         45.63         9.43 o                         
  -7  -6  10         24.64         43.00        10.31 o                         
  -6  -6  10         36.35         46.27         8.89 o                         
  -5  -6  10        229.00        232.32        13.90 o                         
  -4  -6  10        255.18        262.35        13.70 o                         
  -3  -6  10        650.63        615.46        22.63 o                         
  -2  -6  10         48.61         88.22        18.14 o                         
  -1  -6  10          7.49         12.84         4.93 o                         
   0  -6  10        188.82        200.88         9.94 o                         
   1  -6  10          7.83          5.84         4.22 o                         
   2  -6  10        403.71        502.96        19.87 o                         
   3  -6  10          2.87         -0.67         3.71 o                         
   4  -6  10          4.15          3.54         4.66 o                         
   5  -6  10         12.31         31.61        17.62 o                         
  -7  -5  10         19.59         24.67         8.80 o                         
  -6  -5  10        132.60        177.88        14.03 o                         
  -5  -5  10          0.01         -3.13         4.36 o                         
  -4  -5  10         21.53         29.33         6.04 o                         
  -3  -5  10        372.01        334.71        14.54 o                         
  -2  -5  10         12.70         14.79         4.39 o                         
  -1  -5  10        617.59        670.06        21.80 o                         
   0  -5  10        300.79        301.89        11.00 o                         
   1  -5  10        265.29        253.08        10.77 o                         
   2  -5  10          0.76          1.27         3.30 o                         
   3  -5  10        463.67        528.89        19.60 o                         
   4  -5  10         15.06         35.16         8.98 o                         
   5  -5  10         12.05         13.67         5.99 o                         
   6  -5  10          3.71         -0.46         4.47 o                         
  -7  -4  10          3.22          6.22         6.55 o                         
  -6  -4  10          9.44         21.66         8.51 o                         
  -5  -4  10         91.28         87.16         8.66 o                         
  -4  -4  10          2.43          4.06         3.81 o                         
  -3  -4  10        315.49        333.94        19.13 o                         
  -2  -4  10        546.17        529.28        12.88 o                         
  -1  -4  10        891.97        899.37        14.29 o                         
   0  -4  10        244.00        211.63         5.72 o                         
   1  -4  10        927.88       1002.29        45.22 o                         
   2  -4  10         66.81         76.21         6.86 o                         
   3  -4  10        127.38        134.93         8.88 o                         
   4  -4  10        126.35        131.69         8.97 o                         
   5  -4  10         12.17         14.18         8.16 o                         
   6  -4  10         89.52         78.27         9.27 o                         
  -7  -3  10          2.65         -1.99         5.49 o                         
  -6  -3  10         90.07         89.81        10.19 o                         
  -5  -3  10         17.87         21.66         5.89 o                         
  -4  -3  10        125.46        114.49         9.46 o                         
  -3  -3  10        539.61        538.93        23.90 o                         
  -2  -3  10        350.22        365.28         7.78 o                         
  -1  -3  10        396.61        367.10         7.29 o                         
   0  -3  10        969.97        941.99        16.77 o                         
   1  -3  10          6.21         12.49         4.55 o                         
   2  -3  10         62.83         69.08         5.17 o                         
   3  -3  10        838.01        810.91        19.96 o                         
   4  -3  10         14.21         13.69         4.23 o                         
   5  -3  10        129.81        130.89         8.89 o                         
   6  -3  10        244.87        266.66        13.47 o                         
   7  -3  10        101.34         90.85         9.19 o                         
  -7  -2  10         10.56          9.45         7.03 o                         
  -6  -2  10         52.78         47.57         8.39 o                         
  -5  -2  10         15.77         26.43         6.24 o                         
  -4  -2  10        104.65        107.75        13.29 o                         
  -3  -2  10         82.22         79.26         4.07 o                         
  -2  -2  10        242.79        196.74         5.62 o                         
  -1  -2  10        109.09        115.74         4.02 o                         
   0  -2  10        556.79        491.52        19.17 o                         
   1  -2  10        159.09        156.15         5.70 o                         
   2  -2  10        107.85         99.58         5.14 o                         
   3  -2  10          7.22          9.08         2.97 o                         
   4  -2  10         58.95         65.30        15.01 o                         
   5  -2  10        160.09        162.75        16.47 o                         
   6  -2  10          0.30         -3.52         3.52 o                         
   7  -2  10          4.56          8.71         4.98 o                         
  -7  -1  10         60.30         54.64        10.06 o                         
  -6  -1  10          9.82         16.40         6.60 o                         
  -5  -1  10         30.64         34.30         6.65 o                         
  -4  -1  10          5.56          8.95         2.70 o                         
  -3  -1  10        171.45        171.12         8.58 o                         
  -2  -1  10          0.40          1.94         1.67 o                         
  -1  -1  10       2287.70       2366.26        28.59 o                         
   0  -1  10         36.72         62.13         2.90 o                         
   1  -1  10        218.62        153.62         4.38 o                         
   2  -1  10        974.09       1012.74        56.70 o                         
   3  -1  10        133.79        112.37         5.57 o                         
   4  -1  10        257.48        252.16         8.72 o                         
   5  -1  10         94.88         81.65         5.56 o                         
   6  -1  10        100.67         97.12         7.81 o                         
   7  -1  10          0.52         -3.39         3.39 o                         
   8  -1  10         30.29         35.48         5.91 o                         
  -7   0  10          1.93          2.68         6.22 o                         
  -6   0  10        216.36        194.90        14.17 o                         
  -5   0  10        147.19        138.56        10.56 o                         
  -4   0  10          0.43          2.71         2.28 o                         
  -3   0  10        209.52        203.32         9.67 o                         
  -2   0  10         13.74         23.00         2.63 o                         
  -1   0  10        113.40        139.86         4.31 o                         
   0   0  10         52.35         66.09         3.20 o                         
   1   0  10       2783.31       3217.33        34.64 o                         
   2   0  10       1375.94       1276.18        27.28 o                         
   3   0  10        318.54        271.32         5.93 o                         
   4   0  10         92.22         96.42         3.77 o                         
   5   0  10          1.79         -0.19         2.06 o                         
   6   0  10         50.22         51.74         4.95 o                         
   7   0  10         59.76         50.99         5.66 o                         
   8   0  10        111.63        109.15        18.20 o                         
  -6   1  10        103.43        108.23        10.97 o                         
  -5   1  10          9.77         16.95         5.61 o                         
  -4   1  10        108.42         92.13         6.95 o                         
  -3   1  10          0.71         -1.50         3.20 o                         
  -2   1  10         60.56         49.60         3.57 o                         
  -1   1  10          2.18          6.41         1.54 o                         
   0   1  10         97.45         66.11         5.10 o                         
   1   1  10       1181.40       1147.57        28.01 o                         
   2   1  10        137.22        181.80         7.70 o                         
   3   1  10        306.95        408.01         7.89 o                         
   4   1  10       1048.82       1082.38        15.65 o                         
   5   1  10        211.02        198.10         7.50 o                         
   6   1  10         54.15         53.12         4.34 o                         
   7   1  10        115.25        109.23         5.51 o                         
   8   1  10         50.58         33.94        34.13 o                         
   9   1  10        108.34        111.46        17.91 o                         
  -6   2  10        108.38        103.73        11.31 o                         
  -5   2  10        134.62        100.40         7.84 o                         
  -4   2  10        187.31        174.17        12.37 o                         
  -3   2  10         25.48         27.41         3.56 o                         
  -2   2  10        112.75        104.72        12.55 o                         
  -1   2  10         51.55         35.73         2.52 o                         
   0   2  10         83.27        119.97         7.41 o                         
   1   2  10        115.07        189.40         7.54 o                         
   2   2  10        489.21        504.05        14.96 o                         
   3   2  10       1573.33       1668.30        27.34 o                         
   4   2  10        283.05        261.39         6.34 o                         
   5   2  10          2.62          7.31         2.24 o                         
   6   2  10          1.46          7.49         3.03 o                         
   7   2  10        313.59        303.08        16.38 o                         
   8   2  10         36.52         53.28         7.17 o                         
  -5   3  10        155.10        137.47        14.48 o                         
  -4   3  10          0.02         -0.40         2.23 o                         
  -3   3  10          5.70        114.89        75.69 o                         
  -2   3  10         11.37         15.50         2.82 o                         
  -1   3  10        351.88        304.59        16.78 o                         
   0   3  10        605.55        632.58        18.48 o                         
   1   3  10          9.87          9.73         5.75 o                         
   2   3  10        456.79        423.66        12.40 o                         
   3   3  10        205.17        166.65         4.24 o                         
   4   3  10        467.87        436.83        11.16 o                         
   5   3  10          7.53         12.63         2.43 o                         
   6   3  10         78.95         79.07         6.04 o                         
   7   3  10         17.69          9.31         6.03 o                         
   8   3  10         66.50         52.22         7.09 o                         
   9   3  10         12.08         11.87         5.86 o                         
  -5   4  10         63.98         84.22        25.21 o                         
  -4   4  10          0.78         -1.69         4.56 o                         
  -3   4  10        139.48        103.88         6.88 o                         
  -2   4  10        510.10        527.68        30.79 o                         
  -1   4  10        589.78        646.43        29.68 o                         
   0   4  10         30.24         23.47         5.00 o                         
   1   4  10         60.31         61.06         6.99 o                         
   2   4  10        533.38        520.80        19.04 o                         
   3   4  10        179.23        173.60         8.85 o                         
   4   4  10        716.95        753.48        22.51 o                         
   5   4  10         10.06          9.91         2.57 o                         
   6   4  10        106.12        110.57         6.20 o                         
   7   4  10          4.53          2.37         2.18 o                         
   8   4  10          3.03          4.61         3.19 o                         
   9   4  10         46.25         56.40         8.27 o                         
  -4   5  10          7.09          7.21         8.74 o                         
  -3   5  10        162.33        148.35        12.80 o                         
  -2   5  10          0.72          8.75         5.55 o                         
  -1   5  10        765.19        724.87        25.03 o                         
   0   5  10          0.08         16.46        20.58 o                         
   1   5  10          2.22          1.13         4.17 o                         
   2   5  10         22.18         20.71         4.61 o                         
   3   5  10        100.39        118.28         9.39 o                         
   4   5  10         46.96         46.10         5.14 o                         
   5   5  10        128.56        124.19         9.61 o                         
   6   5  10         33.64         36.55         3.94 o                         
   7   5  10          2.39          1.76         2.41 o                         
   8   5  10          0.07         -1.60         2.73 o                         
   9   5  10          4.20         11.72         5.60 o                         
  -3   6  10         49.18         58.60        10.27 o                         
  -2   6  10         35.69         45.69        10.36 o                         
  -1   6  10         12.90         12.62         8.94 o                         
   0   6  10         76.94         55.04         8.31 o                         
   1   6  10        186.12        137.23        12.36 o                         
   2   6  10          5.34          6.73         4.50 o                         
   3   6  10         81.99         70.94         7.72 o                         
   4   6  10       1115.10       1216.59        31.90 o                         
   5   6  10        395.60        493.46        27.70 o                         
   6   6  10         57.34         48.58         4.16 o                         
   7   6  10         11.35          5.89         3.76 o                         
   8   6  10         25.92         21.16         7.46 o                         
   9   6  10          3.42          2.40         4.55 o                         
  -2   7  10         85.51         61.19        10.79 o                         
  -1   7  10          6.92          9.13         6.32 o                         
   0   7  10          0.95          4.86         5.59 o                         
   1   7  10         19.42         27.76         6.81 o                         
   2   7  10        132.61        118.22         9.83 o                         
   3   7  10         12.61         19.29         5.90 o                         
   4   7  10          0.51          0.42         3.47 o                         
   5   7  10         14.99         24.91         6.07 o                         
   6   7  10        255.94        270.95        23.75 o                         
   7   7  10         25.10         20.46         6.87 o                         
   8   7  10         79.59         48.78         7.65 o                         
   9   7  10         41.63         25.64        10.32 o                         
  -1   8  10         25.15         37.62         9.18 o                         
   0   8  10         19.64         16.09         8.67 o                         
   1   8  10          0.68         -4.55         5.12 o                         
   2   8  10          3.63         -4.36         6.06 o                         
   3   8  10         26.40         26.00         6.61 o                         
   4   8  10          0.15         -4.33         4.69 o                         
   5   8  10         65.81         59.16         8.05 o                         
   6   8  10        232.73        224.54        19.71 o                         
   7   8  10          8.88         12.38         8.16 o                         
   8   8  10          0.65          1.75         6.25 o                         
   0   9  10        116.40         99.29        20.96 o                         
   1   9  10          9.89          1.05         7.59 o                         
   2   9  10         50.08         26.02         7.65 o                         
   3   9  10          6.90         11.47         8.79 o                         
   4   9  10         10.85         12.24         6.04 o                         
   5   9  10         38.53         44.31         8.40 o                         
   6   9  10         28.16         38.70         7.89 o                         
   7   9  10          7.79          3.26         5.52 o                         
   8   9  10         39.85         53.80        12.64 o                         
   2  10  10         17.94         14.69         7.18 o                         
   3  10  10         47.13         34.79         8.33 o                         
   4  10  10         12.50         11.30         6.56 o                         
   5  10  10          0.23         -0.61         4.07 o                         
   6  10  10          6.34         -0.54         4.63 o                         
   7  10  10         71.81        101.76        16.98 o                         
  -3 -10  11          0.28          2.87        10.15 o                         
  -2 -10  11         46.82         57.77         8.49 o                         
  -5  -9  11          1.01         -0.94         4.79 o                         
  -4  -9  11          3.77          2.20         9.00 o                         
  -3  -9  11         25.18         27.31         6.15 o                         
  -2  -9  11          0.26          1.40         7.35 o                         
  -1  -9  11         34.34         51.27         8.19 o                         
   0  -9  11         59.81         64.38        10.24 o                         
   1  -9  11        127.70        111.94        20.86 o                         
  -6  -8  11         79.70        102.76        13.42 o                         
  -5  -8  11        129.10        125.50        12.61 o                         
  -4  -8  11          2.38          3.72         4.92 o                         
  -3  -8  11         67.05         52.35         4.99 o                         
  -2  -8  11         51.15         59.93         6.89 o                         
  -1  -8  11         67.16         58.36         8.94 o                         
   0  -8  11        138.32        166.56        13.18 o                         
   1  -8  11         27.53         31.34         7.89 o                         
   2  -8  11          4.46         -0.99         5.73 o                         
  -7  -7  11        127.39        137.29        15.74 o                         
  -6  -7  11         31.39         49.24        10.02 o                         
  -5  -7  11         83.97         70.98        10.52 o                         
  -4  -7  11          5.19          5.67         7.64 o                         
  -3  -7  11          7.15         12.46         6.35 o                         
  -2  -7  11         40.03         33.69         3.77 o                         
  -1  -7  11        412.16        417.55        16.09 o                         
   0  -7  11        734.59        754.08        24.35 o                         
   1  -7  11          4.81          8.64         4.87 o                         
   2  -7  11         42.51         65.58         8.27 o                         
   3  -7  11         39.50         44.02         8.19 o                         
   4  -7  11         51.70         55.84        10.22 o                         
  -7  -6  11          2.69          7.20         7.78 o                         
  -6  -6  11         17.76         35.67         8.33 o                         
  -5  -6  11        111.97        115.80        11.43 o                         
  -4  -6  11         55.14         53.26         9.03 o                         
  -3  -6  11        276.38        270.11         9.04 o                         
  -2  -6  11          0.68          0.83         2.08 o                         
  -1  -6  11        164.60        167.81         9.05 o                         
   0  -6  11         13.92         17.76         5.24 o                         
   1  -6  11        332.19        344.57        14.80 o                         
   2  -6  11          0.06          0.39         3.59 o                         
   3  -6  11          5.89          6.81         5.03 o                         
   4  -6  11          1.42          1.01         4.87 o                         
   5  -6  11        132.17        129.02        12.65 o                         
  -7  -5  11        150.58        141.86        14.47 o                         
  -6  -5  11          0.07          2.37         5.06 o                         
  -5  -5  11        101.28        109.75        18.60 o                         
  -4  -5  11          1.18          8.17         4.82 o                         
  -3  -5  11        335.87        462.15       105.23 o                         
  -2  -5  11          0.64         -2.08         2.08 o                         
  -1  -5  11         77.74         64.44         3.81 o                         
   0  -5  11        482.23        520.69        15.20 o                         
   1  -5  11        741.01        768.29        21.03 o                         
   2  -5  11        549.26        578.92        19.45 o                         
   3  -5  11          0.63         -1.07         3.57 o                         
   4  -5  11          0.54          2.46         4.16 o                         
   5  -5  11         55.19         49.86         8.03 o                         
  -7  -4  11        188.37        195.99        16.37 o                         
  -6  -4  11          3.34          5.46         6.23 o                         
  -5  -4  11        353.14        324.60        16.45 o                         
  -4  -4  11         23.84         25.28         5.51 o                         
  -3  -4  11        147.86        154.64         7.56 o                         
  -2  -4  11         14.26         14.29         2.53 o                         
  -1  -4  11        137.26        127.95         5.37 o                         
   0  -4  11        105.29         89.99         3.86 o                         
   1  -4  11         37.08         40.83         4.88 o                         
   2  -4  11        931.10        965.97        24.06 o                         
   3  -4  11        717.61        740.88        21.41 o                         
   4  -4  11        192.26        186.78        10.72 o                         
   5  -4  11         22.35         19.72         5.77 o                         
   6  -4  11          1.93          3.38         4.54 o                         
  -7  -3  11         13.77          6.90         6.54 o                         
  -6  -3  11          0.55          6.58         5.17 o                         
  -5  -3  11        470.15        438.62        18.48 o                         
  -4  -3  11         38.99         38.30         5.91 o                         
  -3  -3  11         59.53         45.95         3.57 o                         
  -2  -3  11         20.44         15.44         2.24 o                         
  -1  -3  11         23.96         23.63         3.32 o                         
   0  -3  11        166.43        173.15         7.37 o                         
   1  -3  11        453.50        400.02        14.26 o                         
   2  -3  11         92.23         86.62         5.78 o                         
   3  -3  11         25.52         31.40         4.81 o                         
   4  -3  11        695.02        700.12        19.41 o                         
   5  -3  11         14.21         17.52         4.78 o                         
   6  -3  11        105.30         90.68        17.43 o                         
   7  -3  11          1.41         -3.91         7.55 o                         
  -7  -2  11         29.41         45.28        13.05 o                         
  -6  -2  11        104.60        140.40        20.46 o                         
  -5  -2  11        679.37        691.27        23.83 o                         
  -4  -2  11          7.92          7.14         3.97 o                         
  -3  -2  11        792.10        825.37        21.52 o                         
  -2  -2  11         11.75         23.75         5.70 o                         
  -1  -2  11          0.21          7.29         5.16 o                         
   0  -2  11          3.32          5.27         1.84 o                         
   1  -2  11         39.40         38.14         4.29 o                         
   2  -2  11        896.35        862.32        23.70 o                         
   3  -2  11          1.13         -2.02         2.39 o                         
   4  -2  11        278.88        280.54        10.38 o                         
   5  -2  11         15.49         26.62         4.69 o                         
   6  -2  11        280.38        259.84        15.26 o                         
   7  -2  11        122.81        115.51         9.25 o                         
  -7  -1  11         25.74         26.37         8.84 o                         
  -6  -1  11         69.74         83.97        10.50 o                         
  -5  -1  11        266.15        278.74        14.28 o                         
  -4  -1  11          5.25          3.50         6.72 o                         
  -3  -1  11       1606.08       1558.61        50.81 o                         
  -2  -1  11          8.17         10.96         3.30 o                         
  -1  -1  11        295.56        345.34         9.59 o                         
   0  -1  11          6.62          8.20         3.12 o                         
   1  -1  11         91.25        125.46         4.36 o                         
   2  -1  11          6.41          3.69         1.65 o                         
   3  -1  11       1134.12       1070.76        15.03 o                         
   4  -1  11        659.84        667.92        14.73 o                         
   5  -1  11        196.76        185.86         8.71 o                         
   6  -1  11        150.45        154.59         8.56 o                         
   7  -1  11          9.87          6.28         3.84 o                         
   8  -1  11         59.02         42.73         8.48 o                         
  -7   0  11         32.73         38.97        10.31 o                         
  -6   0  11          1.07          3.62         5.34 o                         
  -5   0  11          9.20         17.55         5.76 o                         
  -4   0  11         91.56         89.31         9.16 o                         
  -3   0  11          5.57          8.33         3.02 o                         
  -2   0  11         14.81         11.30         2.50 o                         
  -1   0  11        810.05        817.74        18.46 o                         
   0   0  11        464.93        401.74        86.07 o                         
   1   0  11        499.49        512.87         9.47 o                         
   2   0  11         93.13         70.73         7.09 o                         
   3   0  11         87.63         80.10         3.88 o                         
   4   0  11        159.57        143.84         4.89 o                         
   5   0  11        636.84        626.16        12.01 o                         
   6   0  11         73.88         70.07         5.74 o                         
   7   0  11          2.46         -3.30         3.30 o                         
   8   0  11        129.40        113.72         9.68 o                         
  -6   1  11          4.57         -2.44         9.03 o                         
  -5   1  11         66.95         57.18         7.51 o                         
  -4   1  11        335.27        338.58        14.74 o                         
  -3   1  11        406.60        392.22        16.10 o                         
  -2   1  11        105.27        110.72         8.86 o                         
  -1   1  11        320.35        275.04        10.21 o                         
   0   1  11         20.46          9.16         7.46 o                         
   1   1  11         68.55         97.99         4.79 o                         
   2   1  11         20.06         18.33         2.10 o                         
   3   1  11         25.15          9.98         2.17 o                         
   4   1  11          3.93         22.12         4.49 o                         
   5   1  11        159.69        135.36         6.41 o                         
   6   1  11        778.75        816.95        19.01 o                         
   7   1  11         10.44         14.94         3.27 o                         
   8   1  11          0.00          1.79         3.35 o                         
   9   1  11         22.04         11.18        10.22 o                         
  -6   2  11          2.94          6.20        10.77 o                         
  -5   2  11         54.79         60.33        14.70 o                         
  -4   2  11          0.32         -1.55         3.04 o                         
  -3   2  11        431.04        418.52        12.02 o                         
  -2   2  11       2770.79       2679.96        98.77 o                         
  -1   2  11        766.94        788.56        21.87 o                         
   0   2  11          0.84         -1.47         2.76 o                         
   1   2  11          0.12          2.51         2.72 o                         
   2   2  11        562.76        609.85        22.71 o                         
   3   2  11        688.78        730.66        12.20 o                         
   4   2  11         86.54         62.72         3.68 o                         
   5   2  11         89.28        116.48         5.01 o                         
   6   2  11         20.83         16.12         6.69 o                         
   7   2  11        264.52        277.01        11.96 o                         
   8   2  11          9.15          6.96         7.97 o                         
   9   2  11          2.13          7.81         9.10 o                         
  -5   3  11         33.00         48.32        15.25 o                         
  -4   3  11          9.29          8.55         3.83 o                         
  -3   3  11         33.85         16.12         3.99 o                         
  -2   3  11        102.53         72.88         4.68 o                         
  -1   3  11        231.13        213.78        14.93 o                         
   0   3  11        172.17        201.72        10.80 o                         
   1   3  11         38.18         27.45         7.58 o                         
   2   3  11          4.15          8.35         3.26 o                         
   3   3  11         34.85         26.59         4.10 o                         
   4   3  11         62.39         58.39         3.29 o                         
   5   3  11          1.39          0.19         1.58 o                         
   6   3  11         91.61         69.35        44.97 o                         
   7   3  11         25.23         13.42         7.06 o                         
   8   3  11         18.07         11.47        10.51 o                         
   9   3  11          1.66          4.61         6.07 o                         
  -5   4  11        176.90        218.18        27.66 o                         
  -4   4  11         12.55         21.70         9.24 o                         
  -3   4  11         13.18         16.36         6.61 o                         
  -2   4  11         13.74          7.48         5.36 o                         
  -1   4  11        422.28        432.56        34.00 o                         
   0   4  11        405.80        381.62        15.67 o                         
   1   4  11        758.49        827.84        23.66 o                         
   2   4  11         10.04          0.99         3.76 o                         
   3   4  11         90.38        103.53         7.34 o                         
   4   4  11         12.64          8.11         2.81 o                         
   5   4  11        235.60        243.52        28.42 o                         
   6   4  11         40.84         33.90        13.03 o                         
   7   4  11          2.30          4.03         3.14 o                         
   8   4  11         10.02          5.64         3.78 o                         
   9   4  11         12.34         23.25         6.54 o                         
  -4   5  11         37.82         33.85         9.97 o                         
  -3   5  11          0.36         -1.49         4.97 o                         
  -2   5  11          1.19          2.91         5.45 o                         
  -1   5  11          9.31         23.55         6.42 o                         
   0   5  11        282.79        271.32        13.73 o                         
   1   5  11        231.59        242.01        13.14 o                         
   2   5  11        737.99        809.29        27.70 o                         
   3   5  11        160.79        180.02         9.56 o                         
   4   5  11         69.45         77.31         6.47 o                         
   5   5  11        381.17        358.27        23.00 o                         
   6   5  11         49.42         49.87         4.20 o                         
   7   5  11         23.99         11.92         5.54 o                         
   8   5  11         17.69         17.74         7.63 o                         
   9   5  11          2.19          2.18         4.26 o                         
  -3   6  11          1.38          5.77         6.67 o                         
  -2   6  11          4.30          5.03         5.86 o                         
  -1   6  11          1.34         -1.60         4.59 o                         
   0   6  11         44.66         58.84         8.59 o                         
   1   6  11          7.31         18.82         5.83 o                         
   2   6  11        196.67        184.98        11.46 o                         
   3   6  11        129.94        151.45        10.47 o                         
   4   6  11          3.35          1.83         3.95 o                         
   5   6  11        138.58        150.56        10.18 o                         
   6   6  11          0.44          4.93         3.36 o                         
   7   6  11         80.65         84.17         9.73 o                         
   8   6  11         21.60         22.76         5.31 o                         
   9   6  11          0.52         -0.71         3.83 o                         
  -2   7  11          0.18         -5.61         6.49 o                         
  -1   7  11         10.82          6.54         6.47 o                         
   0   7  11         44.73         57.94        20.23 o                         
   1   7  11         67.17         69.35         9.57 o                         
   2   7  11          1.50          2.22         4.15 o                         
   3   7  11         33.21         29.93         6.57 o                         
   4   7  11        104.35        104.96        10.06 o                         
   5   7  11         81.78         87.39         9.01 o                         
   6   7  11          0.19         -4.75         4.75 o                         
   7   7  11          2.43          9.19         5.52 o                         
   8   7  11          4.46          5.44         4.63 o                         
   9   7  11          4.38         10.68         8.93 o                         
  -1   8  11          1.97          9.23         7.65 o                         
   0   8  11         43.88         56.21        10.06 o                         
   1   8  11         18.18         24.10         8.20 o                         
   2   8  11          0.06          0.84         4.00 o                         
   3   8  11         17.97         15.63         6.19 o                         
   4   8  11        136.77        156.35        12.77 o                         
   5   8  11         11.28         26.58         6.90 o                         
   6   8  11         20.03         28.07         6.99 o                         
   7   8  11          4.73          5.74         5.55 o                         
   0   9  11          8.37          9.79         7.24 o                         
   1   9  11         10.18         13.33         7.31 o                         
   2   9  11          6.59          1.41         7.75 o                         
   3   9  11         84.10         75.40        14.33 o                         
   4   9  11          1.05          1.88         5.01 o                         
   5   9  11         28.74         15.73        11.17 o                         
   6   9  11         48.30         57.53         9.20 o                         
   7   9  11          1.32          2.46         4.86 o                         
   2  10  11          5.10         19.97         9.58 o                         
   3  10  11         13.84         15.10         7.38 o                         
   4  10  11         26.80         25.90        11.06 o                         
   5  10  11          1.79          0.85         4.75 o                         
   6  10  11         13.70         23.78         8.24 o                         
  -5  -9  12         14.36         17.35         7.67 o                         
  -4  -9  12          0.24          0.91         7.81 o                         
  -3  -9  12          0.05         14.20        11.35 o                         
  -2  -9  12          9.92         16.74         5.61 o                         
  -1  -9  12        102.20        109.09        10.90 o                         
   0  -9  12         29.82         61.70        13.32 o                         
  -6  -8  12        145.58        138.73        15.54 o                         
  -5  -8  12          8.72          4.50         5.93 o                         
  -4  -8  12        124.50        132.06        12.44 o                         
  -3  -8  12         16.24         17.28         8.67 o                         
  -2  -8  12         11.31          6.97         3.86 o                         
  -1  -8  12        222.32        240.09        15.97 o                         
   0  -8  12        124.55        116.29        10.77 o                         
   1  -8  12          0.32         -2.13         5.85 o                         
   2  -8  12        220.68        278.63        18.44 o                         
  -6  -7  12         17.48         10.76         7.09 o                         
  -5  -7  12         70.47         68.28        14.49 o                         
  -4  -7  12         17.73         16.04         8.62 o                         
  -3  -7  12          4.75          2.47         2.94 o                         
  -2  -7  12         34.04         37.39         3.84 o                         
  -1  -7  12        138.16        118.13        14.94 o                         
   0  -7  12        155.72        155.17        11.07 o                         
   1  -7  12          0.39         -1.10         3.97 o                         
   2  -7  12         13.52          9.21         5.93 o                         
   3  -7  12         49.40         59.73         9.91 o                         
  -7  -6  12         41.81         65.73        16.31 o                         
  -6  -6  12          5.57         12.69         6.94 o                         
  -5  -6  12        173.45        161.51        13.29 o                         
  -4  -6  12          7.41         11.59         5.69 o                         
  -3  -6  12         64.23         64.01         6.33 o                         
  -2  -6  12        381.23        397.88        11.84 o                         
  -1  -6  12        385.88        377.78        12.68 o                         
   0  -6  12         58.60         72.58         6.74 o                         
   1  -6  12          0.38          4.45         4.32 o                         
   2  -6  12         35.28         52.91         7.36 o                         
   3  -6  12          2.67         15.42         6.09 o                         
   4  -6  12        150.63        168.82        13.37 o                         
  -7  -5  12         36.29         42.26        14.95 o                         
  -6  -5  12         59.88         62.93        10.08 o                         
  -5  -5  12         13.81         13.79         6.07 o                         
  -4  -5  12        163.44        158.98        11.37 o                         
  -3  -5  12       1095.91       1047.00        37.27 o                         
  -2  -5  12         78.83         92.02        12.22 o                         
  -1  -5  12        376.73        378.76        11.13 o                         
   0  -5  12        386.47        387.26        12.59 o                         
   1  -5  12        183.41        193.04         9.75 o                         
   2  -5  12        112.79        141.33         9.27 o                         
   3  -5  12          2.00          1.67         3.67 o                         
   4  -5  12         18.95         36.60         7.60 o                         
   5  -5  12        128.11        133.79        12.24 o                         
  -7  -4  12         76.84         81.21        12.32 o                         
  -6  -4  12         97.74         86.63        11.03 o                         
  -5  -4  12         48.69         50.21         8.01 o                         
  -4  -4  12          0.81          0.55         3.53 o                         
  -3  -4  12         72.05         69.56         6.16 o                         
  -2  -4  12        543.20        522.97        11.31 o                         
  -1  -4  12        694.63        676.82        12.75 o                         
   0  -4  12         80.02         75.74         4.02 o                         
   1  -4  12       1135.49       1231.31        48.31 o                         
   2  -4  12        396.79        415.89        16.03 o                         
   3  -4  12         30.60         35.98        10.89 o                         
   4  -4  12        146.39        184.31        10.76 o                         
   5  -4  12         24.79         46.73         7.00 o                         
   6  -4  12          9.73          7.53         5.44 o                         
  -7  -3  12          3.93          7.13         6.69 o                         
  -6  -3  12         14.71         11.89         6.26 o                         
  -5  -3  12        197.97        196.52        12.86 o                         
  -4  -3  12         62.47         69.30         7.56 o                         
  -3  -3  12         22.63         19.68         3.05 o                         
  -2  -3  12         37.94         57.06         4.71 o                         
  -1  -3  12        853.10        869.60        18.24 o                         
   0  -3  12        331.77        333.67         7.95 o                         
   1  -3  12        440.11        426.85        15.17 o                         
   2  -3  12        503.23        491.11        13.43 o                         
   3  -3  12        700.89        722.91        19.42 o                         
   4  -3  12        620.93        640.06        19.17 o                         
   5  -3  12          3.52          5.12         4.12 o                         
   6  -3  12        152.65        173.73        11.30 o                         
   7  -3  12         84.57         90.05         9.13 o                         
  -7  -2  12         14.61         11.59         7.54 o                         
  -6  -2  12        106.99         99.47        11.40 o                         
  -5  -2  12          0.23          1.26         4.15 o                         
  -4  -2  12         66.14         61.30         6.80 o                         
  -3  -2  12          8.87         10.00         2.99 o                         
  -2  -2  12        132.59        123.42         5.46 o                         
  -1  -2  12        129.42        141.25         5.99 o                         
   0  -2  12        270.22        299.06        19.00 o                         
   1  -2  12        832.18        887.92        18.14 o                         
   2  -2  12         26.13         31.07         2.64 o                         
   3  -2  12        297.22        301.34        10.44 o                         
   4  -2  12          3.93          2.94         2.84 o                         
   5  -2  12         89.15         86.82         7.02 o                         
   6  -2  12        280.66        277.77        12.70 o                         
   7  -2  12         28.23         34.52         6.25 o                         
  -7  -1  12         45.51         37.44        10.24 o                         
  -6  -1  12          2.17         -1.53         4.73 o                         
  -5  -1  12        171.34        159.70        12.41 o                         
  -4  -1  12         70.19         58.73         8.84 o                         
  -3  -1  12        386.41        390.14        14.95 o                         
  -2  -1  12        204.04        222.35         7.27 o                         
  -1  -1  12        118.04        111.24        12.30 o                         
   0  -1  12         83.37        113.16         4.40 o                         
   1  -1  12        888.03        877.65        14.42 o                         
   2  -1  12        342.56        302.49         7.39 o                         
   3  -1  12        774.21        760.93        22.14 o                         
   4  -1  12        416.36        413.70        13.34 o                         
   5  -1  12        567.21        506.72        18.58 o                         
   6  -1  12         41.26         38.98         5.58 o                         
   7  -1  12         37.10         37.99         6.90 o                         
   8  -1  12        164.14        159.78        15.50 o                         
  -6   0  12         25.63         30.20         7.89 o                         
  -5   0  12        167.13        173.21        12.19 o                         
  -4   0  12        119.12        110.85         7.88 o                         
  -3   0  12        415.74        467.07        17.28 o                         
  -2   0  12        145.35        132.80         5.47 o                         
  -1   0  12          1.52          0.08         1.53 o                         
   0   0  12        281.50        248.91        10.83 o                         
   1   0  12         11.82         20.09         3.23 o                         
   2   0  12        566.07        615.30        11.27 o                         
   3   0  12        203.01        187.40         7.13 o                         
   4   0  12        261.25        262.09         7.11 o                         
   5   0  12          4.88          2.68         2.08 o                         
   6   0  12          1.64          0.97         2.19 o                         
   7   0  12        129.09        129.17        15.64 o                         
   8   0  12         71.08         58.79        14.67 o                         
  -6   1  12          1.55         -4.23         5.53 o                         
  -5   1  12         22.85         34.12         7.01 o                         
  -4   1  12         15.16         15.05         3.90 o                         
  -3   1  12          2.92          4.17         3.53 o                         
  -2   1  12        510.56        465.04        18.31 o                         
  -1   1  12       1042.35       1122.35        26.30 o                         
   0   1  12       1798.75       2082.68        39.90 o                         
   1   1  12        800.93        831.17        18.81 o                         
   2   1  12        264.98        294.83         7.78 o                         
   3   1  12         67.91         47.84         3.18 o                         
   4   1  12        367.07        351.64         8.86 o                         
   5   1  12        109.63        114.46         5.32 o                         
   6   1  12        117.71        110.11         8.17 o                         
   7   1  12          0.46         -0.96         2.33 o                         
   8   1  12          5.49         15.58        10.64 o                         
  -5   2  12          4.95          8.31         7.02 o                         
  -4   2  12          6.91          9.26         3.48 o                         
  -3   2  12        188.23        160.26         7.62 o                         
  -2   2  12         18.02         14.81         3.00 o                         
  -1   2  12         27.24         20.94         5.51 o                         
   0   2  12         27.64         53.28         6.24 o                         
   1   2  12         10.46         14.42         4.11 o                         
   2   2  12        467.73        489.43        23.54 o                         
   3   2  12        543.22        584.64        10.87 o                         
   4   2  12          0.76          5.32         3.68 o                         
   5   2  12         88.06         78.37         5.51 o                         
   6   2  12        275.21        269.52         8.56 o                         
   7   2  12         22.41         14.37         5.50 o                         
   8   2  12         21.13         14.44        15.05 o                         
   9   2  12         58.65         55.33        13.38 o                         
  -5   3  12          8.80          1.36         8.45 o                         
  -4   3  12         59.51         46.50         8.40 o                         
  -3   3  12         46.92         87.02        11.33 o                         
  -2   3  12        159.76        138.88        18.17 o                         
  -1   3  12        549.56        520.10        19.46 o                         
   0   3  12         27.35         18.55         5.49 o                         
   1   3  12        471.78        476.29        15.97 o                         
   2   3  12        496.78        598.00        18.50 o                         
   3   3  12        164.13        195.16         8.81 o                         
   4   3  12         37.55         31.46         4.53 o                         
   5   3  12         35.29         30.66         3.23 o                         
   6   3  12        249.76        256.13         9.91 o                         
   7   3  12          4.48          5.87         2.87 o                         
   8   3  12          2.34          0.32         2.32 o                         
   9   3  12          7.42         17.87         6.18 o                         
  -4   4  12         11.78         -0.59        10.26 o                         
  -3   4  12        204.40        177.72        13.92 o                         
  -2   4  12         84.98         99.54        15.80 o                         
  -1   4  12         82.65         84.97        21.38 o                         
   0   4  12          0.01         -3.17         5.96 o                         
   1   4  12          8.42          8.49         4.81 o                         
   2   4  12          3.64          7.48         4.20 o                         
   3   4  12         13.69         49.32         6.98 o                         
   4   4  12       2108.13       2235.96        84.99 o                         
   5   4  12       1302.14       1346.83        57.68 o                         
   6   4  12        155.78        149.02        90.04 o                         
   7   4  12         61.31         66.10         6.73 o                         
   8   4  12         45.89         50.30         6.87 o                         
   9   4  12         12.40         23.39         6.32 o                         
  -4   5  12        174.92        134.83        16.67 o                         
  -3   5  12        307.77        276.49        36.42 o                         
  -2   5  12          0.09          2.75         5.49 o                         
  -1   5  12         70.19         45.28         8.06 o                         
   0   5  12        102.35         87.58         9.38 o                         
   1   5  12         50.95         60.50         8.61 o                         
   2   5  12          0.72         -4.77         4.77 o                         
   3   5  12         16.92         23.59         5.46 o                         
   4   5  12         59.47         59.03         6.68 o                         
   5   5  12          1.07         -2.73         4.69 o                         
   6   5  12        136.80        131.65         6.47 o                         
   7   5  12         23.72         17.43         7.14 o                         
   8   5  12          0.06         -1.64         2.98 o                         
   9   5  12         22.64         19.94         6.37 o                         
  -3   6  12          6.56          6.72         6.67 o                         
  -2   6  12         22.72         34.36         9.34 o                         
  -1   6  12        232.12        198.83        15.00 o                         
   0   6  12        240.91        252.66        16.00 o                         
   1   6  12          8.38         12.52         8.07 o                         
   2   6  12        235.22        180.73        12.42 o                         
   3   6  12        102.66        100.44         9.90 o                         
   4   6  12         45.38         44.32         9.88 o                         
   5   6  12         26.91         28.66         7.47 o                         
   6   6  12         18.19         26.16         6.00 o                         
   7   6  12         84.00         89.82         7.54 o                         
   8   6  12          1.47          7.99         5.47 o                         
   9   6  12        111.95        113.14        15.44 o                         
  -2   7  12          3.45          5.35         6.71 o                         
  -1   7  12        350.77        404.31        32.61 o                         
   0   7  12         12.84         35.99         8.32 o                         
   1   7  12        291.58        216.08        15.46 o                         
   2   7  12         11.94         15.95         6.14 o                         
   3   7  12         65.67         51.17         8.64 o                         
   4   7  12        105.23        105.40        12.52 o                         
   5   7  12          7.85          4.79         5.11 o                         
   6   7  12         54.68         60.78        11.04 o                         
   7   7  12         18.48         16.17        12.63 o                         
   8   7  12         27.56         32.46        21.97 o                         
  -1   8  12          1.04          5.51         6.83 o                         
   0   8  12         28.37         56.07        10.52 o                         
   1   8  12        163.18        162.69        14.09 o                         
   2   8  12        128.03        110.24        11.76 o                         
   3   8  12         70.98         70.31         9.69 o                         
   4   8  12         35.54         19.82         7.10 o                         
   5   8  12          0.59          5.61         6.31 o                         
   6   8  12         38.88         42.09         8.25 o                         
   7   8  12         20.70         31.27         7.82 o                         
   8   8  12          2.13          1.82         7.04 o                         
   1   9  12         40.20         62.02        11.34 o                         
   2   9  12         63.25         64.31        14.76 o                         
   3   9  12          7.57          1.46         5.65 o                         
   4   9  12         12.69         11.94         6.85 o                         
   5   9  12         56.32         71.78        11.47 o                         
   6   9  12        180.10        137.30        12.64 o                         
   7   9  12         13.77          7.79         6.32 o                         
   3  10  12          5.36         14.30         7.39 o                         
   4  10  12         17.51          7.20         6.76 o                         
   5  10  12         26.65         21.85         7.84 o                         
  -4  -9  13         13.98         -5.56        10.85 o                         
  -3  -9  13         14.35          7.45        10.37 o                         
  -2  -9  13         65.87         54.00         7.81 o                         
  -1  -9  13         23.43         27.77         6.98 o                         
   0  -9  13        112.28        113.84        12.14 o                         
  -5  -8  13          0.66          4.12         6.18 o                         
  -4  -8  13         44.65         57.78         9.39 o                         
  -3  -8  13          1.55          5.26         4.92 o                         
  -2  -8  13          0.70          0.40         3.28 o                         
  -1  -8  13         34.65         40.38         6.92 o                         
   0  -8  13         34.88         52.72         8.13 o                         
   1  -8  13        105.83         98.79        10.92 o                         
   2  -8  13         69.37         58.85         9.34 o                         
  -6  -7  13         32.08         41.18        10.05 o                         
  -5  -7  13         86.35         67.12        10.31 o                         
  -4  -7  13         72.20         74.25        10.18 o                         
  -3  -7  13        105.24         95.58         5.38 o                         
  -2  -7  13         47.67         49.05         5.12 o                         
  -1  -7  13          3.37         -0.10         2.93 o                         
   0  -7  13        213.27        191.65        14.10 o                         
   1  -7  13         91.12        122.93        17.63 o                         
   2  -7  13        106.37        103.05        11.16 o                         
   3  -7  13         80.71         65.69        15.05 o                         
  -6  -6  13          3.95          3.79         6.00 o                         
  -5  -6  13        152.67        150.37        13.09 o                         
  -4  -6  13        251.22        260.70        15.60 o                         
  -3  -6  13        148.42        117.20         5.83 o                         
  -2  -6  13          5.51          6.76         4.49 o                         
  -1  -6  13          0.52         -1.34         6.30 o                         
   0  -6  13        110.85        124.97         8.29 o                         
   1  -6  13          5.79          6.91         4.40 o                         
   2  -6  13         37.36         37.27         6.79 o                         
   3  -6  13        219.96        238.33        14.49 o                         
   4  -6  13         38.52         35.30         8.60 o                         
  -6  -5  13         75.94         82.73        11.32 o                         
  -5  -5  13         22.49         30.64         7.92 o                         
  -4  -5  13          0.38          2.19         6.02 o                         
  -3  -5  13         10.50          8.70         2.66 o                         
  -2  -5  13        495.13        479.72        25.49 o                         
  -1  -5  13        119.61        113.62         5.26 o                         
   0  -5  13          0.02         -1.44         2.45 o                         
   1  -5  13        117.02        120.41         7.76 o                         
   2  -5  13         12.83         18.35        11.33 o                         
   3  -5  13         44.64         34.92         6.22 o                         
   4  -5  13         33.16         44.09         7.39 o                         
   5  -5  13        155.16        170.38        15.50 o                         
  -7  -4  13          6.57          8.28         7.42 o                         
  -6  -4  13         14.18          9.29         6.63 o                         
  -5  -4  13        140.25        149.92        12.67 o                         
  -4  -4  13         40.31         39.24         7.95 o                         
  -3  -4  13        154.84        149.12         9.51 o                         
  -2  -4  13         24.03         21.71         5.62 o                         
  -1  -4  13        103.03         90.61         4.75 o                         
   0  -4  13          1.39          2.67         1.95 o                         
   1  -4  13          4.66          6.65         3.18 o                         
   2  -4  13        162.28        162.23        10.62 o                         
   3  -4  13         48.84         50.17         7.02 o                         
   4  -4  13          1.09         -0.46         3.17 o                         
   5  -4  13         30.65         55.93         7.70 o                         
   6  -4  13          2.73          4.58         4.82 o                         
  -7  -3  13         13.04         12.02         7.59 o                         
  -6  -3  13         39.84         49.13         9.18 o                         
  -5  -3  13         58.25         69.31         8.75 o                         
  -4  -3  13        111.71         96.86         9.04 o                         
  -3  -3  13        210.82        212.70         7.73 o                         
  -2  -3  13         42.17         36.72         5.58 o                         
  -1  -3  13          3.45          5.63         2.32 o                         
   0  -3  13         14.19         18.52         2.80 o                         
   1  -3  13          0.17         -2.16         2.45 o                         
   2  -3  13         15.09         15.64         3.59 o                         
   3  -3  13        616.87        628.10        17.95 o                         
   4  -3  13        337.52        313.58        12.95 o                         
   5  -3  13          0.93          0.92         3.13 o                         
   6  -3  13          9.06         31.22        12.33 o                         
  -6  -2  13          9.23          8.88         7.63 o                         
  -5  -2  13          4.44          1.14         5.53 o                         
  -4  -2  13         29.93         25.10         5.87 o                         
  -3  -2  13         27.97         27.09         3.46 o                         
  -2  -2  13         55.00         56.28         5.47 o                         
  -1  -2  13        102.68         90.35         6.75 o                         
   0  -2  13          0.46         -0.38         1.97 o                         
   1  -2  13        335.66        354.07         8.41 o                         
   2  -2  13         59.67         45.47         6.03 o                         
   3  -2  13          0.33          5.67         3.19 o                         
   4  -2  13         53.46         59.24         5.87 o                         
   5  -2  13        155.82        163.18        16.98 o                         
   6  -2  13         93.08         71.22         7.60 o                         
   7  -2  13          4.11          7.57         4.90 o                         
  -6  -1  13        155.09        132.21        12.76 o                         
  -5  -1  13          0.11          2.79         4.46 o                         
  -4  -1  13         22.81         16.96         4.90 o                         
  -3  -1  13        343.12        319.59        12.71 o                         
  -2  -1  13        120.62        120.42         7.62 o                         
  -1  -1  13         17.77          9.98         5.10 o                         
   0  -1  13          0.03          0.79         2.24 o                         
   1  -1  13        492.25        564.71        11.46 o                         
   2  -1  13         86.00         75.31         4.14 o                         
   3  -1  13          7.68          7.20         2.20 o                         
   4  -1  13        161.98        128.72         5.59 o                         
   5  -1  13        222.45        217.69        10.53 o                         
   6  -1  13        565.19        578.20        18.95 o                         
   7  -1  13          0.57          0.40         2.71 o                         
  -6   0  13          7.80          0.77         4.59 o                         
  -5   0  13        105.25        122.50        10.72 o                         
  -4   0  13         28.40         22.06         7.18 o                         
  -3   0  13          5.80          8.54         5.27 o                         
  -2   0  13        483.60        456.39        27.96 o                         
  -1   0  13        369.61        415.05        13.69 o                         
   0   0  13        114.54         94.05         6.46 o                         
   1   0  13        303.52        255.66         7.77 o                         
   2   0  13          3.32          4.19         2.16 o                         
   3   0  13         86.45         70.66         4.18 o                         
   4   0  13        442.14        427.15         9.48 o                         
   5   0  13          5.36          4.75         2.15 o                         
   6   0  13        210.25        190.53        10.13 o                         
   7   0  13        199.95        212.64        11.72 o                         
   8   0  13         59.77         51.79         7.09 o                         
  -6   1  13          0.06          4.60        10.54 o                         
  -5   1  13         32.33         39.17         8.24 o                         
  -4   1  13          5.38          4.71         7.00 o                         
  -3   1  13        166.78        148.09         8.88 o                         
  -2   1  13        582.54        521.16        60.97 o                         
  -1   1  13         39.70         31.20        28.17 o                         
   0   1  13         98.66        117.91         7.90 o                         
   1   1  13         11.29          1.90         2.04 o                         
   2   1  13        108.15        138.32         5.89 o                         
   3   1  13          1.49          1.98         1.94 o                         
   4   1  13        109.26        113.95         5.04 o                         
   5   1  13        360.43        340.73         9.35 o                         
   6   1  13        204.03        194.20         9.58 o                         
   7   1  13          7.39          7.49         3.25 o                         
   8   1  13         99.37        110.02         8.96 o                         
  -5   2  13         27.70         44.25        15.47 o                         
  -4   2  13          1.82          0.64         2.54 o                         
  -3   2  13         36.72         58.43        13.41 o                         
  -1   2  13         37.86         47.31        11.28 o                         
   0   2  13        264.91        278.37        19.38 o                         
   1   2  13        485.07        470.80        15.65 o                         
   2   2  13         40.82         37.70         4.86 o                         
   3   2  13         46.00         37.14         4.81 o                         
   4   2  13        519.93        538.13        21.27 o                         
   5   2  13         12.36         11.76         2.78 o                         
   6   2  13         68.52         75.12         5.04 o                         
   7   2  13         92.35         86.34         7.74 o                         
   8   2  13         75.81         77.75         8.11 o                         
  -4   3  13         15.30          4.90         7.39 o                         
  -3   3  13          0.64         -4.39         5.61 o                         
  -2   3  13        317.63        318.22        24.22 o                         
  -1   3  13        579.50        698.59        36.83 o                         
   0   3  13         69.06         85.56         8.68 o                         
   1   3  13          0.03         -5.20         5.75 o                         
   2   3  13        839.23        870.61        24.66 o                         
   3   3  13        315.27        331.67        21.36 o                         
   4   3  13        166.11        148.33        12.52 o                         
   5   3  13          6.77         12.54         3.11 o                         
   6   3  13         11.34         10.13         3.73 o                         
   7   3  13        173.06        160.65         9.25 o                         
   8   3  13        120.98         93.51         8.71 o                         
   9   3  13         52.04         61.92        12.81 o                         
  -4   4  13        271.20        271.95        47.59 o                         
  -3   4  13         55.46         55.52        18.09 o                         
  -2   4  13          2.29          9.18         6.62 o                         
  -1   4  13         34.13         31.33         8.05 o                         
   0   4  13        501.57        565.42        22.34 o                         
   1   4  13        417.51        432.41        18.10 o                         
   2   4  13         99.07         92.54         8.26 o                         
   3   4  13          1.79          3.49         3.70 o                         
   4   4  13        203.50        220.28        35.68 o                         
   5   4  13        454.91        457.98        29.13 o                         
   6   4  13        200.18        176.63        11.96 o                         
   7   4  13          0.07         -1.92         2.52 o                         
   8   4  13         12.45         14.02         6.56 o                         
   9   4  13         95.37         84.80        10.70 o                         
  -3   5  13         37.77         37.25        10.35 o                         
  -2   5  13          4.05          7.66         9.04 o                         
  -1   5  13         34.85         35.34         8.02 o                         
   0   5  13         25.05         25.89        15.95 o                         
   1   5  13        262.19        337.56        16.52 o                         
   2   5  13        164.20        162.38        15.47 o                         
   3   5  13         21.45         20.80         5.45 o                         
   4   5  13         33.81         27.14         5.62 o                         
   5   5  13          4.74          4.65         4.09 o                         
   6   5  13        414.60        385.42        16.15 o                         
   7   5  13        171.94        145.12         9.76 o                         
   8   5  13        232.08        227.04        12.19 o                         
   9   5  13         34.12         27.22        10.97 o                         
  -2   6  13         37.86         50.41        10.61 o                         
  -1   6  13          0.30         -7.01         7.01 o                         
   0   6  13         31.57         37.70         8.51 o                         
   1   6  13         23.41         22.97         6.94 o                         
   2   6  13        203.85        238.77        14.76 o                         
   3   6  13        206.59        238.41        14.29 o                         
   4   6  13         14.32         31.16        11.54 o                         
   5   6  13          2.69          2.48         4.78 o                         
   6   6  13          4.76          6.07         4.43 o                         
   7   6  13         14.31          9.96        11.70 o                         
   8   6  13        115.06         97.92        59.15 o                         
   9   6  13          2.25          2.61         6.94 o                         
  -1   7  13         20.18         14.95         8.38 o                         
   0   7  13          4.55          7.69         6.70 o                         
   1   7  13          0.05         -0.80         4.77 o                         
   2   7  13         32.04         17.01         7.04 o                         
   3   7  13        299.93        332.60        27.66 o                         
   4   7  13        172.96        169.46        13.25 o                         
   5   7  13        203.67        215.17        15.19 o                         
   6   7  13          4.35          0.58         6.36 o                         
   7   7  13         62.98         47.16        30.74 o                         
   8   7  13          0.90          6.84         5.10 o                         
   0   8  13         16.67         16.32         8.45 o                         
   1   8  13         30.11         23.94         8.86 o                         
   2   8  13         26.67         40.73         8.74 o                         
   3   8  13         19.22         21.42         7.63 o                         
   4   8  13        277.18        310.20        18.62 o                         
   5   8  13         11.25         16.85         8.82 o                         
   6   8  13          6.16          5.31         5.68 o                         
   7   8  13          5.12          6.41         6.02 o                         
   8   8  13         73.62         78.90        14.58 o                         
   1   9  13          0.90         -7.90         9.36 o                         
   2   9  13         67.32         60.60        11.10 o                         
   3   9  13         12.81         11.39         7.35 o                         
   4   9  13         64.71         77.25        11.20 o                         
   5   9  13         43.33         58.93        13.91 o                         
   6   9  13        114.27        128.96        13.20 o                         
   7   9  13          0.45          6.21         6.16 o                         
  -2  -9  14         74.17         79.63         8.47 o                         
  -5  -8  14         42.66         40.25         9.64 o                         
  -4  -8  14          4.38         13.98        11.97 o                         
  -3  -8  14          0.35         -4.55         9.10 o                         
  -2  -8  14        135.63        147.78         9.50 o                         
  -1  -8  14          8.59          6.82         4.49 o                         
   0  -8  14         11.03         13.80         6.22 o                         
   1  -8  14         90.58        122.60        12.07 o                         
  -5  -7  14         24.08         15.15         7.54 o                         
  -4  -7  14         92.79         75.02        10.49 o                         
  -3  -7  14        123.91        117.88         9.58 o                         
  -2  -7  14        100.53        101.36         8.03 o                         
  -1  -7  14        195.45        214.33        11.08 o                         
   0  -7  14        190.10        218.37        12.24 o                         
   1  -7  14         10.14          4.93         4.64 o                         
   2  -7  14         38.08         40.46         8.72 o                         
   3  -7  14         56.86         74.07        10.57 o                         
  -6  -6  14         14.81         12.14         7.76 o                         
  -5  -6  14          6.80          4.60         8.45 o                         
  -4  -6  14          0.60          0.23         3.86 o                         
  -3  -6  14          0.94          1.76         2.45 o                         
  -2  -6  14         47.86         57.23         4.35 o                         
  -1  -6  14         44.55         59.66        12.80 o                         
   0  -6  14         48.34         61.69         6.40 o                         
   1  -6  14         33.98         45.97         8.31 o                         
   2  -6  14         64.38         78.04         8.37 o                         
   3  -6  14         15.98         14.80         6.35 o                         
   4  -6  14        166.99        189.22        14.33 o                         
  -6  -5  14          0.83          4.87         6.24 o                         
  -5  -5  14          0.39          4.69         7.76 o                         
  -4  -5  14         12.06         21.89         6.71 o                         
  -3  -5  14         49.81         40.11         5.10 o                         
  -2  -5  14         24.63         25.28         3.71 o                         
  -1  -5  14          4.12          5.48         3.93 o                         
   0  -5  14        322.19        398.69        26.89 o                         
   1  -5  14        166.07        154.26         8.71 o                         
   2  -5  14         11.07         19.11        13.41 o                         
   3  -5  14          1.69         -0.62         2.96 o                         
   4  -5  14         51.73         47.76        11.36 o                         
   5  -5  14          0.91          1.01        11.41 o                         
  -6  -4  14        160.22        161.67        31.67 o                         
  -5  -4  14         74.98         75.81        12.47 o                         
  -4  -4  14         85.77         81.33        10.30 o                         
  -3  -4  14         19.36         21.81         3.83 o                         
  -2  -4  14        192.80        187.07         8.94 o                         
  -1  -4  14         17.91         10.59         3.15 o                         
   0  -4  14         35.69         37.64         4.30 o                         
   1  -4  14          1.54          0.76         2.48 o                         
   2  -4  14          3.78          3.84         4.44 o                         
   3  -4  14         77.37         73.92         7.05 o                         
   4  -4  14          9.75         12.10         4.73 o                         
   5  -4  14         28.20         21.83         5.96 o                         
   6  -4  14         59.48         49.81         8.63 o                         
  -6  -3  14         34.85         26.34        10.93 o                         
  -5  -3  14         31.56         25.43         8.81 o                         
  -4  -3  14         51.17         59.10         8.46 o                         
  -3  -3  14         24.87         24.21         4.68 o                         
  -2  -3  14        181.29        169.42         6.60 o                         
  -1  -3  14         32.28         34.67         3.59 o                         
   0  -3  14         52.19         55.29         3.99 o                         
   1  -3  14          0.28          0.32         3.06 o                         
   2  -3  14        191.61        197.20         9.24 o                         
   3  -3  14        232.59        213.13        10.57 o                         
   4  -3  14         13.19          8.99         4.10 o                         
   5  -3  14          1.93          0.57         5.21 o                         
   6  -3  14          5.02          2.87         4.32 o                         
  -6  -2  14          0.32          6.14         5.93 o                         
  -5  -2  14        118.99         83.73        12.52 o                         
  -4  -2  14         68.36         62.55        12.79 o                         
  -3  -2  14         92.30         69.92         6.56 o                         
  -2  -2  14        144.67        116.29         6.06 o                         
  -1  -2  14         52.83         27.65        22.87 o                         
   0  -2  14       1272.62       1148.59        94.09 o                         
   1  -2  14         99.96         98.13         4.80 o                         
   2  -2  14          5.40          9.97         3.33 o                         
   3  -2  14        465.12        459.55        14.72 o                         
   4  -2  14        110.77        119.16         8.13 o                         
   5  -2  14        275.73        264.45        11.97 o                         
   6  -2  14         46.18         57.09         7.18 o                         
   7  -2  14          8.42          2.20         4.52 o                         
  -6  -1  14         61.06         60.11        11.22 o                         
  -5  -1  14          1.27          8.98         6.20 o                         
  -4  -1  14         83.09         88.33        17.25 o                         
  -3  -1  14        749.68        636.73        33.44 o                         
  -2  -1  14        143.81        140.58         8.28 o                         
  -1  -1  14         83.30         59.75         5.58 o                         
   0  -1  14        190.14        182.52         9.82 o                         
   1  -1  14        249.02        256.15         7.70 o                         
   2  -1  14        728.52        774.41        14.86 o                         
   3  -1  14         19.65         21.87         3.01 o                         
   4  -1  14          7.69          5.06         3.51 o                         
   5  -1  14        224.38        216.49        11.11 o                         
   6  -1  14          0.14          1.21         3.29 o                         
   7  -1  14         37.55         34.58         6.18 o                         
  -6   0  14         11.76         15.32         7.82 o                         
  -5   0  14         10.46          4.67         6.66 o                         
  -4   0  14        101.67        111.79        15.04 o                         
  -3   0  14         30.53         27.01         4.39 o                         
  -2   0  14        344.21        386.95        28.12 o                         
  -1   0  14        497.00        497.97        16.61 o                         
   0   0  14         46.09         34.07         7.89 o                         
   1   0  14         36.24         29.45         3.34 o                         
   2   0  14        247.78        258.20        10.20 o                         
   3   0  14        382.73        369.98         8.91 o                         
   4   0  14          0.71         -0.24         2.14 o                         
   5   0  14        230.50        205.69         6.86 o                         
   6   0  14         26.20         25.37         8.44 o                         
   7   0  14         15.45         27.72         5.94 o                         
   8   0  14         34.41         20.97         6.23 o                         
  -4   1  14        191.29        181.72        20.06 o                         
  -3   1  14         64.45         45.43         9.34 o                         
  -2   1  14        108.74         97.94         9.79 o                         
  -1   1  14        617.69        577.32        43.45 o                         
   0   1  14          0.95         -0.16         2.83 o                         
   1   1  14         80.23         72.54         5.76 o                         
   2   1  14         27.03         43.38         3.62 o                         
   3   1  14        497.40        495.82        13.40 o                         
   4   1  14        113.35        107.34         5.26 o                         
   5   1  14          1.64          0.37         1.77 o                         
   6   1  14         29.00         27.51         3.84 o                         
   7   1  14        284.16        233.12        12.83 o                         
   8   1  14         59.74         49.71        12.89 o                         
  -4   2  14         95.96         75.48        15.17 o                         
  -3   2  14         70.18         68.37        14.09 o                         
  -2   2  14        214.27        206.77        12.15 o                         
  -1   2  14       1104.02       1229.03        34.59 o                         
   0   2  14        499.18        488.58        17.50 o                         
   1   2  14       1559.84       1676.95        37.78 o                         
   2   2  14        119.16        129.65         8.34 o                         
   3   2  14         40.56         34.43         3.41 o                         
   4   2  14        801.41        816.83        18.28 o                         
   5   2  14        980.03        979.55        18.92 o                         
   6   2  14          1.01          1.11         2.35 o                         
   7   2  14         56.28         54.41         5.17 o                         
   8   2  14         19.20          3.75         7.97 o                         
  -4   3  14         36.49         31.17        10.81 o                         
  -3   3  14         45.84         56.43        10.50 o                         
  -2   3  14         15.18         13.27         6.46 o                         
  -1   3  14         30.35         46.53        11.06 o                         
   0   3  14        331.18        352.35        16.11 o                         
   1   3  14        795.91        872.83        25.44 o                         
   2   3  14        417.85        462.45        17.48 o                         
   3   3  14         47.15         38.97         5.99 o                         
   4   3  14        877.82        907.45        33.05 o                         
   5   3  14         30.27         30.90         3.68 o                         
   6   3  14         57.45         68.69         5.20 o                         
   7   3  14         10.57          6.99         3.83 o                         
   8   3  14          2.74          2.56         3.02 o                         
  -4   4  14         25.84         35.58         9.89 o                         
  -3   4  14          6.42         14.11         7.68 o                         
  -2   4  14         20.00         22.40         9.61 o                         
  -1   4  14         42.87         50.58         8.60 o                         
   0   4  14        118.99        120.02        11.16 o                         
   1   4  14          1.00          1.64         4.39 o                         
   2   4  14        393.54        350.83        15.30 o                         
   3   4  14        469.66        491.29        21.87 o                         
   4   4  14        181.94        170.65        10.76 o                         
   5   4  14        161.75        151.10         9.83 o                         
   6   4  14          1.32          2.95         2.56 o                         
   7   4  14        162.83        170.80        15.24 o                         
   8   4  14          1.76          0.68         4.04 o                         
  -3   5  14         66.83         72.81        15.05 o                         
  -2   5  14         54.95         71.01        11.56 o                         
  -1   5  14         93.17        122.12        12.61 o                         
   0   5  14         19.10         25.75         6.43 o                         
   1   5  14         85.63         87.29        10.78 o                         
   2   5  14          6.38          2.63         6.27 o                         
   3   5  14        265.25        301.37        14.66 o                         
   4   5  14         51.78         58.36         7.35 o                         
   5   5  14         54.88         46.69        10.97 o                         
   6   5  14        196.80        199.04        11.89 o                         
   7   5  14         49.62         36.09        27.49 o                         
   8   5  14          8.28         25.88         8.74 o                         
  -2   6  14          9.49         14.07         8.44 o                         
  -1   6  14         68.09         51.09        15.32 o                         
   0   6  14         31.82         42.26        10.19 o                         
   1   6  14          0.28          9.50         6.10 o                         
   2   6  14        227.98        216.61        14.81 o                         
   3   6  14         15.60         10.55         6.05 o                         
   4   6  14         42.29         35.59         8.03 o                         
   5   6  14         53.73         55.24        10.15 o                         
   6   6  14        107.82        115.81        10.02 o                         
   7   6  14        206.31        170.46       108.32 o                         
   8   6  14        102.58         68.05        44.52 o                         
  -1   7  14         22.36         38.18        11.08 o                         
   0   7  14          5.86         12.42         7.37 o                         
   1   7  14        108.75         77.32        13.44 o                         
   2   7  14        156.06        157.28        14.22 o                         
   3   7  14          5.51         25.84        12.91 o                         
   4   7  14         15.70         24.46         7.58 o                         
   5   7  14         28.77         44.98         8.68 o                         
   6   7  14         50.78         53.47         9.08 o                         
   7   7  14          5.23          2.50         4.87 o                         
   8   7  14         36.23         27.10        19.30 o                         
   0   8  14        233.59        253.03        24.12 o                         
   1   8  14          9.29          1.68         5.52 o                         
   2   8  14          2.86         -1.57         5.40 o                         
   3   8  14         16.28          7.32         6.45 o                         
   4   8  14          4.40          5.30         6.70 o                         
   5   8  14        109.06        138.66        12.38 o                         
   6   8  14         47.00         56.93         9.40 o                         
   7   8  14          1.38          1.75         6.38 o                         
   2   9  14         40.68         60.48        11.68 o                         
   3   9  14         39.90         27.86         8.85 o                         
   4   9  14          4.30         14.36         7.58 o                         
   5   9  14         34.21         45.29         9.88 o                         
   6   9  14          3.69         -5.87         6.50 o                         
  -4  -8  15         11.16         32.95        12.69 o                         
  -3  -8  15         64.70         44.73        16.38 o                         
  -2  -8  15         15.10         16.02         8.14 o                         
  -1  -8  15          3.00         11.47         4.92 o                         
   0  -8  15        245.13        258.33        15.47 o                         
  -5  -7  15          4.25         15.09         7.83 o                         
  -4  -7  15         30.17         43.23         8.93 o                         
  -3  -7  15          6.07          4.32         5.61 o                         
  -2  -7  15         73.42         63.95        17.29 o                         
  -1  -7  15         16.86          5.12         3.83 o                         
   0  -7  15          7.31          3.89         6.85 o                         
   1  -7  15         65.44         83.43         8.99 o                         
   2  -7  15         88.82        111.06        10.89 o                         
  -5  -6  15         17.20         14.78         7.33 o                         
  -4  -6  15        169.35        189.62        14.59 o                         
  -3  -6  15          0.53         -3.41         4.87 o                         
  -2  -6  15         24.98         16.87         3.76 o                         
  -1  -6  15         27.54         16.67         4.12 o                         
   0  -6  15         34.94         34.56        10.04 o                         
   1  -6  15          9.71          5.52         4.27 o                         
   2  -6  15        134.22        151.14        11.31 o                         
   3  -6  15         40.02         70.99         9.05 o                         
  -6  -5  15         14.00         14.23         7.95 o                         
  -5  -5  15         10.00          8.04         8.11 o                         
  -4  -5  15          6.95          5.88         5.65 o                         
  -3  -5  15         15.75         23.14         3.79 o                         
  -2  -5  15         82.49         77.47         5.27 o                         
  -1  -5  15          0.26         -0.65         2.09 o                         
   0  -5  15         47.16         48.37         5.98 o                         
   1  -5  15         81.97         80.16         7.12 o                         
   2  -5  15         13.17         15.19         5.18 o                         
   3  -5  15        447.14        459.42        18.74 o                         
   4  -5  15         99.28        100.61         9.09 o                         
  -6  -4  15         98.59         74.32        12.27 o                         
  -5  -4  15         21.08         27.87         8.13 o                         
  -4  -4  15        188.26        178.64        16.70 o                         
  -3  -4  15          0.11          2.50         2.48 o                         
  -2  -4  15        168.40        143.37         7.28 o                         
  -1  -4  15          1.09          0.14         5.95 o                         
   0  -4  15         57.43         56.96         4.66 o                         
   1  -4  15          6.96          3.88         4.47 o                         
   2  -4  15         37.65         36.44         7.95 o                         
   3  -4  15         16.72         19.80         5.04 o                         
   4  -4  15         91.49        101.81         8.96 o                         
   5  -4  15        104.68        135.44        10.62 o                         
  -6  -3  15         27.56         26.88        11.67 o                         
  -5  -3  15          0.23          1.39         4.43 o                         
  -4  -3  15        158.06        126.34        11.14 o                         
  -3  -3  15         38.54         32.84         4.73 o                         
  -2  -3  15         19.16         25.77         4.70 o                         
  -1  -3  15         52.45         58.27        10.30 o                         
   0  -3  15        215.65        214.88         9.11 o                         
   1  -3  15         31.32         29.40         4.42 o                         
   2  -3  15         11.70         11.26         3.92 o                         
   3  -3  15         17.71         22.55         4.89 o                         
   4  -3  15          0.63         -5.48         7.97 o                         
   5  -3  15         93.00        106.51         9.20 o                         
   6  -3  15         62.16         88.84         9.24 o                         
  -6  -2  15         87.98         64.35        11.02 o                         
  -5  -2  15         12.33         19.71         6.70 o                         
  -4  -2  15         29.69         41.03        12.02 o                         
  -3  -2  15         64.95         54.14        10.29 o                         
  -2  -2  15        491.04        497.20        16.91 o                         
  -1  -2  15          3.09          5.06         2.82 o                         
   0  -2  15         64.91         36.75        24.81 o                         
   1  -2  15        684.03        717.86        16.61 o                         
   2  -2  15          5.61         11.31         2.76 o                         
   3  -2  15        190.97        186.79        11.61 o                         
   4  -2  15          6.79          5.41         3.85 o                         
   5  -2  15          0.80         -1.95         3.58 o                         
   6  -2  15          0.20          7.41         4.71 o                         
   7  -2  15         16.27         25.98         6.66 o                         
  -5  -1  15         42.36         42.59         8.15 o                         
  -4  -1  15          8.78         16.22         5.50 o                         
  -3  -1  15          2.81          2.00         2.59 o                         
  -2  -1  15          0.25         -2.09         2.49 o                         
  -1  -1  15        209.47        195.47         9.86 o                         
   0  -1  15        213.44        221.58        10.08 o                         
   1  -1  15         78.46         83.70         4.89 o                         
   2  -1  15         46.94         49.33         4.15 o                         
   3  -1  15         79.20         71.82         6.32 o                         
   4  -1  15         32.59         51.65         6.08 o                         
   5  -1  15        268.88        275.64        12.54 o                         
   6  -1  15         15.15         14.60         5.17 o                         
   7  -1  15         57.55         54.39         7.71 o                         
  -5   0  15         26.88         25.89         7.11 o                         
  -4   0  15        119.01        108.61        10.38 o                         
  -3   0  15          0.22         -2.55         3.62 o                         
  -2   0  15        524.64        519.82        25.57 o                         
  -1   0  15        261.25        259.38        12.27 o                         
   0   0  15        340.72        321.68        17.48 o                         
   1   0  15        118.81         97.86         7.03 o                         
   2   0  15          0.92          0.07         1.96 o                         
   3   0  15         24.56         23.94         3.58 o                         
   4   0  15        263.33        238.02        10.33 o                         
   5   0  15        167.58        138.35         6.25 o                         
   6   0  15          3.43          5.45         4.06 o                         
   7   0  15        136.03        129.82        10.59 o                         
  -5   1  15         10.13         27.87        14.51 o                         
  -4   1  15        298.65        270.64        26.79 o                         
  -3   1  15         35.36         30.41         4.67 o                         
  -2   1  15       1191.13       1260.54        36.60 o                         
  -1   1  15        461.00        460.76        17.45 o                         
   0   1  15         15.25          6.04         3.07 o                         
   1   1  15         79.22         64.02         8.28 o                         
   2   1  15        238.39        209.65        12.30 o                         
   3   1  15         60.93         66.30         4.46 o                         
   4   1  15        446.13        442.17        11.33 o                         
   5   1  15         32.38         34.03         3.71 o                         
   6   1  15        110.46        105.21         5.93 o                         
   7   1  15        407.48        382.34        16.93 o                         
   8   1  15         18.13         12.78         9.18 o                         
  -4   2  15        110.27        130.50        22.60 o                         
  -3   2  15         18.41          8.64         7.11 o                         
  -2   2  15          8.43         15.28         6.17 o                         
  -1   2  15         28.34         27.27         7.12 o                         
   0   2  15         68.01         69.91         8.27 o                         
   1   2  15          0.21         -3.64         3.94 o                         
   2   2  15          5.78         -0.38         3.03 o                         
   3   2  15        310.80        281.64        15.82 o                         
   4   2  15        307.22        282.58        11.47 o                         
   5   2  15          4.42          1.15         2.49 o                         
   6   2  15        129.95        124.74         6.73 o                         
   7   2  15          2.03          3.95         3.06 o                         
   8   2  15         19.72         13.19        13.94 o                         
  -4   3  15        133.72        173.76        25.93 o                         
  -3   3  15         46.40         57.65        12.09 o                         
  -2   3  15         10.09          1.31         4.59 o                         
  -1   3  15          3.32          3.85         7.61 o                         
   0   3  15         19.31         35.68         6.90 o                         
   1   3  15         27.18         41.41         8.62 o                         
   2   3  15         19.73         13.28         5.39 o                         
   3   3  15        243.93        224.89        11.44 o                         
   4   3  15          3.39          3.19         3.77 o                         
   5   3  15          8.29         15.69         3.22 o                         
   6   3  15          0.12          4.04         2.85 o                         
   7   3  15          4.59          3.20         3.75 o                         
   8   3  15        281.58        279.35        15.01 o                         
  -3   4  15         26.74         43.73        10.27 o                         
  -2   4  15         18.78         24.87        13.66 o                         
  -1   4  15          6.58          7.41         5.63 o                         
   0   4  15          3.19          4.27         5.38 o                         
   1   4  15        149.35        164.03        12.42 o                         
   2   4  15         37.45         34.43         6.95 o                         
   3   4  15        111.58        117.29        10.34 o                         
   4   4  15          9.17         11.79         5.20 o                         
   5   4  15        304.27        334.75        14.64 o                         
   6   4  15        127.07        124.67         9.14 o                         
   7   4  15          1.86         -1.45         2.61 o                         
   8   4  15          0.39          4.27         3.28 o                         
  -2   5  15         91.75        133.30        21.53 o                         
  -1   5  15         42.35         61.30        10.76 o                         
   0   5  15          4.37          3.25         5.22 o                         
   1   5  15         31.22         38.00         8.72 o                         
   2   5  15         31.30         41.43         8.54 o                         
   3   5  15        133.53        156.32        11.15 o                         
   4   5  15          1.12          1.36         3.91 o                         
   5   5  15          2.89          8.79         5.02 o                         
   6   5  15          2.37         -0.71         3.43 o                         
   7   5  15          8.89          6.26         7.10 o                         
   8   5  15         56.48         49.39        29.46 o                         
  -2   6  15        108.37        134.98        16.41 o                         
  -1   6  15          0.23         -0.89         5.92 o                         
   0   6  15         44.41         56.75        10.90 o                         
   1   6  15          0.63          2.79         5.60 o                         
   2   6  15         42.74         49.70         9.23 o                         
   3   6  15        149.81        168.74        13.55 o                         
   4   6  15         21.51         18.72         9.86 o                         
   5   6  15          0.04         -4.90         5.32 o                         
   6   6  15         12.72          8.08         5.72 o                         
   7   6  15        287.07        208.26       128.94 o                         
   8   6  15         13.36          4.07         4.75 o                         
   0   7  15         39.21         54.65        11.17 o                         
   1   7  15         73.75         72.48        11.38 o                         
   2   7  15         84.46         93.90        16.49 o                         
   3   7  15          0.01          0.46         4.51 o                         
   4   7  15        226.76        239.90        16.70 o                         
   5   7  15          3.27          6.92         5.93 o                         
   6   7  15          3.63          3.10         6.14 o                         
   7   7  15         11.99          5.43         5.19 o                         
   8   7  15         24.19         16.65         6.63 o                         
   1   8  15         71.99         93.50        14.04 o                         
   2   8  15         34.19         48.21        10.64 o                         
   3   8  15         50.41         42.68        10.18 o                         
   4   8  15          2.57         39.90        38.27 o                         
   5   8  15         76.26         78.28        11.73 o                         
   6   8  15         88.74         61.49        10.35 o                         
   7   8  15          0.02          1.77         7.69 o                         
   3   9  15        125.74        152.91        16.51 o                         
   4   9  15          0.02          1.70         5.42 o                         
   5   9  15         10.30         11.62         7.80 o                         
  -3  -8  16          0.96          1.82         8.96 o                         
  -2  -8  16         22.77         31.72         5.70 o                         
  -1  -8  16         80.08         70.66         9.55 o                         
  -4  -7  16          0.07          3.70         5.75 o                         
  -3  -7  16         24.39         20.50        12.88 o                         
  -2  -7  16         65.52         62.52         6.69 o                         
  -1  -7  16         31.41         45.19        10.73 o                         
   0  -7  16         35.84         46.66         7.35 o                         
   1  -7  16          1.82          8.20         5.21 o                         
   2  -7  16          0.00          0.31         4.50 o                         
  -5  -6  16         33.27         28.86         9.00 o                         
  -4  -6  16          1.07          3.49         5.80 o                         
  -3  -6  16         85.38         75.54         9.67 o                         
  -2  -6  16        121.32        116.21         7.08 o                         
  -1  -6  16         18.27         19.98         4.74 o                         
   0  -6  16          7.51         25.10         5.25 o                         
   1  -6  16        208.33        225.64        12.58 o                         
   2  -6  16         12.54         13.56         5.61 o                         
   3  -6  16         97.75        101.75        10.31 o                         
  -5  -5  16          2.28          8.53        13.46 o                         
  -4  -5  16         24.65         19.43         8.54 o                         
  -3  -5  16         23.63         15.64         6.24 o                         
  -2  -5  16         35.78         30.76         4.77 o                         
  -1  -5  16        113.75        112.88         6.52 o                         
   0  -5  16          1.06          4.94         3.72 o                         
   1  -5  16          2.27          5.79         3.96 o                         
   2  -5  16        178.72        221.98        12.45 o                         
   3  -5  16         70.79         82.56         9.79 o                         
   4  -5  16          4.91          5.00         5.02 o                         
  -5  -4  16         38.48         30.24        11.80 o                         
  -4  -4  16          2.50          1.32         4.66 o                         
  -3  -4  16         41.11         29.26         4.83 o                         
  -2  -4  16          0.06         -1.90         2.79 o                         
  -1  -4  16        148.06        126.58         6.65 o                         
   0  -4  16        611.26        613.40        66.05 o                         
   1  -4  16         18.64         24.42         4.89 o                         
   2  -4  16          4.43         -0.71         6.03 o                         
   3  -4  16         48.22         63.24         7.47 o                         
   4  -4  16         58.82         61.16         8.37 o                         
   5  -4  16          3.49          1.17         3.89 o                         
  -5  -3  16         61.59         88.98        16.43 o                         
  -4  -3  16        148.17        159.77        12.59 o                         
  -3  -3  16        103.62         89.76         7.48 o                         
  -2  -3  16         12.05          1.00         2.44 o                         
  -1  -3  16        185.65        154.13         8.96 o                         
   0  -3  16         77.01         75.61         5.60 o                         
   1  -3  16        156.94        151.17         8.68 o                         
   2  -3  16        148.33        181.37         9.86 o                         
   3  -3  16         40.69         37.59         6.90 o                         
   4  -3  16         45.35         57.05         7.22 o                         
   5  -3  16         55.45         51.46         7.70 o                         
   6  -3  16         19.26         16.67         6.32 o                         
  -5  -2  16          2.56         -1.06         5.06 o                         
  -4  -2  16          2.50          8.20         5.46 o                         
  -3  -2  16        188.07        178.30        11.85 o                         
  -2  -2  16        217.13        208.25        23.25 o                         
  -1  -2  16          1.53          0.68         2.10 o                         
   0  -2  16        131.96         98.67         8.93 o                         
   1  -2  16        418.95        336.42        11.35 o                         
   2  -2  16         29.88         33.49         3.61 o                         
   3  -2  16        124.45        136.59        12.15 o                         
   4  -2  16          6.16         13.90         4.65 o                         
   5  -2  16         42.67         41.37         6.57 o                         
   6  -2  16         17.23         25.64         6.32 o                         
  -5  -1  16        111.62        115.36        17.72 o                         
  -4  -1  16          0.76          6.13         5.34 o                         
  -3  -1  16          0.87          2.10         3.01 o                         
  -2  -1  16         13.10         15.08         7.24 o                         
  -1  -1  16          4.24          4.43         2.82 o                         
   0  -1  16         73.86         23.06        17.61 o                         
   1  -1  16         46.51         33.33        11.41 o                         
   2  -1  16        182.39        184.91         9.55 o                         
   3  -1  16        343.34        291.01        15.17 o                         
   4  -1  16         94.25        110.42        17.06 o                         
   5  -1  16         28.70         28.02         7.91 o                         
   6  -1  16          1.14         -1.13         3.55 o                         
   7  -1  16          5.11          6.18         5.02 o                         
  -5   0  16         29.47         65.06        16.52 o                         
  -4   0  16        204.31        182.31        12.35 o                         
  -3   0  16         19.54         12.81         5.07 o                         
  -2   0  16        167.53        167.37        17.36 o                         
  -1   0  16         80.82         48.13         9.16 o                         
   0   0  16        249.01        238.58        11.87 o                         
   1   0  16         52.73         50.88         5.99 o                         
   2   0  16        296.57        253.29         8.57 o                         
   3   0  16          4.31         -1.12         2.75 o                         
   4   0  16         19.33         20.40         3.44 o                         
   5   0  16        141.47        125.28         8.96 o                         
   6   0  16         52.74         55.90         7.14 o                         
   7   0  16         84.43         81.41        10.71 o                         
  -4   1  16          0.41         -6.08        10.49 o                         
  -3   1  16         44.87         62.69        14.23 o                         
  -2   1  16        241.73        294.73        20.88 o                         
  -1   1  16        514.64        532.50        23.56 o                         
   0   1  16         28.56         22.07         5.82 o                         
   1   1  16         72.36         73.02        12.15 o                         
   2   1  16        429.94        418.73        18.56 o                         
   3   1  16         75.00         76.92         6.53 o                         
   4   1  16        549.30        536.37        13.35 o                         
   5   1  16         66.44         67.93         4.89 o                         
   6   1  16         70.47         84.13        14.08 o                         
   7   1  16         63.71         47.61         7.59 o                         
   8   1  16          6.09          6.92         4.97 o                         
  -3   2  16         99.77        133.17        27.61 o                         
  -2   2  16        109.38        130.45        25.62 o                         
  -1   2  16          5.68         10.21         5.23 o                         
   0   2  16         96.09        112.35         9.18 o                         
   1   2  16        369.23        350.79        16.47 o                         
   2   2  16          6.01          7.96         4.77 o                         
   3   2  16         44.54         44.07         6.17 o                         
   4   2  16         20.68         12.33         4.67 o                         
   5   2  16         67.94         57.35         8.92 o                         
   6   2  16         15.13         18.51         3.76 o                         
   7   2  16          8.74         16.70         3.91 o                         
   8   2  16          9.37          6.41         6.45 o                         
  -3   3  16         15.14         10.89         6.93 o                         
  -1   3  16        229.42        286.31        17.40 o                         
   0   3  16        185.32        206.47        13.80 o                         
   1   3  16        344.58        335.62        16.46 o                         
   2   3  16        139.59        146.88        11.58 o                         
   3   3  16        258.27        268.39        15.93 o                         
   4   3  16        102.85         88.87         8.08 o                         
   5   3  16        672.14        671.43        21.00 o                         
   6   3  16        123.16        113.71         6.44 o                         
   7   3  16         12.74          0.85         3.70 o                         
   8   3  16         62.81         53.19        19.78 o                         
  -3   4  16         59.92         46.83        11.15 o                         
  -2   4  16         49.06         64.35        15.82 o                         
  -1   4  16         12.03          6.60         6.29 o                         
   0   4  16          4.77         13.63         6.99 o                         
   1   4  16          0.02          2.65         4.95 o                         
   2   4  16         25.06         13.48         5.89 o                         
   3   4  16        756.34        841.81        27.54 o                         
   4   4  16          0.94         -1.28         3.87 o                         
   5   4  16         42.94         50.34         7.62 o                         
   6   4  16         62.87         56.29         7.16 o                         
   7   4  16        259.21        199.84       121.70 o                         
   8   4  16         42.36         24.58        20.29 o                         
  -2   5  16        148.17        135.21        27.79 o                         
  -1   5  16          2.99          0.00         8.09 o                         
   0   5  16          5.35         24.95         8.16 o                         
   1   5  16         33.06         54.83        10.11 o                         
   2   5  16        397.30        422.16        24.51 o                         
   3   5  16         66.47         82.94         9.96 o                         
   4   5  16         51.91         56.88         8.34 o                         
   5   5  16        185.50        190.44        18.77 o                         
   6   5  16          2.53          6.46         5.14 o                         
   7   5  16         37.92         29.04         8.84 o                         
   8   5  16          0.01          4.30         4.90 o                         
  -1   6  16         41.23         45.61        11.44 o                         
   0   6  16        195.17        224.98        18.35 o                         
   1   6  16          5.09         10.26         6.46 o                         
   2   6  16          5.90         12.26         7.13 o                         
   3   6  16         24.63         31.14         8.70 o                         
   4   6  16         46.89         59.02         9.27 o                         
   5   6  16        229.33        269.29        26.30 o                         
   6   6  16          4.74          7.83         5.56 o                         
   7   6  16         27.16         13.57        12.28 o                         
   8   6  16         22.84         24.09        13.92 o                         
   0   7  16          2.27         14.33        12.20 o                         
   1   7  16         64.76         85.91        11.99 o                         
   2   7  16          0.86          5.76         7.02 o                         
   3   7  16          8.57          0.79         5.52 o                         
   4   7  16         68.98         92.24        12.25 o                         
   5   7  16         26.17         35.36         9.03 o                         
   6   7  16          3.48          2.86         5.49 o                         
   7   7  16          4.22          3.08         5.23 o                         
   2   8  16         28.26         35.36        11.67 o                         
   3   8  16          1.42          4.66         6.85 o                         
   4   8  16         21.03         16.10         8.26 o                         
   5   8  16          6.46          6.68         6.51 o                         
   6   8  16         16.88         14.86         7.77 o                         
  -3  -7  17         95.75         91.87        19.39 o                         
  -2  -7  17          1.04          5.49         4.68 o                         
  -1  -7  17         43.95         41.58         6.68 o                         
   0  -7  17          4.22          2.12         4.20 o                         
   1  -7  17          3.11         22.07         6.60 o                         
  -4  -6  17         64.60         73.27        11.38 o                         
  -3  -6  17          7.91          9.85         6.41 o                         
  -2  -6  17        122.07        131.77        13.94 o                         
  -1  -6  17         19.99         22.35         8.18 o                         
   0  -6  17          3.34          0.97         3.58 o                         
   1  -6  17         45.22         42.57         9.30 o                         
   2  -6  17         23.34         44.58        16.09 o                         
   3  -6  17         96.03        129.15        11.82 o                         
  -5  -5  17          4.40         -4.07         9.03 o                         
  -4  -5  17          8.83          2.49         5.54 o                         
  -3  -5  17          0.56          1.10         4.54 o                         
  -2  -5  17         78.36         75.64         7.42 o                         
  -1  -5  17         74.74        100.04         8.00 o                         
   0  -5  17         55.64         63.63         7.00 o                         
   1  -5  17          1.90          2.69         3.84 o                         
   2  -5  17         43.70         51.51         8.36 o                         
   3  -5  17          1.07          3.31         4.74 o                         
   4  -5  17          4.52          3.19         6.86 o                         
  -5  -4  17         21.96         28.23         8.89 o                         
  -4  -4  17         22.59         20.30        11.12 o                         
  -3  -4  17         63.80         56.14         9.18 o                         
  -2  -4  17        101.26        115.76         9.43 o                         
  -1  -4  17          9.96         10.80         6.20 o                         
   0  -4  17         14.68         20.87         3.87 o                         
   1  -4  17        135.09        124.26        13.12 o                         
   2  -4  17          5.56          0.13         3.93 o                         
   3  -4  17         58.28         46.03         8.06 o                         
   4  -4  17         56.65         50.61         8.04 o                         
   5  -4  17        111.28        113.60        11.28 o                         
  -5  -3  17          1.17          7.92         6.48 o                         
  -4  -3  17          4.12          3.07         5.17 o                         
  -3  -3  17         41.61         39.54         7.59 o                         
  -2  -3  17         36.87         27.33        10.91 o                         
  -1  -3  17        135.02        176.52         9.75 o                         
   0  -3  17        170.42        155.97        90.31 o                         
   1  -3  17         29.02         20.75         4.61 o                         
   2  -3  17         27.84         28.49         5.48 o                         
   3  -3  17         16.46          9.16         9.19 o                         
   4  -3  17         19.26          4.05         4.42 o                         
   5  -3  17         15.70         13.32         6.08 o                         
  -5  -2  17          2.06          6.04         6.99 o                         
  -4  -2  17         17.88         11.17         5.92 o                         
  -3  -2  17         12.65          8.21         3.96 o                         
  -2  -2  17          0.20         -0.80         3.14 o                         
  -1  -2  17         76.80         69.83         9.76 o                         
   0  -2  17         22.54         17.14         6.72 o                         
   1  -2  17          4.64          5.26         2.93 o                         
   2  -2  17          0.12          0.42         2.01 o                         
   3  -2  17          1.17          9.55        15.68 o                         
   4  -2  17          3.43          7.08         4.48 o                         
   5  -2  17         48.45         37.84         6.98 o                         
   6  -2  17         64.40         72.03         8.92 o                         
  -5  -1  17         31.80         43.75        16.57 o                         
  -4  -1  17         68.45         68.72        21.67 o                         
  -3  -1  17          1.78          0.86         2.77 o                         
  -2  -1  17        344.72        342.07        25.62 o                         
  -1  -1  17        217.11        245.16        16.52 o                         
   0  -1  17          5.71          5.94         4.93 o                         
   1  -1  17        160.41        155.88         8.84 o                         
   2  -1  17        156.88        211.36         8.62 o                         
   3  -1  17         45.21         38.28         4.22 o                         
   4  -1  17        233.65        254.01        14.14 o                         
   5  -1  17          0.86          4.67         4.22 o                         
   6  -1  17          1.30          0.53         3.66 o                         
   7  -1  17          4.52          4.93         4.96 o                         
  -4   0  17         70.03         95.63        20.57 o                         
  -3   0  17          3.71          1.64         4.63 o                         
  -2   0  17         76.29         74.21         9.02 o                         
  -1   0  17        103.03        117.40        10.60 o                         
   0   0  17         61.57         60.57         7.42 o                         
   1   0  17          2.74          3.97         2.74 o                         
   2   0  17        164.25        165.24        10.97 o                         
   3   0  17        157.26        149.96         8.45 o                         
   4   0  17        722.70        751.84        16.87 o                         
   5   0  17        283.82        268.63        14.20 o                         
   6   0  17          0.67          3.07         4.02 o                         
   7   0  17          7.03         12.02         5.62 o                         
  -4   1  17        170.10        174.07        26.60 o                         
  -3   1  17         10.09          8.84         8.27 o                         
  -2   1  17          3.05          2.51         4.94 o                         
  -1   1  17         24.84         30.94         7.12 o                         
   0   1  17         33.17         44.10         7.47 o                         
   1   1  17        108.31        127.83         9.88 o                         
   2   1  17         12.60         20.46         4.22 o                         
   3   1  17          4.56          4.15         2.70 o                         
   4   1  17         12.41          5.76         3.19 o                         
   5   1  17         22.03         24.08         4.08 o                         
   6   1  17         15.14         14.97         5.78 o                         
   7   1  17        136.31        116.83        10.10 o                         
  -3   2  17         11.59         13.62         9.53 o                         
  -2   2  17         94.21         81.69        11.01 o                         
  -1   2  17          1.50          6.69         6.14 o                         
   0   2  17          8.28         10.98        10.44 o                         
   1   2  17         93.54        102.78         9.78 o                         
   2   2  17        270.65        288.03        19.08 o                         
   3   2  17        186.39        200.92        10.97 o                         
   4   2  17        157.46        162.86         9.95 o                         
   5   2  17         36.38         44.71         4.86 o                         
   6   2  17         70.61         71.56         5.80 o                         
   7   2  17        126.94        109.33         9.82 o                         
  -3   3  17         33.26         27.27        15.54 o                         
  -2   3  17         98.83        115.35        25.18 o                         
  -1   3  17         62.39         48.98         9.64 o                         
   0   3  17         48.06         37.47         8.72 o                         
   1   3  17        416.29        417.18        19.00 o                         
   2   3  17         37.83         37.48        10.70 o                         
   3   3  17         65.68         74.51         8.24 o                         
   4   3  17         67.35         60.69         7.61 o                         
   5   3  17          4.48          0.89         3.74 o                         
   6   3  17         55.74         56.42         8.39 o                         
   7   3  17         25.10         33.14         5.98 o                         
   8   3  17         10.44          1.96         5.39 o                         
  -2   4  17          7.82         13.45         8.04 o                         
  -1   4  17          0.02          3.17         7.26 o                         
   0   4  17        109.13         74.31        11.27 o                         
   1   4  17         41.75         68.02        10.21 o                         
   2   4  17          2.27          7.41         5.67 o                         
   3   4  17        120.12        127.21        11.46 o                         
   4   4  17         32.12         48.61         7.45 o                         
   5   4  17         55.74         47.06         8.01 o                         
   6   4  17          0.42          3.79         4.34 o                         
   7   4  17         17.02         11.36        13.04 o                         
   8   4  17          0.55          7.67         8.72 o                         
  -1   5  17         74.27         98.22        24.95 o                         
   0   5  17          1.72         -3.45         6.17 o                         
   1   5  17         89.76         76.44        12.21 o                         
   2   5  17         22.42         34.90         8.96 o                         
   3   5  17        307.93        321.06        17.29 o                         
   4   5  17          0.06          4.09         5.02 o                         
   5   5  17         31.99         48.18        12.40 o                         
   6   5  17         32.47         40.14         7.92 o                         
   7   5  17         52.30         47.12        33.89 o                         
   0   6  17         12.12         12.73         8.47 o                         
   1   6  17          5.73         23.67        12.99 o                         
   2   6  17         28.12         55.20        10.70 o                         
   3   6  17        197.30        218.56        16.38 o                         
   4   6  17         36.82         43.78         9.08 o                         
   5   6  17        306.67        313.24        20.53 o                         
   6   6  17         18.02         25.15         7.07 o                         
   7   6  17         42.39         45.17        31.85 o                         
   1   7  17          1.09         -5.70         6.38 o                         
   2   7  17          2.68          7.99         7.48 o                         
   3   7  17          6.33         -0.09         4.86 o                         
   4   7  17          3.74         -0.16         4.85 o                         
   5   7  17        276.27        282.12        18.54 o                         
   6   7  17         46.82         37.68         9.45 o                         
   7   7  17         57.58         30.29        23.02 o                         
   3   8  17          0.22          2.13         6.26 o                         
   4   8  17         59.56         66.30        11.81 o                         
   5   8  17          8.80         16.98         8.53 o                         
  -2  -7  18         34.37         32.06        14.65 o                         
  -1  -7  18         47.05         58.15        12.33 o                         
   0  -7  18          0.02          1.06        10.66 o                         
  -3  -6  18         36.07         39.36        14.56 o                         
  -2  -6  18         53.53         40.58         6.18 o                         
  -1  -6  18          7.85          2.87         4.69 o                         
   0  -6  18        336.24        372.60        16.92 o                         
   1  -6  18         23.49         21.80         6.24 o                         
   2  -6  18         11.42         36.51        14.81 o                         
  -4  -5  18          4.75         -0.71         5.68 o                         
  -3  -5  18          5.51         22.61        12.61 o                         
  -2  -5  18         29.88         37.67         5.44 o                         
  -1  -5  18         29.04         22.70         7.58 o                         
   0  -5  18          0.75         -3.88         4.10 o                         
   1  -5  18         75.47         94.11         9.03 o                         
   2  -5  18         17.15         25.89         7.18 o                         
   3  -5  18          1.14          8.85         5.40 o                         
  -4  -4  18          0.40          2.82         5.54 o                         
  -3  -4  18         94.31        109.72        11.87 o                         
  -2  -4  18          8.04          6.90         3.67 o                         
  -1  -4  18          0.60          4.47         3.24 o                         
   0  -4  18         27.02         12.18        11.96 o                         
   1  -4  18         52.84         42.00         6.64 o                         
   2  -4  18        225.77        256.85        13.71 o                         
   3  -4  18         86.54        101.96         9.54 o                         
   4  -4  18          0.00          2.31         4.57 o                         
  -4  -3  18          0.00          4.25         5.66 o                         
  -3  -3  18          1.33         -0.22         6.49 o                         
  -2  -3  18         20.24         14.12         7.43 o                         
  -1  -3  18         11.76          5.54         3.18 o                         
   0  -3  18          6.95          5.45         3.37 o                         
   1  -3  18         15.28         13.91         6.83 o                         
   2  -3  18         58.46         64.19         7.37 o                         
   3  -3  18        100.75        118.56         9.69 o                         
   4  -3  18         76.63         96.89         9.82 o                         
   5  -3  18         16.38         14.85         6.51 o                         
  -4  -2  18         29.18         48.06         8.92 o                         
  -3  -2  18         56.58         16.98        19.16 o                         
  -2  -2  18        358.99        368.01        19.08 o                         
  -1  -2  18        203.07        214.72        11.84 o                         
   0  -2  18          0.15          2.67         6.32 o                         
   1  -2  18        135.64         95.12         7.82 o                         
   2  -2  18         26.07         22.26         4.20 o                         
   3  -2  18         45.81         48.91         8.81 o                         
   4  -2  18          1.45         -0.42         3.27 o                         
   5  -2  18         48.26         63.12        14.17 o                         
   6  -2  18          8.55          9.94         5.90 o                         
  -4  -1  18          4.98         14.15        13.22 o                         
  -3  -1  18        115.53         87.41        69.53 o                         
  -2  -1  18        194.36        239.77        15.09 o                         
  -1  -1  18          9.50          7.03         3.83 o                         
   0  -1  18         38.51         39.30        16.26 o                         
   1  -1  18         18.14         11.78         3.46 o                         
   2  -1  18          0.03         -1.44         3.45 o                         
   3  -1  18         60.22         45.87         4.72 o                         
   4  -1  18         35.85         43.30        15.59 o                         
   5  -1  18          0.09          2.61         4.02 o                         
   6  -1  18         53.84         56.50         8.22 o                         
  -4   0  18         28.25         28.88        15.66 o                         
  -3   0  18         39.05         47.74        16.84 o                         
  -2   0  18          8.84          7.61         6.82 o                         
  -1   0  18         30.22         48.85         8.33 o                         
   0   0  18          0.02         -4.65         4.65 o                         
   1   0  18          9.28          2.17         3.43 o                         
   2   0  18         76.10         45.19        13.62 o                         
   3   0  18        145.30        102.53         6.35 o                         
   4   0  18          0.09          1.37         2.58 o                         
   5   0  18          0.14         -1.54         4.08 o                         
   6   0  18         28.29         27.42         6.61 o                         
   7   0  18         10.74         23.53         6.82 o                         
  -3   1  18         25.95         19.62         7.19 o                         
  -2   1  18         18.49          7.94         6.43 o                         
  -1   1  18         74.48         84.17        10.27 o                         
   0   1  18          0.19          2.92         4.74 o                         
   1   1  18          0.79          5.63         4.45 o                         
   2   1  18         42.96         60.96         8.02 o                         
   3   1  18          0.21          2.13         4.96 o                         
   4   1  18          1.12          0.36         2.54 o                         
   5   1  18        472.24        408.63        18.45 o                         
   6   1  18          4.84         13.91         5.58 o                         
   7   1  18         17.41         13.83         6.43 o                         
  -3   2  18        123.62        106.69        16.20 o                         
  -2   2  18          0.16          1.48         5.35 o                         
  -1   2  18          7.64         13.59         6.97 o                         
   0   2  18         20.79         24.46         9.21 o                         
   1   2  18         80.87        103.48        10.89 o                         
   2   2  18          0.88         -2.35         7.87 o                         
   3   2  18          1.64         -1.81         3.81 o                         
   4   2  18         90.42         81.12         7.75 o                         
   5   2  18         47.75         38.79         6.44 o                         
   6   2  18          1.04         10.62         9.97 o                         
   7   2  18          1.17          5.82         6.87 o                         
  -2   3  18          0.68         -4.95         6.62 o                         
  -1   3  18         67.22         95.47        12.59 o                         
   0   3  18          2.70          0.22         4.57 o                         
   1   3  18         75.68         76.08        10.00 o                         
   2   3  18         77.80         80.69        10.54 o                         
   3   3  18         38.26         38.05         7.02 o                         
   4   3  18         39.42         35.11         6.63 o                         
   5   3  18          3.73          5.94         5.96 o                         
   6   3  18        108.70        105.93         8.96 o                         
   7   3  18          0.11          0.36         3.27 o                         
  -2   4  18         61.14         45.19        19.98 o                         
  -1   4  18        151.42        155.17        17.14 o                         
   0   4  18          0.12          1.42         5.60 o                         
   1   4  18         29.38         43.83         9.49 o                         
   2   4  18        111.49        104.18        11.29 o                         
   3   4  18         90.56         93.61        10.81 o                         
   4   4  18          9.75         24.34         7.61 o                         
   5   4  18          4.61         -0.92         3.95 o                         
   6   4  18         38.66         27.87         7.24 o                         
   7   4  18          0.39         -0.58         3.47 o                         
  -1   5  18         59.11         83.02        13.15 o                         
   0   5  18         51.53         69.98        12.27 o                         
   1   5  18        352.54        467.90        26.14 o                         
   2   5  18         16.74         11.69         7.13 o                         
   3   5  18          6.15          5.24         6.00 o                         
   4   5  18          0.45         -3.53         8.31 o                         
   5   5  18         73.29         52.49        12.39 o                         
   6   5  18          5.19          3.63         4.99 o                         
   7   5  18         92.41         41.28        30.88 o                         
   0   6  18          9.03          3.15         7.56 o                         
   1   6  18          3.78          9.24         7.78 o                         
   2   6  18          2.89         -3.90         6.60 o                         
   3   6  18         66.50         97.15        16.96 o                         
   4   6  18          2.64          2.43         5.38 o                         
   5   6  18          7.96          6.55         6.48 o                         
   6   6  18          0.09         -0.87         4.53 o                         
   7   6  18         13.81          6.55         5.71 o                         
   2   7  18         14.73         26.73         9.90 o                         
   3   7  18         49.45         96.97        13.45 o                         
   4   7  18          9.44         28.66        11.01 o                         
   5   7  18         53.83         71.89        12.72 o                         
   6   7  18         21.69         20.43         8.46 o                         
  -2  -6  19          8.75         14.94        11.88 o                         
  -1  -6  19         97.67        117.19        10.76 o                         
   0  -6  19          2.99          5.86         5.85 o                         
   1  -6  19          1.02          1.32         4.12 o                         
  -3  -5  19          0.78          6.90         9.17 o                         
  -2  -5  19          3.90          3.79         6.12 o                         
  -1  -5  19          5.67         10.02         9.91 o                         
   0  -5  19         64.96         46.72        29.51 o                         
   1  -5  19         24.59         22.92         6.25 o                         
   2  -5  19          0.71         -3.33         4.69 o                         
  -3  -4  19         48.26         51.19         9.82 o                         
  -2  -4  19         59.09         61.01        21.73 o                         
  -1  -4  19         11.78          3.00         3.89 o                         
   0  -4  19          8.78         22.32         6.15 o                         
   1  -4  19         41.82         44.03        29.82 o                         
   2  -4  19         10.22         11.09         8.12 o                         
   3  -4  19          1.88          0.91         4.91 o                         
   4  -4  19         48.30         55.77         9.02 o                         
  -4  -3  19         31.65         30.27         8.90 o                         
  -3  -3  19          0.00         -1.53         4.67 o                         
  -2  -3  19          8.20         16.21         7.08 o                         
  -1  -3  19         36.09         37.88        25.43 o                         
   0  -3  19          1.08          3.19         3.08 o                         
   1  -3  19        100.61         75.55        45.21 o                         
   2  -3  19        163.08        155.32        93.51 o                         
   3  -3  19         30.45         20.90         6.82 o                         
   4  -3  19          0.02          5.81         4.60 o                         
  -4  -2  19          0.34          0.77         8.76 o                         
  -3  -2  19          0.01          3.86         6.57 o                         
  -2  -2  19         16.22          9.80         4.54 o                         
  -1  -2  19          1.19          3.32         3.11 o                         
   0  -2  19         39.81         47.04        16.52 o                         
   1  -2  19          6.89         12.64         4.93 o                         
   2  -2  19         48.81         40.86        25.93 o                         
   3  -2  19        145.84        163.56        11.29 o                         
   4  -2  19        267.98        252.07        16.70 o                         
   5  -2  19         14.92          4.78         4.29 o                         
  -4  -1  19          1.22          4.96        11.21 o                         
  -3  -1  19          0.76         -0.98         8.12 o                         
  -2  -1  19         90.97         98.96        19.59 o                         
  -1  -1  19        104.06        105.01        22.91 o                         
   0  -1  19          1.94         -1.91         4.92 o                         
   1  -1  19         52.01         74.55         7.46 o                         
   2  -1  19         49.95         66.12         6.87 o                         
   3  -1  19          0.02          0.06         2.22 o                         
   4  -1  19         15.37         14.58         5.48 o                         
   5  -1  19          3.50          1.62         4.10 o                         
   6  -1  19          2.76          3.91         4.97 o                         
  -3   0  19         14.96         16.23        12.79 o                         
  -2   0  19         45.07         35.00         9.12 o                         
  -1   0  19         57.25         51.35         8.98 o                         
   0   0  19          0.39          5.95         4.89 o                         
   1   0  19         14.42         13.70         9.06 o                         
   2   0  19         67.96         73.97         8.17 o                         
   3   0  19         16.65         29.44         4.50 o                         
   4   0  19        354.59        333.02        18.50 o                         
   5   0  19         69.92         70.89         9.07 o                         
   6   0  19         96.23         89.01         9.46 o                         
  -3   1  19        181.85        206.28        29.28 o                         
  -2   1  19         45.61         34.66         9.25 o                         
  -1   1  19         22.70         27.25         8.05 o                         
   0   1  19         18.27         12.06         6.63 o                         
   1   1  19         91.00         80.46         9.71 o                         
   2   1  19         15.08         25.63         6.59 o                         
   3   1  19          2.22          9.47         4.81 o                         
   4   1  19        541.01        568.36        19.75 o                         
   5   1  19          5.35          4.43         3.22 o                         
   6   1  19         20.51         23.27         6.16 o                         
   7   1  19          0.07         -3.26         6.85 o                         
  -2   2  19          0.06          0.23         5.05 o                         
  -1   2  19          2.17         -3.04         6.32 o                         
   0   2  19         28.84         49.47        10.13 o                         
   1   2  19         25.06         32.05        13.37 o                         
   2   2  19         27.36         37.04         7.97 o                         
   3   2  19          6.90          9.33         5.18 o                         
   4   2  19         45.44         54.57         7.91 o                         
   5   2  19          1.00          9.87         4.66 o                         
   6   2  19         56.64         59.48         6.95 o                         
   7   2  19         22.09         14.56         8.91 o                         
  -2   3  19          1.95          2.96         6.86 o                         
  -1   3  19        161.01        175.06        17.18 o                         
   0   3  19          0.03          3.50         6.54 o                         
   1   3  19         51.35         58.02         9.70 o                         
   2   3  19         41.30         40.16         8.70 o                         
   3   3  19         38.71         41.91         7.82 o                         
   4   3  19          0.65          3.72         4.66 o                         
   5   3  19         12.72         14.65         5.48 o                         
   6   3  19        205.76        201.56        12.77 o                         
   7   3  19          3.07          2.03         4.26 o                         
  -1   4  19        107.72        109.88        24.65 o                         
   0   4  19          0.87         18.98        14.69 o                         
   1   4  19          0.02         -4.79        10.61 o                         
   2   4  19          0.11          0.55         4.87 o                         
   3   4  19          8.40         17.17        16.87 o                         
   4   4  19          2.92          3.45         4.75 o                         
   5   4  19         44.56         56.76        15.04 o                         
   6   4  19          6.99          9.71         5.58 o                         
   7   4  19         12.49         25.25         6.74 o                         
   0   5  19          0.01          8.77         7.67 o                         
   1   5  19          0.47          1.21         6.14 o                         
   2   5  19         19.74         49.54        10.12 o                         
   3   5  19         86.55         98.25        14.59 o                         
   4   5  19         25.13         36.70         8.71 o                         
   5   5  19         36.62         66.72        12.61 o                         
   6   5  19          5.26          1.70         4.89 o                         
   7   5  19          6.87          1.30         4.44 o                         
   1   6  19         19.10         34.96        10.88 o                         
   2   6  19         29.08         24.59         9.41 o                         
   3   6  19         23.72          8.00         7.47 o                         
   4   6  19          2.31          7.31         5.97 o                         
   5   6  19        288.22        267.77        18.91 o                         
   6   6  19          3.69          3.66         5.77 o                         
   3   7  19         15.52         20.03         9.58 o                         
   4   7  19          2.34          6.61         7.48 o                         
   5   7  19        110.71        118.43        14.52 o                         
  -2  -5  20          8.59         -2.66         7.47 o                         
  -1  -5  20          1.63         -0.98         4.43 o                         
   0  -5  20        226.56        160.64        91.27 o                         
   1  -5  20          5.52          5.48         5.33 o                         
   2  -5  20         75.28         58.42        10.77 o                         
  -3  -4  20          9.02          2.99         7.37 o                         
  -2  -4  20        351.01        271.21       170.72 o                         
  -1  -4  20         47.97         19.05         7.97 o                         
   0  -4  20         18.42          1.10         6.30 o                         
   1  -4  20         11.50         10.65         9.78 o                         
   2  -4  20        104.56         92.24        57.94 o                         
   3  -4  20          4.66         -2.02         4.52 o                         
  -3  -3  20        160.41        130.58        97.14 o                         
  -2  -3  20        103.24         92.43        10.56 o                         
  -1  -3  20         32.97         19.63         6.44 o                         
   0  -3  20         88.19         81.12        23.48 o                         
   1  -3  20          7.35         -0.24         3.22 o                         
   2  -3  20        101.55         76.69        10.89 o                         
   3  -3  20         28.19         19.48         9.60 o                         
   4  -3  20         74.50         85.84         9.93 o                         
  -3  -2  20          5.34         12.91        11.97 o                         
  -2  -2  20         79.97         55.80        23.35 o                         
  -1  -2  20          0.01         -3.10         5.60 o                         
   0  -2  20         40.26         27.02         9.83 o                         
   1  -2  20          6.49         16.82        12.39 o                         
   2  -2  20          0.86         -2.09         3.96 o                         
   3  -2  20         92.66         53.87        38.38 o                         
   4  -2  20        165.10        174.01        13.10 o                         
   5  -2  20         36.12         39.10         8.34 o                         
  -3  -1  20          3.27         -4.36        10.49 o                         
  -2  -1  20          7.33          5.11         5.40 o                         
  -1  -1  20         66.34         78.95        10.75 o                         
   0  -1  20          5.95          5.40         3.76 o                         
   1  -1  20         30.16         17.96         6.95 o                         
   2  -1  20        169.86        200.76        11.37 o                         
   3  -1  20         20.76         16.56        14.69 o                         
   4  -1  20          1.62          2.65         4.83 o                         
   5  -1  20         46.31         44.02         8.83 o                         
  -3   0  20          1.00          4.36         9.72 o                         
  -2   0  20         11.60         19.01        10.62 o                         
  -1   0  20          0.79          3.37         5.39 o                         
   0   0  20         81.61         70.44        17.06 o                         
   1   0  20         24.47         43.05        14.87 o                         
   2   0  20         71.40         72.00        12.26 o                         
   3   0  20         13.62          3.28         4.17 o                         
   4   0  20          0.17          1.45         3.82 o                         
   5   0  20         57.38         49.57         8.18 o                         
   6   0  20         13.26         13.58         8.19 o                         
  -2   1  20         25.93         40.03        17.22 o                         
  -1   1  20         18.27         19.70         7.97 o                         
   0   1  20          6.50         22.22         7.60 o                         
   1   1  20          0.02         30.26        21.92 o                         
   2   1  20         59.64         59.81        10.00 o                         
   3   1  20         16.26         23.45         6.35 o                         
   4   1  20          7.17          5.57         4.48 o                         
   5   1  20          0.01          2.08         6.54 o                         
   6   1  20         11.94          5.51         7.26 o                         
  -2   2  20          4.61          4.50         7.33 o                         
  -1   2  20         45.54         44.44        11.10 o                         
   0   2  20         24.05         33.31         9.51 o
[truncated: 12,234 more chars]
