# Supplementary material for: Quaternary and quinary molecular solids based on structural inequivalence and combinatorial approaches: 2-nitro­resorcinol and 4,6-di­chloro­resorcinol
Source: IUCrJ. 2021 Jan 11;8(Pt 2):178–85. doi: 10.1107/S2052252520016589 (PMC7924232; doi:10.1107/S2052252520016589)
Supplement: Supplementary file 20 [file m-08-00178-18NRES-TMP-PYR-ACRsup20.hkl]

data_18NRES-TMP-PYR-ACR                                                         
_shelx_title ' 11 in P-1'                                                       
_shelx_refln_list_code          4                                               
_shelx_F_calc_maximum      196.63                                               
_exptl_crystal_F_000       528.00                                               
_reflns_d_resolution_high  0.7700                                               
                                                                                
loop_                                                                           
 _space_group_symop_operation_xyz                                               
 'x, y, z'                                                                      
 '-x, -y, -z'                                                                   
                                                                                
_cell_length_a     7.6840                                                       
_cell_length_b     9.2664                                                       
_cell_length_c    18.0431                                                       
_cell_angle_alpha  96.343                                                       
_cell_angle_beta   94.419                                                       
_cell_angle_gamma 107.054                                                       
                                                                                
_shelx_F_squared_multiplier     1.000                                           
                                                                                
loop_                                                                           
 _refln_index_h                                                                 
 _refln_index_k                                                                 
 _refln_index_l                                                                 
 _refln_F_squared_calc                                                          
 _refln_F_squared_meas                                                          
 _refln_F_squared_sigma                                                         
 _refln_observed_status                                                         
   2   0   0         19.15         17.53         5.90 o                         
   3   0   0        945.18        828.19        55.00 o                         
   4   0   0        616.87        521.30        28.55 o                         
   5   0   0        144.77        133.14         7.52 o                         
   6   0   0        275.03        285.26        28.17 o                         
   7   0   0         22.50         26.22         8.06 o                         
   8   0   0          0.02          2.37         6.23 o                         
   9   0   0          2.08         -0.11         6.12 o                         
  -9   1   0          0.42          3.77         8.91 o                         
  -8   1   0         26.74         55.01        34.41 o                         
  -7   1   0         71.24         82.77        14.07 o                         
  -6   1   0         27.31         28.98         5.61 o                         
  -5   1   0         43.35         37.89         4.00 o                         
  -4   1   0         59.57         60.58         4.30 o                         
  -3   1   0          2.21          2.53         1.37 o                         
  -2   1   0       1755.25       1304.71        28.94 o                         
  -1   1   0        690.05        215.02         6.12 o                         
   1   1   0        680.53        607.41        29.87 o                         
   2   1   0       1571.41       1812.42       129.66 o                         
   3   1   0         39.25         40.03         3.29 o                         
   4   1   0        323.23        382.56        24.33 o                         
   5   1   0        654.67        690.17        25.71 o                         
   6   1   0       1067.80        968.15        44.59 o                         
   7   1   0        105.12        129.46        15.14 o                         
   8   1   0          0.34         -9.13        10.33 o                         
   9   1   0          0.15         -2.52        17.55 o                         
  -9   2   0         12.94         25.59        12.33 o                         
  -8   2   0          0.10          1.26         5.87 o                         
  -7   2   0        161.64        191.07        41.51 o                         
  -6   2   0         47.98         46.27         9.23 o                         
  -5   2   0         18.35         18.46         5.83 o                         
  -4   2   0        771.75        704.68        37.86 o                         
  -3   2   0        206.20        182.89        24.61 o                         
  -2   2   0       1127.36       1181.33        71.73 o                         
  -1   2   0        193.10        175.51         7.56 o                         
   0   2   0        429.52        340.32         9.70 o                         
   1   2   0          0.09          1.23         1.39 o                         
   2   2   0          0.01         -1.23         2.15 o                         
   3   2   0        236.85        243.39        25.26 o                         
   4   2   0         21.10         24.86         3.84 o                         
   5   2   0        150.12        147.79        11.32 o                         
   6   2   0         26.01         23.73         8.19 o                         
   7   2   0        111.14        113.42        15.42 o                         
   8   2   0          2.72          3.78         6.69 o                         
  -9   3   0          6.83         18.04        12.96 o                         
  -8   3   0        132.88        192.50        25.07 o                         
  -7   3   0         32.30         53.06        11.76 o                         
  -6   3   0         39.63         52.59         8.41 o                         
  -5   3   0         43.29         42.59        14.16 o                         
  -4   3   0        523.94        554.70        53.42 o                         
  -3   3   0        513.62        504.62        20.68 o                         
  -2   3   0        751.76        796.82        56.40 o                         
  -1   3   0        611.70        561.83        40.54 o                         
   0   3   0        488.56        446.67        27.79 o                         
   1   3   0        164.11        175.21        13.95 o                         
   2   3   0         15.81         13.15         4.05 o                         
   3   3   0        487.08        675.67        41.51 o                         
   4   3   0         77.70        116.67        29.22 o                         
   5   3   0          1.22          5.63         9.35 o                         
   6   3   0         14.34         10.62         6.50 o                         
   7   3   0         16.36         18.93         8.34 o                         
   8   3   0         37.30         62.84        30.97 o                         
  -9   4   0          0.37          7.76        11.92 o                         
  -8   4   0        175.58        183.64        27.48 o                         
  -7   4   0         10.22         11.89         5.69 o                         
  -6   4   0        173.28        170.67        32.13 o                         
  -5   4   0          1.80         -1.70         3.29 o                         
  -4   4   0        123.22        122.32        16.84 o                         
  -3   4   0         36.43         49.70         8.31 o                         
  -2   4   0       1027.18        991.48        67.15 o                         
  -1   4   0          0.64         -0.54         0.68 o                         
   0   4   0         56.38         61.43         3.36 o                         
   1   4   0         78.74         58.31         4.94 o                         
   2   4   0        180.85        190.71        12.55 o                         
   3   4   0        483.44        504.14        48.48 o                         
   4   4   0         23.59         16.85        15.12 o                         
   5   4   0         20.87         15.22         9.70 o                         
   6   4   0         45.08        109.70        36.08 o                         
   7   4   0          0.15         -2.14         7.85 o                         
  -9   5   0         33.59         35.50        33.35 o                         
  -8   5   0          1.00         -3.46        12.55 o                         
  -7   5   0         37.13         30.76        14.76 o                         
  -6   5   0         53.71         65.16        11.03 o                         
  -5   5   0        178.81        192.75        14.50 o                         
  -4   5   0        347.48        394.60        33.66 o                         
  -3   5   0       1394.39       1461.47       278.39 o                         
  -2   5   0        426.23        491.96        15.70 o                         
  -1   5   0         29.53         23.35         4.84 o                         
   0   5   0        257.98        260.41        16.21 o                         
   1   5   0          0.02          2.19         2.53 o                         
   2   5   0         25.34         28.51         6.14 o                         
   3   5   0        447.04        453.87        42.31 o                         
   4   5   0          2.64          1.26         4.21 o                         
   5   5   0          8.07          7.09         5.80 o                         
   6   5   0          0.43          0.47         4.61 o                         
   7   5   0          0.19         15.04        14.98 o                         
  -9   6   0          5.61          9.54        13.76 o                         
  -8   6   0         11.35        -13.72        19.30 o                         
  -7   6   0         15.21         12.68         7.29 o                         
  -6   6   0         59.68         65.23        10.22 o                         
  -5   6   0         74.68         64.54         7.86 o                         
  -4   6   0        383.43        387.86        97.44 o                         
  -3   6   0         13.96          8.83         4.92 o                         
  -2   6   0        164.13        176.03        15.72 o                         
  -1   6   0        221.33        219.27        19.94 o                         
   0   6   0        270.64        188.41        16.07 o                         
   1   6   0          8.55          6.43         3.69 o                         
   2   6   0        206.57        228.72        24.55 o                         
   3   6   0        205.84        206.71        34.40 o                         
   4   6   0        227.71        244.73        61.56 o                         
   5   6   0        188.09        200.30        91.00 o                         
   6   6   0         35.05         25.58        10.17 o                         
  -9   7   0          4.21          3.31         8.46 o                         
  -8   7   0          5.08         10.14         8.70 o                         
  -7   7   0         47.22         49.41        22.02 o                         
  -6   7   0         31.80         42.03         8.46 o                         
  -5   7   0        334.71        372.77        70.76 o                         
  -4   7   0         16.99         23.54         7.83 o                         
  -3   7   0          3.59          5.96        10.77 o                         
  -2   7   0          0.56          2.31         4.93 o                         
  -1   7   0          2.16         -1.83         5.26 o                         
   0   7   0       1458.67       1409.22        83.07 o                         
   1   7   0          7.02         -3.09         5.62 o                         
   2   7   0          2.72         -1.96         6.84 o                         
   3   7   0          0.01         -0.53         4.54 o                         
   4   7   0          5.08         -0.09         4.76 o                         
   5   7   0         57.29         37.00        20.48 o                         
  -8   8   0        110.44        158.42        26.93 o                         
  -7   8   0         33.65         39.85        12.16 o                         
  -6   8   0          5.40         12.40         8.43 o                         
  -5   8   0         21.87         22.03        13.80 o                         
  -4   8   0         50.28         57.31        13.04 o                         
  -3   8   0         58.44         76.48        14.73 o                         
  -2   8   0        316.62        333.89        32.68 o                         
  -1   8   0         24.31         18.53         9.08 o                         
   0   8   0        171.88        147.85        21.09 o                         
   1   8   0          5.34          6.45         7.99 o                         
   2   8   0         17.93         18.53        11.92 o                         
   3   8   0          2.86         -1.42         7.89 o                         
   4   8   0          1.74         -6.30        10.02 o                         
   5   8   0         50.08         38.19        31.02 o                         
  -8   9   0         52.41         41.93        22.47 o                         
  -7   9   0          1.55          2.78         7.65 o                         
  -6   9   0         64.93        100.62        41.00 o                         
  -5   9   0          0.00         -6.21         8.08 o                         
  -4   9   0         65.97         62.44        19.96 o                         
  -3   9   0         10.87          4.98         8.40 o                         
  -2   9   0          0.62         -0.42         6.55 o                         
  -1   9   0         14.27         16.40        11.23 o                         
   0   9   0          3.70         10.95        12.46 o                         
   1   9   0          1.24         -6.48         9.70 o                         
   2   9   0        196.37        215.60        33.78 o                         
   3   9   0         44.85         57.09        41.74 o                         
  -7  10   0          3.95          5.91         9.01 o                         
  -6  10   0         21.30         18.91        12.11 o                         
  -5  10   0         34.82         27.68        14.73 o                         
  -4  10   0        472.63        559.74        60.74 o                         
  -3  10   0         15.39         16.85        15.22 o                         
  -2  10   0         15.33         14.73        11.61 o                         
  -1  10   0         27.57         44.51        16.98 o                         
   0  10   0         23.50         21.10        18.81 o                         
   1  10   0          2.87          6.59        11.00 o                         
   2  10   0        128.42        119.98        50.06 o                         
  -6  11   0         10.27         19.86        15.53 o                         
  -5  11   0          3.38         -4.54        11.20 o                         
  -4  11   0         26.97         27.33        15.52 o                         
  -3  11   0          0.11        -10.72        12.49 o                         
  -2  11   0          1.03          9.78        14.81 o                         
  -1  11   0          1.09         -3.07         9.39 o                         
   0  11   0         29.71         35.26        20.07 o                         
   3 -12   1         11.28          2.30        14.21 o                         
  -1 -11   1        118.89        110.72        30.49 o                         
   0 -11   1          6.01         18.45        20.44 o                         
   1 -11   1          0.04          1.89         9.11 o                         
   2 -11   1         25.27         52.67        41.46 o                         
   3 -11   1          4.20         20.61        14.44 o                         
   4 -11   1         47.62         45.92        19.27 o                         
   5 -11   1         64.74         99.79        25.42 o                         
   6 -11   1         15.66         19.32        13.86 o                         
  -2 -10   1          8.22          6.86        12.78 o                         
  -1 -10   1          3.95         25.59        15.31 o                         
   0 -10   1          1.44         -1.92         8.13 o                         
   1 -10   1          1.81         12.45        10.60 o                         
   2 -10   1        102.59        101.32        22.51 o                         
   3 -10   1          2.54         12.03        13.88 o                         
   4 -10   1          0.54         -2.03         8.33 o                         
   5 -10   1          5.38          9.35        10.26 o                         
   6 -10   1         50.26         74.75        19.06 o                         
   7 -10   1         24.27         56.21        17.60 o                         
  -4  -9   1          6.83         13.86        14.51 o                         
  -3  -9   1          0.72         -1.18         9.31 o                         
  -2  -9   1          1.38         -1.15         9.29 o                         
  -1  -9   1         32.29         26.03        14.55 o                         
   0  -9   1          7.01          7.72         8.43 o                         
   1  -9   1         12.31         16.88        10.81 o                         
   2  -9   1         12.51         25.20        18.81 o                         
   3  -9   1         98.32        110.43        23.78 o                         
   4  -9   1        200.21        233.78        29.94 o                         
   5  -9   1         72.24         63.67        14.71 o                         
   6  -9   1          9.20         14.61         8.91 o                         
   7  -9   1          0.05         -1.27         6.86 o                         
   8  -9   1        131.44        158.67        36.42 o                         
  -5  -8   1         77.76         39.12        26.41 o                         
  -4  -8   1          8.63         18.37        15.69 o                         
  -3  -8   1         34.86         49.04        17.52 o                         
  -2  -8   1         13.78          2.16         7.14 o                         
  -1  -8   1         25.86         35.12        14.08 o                         
   0  -8   1         74.15         63.55        13.26 o                         
   1  -8   1        233.74        223.12        36.76 o                         
   2  -8   1         12.70         17.79         9.04 o                         
   3  -8   1         90.73        115.90        18.99 o                         
   4  -8   1         69.05         72.35        12.89 o                         
   5  -8   1         13.97          9.61         6.64 o                         
   6  -8   1         74.47         72.02        15.99 o                         
   7  -8   1         21.43         20.90         7.83 o                         
   8  -8   1        159.64        132.51        95.39 o                         
  -5  -7   1          4.24         10.17         8.14 o                         
  -4  -7   1         12.98          2.74         5.98 o                         
  -3  -7   1        159.22        170.72        25.38 o                         
  -2  -7   1        567.05        509.92        37.87 o                         
  -1  -7   1         27.56         26.97         6.01 o                         
   0  -7   1        914.08        846.40        55.53 o                         
   1  -7   1         23.77         24.83        10.91 o                         
   2  -7   1          0.08         -3.75         5.62 o                         
   3  -7   1        140.98        145.24        14.58 o                         
   4  -7   1          0.37          0.47         2.71 o                         
   5  -7   1         74.46         93.29        16.90 o                         
   6  -7   1         30.33         40.84         7.91 o                         
   7  -7   1         67.94         60.45        10.64 o                         
   8  -7   1         45.28         -4.76        10.93 o                         
   9  -7   1          0.09          5.85        12.03 o                         
  -6  -6   1         34.82         31.08        14.88 o                         
  -5  -6   1         48.83         29.18        23.12 o                         
  -4  -6   1        396.74        446.84       117.41 o                         
  -3  -6   1         94.55        117.52        26.44 o                         
  -2  -6   1       1647.09       1570.78        66.51 o                         
  -1  -6   1        108.28         94.93         8.41 o                         
   0  -6   1        197.10        159.08         9.92 o                         
   1  -6   1        316.92        319.24        22.35 o                         
   2  -6   1          0.28          1.99         3.57 o                         
   3  -6   1         99.83        146.19        20.25 o                         
   4  -6   1         13.53         11.00         4.08 o                         
   5  -6   1        188.26        193.01        27.16 o                         
   6  -6   1        135.74        163.61        23.72 o                         
   7  -6   1         66.02         82.57        14.70 o                         
   8  -6   1          0.05         15.34        17.68 o                         
   9  -6   1         11.21         -2.43        11.59 o                         
  -7  -5   1          4.04          2.44         8.41 o                         
  -6  -5   1          6.97         10.85         9.00 o                         
  -5  -5   1          1.38          2.30         4.91 o                         
  -4  -5   1         70.50         91.38        17.57 o                         
  -3  -5   1        100.69        101.56        14.95 o                         
  -2  -5   1       1040.41        999.69        40.95 o                         
  -1  -5   1          0.69         -1.02         2.32 o                         
   0  -5   1        458.57        477.16        15.34 o                         
   1  -5   1        528.46        535.58        35.52 o                         
   2  -5   1        784.26        821.01        27.64 o                         
   3  -5   1        587.74        545.08        26.37 o                         
   4  -5   1          0.05          3.31         5.11 o                         
   5  -5   1          5.58         10.52         5.55 o                         
   6  -5   1         80.46        105.38        20.25 o                         
   7  -5   1         57.66         59.02         9.98 o                         
   8  -5   1         30.24         38.71        13.20 o                         
   9  -5   1         37.81         33.54        16.97 o                         
  -7  -4   1          1.71          1.97         7.93 o                         
  -6  -4   1         48.14         51.10        22.71 o                         
  -5  -4   1          0.22          4.24         3.99 o                         
  -4  -4   1         39.77         28.82        16.35 o                         
  -3  -4   1        210.65        240.35        27.90 o                         
  -2  -4   1        404.69        349.93        29.71 o                         
  -1  -4   1          0.72         -1.17         1.84 o                         
   0  -4   1          7.17         17.99         5.86 o                         
   1  -4   1        505.52        498.62        19.84 o                         
   2  -4   1        707.85        736.13        27.09 o                         
   3  -4   1         16.98         19.34         3.08 o                         
   4  -4   1         30.32         30.64         4.42 o                         
   5  -4   1         24.96         33.76         7.70 o                         
   6  -4   1         79.68         83.88         9.50 o                         
   7  -4   1          5.75         15.92         8.16 o                         
   8  -4   1          6.97          8.80         8.53 o                         
   9  -4   1          1.72         -3.11        13.12 o                         
  -8  -3   1          2.34         -1.47         6.84 o                         
  -7  -3   1          4.68          3.70         5.67 o                         
  -6  -3   1        176.36        165.60        19.29 o                         
  -5  -3   1         20.10         10.20         9.01 o                         
  -4  -3   1         92.78         83.56        15.47 o                         
  -3  -3   1        274.42        280.79        26.15 o                         
  -2  -3   1          2.04          9.81         6.65 o                         
  -1  -3   1        597.61        476.91        55.05 o                         
   0  -3   1         29.49         31.49         3.05 o                         
   1  -3   1        804.92        719.68        26.80 o                         
   2  -3   1        360.41        492.98       113.27 o                         
   3  -3   1        626.19        572.15        47.91 o                         
   4  -3   1          2.24          3.63         2.66 o                         
   5  -3   1         60.47         67.14         6.97 o                         
   6  -3   1        569.22        592.10        28.75 o                         
   7  -3   1         11.55         13.43         7.93 o                         
   8  -3   1          0.68          3.16         8.75 o                         
   9  -3   1          0.83          5.63        17.88 o                         
  -8  -2   1          1.77          2.13         6.86 o                         
  -7  -2   1         33.46         41.11        11.81 o                         
  -6  -2   1        496.45        481.23        23.66 o                         
  -5  -2   1          1.11          2.00         3.21 o                         
  -4  -2   1          6.79          5.52         3.48 o                         
  -3  -2   1        244.47        219.60        26.16 o                         
  -2  -2   1        146.83        132.96        19.77 o                         
  -1  -2   1        160.86        150.16         5.93 o                         
   0  -2   1       2587.00       2061.67        45.92 o                         
   1  -2   1        590.80        500.45        12.34 o                         
   2  -2   1        480.34        459.99        61.97 o                         
   3  -2   1        459.85        440.82        17.13 o                         
   4  -2   1        250.10        239.99        15.81 o                         
   5  -2   1         36.83         34.90         5.70 o                         
   6  -2   1          6.18         10.47         4.13 o                         
   7  -2   1         26.58         39.98        10.17 o                         
   8  -2   1          0.27         -1.92         9.87 o                         
   9  -2   1         71.02        109.55        34.09 o                         
  -9  -1   1          6.70          1.59         7.00 o                         
  -7  -1   1          9.11          4.63         5.35 o                         
  -6  -1   1          3.22          1.90         2.79 o                         
  -5  -1   1        239.70        279.82        18.41 o                         
  -4  -1   1        569.28        506.06        24.47 o                         
  -3  -1   1        618.97        511.71        40.08 o                         
  -2  -1   1        183.50        147.46         6.11 o                         
  -1  -1   1        884.34        703.84        43.22 o                         
   1  -1   1       2170.82       2094.97        61.81 o                         
   2  -1   1         55.43         48.49         2.37 o                         
   3  -1   1        519.09        413.50        47.00 o                         
   4  -1   1        203.44        171.22         7.63 o                         
   5  -1   1         34.56         29.01         3.50 o                         
   6  -1   1         30.89         44.43        14.08 o                         
   7  -1   1         63.62         80.09        13.71 o                         
   8  -1   1          0.00         -9.13         9.13 o                         
   9  -1   1          0.01          4.31        11.94 o                         
  -9   0   1          2.16          5.30         7.60 o                         
  -8   0   1         17.65         18.54         9.79 o                         
  -7   0   1        322.47        304.04        24.41 o                         
  -6   0   1         76.23         84.81         8.15 o                         
  -5   0   1         80.78         80.47         7.68 o                         
  -4   0   1        159.33        152.78        10.76 o                         
  -3   0   1        688.16        569.61        31.64 o                         
  -2   0   1      26028.90      25005.68       439.24 o                         
   1   0   1        434.26        352.84        52.34 o                         
   2   0   1        221.93        161.11         9.01 o                         
   3   0   1        561.03        423.52        14.41 o                         
   4   0   1         22.52         20.63         2.42 o                         
   5   0   1        500.29        465.52        27.89 o                         
   6   0   1          4.75          2.73         4.63 o                         
   7   0   1         85.08         92.00        17.33 o                         
   8   0   1          0.58         -7.63         7.63 o                         
   9   0   1          1.59          5.19         8.96 o                         
  -9   1   1         21.02         24.22        12.35 o                         
  -8   1   1          0.04         -1.03         4.82 o                         
  -7   1   1         20.76         22.52         8.08 o                         
  -6   1   1         48.01         39.94         5.09 o                         
  -5   1   1        130.06        133.93        10.66 o                         
  -4   1   1         50.00         46.23         3.74 o                         
  -3   1   1       1588.55       1386.71        60.07 o                         
  -2   1   1      21477.74      19725.53       442.85 o                         
  -1   1   1       1999.81       2284.53        67.70 o                         
   1   1   1        625.76        835.50        37.14 o                         
   2   1   1         74.57         71.38        22.20 o                         
   3   1   1        728.58        662.59        41.83 o                         
   4   1   1       1391.85       1425.98        60.31 o                         
   5   1   1         43.59         35.60         5.22 o                         
   6   1   1        188.62        195.26        20.32 o                         
   7   1   1         37.02         46.07        11.67 o                         
   8   1   1         34.00         36.85        14.32 o                         
   9   1   1          2.37          7.84         8.45 o                         
  -9   2   1         15.95         19.74        12.76 o                         
  -8   2   1          8.18         17.74         9.61 o                         
  -7   2   1          1.04         -0.39         3.49 o                         
  -6   2   1          3.63          8.96         7.05 o                         
  -5   2   1         36.75         42.02         6.19 o                         
  -4   2   1        275.05        290.88        20.73 o                         
  -3   2   1       1591.41       1454.07        56.34 o                         
  -2   2   1        228.60        400.34        40.90 o                         
  -1   2   1        280.90        205.23         7.26 o                         
   0   2   1        331.92        304.68        40.32 o                         
   1   2   1         40.13         55.00         7.99 o                         
   2   2   1       1744.85       2147.21        88.53 o                         
   3   2   1        309.82        453.36        29.87 o                         
   4   2   1        416.21        384.10        30.57 o                         
   5   2   1         43.45         35.10        10.10 o                         
   6   2   1         29.69         29.42        13.81 o                         
   7   2   1          1.52          0.31         4.58 o                         
   8   2   1          7.02         23.62        17.33 o                         
  -9   3   1          2.58          4.65         9.35 o                         
  -8   3   1         94.14        108.00        18.64 o                         
  -7   3   1          8.01         11.84         5.96 o                         
  -6   3   1          3.60          1.76         3.66 o                         
  -5   3   1         27.98         26.61         4.82 o                         
  -4   3   1         61.54         64.82        11.46 o                         
  -3   3   1       1540.40       2032.29       228.25 o                         
  -2   3   1        314.00        291.56        12.66 o                         
  -1   3   1       1156.58       1066.76        59.18 o                         
   0   3   1        401.35        368.63        19.97 o                         
   1   3   1        217.83        228.44        12.51 o                         
   2   3   1          0.78          1.75         2.37 o                         
   3   3   1       1054.00       1155.92        89.47 o                         
   4   3   1          0.64         -1.96         5.54 o                         
   5   3   1         12.47          3.95         3.23 o                         
   6   3   1          0.00          6.09         3.98 o                         
   7   3   1          2.14          8.44         7.65 o                         
   8   3   1         10.35          8.50         9.30 o                         
  -9   4   1          5.44          0.87         7.87 o                         
  -8   4   1         47.44         53.78        13.23 o                         
  -7   4   1          9.29         12.37         6.08 o                         
  -6   4   1         20.18         22.80         8.39 o                         
  -5   4   1          4.27          2.10         6.91 o                         
  -4   4   1         36.54         40.65         8.19 o                         
  -3   4   1          0.30          0.54         2.26 o                         
  -2   4   1        142.65        124.20        16.17 o                         
  -1   4   1        201.72        209.92        13.96 o                         
   0   4   1         92.97         79.66        16.46 o                         
   1   4   1          0.83          2.39         2.27 o                         
   2   4   1         10.23          6.32         3.09 o                         
   3   4   1        204.94        214.77        28.91 o                         
   4   4   1          0.17         -0.93         3.03 o                         
   5   4   1         24.90         23.45        11.98 o                         
   6   4   1         10.82          1.75         4.49 o                         
   7   4   1          2.38         -0.79         7.15 o                         
  -9   5   1         10.90         11.93        13.41 o                         
  -8   5   1         30.96         14.84        15.52 o                         
  -7   5   1         57.14         40.38        23.25 o                         
  -6   5   1         59.33         71.10        11.34 o                         
  -5   5   1         75.95         76.48        13.59 o                         
  -4   5   1        132.00        140.18        18.27 o                         
  -3   5   1         20.88         21.96         3.51 o                         
  -2   5   1        699.44        945.17        73.88 o                         
  -1   5   1         70.25         74.70         9.30 o                         
   0   5   1          5.38          3.42         3.59 o                         
   1   5   1          1.33         -0.58         7.05 o                         
   2   5   1         39.99         44.63         6.57 o                         
   3   5   1          0.03          1.83         7.00 o                         
   4   5   1          0.31          3.99         6.33 o                         
   5   5   1         25.63         22.74        20.99 o                         
   6   5   1         13.44         11.26         6.77 o                         
   7   5   1          1.10          6.98        12.30 o                         
  -9   6   1          8.81         21.10        12.53 o                         
  -8   6   1         26.27          8.88         6.99 o                         
  -7   6   1         15.71          4.61         5.61 o                         
  -6   6   1         32.38         39.27         8.04 o                         
  -5   6   1        208.02        231.08        17.96 o                         
  -4   6   1        161.59        190.23        28.79 o                         
  -3   6   1         30.77         27.47         8.28 o                         
  -2   6   1        160.28        176.32        17.14 o                         
  -1   6   1        255.24        230.00        19.75 o                         
   0   6   1        184.92        153.13        17.23 o                         
   1   6   1        516.28        385.90        58.17 o                         
   2   6   1        877.26        819.29       101.83 o                         
   3   6   1        418.97        384.32        68.46 o                         
   4   6   1         12.47          8.66         5.54 o                         
   5   6   1         16.34         22.30        21.07 o                         
   6   6   1          3.47         -0.85         8.44 o                         
  -9   7   1          1.96         -4.76        16.40 o                         
  -8   7   1         13.37          9.66         8.32 o                         
  -7   7   1        124.33         73.79        49.07 o                         
  -6   7   1         20.20         18.86         6.66 o                         
  -5   7   1         63.87         59.68        10.29 o                         
  -4   7   1          0.00         -6.55         6.56 o                         
  -3   7   1        132.13        140.33        17.51 o                         
  -2   7   1         33.25         44.57        10.37 o                         
  -1   7   1        404.78        385.56        31.66 o                         
   0   7   1        397.71        369.06        30.84 o                         
   1   7   1        239.53        247.96        27.83 o                         
   2   7   1        518.05        527.82        51.48 o                         
   3   7   1        107.00        138.55        52.33 o                         
   4   7   1          2.13         -4.01         6.67 o                         
   5   7   1         27.22         15.80         9.74 o                         
  -8   8   1         77.14         91.86        21.16 o                         
  -7   8   1         58.44         75.75        17.01 o                         
  -6   8   1         31.21         41.16        16.51 o                         
  -5   8   1         54.14         56.99        13.35 o                         
  -4   8   1         24.39         35.37        14.92 o                         
  -3   8   1         81.37         96.33        17.26 o                         
  -2   8   1        617.38        655.08        50.90 o                         
  -1   8   1        154.95        146.07        21.12 o                         
   0   8   1        796.66        668.89        51.75 o                         
   1   8   1         38.73         63.53        14.93 o                         
   2   8   1         62.10         63.40        17.42 o                         
   3   8   1         20.08         26.55        33.07 o                         
   4   8   1          5.08         18.16        20.53 o                         
  -8   9   1          4.66         -1.08         8.20 o                         
  -7   9   1         27.96         46.14        16.36 o                         
  -6   9   1         26.64         19.98        12.11 o                         
  -5   9   1        205.02        216.02        30.74 o                         
  -4   9   1         92.92         84.16        18.57 o                         
  -3   9   1          3.57         13.57        10.53 o                         
  -2   9   1        186.40        192.62        28.21 o                         
  -1   9   1         13.43        135.15       100.83 o                         
   0   9   1         35.83         39.48        16.05 o                         
   1   9   1        120.14         95.59        21.53 o                         
   2   9   1          1.80         -7.78        10.99 o                         
   3   9   1         12.50         21.83        14.96 o                         
  -7  10   1          1.62         13.04        11.24 o                         
  -6  10   1         24.35         53.34        21.73 o                         
  -5  10   1        195.24        187.47        31.28 o                         
  -4  10   1        169.43        180.23        50.25 o                         
  -3  10   1         69.38         68.72        20.89 o                         
  -2  10   1         37.96         41.71        20.77 o                         
  -1  10   1         53.32         58.21        17.96 o                         
   0  10   1         20.39         18.73        12.42 o                         
   1  10   1         60.32         52.37        22.22 o                         
   2  10   1         26.46         28.79        18.15 o                         
  -6  11   1         15.00         23.89        16.95 o                         
  -5  11   1         59.16         99.49        29.26 o                         
  -4  11   1         10.17         15.00        14.41 o                         
  -3  11   1         29.93         24.87        15.97 o                         
  -2  11   1         29.17         40.90        19.27 o                         
  -1  11   1         22.43         19.43        15.04 o                         
   0  11   1         45.66         46.61        26.27 o                         
   3 -12   2         79.38        113.34        29.09 o                         
  -1 -11   2          5.56         11.96        13.60 o                         
   0 -11   2         42.82         42.66        18.91 o                         
   1 -11   2          7.53         18.78        14.32 o                         
   2 -11   2         18.96          9.26        12.04 o                         
   3 -11   2         22.80         18.02        14.00 o                         
   4 -11   2         15.11          9.29        19.68 o                         
   5 -11   2          2.70          7.83        11.25 o                         
   6 -11   2         19.58         -3.15         9.84 o                         
  -2 -10   2          0.00          5.77        12.21 o                         
  -1 -10   2         19.65          9.45        11.48 o                         
   0 -10   2         25.58         20.47        13.56 o                         
   1 -10   2         41.32         47.57        28.13 o                         
   2 -10   2          3.45          6.11        11.42 o                         
   3 -10   2         43.02         46.42        17.41 o                         
   4 -10   2          5.82         14.97        11.40 o                         
   5 -10   2          3.00         -2.32         7.30 o                         
   6 -10   2          0.39         -3.27         7.49 o                         
   7 -10   2          4.37          1.51         7.46 o                         
  -4  -9   2          4.31          5.61        12.19 o                         
  -3  -9   2          0.39          4.17        13.78 o                         
  -2  -9   2          0.02         -5.66         8.83 o                         
  -1  -9   2         81.32         95.45        20.74 o                         
   0  -9   2          1.77          1.92         7.29 o                         
   1  -9   2          3.01         -6.22         7.72 o                         
   2  -9   2        159.28        161.27        23.53 o                         
   3  -9   2         64.10         84.62        17.76 o                         
   4  -9   2        247.57        249.68        29.06 o                         
   5  -9   2         17.38         12.07         8.82 o                         
   6  -9   2         26.55         47.16        15.12 o                         
   7  -9   2          4.16          5.79         7.71 o                         
   8  -9   2         20.09         26.13        18.59 o                         
  -5  -8   2         94.01         86.49       101.58 o                         
  -4  -8   2         24.85          9.93        13.26 o                         
  -3  -8   2          0.52         -0.87         8.53 o                         
  -2  -8   2         11.58         11.76         9.52 o                         
  -1  -8   2         29.68         33.52        19.08 o                         
   0  -8   2        296.30        317.69        32.50 o                         
   1  -8   2         98.89        115.31        17.87 o                         
   2  -8   2         28.13         26.96         9.80 o                         
   3  -8   2          0.65          6.14        10.82 o                         
   4  -8   2         60.69         77.73        13.05 o                         
   5  -8   2          2.65         -0.84         5.77 o                         
   6  -8   2        341.03        359.09        24.42 o                         
   7  -8   2          0.96         -0.19         4.20 o                         
   8  -8   2        300.33        285.67        50.54 o                         
  -6  -7   2          5.06         11.86        13.06 o                         
  -5  -7   2         37.76         15.16         9.36 o                         
  -4  -7   2          0.99          5.73         7.41 o                         
  -3  -7   2          0.89          5.10         8.79 o                         
  -2  -7   2        517.40        474.53        31.09 o                         
  -1  -7   2         19.32         24.61         6.52 o                         
   0  -7   2         19.14         17.65         7.29 o                         
   1  -7   2          7.51         12.16         9.35 o                         
   2  -7   2          3.90         -1.43         4.53 o                         
   3  -7   2         17.59         23.02         9.24 o                         
   4  -7   2         49.99         52.96         7.30 o                         
   5  -7   2         33.16         40.51         8.32 o                         
   6  -7   2         40.90         45.49         8.72 o                         
   7  -7   2          4.58         -4.14         5.13 o                         
   8  -7   2         73.81         72.35        54.37 o                         
   9  -7   2          0.35          2.45         8.38 o                         
  -6  -6   2         62.84         35.10        11.75 o                         
  -5  -6   2        112.25        145.79        64.55 o                         
  -4  -6   2       1086.37       1225.08       205.29 o                         
  -3  -6   2        830.45        900.34        69.79 o                         
  -2  -6   2        626.73        609.28        31.14 o                         
  -1  -6   2         85.06         81.61        18.37 o                         
   0  -6   2          1.13         -1.98         2.06 o                         
   1  -6   2         45.97         58.54        18.67 o                         
   2  -6   2        228.38        221.38        10.29 o                         
   3  -6   2        682.83        781.59       120.60 o                         
   4  -6   2        358.01        333.60        18.18 o                         
   5  -6   2        175.55        172.69        13.20 o                         
   6  -6   2         63.99         61.38         9.53 o                         
   7  -6   2         25.84         46.30        10.25 o                         
   8  -6   2         13.68         11.52        11.06 o                         
   9  -6   2          1.12         14.67        13.94 o                         
  -7  -5   2          2.29          7.49        14.60 o                         
  -6  -5   2          3.99          9.37         7.82 o                         
  -5  -5   2        125.18         75.95        62.77 o                         
  -4  -5   2        986.43         -6.63         8.55 o                         
  -3  -5   2          2.81         -0.09         3.63 o                         
  -2  -5   2          0.94         -0.05         2.82 o                         
  -1  -5   2        143.45        154.92         9.27 o                         
   0  -5   2        830.71        830.66        37.72 o                         
   1  -5   2        207.76        189.87        12.98 o                         
   2  -5   2        863.80        921.69        28.36 o                         
   3  -5   2        966.23       1059.21        86.66 o                         
   4  -5   2        522.92        563.42        58.08 o                         
   5  -5   2         19.72         44.11         9.73 o                         
   6  -5   2          0.06         -3.02         4.32 o                         
   7  -5   2         75.92         94.44        17.18 o                         
   8  -5   2         19.95         21.12        10.93 o                         
   9  -5   2          0.27         13.43        12.79 o                         
  -8  -4   2          0.73          4.37        15.20 o                         
  -7  -4   2          3.39         15.65         8.81 o                         
  -6  -4   2          9.17          2.65         4.94 o                         
  -5  -4   2          3.20          2.63         3.97 o                         
  -4  -4   2         43.66         47.24         7.88 o                         
  -3  -4   2        267.25        245.14        32.71 o                         
  -2  -4   2         32.59         34.72         8.36 o                         
  -1  -4   2        775.47        723.71        56.05 o                         
   0  -4   2       2145.50       2284.27        79.52 o                         
   1  -4   2        577.30        518.03        19.97 o                         
   2  -4   2        340.22        303.00        18.34 o                         
   3  -4   2         74.22         82.93         7.24 o                         
   4  -4   2        324.04        367.94        39.09 o                         
   5  -4   2         16.06         15.93         6.11 o                         
   6  -4   2         11.64          7.63         5.75 o                         
   7  -4   2          8.46          1.40        10.63 o                         
   8  -4   2         87.37        123.80        20.81 o                         
   9  -4   2         32.50         55.63        57.13 o                         
  -8  -3   2          2.59         -0.92         4.94 o                         
  -7  -3   2         92.80         56.29        23.15 o                         
  -6  -3   2         95.48        111.21        36.41 o                         
  -5  -3   2          0.48         -0.98         2.59 o                         
  -4  -3   2         16.26         23.49         6.12 o                         
  -3  -3   2         14.02         16.64         4.58 o                         
  -2  -3   2          0.00         -2.38         2.38 o                         
  -1  -3   2         12.05         17.12         2.47 o                         
   0  -3   2       1820.08       1466.48        36.45 o                         
   1  -3   2         33.61         26.98         3.20 o                         
   2  -3   2        522.66        407.65        32.03 o                         
   3  -3   2        132.22        158.14        21.46 o                         
   4  -3   2          1.72          1.08         2.05 o                         
   5  -3   2         18.02         13.42         3.79 o                         
   6  -3   2         91.37         84.35        12.64 o                         
   7  -3   2         98.47        126.30        19.02 o                         
   8  -3   2         15.19         18.32        10.75 o                         
   9  -3   2         10.31          4.18         9.47 o                         
  -8  -2   2          2.72         -6.72        15.63 o                         
  -7  -2   2        174.76        158.28        33.52 o                         
  -6  -2   2        104.10        109.39        15.85 o                         
  -5  -2   2         25.45         36.37         6.54 o                         
  -4  -2   2         58.36         61.13         6.37 o                         
  -3  -2   2         81.68         83.04         6.78 o                         
  -2  -2   2          4.79          6.63         2.23 o                         
  -1  -2   2       2533.17       2109.07        65.95 o                         
   0  -2   2       8955.48       8126.99       142.23 o                         
   1  -2   2          2.18          7.62         2.52 o                         
   2  -2   2       1849.50       1383.46        44.39 o                         
   3  -2   2        576.25        460.56        25.33 o                         
   4  -2   2          0.73         -0.71         1.69 o                         
   5  -2   2        154.27        149.21        12.95 o                         
   6  -2   2        180.97        175.11        29.48 o                         
   7  -2   2         44.29         46.44        16.65 o                         
   8  -2   2          0.08          2.33         6.40 o                         
   9  -2   2          0.34         17.05        19.43 o                         
  -9  -1   2          1.84         -1.35         6.00 o                         
  -8  -1   2          3.86          4.50         5.76 o                         
  -7  -1   2         46.04         51.02        10.74 o                         
  -6  -1   2         24.23         20.31         4.72 o                         
  -5  -1   2        365.15        382.64        16.43 o                         
  -4  -1   2       1266.55       1233.62        36.93 o                         
  -3  -1   2         32.73         40.95         5.32 o                         
  -2  -1   2          4.85          3.37         1.83 o                         
  -1  -1   2        760.99        643.98        29.59 o                         
   0  -1   2      10070.48       8935.38        93.47 o                         
   1  -1   2        156.47        135.71         4.10 o                         
   2  -1   2       2435.99       2211.70        71.40 o                         
   3  -1   2        868.31        804.02        19.34 o                         
   4  -1   2        226.92        214.58        26.43 o                         
   5  -1   2        257.06        204.14        26.64 o                         
   6  -1   2        330.28        299.61        31.57 o                         
   7  -1   2         40.00         48.60        10.83 o                         
   8  -1   2          7.76         30.07        12.90 o                         
   9  -1   2         12.29         17.14        14.24 o                         
  -9   0   2          0.44         -6.03         7.67 o                         
  -8   0   2          1.08         -4.35         6.50 o                         
  -7   0   2        219.97        211.39        15.36 o                         
  -6   0   2        426.72        420.87        19.80 o                         
  -5   0   2         49.20         52.52         9.19 o                         
  -4   0   2         15.65         23.73         4.60 o                         
  -3   0   2         24.78         20.99         2.53 o                         
  -2   0   2       1327.85       1108.41        46.69 o                         
  -1   0   2         98.90         77.90         3.13 o                         
   1   0   2        228.70        229.86         6.06 o                         
   2   0   2       1516.57       1254.17        34.69 o                         
   3   0   2         61.77         50.14         6.97 o                         
   4   0   2          1.00          0.26         2.61 o                         
   5   0   2        119.75         89.50         6.89 o                         
   6   0   2        308.54        319.70        24.77 o                         
   7   0   2         73.78         68.40        16.78 o                         
   8   0   2          1.20         -1.93         6.46 o                         
   9   0   2          0.94          1.70         7.82 o                         
  -9   1   2         13.86          8.42         8.38 o                         
  -8   1   2          5.80         13.89         7.90 o                         
  -7   1   2          2.32         -0.57         9.02 o                         
  -6   1   2         10.05         22.18         6.44 o                         
  -5   1   2        148.34        142.38         8.90 o                         
  -4   1   2       2229.65       2376.20       145.41 o                         
  -3   1   2        120.58         92.69         4.47 o                         
  -2   1   2       1639.12       1322.90        27.46 o                         
  -1   1   2         97.86        100.66         7.97 o                         
   0   1   2      14062.43      18205.25       390.76 o                         
   1   1   2        719.99       1020.51        32.00 o                         
   2   1   2        814.27       1127.23        30.75 o                         
   3   1   2        136.98        136.32         6.93 o                         
   4   1   2         32.53         32.41         4.43 o                         
   5   1   2         45.31         56.94         9.51 o                         
   6   1   2        365.94        391.80        30.34 o                         
   7   1   2         14.91         13.78         7.93 o                         
   8   1   2          0.55          2.79         7.98 o                         
   9   1   2          0.21          3.62        10.80 o                         
  -9   2   2          0.00         -0.98         7.11 o                         
  -8   2   2         22.66         13.98        13.17 o                         
  -7   2   2          5.52         10.68         5.24 o                         
  -6   2   2         51.38         53.61         9.24 o                         
  -5   2   2         35.49         45.08         5.52 o                         
  -4   2   2        206.31        204.44         9.80 o                         
  -3   2   2        693.33        670.12        18.93 o                         
  -2   2   2       2235.88       2729.46        72.60 o                         
  -1   2   2         75.66        110.81        14.03 o                         
   0   2   2        991.59       1141.82        59.95 o                         
   1   2   2       2393.61       2811.68       160.63 o                         
   2   2   2       3504.59       4606.44       115.73 o                         
   3   2   2        617.48        919.47        45.37 o                         
   4   2   2        417.18        441.64        26.89 o                         
   5   2   2         18.49         33.16        10.99 o                         
   6   2   2          1.15          5.67         6.67 o                         
   7   2   2          0.07          2.35         6.02 o                         
   8   2   2         50.35         77.99        26.19 o                         
  -9   3   2          6.68         12.52        11.42 o                         
  -8   3   2          5.36         14.29         7.95 o                         
  -7   3   2          6.73          9.11         5.15 o                         
  -6   3   2          0.12         -0.81         3.35 o                         
  -5   3   2        135.95        129.17        13.46 o                         
  -4   3   2       1241.60       1466.36       174.71 o                         
  -3   3   2        118.64        102.60        11.78 o                         
  -2   3   2         45.49         38.50         4.77 o                         
  -1   3   2         91.30        133.65        28.88 o                         
   0   3   2        280.62        304.95        19.41 o                         
   1   3   2       1000.74        890.37        35.42 o                         
   2   3   2        423.59        554.73        45.80 o                         
   3   3   2          7.50          9.02         4.47 o                         
   4   3   2         34.00         31.31         9.28 o                         
   5   3   2         82.38         92.28        15.66 o                         
   6   3   2         52.90         66.50        15.72 o                         
   7   3   2         29.54         44.50        13.89 o                         
   8   3   2         19.00         11.59        11.10 o                         
  -9   4   2          0.92         -2.73         8.96 o                         
  -8   4   2        104.46        119.73        19.54 o                         
  -7   4   2         34.55         27.32        11.95 o                         
  -6   4   2         34.63         50.52        15.14 o                         
  -5   4   2         17.96         13.14         4.55 o                         
  -4   4   2         50.00         83.85         6.98 o                         
  -3   4   2         51.69         49.35        10.92 o                         
  -2   4   2         33.92         33.85         4.64 o                         
  -1   4   2         58.61         71.31         8.12 o                         
   0   4   2          0.78          1.07         1.40 o                         
   1   4   2          0.15          0.84         2.21 o                         
   2   4   2         20.80         29.63         7.30 o                         
   3   4   2         46.12         54.41        14.02 o                         
   4   4   2          2.52         -4.27         4.27 o                         
   5   4   2        104.42        111.16        30.70 o                         
   6   4   2        156.92        191.64        31.05 o                         
   7   4   2          1.61          6.19         9.11 o                         
  -9   5   2          2.69         28.04        23.94 o                         
  -8   5   2         14.45         13.60        12.49 o                         
  -7   5   2         85.75         69.94        28.58 o                         
  -6   5   2         19.40         12.48         6.84 o                         
  -5   5   2          2.72          5.66         4.13 o                         
  -4   5   2        171.99        192.34        27.93 o                         
  -3   5   2         54.72         51.04         5.70 o                         
  -2   5   2        692.23        817.71        42.49 o                         
  -1   5   2        797.57        852.30        80.45 o                         
   0   5   2        176.58        120.89         9.98 o                         
   1   5   2         14.07         10.84         3.89 o                         
   2   5   2          0.08         -1.28         3.16 o                         
   3   5   2          5.67          3.36         4.33 o                         
   4   5   2          3.76         -0.45         4.05 o                         
   5   5   2          3.47          3.80         6.11 o                         
   6   5   2          0.16          3.20         7.63 o                         
   7   5   2          1.72          3.33        14.65 o                         
  -9   6   2          1.90          3.76         8.39 o                         
  -8   6   2          5.95         22.40        15.66 o                         
  -7   6   2         14.30         16.44         8.59 o                         
  -6   6   2          5.59          5.69         4.91 o                         
  -5   6   2        161.68        151.67        25.93 o                         
  -4   6   2        279.05        229.99        33.07 o                         
  -3   6   2        154.54        164.39        30.84 o                         
  -2   6   2         36.27         34.35         9.99 o                         
  -1   6   2        458.36        431.55        29.61 o                         
   0   6   2        788.56        670.06        66.57 o                         
   1   6   2        172.46        131.91        15.82 o                         
   2   6   2        507.11        467.37        37.27 o                         
   3   6   2          7.67          6.34         5.86 o                         
   4   6   2          5.60          5.33         5.51 o                         
   5   6   2          0.10          2.04         5.67 o                         
   6   6   2         19.97         17.14        14.33 o                         
  -9   7   2          2.34          5.99        11.31 o                         
  -8   7   2          1.58         10.36         7.66 o                         
  -7   7   2         25.68         26.35        14.87 o                         
  -6   7   2          3.96         -6.93         8.00 o                         
  -5   7   2         34.36         26.33        10.35 o                         
  -4   7   2         28.55         45.34        11.83 o                         
  -3   7   2         69.89         94.34        26.54 o                         
  -2   7   2        471.55        451.47        35.28 o                         
  -1   7   2        197.67        170.28        19.51 o                         
   0   7   2       1143.38       1031.75        65.34 o                         
   1   7   2        273.87        258.61        27.69 o                         
   2   7   2        160.21        150.90        22.28 o                         
   3   7   2         24.34         31.19         9.28 o                         
   4   7   2          0.83         14.42        15.99 o                         
   5   7   2         57.37         43.09        61.45 o                         
  -8   8   2         16.60         49.04        19.95 o                         
  -7   8   2        138.69        194.62        28.07 o                         
  -6   8   2          9.68         20.36        11.38 o                         
  -5   8   2         56.19         67.42        17.52 o                         
  -4   8   2        540.78        581.15        52.96 o                         
  -3   8   2         32.15         37.77        13.04 o                         
  -2   8   2        980.05        925.23        66.77 o                         
  -1   8   2          1.40         -1.70         6.88 o                         
   0   8   2          3.10          7.54        12.79 o                         
   1   8   2         89.51         88.08        30.84 o                         
   2   8   2        232.81        210.69        40.47 o                         
   3   8   2          0.50         13.14        11.22 o                         
   4   8   2          0.38          1.85         9.62 o                         
  -8   9   2         25.82         17.67        14.30 o                         
  -7   9   2          1.37          4.59         9.77 o                         
  -6   9   2         38.97         66.45        18.50 o                         
  -5   9   2        229.99        278.23        37.79 o                         
  -4   9   2         14.45         16.23        11.80 o                         
  -3   9   2          3.18          8.76         9.34 o                         
  -2   9   2         89.95         90.01        20.21 o                         
  -1   9   2         38.15         43.99        20.69 o                         
   0   9   2          1.17          1.56         8.17 o                         
   1   9   2         35.47         15.74        13.50 o                         
   2   9   2        197.60        176.86        32.79 o                         
   3   9   2         50.43         73.47        24.12 o                         
  -7  10   2          4.18          3.11         9.87 o                         
  -6  10   2        103.54        105.80        26.67 o                         
  -5  10   2         14.82         24.51        14.67 o                         
  -4  10   2        136.45        158.80        28.80 o                         
  -3  10   2          5.50         22.99        13.48 o                         
  -2  10   2          3.20         -0.89         8.35 o                         
  -1  10   2          8.38         12.32        11.53 o                         
   0  10   2         12.00         18.34        13.47 o                         
   1  10   2         36.87         59.62        24.14 o                         
   2  10   2        136.34        140.05        34.39 o                         
  -6  11   2         21.79         13.62        14.14 o                         
  -5  11   2         44.16         69.84        25.18 o                         
  -4  11   2         11.96         32.96        23.78 o                         
  -3  11   2          0.00         -3.93        10.34 o                         
  -2  11   2         37.82         45.22        19.44 o                         
  -1  11   2         19.94         12.46        13.39 o                         
   0  11   2         38.73         34.06        22.96 o                         
   3 -12   3          2.81          1.54        10.32 o                         
  -1 -11   3         14.78          4.24        11.44 o                         
   0 -11   3          2.10         -3.38        10.55 o                         
   1 -11   3         24.37         40.64        19.31 o                         
   2 -11   3          7.25          7.58        10.46 o                         
   3 -11   3         25.99          9.33        10.83 o                         
   4 -11   3         99.74        102.48        28.79 o                         
   5 -11   3         73.14        100.14        23.87 o                         
   6 -11   3         36.35         32.01        14.84 o                         
  -2 -10   3         15.75         11.46        13.71 o                         
  -1 -10   3         10.91          0.75         7.51 o                         
   0 -10   3         88.77        108.94        23.76 o                         
   1 -10   3          3.45         -6.28         9.96 o                         
   2 -10   3          0.15         13.33        10.15 o                         
   3 -10   3         30.12         54.98        19.52 o                         
   4 -10   3         33.83         59.91        17.88 o                         
   5 -10   3          1.15          7.14         9.01 o                         
   6 -10   3         14.27         10.67         9.25 o                         
   7 -10   3          0.10          0.28         6.59 o                         
  -4  -9   3          2.67         -2.19        13.45 o                         
  -3  -9   3          4.22          0.20         8.33 o                         
  -2  -9   3          5.38         -7.72        10.22 o                         
  -1  -9   3          0.11         -6.45         8.10 o                         
   0  -9   3         80.63         60.73        15.69 o                         
   1  -9   3          0.25         -1.77         6.29 o                         
   2  -9   3        309.74        321.29        34.28 o                         
   3  -9   3         12.62         13.62         9.65 o                         
   4  -9   3         11.90         15.79         9.68 o                         
   5  -9   3          0.84          4.97         9.68 o                         
   6  -9   3         32.24         31.83        11.08 o                         
   7  -9   3         23.38         30.79        10.94 o                         
   8  -9   3          0.00         12.68        14.10 o                         
  -5  -8   3          1.70        -14.49        14.49 o                         
  -4  -8   3          6.94          0.36         6.38 o                         
  -3  -8   3         65.28         65.97        13.86 o                         
  -2  -8   3        144.00        122.44        14.97 o                         
  -1  -8   3        127.21        120.19        41.47 o                         
   0  -8   3         45.83         53.74        14.00 o                         
   1  -8   3         19.90         17.55         8.47 o                         
   2  -8   3         49.16         50.26        11.87 o                         
   3  -8   3         26.34         33.97        10.47 o                         
   4  -8   3          7.13          4.98         6.05 o                         
   5  -8   3          2.28         -2.69         4.80 o                         
   6  -8   3        261.19        305.47        27.80 o                         
   7  -8   3          8.49          7.83         6.02 o                         
   8  -8   3        246.51        211.21       147.72 o                         
  -6  -7   3          1.20         32.31        25.23 o                         
  -5  -7   3          3.25         -0.48         6.33 o                         
  -4  -7   3          2.74          7.84         7.98 o                         
  -3  -7   3          0.96          8.15         6.56 o                         
  -2  -7   3          2.50          4.08         4.74 o                         
  -1  -7   3          0.25          1.89         3.21 o                         
   0  -7   3          1.87          1.26         2.64 o                         
   1  -7   3         78.11         70.67        10.78 o                         
   2  -7   3         46.90         49.20        10.39 o                         
   3  -7   3         67.38         63.79         9.81 o                         
   4  -7   3         64.60         73.40         8.90 o                         
   5  -7   3         20.51         17.88         5.83 o                         
   6  -7   3        111.29        115.45        13.08 o                         
   7  -7   3         81.59         90.80        13.01 o                         
   8  -7   3        116.54        151.51        76.11 o                         
   9  -7   3         32.92         28.54        20.66 o                         
  -6  -6   3         57.45         28.39        10.81 o                         
  -5  -6   3         21.32          7.75         7.27 o                         
  -4  -6   3          1.78         -1.75         5.16 o                         
  -3  -6   3         28.35         35.29         8.74 o                         
  -2  -6   3       1147.89       1066.61        86.78 o                         
  -1  -6   3          7.81          9.67         4.21 o                         
   0  -6   3         21.84         26.84         4.31 o                         
   1  -6   3         18.63         19.00         4.28 o                         
   2  -6   3          7.19         13.65         3.50 o                         
   3  -6   3        152.02        174.93        14.15 o                         
   4  -6   3         34.02         41.50         5.90 o                         
   5  -6   3          9.15         22.61         9.99 o                         
   6  -6   3          0.17          4.57         6.33 o                         
   7  -6   3         17.63         14.88         9.53 o                         
   8  -6   3         34.82         52.58        14.49 o                         
   9  -6   3          9.84          2.94         8.48 o                         
  -7  -5   3        119.26        138.71        42.05 o                         
  -6  -5   3         71.12        109.29        20.00 o                         
  -5  -5   3        177.31        181.13        21.74 o                         
  -4  -5   3         62.23         79.91        11.66 o                         
  -3  -5   3         10.23          7.56         4.97 o                         
  -2  -5   3          4.51          2.49         3.98 o                         
  -1  -5   3         39.55         44.40         6.89 o                         
   0  -5   3         16.35         36.50         6.40 o                         
   1  -5   3       1718.06       1914.51       104.86 o                         
   2  -5   3        133.00        139.09        10.25 o                         
   3  -5   3        203.19        217.99        15.02 o                         
   4  -5   3         77.57         81.82         7.45 o                         
   5  -5   3         39.69         37.82         5.54 o                         
   6  -5   3          8.06          6.74         3.92 o                         
   7  -5   3          0.02          0.06        19.21 o                         
   8  -5   3         61.43        101.22        29.93 o                         
   9  -5   3          8.65         30.43        20.03 o                         
  -8  -4   3         11.81         11.43        18.91 o                         
  -7  -4   3          0.05         13.32         8.14 o                         
  -6  -4   3        244.77        266.75        29.12 o                         
  -5  -4   3        125.84        132.32        17.03 o                         
  -4  -4   3         37.92         65.05        16.35 o                         
  -3  -4   3         37.89         47.13         7.23 o                         
  -2  -4   3        650.15        641.39        28.59 o                         
  -1  -4   3        260.00        232.06        13.12 o                         
   0  -4   3        986.34       1081.55        29.12 o                         
   1  -4   3        164.86        192.03        12.31 o                         
   2  -4   3        636.97        578.14        58.43 o                         
   3  -4   3         15.87         19.81         3.01 o                         
   4  -4   3        224.34        184.87        11.98 o                         
   5  -4   3        176.77        154.00        12.20 o                         
   6  -4   3         86.86         83.31         9.28 o                         
   7  -4   3          0.40         -5.20         7.40 o                         
   8  -4   3         57.11         62.04        19.65 o                         
   9  -4   3          2.87          7.74        10.50 o                         
  -8  -3   3          1.19         -2.76         5.80 o                         
  -7  -3   3          1.01         -0.14         3.76 o                         
  -6  -3   3        520.69        590.69        40.05 o                         
  -5  -3   3          3.22          5.07         3.27 o                         
  -4  -3   3        207.25        195.45        19.45 o                         
  -3  -3   3         62.52         45.48         7.24 o                         
  -2  -3   3          0.18         -1.32         2.04 o                         
  -1  -3   3        739.46        685.97        22.81 o                         
   0  -3   3       1957.50       1730.88        75.89 o                         
   1  -3   3       2812.91       2849.96        74.61 o                         
   2  -3   3         92.28         89.58         7.08 o                         
   3  -3   3          3.07          4.59         3.39 o                         
   4  -3   3         97.31         97.37        11.17 o                         
   5  -3   3        166.77        159.05        14.98 o                         
   6  -3   3       1097.99       1133.92       110.11 o                         
   7  -3   3         43.25         48.41        11.98 o                         
   8  -3   3          0.37          9.43         9.36 o                         
   9  -3   3         80.50        121.20        26.32 o                         
  -8  -2   3          2.91          1.56         5.73 o                         
  -7  -2   3         21.24         26.24         6.40 o                         
  -6  -2   3        183.23        197.82        15.25 o                         
  -5  -2   3         26.02         40.84         5.37 o                         
  -4  -2   3         72.83         85.73         6.56 o                         
  -3  -2   3         18.99         17.77         3.80 o                         
  -2  -2   3        256.99        218.82        17.45 o                         
  -1  -2   3          3.10          2.62         1.43 o                         
   0  -2   3       7493.04       6660.27       117.07 o                         
   1  -2   3       1487.87       1469.97        88.22 o                         
   2  -2   3        101.23         84.97        11.40 o                         
   3  -2   3          5.74          6.83         1.32 o                         
   4  -2   3        431.52        346.43        29.70 o                         
   5  -2   3        114.64        114.37        14.11 o                         
   6  -2   3          9.57         13.31         9.16 o                         
   7  -2   3        229.87        246.17        25.96 o                         
   8  -2   3        113.45        138.10        22.76 o                         
   9  -2   3          0.75          5.38         8.88 o                         
  -7  -1   3        193.27        190.12        25.18 o                         
  -6  -1   3        631.73        661.63        29.52 o                         
  -5  -1   3        124.59        113.69         7.84 o                         
  -4  -1   3         51.68         59.30         4.48 o                         
  -3  -1   3          0.08          0.64         3.14 o                         
  -2  -1   3        139.91        103.49         7.56 o                         
  -1  -1   3       1999.05       1593.12        35.53 o                         
   0  -1   3       1982.78       1719.34        33.36 o                         
   1  -1   3        219.21        220.51        23.63 o                         
   2  -1   3         29.22         40.52         3.19 o                         
   3  -1   3        344.28        282.52        14.59 o                         
   4  -1   3        111.96        106.30         8.53 o                         
   5  -1   3        194.96        197.05        27.18 o                         
   6  -1   3        201.60        235.42        22.30 o                         
   7  -1   3         58.03         65.48        12.88 o                         
   8  -1   3         65.94         92.36        29.19 o                         
   9  -1   3          0.85         49.82        47.67 o                         
  -9   0   3         11.61         -3.94         7.49 o                         
  -8   0   3        119.24        134.62        19.52 o                         
  -7   0   3        223.55        251.05        18.44 o                         
  -6   0   3         62.35         48.97        18.78 o                         
  -5   0   3         81.62         70.05         5.60 o                         
  -4   0   3        990.08        926.69        25.09 o                         
  -3   0   3       1098.48        919.34        23.31 o                         
  -2   0   3      14950.82      13033.19       215.11 o                         
  -1   0   3        134.10        102.91         3.68 o                         
   0   0   3        168.56        199.08        18.82 o                         
   1   0   3        410.37        464.80        78.95 o                         
   2   0   3       1422.86       1320.10        86.06 o                         
   3   0   3         25.88         16.53         1.05 o                         
   4   0   3         45.87         39.75         3.63 o                         
   5   0   3        428.64        453.59        27.45 o                         
   6   0   3          1.77         -6.00         6.00 o                         
   7   0   3         14.49         11.71         8.17 o                         
   8   0   3          7.14          3.75        10.44 o                         
   9   0   3          2.65        -15.39        15.39 o                         
  -9   1   3         23.20         32.96        23.73 o                         
  -8   1   3          0.91         -3.58         6.13 o                         
  -7   1   3         11.08          1.64         3.68 o                         
  -6   1   3         25.75         29.79         5.15 o                         
  -5   1   3        170.06        150.67        12.97 o                         
  -4   1   3        288.95        283.35        15.36 o                         
  -3   1   3       2650.47       2356.81        52.45 o                         
  -2   1   3      38661.39      39995.80      1107.63 o                         
  -1   1   3        207.22        174.93         8.35 o                         
   0   1   3       3457.53       5226.00        96.92 o                         
   1   1   3          0.23         -1.58         3.03 o                         
   2   1   3       4172.17       5787.98       204.42 o                         
   3   1   3         24.48         30.35         7.87 o                         
   4   1   3        124.21         94.56         8.25 o                         
   5   1   3         92.53         89.14        12.11 o                         
   6   1   3          6.90          9.56         7.46 o                         
   7   1   3         20.75         14.96         7.77 o                         
   8   1   3         26.33         34.26        12.91 o                         
  -9   2   3          3.56         -1.20         8.36 o                         
  -8   2   3          0.00         -4.43         9.62 o                         
  -7   2   3         13.78         16.35         5.96 o                         
  -6   2   3          0.11          0.41         3.86 o                         
  -5   2   3         16.16         13.34         5.81 o                         
  -4   2   3       4002.22       3418.01        92.29 o                         
  -3   2   3         71.28         84.30         8.75 o                         
  -2   2   3       3590.66       4516.37       125.30 o                         
  -1   2   3       3028.04       3822.51       111.97 o                         
   0   2   3        129.41        116.61         9.30 o                         
   1   2   3         15.97         45.06         5.78 o                         
   2   2   3        352.63        497.53        37.24 o                         
   3   2   3       2292.31       3497.62       172.95 o                         
   4   2   3        203.63        279.24        57.51 o                         
   5   2   3         20.46         21.75        13.99 o                         
   6   2   3          7.16         17.58         8.00 o                         
   7   2   3          0.00         -0.71        11.04 o                         
   8   2   3         18.83         12.38         9.09 o                         
  -9   3   3          1.18         -5.12         6.73 o                         
  -8   3   3          3.97          1.47         6.49 o                         
  -7   3   3          3.13         10.88         5.28 o                         
  -6   3   3        161.13        169.11        13.82 o                         
  -5   3   3         30.27         35.16        10.96 o                         
  -4   3   3        515.99        612.43        75.79 o                         
  -3   3   3        199.61        183.40        15.89 o                         
  -2   3   3       1332.48       1280.04       165.05 o                         
  -1   3   3       2198.32       2663.91       235.54 o                         
   0   3   3        567.51        499.93        25.33 o                         
   1   3   3       2308.78       2093.38        73.24 o                         
   2   3   3         77.48         99.83         9.21 o                         
   3   3   3         84.35         74.16        12.81 o                         
   4   3   3         26.86          8.47        10.72 o                         
   5   3   3        192.41        185.50        21.33 o                         
   6   3   3         62.14         70.70        16.21 o                         
   7   3   3          0.03          6.03         8.14 o                         
   8   3   3          1.63          4.79        11.45 o                         
  -9   4   3          2.05          2.62         8.64 o                         
  -8   4   3        208.69        238.17        45.99 o                         
  -7   4   3          5.61         13.54         7.47 o                         
  -6   4   3          3.42          7.45         5.45 o                         
  -5   4   3        136.73        125.39        19.91 o                         
  -4   4   3        123.84        119.56         9.29 o                         
  -3   4   3         70.08         69.38        16.26 o                         
  -2   4   3          5.81          2.86         3.60 o                         
  -1   4   3          0.57          3.54         6.10 o                         
   0   4   3        130.08        132.40         6.25 o                         
   1   4   3         70.64         79.63        13.33 o                         
   2   4   3         24.64         19.66         4.49 o                         
   3   4   3          1.72         -1.22         3.90 o                         
   4   4   3         57.40         29.98        12.46 o                         
   5   4   3         35.90         42.63        14.11 o                         
   6   4   3         57.05         56.41        24.22 o                         
   7   4   3         18.09          9.58        10.78 o                         
  -9   5   3          3.47          2.73         9.46 o                         
  -8   5   3         33.91         20.21         9.13 o                         
  -7   5   3         22.91         23.54        14.77 o                         
  -6   5   3        103.60        151.65        17.54 o                         
  -5   5   3          1.42         -0.21         3.71 o                         
  -4   5   3        564.07        633.58       141.88 o                         
  -3   5   3         19.11         27.55         7.12 o                         
  -2   5   3          0.10          1.62         4.20 o                         
  -1   5   3        354.51        429.12        38.86 o                         
   0   5   3        130.25        118.63        11.71 o                         
   1   5   3          0.41          1.84         4.40 o                         
   2   5   3        238.90        240.70        24.23 o                         
   3   5   3         18.40         20.99        13.42 o                         
   4   5   3          0.10          5.63         5.39 o                         
   5   5   3         18.37          5.11         7.38 o                         
   6   5   3         26.28         20.68        11.77 o                         
   7   5   3         12.63         16.84        22.47 o                         
  -9   6   3          0.08         13.74        10.74 o                         
  -8   6   3          1.24          8.91         7.17 o                         
  -7   6   3         46.03         34.18        14.87 o                         
  -6   6   3          0.03          0.23         3.61 o                         
  -5   6   3         81.34        107.03        16.06 o                         
  -4   6   3        610.27        602.68        73.84 o                         
  -3   6   3         49.42         65.07        12.28 o                         
  -2   6   3        154.64        186.59        20.89 o                         
  -1   6   3        725.45        676.68        41.50 o                         
   0   6   3        742.49        602.68        36.67 o                         
   1   6   3        134.35        118.40        10.22 o                         
   2   6   3        205.48        195.18        33.51 o                         
   3   6   3         28.68         37.58         8.55 o                         
   4   6   3         39.11         18.20         9.47 o                         
   5   6   3         38.05         17.44         9.86 o                         
   6   6   3          0.25         13.10        13.46 o                         
  -9   7   3         12.72         26.62        15.42 o                         
  -8   7   3          0.45         20.47         9.19 o                         
  -7   7   3        108.24        110.99        40.57 o                         
  -6   7   3          8.49          7.86         5.98 o                         
  -5   7   3         44.65         53.63        15.31 o                         
  -4   7   3        125.77        119.43        17.94 o                         
  -3   7   3          0.16          4.09         7.23 o                         
  -2   7   3        337.58        322.59        30.47 o                         
  -1   7   3          0.09          7.15         6.84 o                         
   0   7   3        440.71        386.18        55.22 o                         
   1   7   3        157.86        148.36        27.75 o                         
   2   7   3        218.74        198.40        26.21 o                         
   3   7   3          0.01          3.46        16.92 o                         
   4   7   3          0.18          6.93        10.31 o                         
   5   7   3         93.87        121.65        65.66 o                         
  -8   8   3         26.27          7.78        17.85 o                         
  -7   8   3          3.71          3.17         8.19 o                         
  -6   8   3          6.11         -5.25        10.33 o                         
  -5   8   3        489.67        572.99       108.76 o                         
  -4   8   3        476.44        517.70        76.20 o                         
  -3   8   3         11.03         11.25         9.66 o                         
  -2   8   3        344.90        322.78        32.80 o                         
  -1   8   3          6.64         12.36        10.28 o                         
   0   8   3          3.48          6.07         7.43 o                         
   1   8   3         49.51         55.56        15.79 o                         
   2   8   3          3.69          5.22         8.81 o                         
   3   8   3         21.73         35.27        15.27 o                         
   4   8   3         78.18         90.34        25.44 o                         
  -8   9   3          1.52         -4.21        17.11 o                         
  -7   9   3          0.10          3.01         9.42 o                         
  -6   9   3          2.55          9.36        18.48 o                         
  -5   9   3         57.79         86.48        24.14 o                         
  -4   9   3        175.42        188.96        30.52 o                         
  -3   9   3         82.34         65.06        17.16 o                         
  -2   9   3        205.54        194.86        58.84 o                         
  -1   9   3         15.05         12.46        14.38 o                         
   0   9   3         27.70         32.91        13.04 o                         
   1   9   3        111.21        119.24        25.29 o                         
   2   9   3          1.69         11.26        22.69 o                         
   3   9   3        130.97        154.63        34.20 o                         
  -7  10   3         32.03         34.80        17.35 o                         
  -6  10   3         12.37          8.19        12.47 o                         
  -5  10   3         47.66         38.40        18.31 o                         
  -4  10   3         43.58         57.27        18.79 o                         
  -3  10   3          5.61         12.22        11.37 o                         
  -2  10   3         13.40         18.05        14.40 o                         
  -1  10   3          1.18          6.54        10.69 o                         
   0  10   3          7.48         14.69        12.84 o                         
   1  10   3        384.86        335.17        55.47 o                         
   2  10   3         86.73        101.73        39.04 o                         
  -5  11   3          0.85          6.61        16.51 o                         
  -4  11   3         12.32         13.34        20.99 o                         
  -3  11   3          6.56         27.93        28.92 o                         
  -2  11   3          6.47          2.68        15.36 o                         
   0  11   3          8.99        -10.99        26.51 o                         
   3 -12   4          0.43         -0.38        11.42 o                         
  -1 -11   4         69.36        110.28        31.15 o                         
   0 -11   4          0.04          6.09        11.03 o                         
   1 -11   4          6.76          9.20        12.76 o                         
   2 -11   4         39.65         27.86        15.76 o                         
   3 -11   4         10.04          0.16        13.83 o                         
   4 -11   4          3.95         11.96        11.50 o                         
   5 -11   4          8.00          0.38         7.20 o                         
   6 -11   4         13.67         13.83        15.47 o                         
  -2 -10   4         58.90         96.50        24.70 o                         
  -1 -10   4          2.40         12.76        13.42 o                         
   0 -10   4          7.95          2.53         7.77 o                         
   1 -10   4         20.61         21.21        19.68 o                         
   2 -10   4         45.32         43.30        15.14 o                         
   3 -10   4          7.17         10.61        13.99 o                         
   4 -10   4         19.41          6.66         9.43 o                         
   5 -10   4         12.33         11.32         8.99 o                         
   6 -10   4         35.55         33.48        12.72 o                         
   7 -10   4          2.04         -6.72        13.34 o                         
  -4  -9   4          0.30         -7.49        15.20 o                         
  -3  -9   4          2.88         13.94        12.34 o                         
  -2  -9   4          4.19          8.49        10.24 o                         
  -1  -9   4          1.19         -1.12         6.30 o                         
   0  -9   4         32.10         22.49        11.02 o                         
   1  -9   4         93.02         91.90        18.32 o                         
   2  -9   4        176.65        169.30        23.32 o                         
   3  -9   4          1.73         -0.64         5.72 o                         
   4  -9   4         67.68         75.77        15.17 o                         
   5  -9   4         10.91         13.21         8.31 o                         
   6  -9   4         21.67         23.83         9.44 o                         
   7  -9   4         48.65         62.09        15.31 o                         
   8  -9   4         12.94         20.94        16.67 o                         
  -5  -8   4         27.66          4.21        14.76 o                         
  -4  -8   4          6.71          8.91         8.29 o                         
  -3  -8   4         83.20         88.15        14.98 o                         
  -2  -8   4         22.47         18.41        10.95 o                         
  -1  -8   4          1.73          0.12         3.17 o                         
   0  -8   4         70.92         68.07        21.76 o                         
   1  -8   4         86.41        103.36        20.50 o                         
   2  -8   4         23.88         17.94         8.02 o                         
   3  -8   4         26.97         42.22        10.18 o                         
   4  -8   4         42.38         55.15         8.53 o                         
   5  -8   4          0.24          6.67         7.90 o                         
   6  -8   4        126.32        141.48        15.70 o                         
   7  -8   4         61.80         63.97        15.91 o                         
   8  -8   4         28.63         41.88        15.13 o                         
  -6  -7   4          0.74         18.20        11.28 o                         
  -5  -7   4          0.02          5.20         7.30 o                         
  -4  -7   4          6.39          5.55         6.85 o                         
  -3  -7   4         20.44         25.29         8.62 o                         
  -2  -7   4        165.17        148.82        17.28 o                         
  -1  -7   4         70.29         59.28        14.16 o                         
   0  -7   4         36.08         18.58         4.90 o                         
   1  -7   4        138.99        137.01         9.87 o                         
   2  -7   4         37.18         37.65         8.67 o                         
   3  -7   4         83.54         76.23         8.68 o                         
   4  -7   4          9.23         15.52         5.47 o                         
   5  -7   4         90.55        105.52        11.41 o                         
   6  -7   4        748.85        800.54        41.80 o                         
   7  -7   4         32.48         60.12        21.07 o                         
   8  -7   4          8.83          1.20        13.28 o                         
   9  -7   4          4.52         17.05        18.90 o                         
  -6  -6   4         35.78         44.54        15.78 o                         
  -5  -6   4         28.64         17.30        23.56 o                         
  -4  -6   4        387.13        465.07        73.64 o                         
  -3  -6   4         16.88         25.11        10.97 o                         
  -2  -6   4         28.04         29.19         8.22 o                         
  -1  -6   4        134.86        147.94        14.98 o                         
   0  -6   4         30.29         40.09         7.48 o                         
   1  -6   4         17.24         18.61         3.95 o                         
   2  -6   4         86.83         75.62         6.70 o                         
   3  -6   4         84.17         85.46         8.70 o                         
   4  -6   4         30.21         35.74         6.27 o                         
   5  -6   4         31.71         40.70         7.94 o                         
   6  -6   4         25.21         31.78         6.93 o                         
   7  -6   4          0.13         -3.96         6.84 o                         
   8  -6   4          1.62         -0.74         5.83 o                         
   9  -6   4          0.29          4.53        14.24 o                         
  -7  -5   4         27.99          8.43         9.99 o                         
  -6  -5   4         57.49         62.76        20.27 o                         
  -5  -5   4        139.62         85.60        82.98 o                         
  -4  -5   4       1517.36       1555.68        89.20 o                         
  -3  -5   4         86.96         98.31        11.45 o                         
  -2  -5   4        155.82        144.56        11.01 o                         
  -1  -5   4        185.61        181.03        11.84 o                         
   0  -5   4        426.18        450.99        18.18 o                         
   1  -5   4       1280.20       1318.53        45.04 o                         
   2  -5   4        438.85        436.81        27.86 o                         
   3  -5   4         31.64         36.44         4.66 o                         
   4  -5   4        350.16        332.06        26.65 o                         
   5  -5   4          0.22          4.55         3.39 o                         
   6  -5   4          0.42          2.51         3.04 o                         
   7  -5   4          9.76         12.03         7.71 o                         
   8  -5   4          0.14         -2.57         6.95 o                         
   9  -5   4         18.29         13.74        11.15 o                         
  -8  -4   4          3.46         -2.02        14.70 o                         
  -7  -4   4         26.07         15.41        15.29 o                         
  -6  -4   4         37.14         32.41        13.15 o                         
  -5  -4   4         54.28         50.34        22.46 o                         
  -4  -4   4         78.79         84.26        10.20 o                         
  -3  -4   4         49.96         47.08         7.54 o                         
  -2  -4   4        278.45        265.72        13.07 o                         
  -1  -4   4       1317.78       1366.28        40.72 o                         
   0  -4   4         54.55         85.13         7.14 o                         
   1  -4   4         48.29         75.97         4.92 o                         
   2  -4   4          0.00         -0.76         2.20 o                         
   3  -4   4          0.13         -1.75         2.20 o                         
   4  -4   4         47.55         35.07         4.29 o                         
   5  -4   4          0.09          1.52         2.31 o                         
   6  -4   4        311.70        285.24        32.22 o                         
   7  -4   4          0.38          8.37         7.73 o                         
   8  -4   4          4.42          2.43        16.21 o                         
   9  -4   4          4.36         -6.83         9.83 o                         
  -8  -3   4          5.25         -5.41        16.18 o                         
  -7  -3   4        165.74        147.54        15.61 o                         
  -6  -3   4         60.20         63.83        10.09 o                         
  -5  -3   4          5.11          2.95         2.87 o                         
  -4  -3   4          0.07          0.74         2.65 o                         
  -3  -3   4         61.99         51.16         5.59 o                         
  -2  -3   4         37.78         37.52         4.33 o                         
  -1  -3   4         31.09         21.22         3.01 o                         
   0  -3   4       1065.10        953.14        22.50 o                         
   1  -3   4        139.14        132.64         9.96 o                         
   2  -3   4        212.84        190.22         9.75 o                         
   3  -3   4          3.50          5.07         3.44 o                         
   4  -3   4        963.35        865.71        41.20 o                         
   5  -3   4          1.43          0.33         8.88 o                         
   6  -3   4         57.09         61.74        18.78 o                         
   7  -3   4         35.63         53.01        12.73 o                         
   8  -3   4         13.00          1.55         6.39 o                         
   9  -3   4          0.29         -3.52         9.54 o                         
  -8  -2   4          0.01          4.83         6.11 o                         
  -7  -2   4         86.39         80.47        10.73 o                         
  -6  -2   4        114.19        115.95        16.07 o                         
  -5  -2   4          3.11          4.49         3.53 o                         
  -4  -2   4         93.73         81.59         9.85 o                         
  -3  -2   4          3.10          3.01         1.89 o                         
  -2  -2   4        330.38        320.38        13.96 o                         
  -1  -2   4       2760.61       2374.73        63.36 o                         
   0  -2   4       4412.91       4245.81        89.55 o                         
   1  -2   4         39.70         36.87         5.65 o                         
   2  -2   4        973.07        833.08        57.46 o                         
   3  -2   4        387.36        338.69        14.10 o                         
   4  -2   4       1170.15       1150.17       216.44 o                         
   5  -2   4        215.31        206.99        20.29 o                         
   6  -2   4        423.87        409.14        29.33 o                         
   7  -2   4         44.09         53.54        12.63 o                         
   8  -2   4        148.32        179.69        48.72 o                         
   9  -2   4        221.38        282.69        80.44 o                         
  -8  -1   4         65.41         46.20        11.70 o                         
  -7  -1   4          7.15          8.07         8.47 o                         
  -6  -1   4        117.41        126.07        11.35 o                         
  -5  -1   4          7.69         10.03         3.44 o                         
  -4  -1   4         88.82         68.83         4.40 o                         
  -3  -1   4         29.10         21.53         3.59 o                         
  -2  -1   4        701.62        595.35        37.89 o                         
  -1  -1   4       1410.47       1207.85        29.11 o                         
   0  -1   4       6454.17       5598.08       192.16 o                         
   1  -1   4        350.00        315.97        19.95 o                         
   2  -1   4       1746.92       1471.51        38.53 o                         
   3  -1   4         78.16         76.98         6.03 o                         
   4  -1   4        548.79        505.59        58.06 o                         
   5  -1   4        467.39        478.54        29.51 o                         
   6  -1   4        248.46        267.07        25.32 o                         
   7  -1   4        104.19        121.11        37.62 o                         
   8  -1   4        173.35        287.06        66.19 o                         
   9  -1   4        259.40        310.05        44.22 o                         
  -8   0   4        149.90        148.26        15.54 o                         
  -7   0   4         20.12         20.43         6.95 o                         
  -6   0   4         47.98         54.67        11.47 o                         
  -5   0   4         13.03         21.85         3.97 o                         
  -4   0   4       1337.24       1281.00        33.12 o                         
  -3   0   4        377.35        319.22         8.54 o                         
  -2   0   4        817.59        668.57        36.64 o                         
  -1   0   4        227.31        170.17         5.94 o                         
   0   0   4         37.70         42.34         2.33 o                         
   1   0   4        577.68        724.46        78.67 o                         
   2   0   4        374.01        402.05        45.19 o                         
   3   0   4         63.12         56.11         6.52 o                         
   4   0   4        166.70        193.52        13.84 o                         
   5   0   4         34.91         36.24         7.95 o                         
   6   0   4         24.73         21.23         7.38 o                         
   7   0   4          4.18         34.29        11.98 o                         
   8   0   4          2.91         67.34        41.87 o                         
   9   0   4         44.40         53.22        50.13 o                         
  -9   1   4         20.36          0.13         5.66 o                         
  -8   1   4         14.75         27.79        10.03 o                         
  -7   1   4          3.75         -2.15         4.03 o                         
  -6   1   4          1.70          1.20         4.03 o                         
  -5   1   4         92.96        101.65         7.39 o                         
  -4   1   4       5013.91       4747.97       123.40 o                         
  -3   1   4        678.62        594.87        16.46 o                         
  -2   1   4       7430.11       6610.69       127.49 o                         
  -1   1   4          4.26          4.92         1.39 o                         
   0   1   4        114.35        194.65        24.16 o                         
   1   1   4        561.50        989.07        34.91 o                         
   2   1   4       1808.14       2957.82       139.73 o                         
   3   1   4         11.42         16.89         5.10 o                         
   4   1   4         35.82         26.88         6.41 o                         
   5   1   4          0.02          2.67         4.90 o                         
   6   1   4          3.18         12.09         6.88 o                         
   7   1   4          3.62         -7.22         7.22 o                         
   8   1   4          1.00          2.55         7.76 o                         
  -9   2   4         65.61         62.01        29.14 o                         
  -8   2   4          8.04          6.56         5.62 o                         
  -7   2   4         16.70         24.94         6.55 o                         
  -6   2   4        280.69        266.88        17.40 o                         
  -5   2   4          9.91          7.44         3.08 o                         
  -4   2   4       6213.98       5945.57       219.42 o                         
  -3   2   4         56.21         56.47         6.70 o                         
  -2   2   4         43.56         41.99         3.16 o                         
  -1   2   4        371.59        395.85        11.71 o                         
   0   2   4       3416.01       5172.64       305.81 o                         
   1   2   4       2498.59       3767.99       163.39 o                         
   2   2   4         86.68        208.56        18.66 o                         
   3   2   4         19.80         18.12        12.59 o                         
   4   2   4        259.54        328.32        50.00 o                         
   5   2   4          0.50         -3.18         5.77 o                         
   6   2   4         33.00         23.61         9.31 o                         
   7   2   4          0.55         19.14         9.79 o                         
   8   2   4         66.45         61.87        16.44 o                         
  -9   3   4          5.32         16.39         9.40 o                         
  -8   3   4          0.37         57.36        32.10 o                         
  -7   3   4        210.55        240.72        44.68 o                         
  -6   3   4        289.67        300.38        24.47 o                         
  -5   3   4         98.54        126.24        11.75 o                         
  -4   3   4        192.15        219.53        40.34 o                         
  -3   3   4        383.26        368.64        33.09 o                         
  -2   3   4        410.99        401.64        56.60 o                         
  -1   3   4       1429.21       1778.19       107.24 o                         
   0   3   4         13.52         21.59         3.20 o                         
   1   3   4        572.38       1024.57       135.02 o                         
   2   3   4        873.77       1443.91        52.11 o                         
   3   3   4         63.38         58.25        20.07 o                         
   4   3   4          0.40          5.74         3.68 o                         
   5   3   4          9.44          6.67         3.52 o                         
   6   3   4         61.64         91.18        25.18 o                         
   7   3   4         30.39         28.76        24.60 o                         
   8   3   4        160.18        163.93        32.27 o                         
  -9   4   4          0.74         12.08        11.48 o                         
  -8   4   4          0.52          9.57        11.94 o                         
  -7   4   4         36.24         25.64        14.93 o                         
  -6   4   4          1.12          0.82         4.64 o                         
  -5   4   4         23.82         25.70        13.27 o                         
  -4   4   4          5.07         -1.23         3.00 o                         
  -3   4   4         16.60          7.29         6.40 o                         
  -2   4   4        407.26        494.98        71.37 o                         
  -1   4   4          7.34          2.66         4.43 o                         
   0   4   4         20.42         22.92         3.33 o                         
   1   4   4         70.77         82.47        12.08 o                         
   2   4   4          4.35          2.45         3.02 o                         
   3   4   4          5.67          9.10         5.04 o                         
   4   4   4          1.47          5.49         4.86 o                         
   5   4   4          0.51          3.72         5.52 o                         
   6   4   4          3.33        -10.10        10.10 o                         
   7   4   4         69.42         74.84        21.97 o                         
  -9   5   4          2.57          0.92         6.96 o                         
  -8   5   4         16.09         13.69         8.14 o                         
  -7   5   4         44.95         27.34        13.99 o                         
  -6   5   4         36.04         30.53        15.71 o                         
  -5   5   4         37.54         34.27        20.42 o                         
  -4   5   4        109.54        118.87        17.74 o                         
  -3   5   4         60.90         63.34         9.90 o                         
  -2   5   4          1.39          2.87         4.60 o                         
  -1   5   4        542.68        656.75        61.67 o                         
   0   5   4         75.26         50.92         8.43 o                         
   1   5   4         10.63          8.29         3.33 o                         
   2   5   4          7.40          6.06         5.76 o                         
   3   5   4          6.07         43.34        14.13 o                         
   4   5   4         57.22         32.81        38.57 o                         
   5   5   4          6.92         -6.08        16.86 o                         
   6   5   4        144.53        123.32        34.15 o                         
  -9   6   4          1.96          1.37         8.86 o                         
  -8   6   4          3.43          6.83         8.07 o                         
  -7   6   4          2.10          2.96         5.19 o                         
  -6   6   4         87.16         74.02        32.45 o                         
  -5   6   4        339.46        373.46        58.65 o                         
  -4   6   4        532.52        503.46        63.99 o                         
  -3   6   4         19.26         28.17         8.86 o                         
  -2   6   4         75.72         88.05        13.97 o                         
  -1   6   4         13.74         32.31        10.58 o                         
   0   6   4        100.88         82.41        14.24 o                         
   1   6   4         26.98         32.75        12.33 o                         
   2   6   4        124.42        104.63        12.47 o                         
   3   6   4          7.03         13.25         8.81 o                         
   4   6   4         34.53         14.63        12.18 o                         
   5   6   4         22.36         31.81        11.15 o                         
   6   6   4          0.08        -16.02        16.02 o                         
  -9   7   4          9.85          9.73        13.45 o                         
  -8   7   4          0.75          1.08         5.85 o                         
  -7   7   4        121.40        114.26        51.44 o                         
  -6   7   4         17.55          7.86         8.37 o                         
  -5   7   4        286.35        297.16        60.99 o                         
  -4   7   4         77.40         70.47        19.52 o                         
  -3   7   4         39.68         70.64        19.44 o                         
  -2   7   4        317.05        323.84        76.73 o                         
  -1   7   4        181.26        178.68        23.94 o                         
   0   7   4        593.82        530.98        39.54 o                         
   1   7   4        730.26        593.10        46.85 o                         
   2   7   4        304.77        275.45        35.21 o                         
   3   7   4          1.15         -7.93         9.41 o                         
   4   7   4          6.37         13.04        10.04 o                         
  -8   8   4         41.37         47.90        16.81 o                         
  -7   8   4          2.46          9.51        11.13 o                         
  -6   8   4          0.00          4.27         8.44 o                         
  -5   8   4        364.80        422.75        56.90 o                         
  -4   8   4         35.70         39.38        15.77 o                         
  -3   8   4         21.63         19.57        12.07 o                         
  -2   8   4         15.25         28.82        11.96 o                         
  -1   8   4        140.84        110.84        27.67 o                         
   0   8   4         88.71         93.23        25.21 o                         
   1   8   4         41.17         36.40        13.69 o                         
   2   8   4        455.28        410.97        43.70 o                         
   3   8   4         39.39         53.06        19.82 o                         
   4   8   4         68.69         74.95        22.31 o                         
  -8   9   4          1.82          5.42        13.99 o                         
  -7   9   4         19.08         30.28        17.15 o                         
  -6   9   4         26.24         37.12        23.83 o                         
  -5   9   4         24.28         35.98        18.32 o                         
  -4   9   4        801.91        853.71        78.25 o                         
  -3   9   4         25.30         25.26        13.38 o                         
  -2   9   4        220.40        185.04        28.79 o                         
  -1   9   4         34.27         24.89        12.62 o                         
   0   9   4         16.04          9.51        10.42 o                         
   1   9   4          0.01         -4.66         9.23 o                         
   2   9   4        120.82        130.25        27.00 o                         
   3   9   4          0.51          5.19        11.08 o                         
  -7  10   4          1.37          9.30        15.22 o                         
  -6  10   4        108.24        135.26        31.18 o                         
  -5  10   4          3.49         46.38        44.61 o                         
  -4  10   4        187.40        186.83        34.01 o                         
  -3  10   4         24.46          6.34        15.53 o                         
  -2  10   4         30.56          2.84        16.13 o                         
  -1  10   4         12.39         21.84        17.98 o                         
   0  10   4          0.59         10.62        12.23 o                         
   1  10   4         41.81         46.21        21.26 o                         
  -5  11   4          1.36          3.92        11.36 o                         
  -4  11   4         18.49         26.32        16.59 o                         
  -3  11   4          0.02          5.81        13.82 o                         
  -2  11   4         73.98         69.90        22.20 o                         
  -1  11   4          5.85         -2.93        14.24 o                         
  -1 -11   5         29.31         47.66        20.58 o                         
   0 -11   5          3.52         17.47        13.71 o                         
   1 -11   5         25.66         65.94        21.41 o                         
   2 -11   5          0.55         -0.59         8.47 o                         
   3 -11   5          8.24         40.02        17.00 o                         
   4 -11   5         10.32         19.06        11.56 o                         
   5 -11   5          2.82          6.58         9.21 o                         
   6 -11   5          5.35          5.55         8.72 o                         
  -2 -10   5          2.19          8.04        10.94 o                         
  -1 -10   5         53.41         85.93        22.23 o                         
   0 -10   5         28.19         26.51        17.99 o                         
   1 -10   5          0.09         -0.08         6.22 o                         
   2 -10   5          2.97          6.97         9.19 o                         
   3 -10   5          9.77         16.94        22.28 o                         
   4 -10   5        114.36        138.62        21.55 o                         
   5 -10   5          0.00         -1.10         5.89 o                         
   6 -10   5          3.79          0.75         5.21 o                         
   7 -10   5         66.05         90.04        29.58 o                         
  -4  -9   5         18.06         21.16        22.85 o                         
  -3  -9   5          2.60          9.99        12.33 o                         
  -2  -9   5         42.94         67.00        37.23 o                         
  -1  -9   5         55.14         55.87        22.31 o                         
   0  -9   5        360.76        334.64        36.70 o                         
   1  -9   5          1.97         -2.19         7.09 o                         
   2  -9   5         63.50         49.41        14.25 o                         
   3  -9   5         50.11         53.41        23.02 o                         
   4  -9   5         45.95         34.13         9.88 o                         
   5  -9   5         40.88         38.83        12.90 o                         
   6  -9   5         53.20         43.27        11.48 o                         
   7  -9   5         18.27         16.24        14.05 o                         
   8  -9   5         12.69         20.23        17.82 o                         
  -5  -8   5          0.17         -9.46        15.09 o                         
  -4  -8   5         14.48         11.59         9.31 o                         
  -3  -8   5         33.15         39.37        13.35 o                         
  -2  -8   5        125.11        119.12        19.67 o                         
  -1  -8   5          5.18          3.48         4.11 o                         
   0  -8   5          0.72          5.93         4.99 o                         
   1  -8   5        140.65        139.72        20.75 o                         
   2  -8   5        162.73        135.63        11.88 o                         
   3  -8   5         10.67         12.66         5.07 o                         
   4  -8   5         34.67         48.06        10.96 o                         
   5  -8   5          0.08          3.16         4.46 o                         
   6  -8   5        293.30        280.39        21.90 o                         
   7  -8   5         15.42         19.06        13.04 o                         
   8  -8   5         57.83         96.41        32.80 o                         
  -6  -7   5          0.05          7.54        20.77 o                         
  -5  -7   5         40.79         11.46        14.21 o                         
  -4  -7   5         28.93         32.57        13.66 o                         
  -3  -7   5         41.76         69.02        12.25 o                         
  -2  -7   5        146.82        134.16        14.46 o                         
  -1  -7   5          0.33          0.49         3.77 o                         
   0  -7   5         67.26         62.62         7.92 o                         
   1  -7   5          0.67         -1.93         3.12 o                         
   2  -7   5         61.16         71.24         7.39 o                         
   3  -7   5          0.92          0.05         2.64 o                         
   4  -7   5        711.36        679.04        46.68 o                         
   5  -7   5          8.38         13.25         5.36 o                         
   6  -7   5        432.50        492.72        66.01 o                         
   7  -7   5         35.65         62.53        19.99 o                         
   8  -7   5          0.06          0.58         9.07 o                         
   9  -7   5         70.02          3.17        17.06 o                         
  -6  -6   5          2.26          8.12         8.77 o                         
  -5  -6   5         29.55         21.00        19.19 o                         
  -4  -6   5        204.88        257.79        26.00 o                         
  -3  -6   5          9.82         13.80         7.54 o                         
  -2  -6   5          0.47          1.03         6.76 o                         
  -1  -6   5          6.07          1.79         4.65 o                         
   0  -6   5          0.14          1.72         3.02 o                         
   1  -6   5          1.92          5.53         3.55 o                         
   2  -6   5        165.06        163.51         9.97 o                         
   3  -6   5          0.02          0.78         2.64 o                         
   4  -6   5         10.43          4.65         3.62 o                         
   5  -6   5        163.36        188.65        28.73 o                         
   6  -6   5          6.19          1.46         7.68 o                         
   7  -6   5          8.67          9.75         8.24 o                         
   8  -6   5          3.21         16.39        12.33 o                         
   9  -6   5          3.35         24.34        14.59 o                         
  -7  -5   5         38.70         39.53        40.02 o                         
  -6  -5   5       1816.56       2226.73       148.90 o                         
  -5  -5   5        223.18        294.66        30.04 o                         
  -4  -5   5        108.14        139.20        14.83 o                         
  -3  -5   5         83.97        113.49        17.43 o                         
  -2  -5   5        264.88        244.46        15.10 o                         
  -1  -5   5         51.31         63.88         6.52 o                         
   0  -5   5        468.54        446.74        18.36 o                         
   1  -5   5          2.96          0.05         2.71 o                         
   2  -5   5        170.44        173.58        12.10 o                         
   3  -5   5         20.03         25.19         5.66 o                         
   4  -5   5        218.65        193.99        11.79 o                         
   5  -5   5          5.90          8.30         4.84 o                         
   6  -5   5         66.54         70.15        12.29 o                         
   7  -5   5         10.15         43.98        27.93 o                         
   8  -5   5          7.87         14.06        11.07 o                         
   9  -5   5          8.98         25.56        16.43 o                         
  -8  -4   5          4.41         27.33        24.93 o                         
  -7  -4   5         39.14         19.95        14.87 o                         
  -6  -4   5         69.59         58.53        28.99 o                         
  -5  -4   5         23.76         28.42         5.93 o                         
  -4  -4   5          4.82          6.69         4.15 o                         
  -3  -4   5         61.77         85.79         8.54 o                         
  -2  -4   5       1436.94       1543.91        51.67 o                         
  -1  -4   5       1848.83       1887.00        73.30 o                         
   0  -4   5       2534.58       2513.01        81.31 o                         
   1  -4   5       2645.00       2701.82        72.92 o                         
   2  -4   5        168.50        224.36        34.57 o                         
   3  -4   5         71.72         56.60         4.73 o                         
   4  -4   5        556.26        527.38        30.26 o                         
   5  -4   5          1.51          2.66         2.83 o                         
   6  -4   5        305.33        256.83        23.75 o                         
   7  -4   5         40.36         32.15        10.60 o                         
   8  -4   5          3.17          7.44         8.57 o                         
   9  -4   5          5.32          7.76        10.23 o                         
  -8  -3   5         22.09         18.48        23.78 o                         
  -7  -3   5         19.53         16.89         8.41 o                         
  -6  -3   5        239.99        255.54        15.52 o                         
  -5  -3   5         38.26         47.90         6.61 o                         
  -4  -3   5        133.96        112.05         7.12 o                         
  -3  -3   5         22.64         18.07         4.96 o                         
  -2  -3   5          0.82          1.87         2.19 o                         
  -1  -3   5        248.30        253.56        13.88 o                         
   0  -3   5        503.10        460.90        12.78 o                         
   1  -3   5       1356.85       1369.54        34.84 o                         
   2  -3   5         55.51         61.57         5.69 o                         
   3  -3   5        290.58        243.72         9.54 o                         
   4  -3   5        289.87        280.48        17.71 o                         
   5  -3   5        113.19        107.72        12.05 o                         
   6  -3   5          9.13         31.70        20.44 o                         
   7  -3   5        231.02        233.64        42.22 o                         
   8  -3   5          0.15         -0.62         6.19 o                         
   9  -3   5          1.55          0.06         7.22 o                         
  -8  -2   5         21.07          4.97        10.93 o                         
  -7  -2   5          1.15          2.41         3.82 o                         
  -6  -2   5        122.22        104.79        10.23 o                         
  -5  -2   5        110.21        107.71         8.11 o                         
  -4  -2   5        104.05         99.39         6.53 o                         
  -3  -2   5        686.16        605.98        35.44 o                         
  -2  -2   5          7.11          3.88         1.82 o                         
  -1  -2   5         59.78         55.66         6.51 o                         
   0  -2   5        322.07        306.07        10.93 o                         
   1  -2   5          0.20          0.16         1.39 o                         
   2  -2   5        391.96        414.87        14.15 o                         
   3  -2   5          2.09          0.00         2.14 o                         
   4  -2   5          3.43          0.64         2.91 o                         
   5  -2   5        165.43        152.78        14.49 o                         
   6  -2   5        245.76        241.25        36.32 o                         
   7  -2   5         81.06         74.74        32.97 o                         
   8  -2   5        296.62        361.74        40.74 o                         
   9  -2   5         16.94         31.95        16.30 o                         
  -9  -1   5          1.65         -6.12        18.53 o                         
  -8  -1   5         38.57         41.81        10.06 o                         
  -7  -1   5          1.71          2.16         4.05 o                         
  -6  -1   5         19.64         27.75         9.51 o                         
  -5  -1   5        163.87        157.82         8.94 o                         
  -4  -1   5         17.91         29.02         4.59 o                         
  -3  -1   5        745.36        674.77        24.14 o                         
  -2  -1   5        825.80        665.06        28.21 o                         
  -1  -1   5          3.41          5.38         2.09 o                         
   0  -1   5        340.43        296.16        16.96 o                         
   1  -1   5        564.86        534.46        42.49 o                         
   2  -1   5        350.89        364.11        34.61 o                         
   3  -1   5        116.00        101.01        15.42 o                         
   4  -1   5          2.25         19.54        18.53 o                         
   5  -1   5         50.61         58.42        17.85 o                         
   6  -1   5        366.04        353.04        30.44 o                         
   7  -1   5        217.19        263.80        57.94 o                         
   8  -1   5        394.18        504.65        52.20 o                         
   9  -1   5         47.50         89.90        25.08 o                         
  -8   0   5         64.72         66.40        14.45 o                         
  -7   0   5         20.80         18.97         6.21 o                         
  -6   0   5         25.20         30.19         7.53 o                         
  -5   0   5         49.58         58.78         9.16 o                         
  -4   0   5          0.72         -0.35         2.50 o                         
  -3   0   5         30.62         35.97         3.15 o                         
  -2   0   5         35.29         20.79         3.53 o                         
  -1   0   5        892.41        717.55        20.08 o                         
   0   0   5         23.70         35.96         2.62 o                         
   1   0   5         34.96         40.16         4.87 o                         
   2   0   5        806.57        933.63        80.07 o                         
   3   0   5        191.02        245.97        35.67 o                         
   4   0   5         89.27         76.80        15.56 o                         
   5   0   5        114.28        115.94        15.67 o                         
   6   0   5         10.63         20.39         9.40 o                         
   7   0   5         37.68         49.69        14.00 o                         
   8   0   5          0.63         -2.46        11.29 o                         
   9   0   5          0.83         34.94        33.18 o                         
  -9   1   5          8.47         10.58         8.73 o                         
  -8   1   5         49.73         56.44        12.08 o                         
  -7   1   5         10.21          5.21         4.79 o                         
  -6   1   5        106.89        114.44        10.95 o                         
  -5   1   5          3.20          0.20         2.72 o                         
  -4   1   5       2739.30       2675.99       104.67 o                         
  -3   1   5         17.50         19.39         4.05 o                         
  -2   1   5       4606.87       4112.54        87.94 o                         
  -1   1   5       2784.60       2244.60        88.07 o                         
   0   1   5       3011.19       4686.06       160.49 o                         
   1   1   5       2048.20       3510.14        91.70 o                         
   2   1   5       1055.58       1464.73       102.53 o                         
   3   1   5         43.26         22.59        24.58 o                         
   4   1   5          3.55          2.14         4.21 o                         
   5   1   5         91.41         81.52        13.22 o                         
   6   1   5          0.28         -1.54         6.00 o                         
   7   1   5          8.81          0.29         5.38 o                         
   8   1   5          0.13          7.90         8.86 o                         
  -9   2   5          4.34          6.77         8.43 o                         
  -8   2   5          5.31          3.96         5.12 o                         
  -7   2   5         25.47         22.99         5.69 o                         
  -6   2   5        716.09        705.53        33.82 o                         
  -5   2   5        194.10        192.33        14.73 o                         
  -4   2   5        254.63        242.45        12.15 o                         
  -3   2   5         53.92         46.10         6.09 o                         
  -2   2   5        535.90        528.96        20.12 o                         
  -1   2   5       1532.25       1885.49       123.54 o                         
   0   2   5        138.34        190.16        35.69 o                         
   1   2   5        844.27       1581.09        62.52 o                         
   2   2   5       1970.63       2836.58        82.10 o                         
   3   2   5          3.77          6.88         6.22 o                         
   4   2   5         28.98         48.97        10.36 o                         
   5   2   5         59.27         52.94        12.16 o                         
   6   2   5         37.80         33.80        11.21 o                         
   7   2   5          3.97          3.31         8.23 o                         
   8   2   5          1.53          2.70         8.91 o                         
  -9   3   5         17.68         21.18        13.16 o                         
  -8   3   5         92.16        108.16        17.31 o                         
  -7   3   5         43.22         73.27        12.32 o                         
  -6   3   5        524.59        643.74        58.05 o                         
  -5   3   5         52.24         48.78         6.65 o                         
  -4   3   5        372.95        350.11        36.23 o                         
  -3   3   5        172.09        163.13        25.63 o                         
  -2   3   5        315.04        474.02        71.38 o                         
  -1   3   5        452.19        497.98        31.68 o                         
   0   3   5       2671.66       4323.40       275.69 o                         
   1   3   5          6.89         29.43         7.46 o                         
   2   3   5         89.35        120.57        15.22 o                         
   3   3   5          0.10          1.29         3.44 o                         
   4   3   5         17.90          7.67         8.86 o                         
   5   3   5         23.07          9.24        12.63 o                         
   6   3   5         83.72         87.37        20.92 o                         
   7   3   5         24.57         27.46        14.83 o                         
  -9   4   5          7.96          3.06         6.84 o                         
  -8   4   5         41.91         44.06        15.09 o                         
  -7   4   5          9.58          8.34         5.35 o                         
  -6   4   5         93.77         73.30        27.87 o                         
  -5   4   5         42.24         38.24        18.92 o                         
  -4   4   5        406.13        404.80        73.15 o                         
  -3   4   5        278.47        302.73        43.42 o                         
  -2   4   5        286.30        321.94        22.08 o                         
  -1   4   5       1526.67       2026.70       267.08 o                         
   0   4   5          1.08         -4.78         4.78 o                         
   1   4   5          4.12          9.56         3.87 o                         
   2   4   5          7.34          3.10         3.27 o                         
   3   4   5          6.46         14.05         6.71 o                         
   4   4   5         39.57         16.91        12.42 o                         
   5   4   5        147.51        142.17        31.93 o                         
   6   4   5        131.68        115.45        27.90 o                         
   7   4   5         51.74         26.50        17.56 o                         
  -9   5   5          7.02         20.90         9.84 o                         
  -8   5   5         25.33         12.89         9.13 o                         
  -7   5   5          2.58         -3.73         6.10 o                         
  -6   5   5          0.04          4.10         6.78 o                         
  -5   5   5         17.53         10.65         5.25 o                         
  -4   5   5        221.97        331.79        49.28 o                         
  -3   5   5         67.51         73.50        11.86 o                         
  -2   5   5        357.47        384.11        28.00 o                         
  -1   5   5         22.66         32.50         8.69 o                         
   0   5   5         19.81         18.30         3.55 o                         
   1   5   5         34.08         35.06         5.72 o                         
   2   5   5          1.47          2.40         4.38 o                         
   3   5   5          4.86         17.57         6.15 o                         
   4   5   5         19.33          5.35         6.34 o                         
   5   5   5          4.87          4.34         9.95 o                         
   6   5   5         21.78         26.39        19.30 o                         
  -9   6   5          0.62          4.85         7.12 o                         
  -8   6   5          3.81         10.29         8.29 o                         
  -7   6   5         20.00         29.12        15.26 o                         
  -6   6   5        195.07        267.37        55.02 o                         
  -5   6   5         38.30         11.74         9.36 o                         
  -4   6   5        126.28        101.62        22.34 o                         
  -3   6   5          0.25         10.47         7.52 o                         
  -2   6   5          2.41          7.12         6.48 o                         
  -1   6   5          0.00         -2.94         5.41 o                         
   0   6   5          1.21          3.84         5.37 o                         
   1   6   5         45.09         39.10        10.24 o                         
   2   6   5          0.11          3.72         4.96 o                         
   3   6   5         81.26         67.35        11.47 o                         
   4   6   5        340.02        337.31        48.90 o                         
   5   6   5          0.13          3.72        22.90 o                         
   6   6   5          4.06         -2.51        18.42 o                         
  -9   7   5         21.49         20.19        13.24 o                         
  -8   7   5          0.11         24.04        12.92 o                         
  -7   7   5          0.12         -5.44         6.56 o                         
  -6   7   5         57.42         77.63        21.21 o                         
  -5   7   5         75.41         74.39        20.64 o                         
  -4   7   5        100.69        132.39        21.24 o                         
  -3   7   5         27.51         42.18        21.18 o                         
  -2   7   5        784.90        786.00       141.18 o                         
  -1   7   5        441.51        398.59        35.15 o                         
   0   7   5        360.21        339.31        33.56 o                         
   1   7   5        262.91        234.47        28.45 o                         
   2   7   5         87.66         90.19        18.56 o                         
   3   7   5          4.57         13.77        12.47 o                         
   4   7   5          8.63          7.19         8.59 o                         
   5   7   5          0.18          4.59        26.46 o                         
  -8   8   5          3.64         10.84        11.51 o                         
  -7   8   5          0.42         14.21        11.66 o                         
  -6   8   5          7.14         11.45        10.49 o                         
  -5   8   5         70.48         77.26        20.30 o                         
  -4   8   5          0.21          3.06        10.19 o                         
  -3   8   5        306.99        487.90        63.35 o                         
  -2   8   5        136.93        179.57        28.04 o                         
  -1   8   5        204.87        184.69        36.20 o                         
   0   8   5        169.72        164.58        27.47 o                         
   1   8   5        154.66        150.64        28.84 o                         
   2   8   5          0.10         -6.74        10.19 o                         
   3   8   5        163.45        169.16        31.27 o                         
   4   8   5          6.62          6.14        11.37 o                         
  -8   9   5         75.69        134.32        32.75 o                         
  -7   9   5         16.65         14.97        13.98 o                         
  -6   9   5         87.37        129.45        29.45 o                         
  -5   9   5          6.53          0.40         8.63 o                         
  -4   9   5        424.14        489.26       104.01 o                         
  -3   9   5         13.86         13.81        11.47 o                         
  -2   9   5         76.88         63.11        18.51 o                         
  -1   9   5         16.37         10.39        11.02 o                         
   0   9   5         15.41          7.60        10.28 o                         
   1   9   5        114.51         86.43        22.74 o                         
   2   9   5         16.61         21.88        14.02 o                         
   3   9   5         84.81        128.02        32.99 o                         
  -7  10   5         34.85         39.63        23.59 o                         
  -6  10   5        150.49        163.21        44.01 o                         
  -5  10   5         14.34         13.75        13.34 o                         
  -4  10   5         23.54         56.87        20.29 o                         
  -3  10   5         10.60         18.20        15.45 o                         
  -2  10   5          7.23         14.32        11.58 o                         
  -1  10   5         48.40         59.52        24.79 o                         
   0  10   5          1.82         19.95        14.62 o                         
   1  10   5         10.36         12.05        13.78 o                         
  -5  11   5         40.14         41.07        19.76 o                         
  -4  11   5         13.01          6.00        15.09 o                         
  -3  11   5         14.63         17.35        16.64 o                         
  -2  11   5         40.30         30.20        19.02 o                         
  -1  11   5         17.40         19.76        17.25 o                         
  -1 -11   6         27.22        154.01        78.67 o                         
   0 -11   6          0.86         11.45        11.63 o                         
   1 -11   6         20.47         32.84        18.23 o                         
   2 -11   6         12.48          7.43        11.26 o                         
   3 -11   6          0.85          3.13        21.07 o                         
   4 -11   6          5.72         36.99        15.17 o                         
   5 -11   6          2.97          9.04        17.19 o                         
  -2 -10   6          3.74         15.19        12.06 o                         
  -1 -10   6         27.81         37.13        25.86 o                         
   0 -10   6          0.34          0.48         6.83 o                         
   1 -10   6         15.70          9.87        10.10 o                         
   2 -10   6         17.42         10.46         9.53 o                         
   3 -10   6         62.45         74.46        23.62 o                         
   4 -10   6          9.80         18.75        13.34 o                         
   5 -10   6          0.12          7.92         7.54 o                         
   6 -10   6         17.47         17.08        10.10 o                         
   7 -10   6         13.44          7.49        13.56 o                         
  -4  -9   6          1.42          1.15        11.70 o                         
  -3  -9   6          5.90          2.77        20.91 o                         
  -2  -9   6         70.56         75.86        17.96 o                         
  -1  -9   6          7.90          6.40         8.71 o                         
   0  -9   6         33.56         31.38        13.21 o                         
   1  -9   6          0.26         -1.13         6.17 o                         
   2  -9   6         22.20         25.42        18.31 o                         
   3  -9   6         45.51         52.89        13.41 o                         
   4  -9   6        114.88        127.73        22.75 o                         
   5  -9   6         28.46         19.36         8.93 o                         
   6  -9   6          4.96          8.45         6.73 o                         
   7  -9   6         21.70         18.04        14.16 o                         
  -5  -8   6          0.04         -4.37        10.17 o                         
  -4  -8   6         48.01         44.45        32.94 o                         
  -3  -8   6         17.86         22.87         9.84 o                         
  -2  -8   6          2.79          1.94         5.40 o                         
  -1  -8   6          8.24          4.24         4.44 o                         
   0  -8   6        126.12        103.05        17.03 o                         
   1  -8   6        186.75        169.13        14.48 o                         
   2  -8   6          2.96          2.88         3.94 o                         
   3  -8   6         66.40         74.59        11.81 o                         
   4  -8   6        147.83        150.85        12.87 o                         
   5  -8   6         19.81         22.72         6.62 o                         
   6  -8   6        176.24        185.25        16.74 o                         
   7  -8   6         70.06         85.13        32.31 o                         
   8  -8   6         54.60         76.63        20.91 o                         
  -5  -7   6          1.02         -0.57         6.65 o                         
  -4  -7   6         31.90         20.76        12.03 o                         
  -3  -7   6         57.09         68.10        11.96 o                         
  -2  -7   6        115.13        124.55        13.56 o                         
  -1  -7   6         46.78         42.94         7.34 o                         
   0  -7   6        173.70        175.19        12.92 o                         
   1  -7   6         13.56          8.00         6.09 o                         
   2  -7   6         12.97         12.91         6.44 o                         
   3  -7   6         73.37         90.68         9.49 o                         
   4  -7   6       1447.82       1473.80       140.33 o                         
   5  -7   6         16.74         21.30         5.33 o                         
   6  -7   6        376.03        431.45        57.92 o                         
   7  -7   6        291.68        430.62        52.81 o                         
   8  -7   6          4.25        -10.57        13.52 o                         
  -6  -6   6          0.82         -3.23         7.66 o                         
  -5  -6   6        155.02        137.46        48.63 o                         
  -4  -6   6         39.16         28.44         8.94 o                         
  -3  -6   6          5.55         15.32         6.30 o                         
  -2  -6   6         63.85         59.49         8.67 o                         
  -1  -6   6          4.36          4.74         3.95 o                         
   0  -6   6         33.56         25.38         5.74 o                         
   1  -6   6         42.05         50.52         8.98 o                         
   2  -6   6         13.39         14.03         5.74 o                         
   3  -6   6         39.13         49.16         6.08 o                         
   4  -6   6         21.12         41.11        10.28 o                         
   5  -6   6          0.24         -3.67         4.89 o                         
   6  -6   6         34.95         48.70        11.84 o                         
   7  -6   6          1.89         -1.89         6.33 o                         
   8  -6   6         10.13          8.64         9.41 o                         
   9  -6   6         19.22         38.92        25.20 o                         
  -7  -5   6         10.40         13.23        11.13 o                         
  -6  -5   6          1.11          6.74         7.93 o                         
  -5  -5   6          1.40         -2.82         4.36 o                         
  -4  -5   6         22.66         23.00         6.88 o                         
  -3  -5   6          0.16          2.01         3.82 o                         
  -2  -5   6          7.45          8.64         5.76 o                         
  -1  -5   6        223.44        227.88        12.63 o                         
   0  -5   6         83.98         79.15         6.96 o                         
   1  -5   6        452.15        450.17        23.42 o                         
   2  -5   6         56.08         62.18         6.22 o                         
   3  -5   6          8.09          8.06         4.22 o                         
   4  -5   6          5.33          8.01         3.48 o                         
   5  -5   6         20.60         17.27         4.54 o                         
   6  -5   6          0.46          2.23         7.05 o                         
   7  -5   6         44.78         64.71        17.33 o                         
   8  -5   6         22.45         31.80        13.41 o                         
   9  -5   6          5.26          3.95         9.25 o                         
  -7  -4   6        248.90        235.52       188.98 o                         
  -6  -4   6         68.36         52.21        24.43 o                         
  -5  -4   6          0.02          2.91         3.42 o                         
  -4  -4   6         34.34         50.17         9.07 o                         
  -3  -4   6         18.77         20.22         5.13 o                         
  -2  -4   6        276.28        304.07        14.62 o                         
  -1  -4   6         25.28         43.60         7.11 o                         
   0  -4   6        272.86        252.27        12.85 o                         
   1  -4   6        198.75        191.59        16.08 o                         
   2  -4   6        322.23        256.58        18.13 o                         
   3  -4   6         41.98         28.85         6.10 o                         
   4  -4   6         42.41         42.98         4.65 o                         
   5  -4   6         55.61         45.36         9.80 o                         
   6  -4   6         45.32         50.62        11.68 o                         
   7  -4   6         46.41         49.15        13.59 o                         
   8  -4   6          9.03         11.31        10.45 o                         
   9  -4   6          2.30          0.09         9.46 o                         
  -8  -3   6         30.39         32.47        27.17 o                         
  -7  -3   6          0.07          4.87         9.95 o                         
  -6  -3   6         40.92         48.57         6.91 o                         
  -5  -3   6          0.00          4.32         3.45 o                         
  -4  -3   6        744.66        787.06        47.57 o                         
  -3  -3   6         61.72         71.28         6.62 o                         
  -2  -3   6        268.94        340.39        19.02 o                         
  -1  -3   6       4199.58       3926.30       108.71 o                         
   0  -3   6        121.28        103.22         7.43 o                         
   1  -3   6         18.06         17.25         3.49 o                         
   2  -3   6        696.59        794.36       119.35 o                         
   3  -3   6        194.24        162.59         8.08 o                         
   4  -3   6        827.15        818.80        39.07 o                         
   5  -3   6        183.08        173.84        16.11 o                         
   6  -3   6        272.94        280.61        43.98 o                         
   7  -3   6         52.97         49.01        17.11 o                         
   8  -3   6         12.15         40.73        18.34 o                         
   9  -3   6          4.11         -1.93         8.13 o                         
  -8  -2   6          3.47         -0.84         7.07 o                         
  -7  -2   6          4.11          4.99         6.93 o                         
  -6  -2   6         28.35         51.22        12.56 o                         
  -5  -2   6          2.06          0.87         3.36 o                         
  -4  -2   6        271.44        255.20        18.39 o                         
  -3  -2   6        507.15        544.44        34.12 o                         
  -2  -2   6        415.50        384.41        16.90 o                         
  -1  -2   6        731.11        610.05        31.36 o                         
   0  -2   6        279.10        233.62         9.73 o                         
   1  -2   6        529.46        560.99        53.03 o                         
   2  -2   6         74.88         72.76         3.31 o                         
   3  -2   6        511.48        555.89        23.26 o                         
   4  -2   6       2583.97       2426.70       185.62 o                         
   5  -2   6        625.97        532.63        29.87 o                         
   6  -2   6          2.13          7.47         6.13 o                         
   7  -2   6         99.81        115.39        20.01 o                         
   8  -2   6          9.68         20.91        11.24 o                         
   9  -2   6        126.58        163.27        38.19 o                         
  -9  -1   6         10.39          4.59        19.73 o                         
  -8  -1   6         55.64         71.86        19.05 o                         
  -7  -1   6          0.00         -2.52         3.67 o                         
  -6  -1   6         14.06         13.62         6.99 o                         
  -5  -1   6        150.44        143.76        10.78 o                         
  -4  -1   6         44.05         51.10         4.36 o                         
  -3  -1   6          2.62          4.06         1.21 o                         
  -2  -1   6        241.74        200.10        10.60 o                         
  -1  -1   6         33.36         33.13         3.60 o                         
   0  -1   6        254.89        222.42         8.50 o                         
   1  -1   6         29.20         34.18         3.09 o                         
   2  -1   6        163.18        201.38        10.53 o                         
   3  -1   6         21.08         28.14         5.63 o                         
   4  -1   6          3.67          7.07         3.54 o                         
   5  -1   6         11.09         16.25         5.50 o                         
   6  -1   6        523.54        633.53        46.79 o                         
   7  -1   6         40.10         60.33        16.77 o                         
   8  -1   6         60.74         77.07        37.64 o                         
   9  -1   6        261.24        273.07        40.33 o                         
  -9   0   6          0.01          9.18        21.37 o                         
  -8   0   6         25.23         13.92         6.68 o                         
  -7   0   6         86.81         97.72        31.30 o                         
  -6   0   6        111.07         89.53         9.25 o                         
  -5   0   6        221.19        205.97        13.43 o                         
  -4   0   6          5.54          4.29         2.13 o                         
  -3   0   6          3.71          1.03         5.33 o                         
  -2   0   6        116.25         96.07         6.30 o                         
  -1   0   6        690.45        621.16        16.36 o                         
   0   0   6         96.14        115.37         5.44 o                         
   1   0   6        457.87        418.03        14.26 o                         
   2   0   6          2.28         -3.27         4.65 o                         
   3   0   6          1.47          5.37         3.96 o                         
   4   0   6         51.81         50.88         9.60 o                         
   5   0   6         36.10         40.22         8.97 o                         
   6   0   6         71.82         73.39        13.93 o                         
   7   0   6        119.71        122.17        22.00 o                         
   8   0   6         14.16          6.45        11.42 o                         
  -9   1   6         99.94        136.03        44.72 o                         
  -8   1   6         15.79         20.03         6.82 o                         
  -7   1   6         21.75         31.07        11.40 o                         
  -6   1   6        620.56        573.86        46.43 o                         
  -5   1   6          3.13          2.96         2.89 o                         
  -4   1   6       3863.25       3796.62       148.29 o                         
  -3   1   6        667.42        568.90        34.34 o                         
  -2   1   6         56.17         32.57         4.18 o                         
  -1   1   6       1199.03        901.65        93.93 o                         
   0   1   6        162.76        240.93        22.10 o                         
   1   1   6         68.71        144.41        15.61 o                         
   2   1   6        820.73       1533.62        71.38 o                         
   3   1   6        203.95        202.11        17.67 o                         
   4   1   6         97.58        109.82        13.52 o                         
   5   1   6         22.20         35.77        10.28 o                         
   6   1   6        104.57        123.04        30.40 o                         
   7   1   6          4.35         37.76        31.16 o                         
   8   1   6         77.51         78.15        18.96 o                         
  -9   2   6         11.67          1.80        13.56 o                         
  -8   2   6          4.36         -1.96         7.43 o                         
  -7   2   6        155.11        148.95        20.68 o                         
  -6   2   6         80.40         94.73        18.99 o                         
  -5   2   6         76.89         78.12         9.24 o                         
  -4   2   6       3020.48       2805.58       111.70 o                         
  -3   2   6         22.80         24.35         3.10 o                         
  -2   2   6          0.20          2.30         1.70 o                         
  -1   2   6        281.83        294.77        83.53 o                         
   0   2   6       1139.29       2121.73        75.41 o                         
   1   2   6         13.41         11.62         3.73 o                         
   2   2   6        120.72        229.42        33.06 o                         
   3   2   6        109.93        159.36        30.35 o                         
   4   2   6        293.19        389.11        87.09 o                         
   5   2   6          7.37         11.40         8.43 o                         
   6   2   6          1.81          2.68         6.64 o                         
   7   2   6          0.49          9.37         9.43 o                         
   8   2   6          7.73          0.74         6.92 o                         
  -9   3   6         29.74         27.59        15.37 o                         
  -8   3   6        117.98        172.92        30.53 o                         
  -7   3   6        132.24        110.75        14.62 o                         
  -6   3   6       1462.19       1557.53        67.56 o                         
  -5   3   6        104.53         84.51         7.79 o                         
  -4   3   6        105.59         87.84        10.53 o                         
  -3   3   6          0.01         -2.62         2.62 o                         
  -2   3   6        133.40        133.29        11.71 o                         
  -1   3   6         45.46         58.33         4.67 o                         
   0   3   6       1449.89       2278.05        94.36 o                         
   1   3   6        527.85        868.00       114.99 o                         
   2   3   6         30.32         37.34         6.33 o                         
   3   3   6        129.52        149.62        17.80 o                         
   4   3   6          4.52         -0.30         3.07 o                         
   5   3   6         85.34         70.73        15.93 o                         
   6   3   6         63.62         67.82        20.04 o                         
   7   3   6         76.63         93.48        23.50 o                         
  -9   4   6          3.22         -5.48         6.71 o                         
  -8   4   6        177.28        182.22        43.67 o                         
  -7   4   6         18.34         17.32         7.64 o                         
  -6   4   6        142.77        113.37        87.33 o                         
  -5   4   6          4.41          3.71         3.39 o                         
  -4   4   6          7.76          8.60         5.21 o                         
  -3   4   6          3.72         -0.80         2.10 o                         
  -2   4   6        189.27        195.66        16.59 o                         
  -1   4   6       1331.45       1764.25        79.25 o                         
   0   4   6        449.87        514.97        36.96 o                         
   1   4   6         31.66         32.44         6.18 o                         
   2   4   6        176.54        250.49        16.54 o                         
   3   4   6         18.50         16.12         6.85 o                         
   4   4   6        220.33        216.74        40.94 o                         
   5   4   6         11.66         -4.26         9.32 o                         
   6   4   6          0.59          2.42         8.44 o                         
   7   4   6          0.01        -13.34        22.19 o                         
  -9   5   6          0.66         -3.80         7.21 o                         
  -8   5   6          7.93          7.71        19.68 o                         
  -7   5   6          0.04         -7.98         8.36 o                         
  -6   5   6         67.43         49.51        22.58 o                         
  -5   5   6        103.83         95.09        17.50 o                         
  -4   5   6        201.26        183.43        34.43 o                         
  -3   5   6        703.06        758.40        47.54 o                         
  -2   5   6         73.89         75.41        12.64 o                         
  -1   5   6         40.34         48.16         9.44 o                         
   0   5   6         31.30         27.85        10.50 o                         
   1   5   6          0.68          7.28         6.00 o                         
   2   5   6         30.64         30.92         9.44 o                         
   3   5   6         70.20         58.27         9.79 o                         
   4   5   6         94.99         48.39        22.31 o                         
   5   5   6         70.71         77.31        18.56 o                         
   6   5   6         24.87         15.88        11.98 o                         
  -9   6   6         28.32         18.48        11.18 o                         
  -8   6   6         57.48         40.92        16.33 o                         
  -7   6   6          7.78         20.32         7.95 o                         
  -6   6   6        314.84        339.43        70.76 o                         
  -5   6   6        385.97        416.11        67.03 o                         
  -4   6   6          9.63         16.05         8.64 o                         
  -3   6   6          4.71          9.79        15.77 o                         
  -2   6   6          3.21          9.82         7.20 o                         
  -1   6   6         44.26         31.44         9.55 o                         
   0   6   6         86.30         98.52        16.62 o                         
   1   6   6        126.17        116.70        16.73 o                         
   2   6   6        488.04        348.01        24.98 o                         
   3   6   6         42.35         52.76        18.12 o                         
   4   6   6         29.68         18.33        17.66 o                         
   5   6   6         20.17         10.28        13.89 o                         
  -9   7   6          3.41          7.78        10.97 o                         
  -8   7   6          2.37          3.51        10.55 o                         
  -7   7   6          0.90         -6.71         9.69 o                         
  -6   7   6         32.25         56.41        15.47 o                         
  -5   7   6        350.45        384.91        85.04 o                         
  -4   7   6         21.95         28.73        11.98 o                         
  -3   7   6        271.39        281.77        44.80 o                         
  -2   7   6       1360.55       1490.08       105.88 o                         
  -1   7   6        573.00        522.65        54.60 o                         
   0   7   6        167.96        123.89        20.22 o                         
   1   7   6        367.05        302.78        34.63 o                         
   2   7   6        130.29        114.95        22.89 o                         
   3   7   6          1.38          7.56         8.37 o                         
   4   7   6          1.81         11.83        11.47 o                         
   5   7   6         12.61        -22.74        40.94 o                         
  -8   8   6          2.52         25.46        14.90 o                         
  -7   8   6          5.48          5.03        13.56 o                         
  -6   8   6          0.31          6.82        12.93 o                         
  -5   8   6        117.34        133.72        25.46 o                         
  -4   8   6         87.45        109.95        26.63 o                         
  -3   8   6        119.72        120.90        30.65 o                         
  -2   8   6        111.84         95.83        23.76 o                         
  -1   8   6         65.93         54.87        15.11 o                         
   0   8   6        133.75        128.77        22.06 o                         
   1   8   6         96.62         87.07        27.97 o                         
   2   8   6         26.41         10.19        11.06 o                         
   3   8   6         63.73         68.69        21.12 o                         
   4   8   6         16.68         -5.85        22.58 o                         
  -7   9   6          7.77         -6.35        13.88 o                         
  -6   9   6         37.32         26.11        16.21 o                         
  -5   9   6         19.33         13.78        13.06 o                         
  -4   9   6         13.66          8.95        14.54 o                         
  -3   9   6         37.82         40.67        25.48 o                         
  -2   9   6          2.83          5.14        13.12 o                         
  -1   9   6         14.26         10.97        10.07 o                         
   0   9   6         12.89         18.34        13.32 o                         
   1   9   6        177.34        159.41        31.05 o                         
   2   9   6         53.04         44.16        17.02 o                         
  -6  10   6        223.83        276.17        52.01 o                         
  -5  10   6         19.08         16.59        16.53 o                         
  -4  10   6         14.36          9.17        12.23 o                         
  -3  10   6         61.51         40.66        20.04 o                         
  -2  10   6        110.98        104.22        25.06 o                         
  -1  10   6         41.58         26.57        18.03 o                         
   0  10   6          4.55          5.92        10.74 o                         
   1  10   6         31.13         27.78        16.57 o                         
  -4  11   6          5.99          7.19        13.54 o                         
  -3  11   6         27.92         21.91        15.80 o                         
  -2  11   6         50.46         39.24        19.97 o                         
   0 -11   7          9.29          1.36         7.57 o                         
   1 -11   7         11.12         15.56        12.80 o                         
   2 -11   7          9.00          7.81        11.33 o                         
   3 -11   7          0.03         -1.56        15.11 o                         
   4 -11   7          2.39         19.87        12.03 o                         
   5 -11   7         23.57         43.19        18.29 o                         
  -2 -10   7         18.74         34.11        24.82 o                         
  -1 -10   7          5.17          3.40         7.73 o                         
   0 -10   7          8.14          9.29        13.67 o                         
   1 -10   7         40.97         55.43        27.03 o                         
   2 -10   7         13.43         25.54        12.05 o                         
   3 -10   7         20.33         15.68        10.46 o                         
   4 -10   7         41.91         40.40        13.93 o                         
   5 -10   7          1.95          1.70         6.84 o                         
   6 -10   7          1.69          8.71         8.42 o                         
  -3  -9   7          1.74         14.92        16.18 o                         
  -2  -9   7         75.74         74.43        22.94 o                         
  -1  -9   7          0.03          2.19         6.46 o                         
   0  -9   7          2.97         10.75         9.61 o                         
   1  -9   7         17.68         48.84        13.33 o                         
   2  -9   7        150.28        140.69        20.77 o                         
   3  -9   7          4.09          9.40         5.79 o                         
   4  -9   7          1.62          1.91         4.11 o                         
   5  -9   7         36.28         32.87         8.31 o                         
   6  -9   7          5.07          3.99         5.41 o                         
   7  -9   7         20.60         21.54        15.47 o                         
  -5  -8   7          0.71         12.29        11.90 o                         
  -4  -8   7          0.01          0.96         7.79 o                         
  -3  -8   7          1.81         -4.76         6.11 o                         
  -2  -8   7          8.01          8.55         5.76 o                         
  -1  -8   7         52.06         48.84        11.68 o                         
   0  -8   7        236.24        238.49        21.51 o                         
   1  -8   7          8.74         13.09         6.42 o                         
   2  -8   7         46.50         47.08         8.29 o                         
   3  -8   7          0.59         -0.77         3.75 o                         
   4  -8   7        364.47        385.72        23.81 o                         
   5  -8   7          0.00          1.07         4.07 o                         
   6  -8   7         80.58         79.99        12.51 o                         
   7  -8   7        120.21        120.14        22.26 o                         
   8  -8   7          1.07          6.02        13.21 o                         
  -5  -7   7          0.04         -0.66         6.64 o                         
  -4  -7   7         35.73         39.44        15.17 o                         
  -3  -7   7         10.43         25.19         8.36 o                         
  -2  -7   7         44.12         41.71         9.37 o                         
  -1  -7   7         27.98         46.51        20.69 o                         
   0  -7   7         72.48         80.92        10.27 o                         
   1  -7   7          2.05          1.82         3.69 o                         
   2  -7   7         87.60         93.54        27.61 o                         
   3  -7   7         73.72         84.37         9.27 o                         
   4  -7   7        610.92        654.59        51.26 o                         
   5  -7   7        132.48        138.79        13.44 o                         
   6  -7   7          1.28          0.16        10.06 o                         
   7  -7   7        132.60        193.08        50.03 o                         
   8  -7   7         12.10          7.63         9.93 o                         
  -6  -6   7         82.97         21.23        23.76 o                         
  -5  -6   7          9.80         10.45         9.35 o                         
  -4  -6   7         24.91         38.85        13.69 o                         
  -3  -6   7          7.47          5.98         5.24 o                         
  -2  -6   7          0.03         -1.18         4.36 o                         
  -1  -6   7         75.77         64.89         8.51 o                         
   0  -6   7        406.55        456.81        23.30 o                         
   1  -6   7         50.54         58.19         7.41 o                         
   2  -6   7         89.95        101.16         8.75 o                         
   3  -6   7          1.33          3.25         3.72 o                         
   4  -6   7        122.05        147.87        21.79 o                         
   5  -6   7        134.42        114.20        15.87 o                         
   6  -6   7        182.74        206.84        24.39 o                         
   7  -6   7          7.04         12.48         8.77 o                         
   8  -6   7        159.61        171.44        27.23 o                         
   9  -6   7         25.02         70.57        43.90 o                         
  -7  -5   7        160.74        156.90       129.81 o                         
  -6  -5   7         30.70         13.98        12.63 o                         
  -5  -5   7          0.37          1.04         6.59 o                         
  -4  -5   7          5.17          3.35         4.69 o                         
  -3  -5   7          1.15          4.22         5.38 o                         
  -2  -5   7         18.84         18.17         5.90 o                         
  -1  -5   7        148.99        159.45        14.32 o                         
   0  -5   7        959.13        962.17        41.21 o                         
   1  -5   7        161.25        160.73         9.84 o                         
   2  -5   7        174.72        164.58         9.67 o                         
   3  -5   7         93.89        109.98        18.73 o                         
   4  -5   7        137.18        135.75        15.14 o                         
   5  -5   7         69.24         70.66        11.20 o                         
   6  -5   7        528.60        596.55        73.23 o                         
   7  -5   7          3.85          5.39         8.58 o                         
   8  -5   7         20.84         21.16        14.79 o                         
   9  -5   7          0.26          9.47        11.42 o                         
  -7  -4   7          9.96          4.46         8.53 o                         
  -6  -4   7        551.78        416.87       276.59 o                         
  -5  -4   7         15.05         12.71         4.19 o                         
  -4  -4   7        162.81        147.36        10.83 o                         
  -3  -4   7         75.47         84.89        14.48 o                         
  -2  -4   7          9.05         11.15         3.58 o                         
  -1  -4   7         76.02         68.13         5.62 o                         
   0  -4   7       1643.46       1667.50        66.66 o                         
   1  -4   7        344.33        346.26        12.24 o                         
   2  -4   7          7.28          8.90         3.22 o                         
   3  -4   7          0.78          1.45         2.13 o                         
   4  -4   7         52.89         51.04         5.77 o                         
   5  -4   7          0.26         -3.11        10.33 o                         
   6  -4   7        629.28        660.95       103.19 o                         
   7  -4   7         37.35         39.62        12.59 o                         
   8  -4   7          0.06         -2.87         7.70 o                         
   9  -4   7          0.31         -3.70         9.50 o                         
  -8  -3   7        106.33        135.48        52.32 o                         
  -7  -3   7          1.47         -0.63         6.65 o                         
  -6  -3   7         56.41         45.21        14.87 o                         
  -5  -3   7         17.23         19.44         4.70 o                         
  -4  -3   7         74.61         81.80         9.02 o                         
  -3  -3   7       1509.62       1400.66        59.74 o                         
  -2  -3   7        930.20        944.42        29.42 o                         
  -1  -3   7        681.28        667.64        31.45 o                         
   0  -3   7         29.26         28.28         2.93 o                         
   1  -3   7          3.15          1.62         3.23 o                         
   2  -3   7        337.24        408.97        66.37 o                         
   3  -3   7         21.32         20.79         2.59 o                         
   4  -3   7         31.44         37.80         7.18 o                         
   5  -3   7         28.26         31.97         7.67 o                         
   6  -3   7        269.94        236.03        58.23 o                         
   7  -3   7         27.06         20.26        10.17 o                         
   8  -3   7          0.65         -3.09         7.39 o                         
   9  -3   7          0.72          2.47         9.24 o                         
  -8  -2   7         32.10         42.02        37.20 o                         
  -7  -2   7          1.65         16.88        11.11 o                         
  -6  -2   7          6.15          6.25         3.29 o                         
  -5  -2   7         18.97         35.16         7.22 o                         
  -4  -2   7         18.89         18.33         3.12 o                         
  -3  -2   7         11.32          9.83         1.61 o                         
  -2  -2   7        462.45        469.77        22.88 o                         
  -1  -2   7        473.03        403.14        16.84 o                         
   0  -2   7        622.11        578.89        19.99 o                         
   1  -2   7         43.69         41.68         2.94 o                         
   2  -2   7       2406.56       2680.68        94.23 o                         
   3  -2   7        141.38        146.92        11.28 o                         
   4  -2   7         67.12         66.38        23.35 o                         
   5  -2   7         71.61         63.57        23.29 o                         
   6  -2   7        136.76        129.51        14.97 o                         
   7  -2   7        107.21        101.23        16.85 o                         
   8  -2   7         12.80          9.45         9.19 o                         
   9  -2   7         18.27         12.96        12.22 o                         
  -9  -1   7          5.29         25.36        28.43 o                         
  -8  -1   7         26.11         35.71        15.26 o                         
  -7  -1   7          6.85          9.66         9.40 o                         
  -6  -1   7          6.78          6.45         3.51 o                         
  -5  -1   7         63.13         73.75        11.17 o                         
  -4  -1   7        242.20        231.61         8.87 o                         
  -3  -1   7        132.40        137.01        17.64 o                         
  -2  -1   7        484.94        431.88        19.32 o                         
  -1  -1   7        128.00        122.75         7.71 o                         
   0  -1   7        132.70        111.24        11.84 o                         
   1  -1   7        212.93        220.90        16.77 o                         
   2  -1   7       6938.59       8526.52       293.14 o                         
   3  -1   7          0.21          5.73         4.24 o                         
   4  -1   7        275.28        249.53        16.35 o                         
   5  -1   7        179.35        158.70        14.42 o                         
   6  -1   7        309.88        285.55        55.17 o                         
   7  -1   7        481.91        547.34        51.06 o                         
   8  -1   7        127.48        110.56        41.12 o                         
  -9   0   7         33.93         68.12        39.03 o                         
  -8   0   7         83.55         93.99        23.43 o                         
  -7   0   7         32.98         39.55        12.31 o                         
  -6   0   7          0.46          2.56         3.44 o                         
  -5   0   7          2.21          4.57         3.92 o                         
  -4   0   7        189.92        253.95        43.79 o                         
  -3   0   7         44.95         25.45         8.64 o                         
  -2   0   7        267.05        221.32        18.61 o                         
  -1   0   7          0.34          2.20         1.55 o                         
   0   0   7         43.72         54.09         4.69 o                         
   1   0   7        424.51        552.22        23.96 o                         
   2   0   7        115.25        142.70         8.13 o                         
   3   0   7        139.96        197.79        14.96 o                         
   4   0   7        238.84        219.17        16.84 o                         
   5   0   7          5.34          5.41         5.11 o                         
   6   0   7         43.17         52.68        12.16 o                         
   7   0   7        786.00        848.10        77.26 o                         
   8   0   7         54.74         56.72        19.45 o                         
  -9   1   7          0.02         -1.91        15.52 o                         
  -8   1   7          0.00         -4.45         4.80 o                         
  -7   1   7          0.61         10.66         5.24 o                         
  -6   1   7        987.12        967.84        50.11 o                         
  -5   1   7         36.71         37.67         6.25 o                         
  -4   1   7        786.20        684.82        33.85 o                         
  -3   1   7        167.43        129.77         7.51 o                         
  -2   1   7          4.97          9.32         2.30 o                         
  -1   1   7        157.78        142.48        29.13 o                         
   0   1   7       1083.01       1402.81        56.83 o                         
   1   1   7        949.14       1667.19        51.56 o                         
   2   1   7        565.33        730.69       173.93 o                         
   3   1   7        157.04        127.82        15.04 o                         
   4   1   7          4.96          7.00         5.38 o                         
   5   1   7        307.55        313.63        27.62 o                         
   6   1   7          0.26          9.70         8.32 o                         
   7   1   7        126.86        138.60        23.31 o                         
   8   1   7         59.90         76.85        27.12 o                         
  -9   2   7          0.07         -5.60        10.02 o                         
  -8   2   7         17.60         16.19        15.40 o                         
  -7   2   7         20.09         21.79         7.58 o                         
  -6   2   7       1329.63       1318.84        56.58 o                         
  -5   2   7         51.05         42.76         5.03 o                         
  -4   2   7        832.31        754.15        26.21 o                         
  -3   2   7        159.65        123.69         7.49 o                         
  -2   2   7         62.23         63.75         6.44 o                         
  -1   2   7          0.02          0.34         1.83 o                         
   0   2   7       2698.97       4552.58       138.36 o                         
   1   2   7        435.60        753.75        32.14 o                         
   2   2   7        190.13        307.79        16.63 o                         
   3   2   7         70.22         84.57        14.78 o                         
   4   2   7          2.18          5.30         6.89 o                         
   5   2   7          2.27         11.18         7.76 o                         
   6   2   7          0.14          3.42         7.11 o                         
   7   2   7          5.84         -5.05         7.96 o                         
   8   2   7          0.20         10.45        11.45 o                         
  -9   3   7         28.92         17.48        14.05 o                         
  -8   3   7        144.63        167.40        20.53 o                         
  -7   3   7         21.74         17.64         7.30 o                         
  -6   3   7        119.43        114.82        12.75 o                         
  -5   3   7         15.61         17.78         4.62 o                         
  -4   3   7        407.23        341.91        76.35 o                         
  -3   3   7        144.81        136.89        21.05 o                         
  -2   3   7        369.79        402.79        24.51 o                         
  -1   3   7       1144.22       1377.23        60.13 o                         
   0   3   7        244.46        484.24        20.23 o                         
   1   3   7          6.71         19.14         6.54 o                         
   2   3   7        117.59        189.78        18.17 o                         
   3   3   7         75.98         80.27        19.34 o                         
   4   3   7          1.31         -1.40         3.21 o                         
   5   3   7         47.11         59.93        13.86 o                         
   6   3   7         40.80         33.32        14.03 o                         
   7   3   7          0.19          3.31         9.46 o                         
  -9   4   7          3.29         17.65        14.53 o                         
  -8   4   7        307.19        226.92        96.12 o                         
  -7   4   7         72.25         83.94        34.73 o                         
  -6   4   7        157.97        186.16        22.69 o                         
  -5   4   7         28.93         37.33         8.74 o                         
  -4   4   7        116.58         93.94        19.25 o                         
  -3   4   7        128.80        131.52        14.55 o                         
  -2   4   7          0.01         -0.93         4.43 o                         
  -1   4   7          8.45         11.97         4.20 o                         
   0   4   7        104.03         99.91         9.80 o                         
   1   4   7          2.55         12.87         5.03 o                         
   2   4   7        152.06        133.38        32.65 o                         
   3   4   7          2.98         -0.99         4.65 o                         
   4   4   7        177.68        152.85        49.27 o                         
   5   4   7         76.41         81.71        18.81 o                         
   6   4   7         18.11          9.38         9.97 o                         
   7   4   7          1.17         20.34        20.66 o                         
  -9   5   7          4.55         -1.22         7.05 o                         
  -8   5   7         37.92         45.67        37.12 o                         
  -7   5   7         10.38         17.24         7.24 o                         
  -6   5   7         45.30         44.36        32.70 o                         
  -5   5   7          0.24         -3.95         5.72 o                         
  -4   5   7        511.68        551.13        51.78 o                         
  -3   5   7        279.88        292.29        35.15 o                         
  -2   5   7         97.44        104.16        20.67 o                         
  -1   5   7         15.31         24.16         7.43 o                         
   0   5   7         37.66         34.27         5.80 o                         
   1   5   7          0.34         -2.66         3.76 o                         
   2   5   7        137.03        153.35        15.35 o                         
   3   5   7         10.84          9.06        10.03 o                         
   4   5   7        146.77        116.06        36.88 o                         
   5   5   7         34.59         24.47        14.60 o                         
   6   5   7         26.87         13.49        13.22 o                         
  -9   6   7          4.78         10.74         8.47 o                         
  -8   6   7         27.95         33.65        15.04 o                         
  -7   6   7          5.63         11.77         7.34 o                         
  -6   6   7        349.38        277.76       176.32 o                         
  -5   6   7        118.97         75.93        71.06 o                         
  -4   6   7        361.82        365.60        60.73 o                         
  -3   6   7          5.17          0.91         5.34 o                         
  -2   6   7         46.64         52.94        13.39 o                         
  -1   6   7         11.23          1.53         5.85 o                         
   0   6   7         55.33         63.10        15.88 o                         
   1   6   7          0.01         -5.14         6.53 o                         
   2   6   7        747.65        622.05        57.70 o                         
   3   6   7         21.90         15.56         7.69 o                         
   4   6   7          5.99          1.32         6.37 o                         
   5   6   7         13.58          9.68        15.63 o                         
  -8   7   7         11.41          7.45        11.30 o                         
  -7   7   7         23.88         23.34        15.30 o                         
  -6   7   7          9.22         16.19        12.64 o                         
  -5   7   7          9.19         30.22        13.12 o                         
  -4   7   7        585.62        636.14        72.99 o                         
  -3   7   7        429.84        452.68        55.35 o                         
  -2   7   7        172.04        161.58        26.20 o                         
  -1   7   7         12.80         10.60         8.70 o                         
   0   7   7        225.58        207.20        29.03 o                         
   1   7   7          5.66         19.85         9.71 o                         
   2   7   7          3.94          5.17         7.97 o                         
   3   7   7         23.37          2.06         8.97 o                         
   4   7   7          0.20         -3.77        19.95 o                         
  -8   8   7         31.19         45.26        20.01 o                         
  -7   8   7          1.28         -2.33        10.03 o                         
  -6   8   7          1.53          4.48         9.47 o                         
  -5   8   7         60.64         54.63        18.27 o                         
  -4   8   7        175.52        203.51        31.37 o                         
  -3   8   7         20.01         39.43        16.15 o                         
  -2   8   7        260.24        297.63        94.71 o                         
  -1   8   7        199.03        155.90        24.57 o                         
   0   8   7          9.64         -6.97         9.33 o                         
   1   8   7          4.33         -4.30         9.01 o                         
   2   8   7         70.04         62.86        19.15 o                         
   3   8   7         85.09        111.49        22.52 o                         
  -7   9   7          0.25         -7.29        12.80 o                         
  -6   9   7          2.53         20.81        16.68 o                         
  -5   9   7          8.90          5.99        10.83 o                         
  -4   9   7         23.27         14.79        16.70 o                         
  -3   9   7          2.04         -3.78        10.63 o                         
  -2   9   7        111.78         98.38        23.33 o                         
  -1   9   7         52.68         49.29        18.21 o                         
   0   9   7         27.76         30.53        16.22 o                         
   1   9   7         86.45        103.17        26.19 o                         
   2   9   7         74.16         83.59        32.42 o                         
  -6  10   7        217.70        232.83        47.52 o                         
  -5  10   7         26.81         13.34        26.13 o                         
  -4  10   7          0.78         -0.87         9.47 o                         
  -3  10   7          0.52         13.55        13.03 o                         
  -2  10   7         49.36         22.04        14.21 o                         
  -1  10   7          3.36         -5.45        11.90 o                         
   0  10   7         17.41          9.68        12.71 o                         
  -3  11   7          0.01          1.26        13.78 o                         
   0 -11   8         29.92         67.40        25.75 o                         
   1 -11   8          7.77         13.11        14.27 o                         
   2 -11   8          5.54         -0.88        10.55 o                         
   3 -11   8         24.52          8.73        30.67 o                         
   4 -11   8         20.28         34.60        21.81 o                         
   5 -11   8          0.53          3.44         7.99 o                         
  -2 -10   8          0.11         -5.58        15.69 o                         
  -1 -10   8          0.04          2.04         8.05 o                         
   0 -10   8         15.25         23.18        12.74 o                         
   1 -10   8          7.54         12.34        10.66 o                         
   2 -10   8         17.13          9.37        10.48 o                         
   3 -10   8         15.65          9.35        12.00 o                         
   4 -10   8          7.79          2.87         6.61 o                         
   5 -10   8         10.84         15.40        11.67 o                         
   6 -10   8         15.42         -0.82         9.40 o                         
  -3  -9   8         52.70         73.37        28.97 o                         
  -2  -9   8          6.59          0.13         4.66 o                         
  -1  -9   8          0.31         -1.78         4.69 o                         
   0  -9   8          7.44          8.31         7.72 o                         
   1  -9   8         87.16         86.94        13.70 o                         
   2  -9   8         38.43         18.19         7.61 o                         
   3  -9   8         47.33         46.15         9.09 o                         
   4  -9   8          0.09         -3.48         6.07 o                         
   5  -9   8          0.05         -0.16         3.61 o                         
   6  -9   8          0.04         -0.55         8.91 o                         
   7  -9   8          5.50          9.02        11.42 o                         
  -4  -8   8          1.28         -3.51         9.49 o                         
  -3  -8   8         27.01         35.10        22.77 o                         
  -2  -8   8         50.10         38.51        10.48 o                         
  -1  -8   8         13.80         11.98         6.09 o                         
   0  -8   8        619.61        527.49        32.74 o                         
   1  -8   8         14.60         12.07         7.88 o                         
   2  -8   8        149.67        129.37        13.28 o                         
   3  -8   8        443.91        459.27        29.30 o                         
   4  -8   8          5.30          3.39         5.80 o                         
   5  -8   8         17.34         13.74         5.96 o                         
   6  -8   8          4.53          4.74         8.15 o                         
   7  -8   8        113.98        118.57        25.25 o                         
   8  -8   8         18.66         29.66        20.49 o                         
  -5  -7   8         43.17         91.22        20.47 o                         
  -4  -7   8          8.68          9.86         9.62 o                         
  -3  -7   8          1.95         -0.93         4.42 o                         
  -2  -7   8        187.53        188.23        16.71 o                         
  -1  -7   8          9.66         10.65         5.85 o                         
   0  -7   8          2.83          9.50         5.27 o                         
   1  -7   8         56.14         73.14        11.69 o                         
   2  -7   8        629.38        733.85        36.04 o                         
   3  -7   8         51.02         46.31         7.57 o                         
   4  -7   8        216.21        190.76        16.41 o                         
   5  -7   8        249.56        295.56        35.80 o                         
   6  -7   8         91.70        129.87        28.20 o                         
   7  -7   8        180.66        190.03        27.69 o                         
   8  -7   8         16.60         17.06        12.72 o                         
  -6  -6   8         21.44         26.16        25.37 o                         
  -5  -6   8          4.58          6.63         8.00 o                         
  -4  -6   8         19.01         20.58         9.77 o                         
  -3  -6   8         80.74        110.16        14.24 o                         
  -2  -6   8         46.54         51.94        10.58 o                         
  -1  -6   8        104.50        127.22        11.73 o                         
   0  -6   8        373.65        365.33        25.09 o                         
   1  -6   8         39.54         57.52         7.75 o                         
   2  -6   8         89.83         84.98         7.97 o                         
   3  -6   8         93.82         98.82        19.36 o                         
   4  -6   8        514.84        534.35        71.40 o                         
   5  -6   8        410.64        372.14        22.01 o                         
   6  -6   8         40.55         62.99        21.81 o                         
   7  -6   8          0.37          3.02         6.59 o                         
   8  -6   8         51.62         49.84        27.14 o                         
  -7  -5   8         20.79         10.48         9.14 o                         
  -6  -5   8          0.59         10.67         9.85 o                         
  -5  -5   8         28.52         22.50         9.48 o                         
  -4  -5   8         46.88         37.87        10.09 o                         
  -3  -5   8          9.77          4.16         4.46 o                         
  -2  -5   8          7.24         20.47         5.25 o                         
  -1  -5   8        478.05        461.33        27.78 o                         
   0  -5   8          5.61          4.68         2.98 o                         
   1  -5   8         61.97         59.23        10.44 o                         
   2  -5   8         12.83         18.75         4.70 o                         
   3  -5   8         71.23         65.25         6.40 o                         
   4  -5   8         40.37         36.85         7.41 o                         
   5  -5   8         30.95         35.31         9.47 o                         
   6  -5   8        194.05        197.60        43.45 o                         
   7  -5   8        132.16        128.59        21.70 o                         
   8  -5   8         40.59         50.37        18.07 o                         
   9  -5   8          2.98         20.72        28.10 o                         
  -7  -4   8         25.10          1.83         7.83 o                         
  -6  -4   8          9.09          7.93         8.79 o                         
  -5  -4   8          2.28         12.65         7.70 o                         
  -4  -4   8        467.43        474.05        40.74 o                         
  -3  -4   8         20.20         34.28         8.49 o                         
  -2  -4   8         14.04          9.51         4.62 o                         
  -1  -4   8        447.07        491.25        25.72 o                         
   0  -4   8          0.29          0.12         3.04 o                         
   1  -4   8        201.86        207.08        11.17 o                         
   2  -4   8         15.04         29.28         8.36 o                         
   3  -4   8        128.63        121.85        22.25 o                         
   4  -4   8          1.87          3.38         2.36 o                         
   5  -4   8         84.76        105.01        14.53 o                         
   6  -4   8         50.66         57.70        13.51 o                         
   7  -4   8         11.08         36.39        13.21 o                         
   8  -4   8         10.70          8.25         9.83 o                         
   9  -4   8          8.26          1.50         9.04 o                         
  -8  -3   8        144.36         90.82        94.81 o                         
  -7  -3   8          0.13          6.81         8.22 o                         
  -6  -3   8          5.09          8.99         8.05 o                         
  -5  -3   8         35.48         57.80        12.11 o                         
  -4  -3   8        185.03        232.25        29.29 o                         
  -3  -3   8        596.77        594.55        33.22 o                         
  -2  -3   8        274.71        275.44        17.19 o                         
  -1  -3   8        121.87         88.47         6.58 o                         
   0  -3   8         33.55         20.82         5.66 o                         
   1  -3   8         43.71         42.13        11.41 o                         
   2  -3   8         11.27          8.46         2.52 o                         
   3  -3   8        333.81        284.15        28.46 o                         
   4  -3   8          0.15          2.34         4.10 o                         
   5  -3   8         57.55         64.65        10.33 o                         
   6  -3   8        121.79        141.83        26.19 o                         
   7  -3   8          3.89         12.63         9.78 o                         
   8  -3   8         12.83         12.16        10.16 o                         
   9  -3   8         11.10         13.25        12.16 o                         
  -8  -2   8          0.37          3.28         9.12 o                         
  -7  -2   8          2.14          0.96         6.78 o                         
  -6  -2   8         67.41         96.58        15.86 o                         
  -5  -2   8        467.54        504.05        60.61 o                         
  -4  -2   8         30.59         21.87         6.80 o                         
  -3  -2   8        175.39        176.46        18.10 o                         
  -2  -2   8         60.39         57.27         7.68 o                         
  -1  -2   8         25.18         17.71         3.31 o                         
   0  -2   8       1957.91       1932.91        50.86 o                         
   1  -2   8         45.16         62.36         4.37 o                         
   2  -2   8         33.55         24.92         9.84 o                         
   3  -2   8        288.30        322.57        18.60 o                         
   4  -2   8         11.61         20.86         6.51 o                         
   5  -2   8          3.49          4.60         5.85 o                         
   6  -2   8          6.23          3.29         4.88 o                         
   7  -2   8          2.30         -0.85         5.92 o                         
   8  -2   8         24.55         23.18        12.41 o                         
  -9  -1   8          2.19         -0.71        15.09 o                         
  -8  -1   8          0.39          7.05        12.65 o                         
  -7  -1   8         15.34         31.16        12.58 o                         
  -6  -1   8         73.22         90.52        16.58 o                         
  -5  -1   8          0.15         -0.21         4.15 o                         
  -4  -1   8        548.07        514.31        43.31 o                         
  -3  -1   8         27.12         24.72         5.82 o                         
  -2  -1   8          9.13          8.94         3.80 o                         
  -1  -1   8          0.88          0.99         2.56 o                         
   0  -1   8        963.85        833.87        97.57 o                         
   1  -1   8         94.55         94.27         4.63 o                         
   2  -1   8         45.47         42.75         3.74 o                         
   3  -1   8          0.68          7.44         6.01 o                         
   4  -1   8        196.54        178.49        35.44 o                         
   5  -1   8        392.86        346.71        25.22 o                         
   6  -1   8        962.30        986.71        68.77 o                         
   7  -1   8         24.18         24.78        11.93 o                         
   8  -1   8          8.76         15.47        11.36 o                         
  -9   0   8         22.99          4.32        17.60 o                         
  -8   0   8          7.73          4.65         9.44 o                         
  -7   0   8         78.07         78.57        19.52 o                         
  -6   0   8         76.84         67.13        11.18 o                         
  -5   0   8         73.08         94.91         9.88 o                         
  -4   0   8        777.79        677.65        50.25 o                         
  -3   0   8         27.49         18.82         6.34 o                         
  -2   0   8          4.73          2.01         1.42 o                         
  -1   0   8        248.33        237.37        11.65 o                         
   0   0   8         99.89        126.28         8.51 o                         
   1   0   8          0.07          3.45         4.59 o                         
   2   0   8         63.97         85.09        12.93 o                         
   3   0   8        317.28        397.26        24.90 o                         
   4   0   8          5.74          2.27         5.79 o                         
   5   0   8        489.72        503.75        35.36 o                         
   6   0   8        489.48        545.04        46.28 o                         
   7   0   8         13.00          4.75         7.80 o                         
   8   0   8        137.22        126.60        27.57 o                         
  -9   1   8         16.76         15.61        12.72 o                         
  -8   1   8          4.07         -0.69         5.66 o                         
  -7   1   8        148.23        138.16        16.19 o                         
  -6   1   8        446.83        420.79        32.75 o                         
  -5   1   8         69.54         68.67        13.34 o                         
  -4   1   8        221.05        172.76        16.58 o                         
  -3   1   8        267.38        259.01        10.67 o                         
  -2   1   8        199.88        185.12        17.18 o                         
  -1   1   8        815.03        854.28        86.43 o                         
   0   1   8        280.75        334.64        14.79 o                         
   1   1   8         20.48         52.42        14.16 o                         
   2   1   8         32.72         30.47        11.32 o                         
   3   1   8        256.64        358.65        56.02 o                         
   4   1   8         27.13         40.14        11.34 o                         
   5   1   8       1260.89       1181.52        75.76 o                         
   6   1   8          4.45         12.56        10.52 o                         
   7   1   8         31.27         16.83        17.71 o                         
   8   1   8          8.24         10.55        10.96 o                         
  -9   2   8          3.32          6.12        10.01 o                         
  -8   2   8        188.87        185.87        29.60 o                         
  -7   2   8         21.69         29.47        13.08 o                         
  -6   2   8        769.83        686.73        37.60 o                         
  -5   2   8          2.90          2.13         4.47 o                         
  -4   2   8        410.58        337.26        15.03 o                         
  -3   2   8          0.00         -0.26         1.99 o                         
  -2   2   8         28.85         25.45         3.65 o                         
  -1   2   8       1013.84       1133.71        69.16 o                         
   0   2   8        357.06        598.38        26.07 o                         
   1   2   8         74.82        130.53        18.16 o                         
   2   2   8          1.28          7.82         4.03 o                         
   4   2   8          1.66          4.96         6.18 o                         
   5   2   8         24.70         24.11        10.61 o                         
   6   2   8         16.24         32.05        17.82 o                         
   7   2   8          1.12          1.18         9.40 o                         
  -9   3   8         11.18         11.91        25.61 o                         
  -8   3   8         97.69        133.50        25.73 o                         
  -7   3   8         31.04         36.80         9.56 o                         
  -6   3   8         13.51          7.61         7.06 o                         
  -5   3   8          0.21         -0.48         2.92 o                         
  -4   3   8        124.37        122.37        11.02 o                         
  -3   3   8          5.49          5.57         2.92 o                         
  -2   3   8       2453.27       2710.64       287.13 o                         
  -1   3   8         40.88         40.33         5.40 o                         
   0   3   8        105.57        191.21        16.85 o                         
   1   3   8         11.12          7.10         4.23 o                         
   2   3   8          0.30          1.15         3.71 o                         
   3   3   8          0.02         -2.66         3.98 o                         
   4   3   8          0.56         14.53         9.22 o                         
   5   3   8         70.45         62.58        15.27 o                         
   6   3   8          6.28         -0.57        10.58 o                         
   7   3   8          4.42         13.54        13.72 o                         
  -9   4   8         20.41         37.17        17.81 o                         
  -8   4   8        198.28        164.62        53.87 o                         
  -7   4   8         36.19         15.62        19.63 o                         
  -6   4   8         80.70         56.36        25.88 o                         
  -5   4   8        123.06        150.97        40.25 o                         
  -4   4   8         70.18         70.90        12.72 o                         
  -3   4   8        926.05        777.45        71.92 o                         
  -2   4   8         10.56         15.83         7.09 o                         
  -1   4   8        175.04        186.59        12.22 o                         
   0   4   8        263.46        337.94        43.66 o                         
   1   4   8        315.56        444.77        32.35 o                         
   2   4   8         51.99         50.36        10.76 o                         
   3   4   8        187.45        179.08        20.27 o                         
   4   4   8          2.00         -0.60         4.50 o                         
   5   4   8         67.86         56.68        18.24 o                         
   6   4   8         68.23         33.46        16.95 o                         
  -9   5   8          0.80          9.83        12.47 o                         
  -8   5   8         64.01         47.29        21.86 o                         
  -7   5   8          0.41         13.67         6.49 o                         
  -6   5   8          0.01          1.79         4.13 o                         
  -5   5   8        703.78        841.42       216.08 o                         
  -4   5   8        244.41        245.82        27.10 o                         
  -3   5   8        104.85        131.04        24.22 o                         
  -2   5   8         75.87         55.61        14.60 o                         
  -1   5   8        163.52        139.32        17.14 o                         
   0   5   8          3.40          1.05         6.64 o                         
   1   5   8        532.00        608.34        45.21 o                         
   2   5   8        229.87        198.65        28.03 o                         
   3   5   8          6.44         11.00         7.70 o                         
   4   5   8        144.71         65.77        36.10 o                         
   5   5   8         93.28         98.32        24.66 o                         
   6   5   8          0.80          5.85        16.56 o                         
  -9   6   8         15.99          6.54         9.30 o                         
  -8   6   8         60.58         36.65        16.54 o                         
  -7   6   8         60.39         56.43        20.62 o                         
  -6   6   8          0.54          1.08         4.61 o                         
  -5   6   8         49.30         30.26        14.34 o                         
  -4   6   8          1.43         15.09        16.51 o                         
  -3   6   8          7.09         10.18         8.18 o                         
  -2   6   8          7.76         13.92         8.41 o                         
  -1   6   8          1.66          6.84         6.76 o                         
   0   6   8          9.33         -2.07         6.76 o                         
   1   6   8        550.50        484.71        43.92 o                         
   2   6   8         23.93         26.30        11.40 o                         
   3   6   8          0.06          0.08         4.40 o                         
   4   6   8          1.88          7.30        14.19 o                         
   5   6   8          7.50         -2.62        12.08 o                         
  -8   7   8         91.95         95.73        33.62 o                         
  -7   7   8          5.45         17.99        12.58 o                         
  -6   7   8          2.62         -0.20         7.01 o                         
  -5   7   8        160.36        188.96        29.09 o                         
  -4   7   8        131.69        143.12        31.91 o                         
  -3   7   8         67.11        103.69        21.96 o                         
  -2   7   8         21.36        101.46        51.72 o                         
  -1   7   8        107.21        102.70        19.58 o                         
   0   7   8        105.02         75.77        18.02 o                         
   1   7   8        173.08        194.79        57.58 o                         
   2   7   8        251.09        196.70        41.43 o                         
   3   7   8          1.34         -5.05         8.69 o                         
   4   7   8          0.09          6.07        21.48 o                         
  -8   8   8          2.85        -16.19        16.19 o                         
  -7   8   8          0.04          2.11         9.51 o                         
  -6   8   8         71.69        110.20        25.54 o                         
  -5   8   8         76.16        111.22        24.62 o                         
  -4   8   8        361.08        364.33        45.68 o                         
  -3   8   8         88.63         89.86        23.08 o                         
  -2   8   8        262.74        268.99        46.49 o                         
  -1   8   8         40.35         50.90        17.68 o                         
   0   8   8        142.10        132.85        23.96 o                         
   1   8   8        145.00        152.96        29.42 o                         
   2   8   8         11.66         29.31        26.18 o                         
   3   8   8         24.66         20.62        13.73 o                         
  -7   9   8          0.87         15.12        20.77 o                         
  -6   9   8         34.88         27.08        17.20 o                         
  -5   9   8          9.39          6.34        10.72 o                         
  -4   9   8         15.16          6.15        17.71 o                         
  -3   9   8        174.41        169.03        45.50 o                         
  -2   9   8         15.69          4.54         9.57 o                         
  -1   9   8          5.47         11.58        12.14 o                         
   0   9   8         80.67        114.19        27.27 o                         
   1   9   8        183.71        136.46        34.60 o                         
   2   9   8         86.89        109.17        28.07 o                         
  -6  10   8         16.79          4.21        16.13 o                         
  -5  10   8         24.34         15.20        15.80 o                         
  -4  10   8         23.88         17.75        18.51 o                         
  -3  10   8         24.83         19.83        15.29 o                         
  -2  10   8         14.15         14.05        13.06 o                         
  -1  10   8          1.28         -1.79        13.01 o                         
   0  10   8          0.87          6.36        12.36 o                         
   0 -11   9          4.58          9.07        13.83 o                         
   1 -11   9          5.48         11.82        11.00 o                         
   2 -11   9         13.49         21.35        13.61 o                         
   3 -11   9          5.15        -12.24        12.24 o                         
   4 -11   9         19.90         49.09        27.09 o                         
   5 -11   9          2.61         23.18        17.77 o                         
  -2 -10   9         16.63          6.94        14.81 o                         
  -1 -10   9          0.04         14.54        17.77 o                         
   0 -10   9         11.43         11.44        10.70 o                         
   1 -10   9         41.52         41.39        20.88 o                         
   2 -10   9          4.28         -1.91         8.10 o                         
   3 -10   9         71.29         60.13        43.38 o                         
   4 -10   9          0.04         -3.58         7.25 o                         
   5 -10   9          1.46         13.23        18.56 o                         
   6 -10   9         19.05         14.76        14.16 o                         
  -3  -9   9         17.40          3.88        14.87 o                         
  -2  -9   9         19.16         22.65        10.27 o                         
  -1  -9   9         12.10          3.38         7.40 o                         
   0  -9   9          0.91          7.54         6.65 o                         
   1  -9   9         22.55         26.67        11.72 o                         
   2  -9   9          0.90          7.81         6.25 o                         
   3  -9   9         28.74         28.07        15.43 o                         
   4  -9   9         23.17         17.89         7.30 o                         
   5  -9   9          1.43         -0.56         3.76 o                         
   6  -9   9         28.58         28.46        11.82 o                         
   7  -9   9          4.78         16.60        11.78 o                         
  -4  -8   9         14.68          6.23         9.11 o                         
  -3  -8   9         13.88          8.49         8.88 o                         
  -2  -8   9        199.14        164.62        24.47 o                         
  -1  -8   9          5.57          5.60         5.65 o                         
   0  -8   9          1.22          2.54         4.59 o                         
   1  -8   9         10.72          9.66         5.92 o                         
   2  -8   9         46.83         47.10        18.68 o                         
   3  -8   9         33.17         29.66        14.63 o                         
   4  -8   9         50.57         70.59        25.26 o                         
   5  -8   9         48.07         47.34        14.11 o                         
   6  -8   9         25.77         27.81        12.28 o                         
   7  -8   9         37.56         61.15        24.04 o                         
   8  -8   9          2.73         17.27        21.16 o                         
  -5  -7   9          2.95         -5.87         9.23 o                         
  -4  -7   9         32.63         48.12        14.38 o                         
  -3  -7   9          0.18         -0.77         5.61 o                         
  -2  -7   9        172.67        151.55        15.70 o                         
  -1  -7   9        240.00        241.69        22.74 o                         
   0  -7   9        715.96        781.69        42.01 o                         
   1  -7   9         44.38         46.65        21.25 o                         
   2  -7   9        461.89        501.91        34.42 o                         
   3  -7   9          7.61          7.29         5.48 o                         
   4  -7   9        474.55        458.55        38.60 o                         
   5  -7   9        372.54        426.72        72.77 o                         
   6  -7   9         74.61         78.33        15.98 o                         
   7  -7   9         12.91          4.85         8.23 o                         
   8  -7   9         23.68         37.58        18.67 o                         
  -6  -6   9         81.51         26.56        29.50 o                         
  -5  -6   9          0.17         -4.28         7.53 o                         
  -4  -6   9         48.92         64.65        14.26 o                         
  -3  -6   9          6.95         87.98        60.35 o                         
  -2  -6   9         53.45         58.39        11.48 o                         
  -1  -6   9        170.22        201.31        26.69 o                         
   0  -6   9        365.54        374.28        20.87 o                         
   1  -6   9          1.44          1.33         3.23 o                         
   2  -6   9       1483.82       1441.47        68.67 o                         
   3  -6   9        369.42        422.13        27.01 o                         
   4  -6   9        770.66        772.61        70.93 o                         
   5  -6   9        513.99        484.90        25.15 o                         
   6  -6   9        350.55        350.24        79.24 o                         
   7  -6   9          2.49          7.52         8.27 o                         
   8  -6   9          3.24         13.19        36.52 o                         
  -7  -5   9          0.36         30.18        15.31 o                         
  -6  -5   9          6.80          7.63         8.92 o                         
  -5  -5   9          0.92         -2.61         6.50 o                         
  -4  -5   9          0.09         -4.43         9.48 o                         
  -3  -5   9          7.58         10.56         6.42 o                         
  -2  -5   9          8.39          6.92         4.21 o                         
  -1  -5   9        202.82        225.26        17.97 o                         
   0  -5   9         90.61         79.72         7.55 o                         
   1  -5   9         26.18         24.17        10.82 o                         
   2  -5   9         34.79         40.05         6.41 o                         
   3  -5   9        378.55        362.06        55.95 o                         
   4  -5   9         67.76         83.35         8.63 o                         
   5  -5   9         14.94          9.14         6.88 o                         
   6  -5   9        225.46        235.66        26.97 o                         
   7  -5   9          8.93         10.92         9.14 o                         
   8  -5   9         16.94         30.62        33.59 o                         
  -7  -4   9         45.84         12.04        11.26 o                         
  -6  -4   9          5.00         -1.56         6.56 o                         
  -5  -4   9          0.16          6.67         6.62 o                         
  -4  -4   9         66.99         63.00        11.05 o                         
  -3  -4   9          9.59         10.06         7.16 o                         
  -2  -4   9         10.88         16.59         5.99 o                         
  -1  -4   9         67.09         75.02         7.01 o                         
   0  -4   9         10.96         12.16         5.20 o                         
   1  -4   9        105.38        102.36         9.59 o                         
   2  -4   9         50.51         34.12         4.80 o                         
   3  -4   9         71.13         76.09        34.34 o                         
   4  -4   9         22.69         18.94         4.38 o                         
   5  -4   9          0.40         -3.27         6.04 o                         
   6  -4   9        259.78        258.28        61.48 o                         
   7  -4   9         10.15         13.75         9.81 o                         
   8  -4   9         44.11         54.74        18.10 o                         
  -8  -3   9         29.60         -0.99         8.43 o                         
  -7  -3   9          7.46          9.95         9.54 o                         
  -6  -3   9        133.05        165.45        23.11 o                         
  -5  -3   9          7.47         12.25         7.84 o                         
  -4  -3   9         59.42         79.52        12.43 o                         
  -3  -3   9         19.36         24.83         7.43 o                         
  -2  -3   9          2.33          1.10         3.38 o                         
  -1  -3   9        118.02         99.65         9.46 o                         
   0  -3   9          6.31         -0.55         2.57 o                         
   1  -3   9         71.82         51.71         4.29 o                         
   2  -3   9        534.24        511.63        31.60 o                         
   3  -3   9         26.12         19.90         4.65 o                         
   4  -3   9          2.54          2.33         5.82 o                         
   5  -3   9          0.31         -4.40         5.19 o                         
   6  -3   9          9.79         11.76         8.58 o                         
   7  -3   9          3.75         -8.33         8.33 o                         
   8  -3   9          9.40          4.08         8.77 o                         
  -8  -2   9          0.54         -0.28         7.44 o                         
  -7  -2   9         34.10         50.52        16.27 o                         
  -6  -2   9        116.41        135.62        21.74 o                         
  -5  -2   9        252.17        307.81        32.14 o                         
  -4  -2   9        200.32        247.45        25.00 o                         
  -3  -2   9         54.68         66.97        10.11 o                         
  -2  -2   9          0.13          2.72         3.81 o                         
  -1  -2   9         37.67         32.76         5.99 o                         
   0  -2   9        314.68        292.17        21.02 o                         
   1  -2   9         70.32         68.49         4.00 o                         
   2  -2   9       2681.42       3504.99       245.42 o                         
   3  -2   9         46.29         57.37        14.02 o                         
   4  -2   9          0.30          1.01         3.72 o                         
   5  -2   9         10.71          4.41         5.41 o                         
   6  -2   9          0.54         -5.72         8.80 o                         
   7  -2   9         13.17          7.77         7.70 o                         
   8  -2   9         60.64         44.44        16.11 o                         
  -8  -1   9         20.71         29.86        15.18 o                         
  -7  -1   9          3.59         19.69        11.47 o                         
  -6  -1   9         49.80         73.07        14.29 o                         
  -5  -1   9         86.70        106.29        19.68 o                         
  -4  -1   9         25.93         27.84         7.09 o                         
  -3  -1   9         73.94         82.18         9.64 o                         
  -2  -1   9          8.73         23.52        12.00 o                         
  -1  -1   9         20.77         21.79         4.58 o                         
   0  -1   9          0.74         -1.53         2.94 o                         
   1  -1   9        393.05        400.23        27.34 o                         
   2  -1   9         65.69         71.51         8.43 o                         
   3  -1   9         11.00         16.51         9.24 o                         
   4  -1   9        120.48         81.17        10.82 o                         
   5  -1   9         91.37         64.29        12.38 o                         
   6  -1   9         46.59         65.78        14.47 o                         
   7  -1   9        149.32        159.24        25.58 o                         
   8  -1   9         11.49         20.71        12.49 o                         
  -9   0   9          0.98          4.87         9.51 o                         
  -8   0   9          0.48         12.70        20.80 o                         
  -7   0   9        104.95        117.52        19.98 o                         
  -6   0   9          3.34          0.08         5.04 o                         
  -5   0   9         14.05         18.05         7.11 o                         
  -4   0   9        161.27        144.88        20.48 o                         
  -3   0   9        158.23        136.96        12.28 o                         
  -2   0   9         34.71         33.26         3.64 o                         
  -1   0   9        451.07        458.85        21.57 o                         
   0   0   9       1894.18       1906.55        85.13 o                         
   1   0   9        402.52        405.91        50.01 o                         
   2   0   9        319.71        386.44        21.33 o                         
   3   0   9         88.01         97.54        12.19 o                         
   4   0   9       1282.15       1447.15        79.45 o                         
   5   0   9         93.89         84.99        15.12 o                         
   6   0   9        266.53        240.16        28.29 o                         
   7   0   9        169.79        164.92        25.75 o                         
   8   0   9         80.32        128.57        29.12 o                         
  -9   1   9          0.54          7.32        10.19 o                         
  -8   1   9         26.32          2.03         7.19 o                         
  -7   1   9          4.51         -0.20         5.41 o                         
  -6   1   9         14.21         11.43         4.56 o                         
  -5   1   9         11.05         10.86         3.18 o                         
  -4   1   9          3.58          4.11         2.55 o                         
  -3   1   9         40.83         42.06         6.80 o                         
  -2   1   9         90.36         87.33         6.05 o                         
  -1   1   9        105.17        110.41         9.10 o                         
   0   1   9          4.18          0.34         2.16 o                         
   1   1   9          1.11          0.21         3.87 o                         
   2   1   9         75.21        146.68        24.50 o                         
   3   1   9       1188.19       1428.33       169.08 o                         
   4   1   9          2.78         -4.06         5.80 o                         
   5   1   9        601.52        598.78        47.66 o                         
   6   1   9          0.02         -4.48         7.29 o                         
   7   1   9          8.33         15.59        11.89 o                         
  -9   2   9         17.15         21.17        13.57 o                         
  -8   2   9        241.75        203.99        32.07 o                         
  -7   2   9         21.99         25.07         8.50 o                         
  -6   2   9        636.54        527.24        61.22 o                         
  -5   2   9        105.04         76.67         9.52 o                         
  -4   2   9        109.87        102.03         8.02 o                         
  -3   2   9         96.98         78.06         8.53 o                         
  -2   2   9        145.78        131.86        11.34 o                         
  -1   2   9        120.05        119.14        13.25 o                         
   0   2   9        223.27        377.75        34.97 o                         
   1   2   9        104.21        151.01        15.53 o                         
   2   2   9         88.27        121.58        15.93 o                         
   3   2   9        157.85        184.02        70.03 o                         
   4   2   9          0.31         -1.60         4.86 o                         
   5   2   9         32.90         34.61        13.13 o                         
   6   2   9         83.43         83.93        19.59 o                         
   7   2   9          0.57         -1.60         8.20 o                         
  -9   3   9          1.23          4.45        11.21 o                         
  -8   3   9          5.08         -8.40        22.71 o                         
  -7   3   9         20.01         20.71         6.82 o                         
  -6   3   9        260.41        212.49        21.33 o                         
  -5   3   9         75.29         62.22         8.11 o                         
  -4   3   9       1338.43       1227.38       118.72 o                         
  -3   3   9        318.77        274.66        30.51 o                         
  -2   3   9        840.17       1041.97        96.42 o                         
  -1   3   9         84.07         78.58         8.12 o                         
   0   3   9          1.65         -0.49         3.82 o                         
   1   3   9         15.65         20.10         7.50 o                         
   2   3   9         36.59         62.54        10.73 o                         
   3   3   9          1.34         18.71        17.82 o                         
   4   3   9         77.85        101.12        36.17 o                         
   5   3   9          1.07         -1.69         7.26 o                         
   6   3   9          1.52          5.45        20.20 o                         
   7   3   9          1.52          9.46        18.97 o                         
  -9   4   9         37.23         36.56        19.87 o                         
  -8   4   9        242.07        240.89        72.26 o                         
  -7   4   9          0.56          0.60         5.03 o                         
  -6   4   9         70.87         74.62        27.06 o                         
  -5   4   9         73.76         58.72        15.33 o                         
  -4   4   9        346.49        309.34        35.51 o                         
  -3   4   9         39.97         37.84         7.29 o                         
  -2   4   9        446.67        391.74       117.44 o                         
  -1   4   9        150.24        174.39        12.93 o                         
   0   4   9         73.83         91.47        21.38 o                         
   1   4   9        145.91        240.37        19.58 o                         
   2   4   9        609.30        826.43        58.30 o                         
   3   4   9         15.33         11.93         6.25 o                         
   4   4   9         38.65         26.02        17.93 o                         
   5   4   9         97.76         85.99        21.24 o                         
   6   4   9         32.48         47.26        19.47 o                         
  -9   5   9         49.73         47.02        49.07 o                         
  -8   5   9          0.42          7.61         7.63 o                         
  -7   5   9          3.05         -0.22         4.59 o                         
  -6   5   9         49.02         56.68        15.14 o                         
  -5   5   9        275.68        336.56        61.02 o                         
  -4   5   9        194.67        196.18        47.75 o                         
  -3   5   9         80.74         72.55        12.67 o                         
  -2   5   9        115.34        107.28        19.96 o                         
  -1   5   9          9.96         19.23         9.85 o                         
   0   5   9         19.59         20.05         5.09 o                         
   1   5   9         62.12         61.30        10.86 o                         
   2   5   9        869.71        862.22        63.48 o                         
   3   5   9          6.31         12.02         8.55 o                         
   4   5   9         52.30         57.08        27.17 o                         
   5   5   9          1.93          5.17        11.60 o                         
  -9   6   9          0.43        -22.74        22.74 o                         
  -8   6   9          2.81          0.92        17.27 o                         
  -7   6   9          0.49         -2.20         5.94 o                         
  -6   6   9          3.27          3.39         7.89 o                         
  -5   6   9         57.20         67.44        16.56 o                         
  -4   6   9        110.63        111.44        19.94 o                         
  -3   6   9         27.85         32.35        13.09 o                         
  -2   6   9         19.78         44.90        19.02 o                         
  -1   6   9          6.75          1.12         6.75 o                         
   0   6   9        361.06        421.00        40.45 o                         
   1   6   9          6.97          3.59         7.72 o                         
   2   6   9          1.25          2.51        14.49 o                         
   3   6   9         17.01         12.24         8.33 o                         
   4   6   9          8.52        -11.10        27.88 o                         
  -8   7   9         96.57        141.19        31.38 o                         
  -7   7   9         27.44         17.53        13.37 o                         
  -6   7   9         15.61         30.75        14.68 o                         
  -5   7   9          0.27          4.85         8.44 o                         
  -4   7   9         62.31         64.04        17.07 o                         
  -3   7   9         15.29          8.30        10.45 o                         
  -2   7   9         89.22         68.38        16.93 o                         
  -1   7   9         16.38         40.20        15.71 o                         
   0   7   9         45.97         41.71        14.96 o                         
   1   7   9          3.38          1.99         7.84 o                         
   2   7   9          0.31         14.54        17.49 o                         
   3   7   9         33.94         38.87        40.92 o                         
   4   7   9         22.34         -7.27        22.09 o                         
  -8   8   9         14.24         40.51        32.85 o                         
  -7   8   9          8.62          6.55        11.56 o                         
  -6   8   9          4.31          9.69        12.31 o                         
  -5   8   9        149.93        150.28        30.10 o                         
  -4   8   9        533.52        520.38        60.47 o                         
  -3   8   9        478.69        411.73        49.18 o                         
  -2   8   9        178.06        119.05        35.65 o                         
  -1   8   9         59.51         68.19        22.85 o                         
   0   8   9          8.84         -0.11         6.30 o                         
   1   8   9          1.61          8.46        11.16 o                         
   2   8   9          0.73         14.18        13.39 o                         
   3   8   9         75.42         58.66        42.48 o                         
  -7   9   9          1.74         12.22        17.22 o                         
  -6   9   9         20.18         10.57        13.42 o                         
  -5   9   9         50.29         36.36        23.40 o                         
  -4   9   9         38.48         36.19        26.57 o                         
  -3   9   9         47.39         59.32        27.50 o                         
  -2   9   9         94.03         60.25        27.99 o                         
  -1   9   9         51.10         41.77        30.07 o                         
   0   9   9          3.15          8.20        21.65 o                         
   1   9   9        170.76        196.04        39.38 o                         
  -5  10   9          2.65          2.81        13.19 o                         
  -4  10   9         14.06         11.94        14.25 o                         
  -3  10   9         14.62          5.62        11.14 o                         
  -2  10   9         15.05          8.56        14.15 o                         
  -1  10   9         14.35         14.23        14.66 o                         
   1 -11  10          0.00          0.99         6.78 o                         
   2 -11  10         16.78         17.89        12.26 o                         
   3 -11  10         43.82         43.42        21.81 o                         
   4 -11  10         75.07         94.32        62.79 o                         
  -2 -10  10          1.43         -6.78        14.70 o                         
  -1 -10  10         12.94         15.31        18.09 o                         
   0 -10  10          0.27          4.39         9.55 o                         
   1 -10  10          9.62          7.56         9.05 o                         
   2 -10  10          0.64          8.78        10.52 o                         
   3 -10  10          2.94         -2.43         6.37 o                         
   4 -10  10         13.20          6.26         7.65 o                         
   5 -10  10          6.45          8.28         8.23 o                         
   6 -10  10          6.61          1.75        10.28 o                         
  -3  -9  10          1.64         -4.49        11.04 o                         
  -2  -9  10          7.59          8.16         8.70 o                         
  -1  -9  10          2.45          5.25         8.12 o                         
   0  -9  10         37.15         38.72        18.51 o                         
   1  -9  10          0.56         -1.20         5.62 o                         
   2  -9  10         10.94         10.41         6.23 o                         
   3  -9  10         51.22         36.06        14.59 o                         
   4  -9  10         10.51          3.44         4.98 o                         
   5  -9  10         17.67          8.62         6.36 o                         
   6  -9  10          3.06          6.09         8.69 o                         
   7  -9  10         19.18          8.09        15.96 o                         
  -4  -8  10         13.59          9.92        10.33 o                         
  -3  -8  10         18.47         24.75        12.03 o                         
  -2  -8  10         84.37        112.08        18.69 o                         
  -1  -8  10          1.79          1.68         4.53 o                         
   0  -8  10         24.78         45.40        10.33 o                         
   1  -8  10          0.31          1.19         4.21 o                         
   2  -8  10         13.69         15.98         6.32 o                         
   3  -8  10         17.86         17.94         7.82 o                         
   4  -8  10         35.67         41.67         9.10 o                         
   5  -8  10         33.13         38.87         8.74 o                         
   6  -8  10          5.57         14.04         9.84 o                         
   7  -8  10         24.02         19.20        16.92 o                         
  -5  -7  10         12.01         10.90        10.31 o                         
  -4  -7  10         42.50         41.54        14.09 o                         
  -3  -7  10          2.26          3.05         7.36 o                         
  -2  -7  10          3.38         -5.01         6.79 o                         
  -1  -7  10         69.60         81.61        14.31 o                         
   0  -7  10        378.03        417.48        33.14 o                         
   1  -7  10         30.68         37.67        16.80 o                         
   2  -7  10        652.30        758.68        52.25 o                         
   3  -7  10         57.95         46.23         7.57 o                         
   4  -7  10          0.17         -1.95         3.94 o                         
   5  -7  10        214.75        230.54        29.28 o                         
   6  -7  10        140.47        153.13        38.69 o                         
   7  -7  10          7.70         12.27        10.08 o                         
   8  -7  10         13.86         18.98        12.61 o                         
  -6  -6  10         11.09          8.95        11.89 o                         
  -5  -6  10          0.66         -2.85         7.43 o                         
  -4  -6  10         17.05         23.51        14.90 o                         
  -3  -6  10         11.95         14.52         8.25 o                         
  -2  -6  10          0.00          3.13         6.20 o                         
  -1  -6  10        183.75        183.68        30.52 o                         
   0  -6  10        825.97        869.06        39.14 o                         
   1  -6  10         23.76         25.25        13.98 o                         
   2  -6  10       1400.95       1486.12        94.01 o                         
   3  -6  10        592.87        664.98        37.96 o                         
   4  -6  10          3.71          6.98         4.37 o                         
   5  -6  10          4.44          9.39         7.28 o                         
   6  -6  10         74.70         68.20        16.98 o                         
   7  -6  10         74.79        107.24        31.00 o                         
   8  -6  10          4.27         14.19        12.41 o                         
  -7  -5  10          4.15         17.37        15.09 o                         
  -6  -5  10          0.12         -1.73        14.29 o                         
  -5  -5  10          7.34          1.19         6.58 o                         
  -4  -5  10         53.54         59.19        12.65 o                         
  -3  -5  10         27.04         45.87        10.14 o                         
  -2  -5  10          2.72          2.69         4.89 o                         
  -1  -5  10         62.23         91.75        18.40 o                         
   0  -5  10          1.13          0.60         2.44 o                         
   1  -5  10         27.12         18.74        10.26 o                         
   2  -5  10         12.11         25.25        18.61 o                         
   3  -5  10        286.28        249.66        27.68 o                         
   4  -5  10          7.65          7.96         6.72 o                         
   5  -5  10         85.25         89.47        14.52 o                         
   6  -5  10        121.12         91.58        17.87 o                         
   7  -5  10          2.41          0.17         6.49 o                         
   8  -5  10        243.82        275.25        65.24 o                         
  -7  -4  10          2.13          4.76         8.99 o                         
  -6  -4  10         13.37         16.09        10.26 o                         
  -5  -4  10          0.60         -4.20         6.85 o                         
  -4  -4  10         92.83        111.30        15.96 o                         
  -3  -4  10          1.51          0.91         4.25 o                         
  -2  -4  10          8.73          5.43         4.99 o                         
  -1  -4  10          0.84          2.58         2.41 o                         
   0  -4  10          0.01         -1.36         3.32 o                         
   1  -4  10        109.78         94.92         9.38 o                         
   2  -4  10         10.78         12.36         3.43 o                         
   3  -4  10        338.81        335.13        26.76 o                         
   4  -4  10         10.20          0.66         4.40 o                         
   5  -4  10          7.82         23.10         8.23 o                         
   6  -4  10          8.29          6.50        18.64 o                         
   7  -4  10          7.86          4.38         8.86 o                         
   8  -4  10          1.11          4.68         9.39 o                         
  -8  -3  10          1.82         -1.92         8.26 o                         
  -7  -3  10          2.27          1.65         7.54 o                         
  -6  -3  10         42.78         63.27        15.72 o                         
  -5  -3  10        115.83        133.44        18.67 o                         
  -4  -3  10        317.11        362.59        28.49 o                         
  -3  -3  10          6.22         10.17         6.83 o                         
  -2  -3  10        191.75        206.04        18.39 o                         
  -1  -3  10          2.94          2.58         1.56 o                         
   0  -3  10         19.01         14.01        13.78 o                         
   1  -3  10        210.95        199.34        14.25 o                         
   2  -3  10          8.67          9.44         6.77 o                         
   3  -3  10        504.95        441.00        65.08 o                         
   4  -3  10          0.14         -5.11         5.11 o                         
   5  -3  10         17.28         34.64         8.71 o                         
   6  -3  10         50.30         60.37        12.62 o                         
   7  -3  10          4.83         -4.50         7.57 o                         
   8  -3  10          0.31          9.01        10.21 o                         
  -8  -2  10         26.70         31.53        20.20 o                         
  -7  -2  10          0.19          2.10         7.21 o                         
  -6  -2  10        143.61        164.55        22.82 o                         
  -5  -2  10         37.90         39.48        10.85 o                         
  -4  -2  10         49.12         47.67        10.24 o                         
  -3  -2  10         73.73         73.38        11.39 o                         
  -2  -2  10        134.63        154.38        13.91 o                         
  -1  -2  10          0.02          0.59         2.35 o                         
   0  -2  10        446.30        476.47        25.84 o                         
   1  -2  10         64.16         51.16         4.36 o                         
   2  -2  10        160.98        130.66        10.09 o                         
   3  -2  10        129.78        133.42        12.18 o                         
   4  -2  10         13.69         21.61         6.88 o                         
   5  -2  10        104.81         88.87        14.10 o                         
   6  -2  10         23.88         40.77        28.70 o                         
   7  -2  10          4.17          5.70        11.23 o                         
   8  -2  10          0.07         -0.82        13.86 o                         
  -8  -1  10          1.21          6.45        10.59 o                         
  -7  -1  10        133.18        138.06        25.93 o                         
  -6  -1  10         45.62         52.33        14.30 o                         
  -5  -1  10        237.99        237.55        23.39 o                         
  -4  -1  10         49.59         52.67         9.85 o                         
  -3  -1  10         10.57         14.39         5.63 o                         
  -2  -1  10         13.73         14.50         5.07 o                         
  -1  -1  10        122.90        121.43        10.12 o                         
   0  -1  10       2219.39       2411.01        90.92 o                         
   1  -1  10          1.28          2.37         1.89 o                         
   2  -1  10          0.22          1.22         1.91 o                         
   3  -1  10        292.00        294.89        19.90 o                         
   4  -1  10        156.86        151.60        15.91 o                         
   5  -1  10         13.53          8.59         5.96 o                         
   6  -1  10         34.85         57.16        19.68 o                         
   7  -1  10         34.44         61.18        15.92 o                         
   8  -1  10         13.31          4.45         9.51 o                         
  -9   0  10          2.81         10.58        12.60 o                         
  -8   0  10          3.87         13.08        20.99 o                         
  -7   0  10          2.01         10.70        12.27 o                         
  -6   0  10        186.73        194.65        22.75 o                         
  -5   0  10         50.20         46.84        10.05 o                         
  -4   0  10        238.53        234.86        29.84 o                         
  -3   0  10         10.39         13.41         5.46 o                         
  -2   0  10         28.06         30.09         6.26 o                         
  -1   0  10         28.06         27.39         5.64 o                         
   0   0  10       2078.88       2110.02       107.35 o                         
   1   0  10        199.02        213.46        10.21 o                         
   2   0  10        328.28        408.64        29.77 o                         
   3   0  10          5.72          9.30         6.12 o                         
   4   0  10        749.88        898.03        96.94 o                         
   5   0  10       1734.02       1666.77       199.53 o                         
   6   0  10         54.66         51.80        14.38 o                         
   7   0  10         11.04         10.86         9.87 o                         
   8   0  10          0.43         -2.12        15.39 o                         
  -9   1  10         10.87         11.07        11.14 o                         
  -8   1  10         32.34         14.16        12.85 o                         
  -7   1  10         69.68         82.31        16.15 o                         
  -6   1  10         27.38         26.56         9.16 o                         
  -5   1  10         27.87         48.15        22.85 o                         
  -4   1  10          2.97          1.25         2.30 o                         
  -3   1  10          9.70          5.69         2.82 o                         
  -2   1  10       1932.30       1793.76        86.34 o                         
  -1   1  10        200.60        238.30        16.51 o                         
   0   1  10        274.17        297.58        14.95 o                         
   1   1  10         97.41        118.82        14.61 o                         
   2   1  10        137.57        193.76        18.15 o                         
   3   1  10        392.52        431.87        37.38 o                         
   4   1  10          1.64         -7.90         7.90 o                         
   5   1  10        137.67        137.88        24.74 o                         
   6   1  10          7.00         -3.10         7.64 o                         
   7   1  10          6.83          8.81        10.91 o                         
  -9   2  10         11.01         26.56        14.83 o                         
  -8   2  10        331.74        335.58        40.19 o                         
  -7   2  10         21.53         19.83        11.56 o                         
  -6   2  10        434.37        377.45        32.19 o                         
  -5   2  10         23.80         28.32         5.67 o                         
  -4   2  10        209.20        177.36        11.24 o                         
  -3   2  10          0.76          2.85         2.72 o                         
  -2   2  10         30.14         39.52         5.98 o                         
  -1   2  10        100.53        140.48        12.82 o                         
   0   2  10        618.08       1009.59        77.74 o                         
   1   2  10        422.79        654.99        31.61 o                         
   2   2  10        184.04        270.43        25.22 o                         
   3   2  10       1009.16       1253.71       148.78 o                         
   4   2  10         58.18         65.24        24.74 o                         
   5   2  10        239.33        233.02        71.10 o                         
   6   2  10          5.58         -4.23         9.35 o                         
   7   2  10          0.02         14.98        27.63 o                         
  -9   3  10          2.45        -13.60        16.45 o                         
  -8   3  10        120.01        138.43        29.59 o                         
  -7   3  10         17.43         10.36         5.73 o                         
  -6   3  10        207.32        203.68        22.50 o                         
  -5   3  10        142.45        134.67        12.57 o                         
  -4   3  10         74.79         48.89        11.19 o                         
  -3   3  10        196.22        157.57        21.55 o                         
  -2   3  10         92.66         82.19        22.43 o                         
  -1   3  10         95.31         81.15         9.21 o                         
   0   3  10          5.22          6.68         4.77 o                         
   1   3  10        160.03        235.24        18.22 o                         
   2   3  10         76.20        100.10        12.36 o                         
   3   3  10        177.82        294.41        72.19 o                         
   4   3  10        126.27        154.80        24.17 o                         
   5   3  10         19.87         -1.67         8.15 o                         
   6   3  10          2.00         -1.23         8.99 o                         
  -9   4  10          2.39         27.57        18.32 o                         
  -8   4  10          0.79         -3.47         9.62 o                         
  -7   4  10          5.13          4.51         7.60 o                         
  -6   4  10         90.33         91.36        13.13 o                         
  -5   4  10        146.51        147.23        14.02 o                         
  -4   4  10         55.92         58.40        11.86 o                         
  -3   4  10         42.52         42.64         6.80 o                         
  -2   4  10        234.59        228.98        26.38 o                         
  -1   4  10        190.00        246.62        17.27 o                         
   0   4  10          9.18         25.35         9.89 o                         
   1   4  10        442.69        688.14        40.62 o                         
   2   4  10        153.03        183.48        18.64 o                         
   3   4  10         14.17         10.88         7.07 o                         
   4   4  10         15.75         17.17         9.82 o                         
   5   4  10         43.89         53.96        21.70 o                         
   6   4  10         18.77         27.71        18.49 o                         
  -9   5  10         66.06         31.33        17.58 o                         
  -8   5  10          0.41          2.65         5.88 o                         
  -7   5  10         29.97         21.23        10.31 o                         
  -6   5  10        147.19        140.22        45.91 o                         
  -5   5  10          8.27          3.83         6.73 o                         
  -4   5  10          0.53         -0.98         3.13 o                         
  -3   5  10         12.74         12.85         4.74 o                         
  -2   5  10        260.64        200.32        30.67 o                         
  -1   5  10         26.96         17.88         7.48 o                         
   0   5  10         34.70         45.26        14.51 o                         
   1   5  10        710.32        926.86       144.60 o                         
   2   5  10        255.63        294.30        74.77 o                         
   3   5  10        121.72        102.02        21.35 o                         
   4   5  10          0.32         -1.39        12.38 o                         
   5   5  10          7.61          6.26        11.62 o                         
  -8   6  10         63.45         71.51        24.00 o                         
  -7   6  10          1.65         15.25        10.19 o                         
  -6   6  10         70.39         31.37        25.70 o                         
  -5   6  10         84.24         77.94        24.28 o                         
  -4   6  10          0.51         -4.93         8.02 o                         
  -3   6  10          6.36          6.75         8.94 o                         
  -2   6  10          6.21          9.96        25.53 o                         
  -1   6  10         26.71         26.31        12.39 o                         
   0   6  10         39.85         47.52        15.93 o                         
   1   6  10        214.47        255.86        40.53 o                         
   2   6  10         15.08         12.57         9.27 o                         
   3   6  10         19.80         15.97        10.07 o                         
   4   6  10          5.19         12.90        27.39 o                         
  -8   7  10         32.91         32.20        26.43 o                         
  -7   7  10         71.04         50.45        21.59 o                         
  -6   7  10          4.51          3.14         9.63 o                         
  -5   7  10         52.15         57.25        18.94 o                         
  -4   7  10         35.14         76.87        49.97 o                         
  -3   7  10         13.09         19.43        11.55 o                         
  -2   7  10         29.91         26.75        12.19 o                         
  -1   7  10         42.95         40.11        16.57 o                         
   0   7  10        159.71        192.96        34.80 o                         
   1   7  10          0.87         -0.43         7.33 o                         
   2   7  10          5.31          7.08        18.31 o                         
   3   7  10          4.67         -7.34         9.20 o                         
  -7   8  10          3.38         15.46        15.05 o                         
  -6   8  10        190.82        190.48        35.93 o                         
  -5   8  10         67.46         47.30        20.53 o                         
  -4   8  10        252.45        356.43        74.82 o                         
  -3   8  10        180.13        151.71        29.36 o                         
  -2   8  10        115.93         98.75        37.43 o                         
  -1   8  10          0.21         -0.52         8.29 o                         
   0   8  10         63.79         24.56        15.62 o                         
   1   8  10         79.76         55.27        28.79 o                         
   2   8  10         45.71         16.68        12.71 o                         
  -6   9  10         46.98         16.48        15.25 o                         
  -5   9  10        209.07        211.82        43.64 o                         
  -4   9  10         13.24         -1.79        11.45 o                         
  -3   9  10         40.56          9.98        12.37 o                         
  -2   9  10         12.96         16.29        24.49 o                         
  -1   9  10         56.62         84.98        26.14 o                         
   0   9  10          4.50         -3.03        10.92 o                         
   1   9  10         14.52         15.71        18.50 o                         
  -4  10  10         10.55         19.84        18.45 o                         
  -3  10  10          2.67          6.60        13.40 o                         
  -2  10  10         26.90         16.53        16.37 o                         
   1 -11  11          0.00         -0.16        10.11 o                         
   2 -11  11         23.83         35.35        17.06 o                         
   3 -11  11          2.98         13.28        10.78 o                         
  -1 -10  11          1.43        -15.91        17.27 o                         
   0 -10  11          3.30        -16.51        16.67 o                         
   1 -10  11         41.82         38.11        37.83 o                         
   2 -10  11          3.58          9.78         9.28 o                         
   3 -10  11         44.62         56.36        35.40 o                         
   4 -10  11          9.06          3.55         6.45 o                         
   5 -10  11          8.29          2.68        11.21 o                         
  -3  -9  11          0.53         -0.60         7.78 o                         
  -2  -9  11          0.75          1.41         7.93 o                         
  -1  -9  11         73.50        113.34        30.12 o                         
   0  -9  11          9.77         15.23         8.37 o                         
   1  -9  11          0.03          2.79         5.83 o                         
   2  -9  11          2.10          1.14         8.22 o                         
   3  -9  11         17.13          9.11         5.33 o                         
   4  -9  11          1.21          1.43         5.63 o                         
   5  -9  11          0.32          5.85         5.01 o                         
   6  -9  11          0.97          4.69         9.42 o                         
  -4  -8  11         49.89         31.36        15.09 o                         
  -3  -8  11          0.02         -3.89         8.33 o                         
  -2  -8  11         37.60         28.02        13.33 o                         
  -1  -8  11        232.38        258.04        30.66 o                         
   0  -8  11         94.53         68.36        29.71 o                         
   1  -8  11         23.53         18.00         9.97 o                         
   2  -8  11         37.80         35.11        18.98 o                         
   3  -8  11          6.56          3.81         7.00 o                         
   4  -8  11          3.85          4.78         4.92 o                         
   5  -8  11         44.56         37.16         8.97 o                         
   6  -8  11         91.80        148.97        29.38 o                         
   7  -8  11          0.41          2.63        11.77 o                         
  -5  -7  11          5.83         17.83        20.83 o                         
  -4  -7  11         11.90         13.00         9.78 o                         
  -3  -7  11          0.02          1.58         6.68 o                         
  -2  -7  11        273.63        309.03        33.49 o                         
  -1  -7  11        109.09        122.91        18.89 o                         
   0  -7  11          7.70          4.03         5.25 o                         
   1  -7  11         14.54          7.30         4.96 o                         
   2  -7  11        217.47        259.24        25.84 o                         
   3  -7  11        165.23        177.56        19.08 o                         
   4  -7  11         10.86          9.56         5.68 o                         
   5  -7  11        270.80        374.19        46.49 o                         
   6  -7  11         24.75         34.43        39.47 o                         
   7  -7  11          0.42         -2.41         8.15 o                         
  -6  -6  11          4.77          7.18        10.82 o                         
  -5  -6  11          0.32          9.17        10.45 o                         
  -4  -6  11          3.51          3.77         7.56 o                         
  -3  -6  11          4.90          1.60         6.11 o                         
  -2  -6  11         80.84         72.05        21.10 o                         
  -1  -6  11          2.85          1.89         5.57 o                         
   0  -6  11       1770.09       2027.45       106.59 o                         
   1  -6  11         29.94         22.39        12.08 o                         
   2  -6  11        143.20        118.25        14.41 o                         
   3  -6  11        492.81        624.50        99.22 o                         
   4  -6  11          0.18          5.95         3.85 o                         
   5  -6  11          3.60          9.24        15.11 o                         
   6  -6  11        265.08        262.85        41.40 o                         
   7  -6  11          0.10        -10.28        10.28 o                         
   8  -6  11          0.65         -8.39        10.68 o                         
  -6  -5  11          0.66         -5.49         9.78 o                         
  -5  -5  11          5.90          6.85        10.06 o                         
  -4  -5  11          0.73          6.27         7.57 o                         
  -3  -5  11         65.20         57.15        12.23 o                         
  -2  -5  11          5.45          4.95         5.89 o                         
  -1  -5  11         37.55         37.69         8.11 o                         
   0  -5  11          1.83          4.71         5.08 o                         
   1  -5  11        535.67        527.30        32.76 o                         
   2  -5  11          4.59          2.58         2.79 o                         
   3  -5  11        314.48        282.15        64.53 o                         
   4  -5  11        262.53        225.66        26.08 o                         
   5  -5  11         23.65         26.54         9.73 o                         
   6  -5  11        583.89        539.39        63.49 o                         
   7  -5  11          0.01         -4.45         8.21 o                         
   8  -5  11         47.28         69.57        20.30 o                         
  -7  -4  11          2.44        -11.03        11.16 o                         
  -6  -4  11          1.21          3.70         7.90 o                         
  -5  -4  11          8.95         10.66         8.81 o                         
  -4  -4  11         95.69        243.00        99.35 o                         
  -3  -4  11          1.83          3.45         5.83 o                         
  -2  -4  11         21.56         21.94         7.63 o                         
  -1  -4  11          1.32          2.68         4.29 o                         
   0  -4  11        107.84        112.94        11.71 o                         
   1  -4  11        137.12        129.75        11.45 o                         
   2  -4  11         88.94         92.43         7.37 o                         
   3  -4  11         72.60         64.48         6.95 o                         
   4  -4  11         86.62         85.67        15.56 o                         
   5  -4  11          1.50          0.84         4.85 o                         
   6  -4  11        141.07        107.69        33.96 o                         
   7  -4  11          3.44         -4.99         7.56 o                         
   8  -4  11         24.02         20.13        12.56 o                         
  -7  -3  11          7.80         31.14        37.77 o                         
  -6  -3  11        105.90        117.66        20.89 o                         
  -5  -3  11          1.85          1.21         5.85 o                         
  -4  -3  11         14.94         26.15         9.65 o                         
  -3  -3  11          7.29         15.20         7.48 o                         
  -2  -3  11         90.44         99.50        13.01 o                         
  -1  -3  11         48.68         53.68         8.93 o                         
   0  -3  11         72.40         45.51        37.81 o                         
   1  -3  11          2.39         -0.27         5.05 o                         
   2  -3  11         46.94         39.74         5.44 o                         
   3  -3  11          2.07         -2.32         2.32 o                         
   4  -3  11         60.92         54.71         9.49 o                         
   5  -3  11          4.64         -0.15         4.96 o                         
   6  -3  11         10.10         11.38         9.48 o                         
   7  -3  11          2.89         -6.41         9.05 o                         
   8  -3  11         11.42         18.10        12.44 o                         
  -8  -2  11          0.38          5.47        11.17 o                         
  -7  -2  11          0.13         -1.91         7.74 o                         
  -6  -2  11         67.86        100.95        24.60 o                         
  -5  -2  11          2.78          1.84         5.87 o                         
  -4  -2  11          1.98          8.25         6.97 o                         
  -3  -2  11         53.92         68.39        10.95 o                         
  -2  -2  11        132.25        152.78        16.35 o                         
  -1  -2  11        582.21        606.53        32.95 o                         
   0  -2  11        122.24        121.45        16.81 o                         
   1  -2  11          0.06          1.98         3.18 o                         
   2  -2  11         79.67         96.26        20.09 o                         
   3  -2  11         45.76         35.59         9.95 o                         
   4  -2  11         94.22        106.02        13.67 o                         
   5  -2  11         16.66         31.17        31.98 o                         
   6  -2  11         44.14         34.47        10.64 o                         
   7  -2  11          8.53         11.29         8.59 o                         
   8  -2  11         73.65         84.56        22.02 o                         
  -8  -1  11          3.50         28.71        15.36 o                         
  -7  -1  11        218.40        224.53        45.34 o                         
  -6  -1  11         53.35         80.97        16.88 o                         
  -5  -1  11         15.45         15.69        10.61 o                         
  -4  -1  11          0.35          1.93         4.82 o                         
  -3  -1  11        142.24        152.19        16.06 o                         
  -2  -1  11        550.53        580.02        32.87 o                         
  -1  -1  11        291.86        283.10        25.33 o                         
   0  -1  11        276.52        266.50        17.53 o                         
   1  -1  11          2.16          3.18         2.53 o                         
   2  -1  11         77.32         59.38         5.43 o                         
   3  -1  11          0.13         -2.53         4.25 o                         
   4  -1  11        182.73        166.47        33.88 o                         
   5  -1  11        167.57        137.30        17.16 o                         
   6  -1  11          7.02          3.11         9.16 o                         
   7  -1  11          0.00         -1.91         8.22 o                         
   8  -1  11          6.84          8.28        10.05 o                         
  -8   0  11          6.06          9.18        11.15 o                         
  -7   0  11         32.60         30.60        12.54 o                         
  -6   0  11          2.56          6.83         9.02 o                         
  -5   0  11          8.79         20.81         7.95 o                         
  -4   0  11        103.34         99.41        21.33 o                         
  -3   0  11          2.64          4.58         4.91 o                         
  -2   0  11       1025.05        992.38        48.47 o                         
  -1   0  11        478.85        422.56        22.11 o                         
   0   0  11          5.44          4.14         2.52 o                         
   1   0  11         98.75        114.29        12.00 o                         
   2   0  11        699.11        906.27        74.92 o                         
   3   0  11       1216.64       1660.25       114.73 o                         
   4   0  11        909.62       1045.80        67.42 o                         
   5   0  11         20.67         10.82         7.97 o                         
   6   0  11         33.44         33.75        11.41 o                         
   7   0  11          9.29          5.38         8.50 o                         
  -9   1  11          1.07          1.39        19.79 o                         
  -8   1  11          0.88         -1.44         7.78 o                         
  -7   1  11         23.15         46.52        17.44 o                         
  -6   1  11          8.39          4.03         6.16 o                         
  -5   1  11        114.43         92.93        12.99 o                         
  -4   1  11         82.18         57.37        10.00 o                         
  -3   1  11          9.63         12.45         3.62 o                         
  -2   1  11        322.36        313.36        20.65 o                         
  -1   1  11         81.37         68.81         7.16 o                         
   0   1  11          8.69          5.55         3.88 o                         
   1   1  11         36.76         46.62         8.44 o                         
   2   1  11         38.61         63.75        16.10 o                         
   3   1  11       1378.40       1450.92       201.81 o                         
   4   1  11        367.52        473.51        41.29 o                         
   5   1  11          6.72        -10.83        11.78 o                         
   6   1  11         86.76         56.90        26.43 o                         
   7   1  11         20.41         45.33        19.22 o                         
  -9   2  11          0.10         -2.48        20.96 o                         
  -8   2  11        596.96        582.53        62.06 o                         
  -7   2  11         37.95         34.76        12.78 o                         
  -6   2  11        108.09        106.90        33.03 o                         
  -5   2  11        664.84        596.02        58.59 o                         
  -4   2  11        120.54        111.22        13.03 o                         
  -3   2  11         42.66         45.94         8.35 o                         
  -2   2  11          0.00          1.96         4.11 o                         
  -1   2  11        153.64        193.85        24.24 o                         
   0   2  11         66.27         88.76        11.08 o                         
   1   2  11       1674.87       2756.14       203.73 o                         
   2   2  11        629.92       1099.46       122.94 o                         
   3   2  11        623.44        772.24        69.30 o                         
   4   2  11         65.92         62.74        14.08 o                         
   5   2  11          5.36          3.05         8.22 o                         
   6   2  11          8.84          9.95        11.65 o                         
   7   2  11         15.63         20.39        14.83 o                         
  -9   3  11          3.61         -4.35        22.52 o                         
  -8   3  11        133.23        132.04        28.58 o                         
  -7   3  11          0.02          0.53         6.07 o                         
  -6   3  11         14.38         14.25         8.14 o                         
  -5   3  11        159.11        155.32        13.92 o                         
  -4   3  11          5.52          1.40         3.40 o                         
  -3   3  11         27.31         38.57         9.52 o                         
  -2   3  11        285.19        278.48        25.35 o                         
  -1   3  11         75.94         87.72        16.75 o                         
   0   3  11         26.24         33.14         8.76 o                         
   1   3  11          0.03         -2.46         6.60 o                         
   2   3  11        841.35       1375.00       119.70 o                         
   3   3  11        152.03        199.15        48.39 o                         
   4   3  11          5.47          5.12        19.35 o                         
   5   3  11          6.32         13.40        12.90 o                         
   6   3  11         56.02         75.53        25.76 o                         
  -9   4  11         13.81         41.55        23.07 o                         
  -8   4  11          0.01         -4.90        12.00 o                         
  -7   4  11          4.86          7.07         6.83 o                         
  -6   4  11         29.31         50.28        18.41 o                         
  -5   4  11        210.48        170.94        24.67 o                         
  -4   4  11        477.55        392.54        60.66 o                         
  -3   4  11         53.13         46.82         7.49 o                         
  -2   4  11         14.95         23.20         8.01 o                         
  -1   4  11          9.16         16.97         6.08 o                         
   0   4  11         70.51         90.50        10.94 o                         
   1   4  11        384.72        539.95        35.71 o                         
   2   4  11        381.66        621.55        44.38 o                         
   3   4  11         45.62         61.22        31.50 o                         
   4   4  11         22.16         21.00        11.54 o                         
   5   4  11         15.13          7.67         9.92 o                         
  -8   5  11         43.14         31.84        17.06 o                         
  -7   5  11          0.57          1.38         5.52 o                         
  -6   5  11         14.31         13.60         7.22 o                         
  -5   5  11          0.14         -0.67         8.66 o                         
  -4   5  11          0.81         -2.28         4.20 o                         
  -3   5  11         33.45         37.07        37.07 o                         
  -2   5  11          8.21          8.36         4.94 o                         
  -1   5  11          6.89         11.14         5.39 o                         
   0   5  11          9.98         15.66         6.29 o                         
   1   5  11         30.50         41.52        23.38 o                         
   2   5  11          3.22          3.95         5.84 o                         
   3   5  11         36.41         35.46        11.83 o                         
   4   5  11          4.46          0.05        10.93 o                         
   5   5  11         28.48         65.99        33.21 o                         
  -8   6  11          0.26         20.99        30.34 o                         
  -7   6  11         81.96         84.13        54.13 o                         
  -6   6  11         29.96          7.82        11.48 o                         
  -5   6  11         63.57         68.74        18.29 o                         
  -4   6  11         27.56         31.51        15.20 o                         
  -3   6  11         50.19         52.10        14.35 o                         
  -2   6  11        117.32        110.89        22.70 o                         
  -1   6  11          9.45         19.86        11.39 o                         
   0   6  11          0.33          3.39         8.52 o                         
   1   6  11         93.53        140.27        31.55 o                         
   2   6  11          0.10          2.37         7.00 o                         
   3   6  11         78.63         42.39        21.35 o                         
   4   6  11          0.03         22.47        32.58 o                         
  -7   7  11         25.19         25.39        19.87 o                         
  -6   7  11          6.37          7.76        19.62 o                         
  -5   7  11          0.03         -3.30         8.56 o                         
  -4   7  11          1.60          3.73         9.77 o                         
  -3   7  11         11.37          0.51         7.13 o                         
  -2   7  11          0.68         -1.46         8.08 o                         
  -1   7  11          0.92         -1.62         8.87 o                         
   0   7  11         40.29         68.29        24.11 o                         
   1   7  11         13.65          8.47        13.39 o                         
   2   7  11         11.89          6.71         9.56 o                         
   3   7  11         24.76         46.85        33.89 o                         
  -7   8  11         35.46         15.15        26.51 o                         
  -6   8  11        318.43        342.37        59.87 o                         
  -5   8  11        190.95        225.57        64.64 o                         
  -4   8  11        139.60        141.74        34.83 o                         
  -3   8  11         23.72         28.80        14.96 o                         
  -2   8  11        388.66        322.75        48.32 o                         
  -1   8  11          5.35         10.59        13.56 o                         
   0   8  11         75.50         48.05        25.31 o                         
   1   8  11          0.03          1.11        10.99 o                         
   2   8  11         11.07        -13.56        26.95 o                         
  -6   9  11         42.43         22.44        17.27 o                         
  -5   9  11          1.42          4.15        12.21 o                         
  -4   9  11        126.55         93.23        29.22 o                         
  -3   9  11          3.20         -0.35         8.71 o                         
  -2   9  11         55.37         64.19        28.42 o                         
  -1   9  11         22.98         19.84        15.73 o                         
   0   9  11        190.40        223.60        75.90 o                         
  -1 -10  12          0.00          7.27        14.54 o                         
   0 -10  12         94.71        143.90        36.03 o                         
   1 -10  12          4.56         16.67        17.11 o                         
   2 -10  12         31.02         60.45        34.77 o                         
   3 -10  12         11.86         14.65        10.11 o                         
   4 -10  12         49.72         56.12        46.61 o                         
   5 -10  12          0.43         22.96        16.13 o                         
  -3  -9  12         10.40          4.60         9.33 o                         
  -2  -9  12          5.77         -5.28         9.40 o                         
  -1  -9  12         48.43         79.89        37.91 o                         
   0  -9  12        190.38        255.59        32.60 o                         
   1  -9  12         20.59         24.91         8.90 o                         
   2  -9  12          5.06          9.64         7.11 o                         
   3  -9  12         51.01         56.85        23.56 o                         
   4  -9  12         43.23         30.76        12.91 o                         
   5  -9  12          4.63         12.60         9.29 o                         
   6  -9  12          0.12          4.85         8.60 o                         
  -4  -8  12          7.73         18.95        13.05 o                         
  -3  -8  12          0.30         -2.05         7.50 o                         
  -2  -8  12          1.44          1.63         7.97 o                         
  -1  -8  12         12.62         18.81        11.45 o                         
   0  -8  12        334.34        411.91        40.28 o                         
   1  -8  12          0.02         -1.09         7.22 o                         
   2  -8  12          0.01         -1.41         5.88 o                         
   3  -8  12         27.95         11.13         5.58 o                         
   4  -8  12         30.34         46.13         9.95 o                         
   5  -8  12         14.91         13.06         9.36 o                         
   6  -8  12         47.68         34.55        17.76 o                         
   7  -8  12          8.59         18.37        25.31 o                         
  -5  -7  12          6.62         -3.97        10.66 o                         
  -4  -7  12         67.25         67.70        18.17 o                         
  -3  -7  12         47.34         96.57        29.71 o                         
  -2  -7  12         14.30         16.08        10.16 o                         
  -1  -7  12          3.72          4.87         7.31 o                         
   0  -7  12        358.63        393.51        37.12 o                         
   1  -7  12          9.48         12.56         5.73 o                         
   2  -7  12         30.61         48.70        11.13 o                         
   3  -7  12         70.25         51.56        20.44 o                         
   4  -7  12          4.32          8.11         5.54 o                         
   5  -7  12         11.36         12.77         8.69 o                         
   6  -7  12         67.98         69.19        17.12 o                         
   7  -7  12         33.36         48.04        27.20 o                         
  -6  -6  12          2.59          2.51         9.40 o                         
  -5  -6  12          0.23          3.11         9.04 o                         
  -4  -6  12        423.37        454.76        46.82 o                         
  -3  -6  12          0.57         14.16         8.88 o                         
  -2  -6  12        378.10        440.47        38.99 o                         
  -1  -6  12         72.22         85.84        19.52 o                         
   0  -6  12        555.01        660.15        45.52 o                         
   1  -6  12         15.93          6.33         6.01 o                         
   2  -6  12        316.63        295.76        24.94 o                         
   3  -6  12        281.80        352.01        29.33 o                         
   4  -6  12          7.39          3.33         3.43 o                         
   5  -6  12         26.46         30.13        10.50 o                         
   6  -6  12         46.04         33.29        24.98 o                         
   7  -6  12          0.25          6.65        23.59 o                         
  -6  -5  12          3.46         -7.44        16.15 o                         
  -5  -5  12          4.62         -1.16         7.05 o                         
  -4  -5  12          1.88          4.16         7.30 o                         
  -3  -5  12         19.12         59.22        15.63 o                         
  -2  -5  12         13.89          9.64         6.69 o                         
  -1  -5  12          1.63          4.49         6.89 o                         
   0  -5  12        323.65        326.58        29.11 o                         
   1  -5  12       1166.24       1249.65        65.53 o                         
   2  -5  12        450.76        415.58        26.99 o                         
   3  -5  12        605.24        584.65        95.42 o                         
   4  -5  12         14.92          3.90         5.94 o                         
   5  -5  12         24.13         35.65        21.24 o                         
   6  -5  12         26.04         16.54         9.97 o                         
   7  -5  12          9.10          5.02         8.22 o                         
   8  -5  12          2.62          4.62         9.58 o                         
  -7  -4  12          1.64         18.77        16.15 o                         
  -6  -4  12         14.81          5.90         8.86 o                         
  -5  -4  12          1.35         10.05         9.00 o                         
  -4  -4  12         55.43         62.63        14.22 o                         
  -3  -4  12          0.01         -4.13         6.77 o                         
  -2  -4  12         97.99        112.63        16.34 o                         
  -1  -4  12        174.54        193.24        19.66 o                         
   0  -4  12         84.49         71.99        10.26 o                         
   1  -4  12        755.42        712.84        37.23 o                         
   2  -4  12        243.28        235.00        14.06 o                         
   3  -4  12        105.24        101.26        23.46 o                         
   4  -4  12        146.73        138.54        64.80 o                         
   5  -4  12         91.32         90.47        15.01 o                         
   6  -4  12         95.97        113.18        18.94 o                         
   7  -4  12          0.00         13.43        20.47 o                         
   8  -4  12         94.15        122.56        25.22 o                         
  -7  -3  12          0.44         14.08        11.98 o                         
  -6  -3  12         79.94         91.40        19.76 o                         
  -5  -3  12          3.38         16.15        12.46 o                         
  -4  -3  12         98.31        147.52        20.87 o                         
  -3  -3  12          8.74         22.17         9.20 o                         
  -2  -3  12          2.26         -0.69         4.35 o                         
  -1  -3  12         19.18         21.89         6.85 o                         
   0  -3  12          8.00          4.79         1.87 o                         
   1  -3  12          2.11          5.89         3.14 o                         
   2  -3  12          0.54          1.90         2.53 o                         
   3  -3  12         57.51         59.51        17.46 o                         
   4  -3  12          2.99          7.47         5.96 o                         
   5  -3  12        145.79        139.77        40.14 o                         
   6  -3  12         51.57         48.84        12.55 o                         
   7  -3  12          8.18         24.32        11.65 o                         
   8  -3  12          2.70          6.44        10.48 o                         
  -8  -2  12         21.06         34.12        23.37 o                         
  -7  -2  12          0.72         -3.40        13.86 o                         
  -6  -2  12         17.16         37.20        13.92 o                         
  -5  -2  12         12.24         11.28         8.39 o                         
  -4  -2  12        189.79        241.38        25.87 o                         
  -3  -2  12        130.78        143.01        17.41 o                         
  -2  -2  12         51.64         44.97         9.20 o                         
  -1  -2  12         91.25         69.35        10.16 o                         
   0  -2  12         17.21         21.98         3.76 o                         
   1  -2  12          5.32          8.44         2.70 o                         
   2  -2  12         12.51         13.98         4.62 o                         
   3  -2  12          8.78         17.59         5.15 o                         
   4  -2  12        112.36        125.74        23.57 o                         
   5  -2  12        135.30        126.25        24.00 o                         
   6  -2  12         23.10         37.19        11.31 o                         
   7  -2  12         22.01          5.02         8.30 o                         
   8  -2  12          1.30          3.77        18.80 o                         
  -8  -1  12          8.40         26.73        18.86 o                         
  -7  -1  12          2.34          9.00        12.49 o                         
  -6  -1  12          5.00         19.66        10.72 o                         
  -5  -1  12         35.01         39.48        11.93 o                         
  -4  -1  12          1.22          0.82         9.89 o                         
  -3  -1  12          1.31         -0.50         6.23 o                         
  -2  -1  12       1714.33       1694.56        81.07 o                         
  -1  -1  12         14.03         22.36         6.32 o                         
   0  -1  12        230.32        211.06        16.33 o                         
   1  -1  12         38.74         40.87         6.20 o                         
   2  -1  12         74.87         84.72        13.60 o                         
   3  -1  12        126.55        143.98        33.41 o                         
   4  -1  12          0.18          0.96         3.92 o                         
   5  -1  12          4.04         -1.40         4.97 o                         
   6  -1  12         54.55         48.54        14.79 o                         
   7  -1  12         11.51         12.79        11.30 o                         
  -8   0  12         10.85         45.93        16.67 o                         
  -7   0  12        100.91        120.47        21.55 o                         
  -6   0  12          4.25         11.37         8.46 o                         
  -5   0  12         63.48         70.01        13.37 o                         
  -4   0  12          2.89          6.48         6.13 o                         
  -3   0  12          3.53         -0.15         3.98 o                         
  -2   0  12        408.62        380.82        25.75 o                         
  -1   0  12        234.45        201.39         9.61 o                         
   0   0  12         16.28         20.31         4.16 o                         
   1   0  12         30.02         32.15         4.84 o                         
   2   0  12        853.12       1064.33        80.38 o                         
   3   0  12        227.24        238.61        21.91 o                         
   4   0  12        727.33        782.64        55.84 o                         
   5   0  12          8.19         10.20         7.95 o                         
   6   0  12          0.00         -4.19        11.04 o                         
   7   0  12         22.38         25.22        13.07 o                         
  -8   1  12         19.33         12.62        20.06 o                         
  -7   1  12          0.07          3.03         7.01 o                         
  -6   1  12         50.02         49.36        12.72 o                         
  -5   1  12         11.38         20.58         8.35 o                         
  -4   1  12        547.70        548.37        36.67 o                         
  -3   1  12         20.04         10.85        12.08 o                         
  -2   1  12        199.67        194.72        17.91 o                         
  -1   1  12        163.35        151.71        11.36 o                         
   0   1  12        101.39        129.70        11.53 o                         
   1   1  12        356.56        452.55        28.24 o                         
   2   1  12        131.50        186.85        35.74 o                         
   3   1  12         71.75        101.01        25.29 o                         
   4   1  12         68.17         94.69        20.99 o                         
   5   1  12        130.28        117.45        23.87 o                         
   6   1  12         65.75         64.82        17.49 o                         
   7   1  12         69.62         66.45        28.43 o                         
  -8   2  12         89.73         69.12        18.90 o                         
  -7   2  12          2.45          9.77         8.52 o                         
  -6   2  12         72.15         47.07        12.00 o                         
  -5   2  12         19.41         19.08         7.94 o                         
  -4   2  12          2.75          1.59         2.19 o                         
  -3   2  12          2.46          7.58         4.18 o                         
  -2   2  12          3.98          4.83         3.57 o                         
  -1   2  12         48.41         56.27        11.26 o                         
   0   2  12         12.39          8.06         5.05 o                         
   1   2  12        328.03        502.46        33.64 o                         
   2   2  12        429.67        937.58       110.87 o                         
   3   2  12        340.41        449.45        34.99 o                         
   4   2  12         46.96         72.98        27.12 o                         
   5   2  12         73.23         69.85        18.43 o                         
   6   2  12         44.76         -2.84        15.25 o                         
  -8   3  12        113.33        117.75        32.89 o                         
  -7   3  12          0.04          3.25         7.20 o                         
  -6   3  12         89.18         68.72        15.18 o                         
  -5   3  12         18.70         18.05         5.69 o                         
  -4   3  12        348.12        300.40        43.36 o                         
  -3   3  12         44.72         57.08        11.32 o                         
  -2   3  12         77.76         61.72         8.46 o                         
  -1   3  12        293.67        343.21        23.27 o                         
   0   3  12         19.36         22.42         7.77 o                         
   1   3  12       2703.00       4405.55       200.01 o                         
   2   3  12        127.34        189.31        21.62 o                         
   3   3  12          6.24          4.02         6.01 o                         
   4   3  12         19.74         24.42        13.50 o                         
   5   3  12         14.52          1.26        10.06 o                         
   6   3  12         91.42         84.91        36.11 o                         
  -8   4  12         21.12         29.84        16.41 o                         
  -7   4  12         23.37         33.73        14.29 o                         
  -6   4  12         26.07         25.31        12.64 o                         
  -5   4  12         83.84         71.92        10.83 o                         
  -4   4  12        423.52        332.02        64.90 o                         
  -3   4  12          0.35          1.91         5.04 o                         
  -2   4  12          0.29          2.18         5.39 o                         
  -1   4  12         32.02         41.61        10.57 o                         
   0   4  12         98.03        157.37        15.98 o                         
   1   4  12        211.92        331.19        27.29 o                         
   2   4  12          9.42         14.69         8.16 o                         
   3   4  12         33.78         27.06        11.03 o                         
   4   4  12         10.23          1.07         7.63 o                         
   5   4  12         15.90          9.88        11.24 o                         
  -8   5  12         11.27          1.69        15.91 o                         
  -7   5  12         10.93         10.94        12.25 o                         
  -6   5  12          9.58          5.33         9.05 o                         
  -5   5  12          9.56          7.95         5.43 o                         
  -4   5  12          9.87          0.50         3.74 o                         
  -3   5  12         11.22         11.43         6.80 o                         
  -2   5  12        173.77        141.26        23.65 o                         
  -1   5  12         29.71         45.15         9.51 o                         
   0   5  12         12.35         12.58         7.24 o                         
   1   5  12          2.89          2.78         5.58 o                         
   2   5  12         52.69         69.73        18.18 o                         
   3   5  12         68.32         80.64        28.68 o                         
   4   5  12         82.65         81.03        24.27 o                         
  -8   6  12          3.62         16.24        28.92 o                         
  -7   6  12         40.83         29.94        22.47 o                         
  -6   6  12          0.60         -2.93         8.63 o                         
  -5   6  12         48.45         71.95        28.32 o                         
  -4   6  12          0.12        -10.99        18.53 o                         
  -3   6  12         31.70          9.90        10.36 o                         
  -2   6  12         36.69         48.06        20.25 o                         
  -1   6  12         97.97        105.46        23.67 o                         
   0   6  12          9.47         21.63        13.67 o                         
   1   6  12          0.69         13.50        14.37 o                         
   2   6  12          8.71         13.34         9.73 o                         
   3   6  12         23.13         58.11        34.71 o                         
   4   6  12         46.62         89.55        56.53 o                         
  -7   7  12         37.49         27.03        16.05 o                         
  -6   7  12          1.93         -0.42         8.38 o                         
  -5   7  12         11.36         35.10        17.25 o                         
  -4   7  12         27.47         29.78        18.94 o                         
  -3   7  12         29.72         24.41        18.34 o                         
  -2   7  12         12.08         16.96        13.82 o                         
  -1   7  12          7.49         15.77        13.52 o                         
   0   7  12          0.23        -13.73        15.62 o                         
   1   7  12        105.17        107.32        31.34 o                         
   2   7  12          9.54         12.71        19.19 o                         
   3   7  12         99.80        172.33        56.42 o                         
  -6   8  12         42.22         28.09        17.55 o                         
  -5   8  12         91.26        135.14        38.49 o                         
  -4   8  12         52.51         29.19        16.91 o                         
  -3   8  12         15.88          2.11         9.76 o                         
  -2   8  12        192.33        187.25        37.82 o                         
  -1   8  12          3.09         -3.82        11.97 o                         
   0   8  12          2.58          1.17        10.72 o                         
   1   8  12         40.69         50.24        20.87 o                         
  -5   9  12         62.03         26.89        17.44 o                         
  -4   9  12          0.36          7.23        12.41 o                         
  -3   9  12          0.93         23.49        18.73 o                         
  -2   9  12         48.53         93.05        41.17 o                         
  -1   9  12         41.21         19.13        17.42 o                         
   0 -10  13         16.90         44.83        21.87 o                         
   1 -10  13          0.06          3.44        11.26 o                         
   2 -10  13         30.24         17.19        11.64 o                         
   3 -10  13          0.33          8.28         8.99 o                         
   4 -10  13          0.68         11.93         9.06 o                         
  -2  -9  13          0.37         -1.48         8.30 o                         
  -1  -9  13         13.34          4.64        12.68 o                         
   0  -9  13          8.29         18.79        11.98 o                         
   1  -9  13          0.54          9.62         7.25 o                         
   2  -9  13          3.58          0.20         5.48 o                         
   3  -9  13          3.23          1.99         6.26 o                         
   4  -9  13         12.10          9.37         6.20 o                         
   5  -9  13         23.12         47.09        42.72 o                         
   6  -9  13         17.54         52.97        31.54 o                         
  -3  -8  13          3.19          5.94        13.78 o                         
  -2  -8  13          0.01         -6.09         9.14 o                         
  -1  -8  13        106.73        170.01        27.76 o                         
   0  -8  13         34.00         33.23        13.72 o                         
   1  -8  13          1.63          3.19         5.68 o                         
   2  -8  13         73.33         71.57        30.80 o                         
   3  -8  13          0.12          9.24         5.95 o                         
   4  -8  13          1.21          0.58         4.20 o                         
   5  -8  13         77.86         82.84        24.19 o                         
   6  -8  13         79.60        107.53        28.88 o                         
  -4  -7  13         53.27         45.88        20.47 o                         
  -3  -7  13         32.13         38.35        14.99 o                         
  -2  -7  13         12.99         14.92        10.41 o                         
  -1  -7  13         43.87         69.79        19.82 o                         
   0  -7  13         29.95         38.35        14.38 o                         
   1  -7  13          4.12          0.01         4.05 o                         
   2  -7  13         98.26         65.08        50.58 o                         
   3  -7  13         12.90          8.49         5.61 o                         
   4  -7  13          7.64         13.69         7.98 o                         
   5  -7  13         93.68         97.75        24.08 o                         
   6  -7  13         47.87         76.34        27.09 o                         
   7  -7  13          0.68        -11.91        12.23 o                         
  -5  -6  13          3.92          1.45         8.08 o                         
  -4  -6  13          9.03         11.06        10.65 o                         
  -3  -6  13         24.84         36.62        13.43 o                         
  -2  -6  13        164.11        164.87        30.02 o                         
  -1  -6  13          9.36          9.04         7.53 o                         
   0  -6  13        417.90        455.29        35.89 o                         
   1  -6  13        394.07        459.04        34.18 o                         
   2  -6  13        110.21        115.96        14.88 o                         
   3  -6  13          4.40          0.63         3.20 o                         
   4  -6  13        136.47        121.97        24.22 o                         
   5  -6  13         48.56         40.37        13.11 o                         
   6  -6  13          3.65          4.61         7.34 o                         
   7  -6  13          2.41         22.86        26.18 o                         
  -6  -5  13         10.23         14.68        13.27 o                         
  -5  -5  13          1.28         -1.21         7.49 o                         
  -4  -5  13         69.83         67.51        16.70 o                         
  -3  -5  13         44.97         77.86        17.74 o                         
  -2  -5  13         38.01         37.85        14.41 o                         
  -1  -5  13          0.47          4.63         5.89 o                         
   0  -5  13       1059.95        998.27        74.16 o                         
   1  -5  13        418.19        386.50        28.75 o                         
   2  -5  13         42.90         40.10         8.66 o                         
   3  -5  13         35.86         37.68        13.34 o                         
   4  -5  13        341.37        278.08        35.15 o                         
   5  -5  13         24.36         26.82        10.86 o                         
   6  -5  13         27.64         31.99        17.96 o                         
   7  -5  13          6.18         13.95        10.92 o                         
  -7  -4  13          1.72         -5.03        10.68 o                         
  -6  -4  13          0.15          7.86        10.20 o                         
  -5  -4  13          9.77          8.87        11.15 o                         
  -4  -4  13         32.68         29.89        11.79 o                         
  -3  -4  13         45.25         57.95        14.13 o                         
  -2  -4  13         18.14         32.41        14.27 o                         
  -1  -4  13        944.50       1087.87        65.69 o                         
   0  -4  13          2.46          4.41         3.07 o                         
   1  -4  13        591.69        597.70        38.15 o                         
   2  -4  13        111.39        118.28         9.10 o                         
   3  -4  13         91.13         66.00         7.72 o                         
   4  -4  13          1.12         -6.54         6.54 o                         
   5  -4  13          0.11          3.19         6.09 o                         
   6  -4  13        127.65        114.03        29.01 o                         
   7  -4  13          9.86         17.27        11.22 o                         
  -7  -3  13          2.54         11.61        11.95 o                         
  -6  -3  13         11.23         17.55        11.23 o                         
  -5  -3  13          8.96         17.97        10.31 o                         
  -4  -3  13          0.57         -1.15         8.58 o                         
  -3  -3  13         30.22         58.12        14.57 o                         
  -2  -3  13          0.51          8.05         6.98 o                         
  -1  -3  13          5.44          6.12         5.76 o                         
   0  -3  13         15.65         17.75         6.70 o                         
   1  -3  13          4.73          4.26         3.07 o                         
   2  -3  13         11.13          6.90         5.94 o                         
   3  -3  13          3.18          3.87         3.54 o                         
   4  -3  13         96.32         59.41        23.48 o                         
   5  -3  13         21.14          7.57         6.68 o                         
   6  -3  13         52.10         31.98        14.19 o                         
   7  -3  13          0.00         13.48        11.88 o                         
  -7  -2  13         19.72         31.63        15.41 o                         
  -6  -2  13         17.43         20.86        11.94 o                         
  -5  -2  13          0.40          8.36         8.60 o                         
  -4  -2  13          1.85         11.54         8.03 o                         
  -3  -2  13          1.09         -2.45         5.79 o                         
  -2  -2  13         22.50         21.07         7.68 o                         
  -1  -2  13        224.83        214.82        19.20 o                         
   0  -2  13         18.72         19.45         3.29 o                         
   1  -2  13          0.01          0.68         2.51 o                         
   2  -2  13          0.46          1.18         2.78 o                         
   3  -2  13         13.07         23.06        14.95 o                         
   4  -2  13         47.73         57.82        15.99 o                         
   5  -2  13         43.47         65.79        15.08 o                         
   6  -2  13         39.28         31.93        10.80 o                         
   7  -2  13         11.36          4.98         6.73 o                         
  -8  -1  13          0.69         -1.81        14.90 o                         
  -7  -1  13          7.67         16.42        12.22 o                         
  -6  -1  13          7.58          0.14         6.25 o                         
  -5  -1  13         24.97         40.82        21.07 o                         
  -4  -1  13         19.19         44.18        12.43 o                         
  -3  -1  13          8.73          9.27         7.10 o                         
  -2  -1  13        394.77        405.30        29.37 o                         
  -1  -1  13        471.12        451.97        29.74 o                         
   0  -1  13         70.06         57.85         5.18 o                         
   1  -1  13         68.86         61.12        10.07 o                         
   2  -1  13         68.74         65.46        13.81 o                         
   3  -1  13          1.06          5.39         5.17 o                         
   4  -1  13         13.20         15.54         6.77 o                         
   5  -1  13         35.76         41.53        10.79 o                         
   6  -1  13         18.02         -0.51        13.23 o                         
   7  -1  13          0.23         16.79        24.90 o                         
  -8   0  13          8.84         24.48        15.21 o                         
  -7   0  13          1.04        -10.09        10.09 o                         
  -6   0  13          0.41          0.84         6.21 o                         
  -5   0  13        233.08        230.80        26.60 o                         
  -4   0  13         15.44         10.06         7.55 o                         
  -3   0  13         24.48         21.30         8.29 o                         
  -2   0  13        274.08        284.44        21.79 o                         
  -1   0  13          1.51         -0.09         2.37 o                         
   0   0  13         22.22         20.06         4.01 o                         
   1   0  13        410.21        465.06        74.57 o                         
   2   0  13       1300.88       1530.48       115.63 o                         
   3   0  13        177.94        183.24        21.05 o                         
   4   0  13         42.31         44.90        11.20 o                         
   5   0  13         65.87         52.75        13.52 o                         
   6   0  13          3.23         -1.21         8.36 o                         
   7   0  13          1.29        -10.04        10.04 o                         
  -8   1  13          2.22         -5.32        13.72 o                         
  -7   1  13         18.19         41.07        23.73 o                         
  -6   1  13          0.76         -5.84         7.48 o                         
  -5   1  13        444.28        429.10        35.33 o                         
  -4   1  13        243.09        229.62        23.37 o                         
  -3   1  13          0.08          1.60         4.77 o                         
  -2   1  13        179.35        164.62        17.62 o                         
  -1   1  13         10.52          6.32         4.94 o                         
   0   1  13         92.18        104.48        15.28 o                         
   1   1  13        375.92        502.57        29.11 o                         
   2   1  13        116.20        178.58        44.65 o                         
   3   1  13        240.70        317.27        32.52 o                         
   4   1  13         11.07          7.61         8.72 o                         
   5   1  13          3.32          3.74        12.71 o                         
   6   1  13         18.06          1.90         8.33 o                         
  -8   2  13          0.45          2.32         7.94 o                         
  -7   2  13          4.94          4.52         7.46 o                         
  -6   2  13         39.98         44.78        12.03 o                         
  -5   2  13        427.21        376.00        31.20 o                         
  -4   2  13        620.76        617.48        44.25 o                         
  -3   2  13          0.19         -1.26         3.16 o                         
  -2   2  13         42.62         49.16         9.70 o                         
  -1   2  13         17.04         23.28         6.59 o                         
   0   2  13         58.56         76.52        11.30 o                         
   1   2  13         13.51         16.94         8.40 o                         
   2   2  13        156.93        216.49        22.91 o                         
   3   2  13        161.47        192.91        40.22 o                         
   4   2  13        190.27        163.73        31.44 o                         
   5   2  13        170.37        203.30        31.89 o                         
   6   2  13         88.53        100.93        28.87 o                         
  -8   3  13        151.30        133.29        28.60 o                         
  -7   3  13          5.14         -0.72         6.78 o                         
  -6   3  13        119.15         92.78        16.80 o                         
  -5   3  13        136.78        128.01        13.40 o                         
  -4   3  13         17.01         11.64         5.29 o                         
  -3   3  13          3.78          9.71         5.86 o                         
  -2   3  13        446.91        421.33        39.88 o                         
  -1   3  13        594.35        565.41        47.78 o                         
   0   3  13          2.85          6.10         5.95 o                         
   1   3  13       2273.44       3655.04       180.87 o                         
   2   3  13        186.10        310.39        34.24 o                         
   3   3  13          7.83         11.98        10.75 o                         
   4   3  13         50.16         51.13        14.53 o                         
   5   3  13          4.47          5.18        17.14 o                         
  -8   4  13          0.55         -2.58        10.02 o                         
  -7   4  13          3.48         -0.90        12.98 o                         
  -6   4  13        205.66        215.81        59.75 o                         
  -5   4  13          2.08          1.33         4.35 o                         
  -4   4  13        313.02        269.08        68.21 o                         
  -3   4  13          0.05          1.20         5.01 o                         
  -2   4  13         93.79         77.98        10.44 o                         
  -1   4  13        456.30        554.17        44.53 o                         
   0   4  13         14.98         22.26         9.23 o                         
   1   4  13          6.34          6.52         6.68 o                         
   2   4  13         80.00        116.83        18.39 o                         
   3   4  13          4.81          2.92        13.56 o                         
   4   4  13         51.51         74.56        20.41 o                         
   5   4  13          8.38          6.66         9.65 o                         
  -8   5  13          6.95          7.25        11.28 o                         
  -7   5  13          0.69          1.34         7.86 o                         
  -6   5  13          2.33          2.69         6.97 o                         
  -5   5  13          7.46         -0.20         6.99 o                         
  -4   5  13          0.52         -3.42         8.47 o                         
  -3   5  13         49.16         42.58        10.73 o                         
  -2   5  13         99.16         76.28        14.00 o                         
  -1   5  13          9.57          6.71         5.52 o                         
   0   5  13        100.70        165.53        54.38 o                         
   1   5  13         34.98         63.60        27.25 o                         
   2   5  13         18.48         11.70         8.22 o                         
   3   5  13         61.35         70.88        32.04 o                         
   4   5  13          0.83          6.78        15.09 o                         
  -7   6  13         10.56         42.37        37.50 o                         
  -6   6  13          1.50          8.90        11.23 o                         
  -5   6  13          2.11          2.46        12.85 o                         
  -4   6  13          6.98          7.70         9.08 o                         
  -3   6  13         44.65         39.85        17.24 o                         
  -2   6  13        204.30        174.30        45.28 o                         
  -1   6  13          6.45         19.93        13.64 o                         
   0   6  13        269.71        316.24        45.10 o                         
   1   6  13         73.01        121.67        34.34 o                         
   2   6  13         61.60         68.39        40.68 o                         
   3   6  13         69.92        101.31        47.45 o                         
  -7   7  13          7.23         10.61        24.82 o                         
  -6   7  13         11.18         14.81        15.72 o                         
  -5   7  13          7.60          5.57         9.94 o                         
  -4   7  13          2.38          1.09         9.51 o                         
  -3   7  13         17.91         19.50        15.45 o                         
  -2   7  13         13.38         -0.57         8.37 o                         
  -1   7  13          1.05          0.31         8.68 o                         
   0   7  13         33.44         54.53        23.90 o                         
   1   7  13         26.62         23.47        16.42 o                         
   2   7  13          0.86         -2.37         9.62 o                         
  -6   8  13         17.16         17.90        19.26 o                         
  -5   8  13         17.07         11.91        15.17 o                         
  -4   8  13         57.68         59.56        39.28 o                         
  -3   8  13          1.58          0.31        10.66 o                         
  -2   8  13         26.47         13.07        21.48 o                         
  -1   8  13          6.95         14.07        18.43 o                         
   0   8  13         30.39         53.72        45.78 o                         
   1   8  13         23.99         20.81        18.90 o                         
  -4   9  13         55.16         80.58        34.06 o                         
  -3   9  13         19.54         30.97        23.89 o                         
  -2   9  13          2.71          7.60        23.83 o                         
   0 -10  14          4.74          1.48        11.10 o                         
   1 -10  14          0.04         -2.62        11.53 o                         
   2 -10  14          7.79          7.93        12.03 o                         
   3 -10  14          1.93          5.94        16.51 o                         
  -2  -9  14          0.34         16.81        30.12 o                         
  -1  -9  14          3.20         -5.41         9.61 o                         
   0  -9  14         66.63         90.55        21.89 o                         
   1  -9  14          3.74          0.26        10.63 o                         
   2  -9  14         97.51        124.40        47.32 o                         
   3  -9  14          0.08         -1.69         9.30 o                         
   4  -9  14         58.05         50.21        17.56 o                         
   5  -9  14         11.18         39.77        19.13 o                         
  -3  -8  14         14.42         21.59        13.22 o                         
  -2  -8  14          4.44          1.97         8.43 o                         
  -1  -8  14          1.46         -0.58         7.45 o                         
   0  -8  14         95.55        132.18        22.62 o                         
   1  -8  14         15.55         14.71        11.04 o                         
   2  -8  14          0.54          6.28         5.78 o                         
   3  -8  14          2.44          2.11         4.47 o                         
   4  -8  14         26.22         20.87         9.23 o                         
   5  -8  14          1.17          5.43         8.37 o                         
   6  -8  14          3.21         -0.08         8.72 o                         
  -4  -7  14        102.99         99.45        38.76 o                         
  -3  -7  14          5.73          7.22        15.42 o                         
  -2  -7  14          8.66         13.85        10.68 o                         
  -1  -7  14         10.16         16.40        17.22 o                         
   0  -7  14         61.68         60.76        13.51 o                         
   1  -7  14         59.07         57.06        24.55 o                         
   2  -7  14         92.14         58.01        41.85 o                         
   3  -7  14         51.01         39.24        18.84 o                         
   4  -7  14          0.24          0.02         4.62 o                         
   5  -7  14          4.84         25.35        11.56 o                         
   6  -7  14         28.28         15.84        11.41 o                         
  -5  -6  14          0.06          3.20         9.66 o                         
  -4  -6  14          0.94         -5.57         9.23 o                         
  -3  -6  14          0.19         -6.36         9.81 o                         
  -2  -6  14        168.80        217.16        27.48 o                         
  -1  -6  14          3.16         -6.02         7.00 o                         
   0  -6  14        346.34        373.39        35.70 o                         
   1  -6  14         34.32         20.77         8.87 o                         
   2  -6  14         13.47         13.43         5.74 o                         
   3  -6  14         52.50         48.23         9.87 o                         
   4  -6  14          3.17          2.38         5.08 o                         
   5  -6  14          2.36          6.40         8.53 o                         
   6  -6  14          0.25          0.37         5.92 o                         
   7  -6  14          1.08          4.83        16.70 o                         
  -6  -5  14         28.42         51.98        20.42 o                         
  -5  -5  14          2.26          2.08         8.48 o                         
  -4  -5  14         94.25        109.99        22.26 o                         
  -3  -5  14         78.48        169.66        26.72 o                         
  -2  -5  14        570.81        682.20        58.53 o                         
  -1  -5  14        188.11        209.66        29.07 o                         
   0  -5  14        333.10        408.24        37.95 o                         
   1  -5  14        357.65        308.62       201.20 o                         
   2  -5  14        468.55        461.54        33.23 o                         
   3  -5  14          4.37          3.43         3.60 o                         
   4  -5  14          5.45         10.83         7.31 o                         
   5  -5  14          4.66         12.00         8.97 o                         
   6  -5  14         17.80         19.29        11.93 o                         
   7  -5  14          3.29         10.18        11.17 o                         
  -6  -4  14         11.06          9.23        19.00 o                         
  -5  -4  14          0.19          5.35         9.08 o                         
  -4  -4  14          5.26         15.91        10.83 o                         
  -3  -4  14         18.62         25.82        11.60 o                         
  -2  -4  14          2.02          2.51         6.29 o                         
  -1  -4  14        826.52        878.47        58.11 o                         
   0  -4  14         84.75         94.13        14.25 o                         
   1  -4  14         70.76         77.25        21.81 o                         
   2  -4  14        153.75        111.54         9.41 o                         
   3  -4  14          2.19          0.79         2.88 o                         
   4  -4  14        344.05        254.45        46.64 o                         
   5  -4  14         44.41         69.96        15.32 o                         
   6  -4  14         11.03         13.59         9.95 o                         
   7  -4  14          7.92          0.85         6.83 o                         
  -7  -3  14         17.91         14.85        13.13 o                         
  -6  -3  14          4.87          8.08        10.55 o                         
  -5  -3  14          0.01          2.24         6.95 o                         
  -4  -3  14          1.45          3.46         7.95 o                         
  -3  -3  14         58.12         82.58        17.00 o                         
  -2  -3  14         48.03         52.98        12.87 o                         
  -1  -3  14        259.48        248.82        24.00 o                         
   0  -3  14         18.72          7.47         7.78 o                         
   1  -3  14          6.16         10.00         5.25 o                         
   2  -3  14          0.01          3.69         3.16 o                         
   3  -3  14          0.11          0.09         4.00 o                         
   4  -3  14        223.54        184.48        19.46 o                         
   5  -3  14          9.60          5.43         7.71 o                         
   6  -3  14         50.91         56.84        17.03 o                         
   7  -3  14         14.80         12.37        10.62 o                         
  -7  -2  14         10.42         49.05        18.54 o                         
  -6  -2  14          0.05         -5.59         9.91 o                         
  -5  -2  14          4.89          9.77         9.54 o                         
  -4  -2  14          5.60          4.49         7.99 o                         
  -3  -2  14          0.01          5.55         7.22 o                         
  -2  -2  14         65.28         78.05        13.14 o                         
  -1  -2  14         13.72         12.89         6.83 o                         
   0  -2  14         46.58         41.09         5.77 o                         
   1  -2  14          1.90          5.37         3.12 o                         
   2  -2  14         96.62         57.57        10.65 o                         
   3  -2  14          3.27          2.28         6.10 o                         
   4  -2  14         31.62         18.78        14.43 o                         
   5  -2  14         26.84         27.90        10.91 o                         
   6  -2  14          5.36          8.61         9.34 o                         
   7  -2  14          7.54         18.75        18.75 o                         
  -8  -1  14          4.69          0.53        26.76 o                         
  -7  -1  14          7.40         31.30        15.85 o                         
  -6  -1  14          0.84         -8.07         9.72 o                         
  -5  -1  14        133.30        157.45        43.09 o                         
  -4  -1  14         21.91         11.30         9.58 o                         
  -3  -1  14         78.91         99.99        17.33 o                         
  -2  -1  14         38.63         38.41         9.84 o                         
  -1  -1  14         10.08          7.41         2.92 o                         
   0  -1  14         78.07         67.02        13.64 o                         
   1  -1  14         20.24         15.68         7.90 o                         
   2  -1  14         42.76         33.00         5.23 o                         
   3  -1  14         19.10         18.49         7.39 o                         
   4  -1  14         12.08         11.50         7.19 o                         
   5  -1  14         14.17         13.65         8.54 o                         
   6  -1  14         12.91          2.98        19.73 o                         
   7  -1  14          0.02          8.93        11.21 o                         
  -8   0  14         17.56         27.55        23.23 o                         
  -7   0  14          3.92          8.79        10.38 o                         
  -6   0  14          0.03         -2.99         7.41 o                         
  -5   0  14         49.57         65.81        16.04 o                         
  -4   0  14        615.64        691.58        53.76 o                         
  -3   0  14         20.28         23.59         9.50 o                         
  -2   0  14        150.67        139.12        16.10 o                         
  -1   0  14         54.66         54.87        10.33 o                         
   0   0  14        471.94        408.11        44.03 o                         
   1   0  14         51.97         44.53        14.88 o                         
   2   0  14          5.45         10.08         8.23 o                         
   3   0  14        185.99        192.17        22.22 o                         
   4   0  14         15.09          9.37         7.12 o                         
   5   0  14         30.75         39.16        22.52 o                         
   6   0  14         14.00         12.56        16.95 o                         
  -8   1  14          6.68         19.75        13.93 o                         
  -7   1  14          0.60         18.31        16.13 o                         
  -6   1  14        141.17        140.40        22.84 o                         
  -5   1  14          3.51         -3.57         6.90 o                         
  -4   1  14          1.65         -0.17         5.32 o                         
  -3   1  14          0.16         -4.26         6.29 o                         
  -2   1  14         66.23         61.61         7.99 o                         
  -1   1  14         14.02         14.77         5.96 o                         
   0   1  14        740.73        754.08        84.05 o                         
   1   1  14        355.69        424.68        44.93 o                         
   2   1  14       2095.96       2819.60       259.91 o                         
   3   1  14        107.81        122.41        30.87 o                         
   4   1  14         28.41         31.76        13.78 o                         
   5   1  14         42.59         71.49        19.44 o                         
   6   1  14         47.04         44.31        16.71 o                         
  -8   2  14          3.23         10.27        11.36 o                         
  -7   2  14          0.25         -4.70         8.27 o                         
  -6   2  14         25.85         15.72        10.18 o                         
  -5   2  14          2.49          8.55         7.42 o                         
  -4   2  14        186.15        209.33        34.40 o                         
  -3   2  14        144.35        132.89        13.92 o                         
  -2   2  14         56.86         54.05         8.94 o                         
  -1   2  14        159.39        177.94        16.97 o                         
   0   2  14        216.77        269.09        35.88 o                         
   1   2  14       1298.37       1904.37       131.05 o                         
   2   2  14        156.69        187.85        19.46 o                         
   3   2  14         12.64         37.42        28.07 o                         
   4   2  14         13.18          5.12         8.44 o                         
   5   2  14         24.19         32.05        13.76 o                         
   6   2  14         44.20         65.75        20.12 o                         
  -8   3  14         55.42         93.07        24.85 o                         
  -7   3  14         15.45          9.87         9.25 o                         
  -6   3  14         22.08         14.39         9.25 o                         
  -5   3  14          8.22         -7.85         7.85 o                         
  -4   3  14          1.67         -0.44         4.20 o                         
  -3   3  14        128.61         98.49        19.18 o                         
  -2   3  14         13.24          6.42        12.33 o                         
  -1   3  14       1063.50       1242.71        72.39 o                         
   0   3  14         26.45         50.19        13.41 o                         
   1   3  14         30.37         51.34        11.98 o                         
   2   3  14          7.52         12.97         8.62 o                         
   3   3  14        114.11        142.32        26.37 o                         
   4   3  14         10.62         13.86        10.17 o                         
   5   3  14          0.04          4.17         9.71 o                         
  -8   4  14         48.06         59.59        22.10 o                         
  -7   4  14          1.11         10.61        10.74 o                         
  -6   4  14         67.03         61.93        17.61 o                         
  -5   4  14         74.82        126.71        31.39 o                         
  -4   4  14          5.73          5.96         5.84 o                         
  -3   4  14         73.62         96.34        13.68 o                         
  -2   4  14        124.02         96.08        14.18 o                         
  -1   4  14        393.12        366.28        41.45 o                         
   0   4  14          2.58          2.23         5.90 o                         
   1   4  14          5.44         11.83         7.76 o                         
   2   4  14         11.92         38.53        13.64 o                         
   3   4  14          6.40         13.52         9.56 o                         
   4   4  14        209.68        214.40        49.71 o                         
  -7   5  14          2.93          4.53        10.08 o                         
  -6   5  14         52.28         46.69        36.22 o                         
  -5   5  14          0.00          4.02         4.93 o                         
  -4   5  14          0.86         -4.64         7.39 o                         
  -3   5  14          0.57          2.89         5.77 o                         
  -2   5  14         11.99          3.39         7.98 o                         
  -1   5  14        214.70        252.54        69.07 o                         
   0   5  14         69.30        111.46        25.31 o                         
   1   5  14         30.84         34.17        11.07 o                         
   2   5  14         15.59         14.56        11.23 o                         
   3   5  14          1.29          6.72        23.34 o                         
  -7   6  14          0.08         -5.85        22.74 o                         
  -6   6  14         37.30         31.03        28.45 o                         
  -5   6  14          2.93         10.77        13.88 o                         
  -4   6  14         33.37         32.38        14.51 o                         
  -3   6  14         15.19         -3.46        10.38 o                         
  -2   6  14        199.43        169.38        31.92 o                         
  -1   6  14         83.78        104.79        27.13 o                         
   0   6  14         14.96         15.00        20.04 o                         
   1   6  14        196.48        252.26        53.92 o                         
   2   6  14         43.30         52.03        16.72 o                         
   3   6  14        241.85        524.13       136.34 o                         
  -6   7  14         26.10         25.89        17.73 o                         
  -5   7  14          2.02          0.91         8.36 o                         
  -4   7  14          0.20         -1.78         9.02 o                         
  -3   7  14          0.03         -6.60        12.45 o                         
  -2   7  14         20.99          7.10        13.16 o                         
  -1   7  14          0.32          0.80         9.87 o                         
   0   7  14         32.74         60.85        26.47 o                         
   1   7  14          4.74          5.01        12.13 o                         
  -5   8  14          0.51         -1.58         9.66 o                         
  -4   8  14         13.37         21.21        16.40 o                         
  -3   8  14          9.58         12.08        15.44 o                         
  -2   8  14          2.49         -3.62        11.90 o                         
  -1   8  14          5.80          7.76        15.50 o                         
   0   8  14         29.48         -3.33        12.76 o                         
   2 -10  15         91.14        115.31        33.41 o                         
  -1  -9  15         24.40         24.48        14.29 o                         
   0  -9  15          0.38         -4.93         9.37 o                         
   1  -9  15          0.01          0.92         6.38 o                         
   2  -9  15         19.57         69.95        18.78 o                         
   3  -9  15          1.83          5.24         6.64 o                         
   4  -9  15         10.94          6.18         8.23 o                         
  -3  -8  15         29.79         28.54        16.77 o                         
  -2  -8  15          5.34          3.39         9.30 o                         
  -1  -8  15          8.66         13.98        11.03 o                         
   0  -8  15         40.40         63.04        17.02 o                         
   1  -8  15          7.14         16.54        10.55 o                         
   2  -8  15          0.98         -0.91         4.14 o                         
   3  -8  15          2.14         -1.60         4.64 o                         
   4  -8  15          0.19         14.51        10.85 o                         
   5  -8  15         27.19         17.82        11.47 o                         
  -4  -7  15          0.11          2.49        10.03 o                         
  -3  -7  15          0.14         -2.09         8.86 o                         
  -2  -7  15          0.07          1.59        13.01 o                         
  -1  -7  15          6.24         16.57        10.27 o                         
   0  -7  15        105.20        125.86        21.05 o                         
   1  -7  15          4.92          8.31         8.51 o                         
   2  -7  15        103.85        100.99        20.28 o                         
   3  -7  15          3.52          0.39         4.47 o                         
   4  -7  15          1.03         -0.37         6.66 o                         
   5  -7  15         49.41         44.09        13.74 o                         
   6  -7  15          7.54          2.14         9.51 o                         
  -5  -6  15          6.21          5.33        11.11 o                         
  -4  -6  15         23.51         18.75        13.61 o                         
  -3  -6  15         20.38         32.06        17.74 o                         
  -2  -6  15        129.27        187.39        30.69 o                         
  -1  -6  15         40.76         96.70        30.31 o                         
   0  -6  15         23.96         32.87        10.63 o                         
   1  -6  15         46.54         89.36        14.73 o                         
   2  -6  15          5.54         -4.07         4.58 o                         
   3  -6  15          0.19          6.01         4.75 o                         
   4  -6  15         23.82         41.56        11.86 o                         
   5  -6  15          4.78         14.06         9.02 o                         
   6  -6  15          2.09          3.30         8.45 o                         
  -5  -5  15          1.27          5.00        12.85 o                         
  -4  -5  15        109.30        169.35        30.12 o                         
  -3  -5  15         37.86         52.02        18.30 o                         
  -2  -5  15        960.13       1297.81        96.43 o                         
  -1  -5  15        425.60        537.28        45.83 o                         
   0  -5  15         21.71         17.93        15.14 o                         
   1  -5  15        273.60        247.82       164.01 o                         
   2  -5  15          0.02          4.54         3.92 o                         
   3  -5  15         10.09          3.03         3.73 o                         
   4  -5  15          0.33          5.57         6.86 o                         
   5  -5  15         12.09          7.55         8.34 o                         
   6  -5  15         15.41         30.93        14.45 o                         
   7  -5  15         15.14         -9.95        28.26 o                         
  -6  -4  15         52.45        111.20        34.33 o                         
  -5  -4  15         17.45         35.45        16.19 o                         
  -4  -4  15          9.00         24.79        13.48 o                         
  -3  -4  15          8.49          6.59        17.16 o                         
  -2  -4  15          6.44         26.18        11.70 o                         
  -1  -4  15        280.04        338.17        32.03 o                         
   0  -4  15          1.31         -0.25         4.91 o                         
   1  -4  15          6.19          5.97         3.34 o                         
   2  -4  15        118.52         80.62         8.48 o                         
   3  -4  15          0.33          0.61         3.09 o                         
   4  -4  15         51.97         45.04        14.73 o                         
   5  -4  15         56.79         50.00        14.38 o                         
   6  -4  15          3.46          5.64        19.60 o                         
   7  -4  15          5.02         25.00        14.13 o                         
  -7  -3  15          0.15        233.47       175.06 o                         
  -6  -3  15         13.69         17.71        13.42 o                         
  -5  -3  15          1.78         11.17        10.62 o                         
  -4  -3  15         89.58         98.65        21.16 o                         
  -3  -3  15        499.38        570.91        51.91 o                         
  -2  -3  15        196.09        213.51        25.90 o                         
  -1  -3  15        973.78        996.18        64.94 o                         
   0  -3  15         55.78         50.68        14.79 o                         
   1  -3  15          9.07         13.17         6.30 o                         
   2  -3  15         56.09         37.66         7.70 o                         
   3  -3  15          3.66          7.79         5.94 o                         
   4  -3  15         44.76         31.98         9.33 o                         
   5  -3  15         53.31         71.65        15.58 o                         
   6  -3  15          2.47         11.02        12.41 o                         
   7  -3  15         15.31         16.08        11.93 o                         
  -7  -2  15          0.17          5.99        14.21 o                         
  -6  -2  15         10.47          7.18        11.04 o                         
  -5  -2  15          5.42          4.37        12.03 o                         
  -4  -2  15         58.92         63.89        16.96 o                         
  -3  -2  15        139.74        162.99        24.49 o                         
  -2  -2  15         31.74         46.60        11.42 o                         
  -1  -2  15         66.19         60.84        12.12 o                         
   0  -2  15          8.63         10.33         6.53 o                         
   1  -2  15         19.98         13.75         3.63 o                         
   2  -2  15        271.54        192.45        37.34 o                         
   3  -2  15          2.34         26.77        15.58 o                         
   4  -2  15        301.01        244.97        26.64 o                         
   5  -2  15         36.51         51.01        14.51 o                         
   6  -2  15          4.65         13.52        23.42 o                         
   7  -2  15         49.58         84.19        46.25 o                         
  -7  -1  15          2.15         16.07        13.68 o                         
  -6  -1  15         44.80         79.54        20.83 o                         
  -5  -1  15         40.95         37.11        14.86 o                         
  -4  -1  15        184.26        191.15        28.33 o                         
  -3  -1  15          3.88          2.59         6.44 o                         
  -2  -1  15          0.13          6.91         6.63 o                         
  -1  -1  15          8.33         17.92         7.99 o                         
   0  -1  15          2.74          1.71         2.54 o                         
   1  -1  15         56.98         60.38         8.64 o                         
   2  -1  15         60.35         58.44        11.89 o                         
   3  -1  15         24.35         34.99         8.38 o                         
   4  -1  15         37.75         31.16        11.45 o                         
   5  -1  15          3.09          7.82        11.81 o                         
   6  -1  15         38.28         39.41        18.86 o                         
  -7   0  15         16.47          1.01         8.33 o                         
  -6   0  15          0.12         10.35        10.09 o                         
  -5   0  15        517.30        581.70        54.12 o                         
  -4   0  15        203.70        218.11        27.82 o                         
  -3   0  15         10.90         11.15         8.04 o                         
  -2   0  15         31.64         32.47         9.41 o                         
  -1   0  15         74.43         66.24        12.17 o                         
   0   0  15        609.42        561.16        79.19 o                         
   1   0  15          7.59         10.28         5.10 o                         
   2   0  15          4.37          8.23         6.31 o                         
   3   0  15         35.91         46.82        31.46 o                         
   4   0  15          0.48          1.98         6.28 o                         
   5   0  15          1.03          8.13         8.45 o                         
   6   0  15          0.87         10.45         9.35 o                         
  -8   1  15          7.60         26.13        22.47 o                         
  -7   1  15          0.03         -4.44         9.21 o                         
  -6   1  15          9.20         -4.87         8.43 o                         
  -5   1  15        263.92        308.80        35.64 o                         
  -4   1  15          1.29         -5.99         7.35 o                         
  -3   1  15        135.76        138.18        29.86 o                         
  -2   1  15         38.49         39.62         7.99 o                         
  -1   1  15         38.33         47.08        20.06 o                         
   0   1  15        534.84        495.82        47.68 o                         
   1   1  15       2197.65       2681.01       141.44 o                         
   2   1  15        972.63       1095.66        62.83 o                         
   3   1  15          7.74         25.91        20.44 o                         
   4   1  15         18.69         22.81        12.43 o                         
   5   1  15        194.43        214.74        43.17 o                         
   6   1  15          3.99          9.10        12.93 o                         
  -8   2  15         20.07          0.10        16.97 o                         
  -7   2  15          0.31          7.87         9.32 o                         
  -6   2  15         79.97         78.57        17.69 o                         
  -5   2  15         44.08         56.75        14.71 o                         
  -4   2  15         41.39         41.87        15.88 o                         
  -3   2  15         22.96         25.43         7.87 o                         
  -2   2  15         21.76         25.83         7.39 o                         
  -1   2  15        112.84        108.37        15.30 o                         
   0   2  15        104.28        131.12        18.39 o                         
   1   2  15        314.20        414.18        41.83 o                         
   2   2  15          3.25         -6.23         9.95 o                         
   3   2  15          0.89          5.71         7.61 o                         
   4   2  15         28.57         46.68        17.49 o                         
   5   2  15         69.60         69.79        19.34 o                         
  -8   3  15          7.87          4.32        10.39 o                         
  -7   3  15          8.86          9.55        10.97 o                         
  -6   3  15        130.17        106.93        20.45 o                         
  -5   3  15          3.82          2.23         7.10 o                         
  -4   3  15         34.79         40.13        14.04 o                         
  -3   3  15          2.19          4.42         6.16 o                         
  -2   3  15          6.62         -1.08         4.42 o                         
  -1   3  15        907.58        983.36        99.12 o                         
   0   3  15          0.80          5.88         6.34 o                         
   1   3  15          0.02         -2.15         6.15 o                         
   2   3  15         55.63         63.55        12.15 o                         
   3   3  15          1.20         -6.12         9.05 o                         
   4   3  15          8.10         17.93        22.19 o                         
   5   3  15         33.04         14.60        20.94 o                         
  -7   4  15         15.41          4.40         9.77 o                         
  -6   4  15         75.10         70.08        55.90 o                         
  -5   4  15          0.85          0.37         6.24 o                         
  -4   4  15         40.16         34.99        10.68 o                         
  -3   4  15        645.09        574.98        48.45 o                         
  -2   4  15         49.81         46.58        12.41 o                         
  -1   4  15        389.98        401.31        40.66 o                         
   0   4  15         29.08         21.83         9.61 o                         
   1   4  15        111.39        150.85        19.05 o                         
   2   4  15         13.03         34.61        18.23 o                         
   3   4  15         25.40         12.78        16.02 o                         
   4   4  15         37.91         37.67        17.45 o                         
  -7   5  15         20.87         33.29        29.96 o                         
  -6   5  15         26.16         29.49        29.49 o                         
  -5   5  15          6.32          2.95         6.43 o                         
  -4   5  15         43.08         45.54        15.40 o                         
  -3   5  15        100.29         97.72        16.86 o                         
  -2   5  15          1.49          2.26         8.81 o                         
  -1   5  15          0.38         18.90        15.09 o                         
   0   5  15        134.72        189.19        34.47 o                         
   1   5  15         18.34         35.98        11.87 o                         
   2   5  15        166.01        320.90        47.78 o                         
  -7   6  15          0.00          8.04        27.11 o                         
  -6   6  15          2.71          8.69        26.08 o                         
  -5   6  15         21.36         11.43        14.60 o                         
  -4   6  15         26.57         32.36        20.25 o                         
  -3   6  15         62.60         44.97        22.55 o                         
  -2   6  15         24.69         28.44        16.72 o                         
  -1   6  15        205.17        245.08        44.42 o                         
   0   6  15          9.35          9.13        13.98 o                         
   1   6  15         35.62         73.92        30.97 o                         
   2   6  15         20.74         14.87        29.03 o                         
  -6   7  15         10.99          6.07        23.67 o                         
  -5   7  15         30.32         30.87        16.33 o                         
  -4   7  15          0.78         11.40        16.02 o                         
  -3   7  15          2.11         -6.55        12.12 o                         
  -2   7  15          9.22         17.74        16.62 o                         
  -1   7  15          6.52          8.17        13.75 o                         
   0   7  15          3.77          4.76        16.70 o                         
   1   7  15          0.58          7.82        15.28 o                         
  -4   8  15          0.27          0.89        11.50 o                         
  -3   8  15          0.00        -11.28        15.79 o                         
  -2   8  15         10.72         -8.96        15.19 o                         
  -1   8  15          5.68         -5.47        23.34 o                         
  -1  -9  16         40.59         70.41        41.74 o                         
   0  -9  16          2.98          5.69        10.11 o                         
   1  -9  16          4.22          6.85         9.32 o                         
   2  -9  16         14.99         28.08        15.12 o                         
   3  -9  16          3.87         22.31        13.91 o                         
   4  -9  16         24.06         28.92        23.51 o                         
  -2  -8  16          4.60          4.05        10.30 o                         
  -1  -8  16          7.60          8.86        10.51 o                         
   0  -8  16          3.44          5.43        10.66 o                         
   1  -8  16          1.14         -0.42         6.89 o                         
   2  -8  16         11.13         14.27        10.56 o                         
   3  -8  16          0.14          5.07         5.81 o                         
   4  -8  16         71.21         55.82        53.41 o                         
   5  -8  16         14.28         65.92        36.43 o                         
  -3  -7  16          1.24          0.29         8.90 o                         
  -2  -7  16         32.91         37.95        32.20 o                         
  -1  -7  16         10.69          5.50         8.43 o                         
   0  -7  16          2.07         13.78        12.46 o                         
   1  -7  16          7.50         13.54         9.70 o                         
   2  -7  16         56.65         48.11        18.71 o                         
   3  -7  16         11.71          1.90         4.48 o                         
   4  -7  16         15.94          6.17         9.67 o                         
   5  -7  16         17.05         14.49        10.49 o                         
  -4  -6  16          1.58          0.37        10.36 o                         
  -3  -6  16          2.11         38.88        31.76 o                         
  -2  -6  16         37.98         68.74        20.35 o                         
  -1  -6  16          8.27         16.21        10.95 o                         
   0  -6  16          4.21          3.81         7.68 o                         
   1  -6  16         30.75         37.66        12.97 o                         
   2  -6  16         35.15         25.45        11.24 o                         
   3  -6  16          7.43          5.30         4.45 o                         
   4  -6  16         29.62         14.41        11.32 o                         
   5  -6  16          2.51          1.84         6.47 o                         
   6  -6  16          5.27          4.14         8.52 o                         
  -5  -5  16          0.10          1.09        12.96 o                         
  -4  -5  16        296.82        425.29        54.08 o                         
  -3  -5  16          4.07        -11.19        11.19 o                         
  -2  -5  16        391.51        426.19        46.98 o                         
  -1  -5  16        109.08        106.51        19.17 o                         
   0  -5  16         10.37          8.16         8.28 o                         
   1  -5  16         34.25         41.34        13.94 o                         
   2  -5  16          0.26          2.43         3.93 o                         
   3  -5  16          0.07          8.01         5.91 o                         
   4  -5  16          0.06          2.78         6.92 o                         
   5  -5  16          0.44          0.64         6.11 o                         
   6  -5  16         12.95         23.75        22.17 o                         
  -6  -4  16          1.70          4.99        11.78 o                         
  -5  -4  16          0.52         10.99        11.55 o                         
  -4  -4  16         37.91         71.49        20.65 o                         
  -3  -4  16        210.19        263.71        38.11 o                         
  -2  -4  16        170.82        232.04        31.62 o                         
  -1  -4  16        139.68        128.20        20.56 o                         
   0  -4  16         28.18         42.83        13.00 o                         
   1  -4  16          1.17         -0.82         7.82 o                         
   2  -4  16        364.94        246.97        30.84 o                         
   3  -4  16         70.29         67.62        20.09 o                         
   4  -4  16         12.75          3.62         8.66 o                         
   5  -4  16          3.89         -8.69         9.02 o                         
   6  -4  16         41.76         49.61        16.24 o                         
  -6  -3  16          1.53          7.01        11.81 o                         
  -5  -3  16         53.74         84.44        22.50 o                         
  -4  -3  16         66.62        153.89        27.68 o                         
  -3  -3  16        404.68        486.87        50.12 o                         
  -2  -3  16          4.90          9.40         8.50 o                         
  -1  -3  16         63.64         69.21        14.25 o                         
   0  -3  16          6.56         12.98         8.41 o                         
   1  -3  16         39.04         39.91        10.57 o                         
   2  -3  16          1.57          0.80         3.16 o                         
   3  -3  16         12.80          2.49         4.95 o                         
   4  -3  16        102.93         83.00        24.74 o                         
   5  -3  16         13.44         13.91        27.80 o                         
   6  -3  16         45.02         45.63        15.88 o                         
  -7  -2  16          0.84         16.11        15.79 o                         
  -6  -2  16         23.37         19.55        15.80 o                         
  -5  -2  16          0.00         -3.48        12.98 o                         
  -4  -2  16         35.84         69.02        18.95 o                         
  -3  -2  16        314.02        323.55        38.08 o                         
  -2  -2  16         50.21         74.92        14.72 o                         
  -1  -2  16          0.04          0.86         5.61 o                         
   0  -2  16         50.85         47.75         5.57 o                         
   1  -2  16          8.96          5.29         4.73 o                         
   2  -2  16        835.34        625.28        78.18 o                         
   3  -2  16          4.48          5.72         5.99 o                         
   4  -2  16         30.54         38.67        14.40 o                         
   5  -2  16         13.31          4.08         7.87 o                         
   6  -2  16         22.05         31.35        23.42 o                         
  -7  -1  16          0.66          9.13        13.06 o                         
  -6  -1  16          8.45          4.66        11.15 o                         
  -5  -1  16        175.87        232.80        35.76 o                         
  -4  -1  16        247.41        309.57        37.86 o                         
  -3  -1  16          1.03         -6.10         8.47 o                         
  -2  -1  16          3.59         -0.88         5.29 o                         
  -1  -1  16         85.99         90.01        14.76 o                         
   0  -1  16        118.82         78.50        12.44 o                         
   1  -1  16         49.99         41.73         6.23 o                         
   2  -1  16        136.79        127.46        23.61 o                         
   3  -1  16         17.44         37.29        12.63 o                         
   4  -1  16          1.23          6.95         6.99 o                         
   5  -1  16         23.01          6.60         7.69 o                         
   6  -1  16          0.14         16.88        20.69 o                         
  -7   0  16          4.49          0.79        12.11 o                         
  -6   0  16         16.32         13.25        11.35 o                         
  -5   0  16         34.34         54.41        16.68 o                         
  -4   0  16         19.52         22.99        11.94 o                         
  -3   0  16          2.37         -2.32         6.65 o                         
  -2   0  16         24.93         23.23         9.20 o                         
  -1   0  16         20.07         15.12         5.06 o                         
   0   0  16         82.45         78.59        14.54 o                         
   1   0  16        119.46        112.00        17.37 o                         
   2   0  16        164.50        154.69        16.02 o                         
   3   0  16          6.89          7.86         7.36 o                         
   4   0  16          5.34          9.33         7.68 o                         
   5   0  16         21.60         35.37        44.53 o                         
   6   0  16          0.48         12.67        11.73 o                         
  -7   1  16          0.06         -0.70         8.07 o                         
  -6   1  16          9.96         11.63        10.48 o                         
  -5   1  16         14.32          3.16         8.43 o                         
  -4   1  16         51.17         63.99        16.16 o                         
  -3   1  16         50.14         54.34        21.43 o                         
  -2   1  16        250.04        234.41        25.05 o                         
  -1   1  16        354.23        342.91        54.03 o                         
   0   1  16        437.97        371.08        27.92 o                         
   1   1  16         55.51         51.44        12.36 o                         
   2   1  16          3.98          5.46         7.83 o                         
   3   1  16         41.56         55.87        29.33 o                         
   4   1  16          0.92          1.74         7.28 o                         
   5   1  16         17.84         21.99        13.55 o                         
  -7   2  16          0.03          0.52         7.54 o                         
  -6   2  16         54.25         50.90        16.98 o                         
  -5   2  16          2.00          2.49         7.30 o                         
  -4   2  16          0.44          4.53         8.11 o                         
  -3   2  16         70.47         92.54        17.80 o                         
  -2   2  16         59.50         70.75        11.47 o                         
  -1   2  16          0.01         -0.84         6.29 o                         
   0   2  16        398.83        467.18        48.59 o                         
   1   2  16         21.85         19.23         8.58 o                         
   2   2  16          0.05          7.82         6.51 o                         
   3   2  16          7.94          0.04         7.13 o                         
   4   2  16         52.19         13.28        12.78 o                         
   5   2  16         98.07         86.81        38.60 o                         
  -7   3  16          2.39          9.77        13.17 o                         
  -6   3  16        121.33        148.38        30.29 o                         
  -5   3  16          2.36          1.43         7.88 o                         
  -4   3  16         12.87          3.80         9.34 o                         
  -3   3  16         19.76         25.30         9.02 o                         
  -2   3  16        162.92        153.95        27.53 o                         
  -1   3  16        201.08        215.43        23.62 o                         
   0   3  16          5.82          8.93         7.77 o                         
   1   3  16          1.42          1.32         6.30 o                         
   2   3  16         49.29         77.88        19.53 o                         
   3   3  16        242.16        283.23        34.26 o                         
   4   3  16        169.64        259.73        39.22 o                         
  -7   4  16          0.19          8.75        12.32 o                         
  -6   4  16        102.47        111.53        39.28 o                         
  -5   4  16         14.26          4.77        11.53 o                         
  -4   4  16         65.87         65.80        13.32 o                         
  -3   4  16        518.70        504.34        50.19 o                         
  -2   4  16        344.03        296.10        29.08 o                         
  -1   4  16        169.72        174.42        39.92 o                         
   0   4  16          1.50          2.24         6.36 o                         
   1   4  16          0.33         37.73        42.78 o                         
   2   4  16         22.90         18.39        14.28 o                         
   3   4  16         11.21         10.19        11.19 o                         
  -7   5  16          5.95         12.96        25.47 o                         
  -6   5  16         76.44        107.43        47.73 o                         
  -5   5  16         44.70         54.56        32.58 o                         
  -4   5  16          0.12        -18.59        23.61 o                         
  -3   5  16        352.30        378.78        72.34 o                         
  -2   5  16         26.01         20.36        15.01 o                         
  -1   5  16         25.60         31.06        18.14 o                         
   0   5  16         15.30         13.29        13.82 o                         
   1   5  16         39.87        111.90        29.40 o                         
   2   5  16        107.23        221.38        74.90 o                         
  -6   6  16         47.77         87.74        56.58 o                         
  -4   6  16         11.25         -1.98        10.47 o                         
  -3   6  16          1.85          5.04        11.76 o                         
  -2   6  16         20.00         19.85        16.34 o                         
  -1   6  16          0.39          0.89        12.57 o                         
   0   6  16        229.68        318.17        51.46 o                         
   1   6  16         15.46         49.58        24.80 o                         
  -5   7  16          0.10         -1.86        20.12 o                         
  -4   7  16          9.01         13.17        16.35 o                         
  -3   7  16         22.65         12.95        15.35 o                         
  -2   7  16         21.86          0.77        10.42 o                         
  -1   7  16          0.05         -1.39        11.59 o                         
   0   7  16         16.73         40.45        27.60 o                         
   1  -9  17          0.48          6.19        14.24 o                         
   2  -9  17        166.83        204.81        31.63 o                         
  -2  -8  17          0.47         -4.48        10.00 o                         
  -1  -8  17          0.17         -7.55        12.09 o                         
   0  -8  17        119.64        165.11        30.59 o                         
   1  -8  17         10.52         32.32        21.32 o                         
   2  -8  17          0.55         -0.14         7.12 o                         
   3  -8  17          5.87         -3.72        10.28 o                         
   4  -8  17        157.86        130.28       119.20 o                         
  -3  -7  17          0.69          2.15        10.56 o                         
  -2  -7  17         10.54         11.38        14.95 o                         
  -1  -7  17          0.21          5.70         9.96 o                         
   0  -7  17         38.22         68.04        18.88 o                         
   1  -7  17         25.72         51.63        25.09 o                         
   2  -7  17         16.53         13.67        17.71 o                         
   3  -7  17          0.31          4.71         8.52 o                         
   4  -7  17         16.05         17.21        12.99 o                         
   5  -7  17          6.10         11.27        18.61 o                         
  -4  -6  17         18.08         20.97        16.47 o                         
  -3  -6  17          9.75         12.08        13.17 o                         
  -2  -6  17          3.83         15.32        12.59 o                         
  -1  -6  17          1.95          6.39         9.09 o                         
   0  -6  17        122.90        128.15        22.56 o                         
   1  -6  17         33.35         36.80        13.75 o                         
   2  -6  17         33.69         18.96         7.70 o                         
   3  -6  17          3.66         -2.78         5.15 o                         
   4  -6  17          7.84         24.04        10.46 o                         
   5  -6  17         31.13         25.12        11.38 o                         
  -5  -5  17          1.28         -0.19         9.51 o                         
  -4  -5  17        259.00        312.02        48.99 o                         
  -3  -5  17          7.95          9.32        12.13 o                         
  -2  -5  17        364.59        472.79        53.03 o                         
  -1  -5  17        162.92        189.64        28.03 o                         
   0  -5  17          1.49         -0.44         6.34 o                         
   1  -5  17          0.82         11.79         9.00 o                         
   2  -5  17         28.46         14.56         5.64 o                         
   3  -5  17          4.09          4.92         6.24 o                         
   4  -5  17          0.02          4.68        10.00 o                         
   5  -5  17         16.95         14.48        13.39 o                         
   6  -5  17          1.29        -16.51        26.07 o                         
  -5  -4  17          0.41          1.53        11.92 o                         
  -4  -4  17         33.75         37.86        16.96 o                         
  -3  -4  17        164.01        154.92        29.30 o                         
  -2  -4  17         39.86         43.49        15.29 o                         
  -1  -4  17        179.53        193.46        26.50 o                         
   0  -4  17        248.96        239.83        29.74 o                         
   1  -4  17         42.01         57.30        22.06 o                         
   2  -4  17         52.24         29.43        10.13 o                         
   3  -4  17          1.11          2.43         5.34 o                         
   4  -4  17         17.99          5.26        11.37 o                         
   5  -4  17         68.23         55.06        21.68 o                         
   6  -4  17          0.23         -9.70        10.46 o                         
  -6  -3  17          0.15         -0.06         8.81 o                         
  -5  -3  17         30.06         31.87        17.36 o                         
  -4  -3  17         37.94         86.41        23.73 o                         
  -3  -3  17        326.17        386.21        48.61 o
[truncated: 48,036 more chars]
