# Supplementary material for: Quaternary and quinary molecular solids based on structural inequivalence and combinatorial approaches: 2-nitro­resorcinol and 4,6-di­chloro­resorcinol
Source: IUCrJ. 2021 Jan 11;8(Pt 2):178–85. doi: 10.1107/S2052252520016589 (PMC7924232; doi:10.1107/S2052252520016589)
Supplement: Supplementary file 21 [file m-08-00178-19NTES-TMP-PYR-4DMAPsup21.hkl]

data_19NTES-TMP-PYR-4DMAP                                                       
_shelx_title ' 11 in P-1'                                                       
_shelx_refln_list_code          4                                               
_shelx_F_calc_maximum      168.43                                               
_exptl_crystal_F_000       472.00                                               
_reflns_d_resolution_high  0.7701                                               
                                                                                
loop_                                                                           
 _space_group_symop_operation_xyz                                               
 'x, y, z'                                                                      
 '-x, -y, -z'                                                                   
                                                                                
_cell_length_a     7.7634                                                       
_cell_length_b     8.9486                                                       
_cell_length_c    16.3685                                                       
_cell_angle_alpha  83.021                                                       
_cell_angle_beta   82.842                                                       
_cell_angle_gamma  88.111                                                       
                                                                                
_shelx_F_squared_multiplier     1.000                                           
                                                                                
loop_                                                                           
 _refln_index_h                                                                 
 _refln_index_k                                                                 
 _refln_index_l                                                                 
 _refln_F_squared_calc                                                          
 _refln_F_squared_meas                                                          
 _refln_F_squared_sigma                                                         
 _refln_observed_status                                                         
   2   0   0         36.00        291.20         6.88 o                         
   3   0   0       1847.97       1701.52        19.32 o                         
   4   0   0        603.58        651.60        10.28 o                         
   5   0   0         14.65         18.70         1.78 o                         
   6   0   0        110.19        104.07         4.50 o                         
   7   0   0          1.52          2.08         1.48 o                         
   8   0   0          9.31         12.23         4.88 o                         
   9   0   0          5.29          7.39         3.48 o                         
  10   0   0         30.35         22.47         5.98 o                         
  -9   1   0          4.43          7.68         4.04 o                         
  -8   1   0         93.66         81.16         4.71 o                         
  -7   1   0        361.12        330.52         9.22 o                         
  -6   1   0        163.94        144.37         5.57 o                         
  -5   1   0        178.95        166.42         4.88 o                         
  -4   1   0       2830.29       2635.06        38.86 o                         
  -3   1   0       5352.65       5264.24        66.43 o                         
  -2   1   0       2809.15       2858.69        23.73 o                         
  -1   1   0        573.81        533.99         4.47 o                         
   1   1   0        168.00        134.37         1.58 o                         
   2   1   0        624.08       1201.03        87.50 o                         
   3   1   0        488.22        423.02         6.24 o                         
   4   1   0        431.50        469.12        40.87 o                         
   5   1   0         16.11         17.57         1.90 o                         
   6   1   0         41.17         43.07         2.94 o                         
   7   1   0         14.67         19.74         3.74 o                         
   8   1   0         11.19          9.73         2.45 o                         
   9   1   0         24.30         20.73         4.95 o                         
  -9   2   0          6.48          1.72         3.00 o                         
  -8   2   0          2.20          1.17         1.57 o                         
  -7   2   0         43.78         33.13         6.62 o                         
  -6   2   0        727.42        703.14        14.22 o                         
  -5   2   0        351.23        334.39         8.24 o                         
  -4   2   0       5743.23       6057.44        65.43 o                         
  -3   2   0        141.57        147.14         3.29 o                         
  -2   2   0        595.13        641.19        19.82 o                         
  -1   2   0         82.79         72.41         2.63 o                         
   0   2   0        232.13        198.00         6.06 o                         
   1   2   0        139.76         98.15         1.66 o                         
   2   2   0         59.21         68.52         1.61 o                         
   3   2   0        224.78        215.18         3.95 o                         
   4   2   0         77.22         65.82         3.26 o                         
   5   2   0         29.15         32.72         3.28 o                         
   6   2   0        680.88        687.34        13.90 o                         
   7   2   0          1.57          1.86         1.60 o                         
   8   2   0          0.24         -0.49         1.58 o                         
   9   2   0         10.38         16.58         4.32 o                         
  -9   3   0         30.63         14.40        14.56 o                         
  -8   3   0        516.93        447.82        16.02 o                         
  -7   3   0         23.81         18.25         6.09 o                         
  -6   3   0        342.41        326.26         9.82 o                         
  -5   3   0         58.81         75.42         6.67 o                         
  -4   3   0         43.64         40.61         2.90 o                         
  -3   3   0          7.83          6.37         1.06 o                         
  -2   3   0       1046.84        887.38         9.70 o                         
  -1   3   0        137.42        134.50         3.49 o                         
   0   3   0        219.69        201.02        12.24 o                         
   1   3   0         60.12         71.81         2.93 o                         
   2   3   0         31.04         48.95         4.49 o                         
   3   3   0         20.49         32.68         1.60 o                         
   4   3   0        560.21        573.46        10.05 o                         
   5   3   0         60.30         70.07         4.98 o                         
   6   3   0         12.36         11.89         2.19 o                         
   7   3   0         14.53         16.89         2.62 o                         
   8   3   0          0.02         -0.38         1.57 o                         
   9   3   0          2.44         -1.82         4.45 o                         
  -9   4   0          4.35          6.47         6.47 o                         
  -8   4   0         28.41         22.15         7.08 o                         
  -7   4   0          1.87          2.75         1.78 o                         
  -6   4   0          8.85          6.63         2.87 o                         
  -5   4   0         14.21         10.27         4.49 o                         
  -4   4   0          8.07          7.48         3.62 o                         
  -3   4   0        800.74        795.97        28.08 o                         
  -2   4   0         48.55        165.04         5.06 o                         
  -1   4   0       1209.85       1141.10        26.75 o                         
   0   4   0        451.96        536.28        10.44 o                         
   1   4   0        120.90        106.00         4.14 o                         
   2   4   0       2655.85       2768.22        41.57 o                         
   3   4   0        563.37        627.79        20.45 o                         
   4   4   0        285.44        285.54         6.51 o                         
   5   4   0         34.84         36.20         2.68 o                         
   6   4   0        131.71        147.08         5.91 o                         
   7   4   0         43.25         40.98         3.76 o                         
   8   4   0         19.40         25.85         6.62 o                         
   9   4   0          0.82         10.31         8.09 o                         
  -8   5   0         16.36         19.54         4.32 o                         
  -7   5   0          9.55         10.03         3.69 o                         
  -6   5   0          0.62          1.30         1.70 o                         
  -5   5   0         39.81         24.71        19.82 o                         
  -4   5   0        712.88        736.30        66.50 o                         
  -3   5   0        373.24        367.65         9.94 o                         
  -2   5   0        455.72        463.91        25.51 o                         
  -1   5   0         29.33         36.67         5.99 o                         
   0   5   0       1522.36       1591.22        69.42 o                         
   1   5   0        414.53        380.76         7.08 o                         
   2   5   0        117.86        114.55        10.32 o                         
   3   5   0         43.79         50.89         4.14 o                         
   4   5   0         57.65         56.74         6.98 o                         
   5   5   0         39.10         43.21         4.41 o                         
   6   5   0          0.00         -0.57         1.59 o                         
   7   5   0        105.72        105.55         8.20 o                         
   8   5   0          7.70          9.65         4.19 o                         
   9   5   0         14.08         17.79         8.49 o                         
  -8   6   0          4.36          7.33         4.03 o                         
  -7   6   0         38.43         43.59         5.29 o                         
  -6   6   0          3.83          2.76         2.67 o                         
  -5   6   0        514.09        535.44        17.86 o                         
  -4   6   0          2.29          6.40         2.33 o                         
  -3   6   0         39.89         70.63        11.12 o                         
  -2   6   0        305.23        326.96        10.19 o                         
  -1   6   0         11.85         14.51         2.64 o                         
   0   6   0          6.25         10.08         1.48 o                         
   1   6   0          4.50          8.26         4.23 o                         
   2   6   0          5.95          8.15         2.40 o                         
   3   6   0        137.35        126.02         6.82 o                         
   4   6   0          5.49          5.21         2.13 o                         
   5   6   0        304.03        319.12        13.55 o                         
   6   6   0         88.29         87.64         7.62 o                         
   7   6   0        145.36        150.31        10.94 o                         
   8   6   0         71.20         60.98         7.48 o                         
  -7   7   0         15.36         24.68         5.58 o                         
  -6   7   0        138.32        143.23         9.37 o                         
  -5   7   0          8.11          7.08         3.64 o                         
  -4   7   0        165.48        194.20        14.06 o                         
  -3   7   0         10.86         38.71         6.87 o                         
  -2   7   0          0.85          0.71         2.33 o                         
  -1   7   0         16.68         23.65         3.25 o                         
   0   7   0         31.23         27.56         2.54 o                         
   1   7   0        180.31        150.55        12.98 o                         
   2   7   0         33.98         29.91         3.05 o                         
   3   7   0        234.19        231.19        16.38 o                         
   4   7   0        212.68        148.99        94.45 o                         
   5   7   0         42.31         45.99         7.08 o                         
   6   7   0          5.36          4.85         3.43 o                         
   7   7   0          6.59          5.86         3.91 o                         
   8   7   0          0.19         -0.20         3.44 o                         
  -7   8   0          4.51          4.21         4.12 o                         
  -6   8   0         27.47         28.96         5.65 o                         
  -5   8   0          0.88          2.81         3.74 o                         
  -4   8   0         22.64         29.67         7.48 o                         
  -3   8   0          0.01         -2.61         2.79 o                         
  -2   8   0          1.63          1.01         2.02 o                         
  -1   8   0         62.85         70.94         5.98 o                         
   0   8   0         82.64         78.12         6.21 o                         
   1   8   0         95.11         91.39         4.82 o                         
   2   8   0        203.93        160.14         7.57 o                         
   3   8   0        106.80        101.71         7.33 o                         
   4   8   0         22.98          8.97         5.37 o                         
   5   8   0         52.22         39.66        12.81 o                         
   6   8   0         53.41         73.06         8.29 o                         
   7   8   0         11.00         13.05         5.53 o                         
  -6   9   0          2.54         -3.45         4.32 o                         
  -5   9   0          2.09         -0.25         2.64 o                         
  -4   9   0          1.29          1.28         4.25 o                         
  -3   9   0          0.21         -2.68         3.01 o                         
  -2   9   0         97.82         92.77         7.48 o                         
  -1   9   0          9.08          4.87         3.25 o                         
   0   9   0        142.42        131.26         8.29 o                         
   1   9   0          0.00          0.40         3.03 o                         
   2   9   0          0.18          0.61         1.70 o                         
   3   9   0          1.70          2.03         1.90 o                         
   4   9   0         29.94         19.10         9.18 o                         
   5   9   0         11.69          8.49         5.56 o                         
   6   9   0          1.40          0.65         3.21 o                         
  -4  10   0         40.87         48.15         8.18 o                         
  -3  10   0         12.27         13.54         5.50 o                         
  -2  10   0         88.34         84.94         7.58 o                         
  -1  10   0          4.28          6.69         3.93 o                         
   0  10   0         11.57          9.77         4.51 o                         
   1  10   0          2.43          4.57         2.69 o                         
   2  10   0          3.42          5.08         3.54 o                         
   3  10   0         17.47         12.33        12.33 o                         
   4  10   0         12.75         14.96         8.69 o                         
   5  10   0         20.27         16.38         8.49 o                         
  -2  11   0          1.97          2.00         3.64 o                         
  -1  11   0          7.69          7.24         4.36 o                         
   0  11   0         38.83         39.66         6.41 o                         
   1  11   0         21.53         23.94         5.15 o                         
   2  11   0          0.25         -1.27         3.84 o                         
   3  11   0          2.24          4.04         7.08 o                         
  -2 -11   1        197.48        183.92        12.89 o                         
  -1 -11   1         41.37         44.63         7.03 o                         
   0 -11   1          0.00         -0.24         3.03 o                         
   1 -11   1         14.53         18.52         6.10 o                         
   2 -11   1         51.67         53.48         8.89 o                         
  -4 -10   1          5.91          3.44         6.47 o                         
  -3 -10   1         27.77         28.13         4.91 o                         
  -2 -10   1         51.44         48.02         6.98 o                         
  -1 -10   1         22.96         34.47         4.99 o                         
   0 -10   1          0.83          4.25         3.44 o                         
   1 -10   1          7.75          6.41         4.12 o                         
   2 -10   1          0.68          1.50         4.14 o                         
   3 -10   1         20.29         17.45         4.50 o                         
   4 -10   1         94.40        105.17        11.02 o                         
  -6  -9   1         89.08         87.84         9.43 o                         
  -5  -9   1         26.48         35.73         6.36 o                         
  -4  -9   1          0.13          0.78         1.93 o                         
  -3  -9   1         23.44         20.09         8.89 o                         
  -2  -9   1         71.53         63.40         5.87 o                         
  -1  -9   1         15.01         19.34         3.48 o                         
   0  -9   1        125.49        107.71         7.58 o                         
   1  -9   1         27.21         42.25         9.60 o                         
   2  -9   1        205.69        213.04        11.57 o                         
   3  -9   1         63.65         70.08         7.33 o                         
   4  -9   1         10.33         10.29         4.22 o                         
   5  -9   1         17.53         26.11        14.86 o                         
   6  -9   1          1.05          1.14         3.88 o                         
  -7  -8   1          0.04          5.79         4.61 o                         
  -6  -8   1         16.40         17.07         5.15 o                         
  -5  -8   1          2.39          1.34         1.73 o                         
  -4  -8   1         69.04         59.37         6.39 o                         
  -3  -8   1         55.35         54.84         5.34 o                         
  -2  -8   1        379.37        311.76        11.59 o                         
  -1  -8   1         41.65         38.15         5.64 o                         
   0  -8   1        107.15         96.95         6.36 o                         
   1  -8   1         97.53         84.74         6.00 o                         
   2  -8   1          1.65          3.54         2.85 o                         
   3  -8   1          1.12          0.90         2.43 o                         
   4  -8   1        162.69        187.48        16.79 o                         
   5  -8   1         89.40         96.77         9.13 o                         
   6  -8   1         27.01         20.10         4.90 o                         
   7  -8   1          0.60          4.70         4.28 o                         
  -7  -7   1         83.09         98.01         8.91 o                         
  -6  -7   1        107.71         95.75         7.85 o                         
  -5  -7   1        422.04        405.41        20.13 o                         
  -4  -7   1        100.38         83.24         6.61 o                         
  -3  -7   1        301.05        285.33        11.31 o                         
  -2  -7   1        124.52        102.26         4.33 o                         
  -1  -7   1          5.06          6.03         1.41 o                         
   0  -7   1          4.06         11.38         4.65 o                         
   1  -7   1        200.80        204.04         8.03 o                         
   2  -7   1         87.27         77.18         5.93 o                         
   3  -7   1          4.09          5.27         2.91 o                         
   4  -7   1        149.66        145.98         8.58 o                         
   5  -7   1        212.08        216.76        11.80 o                         
   6  -7   1         31.94         34.10         5.16 o                         
   7  -7   1          2.25          2.40         2.99 o                         
  -8  -6   1        113.93        132.65        17.79 o                         
  -7  -6   1          8.17          5.54         3.27 o                         
  -6  -6   1         17.39         13.22         5.99 o                         
  -5  -6   1        115.23        106.92         6.64 o                         
  -4  -6   1          0.62          1.92         1.36 o                         
  -3  -6   1        122.10        123.37         6.03 o                         
  -2  -6   1         45.35         52.61         3.23 o                         
  -1  -6   1         33.02         33.85         4.98 o                         
   0  -6   1         94.45         87.80         3.80 o                         
   1  -6   1        230.26        233.41         8.03 o                         
   2  -6   1        296.37        328.99        10.28 o                         
   3  -6   1         14.81         21.45         3.20 o                         
   4  -6   1        490.49        496.71        20.23 o                         
   5  -6   1        264.95        307.42        23.56 o                         
   6  -6   1        163.77        147.99        13.45 o                         
   7  -6   1          1.27          2.27         3.01 o                         
   8  -6   1         10.66         17.34         4.71 o                         
  -8  -5   1         30.88         31.74         8.29 o                         
  -7  -5   1        513.84        529.88        19.97 o                         
  -6  -5   1        372.35        392.54        14.98 o                         
  -5  -5   1          2.09          1.59         1.40 o                         
  -4  -5   1          8.79         10.97         4.68 o                         
  -3  -5   1         56.36         89.22         9.20 o                         
  -2  -5   1        155.74        144.81         4.00 o                         
  -1  -5   1         20.42         25.08         4.15 o                         
   0  -5   1         46.14         72.50         3.02 o                         
   1  -5   1         72.95         59.63         4.68 o                         
   2  -5   1        479.81        471.03        14.07 o                         
   3  -5   1        286.42        282.58         9.19 o                         
   4  -5   1         11.13          7.69         2.36 o                         
   5  -5   1         68.40         74.24         6.47 o                         
   6  -5   1          6.19          6.67         2.72 o                         
   7  -5   1          0.40          1.39         2.53 o                         
   8  -5   1          0.58          2.93         3.74 o                         
  -8  -4   1          1.64          4.22         2.16 o                         
  -7  -4   1        270.42        259.45         9.08 o                         
  -6  -4   1        523.95        529.33        13.39 o                         
  -5  -4   1          0.41          2.10         1.48 o                         
  -4  -4   1         42.58         39.09         2.48 o                         
  -3  -4   1        165.14        172.13         4.52 o                         
  -2  -4   1        470.29        545.58        10.15 o                         
  -1  -4   1        858.15        816.67        26.68 o                         
   0  -4   1        250.68        229.84         9.49 o                         
   1  -4   1         90.77        163.53        30.74 o                         
   2  -4   1          5.29        318.75        54.39 o                         
   3  -4   1         15.62         39.29         9.60 o                         
   4  -4   1         18.06         15.19         3.03 o                         
   5  -4   1          8.08         13.19         5.83 o                         
   6  -4   1        133.91        112.27         6.27 o                         
   7  -4   1          0.47          2.87         1.66 o                         
   8  -4   1         14.33         17.34         4.11 o                         
   9  -4   1         12.32          8.29         5.26 o                         
  -9  -3   1         15.50         28.91         9.30 o                         
  -8  -3   1          0.82         -0.82         1.91 o                         
  -7  -3   1         14.41         15.98         2.50 o                         
  -6  -3   1        171.26        168.70         5.78 o                         
  -5  -3   1          7.90         19.85         2.19 o                         
  -4  -3   1        367.14        376.69         9.62 o                         
  -3  -3   1          5.07         10.72         1.72 o                         
  -2  -3   1       2158.56       2075.19        23.55 o                         
  -1  -3   1        407.06        384.01        10.90 o                         
   0  -3   1         33.04         32.77         1.01 o                         
   1  -3   1       2814.12       2569.67        33.18 o                         
   2  -3   1        176.81        171.30         8.40 o                         
   3  -3   1        384.76        380.05        14.98 o                         
   4  -3   1          6.20        116.15        11.02 o                         
   5  -3   1         14.22          9.87         4.49 o                         
   6  -3   1         62.68         63.81         4.69 o                         
   7  -3   1        118.63        115.82         6.99 o                         
   8  -3   1        163.72        151.97         8.31 o                         
   9  -3   1         18.31          9.55        10.01 o                         
  -9  -2   1          7.66         14.83         8.09 o                         
  -8  -2   1        304.76        280.92         9.79 o                         
  -7  -2   1          3.69          6.87         3.24 o                         
  -6  -2   1        113.57        113.13         7.50 o                         
  -5  -2   1         85.11         76.21         3.41 o                         
  -4  -2   1         70.03         73.96         2.86 o                         
  -3  -2   1         12.25         23.42         7.58 o                         
  -2  -2   1        510.28        462.94         8.87 o                         
  -1  -2   1        758.12        658.03        13.55 o                         
   0  -2   1       3750.32       3570.21        75.41 o                         
   1  -2   1         65.64         54.54         1.64 o                         
   2  -2   1        105.42        125.28         4.80 o                         
   3  -2   1        143.36        116.56         3.54 o                         
   4  -2   1        707.52        694.47        11.09 o                         
   5  -2   1          7.41         13.94         3.90 o                         
   6  -2   1        784.19        770.18        18.47 o                         
   7  -2   1         68.62         70.11         5.05 o                         
   8  -2   1        156.14        140.41         7.57 o                         
   9  -2   1         97.50         44.95        34.68 o                         
  -9  -1   1         61.97         62.25         7.48 o                         
  -8  -1   1        117.43        103.11         5.39 o                         
  -7  -1   1         26.29         29.34         3.66 o                         
  -6  -1   1         46.08         53.59         3.18 o                         
  -5  -1   1         25.29         17.79         1.82 o                         
  -4  -1   1        750.99        718.93        14.93 o                         
  -3  -1   1         72.60         82.82         2.79 o                         
  -2  -1   1        106.93        105.08         2.27 o                         
  -1  -1   1       2097.04       1910.72        13.85 o                         
   1  -1   1         88.01         71.18         1.18 o                         
   2  -1   1      17082.96      17010.04       117.17 o                         
   3  -1   1         80.37         84.98         3.71 o                         
   4  -1   1        262.91        269.21         5.37 o                         
   5  -1   1         97.49         92.59         3.96 o                         
   6  -1   1        135.83        120.35         4.64 o                         
   7  -1   1         12.16         11.89         2.68 o                         
   8  -1   1          8.15          8.14         2.47 o                         
   9  -1   1         41.40         48.54         6.14 o                         
  -9   0   1          0.61          0.84         2.47 o                         
  -8   0   1         44.32         36.37         4.14 o                         
  -7   0   1          2.52          1.60         1.44 o                         
  -6   0   1          4.74          8.82         1.98 o                         
  -5   0   1          9.48          8.68         1.45 o                         
  -4   0   1       1783.39       1855.57        22.54 o                         
  -3   0   1        165.13        164.80         3.89 o                         
  -2   0   1      15968.72      16063.14       150.09 o                         
  -1   0   1       1123.84       1036.52        11.33 o                         
   2   0   1       9847.79       9803.03        70.69 o                         
   3   0   1        557.83        557.59         7.47 o                         
   4   0   1       1193.77       1255.03        34.61 o                         
   5   0   1        115.94        123.94         4.09 o                         
   6   0   1         81.44         84.09         3.88 o                         
   7   0   1          2.50          3.34         1.78 o                         
   8   0   1          2.14          1.95         1.98 o                         
   9   0   1          7.09          8.22         3.48 o                         
  10   0   1         41.16         37.61        10.72 o                         
  -9   1   1          0.14          0.61         2.53 o                         
  -8   1   1          3.01          1.14         1.50 o                         
  -7   1   1          5.57         10.64         2.08 o                         
  -6   1   1        118.89        123.34         4.78 o                         
  -5   1   1          3.42         -0.02         0.86 o                         
  -4   1   1        682.98        690.05        10.41 o                         
  -3   1   1         49.46         49.43         4.07 o                         
  -2   1   1      28367.74      29341.06       261.48 o                         
  -1   1   1         64.25         55.75         1.11 o                         
   1   1   1          0.87          2.07         0.44 o                         
   2   1   1        146.07        395.07        13.53 o                         
   3   1   1       1414.60       1283.36        16.44 o                         
   4   1   1         82.65         77.88         7.29 o                         
   5   1   1         36.79         29.48         2.18 o                         
   6   1   1         54.59         46.28         3.18 o                         
   7   1   1         22.72         22.16         3.32 o                         
   8   1   1        114.38        116.61         5.75 o                         
   9   1   1          5.81          3.14         2.93 o                         
  10   1   1         28.48         27.90        10.11 o                         
  -9   2   1         36.57         43.57         6.36 o                         
  -8   2   1         27.81         28.06         3.32 o                         
  -7   2   1         11.99         15.71         2.63 o                         
  -6   2   1       1888.98       1828.88        29.84 o                         
  -5   2   1        219.74        228.13         5.56 o                         
  -4   2   1        393.50        461.66        11.32 o                         
  -3   2   1        156.56        113.45         6.88 o                         
  -2   2   1       2304.62       2507.06        35.97 o                         
  -1   2   1        237.05        189.39         3.95 o                         
   0   2   1        450.32        458.33        13.33 o                         
   1   2   1        104.53         97.88         2.01 o                         
   2   2   1       1688.17       1555.95        23.57 o                         
   3   2   1        251.16        213.26         3.95 o                         
   4   2   1          0.13         35.74         2.33 o                         
   5   2   1         15.57         16.84         1.72 o                         
   6   2   1          0.24         -0.52         1.21 o                         
   7   2   1         66.94         59.76         3.93 o                         
   8   2   1        187.53        178.07         7.45 o                         
   9   2   1         93.27         82.71         7.99 o                         
  -9   3   1         16.14         19.47         5.24 o                         
  -8   3   1        376.54        323.75        10.85 o                         
  -7   3   1         92.11         89.77         4.86 o                         
  -6   3   1        277.65        295.94        10.06 o                         
  -5   3   1        152.00        134.66         4.49 o                         
  -4   3   1         94.50         80.16         3.03 o                         
  -3   3   1          6.65          7.46         1.08 o                         
  -2   3   1        193.31        247.95        10.01 o                         
  -1   3   1       1111.99        974.45        11.55 o                         
   0   3   1        888.11        910.94        19.43 o                         
   1   3   1         64.73         52.30         1.83 o                         
   2   3   1        186.34        231.64         8.90 o                         
   3   3   1          0.79          8.36         7.68 o                         
   4   3   1       1992.15       1971.18        27.02 o                         
   5   3   1          6.66          6.22         1.58 o                         
   6   3   1        134.65        131.85         5.06 o                         
   7   3   1          1.87          0.69         1.49 o                         
   8   3   1          2.91          2.87         2.52 o                         
   9   3   1          0.04          5.46         6.87 o                         
  -9   4   1         23.99         13.14         7.89 o                         
  -8   4   1        177.68        144.19         8.44 o                         
  -7   4   1          0.36          0.17         1.36 o                         
  -6   4   1         44.58         50.44         4.18 o                         
  -5   4   1         13.92         16.37         2.05 o                         
  -4   4   1         19.70         21.49         1.98 o                         
  -3   4   1        275.03        257.17         5.86 o                         
  -2   4   1         40.59         38.29         1.53 o                         
  -1   4   1        857.16        813.46        10.08 o                         
   0   4   1        192.39        238.70         7.86 o                         
   1   4   1        210.75        192.32        23.87 o                         
   2   4   1       1620.03       1719.77        21.34 o                         
   3   4   1         47.45         49.91         2.15 o                         
   4   4   1        119.44        134.69         4.22 o                         
   5   4   1        524.42        478.17        12.84 o                         
   6   4   1        385.51        385.84        21.50 o                         
   7   4   1        209.10        214.92        14.94 o                         
   8   4   1          0.17          4.00         2.87 o                         
   9   4   1          2.80          5.26         7.08 o                         
  -8   5   1          2.30         -3.03         5.26 o                         
  -7   5   1         58.59         53.19         5.53 o                         
  -6   5   1         42.04         31.98         4.11 o                         
  -5   5   1        266.08        262.62        18.41 o                         
  -4   5   1         52.10         47.31         2.95 o                         
  -3   5   1          2.46          5.04         2.43 o                         
  -2   5   1       1822.74       1822.99        33.22 o                         
  -1   5   1         73.98         97.06        14.01 o                         
   0   5   1       1495.96       1618.11        52.25 o                         
   1   5   1        831.70        776.80        20.18 o                         
   2   5   1         31.86         52.21        12.07 o                         
   3   5   1         53.24         62.69         4.23 o                         
   4   5   1          0.30          0.15         0.81 o                         
   5   5   1         61.67         52.36         7.28 o                         
   6   5   1        185.19        173.59         9.90 o                         
   7   5   1          0.10          2.43         4.04 o                         
   8   5   1         15.37         15.39         6.17 o                         
   9   5   1          0.04         -2.83         5.66 o                         
  -8   6   1          0.37         -2.22         4.04 o                         
  -7   6   1          1.27          3.60         2.79 o                         
  -6   6   1         22.13         21.17         3.79 o                         
  -5   6   1          4.85          6.87         2.91 o                         
  -4   6   1        117.28        132.77         7.37 o                         
  -3   6   1         19.56         16.72         1.70 o                         
  -2   6   1         48.17         47.33         3.52 o                         
  -1   6   1        202.62        216.22         7.29 o                         
   0   6   1         58.40         38.58         2.01 o                         
   1   6   1          0.69          1.04         1.58 o                         
   2   6   1          3.46         10.01         1.75 o                         
   3   6   1        514.37        534.50        15.31 o                         
   4   6   1          7.42          9.54         5.14 o                         
   5   6   1        523.25        489.32        27.22 o                         
   6   6   1          3.59          2.79         1.89 o                         
   7   6   1        123.20        126.65         9.86 o                         
   8   6   1          0.02          1.01         2.86 o                         
  -7   7   1         34.60         31.05         5.67 o                         
  -6   7   1        153.75        169.99         9.94 o                         
  -5   7   1         28.67         29.10         5.05 o                         
  -4   7   1        245.21        280.47        12.12 o                         
  -3   7   1         38.17         86.18        20.83 o                         
  -2   7   1         29.27         27.09         3.50 o                         
  -1   7   1          9.53         17.48         4.69 o                         
   0   7   1         12.11          9.19         2.22 o                         
   1   7   1        262.39        250.09         7.16 o                         
   2   7   1         83.46         80.30         3.88 o                         
   3   7   1        710.02        711.16        21.78 o                         
   4   7   1         76.73         62.93        11.73 o                         
   5   7   1         30.38         35.67         4.43 o                         
   6   7   1         24.10         27.56         5.58 o                         
   7   7   1          1.97          2.13         2.96 o                         
   8   7   1         38.36         36.96         7.53 o                         
  -7   8   1          9.74          5.21         3.93 o                         
  -6   8   1          5.06          7.22         4.26 o                         
  -5   8   1          7.45          7.84         3.25 o                         
  -4   8   1          9.51          7.25         3.18 o                         
  -3   8   1         11.68         10.89         3.74 o                         
  -2   8   1         69.73         77.42         7.78 o                         
  -1   8   1        125.61        174.93        45.10 o                         
   0   8   1          3.19          1.56         1.29 o                         
   1   8   1         91.94         84.60         4.36 o                         
   2   8   1         78.13         55.85         3.67 o                         
   3   8   1         32.24         20.10         8.56 o                         
   4   8   1         49.07         24.91         8.85 o                         
   5   8   1          6.48          8.36         4.00 o                         
   6   8   1         13.68          9.41         4.55 o                         
   7   8   1          2.25         -4.00         4.00 o                         
  -6   9   1         36.44         34.17         6.62 o                         
  -5   9   1          2.84          4.09         4.06 o                         
  -4   9   1          0.02         -1.87         3.54 o                         
  -3   9   1         52.05         51.64         6.19 o                         
  -2   9   1          0.83          0.51         2.57 o                         
  -1   9   1         21.20         22.50         4.07 o                         
   0   9   1          9.99         15.97         6.98 o                         
   1   9   1        368.42        366.05        13.90 o                         
   2   9   1         69.35         72.12         4.54 o                         
   3   9   1         23.56         13.81         7.75 o                         
   4   9   1          4.70          3.27         2.42 o                         
   5   9   1          2.27          1.21         3.20 o                         
   6   9   1          7.68          1.82         3.29 o                         
  -4  10   1         15.10         20.17         5.70 o                         
  -3  10   1          3.01         -2.27         4.14 o                         
  -2  10   1        115.99        119.65        18.70 o                         
  -1  10   1          2.71         -0.32         2.87 o                         
   0  10   1         16.97         18.50         4.79 o                         
   1  10   1        229.17        231.32        10.95 o                         
   2  10   1        283.48        285.51        38.73 o                         
   3  10   1         66.68         41.81        35.18 o                         
   4  10   1          0.04          2.37         2.54 o                         
   5  10   1          5.90          8.53         4.46 o                         
  -2  11   1          6.64          4.95         4.00 o                         
  -1  11   1          0.25          1.31         3.29 o                         
   0  11   1         19.20         21.87         5.91 o                         
   1  11   1          0.10         -1.64         3.12 o                         
   2  11   1          1.97         10.92         8.69 o                         
   3  11   1         23.87         28.71        11.12 o                         
  -2 -11   2        145.76        148.52        11.31 o                         
  -1 -11   2         97.36        101.52         8.59 o                         
   0 -11   2          3.63          9.62         6.98 o                         
   1 -11   2          5.60          9.06         9.00 o                         
   2 -11   2         10.77         15.64         5.59 o                         
  -4 -10   2         68.98         74.41        12.33 o                         
  -3 -10   2          1.99          1.35         2.84 o                         
  -2 -10   2          0.97          0.11         2.13 o                         
  -1 -10   2         26.89         31.21         5.10 o                         
   0 -10   2          0.01         -0.12         5.26 o                         
   1 -10   2          2.79         -0.62         2.76 o                         
   2 -10   2         97.92         94.85         8.94 o                         
   3 -10   2          2.69          3.62         3.63 o                         
   4 -10   2          7.25          4.29         4.26 o                         
  -6  -9   2          0.00          3.23         3.40 o                         
  -5  -9   2          2.75          0.20         2.57 o                         
  -4  -9   2          1.59         -0.10         1.64 o                         
  -3  -9   2         16.28         12.22         2.92 o                         
  -2  -9   2         34.97         31.34         4.49 o                         
  -1  -9   2         27.95         28.20         4.83 o                         
   0  -9   2         32.87         24.23         6.07 o                         
   1  -9   2          2.66          3.38         2.91 o                         
   2  -9   2         22.15         20.37         4.85 o                         
   3  -9   2         19.31         20.52         4.50 o                         
   4  -9   2         24.29         23.88         6.04 o                         
   5  -9   2          3.10          1.92         3.64 o                         
   6  -9   2          9.15         11.99         5.14 o                         
  -7  -8   2          2.38          3.44         5.46 o                         
  -6  -8   2         12.43         25.80         5.96 o                         
  -5  -8   2          3.65          3.44         2.17 o                         
  -4  -8   2         20.82         14.45         6.98 o                         
  -3  -8   2         22.27         17.38         7.72 o                         
  -2  -8   2         50.53         40.81         4.66 o                         
  -1  -8   2         27.62         24.15         3.42 o                         
   0  -8   2         94.21         85.02         6.05 o                         
   1  -8   2          5.52          8.73         3.42 o                         
   2  -8   2         75.13         64.16        11.12 o                         
   3  -8   2         29.17         23.03         4.71 o                         
   4  -8   2         69.92         80.86         6.62 o                         
   5  -8   2          3.53          2.35         2.83 o                         
   6  -8   2          0.48          1.69         3.12 o                         
   7  -8   2          3.20          5.11         4.51 o                         
  -7  -7   2         99.24         93.11         8.72 o                         
  -6  -7   2         29.57         22.29         9.04 o                         
  -5  -7   2        177.26        190.49         9.86 o                         
  -4  -7   2        134.49        122.78        17.19 o                         
  -3  -7   2         76.78         63.14         6.07 o                         
  -2  -7   2         20.53         14.96         2.11 o                         
  -1  -7   2         10.80         15.55         6.38 o                         
   0  -7   2         12.25         18.37         3.11 o                         
   1  -7   2         94.82         91.05         5.43 o                         
   2  -7   2         14.17         15.98         2.91 o                         
   3  -7   2          6.72         20.26         3.36 o                         
   4  -7   2         69.38         69.07         5.67 o                         
   5  -7   2         32.45         41.38         6.17 o                         
   6  -7   2          7.79          7.58         4.75 o                         
   7  -7   2          3.40          3.50         3.64 o                         
  -8  -6   2         35.99         42.06         9.91 o                         
  -7  -6   2         29.70         24.11        10.33 o                         
  -6  -6   2        169.38        131.60        82.41 o                         
  -5  -6   2        159.52        153.20         8.40 o                         
  -4  -6   2         99.84         94.77         5.78 o                         
  -3  -6   2          5.02          3.55         1.88 o                         
  -2  -6   2         10.24          8.48         1.59 o                         
  -1  -6   2         29.57         32.98         2.17 o                         
   0  -6   2        228.59        206.47        16.37 o                         
   1  -6   2          0.03          1.92         3.34 o                         
   2  -6   2          4.54         11.36         4.75 o                         
   3  -6   2         20.21         27.17         3.36 o                         
   4  -6   2        303.70        333.59        16.39 o                         
   5  -6   2         36.31         33.09         4.79 o                         
   6  -6   2          7.22          3.45         3.10 o                         
   7  -6   2          1.83          3.03         3.16 o                         
   8  -6   2          6.09          5.03         3.79 o                         
  -8  -5   2         11.66          5.49         8.29 o                         
  -7  -5   2        200.56        197.90        19.21 o                         
  -6  -5   2          3.17          2.19         1.80 o                         
  -5  -5   2         35.53         35.28         4.15 o                         
  -4  -5   2         12.07          5.51         5.56 o                         
  -3  -5   2        487.60        483.34         9.91 o                         
  -2  -5   2         16.38         19.95         2.27 o                         
  -1  -5   2          1.05         28.57        11.52 o                         
   0  -5   2         90.50        102.35         5.36 o                         
   1  -5   2        503.48        542.99        12.52 o                         
   2  -5   2          3.52         12.38         5.36 o                         
   3  -5   2        318.49        324.39        15.27 o                         
   4  -5   2         59.32         59.18         4.37 o                         
   5  -5   2         71.68         75.25         4.89 o                         
   6  -5   2          8.42          8.24         5.26 o                         
   7  -5   2         39.78         41.99         9.50 o                         
   8  -5   2          1.13          2.81         3.01 o                         
  -9  -4   2          1.59          2.63         5.05 o                         
  -8  -4   2          0.92          0.35         2.43 o                         
  -7  -4   2          1.41         -2.04         2.04 o                         
  -6  -4   2        124.95        122.36         5.69 o                         
  -5  -4   2         11.16          9.27         1.86 o                         
  -4  -4   2         87.14         94.46         3.64 o                         
  -3  -4   2         48.94         60.73         2.72 o                         
  -2  -4   2         49.26         56.80         2.44 o                         
  -1  -4   2        642.83        702.67        27.23 o                         
   0  -4   2        592.96        654.32        33.31 o                         
   1  -4   2        605.58        654.04        32.91 o                         
   2  -4   2         33.64         84.86         7.38 o                         
   3  -4   2         18.35         20.52         2.57 o                         
   4  -4   2         31.83         39.78         3.42 o                         
   5  -4   2          1.13          1.51         1.15 o                         
   6  -4   2          1.83          1.92         2.00 o                         
   7  -4   2         45.93         46.03         5.36 o                         
   8  -4   2         25.96         23.91         4.29 o                         
   9  -4   2          0.53          3.68         2.93 o                         
  -9  -3   2          3.14          2.28         3.59 o                         
  -8  -3   2         17.68         18.60         4.86 o                         
  -7  -3   2         42.51         35.70         3.79 o                         
  -6  -3   2        242.82        235.67         7.40 o                         
  -5  -3   2         24.58         23.94         2.31 o                         
  -4  -3   2          1.29          4.89         3.87 o                         
  -3  -3   2        962.42        936.66        14.02 o                         
  -2  -3   2          0.75         -0.27         0.62 o                         
  -1  -3   2         23.68         25.64         1.66 o                         
   0  -3   2          9.75          4.62         0.61 o                         
   1  -3   2          0.19          1.26         0.82 o                         
   2  -3   2          0.52        192.17         8.39 o                         
   3  -3   2          9.60          9.78         0.96 o                         
   4  -3   2        126.32        162.40         8.09 o                         
   5  -3   2          1.28          2.31         1.50 o                         
   6  -3   2          2.37          2.92         1.51 o                         
   7  -3   2          3.90          1.56         1.64 o                         
   8  -3   2          5.03          3.62         2.01 o                         
   9  -3   2          0.21          0.04         1.62 o                         
  -9  -2   2         32.37         37.73         6.22 o                         
  -8  -2   2         23.01         22.68         4.58 o                         
  -7  -2   2          6.27          3.26         1.66 o                         
  -6  -2   2         31.21         29.55         3.11 o                         
  -5  -2   2          0.05         -0.80         1.05 o                         
  -4  -2   2        525.52        498.11         9.02 o                         
  -3  -2   2        109.18        122.79         7.10 o                         
  -2  -2   2        200.90        217.04        13.61 o                         
  -1  -2   2        715.71        686.90         7.40 o                         
   0  -2   2        952.33        881.52        74.85 o                         
   1  -2   2         24.21         23.38         2.02 o                         
   2  -2   2        568.95        611.96        20.77 o                         
   3  -2   2        531.23        512.38         8.29 o                         
   4  -2   2        256.66        225.65         5.11 o                         
   5  -2   2          0.20          0.49         1.40 o                         
   6  -2   2        317.82        322.06        10.60 o                         
   7  -2   2        334.55        313.21        19.72 o                         
   8  -2   2        296.27        229.70        10.59 o                         
   9  -2   2          6.26          4.44         2.48 o                         
  -9  -1   2          1.15          1.68         2.93 o                         
  -8  -1   2          2.75          5.46         3.54 o                         
  -7  -1   2        107.23        111.68         7.62 o                         
  -6  -1   2          0.37          0.09         1.13 o                         
  -5  -1   2          0.04         -1.78         1.78 o                         
  -4  -1   2          7.22         11.87         1.49 o                         
  -3  -1   2         68.92         73.06         3.21 o                         
  -2  -1   2       2040.51       1919.40        24.14 o                         
  -1  -1   2       1881.39       1848.54        14.13 o                         
   0  -1   2      14563.52      15352.51       104.80 o                         
   1  -1   2       2288.69       2116.26        18.51 o                         
   2  -1   2        167.54        191.52         5.26 o                         
   3  -1   2       1517.43       1411.17        15.69 o                         
   4  -1   2       2827.90       2934.35        34.89 o                         
   5  -1   2          1.05          1.20         1.12 o                         
   6  -1   2         28.85         28.31         2.63 o                         
   7  -1   2        217.96        208.66        21.37 o                         
   8  -1   2          4.40          1.69         2.16 o                         
   9  -1   2          7.95          6.33         2.75 o                         
  10  -1   2         11.10          6.37         5.16 o                         
  -9   0   2         26.87         25.66        10.92 o                         
  -8   0   2          1.73         -1.10         2.71 o                         
  -7   0   2          2.28          0.83         1.32 o                         
  -6   0   2         44.47         39.98         3.70 o                         
  -5   0   2         38.18         35.81         2.14 o                         
  -4   0   2         43.67         46.10         1.83 o                         
  -3   0   2         95.04         96.77         2.10 o                         
  -2   0   2       3520.85       3414.85        40.15 o                         
  -1   0   2       1360.46       1226.01        12.58 o                         
   1   0   2        894.16        767.87        53.96 o                         
   2   0   2       3787.36       5734.06        58.57 o                         
   3   0   2         46.86         49.30         2.04 o                         
   4   0   2        600.60        638.31        18.14 o                         
   5   0   2        167.94        154.25         6.32 o                         
   6   0   2         12.61          9.72         1.83 o                         
   7   0   2         11.15         15.21         2.51 o                         
   8   0   2         33.33         33.83         3.58 o                         
   9   0   2          0.60          0.31         1.87 o                         
  10   0   2          2.49          0.40         4.65 o                         
  -9   1   2         13.42          9.40         4.58 o                         
  -8   1   2         77.11         75.72         7.22 o                         
  -7   1   2         67.24         57.06         3.28 o                         
  -6   1   2        363.94        339.82         8.07 o                         
  -5   1   2         34.73         40.77         2.48 o                         
  -4   1   2       5499.36       5532.28        83.61 o                         
  -3   1   2        277.46        272.43        12.72 o                         
  -2   1   2        450.24        543.26        54.09 o                         
  -1   1   2        890.61        871.97        10.50 o                         
   0   1   2       7671.93       7529.84        44.16 o                         
   1   1   2       1030.76        902.56        16.29 o                         
   2   1   2        627.41       3028.88       187.05 o                         
   3   1   2        710.65        727.59         9.36 o                         
   4   1   2        168.84        419.34        27.21 o                         
   5   1   2         36.99         35.01         2.32 o                         
   6   1   2          0.05          1.88         1.39 o                         
   7   1   2         22.25         23.25         2.91 o                         
   8   1   2         13.22         11.92         2.93 o                         
   9   1   2          0.39          1.24         1.98 o                         
  10   1   2         46.62         47.92        11.93 o                         
  -9   2   2          0.24          6.13         3.74 o                         
  -8   2   2        141.15        130.62         9.91 o                         
  -7   2   2          4.62          6.15         4.64 o                         
  -6   2   2          5.85         10.46         2.05 o                         
  -5   2   2         10.84         14.71         2.94 o                         
  -4   2   2       2561.99       2555.10        39.30 o                         
  -3   2   2        323.26        293.90         6.85 o                         
  -2   2   2       1166.98       1120.94        11.82 o                         
  -1   2   2       2405.60       2240.54        19.30 o                         
   0   2   2       3249.73       3358.80        36.89 o                         
   1   2   2       1809.25       1640.37        20.77 o                         
   2   2   2       3323.22       2985.95        95.02 o                         
   3   2   2        259.85        262.02        11.84 o                         
   4   2   2         70.12        509.33        67.95 o                         
   5   2   2        463.09        450.16         9.03 o                         
   6   2   2          2.47         54.62         6.98 o                         
   7   2   2         14.74         19.04         2.52 o                         
   8   2   2         14.10         17.17         3.00 o                         
   9   2   2         17.28         22.68         4.59 o                         
  -9   3   2          6.33          4.89         3.54 o                         
  -8   3   2        338.09        318.36        29.43 o                         
  -7   3   2        135.04        118.10         5.31 o                         
  -6   3   2        267.10        267.73         7.68 o                         
  -5   3   2         26.51         27.74         3.53 o                         
  -4   3   2         73.00         60.89         4.24 o                         
  -3   3   2        113.83        107.92         3.55 o                         
  -2   3   2         28.58         62.51         4.14 o                         
  -1   3   2         15.80         22.07         1.07 o                         
   0   3   2       1456.49       1466.13        16.68 o                         
   1   3   2         76.39         56.04         1.56 o                         
   2   3   2       3299.38       3399.08        32.12 o                         
   3   3   2         29.21         50.75         2.56 o                         
   4   3   2          2.30          2.74         3.84 o                         
   5   3   2        550.17        546.60        11.94 o                         
   6   3   2        996.94       1053.83        26.55 o                         
   7   3   2        678.14        655.33        16.60 o                         
   8   3   2         22.25         30.15         4.71 o                         
   9   3   2          2.64          0.14         2.54 o                         
  -9   4   2        189.91        159.31        12.14 o                         
  -8   4   2         31.59         24.93         4.95 o                         
  -7   4   2         13.59         11.81         2.40 o                         
  -6   4   2         54.62         51.95         3.56 o                         
  -5   4   2          7.22          6.43         1.74 o                         
  -4   4   2        193.93        191.17         5.14 o                         
  -3   4   2        388.53        367.74         6.82 o                         
  -2   4   2         41.46         28.37         2.49 o                         
  -1   4   2        268.50        291.67         4.87 o                         
   0   4   2       1588.26       1575.43        56.57 o                         
   1   4   2         77.59         66.65         3.34 o                         
   2   4   2         10.51         13.90         2.11 o                         
   3   4   2         10.75         25.35         4.55 o                         
   4   4   2         74.70         79.27         2.99 o                         
   5   4   2          0.77          2.27         1.42 o                         
   6   4   2         23.20         22.18         2.28 o                         
   7   4   2         27.66         28.67         6.37 o                         
   8   4   2          0.71          2.71         2.72 o                         
   9   4   2          0.68         -1.05         2.88 o                         
  -8   5   2          0.71         -3.84         4.45 o                         
  -7   5   2         21.20         20.36         5.47 o                         
  -6   5   2        152.06        145.37         5.96 o                         
  -5   5   2        647.65        633.16        13.79 o                         
  -4   5   2        356.04        354.07         8.09 o                         
  -3   5   2        101.69         84.82         4.55 o                         
  -2   5   2        144.87        128.35         3.38 o                         
  -1   5   2         23.51         37.97         1.96 o                         
   0   5   2          1.13          0.20         0.73 o                         
   1   5   2        184.18        159.15         3.91 o                         
   2   5   2        285.99        436.96        84.37 o                         
   3   5   2         60.23         69.81         3.86 o                         
   4   5   2          0.15         28.25         3.83 o                         
   5   5   2         60.33         60.99         5.15 o                         
   6   5   2          0.09          0.69         1.49 o                         
   7   5   2          1.00         -0.20         1.93 o                         
   8   5   2          0.10          3.37         3.54 o                         
   9   5   2         20.88         22.85         9.10 o                         
  -8   6   2         23.53         41.45        10.92 o                         
  -7   6   2         96.34         95.17         7.74 o                         
  -6   6   2         40.75         33.54         4.64 o                         
  -5   6   2         83.36         73.46         4.11 o                         
  -4   6   2        917.98        869.12        18.81 o                         
  -3   6   2         10.89         12.95         2.05 o                         
  -2   6   2         12.50         18.89         1.78 o                         
  -1   6   2        439.65        417.13         8.06 o                         
   0   6   2        141.66        137.93         7.29 o                         
   1   6   2         54.94         66.57         3.42 o                         
   2   6   2          0.04          1.23         1.53 o                         
   3   6   2         53.79         51.06         4.61 o                         
   4   6   2          0.00         -0.32         0.86 o                         
   5   6   2        171.30        161.49         8.55 o                         
   6   6   2          8.98         13.81         3.96 o                         
   7   6   2          4.48          2.37         3.48 o                         
   8   6   2         10.14         18.64         5.44 o                         
  -7   7   2          2.54          1.62         2.91 o                         
  -6   7   2         72.42         71.91         6.85 o                         
  -5   7   2          3.05          3.02         2.87 o                         
  -4   7   2          5.38          5.66         3.03 o                         
  -3   7   2          2.06          2.11         2.27 o                         
  -2   7   2          3.87          6.65         2.33 o                         
  -1   7   2        165.00        169.77        15.52 o                         
   0   7   2        101.44         94.89         4.71 o                         
   1   7   2        751.06        750.13        15.20 o                         
   2   7   2          1.49          1.42         1.29 o                         
   3   7   2        428.32        430.45        14.95 o                         
   4   7   2          0.06          0.84         1.20 o                         
   5   7   2        197.87        222.99        11.69 o                         
   6   7   2         64.45         68.30         7.40 o                         
   7   7   2          1.77          2.58         3.29 o                         
   8   7   2          2.64          8.68         5.15 o                         
  -7   8   2          8.98          4.85         5.66 o                         
  -6   8   2          0.01          1.80         4.55 o                         
  -5   8   2          1.35          3.28         2.95 o                         
  -4   8   2         10.07         13.11         3.63 o                         
  -3   8   2          5.78         12.97         3.84 o                         
  -2   8   2         61.99         63.56         5.67 o                         
  -1   8   2        113.04        105.93         6.84 o                         
   0   8   2         42.86         42.86         3.19 o                         
   1   8   2        136.47        117.29         5.29 o                         
   2   8   2        100.31        112.41         5.04 o                         
   3   8   2         85.45         88.01        12.54 o                         
   4   8   2          3.81          0.54         1.41 o                         
   5   8   2         41.94         48.98         8.80 o                         
   6   8   2          8.81          4.13         4.06 o                         
   7   8   2         31.56         44.22        10.72 o                         
  -6   9   2          6.06          6.11         4.22 o                         
  -5   9   2          8.60         13.44         5.46 o                         
  -4   9   2          0.93         57.76        38.52 o                         
  -3   9   2        144.03        137.80         9.72 o                         
  -2   9   2         23.02         25.69         5.22 o                         
  -1   9   2         26.48         32.79         4.71 o                         
   0   9   2         12.96         15.21         8.90 o                         
   1   9   2         42.54         40.51         3.83 o                         
   2   9   2        152.95        136.60         6.21 o                         
   3   9   2         33.84         40.33         5.78 o                         
   4   9   2         43.23         42.98         8.49 o                         
   5   9   2          1.06          1.39         3.20 o                         
   6   9   2          3.16          3.99         4.26 o                         
  -4  10   2          4.08          6.47         3.93 o                         
  -3  10   2         18.75         29.11         5.83 o                         
  -2  10   2         16.49         23.84         5.33 o                         
  -1  10   2         59.42         62.85         7.13 o                         
   0  10   2          0.68          1.52         2.84 o                         
   1  10   2          0.43          2.61         2.78 o                         
   2  10   2         27.63         25.22         4.44 o                         
   3  10   2          8.69          9.47         4.12 o                         
   4  10   2         46.30         51.89         7.68 o                         
   5  10   2         13.91         17.63         6.17 o                         
  -2  11   2          4.21          4.71         4.07 o                         
  -1  11   2         28.74         31.66         6.27 o                         
   0  11   2         43.24         58.11         7.91 o                         
   1  11   2          0.11          0.78         2.60 o                         
   2  11   2          5.73          7.89         6.27 o                         
   3  11   2          3.37         -0.81         5.66 o                         
  -1 -11   3          8.85          8.55         4.74 o                         
   0 -11   3          0.01          5.58         4.64 o                         
   1 -11   3          0.79          4.35         3.64 o                         
  -4 -10   3          3.56          2.12         2.67 o                         
  -3 -10   3          1.29          3.00         3.48 o                         
  -2 -10   3         57.06         71.49        12.33 o                         
  -1 -10   3         55.30         60.31         6.10 o                         
   0 -10   3          3.01          3.10         3.40 o                         
   1 -10   3         19.91         31.04         5.98 o                         
   2 -10   3          3.61          7.71         4.57 o                         
   3 -10   3          3.68          7.89         4.41 o                         
   4 -10   3          6.02          3.12         3.88 o                         
  -5  -9   3          2.65          4.03         2.77 o                         
  -4  -9   3          0.51          1.17         2.01 o                         
  -3  -9   3          0.29          3.16         2.85 o                         
  -2  -9   3         15.42         20.98         4.47 o                         
  -1  -9   3          0.00          0.84         2.43 o                         
   0  -9   3         55.43         57.64         5.68 o                         
   1  -9   3          5.09         12.20        10.21 o                         
   2  -9   3          0.51          4.37         3.71 o                         
   3  -9   3          3.67         15.39         5.00 o                         
   4  -9   3        133.78        144.12        11.99 o                         
   5  -9   3        112.13        113.60        10.38 o                         
  -6  -8   3          0.01          3.03         2.40 o                         
  -5  -8   3          3.43          0.42         1.70 o                         
  -4  -8   3          1.37         -0.03         1.94 o                         
  -3  -8   3          4.48          7.60         3.89 o                         
  -2  -8   3         13.54          7.90         2.14 o                         
  -1  -8   3          1.75          4.04         2.43 o                         
   0  -8   3          7.64          7.63         2.79 o                         
   1  -8   3          1.57          5.15         3.84 o                         
   2  -8   3         10.46         10.21         3.85 o                         
   3  -8   3          5.79          9.97         6.77 o                         
   4  -8   3         92.95        113.30         8.75 o                         
   5  -8   3        105.40        104.14         9.29 o                         
   6  -8   3          4.66          6.31         4.45 o                         
  -7  -7   3          2.34          5.86         6.47 o                         
  -6  -7   3          0.40          2.30         2.17 o                         
  -5  -7   3         22.67         18.86         7.90 o                         
  -4  -7   3          0.46         -0.05         1.22 o                         
  -3  -7   3         15.02         19.30         2.77 o                         
  -2  -7   3          2.29          0.10         1.05 o                         
  -1  -7   3          9.48         10.80         3.32 o                         
   0  -7   3         60.88         53.46         5.00 o                         
   1  -7   3        241.28        258.11        11.33 o                         
   2  -7   3         11.56         12.22         3.01 o                         
   3  -7   3          0.69          3.85         2.57 o                         
   4  -7   3        281.67        298.79        12.68 o                         
   5  -7   3        290.40        318.43        14.85 o                         
   6  -7   3          0.77          1.60         3.29 o                         
   7  -7   3         16.71         35.59         6.79 o                         
  -8  -6   3          0.44          5.86         5.46 o                         
  -7  -6   3        293.90        279.30        15.70 o                         
  -6  -6   3        295.37        299.54        14.87 o                         
  -5  -6   3         22.90         15.25         6.80 o                         
  -4  -6   3         45.42         45.99         4.23 o                         
  -3  -6   3        317.23        317.89         8.65 o                         
  -2  -6   3          0.36          2.06         1.44 o                         
  -1  -6   3         17.04         19.64         1.59 o                         
   0  -6   3          4.00          9.76         2.63 o                         
   1  -6   3        176.89        175.52         7.29 o                         
   2  -6   3         49.89         50.06         4.58 o                         
   3  -6   3         61.71         61.92         4.92 o                         
   4  -6   3         94.75         89.70         6.62 o                         
   5  -6   3         75.39         78.48         6.85 o                         
   6  -6   3         26.37         23.47         4.22 o                         
   7  -6   3          2.13          5.13         3.68 o                         
   8  -6   3          3.18          2.34        10.31 o                         
  -8  -5   3         14.93         11.31        11.22 o                         
  -7  -5   3        115.05        107.64        17.09 o                         
  -6  -5   3        333.21        345.62        12.99 o                         
  -5  -5   3          5.43          2.04         1.63 o                         
  -4  -5   3         52.62         52.28         9.70 o                         
  -3  -5   3        442.23        465.96        10.27 o                         
  -2  -5   3         95.51         96.97         3.38 o                         
  -1  -5   3          0.31         -0.15         1.07 o                         
   0  -5   3         83.61         84.81         9.04 o                         
   1  -5   3        593.20        613.24        32.59 o                         
   2  -5   3         48.02         68.50         7.28 o                         
   3  -5   3        469.82        512.17        14.17 o                         
   4  -5   3          4.15          4.16         1.93 o                         
   5  -5   3         10.75         17.77         3.57 o                         
   6  -5   3         38.81         48.81         5.14 o                         
   7  -5   3          2.13          1.82         2.57 o                         
   8  -5   3         30.65         34.89         5.73 o                         
  -9  -4   3          3.95         -0.20         3.64 o                         
  -8  -4   3         38.06         32.93         6.02 o                         
  -7  -4   3         31.16         30.30         3.51 o                         
  -6  -4   3        163.04        188.47         7.23 o                         
  -5  -4   3          1.86          2.21         1.45 o                         
  -4  -4   3         95.58         96.58         3.84 o                         
  -3  -4   3        453.89        469.60         9.32 o                         
  -2  -4   3        119.07        131.66         4.05 o                         
  -1  -4   3        263.20        331.74        18.31 o                         
   0  -4   3        120.15         93.89         5.19 o                         
   1  -4   3        406.33        430.15        34.00 o                         
   2  -4   3        131.76        132.80         5.08 o                         
   3  -4   3          4.75          6.22         1.93 o                         
   4  -4   3        147.89        152.17         6.72 o                         
   5  -4   3          4.21          2.47         1.52 o                         
   6  -4   3         62.82         77.67         5.78 o                         
   7  -4   3          9.58          7.31         2.20 o                         
   8  -4   3         26.67         22.90         4.57 o                         
   9  -4   3          0.24         -1.54         2.79 o                         
  -9  -3   3          0.01          2.83         3.57 o                         
  -8  -3   3         28.17         33.06         5.28 o                         
  -7  -3   3          0.19          4.39         3.21 o                         
  -6  -3   3          6.20          6.50         2.54 o                         
  -5  -3   3         93.69         84.10         5.39 o                         
  -4  -3   3         31.64         45.59         2.47 o                         
  -3  -3   3         20.09         19.54         1.66 o                         
  -2  -3   3         10.35         23.04         1.81 o                         
  -1  -3   3        570.24        571.52        11.44 o                         
   0  -3   3          5.17          3.90         0.89 o                         
   1  -3   3          0.42         22.88        14.96 o                         
   2  -3   3          2.00          0.67         0.51 o                         
   3  -3   3        262.97        249.63        17.80 o                         
   4  -3   3        207.95        272.55         8.37 o                         
   5  -3   3         44.70         47.31         3.50 o                         
   6  -3   3          0.00          0.94         1.23 o                         
   7  -3   3         87.65         63.45        18.70 o                         
   8  -3   3         32.07         19.05         5.66 o                         
   9  -3   3         58.05         41.48        11.83 o                         
  -9  -2   3          1.11          3.69         4.03 o                         
  -8  -2   3          6.19          8.20         4.23 o                         
  -7  -2   3         14.24         15.70         3.64 o                         
  -6  -2   3         30.17         25.25         2.33 o                         
  -5  -2   3        754.05        741.46        19.48 o                         
  -4  -2   3        182.22        164.23         6.96 o                         
  -3  -2   3          4.90         10.74         5.06 o                         
  -2  -2   3        249.07        304.62        21.05 o                         
  -1  -2   3       1592.27       1515.73        26.97 o                         
   0  -2   3       5707.28       5528.70       108.73 o                         
   1  -2   3       1999.05       1992.45        48.82 o                         
   2  -2   3        739.58        655.04        18.52 o                         
   3  -2   3        309.19        286.87         4.88 o                         
   4  -2   3         92.01        105.38         3.57 o                         
   5  -2   3         52.87         66.27         8.69 o                         
   6  -2   3          0.19         -0.40         1.10 o                         
   7  -2   3         19.94         12.44         5.12 o                         
   8  -2   3         29.60         23.37         6.93 o                         
   9  -2   3         84.90         90.61         7.53 o                         
  -9  -1   3          2.27          0.76         2.93 o                         
  -8  -1   3          3.82          2.60         2.71 o                         
  -7  -1   3        179.82        165.31         9.65 o                         
  -6  -1   3          1.92         -0.19         1.38 o                         
  -5  -1   3         73.57         75.65         4.78 o                         
  -4  -1   3        341.75        367.12         9.74 o                         
  -3  -1   3        621.50        627.87        12.24 o                         
  -2  -1   3         71.32         58.25         1.67 o                         
  -1  -1   3        791.86        705.32         9.00 o                         
   0  -1   3      13647.74      13731.34        80.95 o                         
   1  -1   3        632.45        591.11        32.15 o                         
   2  -1   3         86.25        325.14         6.57 o                         
   3  -1   3          2.43          2.91         0.63 o                         
   4  -1   3         29.68         79.76        13.18 o                         
   5  -1   3        389.22        374.52         8.02 o                         
   6  -1   3          0.04          4.16         1.51 o                         
   7  -1   3         11.89          8.27         3.87 o                         
   8  -1   3          9.25          5.05         2.08 o                         
   9  -1   3         14.05          5.39         2.68 o                         
  10  -1   3         40.31          1.01         4.04 o                         
  -9   0   3          5.07          4.74         3.42 o                         
  -8   0   3          6.11          6.13         3.25 o                         
  -7   0   3        144.27        111.70         7.54 o                         
  -6   0   3          1.72          2.19         1.18 o                         
  -5   0   3         15.18         13.99         2.54 o                         
  -4   0   3        260.88        234.88        16.07 o                         
  -3   0   3        893.20        996.97        18.16 o                         
  -2   0   3       2200.22       2172.34        29.67 o                         
  -1   0   3        632.14        565.46         8.01 o                         
   0   0   3         18.73         21.96         1.21 o                         
   1   0   3        187.90        162.14         6.06 o                         
   2   0   3         27.31        472.69         6.24 o                         
   3   0   3        581.17        556.01        11.40 o                         
   4   0   3         27.35        224.88        13.14 o                         
   5   0   3        326.05        313.70         8.37 o                         
   6   0   3         31.38         41.16         3.03 o                         
   7   0   3         25.57         27.53         2.75 o                         
   8   0   3          7.98          7.12         2.46 o                         
   9   0   3          3.06          3.63         2.34 o                         
  10   0   3         41.63         50.35        10.11 o                         
  -9   1   3          2.24          3.63         3.64 o                         
  -8   1   3          7.27          3.74         3.43 o                         
  -7   1   3         82.21         59.80         5.82 o                         
  -6   1   3        289.71        268.81         6.99 o                         
  -5   1   3         29.56         28.18         1.83 o                         
  -4   1   3       1526.46       1530.16        18.44 o                         
  -3   1   3         49.00         30.17         2.68 o                         
  -2   1   3       4524.15       4478.73        52.93 o                         
  -1   1   3         27.13         27.60         0.76 o                         
   0   1   3         13.09         10.28         0.85 o                         
   1   1   3        538.04        497.05        16.98 o                         
   2   1   3       3008.83       2953.99        37.08 o                         
   3   1   3        638.77        588.06        14.25 o                         
   4   1   3         13.86         85.30         4.45 o                         
   5   1   3         28.97         27.99         2.02 o                         
   6   1   3        116.25        118.91         5.43 o                         
   7   1   3        233.06        218.54         7.44 o                         
   8   1   3          6.83         14.41         7.54 o                         
   9   1   3         12.58         12.09         4.00 o                         
  10   1   3         10.90         10.11         6.87 o                         
  -9   2   3          9.53          8.92         4.55 o                         
  -8   2   3        113.09        106.16         8.69 o                         
  -7   2   3          3.54          3.40         2.93 o                         
  -6   2   3        460.43        431.50        11.04 o                         
  -5   2   3         87.22         83.05         3.39 o                         
  -4   2   3        181.23        155.20         4.73 o                         
  -3   2   3        690.41        632.89        12.39 o                         
  -2   2   3       1596.55       1558.08        27.31 o                         
  -1   2   3       2317.18       2159.26        20.31 o                         
   0   2   3        606.72        576.75        15.83 o                         
   1   2   3        803.71        770.37        11.15 o                         
   2   2   3        208.72        319.90        19.63 o                         
   3   2   3         81.04         66.82         4.25 o                         
   4   2   3        861.15        909.22        17.80 o                         
   5   2   3          0.00         -0.22         0.70 o                         
   6   2   3        107.05        119.78        13.81 o                         
   7   2   3         65.79         68.48         6.07 o                         
   8   2   3          1.61          1.50         1.74 o                         
   9   2   3         12.08         17.99         4.61 o                         
  -9   3   3         21.45         22.49         5.68 o                         
  -8   3   3          0.87         -3.59         3.59 o                         
  -7   3   3          0.85          0.91         2.14 o                         
  -6   3   3        135.33        147.25         7.64 o                         
  -5   3   3         38.04         32.79         4.15 o                         
  -4   3   3        202.33        198.69         6.59 o                         
  -3   3   3         70.94         82.77         2.57 o                         
  -2   3   3         89.43         97.06         2.30 o                         
  -1   3   3        605.96        623.15        10.85 o                         
   0   3   3         56.67         72.92         1.87 o                         
   1   3   3       1150.66       1034.78        19.65 o                         
   2   3   3       1235.85       1199.71        35.62 o                         
   3   3   3        169.07        181.72        10.28 o                         
   4   3   3          0.01          2.12         1.12 o                         
   5   3   3        275.53        241.71         7.40 o                         
   6   3   3        140.55        136.43         7.99 o                         
   7   3   3          8.63         13.35         2.23 o                         
   8   3   3         11.59         10.37         6.77 o                         
   9   3   3         50.25         47.16         5.93 o                         
  -9   4   3         17.53         12.58         4.57 o                         
  -8   4   3          7.89          8.54         3.57 o                         
  -7   4   3          1.04         -0.06         2.54 o                         
  -6   4   3         81.27         82.93         4.40 o                         
  -5   4   3         59.49         55.06         7.68 o                         
  -4   4   3        547.10        508.48        10.06 o                         
  -3   4   3          8.08         16.55         6.67 o                         
  -2   4   3        155.23        167.31        20.84 o                         
  -1   4   3        146.39        188.61        38.23 o                         
   0   4   3        511.29        516.56         7.89 o                         
   1   4   3       1316.73       1230.96        15.28 o                         
   2   4   3        175.72        144.20         4.93 o                         
   3   4   3          2.55          1.80         0.96 o                         
   4   4   3        323.87        311.06        10.61 o                         
   5   4   3         25.04         23.22         3.42 o                         
   6   4   3        117.75        106.82         4.53 o                         
   7   4   3         42.09         42.83         6.87 o                         
   8   4   3         26.27         32.98         4.84 o                         
   9   4   3          3.50          5.67         3.57 o                         
  -8   5   3         32.19         35.96         5.63 o                         
  -7   5   3          0.96         -1.92         1.92 o                         
  -6   5   3          6.19          7.32         2.16 o                         
  -5   5   3         85.40         81.85         4.26 o                         
  -4   5   3        176.75        158.67         5.13 o                         
  -3   5   3          9.14         13.30         2.85 o                         
  -2   5   3        186.68        182.95         4.57 o                         
  -1   5   3          2.64          2.10         0.98 o                         
   0   5   3         62.32         58.28         2.53 o                         
   1   5   3          6.30          5.19         1.19 o                         
   2   5   3         97.12         84.44         2.61 o                         
   3   5   3        337.80        342.27        10.30 o                         
   4   5   3         60.25         52.72         2.63 o                         
   5   5   3        147.71        142.80         9.77 o                         
   6   5   3          6.22          7.31         3.48 o                         
   7   5   3         12.45         18.78         4.28 o                         
   8   5   3         33.99         35.85         6.01 o                         
   9   5   3          0.32          4.65         3.68 o                         
  -8   6   3         18.54         42.66         9.10 o                         
  -7   6   3        131.16        126.44         8.60 o                         
  -6   6   3         15.78         17.33         2.70 o                         
  -5   6   3         23.29         20.29         3.80 o                         
  -4   6   3          1.09          2.65         1.66 o                         
  -3   6   3         59.08         60.44         6.77 o                         
  -2   6   3         24.97         29.36         2.07 o                         
  -1   6   3         31.10         23.78         1.83 o                         
   0   6   3         79.48         74.59         3.20 o                         
   1   6   3         28.24         33.31         9.66 o                         
   2   6   3         68.01         60.60         2.68 o                         
   3   6   3         59.59         54.90         4.14 o                         
   4   6   3        121.47        113.27         7.48 o                         
   5   6   3          2.26          8.11        11.73 o                         
   6   6   3          7.58          6.57         3.29 o                         
   7   6   3         63.39         66.71         7.29 o                         
   8   6   3          0.32         -1.65         3.14 o                         
  -7   7   3          0.35         -0.20         2.43 o                         
  -6   7   3          6.34         16.87         7.89 o                         
  -5   7   3         72.37         67.98         9.81 o                         
  -4   7   3          0.06          1.39         2.21 o                         
  -3   7   3         19.04         22.94         2.46 o                         
  -2   7   3          0.13         -1.31         1.31 o                         
  -1   7   3        445.56        465.17        16.70 o                         
   0   7   3          1.60          5.19         1.47 o                         
   1   7   3        826.63        786.28        15.42 o                         
   2   7   3          6.61          1.42         2.05 o                         
   3   7   3        294.89        291.23        12.27 o                         
   4   7   3         10.01         14.64         3.59 o                         
   5   7   3         11.88          9.53         3.83 o                         
   6   7   3         11.82         15.69         4.84 o                         
   7   7   3          4.67          7.91         4.18 o                         
   8   7   3         27.96         33.05         6.78 o                         
  -6   8   3         29.74         36.65         5.78 o                         
  -5   8   3          7.25         13.59         7.78 o                         
  -4   8   3         64.63         73.16         5.86 o                         
  -3   8   3        206.38        203.72        10.19 o                         
  -2   8   3          0.43         -1.68         2.56 o                         
  -1   8   3        294.11        283.79        20.07 o                         
   0   8   3         17.70         17.69         2.50 o                         
   1   8   3        255.43        242.74        14.56 o                         
   2   8   3         52.79         59.02         3.82 o                         
   3   8   3          0.65         -1.63         1.63 o                         
   4   8   3         12.45         16.12         3.94 o                         
   5   8   3         21.41         28.05         5.49 o                         
   6   8   3         63.74         72.26         7.91 o                         
   7   8   3          2.82          1.73         3.64 o                         
  -5   9   3         24.64         27.53         5.53 o                         
  -4   9   3          2.98          9.72         3.74 o                         
  -3   9   3         57.38         60.99         6.91 o                         
  -2   9   3          8.38          8.21         3.42 o                         
  -1   9   3        124.21        136.22         9.71 o                         
   0   9   3          2.36         -2.22         2.33 o                         
   1   9   3        113.13        104.97         5.40 o                         
   2   9   3         85.57         82.10         4.59 o                         
   3   9   3          1.28          0.03         2.43 o                         
   4   9   3          6.47          8.14         4.20 o                         
   5   9   3         55.24         60.99         8.15 o                         
   6   9   3          5.65          3.94         4.34 o                         
  -4  10   3          1.50          3.74         4.22 o                         
  -3  10   3          7.84          4.39         4.22 o                         
  -2  10   3         23.07         26.38         6.27 o                         
  -1  10   3         14.41         26.13         5.56 o                         
   0  10   3          2.72          1.85         2.80 o                         
   1  10   3         31.48         34.72         5.15 o                         
   2  10   3        108.12         99.95         7.58 o                         
   3  10   3          0.45         -0.52         2.91 o                         
   4  10   3          0.00         -1.36         3.34 o                         
   5  10   3          1.81          6.81        11.02 o                         
  -2  11   3         42.71         44.20         7.36 o                         
  -1  11   3          0.43         -0.10         2.36 o                         
   0  11   3         49.28         51.34        10.01 o                         
   1  11   3         19.31         26.57         5.46 o                         
   2  11   3         31.52         36.80        11.53 o                         
   3  11   3          1.53         -2.63         6.87 o                         
   0 -11   4         16.96         25.96         6.07 o                         
   1 -11   4          6.42          4.43         3.92 o                         
  -4 -10   4         40.81         31.14        27.60 o                         
  -3 -10   4         13.88         16.09         5.05 o                         
  -2 -10   4          0.33         -0.33         2.76 o                         
  -1 -10   4          0.00          2.92         2.91 o                         
   0 -10   4          2.52          5.73         3.57 o                         
   1 -10   4          0.02          0.69         2.96 o                         
   2 -10   4          9.47         18.79         8.49 o                         
   3 -10   4          1.33          6.36         4.65 o                         
   4 -10   4          2.47          6.59         4.61 o                         
  -5  -9   4          0.91          4.02         2.71 o                         
  -4  -9   4          5.86         -0.44         1.69 o                         
  -3  -9   4         12.52         16.87         4.66 o                         
  -2  -9   4          0.50          2.25         3.06 o                         
  -1  -9   4         19.77         22.41         4.65 o                         
   0  -9   4         27.91         27.30         5.20 o                         
   1  -9   4         10.22         10.00         3.74 o                         
   2  -9   4         16.08         19.93         4.43 o                         
   3  -9   4         22.75         23.66         5.79 o                         
   4  -9   4        142.73        148.39        10.83 o                         
   5  -9   4         61.04         74.68        11.42 o                         
  -6  -8   4          3.08          4.63         2.86 o                         
  -5  -8   4          6.91          4.35         2.58 o                         
  -4  -8   4          8.39          4.72         2.70 o                         
  -3  -8   4         30.81         26.37         3.28 o                         
  -2  -8   4          3.14          4.76         1.92 o                         
  -1  -8   4          0.07          2.47         2.53 o                         
   0  -8   4          0.39          2.50         2.32 o                         
   1  -8   4         77.51         84.42         8.69 o                         
   2  -8   4         34.14         27.05         5.66 o                         
   3  -8   4         21.74         15.71         4.13 o                         
   4  -8   4         27.43         33.83         6.14 o                         
   5  -8   4          3.75          4.99         4.00 o                         
   6  -8   4          7.90          7.53         4.91 o                         
  -7  -7   4         11.87          7.08         7.99 o                         
  -6  -7   4         21.86         16.87         7.75 o                         
  -5  -7   4          1.83         -0.10         1.65 o                         
  -4  -7   4         29.47         13.48        12.13 o                         
  -3  -7   4         43.25         44.81         3.95 o                         
  -2  -7   4          5.22          3.01         1.73 o                         
  -1  -7   4         22.31         31.24         3.88 o                         
   0  -7   4        258.00        247.21         9.92 o                         
   1  -7   4        311.46        322.22        23.26 o                         
   2  -7   4         13.81         16.40         3.34 o                         
   3  -7   4         36.19         40.93         4.86 o                         
   4  -7   4         10.77          9.81         4.00 o                         
   5  -7   4         50.47         60.85         8.90 o                         
   6  -7   4          5.91         10.16         4.15 o                         
   7  -7   4          5.54         10.26         4.64 o                         
  -8  -6   4          0.09         -1.01         5.46 o                         
  -7  -6   4        342.69        297.98       185.08 o                         
  -6  -6   4        196.19        178.80         9.20 o                         
  -5  -6   4          3.06          6.25         4.28 o                         
  -4  -6   4         63.80         61.56         5.14 o                         
  -3  -6   4          0.06         -0.38         1.32 o                         
  -2  -6   4          1.71          1.10         1.36 o                         
  -1  -6   4        117.22        108.21         3.88 o                         
   0  -6   4         36.32         29.67         3.24 o                         
   1  -6   4          0.32         10.33         3.23 o                         
   2  -6   4         53.46         61.11         4.71 o                         
   3  -6   4         45.58         62.21        11.63 o                         
   4  -6   4         27.88         21.15         3.94 o                         
   5  -6   4          0.64          3.45         2.71 o                         
   6  -6   4         41.57         43.35         6.37 o                         
   7  -6   4         69.66         66.71         9.00 o                         
   8  -6   4         26.57         36.57         6.79 o                         
  -8  -5   4          0.14         -1.90         3.54 o                         
  -7  -5   4         13.92          6.49         5.96 o                         
  -6  -5   4          0.40          0.78         1.48 o                         
  -5  -5   4         39.87         34.24         3.85 o                         
  -4  -5   4          2.94          1.74         1.84 o                         
  -3  -5   4         20.27         23.12         2.45 o                         
  -2  -5   4          6.23          7.77         1.59 o                         
  -1  -5   4        390.01        368.57         7.29 o                         
   0  -5   4         47.47         48.80         5.08 o                         
   1  -5   4         47.20         45.79        13.45 o                         
   2  -5   4         24.28         23.17         8.09 o                         
   3  -5   4         11.33         28.98         3.40 o                         
   4  -5   4         69.64         80.70         4.92 o                         
   5  -5   4          0.25         -2.23         2.23 o                         
   6  -5   4          0.31         -2.34         2.53 o                         
   7  -5   4          1.36         -0.23         2.93 o                         
   8  -5   4         28.99         30.49         5.43 o                         
  -8  -4   4          5.24          3.41         3.36 o                         
  -7  -4   4          0.55          4.13         4.65 o                         
  -6  -4   4          0.05         -1.61         1.81 o                         
  -5  -4   4          0.06          1.49         1.36 o                         
  -4  -4   4         99.25        100.15         5.49 o                         
  -3  -4   4         24.47         31.69         2.40 o                         
  -2  -4   4        132.23        126.19         3.88 o                         
  -1  -4   4        226.34        237.13         5.40 o                         
   0  -4   4        401.96        432.71         6.42 o                         
   1  -4   4         93.41        107.09         4.20 o                         
   2  -4   4        218.55        242.10         6.93 o                         
   3  -4   4         21.73         36.74        13.85 o                         
   4  -4   4         21.90         32.05         3.94 o                         
   5  -4   4         14.78          7.43         3.54 o                         
   6  -4   4         11.53         13.65         6.31 o                         
   7  -4   4         65.63         66.17         6.21 o                         
   8  -4   4         19.33         18.11         4.42 o                         
   9  -4   4          1.37          2.78         3.34 o                         
  -9  -3   4         79.54         81.52         9.04 o                         
  -8  -3   4          1.32          5.14         3.84 o                         
  -7  -3   4         23.36         21.87         4.50 o                         
  -6  -3   4         97.11         91.65         5.38 o                         
  -5  -3   4        226.03        220.06         8.25 o                         
  -4  -3   4        262.12        234.32         5.69 o                         
  -3  -3   4        361.90        383.34         8.80 o                         
  -2  -3   4          7.04         25.69         7.63 o                         
  -1  -3   4        420.17        449.15        16.55 o                         
   0  -3   4        530.70        513.70         9.16 o                         
   1  -3   4        369.35        405.80        32.49 o                         
   2  -3   4         15.35         20.79         1.33 o                         
   3  -3   4         55.45         80.53         4.06 o                         
   4  -3   4         41.78         33.16         1.94 o                         
   5  -3   4        130.65        127.08         5.78 o                         
   6  -3   4          2.12         10.16         6.07 o                         
   7  -3   4        110.62         99.42         6.72 o                         
   8  -3   4          6.52         -0.24         1.66 o                         
   9  -3   4          0.80          1.75         3.13 o                         
  -9  -2   4        107.84        108.39        10.72 o                         
  -8  -2   4         10.60         13.89         4.46 o                         
  -7  -2   4         90.44         95.15         7.60 o                         
  -6  -2   4         22.58         22.36         3.57 o                         
  -5  -2   4         84.71         83.15         3.36 o                         
  -4  -2   4         11.90         11.18         1.44 o                         
  -3  -2   4         18.41         28.43         2.50 o                         
  -2  -2   4          5.43          6.61         0.94 o                         
  -1  -2   4       1251.02       1257.31        37.99 o                         
   0  -2   4          0.27          1.03         0.54 o                         
   1  -2   4        249.69        237.63        11.84 o                         
   2  -2   4       1139.49       1080.67        16.63 o                         
   3  -2   4        612.97        579.73         8.43 o                         
   4  -2   4         31.79         73.99        10.72 o                         
   5  -2   4         44.34         38.62         2.99 o                         
   6  -2   4         39.76         39.66         4.45 o                         
   7  -2   4         26.57         20.13         7.98 o                         
   8  -2   4         24.20         16.77         7.39 o                         
   9  -2   4          0.11          3.85         2.45 o                         
  -9  -1   4          2.92          0.67         3.20 o                         
  -8  -1   4         25.43         20.33         5.28 o                         
  -7  -1   4          1.25          5.74         3.57 o                         
  -6  -1   4         96.78         92.98        13.65 o                         
  -5  -1   4         19.83         11.53         1.41 o                         
  -4  -1   4          2.30          1.07         1.08 o                         
  -3  -1   4        214.56        209.70         7.79 o                         
  -2  -1   4         21.88         17.00         0.85 o                         
  -1  -1   4       1325.33       1328.57        22.40 o                         
   0  -1   4       3052.04       2871.13        51.77 o                         
   1  -1   4         53.32         51.46         5.46 o                         
   2  -1   4          1.45         13.57         0.92 o                         
   3  -1   4        246.39        213.91         4.04 o                         
   4  -1   4          5.49         14.23         1.32 o                         
   5  -1   4         62.39         55.71         2.69 o                         
   6  -1   4         40.84         40.99         7.64 o                         
   7  -1   4         23.92         16.13         5.87 o                         
   8  -1   4         12.72         13.03         5.46 o                         
   9  -1   4        110.76        110.73         8.08 o                         
  -9   0   4          5.98          4.91         3.69 o                         
  -8   0   4          8.07          7.10         3.93 o                         
  -7   0   4          5.95          5.36         2.71 o                         
  -6   0   4        307.84        324.78        26.10 o                         
  -5   0   4         14.65         12.38         1.94 o                         
  -4   0   4       1024.56       1030.03        22.06 o                         
  -3   0   4         96.18         92.17         5.66 o                         
  -2   0   4       2275.70       2189.34        30.03 o                         
  -1   0   4        297.14        283.50        12.75 o                         
   0   0   4       1136.18       1127.33        28.96 o                         
   1   0   4         86.84         84.18         1.56 o                         
   2   0   4       1114.43       1289.80        17.12 o                         
   3   0   4        132.47        165.43         3.17 o                         
   4   0   4          0.93          4.78         1.03 o                         
   5   0   4        288.69        276.31        12.24 o                         
   6   0   4          0.23          0.57         1.25 o                         
   7   0   4          0.49          1.34         3.08 o                         
   8   0   4          4.11          1.44         1.90 o                         
   9   0   4          2.52          4.02         2.13 o                         
  10   0   4          5.56         -0.61         3.64 o                         
  -9   1   4          2.83          1.72         3.72 o                         
  -8   1   4         52.05         44.83         6.50 o                         
  -7   1   4          4.51          5.90         3.11 o                         
  -6   1   4        440.74        445.53        16.09 o                         
  -5   1   4          8.69          8.42         1.87 o                         
  -4   1   4        211.85        188.86         7.93 o                         
  -3   1   4         68.18         52.08         3.34 o                         
  -2   1   4          0.42          2.71         1.52 o                         
  -1   1   4       1158.99       1186.12        23.57 o                         
   0   1   4       1115.20       1167.27        24.52 o                         
   1   1   4          6.81          8.42         1.21 o                         
   2   1   4        486.30       1027.23        52.26 o                         
   3   1   4        145.02        182.68         6.17 o                         
   4   1   4         62.85        651.17        16.18 o                         
   5   1   4         23.45         17.74         2.01 o                         
   6   1   4         74.00         68.09         3.34 o                         
   7   1   4         13.27         13.00         2.30 o                         
   8   1   4         11.16         16.68         2.76 o                         
   9   1   4         26.25         34.17         5.29 o                         
  10   1   4          9.19         11.32         6.87 o                         
  -9   2   4          5.25          2.25         3.63 o                         
  -8   2   4        166.07        152.31        14.96 o                         
  -7   2   4         25.76         24.37         4.57 o                         
  -6   2   4        247.94        228.81        11.11 o                         
  -5   2   4          5.97          6.05         1.34 o                         
  -4   2   4          9.11         11.02         1.08 o                         
  -3   2   4         74.70         86.10         2.24 o                         
  -2   2   4        150.28        143.61         6.57 o                         
  -1   2   4       1322.51       1274.39        13.92 o                         
   0   2   4       1055.87        960.67         9.99 o                         
   1   2   4        307.29        303.89         5.48 o                         
   2   2   4       2150.99       2360.56        34.97 o                         
   3   2   4        144.83        160.88        14.16 o                         
   4   2   4        441.53        724.13        29.55 o                         
   5   2   4        348.74        324.97        11.87 o                         
   6   2   4        991.06       1022.15        25.03 o                         
   7   2   4        156.61        140.42         8.93 o                         
   8   2   4         22.48         24.06         4.25 o                         
   9   2   4         37.06         40.56         6.77 o                         
  -9   3   4          0.00         -2.07         3.68 o                         
  -8   3   4         15.36         17.31         4.64 o                         
  -7   3   4         14.02         15.92         3.70 o                         
  -6   3   4        149.44        153.12         8.52 o                         
  -5   3   4         73.77         62.09         3.16 o                         
  -4   3   4        353.61        341.61         7.00 o                         
  -3   3   4         67.56         77.81         2.71 o                         
  -2   3   4        301.82        312.04         5.28 o                         
  -1   3   4        889.23        902.38        23.55 o                         
   0   3   4         70.82         57.92         2.12 o                         
   1   3   4          1.66          4.89         0.90 o                         
   2   3   4         38.94         55.41         2.62 o                         
   3   3   4         76.77         98.83         4.35 o                         
   4   3   4        147.56        187.50         6.90 o                         
   5   3   4        496.54        459.67        19.49 o                         
   6   3   4        311.37        287.73        19.04 o                         
   7   3   4         31.81         27.20         4.26 o                         
   8   3   4          0.04          4.55         3.13 o                         
   9   3   4         20.92         26.13         5.07 o                         
  -8   4   4          8.27          6.12         3.88 o                         
  -7   4   4         43.12         44.18         5.28 o                         
  -6   4   4          8.44          9.83         2.07 o                         
  -5   4   4        136.13        133.67         6.01 o                         
  -4   4   4          5.34          3.34         1.83 o                         
  -3   4   4         85.32         83.98         3.27 o                         
  -2   4   4         50.98         68.47         3.32 o                         
  -1   4   4        342.44        376.56         6.83 o                         
   0   4   4       2519.32       2641.38        49.60 o                         
   1   4   4         12.64         15.17         3.24 o                         
   2   4   4       2017.86       2096.89        36.82 o                         
   3   4   4        259.73        289.72        14.87 o                         
   4   4   4         32.27         55.49         4.63 o                         
   5   4   4          1.02          1.22         2.53 o                         
   6   4   4         10.96         18.23         4.04 o                         
   7   4   4          7.30         17.95         4.22 o                         
   8   4   4         71.78         85.04         7.57 o                         
   9   4   4        135.04        139.23        11.31 o                         
  -8   5   4         56.46         56.70         7.26 o                         
  -7   5   4          8.83          6.40         3.20 o                         
  -6   5   4         57.44         46.26         4.95 o                         
  -5   5   4        235.83        239.27         7.48 o                         
  -4   5   4        155.54        138.86         4.86 o                         
  -3   5   4        103.02         95.79         9.61 o                         
  -2   5   4         63.13         68.04         2.58 o                         
  -1   5   4        103.92        115.07         3.59 o                         
   0   5   4        163.41        155.81         3.99 o                         
   1   5   4         10.84         12.15         2.95 o                         
   2   5   4        100.75         95.33         9.99 o                         
   3   5   4         54.95         46.64         3.84 o                         
   4   5   4         88.75         98.03        15.07 o                         
   5   5   4        248.34        247.76        18.81 o                         
   6   5   4         63.26         65.44         6.21 o                         
   7   5   4         67.16         66.93         6.58 o                         
   8   5   4          9.72         10.30         4.12 o                         
   9   5   4         10.09         10.68         7.58 o                         
  -8   6   4          5.47         16.98         7.08 o                         
  -7   6   4         17.12         18.80         6.27 o                         
  -6   6   4          6.80          4.72         2.14 o                         
  -5   6   4         23.17         24.96         3.13 o                         
  -4   6   4         46.51         42.14         3.13 o                         
  -3   6   4         30.60         28.38         5.02 o                         
  -2   6   4         47.50         40.40         2.63 o                         
  -1   6   4          0.56          1.16         1.03 o                         
   0   6   4        424.16        405.13        18.64 o                         
   1   6   4         29.70         25.07         2.01 o                         
   2   6   4         18.37         12.28         1.53 o                         
   3   6   4       1519.87       1481.36        34.76 o                         
   4   6   4          0.41         42.90         5.09 o                         
   5   6   4         16.90         18.75         4.49 o                         
   6   6   4          0.17          6.01         2.91 o                         
   7   6   4          2.12          2.12         3.15 o                         
   8   6   4          0.40          4.67         4.23 o                         
  -7   7   4          9.05          2.63         4.65 o                         
  -6   7   4          6.62          5.55         5.56 o                         
  -5   7   4          5.73          1.98         2.62 o                         
  -4   7   4         56.58         46.08         5.86 o                         
  -3   7   4          1.96          3.05         1.52 o                         
  -2   7   4        321.95        318.44         8.05 o                         
  -1   7   4        706.45        687.92        14.34 o                         
   0   7   4         31.03         30.52         2.53 o                         
   1   7   4         32.96         34.18         9.72 o                         
   2   7   4         98.73         99.39         4.34 o                         
   3   7   4         49.71         50.54         5.22 o                         
   4   7   4          0.67          3.27         2.79 o                         
   5   7   4         24.39         27.89         5.20 o                         
   6   7   4         60.80         53.68         7.60 o                         
   7   7   4          7.79         13.45         5.86 o                         
   8   7   4         58.67         68.25         9.28 o                         
  -6   8   4         28.04         24.82         5.36 o                         
  -5   8   4         22.21         20.66         4.84 o                         
  -4   8   4          4.51          7.93         3.48 o                         
  -3   8   4        109.10        107.13         8.15 o                         
  -2   8   4         55.08         51.56         5.57 o                         
  -1   8   4        567.05        555.74        24.82 o                         
   0   8   4          6.31          6.97         1.96 o                         
   1   8   4        922.84        914.71        19.21 o                         
   2   8   4        355.98        349.47        23.43 o                         
   3   8   4         98.72         65.13        13.25 o                         
   4   8   4          1.78          1.18         2.38 o                         
   5   8   4          3.40          3.82         3.48 o                         
   6   8   4          7.92          2.12         3.48 o                         
   7   8   4          4.27          9.35         5.57 o                         
  -5   9   4         90.18         89.64        12.03 o                         
  -4   9   4         21.55         28.90         5.72 o                         
  -3   9   4         23.05         38.61         6.08 o                         
  -2   9   4        123.62        138.52         9.93 o                         
  -1   9   4         79.53         79.96         6.54 o                         
   0   9   4         33.62         25.12         3.08 o                         
   1   9   4        151.74        160.55         7.16 o                         
   2   9   4        126.91        125.53         8.20 o                         
   3   9   4          2.62          4.25         4.65 o                         
   4   9   4          0.75          0.00         2.29 o                         
   5   9   4          2.41          0.31         2.62 o                         
   6   9   4         21.23         22.68         6.07 o                         
  -4  10   4          1.58          0.09         2.85 o                         
  -3  10   4         54.89         52.11         7.85 o                         
  -2  10   4         25.58         25.04         5.29 o                         
  -1  10   4         23.46         26.08         5.44 o                         
   0  10   4          2.72          4.53         2.87 o                         
   1  10   4          6.70          8.64         3.35 o                         
   2  10   4          6.66          1.86         4.04 o                         
   3  10   4         11.46         10.72         5.86 o                         
   4  10   4          5.30          3.81         3.28 o                         
   5  10   4        104.04        124.29        12.01 o                         
  -2  11   4          3.41          3.29         4.28 o                         
  -1  11   4         14.43         26.04        14.46 o                         
   0  11   4          4.28          5.17         3.92 o                         
   1  11   4         22.39         21.63         9.91 o                         
   2  11   4          8.65         12.54         8.90 o                         
   3  11   4          0.01          0.61         3.84 o                         
  -3 -10   5         24.27         38.09         6.85 o                         
  -2 -10   5          0.07          2.18         3.45 o                         
  -1 -10   5          5.55          8.81         3.89 o                         
   0 -10   5          4.67          0.57         2.99 o                         
   1 -10   5         13.04         15.53         4.86 o                         
   2 -10   5          7.04          4.04         3.79 o                         
   3 -10   5          6.51         12.30         5.25 o                         
  -5  -9   5         65.61         17.38        10.31 o                         
  -4  -9   5          5.65          4.19         4.65 o                         
  -3  -9   5          5.16          4.34         3.54 o                         
  -2  -9   5         14.89         19.76         4.13 o                         
  -1  -9   5          0.96         -0.47         2.47 o                         
   0  -9   5          0.46          0.48         2.32 o                         
   1  -9   5          3.86          7.35         3.44 o                         
   2  -9   5         15.60         12.64         4.86 o                         
   3  -9   5         11.51         15.49         6.37 o                         
   4  -9   5         53.11         59.07         7.80 o                         
   5  -9   5         31.58         30.72         6.00 o                         
  -6  -8   5          0.36         -0.90         6.67 o                         
  -5  -8   5          5.34          2.80         2.28 o                         
  -4  -8   5          4.29          2.04         2.15 o                         
  -3  -8   5         13.09         15.14         3.34 o                         
  -2  -8   5         16.25         16.12         3.67 o                         
  -1  -8   5         11.69         13.91         3.29 o                         
   0  -8   5          4.46          3.39         2.82 o                         
   1  -8   5         72.21         59.36         5.87 o                         
   2  -8   5         80.06         72.69         6.74 o                         
   3  -8   5         91.90         97.80         8.79 o                         
   4  -8   5        317.13        329.05        16.15 o                         
   5  -8   5          8.62         11.94         4.56 o                         
   6  -8   5          9.55          7.34         4.45 o                         
  -7  -7   5          3.42          4.36         4.00 o                         
  -6  -7   5          1.77          4.57         3.48 o                         
  -5  -7   5         16.76         15.81         7.83 o                         
  -4  -7   5          0.30          1.31         1.81 o                         
  -3  -7   5         72.83         63.53         4.54 o                         
  -2  -7   5         31.58         22.06         2.75 o                         
  -1  -7   5         13.49         15.57         3.40 o                         
   0  -7   5          0.09          2.16         2.07 o                         
   1  -7   5        369.23        422.19        26.20 o                         
   2  -7   5          8.76          5.86         2.85 o                         
   3  -7   5         87.46         86.73         6.65 o                         
   4  -7   5         55.32         63.64         6.35 o                         
   5  -7   5        305.59        337.09        16.38 o                         
   6  -7   5          2.78          5.80         4.12 o                         
   7  -7   5         18.91         26.24         6.22 o                         
  -7  -6   5         18.42         14.18        13.55 o                         
  -6  -6   5         73.79         50.00        36.90 o                         
  -5  -6   5          3.12          0.47         1.57 o                         
  -4  -6   5         56.87         52.42         4.93 o                         
  -3  -6   5        275.86        277.69         8.15 o                         
  -2  -6   5        257.76        237.61         8.50 o                         
  -1  -6   5        270.28        259.19        16.69 o                         
   0  -6   5         19.97         26.26         3.06 o                         
   1  -6   5         41.26         40.88         7.58 o                         
   2  -6   5         11.49         14.83         2.72 o                         
   3  -6   5         30.72         25.35         3.68 o                         
   4  -6   5          0.00         -1.21         2.00 o                         
   5  -6   5         88.74         80.90         6.79 o                         
   6  -6   5         40.96         43.18         6.07 o                         
   7  -6   5         40.28         42.71         6.47 o                         
   8  -6   5        136.93        145.13        11.22 o                         
  -8  -5   5         39.16         27.99        23.45 o                         
  -7  -5   5         21.43          6.12         8.29 o                         
  -6  -5   5          9.41         11.69         6.95 o                         
  -5  -5   5         61.60         50.17         4.28 o                         
  -4  -5   5         54.55         53.66         6.50 o                         
  -3  -5   5         59.00         54.91         3.30 o                         
  -2  -5   5          4.64          5.39         2.13 o                         
  -1  -5   5        198.51        206.44         4.95 o                         
   0  -5   5          4.82          2.78         1.52 o                         
   1  -5   5         78.13         88.97         5.06 o                         
   2  -5   5         66.41         52.03         4.06 o                         
   3  -5   5        182.84        178.06         7.50 o                         
   4  -5   5         23.97         26.44         3.77 o                         
   5  -5   5          1.72         -0.84         2.63 o                         
   6  -5   5          0.13          0.60         3.34 o                         
   7  -5   5          1.20          0.40         3.94 o                         
   8  -5   5          5.27          7.63         4.14 o                         
  -8  -4   5          7.63          4.25         6.47 o                         
  -7  -4   5        163.53        159.86        10.72 o                         
  -6  -4   5         92.95         94.73         7.72 o                         
  -5  -4   5          1.10          0.67         1.33 o                         
  -4  -4   5         53.79         57.16         3.18 o                         
  -3  -4   5         37.88         37.37         3.42 o                         
  -2  -4   5        144.82        153.13         8.54 o                         
  -1  -4   5         63.58         56.98         6.04 o                         
   0  -4   5        105.19        111.72         2.77 o                         
   1  -4   5        128.74        125.82         4.78 o                         
   2  -4   5         55.19         64.43         3.43 o                         
   3  -4   5         19.16         14.56         2.73 o                         
   4  -4   5        174.56        170.25         8.39 o                         
   5  -4   5        223.04        235.20        10.15 o                         
   6  -4   5        492.57        496.36        18.92 o                         
   7  -4   5         11.14         11.80         3.30 o                         
   8  -4   5          4.62          1.72         2.51 o                         
   9  -4   5          1.86          6.06         3.91 o                         
  -9  -3   5          1.08         -0.64         3.54 o                         
  -8  -3   5         80.13         78.34         7.74 o                         
  -7  -3   5          0.94          0.84         2.47 o                         
  -6  -3   5         40.90         40.84         4.95 o                         
  -5  -3   5        328.64        321.74        15.19 o                         
  -4  -3   5        131.87        128.74         6.70 o                         
  -3  -3   5       1198.40       1178.91        18.46 o                         
  -2  -3   5          3.55         17.93         7.56 o                         
  -1  -3   5       1374.17       1434.27        19.53 o                         
   0  -3   5        654.63        615.63        11.58 o                         
   1  -3   5        773.57        768.22        48.12 o                         
   2  -3   5        274.47        274.35        11.06 o                         
   3  -3   5         20.36         42.41        11.42 o                         
   4  -3   5        950.93        954.28        18.62 o                         
   5  -3   5         11.85         10.50         1.80 o                         
   6  -3   5         70.71         72.71         5.43 o                         
   7  -3   5         95.09         88.27         6.07 o                         
   8  -3   5         19.11         12.10         4.49 o                         
   9  -3   5          4.04          5.66         3.57 o                         
  -9  -2   5         12.37          9.53         5.38 o                         
  -8  -2   5          6.59          6.79         3.79 o                         
  -7  -2   5         58.20         60.78         6.78 o                         
  -6  -2   5         40.31         45.63         5.57 o                         
  -5  -2   5         41.31         44.48         4.43 o                         
  -4  -2   5        124.33        129.30        12.03 o                         
  -3  -2   5          1.86          2.11         1.01 o                         
  -2  -2   5        623.64        632.25         8.78 o                         
  -1  -2   5       2958.73       2954.35        29.32 o                         
   0  -2   5        933.01        968.65        25.92 o                         
   1  -2   5       3187.70       3502.56       119.08 o                         
   2  -2   5         42.33         42.04         1.76 o                         
   3  -2   5        110.76        119.95         3.15 o                         
   4  -2   5        288.76        281.74         6.30 o                         
   5  -2   5         13.63         11.20         1.79 o                         
   6  -2   5        192.05        159.50         6.93 o                         
   7  -2   5         34.81         28.88        10.11 o                         
   8  -2   5         22.98         21.21         5.63 o                         
   9  -2   5         11.08         16.60         3.57 o                         
  -9  -1   5          8.60         11.96         4.85 o                         
  -8  -1   5          6.77          7.94         3.88 o                         
  -7  -1   5        246.34        234.12        12.36 o                         
  -6  -1   5        148.03        141.27        13.04 o                         
  -5  -1   5        168.50        172.26        10.62 o                         
  -4  -1   5        144.91        146.46         5.78 o                         
  -3  -1   5          1.61          3.96         0.58 o                         
  -2  -1   5        354.82        338.78         7.07 o                         
  -1  -1   5          2.38         13.58         6.67 o                         
   0  -1   5       2231.09       2280.31        46.19 o                         
   1  -1   5        701.35        611.79         7.04 o                         
   2  -1   5          3.44          7.77         0.90 o                         
   3  -1   5         75.05         93.24         2.90 o                         
   4  -1   5         95.36        112.21         3.76 o                         
   5  -1   5        469.97        459.16         9.57 o                         
   6  -1   5         39.96         31.65         2.58 o                         
   7  -1   5         27.03         26.09         9.29 o                         
   8  -1   5         33.95         20.57         8.45 o                         
   9  -1   5        117.88        117.59         8.03 o                         
  -9   0   5          2.08          2.28         3.54 o                         
  -8   0   5          3.34          3.78         4.35 o                         
  -7   0   5         91.02         87.26         7.51 o                         
  -6   0   5        188.50        172.53         8.69 o                         
  -5   0   5        326.30        304.76        10.65 o                         
  -4   0   5        325.40        359.38        11.30 o                         
  -3   0   5         40.86         60.27         9.50 o                         
  -2   0   5        139.55        144.28         6.07 o                         
  -1   0   5        603.10        585.73         9.43 o                         
   0   0   5         89.61         91.03         1.83 o                         
   1   0   5        453.98        435.94        10.17 o                         
   2   0   5        295.59        514.44        30.97 o                         
   3   0   5        904.02        914.23        11.84 o                         
   4   0   5        557.71        561.72         9.23 o                         
   5   0   5         16.94         18.01         1.87 o                         
   6   0   5        131.30        129.08         6.42 o                         
   7   0   5         93.43         96.55         6.17 o                         
   8   0   5         18.42         11.17         9.60 o                         
   9   0   5         25.54         16.55         7.43 o                         
  10   0   5          8.96          8.33         8.59 o                         
  -9   1   5          5.47          3.24         4.22 o                         
  -8   1   5         37.23         33.10         6.21 o                         
  -7   1   5        112.27        101.34         8.44 o                         
  -6   1   5        236.66        224.39        10.94 o                         
  -5   1   5         57.47         42.27         4.86 o                         
  -4   1   5        782.84        764.75        26.23 o                         
  -3   1   5        262.46        228.76         6.56 o                         
  -2   1   5         37.58         53.19         2.32 o                         
  -1   1   5          2.07          0.96         1.13 o                         
   0   1   5          0.90          0.94         0.52 o                         
   1   1   5         46.09         53.00         3.33 o                         
   2   1   5        762.88        713.62        22.69 o                         
   3   1   5       1119.29       1165.41        42.49 o                         
   4   1   5          0.82        141.71        44.89 o                         
   5   1   5       1095.91       1117.04        36.11 o                         
   6   1   5        201.02        183.60         7.33 o                         
   7   1   5        220.38        224.46        12.62 o                         
   8   1   5          0.06          1.04         1.93 o                         
   9   1   5         36.41         43.01         6.32 o                         
  10   1   5          1.36          1.91         3.18 o                         
  -9   2   5         63.92         51.81         7.43 o                         
  -8   2   5        343.60        313.90        15.49 o                         
  -7   2   5         53.93         59.71         6.25 o                         
  -6   2   5        125.25        121.97         8.44 o                         
  -5   2   5          4.49          0.09         1.93 o                         
  -4   2   5          4.12          6.89         1.20 o                         
  -3   2   5         22.48         17.32         2.32 o                         
  -2   2   5        976.30        957.92        12.83 o                         
  -1   2   5       1638.76       1645.77        24.22 o                         
   0   2   5        887.57        907.16        19.12 o                         
   1   2   5        581.81        532.93         9.63 o                         
   2   2   5       1872.74       1979.54        49.53 o                         
   3   2   5          2.19         10.46         3.44 o                         
   4   2   5         49.33         83.49         4.43 o                         
   5   2   5          0.04          1.32         0.87 o                         
   6   2   5         12.02         12.81         2.16 o                         
   7   2   5         78.79         82.00         7.99 o                         
   8   2   5          4.78          5.39         3.21 o                         
   9   2   5         11.40         13.71         4.81 o                         
  -9   3   5         32.58         32.60         6.41 o                         
  -8   3   5         16.41         11.60         3.77 o                         
  -7   3   5          7.69          6.61         3.63 o                         
  -6   3   5          1.87          0.02         2.43 o                         
  -5   3   5        401.24        352.96        17.95 o                         
  -4   3   5        206.27        187.03         4.57 o                         
  -3   3   5        124.16        121.33         5.81 o                         
  -2   3   5         35.28         42.26         2.93 o                         
  -1   3   5          8.55        125.74        18.00 o                         
   0   3   5        134.81        128.40         3.90 o                         
   1   3   5       2133.98       2160.89        32.55 o                         
   2   3   5         68.11        109.48         4.36 o                         
   3   3   5          1.76          0.38         2.33 o                         
   4   3   5        742.76        803.03        24.71 o                         
   5   3   5         21.11         18.82         3.54 o                         
   6   3   5         52.48         66.46         5.66 o                         
   7   3   5         29.31         27.95         4.85 o                         
   8   3   5         21.65         39.63         6.39 o                         
   9   3   5        116.82        129.19         9.64 o                         
  -8   4   5         79.07         87.64         8.60 o                         
  -7   4   5         25.85         36.41         5.58 o                         
  -6   4   5        323.09        326.79        13.15 o                         
  -5   4   5        649.07        629.74        22.64 o                         
  -4   4   5        765.05        741.92        13.49 o                         
  -3   4   5        410.00        412.55         8.18 o                         
  -2   4   5        645.22        652.84        24.30 o                         
  -1   4   5        256.80        260.34         6.48 o                         
   0   4   5       1141.27       1130.37        54.72 o                         
   1   4   5        262.10        200.65         4.40 o                         
   2   4   5          0.76         11.15         2.43 o                         
   3   4   5        125.22        114.35         5.15 o                         
   4   4   5        155.66        186.81        15.07 o                         
   5   4   5          1.62          3.89         2.56 o                         
   6   4   5         58.61         66.37         5.34 o                         
   7   4   5        516.08        507.96        18.52 o                         
   8   4   5          2.03          2.40         3.07 o                         
   9   4   5        178.74        192.49        12.75 o                         
  -8   5   5          5.45          1.09         4.85 o                         
  -7   5   5          5.00         13.41         8.19 o                         
  -6   5   5          2.32          1.21         1.55 o                         
  -5   5   5         10.28          8.52         2.05 o                         
  -4   5   5         53.48         52.66         3.50 o                         
  -3   5   5          4.03          5.69         2.82 o                         
  -2   5   5          5.81          3.74         2.02 o                         
  -1   5   5        254.93        239.84         5.66 o                         
   0   5   5         71.75         54.84         2.20 o                         
   1   5   5        151.43        135.62         7.70 o                         
   2   5   5        187.73        181.13         4.84 o                         
   3   5   5        809.54        759.41        19.34 o                         
   4   5   5         84.16         82.56        10.41 o                         
   5   5   5        105.80        119.57        15.47 o                         
   6   5   5        111.74        113.48         8.77 o                         
   7   5   5        135.40        146.63        10.52 o                         
   8   5   5          2.61          2.32         3.21 o                         
   9   5   5         50.28         61.43        11.32 o                         
  -8   6   5          0.00          2.02         4.65 o                         
  -7   6   5         13.27         12.55         7.38 o                         
  -6   6   5         15.34         19.28         3.21 o                         
  -5   6   5         31.52         29.00         2.96 o                         
  -4   6   5         32.56         31.44         2.77 o                         
  -3   6   5          0.27          6.00         6.57 o                         
  -2   6   5         67.44         58.54         4.08 o                         
  -1   6   5        248.84        265.10        15.86 o                         
   0   6   5          7.89         11.01         2.59 o                         
   1   6   5       1247.05       1142.66        18.76 o                         
   2   6   5         10.42         13.65         1.66 o                         
   3   6   5        399.93        369.37        13.37 o                         
   4   6   5          1.35          2.10         2.13 o                         
   5   6   5        418.72        420.70        16.73 o                         
   6   6   5         19.21         30.68         5.98 o                         
   7   6   5          0.02         -0.73         3.23 o                         
   8   6   5         55.12         54.63         7.55 o                         
  -7   7   5          4.26          7.28         5.66 o                         
  -6   7   5          2.52          2.74         2.91 o                         
  -5   7   5          1.74          3.10         1.96 o                         
  -4   7   5         99.41         93.95         4.82 o                         
  -3   7   5        164.21        153.91         7.89 o                         
  -2   7   5         18.35         29.45         6.27 o                         
  -1   7   5         80.92         90.29        14.27 o                         
   0   7   5          0.32          2.88         1.64 o                         
   1   7   5        814.12        720.34        20.67 o                         
   2   7   5        124.95        114.00         6.42 o                         
   3   7   5         50.93         53.63         5.04 o                         
   4   7   5         32.10         28.30         4.00 o                         
   5   7   5          7.33          7.05         3.54 o                         
   6   7   5          0.69          2.47         3.68 o                         
   7   7   5          1.04         -2.75         3.85 o                         
   8   7   5          0.10          2.73         4.32 o                         
  -6   8   5         12.25         17.39         6.47 o                         
  -5   8   5          7.90         12.08         4.34 o                         
  -4   8   5         29.65         31.69         5.36 o                         
  -3   8   5       1193.16       1204.20        34.80 o                         
  -2   8   5          9.92         11.92         2.29 o                         
  -1   8   5          9.52          6.62         1.91 o                         
   0   8   5         19.31         22.35         3.46 o                         
   1   8   5         43.15         53.17        13.77 o                         
   2   8   5          5.97          3.54         1.74 o                         
   3   8   5          1.21          1.13         2.64 o                         
   4   8   5          3.65          5.86         3.64 o                         
   5   8   5         41.89         36.91         5.61 o                         
   6   8   5         29.96         32.08         6.16 o                         
   7   8   5          2.71          0.10         2.43 o                         
  -5   9   5          1.76         -4.25         4.25 o                         
  -4   9   5          1.01         -0.48         2.64 o                         
  -3   9   5        289.85        290.58        16.89 o                         
  -2   9   5         23.31         34.48         5.78 o                         
  -1   9   5         20.52         20.47         2.83 o                         
   0   9   5          0.37         -0.84         1.63 o                         
   1   9   5          0.09          3.08         2.01 o                         
   2   9   5         98.05         93.00         6.49 o                         
   3   9   5         43.26         45.56         5.43 o                         
   4   9   5         10.42         18.87         4.61 o                         
   5   9   5          7.71          6.55         4.63 o                         
   6   9   5         21.99         38.36         8.01 o                         
  -4  10   5          1.42         -3.95         5.46 o                         
  -3  10   5          0.01         -0.51         3.07 o                         
  -2  10   5          0.00         -0.79         2.99 o                         
  -1  10   5          4.23          1.16         2.64 o                         
   0  10   5          0.00          2.96         2.78 o                         
   1  10   5          0.51          0.05         2.23 o                         
   2  10   5          6.42         15.14         4.12 o                         
   3  10   5         32.85         43.79         6.70 o                         
   4  10   5         29.87         39.17         7.36 o                         
   5  10   5          0.66          3.13         3.93 o                         
  -2  11   5          0.00          4.70         4.40 o                         
  -1  11   5          1.29          0.68         3.10 o                         
   0  11   5         10.55         19.41         4.86 o                         
   1  11   5         56.24         65.92        13.75 o                         
   2  11   5          2.27         -0.81         5.86 o                         
   3  11   5        135.56        173.91        17.39 o                         
  -3 -10   6          7.38         14.52         5.29 o                         
  -2 -10   6          8.81          9.36         4.80 o                         
  -1 -10   6         68.38         90.43        17.19 o                         
   0 -10   6         14.92         13.20         5.18 o                         
   1 -10   6          0.01          3.65         4.06 o                         
   2 -10   6         13.54          7.97         4.78 o                         
   3 -10   6         12.54         17.33         6.50 o                         
  -4  -9   6          0.73         -1.98         2.95 o                         
  -3  -9   6         15.44         25.00         5.57 o                         
  -2  -9   6          4.21          2.77         3.10 o                         
  -1  -9   6          3.41          1.30         2.66 o                         
   0  -9   6         12.44         17.62         4.50 o                         
   1  -9   6          0.07         -0.34         2.76 o                         
   2  -9   6          4.80         15.13         9.00 o                         
   3  -9   6         44.69         40.71         6.79 o                         
   4  -9   6         42.17         42.45         7.86 o                         
   5  -9   6          1.39          4.28         4.13 o                         
  -6  -8   6         27.79         17.11        14.36 o                         
  -5  -8   6          2.52          1.26         2.79 o                         
  -4  -8   6          0.88          1.37         2.13 o                         
  -3  -8   6         38.72         43.91         4.58 o                         
  -2  -8   6         94.20         98.75        10.82 o                         
  -1  -8   6          0.13          3.23         2.93 o                         
   0  -8   6        243.60        220.87        12.34 o                         
   1  -8   6        154.56        150.00         8.57 o                         
   2  -8   6         10.09         12.10         3.93 o                         
   3  -8   6        148.86        165.90        11.58 o                         
   4  -8   6          8.50         14.16         7.18 o                         
   5  -8   6        481.58        505.01        22.93 o                         
   6  -8   6          2.07          6.30         4.95 o                         
  -6  -7   6        150.29        108.62        70.27 o                         
  -5  -7   6         34.11         25.00         9.22 o                         
  -4  -7   6         21.80         14.64         7.13 o                         
  -3  -7   6        136.59        128.47         6.01 o                         
  -2  -7   6         67.71         76.59         7.64 o                         
  -1  -7   6          0.01          2.67         2.19 o                         
   0  -7   6         29.52         22.50         3.93 o                         
   1  -7   6        272.96        277.38        12.21 o                         
   2  -7   6         33.55         42.09         5.09 o                         
   3  -7   6        713.49        736.82        24.27 o                         
   4  -7   6         43.98         41.01         7.78 o                         
   5  -7   6         28.71         29.45         5.71 o                         
   6  -7   6          0.00          1.36         3.36 o                         
   7  -7   6         18.89         29.74         5.84 o                         
  -7  -6   6         22.42         14.13        13.14 o                         
  -6  -6   6         75.55         59.73        42.77 o                         
  -5  -6   6          5.25          3.46         1.96 o                         
  -4  -6   6        180.73        176.07         7.11 o                         
  -3  -6   6         48.10         38.65         3.48 o                         
  -2  -6   6         46.19         44.18         3.41 o                         
  -1  -6   6        516.01        573.58        17.38 o                         
   0  -6   6         16.26         13.81         2.67 o                         
   1  -6   6        296.37        275.94        10.57 o                         
   2  -6   6         34.42         54.48        11.32 o                         
   3  -6   6        113.52        127.92         7.29 o                         
   4  -6   6         54.07         51.27         5.86 o                         
   5  -6   6          6.87          8.55         3.93 o                         
   6  -6   6         71.30         69.48         7.85 o                         
   7  -6   6         28.60         25.45         6.19 o                         
   8  -6   6         13.48         21.37         6.98 o                         
  -8  -5   6          5.29          6.78         6.57 o                         
  -7  -5   6         23.44          7.22         9.71 o                         
  -6  -5   6        100.29         81.46        54.19 o                         
  -5  -5   6        139.01        142.30         9.17 o                         
  -4  -5   6         34.00         32.93         3.27 o                         
  -3  -5   6        850.93        845.00        23.99 o                         
  -2  -5   6          1.62          1.67         1.89 o                         
  -1  -5   6        566.93        484.82         9.36 o                         
   0  -5   6         70.81         67.29         2.35 o                         
   1  -5   6          1.38         17.70        11.83 o                         
   2  -5   6         99.77        111.83         7.89 o                         
   3  -5   6        202.57        190.69         8.06 o                         
   4  -5   6         80.25         72.87         5.49 o                         
   5  -5   6        147.11        146.71         8.94 o                         
   6  -5   6         27.83         27.75         4.89 o                         
   7  -5   6        209.54        229.54        13.42 o                         
   8  -5   6        164.26        157.50        11.37 o                         
  -8  -4   6         65.51         50.05        35.99 o                         
  -7  -4   6        104.67        108.95         9.63 o                         
  -6  -4   6         13.39         19.98         4.85 o                         
  -5  -4   6        382.94        349.01        22.88 o                         
  -4  -4   6         60.26         56.03         4.78 o                         
  -3  -4   6        268.42        253.93         6.35 o                         
  -2  -4   6         47.29         65.64         8.08 o                         
  -1  -4   6        101.44         93.39         3.19 o                         
   0  -4   6        199.18        172.58         3.89 o                         
   1  -4   6        276.04        266.38         7.80 o                         
   2  -4   6        456.15        467.12        14.57 o                         
   3  -4   6         22.53         29.07         4.65 o                         
   4  -4   6        433.82        461.88        14.01 o                         
   5  -4   6        120.66        130.23         6.57 o                         
   6  -4   6         25.20         26.82         5.96 o                         
   7  -4   6        101.44         99.32         7.51 o                         
   8  -4   6          0.11         -2.96         2.96 o                         
   9  -4   6         65.40         68.46         7.70 o                         
  -8  -3   6          1.85          2.34         5.46 o                         
  -7  -3   6        370.94        393.23        18.04 o                         
  -6  -3   6          8.13         11.54         3.28 o                         
  -5  -3   6        295.82        310.98        12.29 o                         
  -4  -3   6         26.91         26.12         5.92 o                         
  -3  -3   6         41.23         31.16         4.75 o                         
  -2  -3   6        197.48        182.05         4.31 o                         
  -1  -3   6         55.04         61.63         6.92 o                         
   0  -3   6       1444.04       1421.92        21.05 o                         
   1  -3   6        908.82        941.27        27.66 o                         
   2  -3   6        322.78        303.45        18.33 o                         
   3  -3   6        195.43        235.91        14.26 o                         
   4  -3   6         11.92         26.36         4.50 o                         
   5  -3   6         30.52         49.38         7.08 o                         
   6  -3   6         13.06         10.82         4.74 o                         
   7  -3   6         85.94         88.00         6.13 o                         
   8  -3   6         12.86         11.74         4.96 o                         
   9  -3   6         13.06          7.54         4.25 o                         
  -9  -2   6          7.84          4.59         4.37 o                         
  -8  -2   6         28.07         24.01         5.86 o                         
  -7  -2   6         27.98         24.55         4.84 o                         
  -6  -2   6          4.95          6.98         4.25 o                         
  -5  -2   6          4.66          4.20         2.47 o                         
  -4  -2   6         12.15         32.57         5.96 o                         
  -3  -2   6        324.26        310.29         6.50 o                         
  -2  -2   6        310.15        305.84         5.41 o                         
  -1  -2   6        554.94        641.36         8.75 o                         
   0  -2   6          3.67          6.03         1.94 o                         
   1  -2   6        213.78        235.64        13.84 o                         
   2  -2   6         19.56         97.89         9.57 o                         
   3  -2   6        285.02        301.14         5.90 o                         
   4  -2   6        347.22        312.27        10.57 o                         
   5  -2   6        242.83        239.08         6.60 o                         
   6  -2   6         40.83         47.38         4.37 o                         
   7  -2   6        212.22        201.29        11.53 o                         
   8  -2   6         13.56         14.73         5.39 o                         
   9  -2   6         60.13         36.05        12.90 o                         
  -9  -1   6         64.44         66.96         9.28 o                         
  -8  -1   6          1.58         -1.34         3.36 o                         
  -7  -1   6         79.13         75.09         6.35 o                         
  -6  -1   6         79.53         82.43         7.35 o                         
  -5  -1   6         85.71         88.62         6.21 o                         
  -4  -1   6          3.53         19.28         3.34 o                         
  -3  -1   6        802.18        869.44        28.16 o                         
  -2  -1   6          2.17         15.65         1.94 o                         
  -1  -1   6         84.32        105.95         2.57 o                         
   0  -1   6         52.55         62.24         3.64 o                         
   1  -1   6       1675.18       1567.97        16.51 o                         
   2  -1   6          1.17         51.40         4.42 o                         
   3  -1   6         41.60         61.46         3.54 o                         
   4  -1   6          0.05          0.21         1.53 o                         
   5  -1   6         69.06         77.25         3.46 o                         
   6  -1   6          0.54          0.50         1.98 o                         
   7  -1   6          1.11          2.21         1.72 o                         
   8  -1   6         15.44         13.05         4.45 o                         
   9  -1   6         22.05         19.46         5.80 o                         
  -9   0   6          3.69          2.92         3.74 o                         
  -8   0   6          0.02          0.56         3.13 o                         
  -7   0   6        141.47        144.08        10.00 o                         
  -6   0   6          5.43         11.76         3.54 o                         
  -5   0   6        161.37        164.88         7.89 o                         
  -4   0   6        123.11        107.63         6.43 o                         
  -3   0   6        468.50        465.27        11.74 o                         
  -2   0   6        244.23        235.72         6.50 o                         
  -1   0   6         50.69         73.94        14.36 o                         
   0   0   6        647.33        591.86        12.06 o                         
   1   0   6         28.24         15.43         1.00 o                         
   2   0   6          9.97         31.23         1.74 o                         
   3   0   6        682.64        651.97         9.85 o                         
   4   0   6        129.92        239.58         5.44 o                         
   5   0   6        333.89        330.51         7.47 o                         
   6   0   6         31.52         27.19         3.26 o                         
   7   0   6        339.56        340.88         9.75 o                         
   8   0   6          2.26          1.35         1.64 o                         
   9   0   6         13.96          5.77         5.36 o                         
  -9   1   6         56.74         55.61         8.79 o                         
  -8   1   6         66.35         65.30         8.36 o                         
  -7   1   6          0.57          3.55         3.16 o                         
  -6   1   6        154.10        140.58         9.65 o                         
  -5   1   6        152.82        139.30         7.26 o                         
  -4   1   6        616.75        592.96        15.88 o                         
  -3   1   6          0.57          1.07         1.42 o                         
  -2   1   6          6.18         32.19        16.88 o                         
  -1   1   6         56.00         64.55        13.95 o                         
   0   1   6         85.38         85.99         2.01 o                         
   1   1   6       1322.72       1247.73        16.99 o                         
   2   1   6         24.00         34.21         1.18 o                         
   3   1   6        286.17        266.42         6.99 o                         
   4   1   6         49.49         74.92         3.65 o                         
   5   1   6        659.41        724.27        17.91 o                         
   6   1   6         78.55         78.96         9.08 o                         
   7   1   6        217.52        202.11         8.17 o                         
   8   1   6         25.79         31.35         4.56 o                         
   9   1   6        122.03         97.13        60.87 o                         
  -9   2   6          3.15          1.70         3.21 o                         
  -8   2   6        121.39        116.52        10.74 o                         
  -7   2   6         63.56         67.46         7.18 o                         
  -6   2   6         19.50         23.95         4.37 o                         
  -5   2   6          5.84          4.49         2.73 o                         
  -4   2   6         21.08         14.62         2.57 o                         
  -3   2   6          1.34         -1.35         1.35 o                         
  -2   2   6          2.48         32.71         8.59 o                         
  -1   2   6        496.99        568.71        17.82 o                         
   0   2   6        121.65        115.16         5.50 o                         
   1   2   6       2519.70       2514.77        43.51 o                         
   2   2   6         27.99        178.68        13.75 o                         
   3   2   6       1127.64       1188.72        23.69 o                         
   4   2   6          0.70          3.06         0.76 o                         
   5   2   6         97.10         77.56         6.17 o                         
   6   2   6        265.80        235.10        26.30 o                         
   7   2   6        148.51        150.17         8.92 o                         
   8   2   6          6.16         11.23         4.23 o                         
   9   2   6         34.64         33.82         5.93 o                         
  -8   3   6         15.07         10.60         5.66 o                         
  -7   3   6         10.85         12.04         6.57 o                         
  -6   3   6          0.03         -0.48         2.93 o                         
  -5   3   6         42.11         42.23         5.28 o                         
  -4   3   6        157.03        153.41         5.70 o                         
  -3   3   6        114.79        103.87         5.69 o                         
  -2   3   6         63.93         71.31         9.37 o                         
  -1   3   6        280.82        291.42         5.63 o                         
   0   3   6       2266.50       2441.46        48.17 o                         
   1   3   6         74.83         81.23         2.16 o                         
   2   3   6       1123.39       1107.45        21.89 o                         
   3   3   6        492.78        541.79        13.91 o                         
   4   3   6          2.27         38.33         8.80 o                         
   5   3   6         39.39         29.37         5.76 o                         
   6   3   6        117.55        100.00         8.29 o                         
   7   3   6          0.21          2.82         2.38 o                         
   8   3   6         11.52         15.04         4.91 o                         
   9   3   6         24.55         27.02         5.70 o                         
  -8   4   6         13.31         15.29         8.09 o                         
  -7   4   6          3.78          2.31         2.80 o                         
  -6   4   6         11.61         13.76         3.63 o                         
  -5   4   6        483.46        465.51        18.28 o                         
  -4   4   6          0.03          0.68         1.55 o                         
  -3   4   6        538.71        553.66        13.10 o                         
  -2   4   6        400.04        418.23         7.99 o                         
  -1   4   6        534.70        618.29        16.04 o                         
   0   4   6         72.96         85.20         4.88 o                         
   1   4   6          0.15         -0.75         0.75 o                         
   2   4   6          2.79          5.47         3.84 o                         
   3   4   6         40.54         35.58         3.68 o                         
   4   4   6        169.36        171.06         7.44 o                         
   5   4   6          0.00          1.29         2.02 o                         
   6   4   6          9.17          7.80         3.21 o                         
   7   4   6         92.72         95.84         8.10 o                         
   8   4   6         63.81         62.06         7.25 o                         
   9   4   6        167.63        168.83        13.44 o                         
  -8   5   6          2.78         -0.39         3.06 o                         
  -7   5   6        102.38         95.20         8.18 o                         
  -6   5   6          0.08         -1.04         2.72 o                         
  -5   5   6          0.22          0.02         1.31 o                         
  -4   5   6        278.60        283.98         8.00 o                         
  -3   5   6         56.94         61.74         3.26 o                         
  -2   5   6        366.60        362.65        10.62 o                         
  -1   5   6         89.53         72.22         3.06 o                         
   0   5   6         11.51         14.72         1.72 o                         
   1   5   6         20.73         17.30         2.45 o                         
   2   5   6         68.43         66.09         4.63 o                         
   3   5   6        228.01        218.94         8.36 o                         
   4   5   6         69.74         84.63         5.92 o                         
   5   5   6        698.71        754.19        25.17 o                         
   6   5   6         13.41         15.18         7.58 o                         
   7   5   6        594.26        615.19        24.49 o                         
   8   5   6          3.77          4.38         3.29 o                         
   9   5   6         41.45         34.52         9.50 o                         
  -7   6   6         32.29         26.12         5.26 o                         
  -6   6   6          2.94          1.23         3.23 o                         
  -5   6   6          8.54          8.98         2.44 o                         
  -4   6   6          9.54          8.76         2.10 o                         
  -3   6   6         27.97         33.00         3.14 o                         
  -2   6   6        136.37        119.72         6.05 o                         
  -1   6   6        122.57        130.83         5.03 o                         
   0   6   6         32.34         33.46         2.29 o                         
   1   6   6        632.56        580.84        23.58 o                         
   2   6   6         67.09         64.99         4.94 o                         
   3   6   6        707.63        693.69        19.60 o                         
   4   6   6         58.70         72.26         8.09 o                         
   5   6   6        978.36       1032.21        33.56 o                         
   6   6   6        136.59        143.53        14.36 o                         
   7   6   6         23.13         24.13         5.78 o                         
   8   6   6         59.24         64.34         8.21 o                         
  -7   7   6          0.00         -1.82         4.65 o                         
  -6   7   6          8.88         21.03         8.29 o                         
  -5   7   6          2.62          1.58         1.86 o                         
  -4   7   6          0.23          0.62         1.67 o                         
  -3   7   6         37.75         38.07         3.89 o                         
  -2   7   6          2.28         -1.39         1.89 o                         
  -1   7   6        943.80        904.68        18.16 o                         
   0   7   6          1.86          3.22         1.48 o                         
   1   7   6         36.10         29.34         4.06 o                         
   2   7   6        772.19        769.37        21.90 o                         
   3   7   6        195.35        193.97         9.56 o                         
   4   7   6         48.88         39.30         6.67 o                         
   5   7   6        120.93        110.59         9.28 o                         
   6   7   6         14.05         20.37         5.15 o                         
   7   7   6         19.84         37.04         6.92 o                         
   8   7   6          0.63         -0.57         4.03 o                         
  -6   8   6         16.97         13.14         8.09 o                         
  -5   8   6        218.93        188.29        14.97 o                         
  -4   8   6         10.70          9.43         3.40 o                         
  -3   8   6         63.97         48.98         3.90 o                         
  -2   8   6         21.05         19.38         2.53 o                         
  -1   8   6       1429.09       1396.03        28.52 o                         
   0   8   6          7.68         12.01         2.32 o                         
   1   8   6        753.71        703.03        21.65 o                         
   2   8   6        716.77        688.89        24.59 o                         
   3   8   6          0.33          0.45         2.19 o                         
   4   8   6          4.97          1.82         3.07 o                         
   5   8   6         66.29         71.75         7.72 o                         
   6   8   6         10.13         18.39         6.37 o                         
   7   8   6          1.35          3.92         4.71 o                         
  -5   9   6        910.95        889.15        46.05 o                         
  -4   9   6          6.70         14.36         5.26 o                         
  -3   9   6         20.36         25.47         4.86 o                         
  -2   9   6        158.79        156.82         9.36 o                         
  -1   9   6          2.54          8.38         2.29 o                         
   0   9   6         35.49         44.02         3.86 o                         
   1   9   6          0.50          1.98         2.06 o                         
   2   9   6        110.12        112.56         8.32 o                         
   3   9   6          7.10         13.22         4.00 o                         
   4   9   6          7.94          5.93         3.68 o                         
   5   9   6         75.34         99.50        10.41 o                         
   6   9   6         20.37         10.81         5.29 o                         
  -4  10   6          4.09          5.96         4.43 o                         
  -3  10   6          6.42          7.96         4.57 o                         
  -2  10   6          5.25          4.46         3.91 o                         
  -1  10   6          8.56          9.45         4.03 o                         
   0  10   6          9.27         10.79         4.65 o                         
   1  10   6          0.06          0.49         2.23 o                         
   2  10   6          1.87         33.75        19.11 o                         
   3  10   6          4.82         14.43         5.05 o                         
   4  10   6          3.24          1.87         3.93 o                         
   5  10   6         77.89        100.14        11.28 o                         
  -2  11   6          0.12          2.47         4.03 o                         
  -1  11   6          3.57         -1.85         3.05 o                         
   0  11   6          1.51          0.40         5.05 o                         
   1  11   6        142.13        172.90        20.42 o                         
   3  11   6          0.17          1.21         4.45 o                         
  -2 -10   7          4.47          8.07         4.92 o                         
  -1 -10   7         44.09         52.61         8.23 o                         
   0 -10   7          4.36          9.98         4.41 o                         
   1 -10   7         27.81         27.53         6.70 o                         
   2 -10   7          7.35         19.17         8.90 o                         
  -4  -9   7          0.17          0.53         2.82 o                         
  -3  -9   7        131.76        148.86        15.57 o                         
  -2  -9   7          1.62          3.41         3.63 o                         
  -1  -9   7          7.62         14.46         6.57 o                         
   0  -9   7         24.73         21.99         4.69 o                         
   1  -9   7          1.52          1.07         2.76 o                         
   2  -9   7         35.16         39.61         6.12 o                         
   3  -9   7          0.39          2.44         4.65 o                         
   4  -9   7          4.59          5.45         4.32 o                         
  -5  -8   7         13.54         14.71         9.91 o                         
  -4  -8   7          9.81         12.33         7.05 o                         
  -3  -8   7          8.19          7.92         3.45 o                         
  -2  -8   7          5.51          3.24         3.64 o                         
  -1  -8   7          1.20          0.39         2.36 o                         
   0  -8   7          0.14          1.45         2.64 o                         
   1  -8   7          1.20         -0.34         4.75 o                         
   2  -8   7          0.01         -0.40         2.33 o                         
   3  -8   7        118.26        136.87        15.07 o                         
   4  -8   7         31.77         32.15         6.72 o                         
   5  -8   7        507.14        514.60        23.17 o                         
   6  -8   7         52.02         52.23         8.79 o                         
  -6  -7   7         16.39          8.99        10.92 o                         
  -5  -7   7          1.44          1.44         2.64 o                         
  -4  -7   7          0.62          3.30         4.50 o                         
  -3  -7   7          4.46          4.33         2.10 o                         
  -2  -7   7        116.55         93.55         4.77 o                         
  -1  -7   7         87.37         89.20         6.12 o                         
   0  -7   7         20.77         20.57         4.14 o                         
   1  -7   7        158.64        163.31         9.35 o                         
   2  -7   7          5.66          5.56         7.48 o                         
   3  -7   7        686.29        718.97        24.70 o                         
   4  -7   7         20.30         23.42         5.22 o                         
   5  -7   7        132.82        138.93        10.86 o                         
   6  -7   7         71.83         77.88         9.28 o                         
   7  -7   7         38.44         28.28         5.92 o                         
  -7  -6   7          9.95          4.95         7.68 o                         
  -6  -6   7          3.52          1.04         2.85 o                         
  -5  -6   7          9.57          7.18         3.31 o                         
  -4  -6   7          0.14          0.77         1.55 o                         
  -3  -6   7         51.84         52.68         3.80 o                         
  -2  -6   7         72.94         76.30         4.24 o                         
  -1  -6   7        635.87        607.31        17.67 o                         
   0  -6   7         20.20         21.74         3.50 o                         
   1  -6   7       1515.07       1558.01        93.54 o                         
   2  -6   7         18.91         15.85         3.35 o                         
   3  -6   7          0.95          1.62         2.14 o                         
   4  -6   7          1.24         -0.30         2.29 o                         
   5  -6   7         15.23         13.06         4.36 o                         
   6  -6   7          7.92          5.76         4.00 o                         
   7  -6   7         25.16         24.68         6.27 o                         
  -7  -5   7         30.24         17.17        17.79 o                         
  -6  -5   7        150.45        121.78        58.85 o                         
  -5  -5   7        120.71        113.65         7.71 o                         
  -4  -5   7         39.56         38.40         3.39 o                         
  -3  -5   7        741.66        727.30        16.31 o                         
  -2  -5   7        120.06        114.08         4.64 o                         
  -1  -5   7        431.43        391.39        11.17 o                         
   0  -5   7         66.83         62.03         4.25 o                         
   1  -5   7         59.29         74.50        13.75 o                         
   2  -5   7          8.51         10.72         3.00 o                         
   3  -5   7         61.50        115.38        10.82 o                         
   4  -5   7        225.50        233.13        10.27 o                         
   5  -5   7        272.73        293.78        13.30 o                         
   6  -5   7        203.50        208.99        11.65 o                         
   7  -5   7         85.93         92.63        15.57 o                         
   8  -5   7          8.97         21.23         6.87 o                         
  -8  -4   7         29.87         17.18        20.42 o                         
  -7  -4   7        203.06        194.97        13.79 o                         
  -6  -4   7          5.42          4.61         3.64 o                         
  -5  -4   7        893.46        936.99        33.30 o                         
  -4  -4   7          6.03          9.78         3.40 o                         
  -3  -4   7         79.16         62.25         4.22 o                         
  -2  -4   7         16.32         23.99         2.65 o                         
  -1  -4   7        407.75        411.26         8.43 o                         
   0  -4   7         29.62         40.37         6.47 o                         
   1  -4   7         24.04         35.40         2.96 o                         
   2  -4   7        372.59        381.25        11.45 o                         
   3  -4   7        272.55        262.22         8.93 o                         
   4  -4   7          0.33         -0.69         1.99 o                         
   5  -4   7         77.08         82.46         6.50 o                         
   6  -4   7          0.92         -1.08         2.47 o                         
   7  -4   7        284.69        279.27        13.07 o                         
   8  -4   7          3.97          1.00         2.76 o                         
  -8  -3   7         14.19         13.21         6.98 o                         
  -7  -3   7         62.75         59.04         7.57 o                         
  -6  -3   7         15.20         15.89         4.13 o                         
  -5  -3   7        155.95        162.86         8.61 o                         
  -4  -3   7         10.78         20.19         3.77 o                         
  -3  -3   7          4.03          3.94         1.25 o                         
  -2  -3   7         29.39         39.85         9.01 o                         
  -1  -3   7        787.05        777.57        12.21 o                         
   0  -3   7       1132.64       1150.28        15.42 o                         
   1  -3   7        782.71        798.82        16.17 o                         
   2  -3   7         44.85         63.88         3.69 o                         
   3  -3   7        423.03        404.93        27.04 o                         
   4  -3   7        199.42        165.85         8.01 o                         
   5  -3   7        582.34        597.12        17.59 o                         
   6  -3   7         93.68         92.94         6.42 o                         
   7  -3   7         32.63         25.14         9.99 o                         
   8  -3   7         34.26         39.38         5.65 o                         
   9  -3   7          1.54          2.01         3.21 o                         
  -8  -2   7         17.71         13.04        10.92 o                         
  -7  -2   7         60.66         58.22         7.78 o                         
  -6  -2   7        110.90        120.60         7.93 o                         
  -5  -2   7         44.43         47.21         5.65 o                         
  -4  -2   7        110.29        131.11         6.64 o                         
  -3  -2   7         28.05         29.06         1.55 o                         
  -2  -2   7         38.75         37.31         2.93 o                         
  -1  -2   7         86.08         62.58         5.06 o                         
   0  -2   7        480.92        478.90         8.19 o                         
   1  -2   7        299.58        328.96         5.55 o                         
   2  -2   7         40.77         85.57         2.62 o                         
   3  -2   7       1587.15       1584.72        21.54 o                         
   4  -2   7         18.42         31.87         4.46 o                         
   5  -2   7        137.02        134.95         5.05 o                         
   6  -2   7          4.48          4.24         1.77 o                         
   7  -2   7          5.91          3.09         2.01 o                         
   8  -2   7         31.90         18.08         7.27 o                         
   9  -2   7          7.72          8.74         5.30 o                         
  -8  -1   7          1.61         -1.53         3.25 o                         
  -7  -1   7          8.55          9.21         3.57 o                         
  -6  -1   7         26.14         29.80         5.27 o                         
  -5  -1   7        153.18        159.72         8.50 o                         
  -4  -1   7        157.54        168.51         7.72 o                         
  -3  -1   7         75.09         98.87         5.12 o                         
  -2  -1   7         72.68         91.85        21.23 o                         
  -1  -1   7       1599.98       1701.62        18.92 o                         
   0  -1   7        145.32        147.03         3.17 o                         
   1  -1   7        286.07        300.83        12.42 o                         
   2  -1   7        357.92        296.77         6.47 o                         
   3  -1   7         68.50        105.37        16.35 o                         
   4  -1   7        513.82        522.45        10.04 o                         
   5  -1   7         37.36         44.04         2.91 o                         
   6  -1   7        213.22        211.63         6.95 o                         
   7  -1   7         15.35         11.86         3.40 o                         
   8  -1   7          6.46          4.71         2.43 o                         
   9  -1   7          3.73          1.84         3.54 o                         
  -9   0   7          7.96          2.45         3.83 o                         
  -8   0   7          4.64          4.23         4.22 o                         
  -7   0   7         38.34         32.25         6.13 o                         
  -6   0   7         47.02         47.41         5.36 o                         
  -5   0   7         37.60         41.47         6.77 o                         
  -4   0   7         12.12         14.07         3.01 o                         
  -3   0   7       1757.14       1740.75        33.66 o                         
  -2   0   7         11.04         23.11         2.50 o                         
  -1   0   7       1451.76       1470.51        23.31 o                         
   0   0   7       1134.69       1106.07        17.91 o                         
   1   0   7        638.69        684.58        20.61 o                         
   2   0   7         29.31         57.31         3.98 o                         
   3   0   7        863.04        835.12        12.23 o                         
   4   0   7         24.15         55.83         2.55 o                         
   5   0   7        199.45        194.05         5.65 o                         
   6   0   7        856.66        868.92        26.02 o                         
   7   0   7        309.88        314.16         9.49 o                         
   8   0   7         63.19         45.09        14.20 o                         
   9   0   7         97.75         86.84        56.11 o                         
  -9   1   7         51.13         42.76         8.28 o                         
  -8   1   7        201.16        200.44        21.54 o                         
  -7   1   7        137.32        120.01         8.36 o                         
  -6   1   7        102.17        105.84         8.59 o                         
  -5   1   7        508.40        499.65        36.32 o                         
  -4   1   7         29.04         39.55         4.08 o                         
  -3   1   7        245.73        227.66         7.79 o                         
  -2   1   7         70.24         92.42        18.10 o                         
  -1   1   7        844.19        820.83        34.86 o                         
   0   1   7          8.66          2.62         0.68 o                         
   1   1   7        223.08        246.35         7.22 o                         
   2   1   7        340.21        348.24         5.24 o                         
   3   1   7         45.14         36.44         2.66 o                         
   4   1   7        186.84        275.78         9.70 o                         
   5   1   7         75.84         83.77         5.11 o                         
   6   1   7        666.24        609.25        42.41 o                         
   7   1   7         13.87         11.35         2.77 o                         
   8   1   7         31.26         24.71         4.95 o                         
   9   1   7         24.40         10.99        10.92 o                         
  -8   2   7          0.58          1.08         3.10 o                         
  -7   2   7        132.08        118.81         9.41 o                         
  -6   2   7         87.48         84.81         6.85 o                         
  -5   2   7        404.34        417.56        15.07 o                         
  -4   2   7        183.69        190.67         7.69 o                         
  -3   2   7          0.09          0.20         1.43 o                         
  -2   2   7        331.15        331.40        19.42 o                         
  -1   2   7        162.45        198.15        13.08 o                         
   0   2   7          4.07         10.01         1.14 o                         
   1   2   7       1086.28       1187.62        58.92 o                         
   2   2   7        314.84        331.43         8.38 o                         
   3   2   7       1675.87       1908.68        37.01 o                         
   4   2   7          0.01          1.33         2.63 o                         
   5   2   7        132.26        137.43         6.80 o                         
   6   2   7        126.32        146.53         8.92 o                         
   7   2   7        274.38        271.91        12.92 o                         
   8   2   7         80.88         82.87         6.75 o                         
   9   2   7         30.75         35.54         8.59 o                         
  -8   3   7         24.92         30.87         6.62 o                         
  -7   3   7          0.45         -3.77         3.77 o                         
  -6   3   7        115.45        111.93         7.25 o                         
  -5   3   7        825.12        827.30        24.39 o                         
  -4   3   7        442.88        444.18        12.99 o                         
  -3   3   7        254.84        256.63         5.45 o                         
  -2   3   7          9.64         13.83         1.94 o                         
  -1   3   7       1728.83       1802.64        23.69 o                         
   0   3   7        133.01        117.38         4.94 o                         
   1   3   7        798.81        817.80        11.27 o                         
   2   3   7        244.74        291.32         8.76 o                         
   3   3   7          0.49         -0.76         1.50 o                         
   4   3   7         94.11        106.56         6.98 o                         
   5   3   7          5.07          3.00         4.14 o                         
   6   3   7          1.34          0.61         2.43 o                         
   7   3   7         39.06         44.54         6.37 o                         
   8   3   7          1.73          7.39         3.45 o                         
   9   3   7         40.75         40.62         6.07 o                         
  -8   4   7         62.06         82.04         9.46 o                         
  -7   4   7         25.28         33.31         5.49 o                         
  -6   4   7          1.47         -0.82         2.83 o                         
  -5   4   7        110.15        108.51         6.88 o                         
  -4   4   7        106.00         91.83         3.89 o                         
  -3   4   7        314.80        343.13         7.53 o                         
  -2   4   7        590.84        604.70        11.09 o                         
  -1   4   7          0.41          1.64         1.53 o                         
   0   4   7          5.30          4.19         1.10 o                         
   1   4   7         84.96         84.03         4.69 o                         
   2   4   7          0.03         53.67        28.71 o                         
   3   4   7        171.40        165.90         8.90 o                         
   4   4   7          9.93         95.28         6.78 o                         
   5   4   7         54.59         41.99         4.68 o                         
   6   4   7          0.08         -0.13         3.64 o                         
   7   4   7         33.16         42.60         5.98 o                         
   8   4   7          5.52          3.35         3.82 o                         
   9   4   7        259.34        270.93        16.34 o                         
  -8   5   7         33.22         33.54         6.02 o                         
  -7   5   7         43.00         48.62         6.49 o                         
  -6   5   7        143.95        164.73        10.42 o                         
  -5   5   7        169.25        172.04         8.75 o                         
  -4   5   7         22.47         28.50         2.72 o                         
  -3   5   7         12.64         16.25         2.10 o                         
  -2   5   7         71.79         71.57         3.93 o                         
  -1   5   7         46.20         47.70         2.79 o                         
   0   5   7        187.56        185.24         5.32 o                         
   1   5   7          0.60          1.13         0.94 o                         
   2   5   7          6.55         41.29        10.01 o                         
   3   5   7          1.60          4.58         2.07 o                         
   4   5   7         36.76         34.30         4.20 o                         
   5   5   7        715.67        742.09        25.33 o                         
   6   5   7          5.37          2.30         2.88 o                         
   7   5   7        223.12        226.52        13.61 o                         
   8   5   7         13.77         12.37         6.27 o                         
   9   5   7         14.45         11.49         5.41 o                         
  -7   6   7         65.47         66.78         7.97 o                         
  -6   6   7         12.98         14.29         5.26 o                         
  -5   6   7         45.70         49.15         4.22 o                         
  -4   6   7         54.27         52.18         3.60 o                         
  -3   6   7         39.14         31.30         3.49 o                         
  -2   6   7         37.10         24.82         2.48 o                         
  -1   6   7         33.75         37.22         2.60 o                         
   0   6   7        116.82        105.34         4.13 o                         
   1   6   7         66.66         59.08         4.00 o                         
   2   6   7        211.29        203.95        13.35 o                         
   3   6   7        914.64        861.36        23.29 o                         
   4   6   7          0.51          0.39         1.84 o                         
   5   6   7        404.06        399.82        16.80 o                         
   6   6   7          6.67         -2.12         2.86 o                         
   7   6   7          5.99          8.49         4.57 o                         
   8   6   7        173.64        168.74        13.01 o                         
  -7   7   7          0.99          0.00         4.25 o                         
  -6   7   7         13.71         19.01         4.75 o                         
  -5   7   7         27.68         30.57         3.76 o                         
  -4   7   7          9.20         17.14         2.99 o                         
  -3   7   7        223.59        212.17         7.04 o                         
  -2   7   7        272.79        224.85         7.40 o                         
  -1   7   7        271.73        272.67        23.22 o                         
   0   7   7          1.16          0.66         1.29 o                         
   1   7   7       2147.96       1994.94        71.18 o                         
   2   7   7         41.60         51.55         5.14 o                         
   3   7   7        235.00        225.27        11.36 o                         
   4   7   7         88.76         92.53         7.32 o                         
   5   7   7         11.79         17.90         5.33 o                         
   6   7   7         18.07         17.26         7.18 o                         
   7   7   7          1.05          2.12         4.03 o                         
   8   7   7          6.82         10.48         5.92 o                         
  -6   8   7         48.33         60.25        10.72 o                         
  -5   8   7          0.25          7.58         4.95 o                         
  -4   8   7         21.79         23.74         3.46 o                         
  -3   8   7        507.85        491.49        13.02 o                         
  -2   8   7        168.52        141.40         8.92 o                         
  -1   8   7        183.00        176.61         7.23 o                         
   0   8   7         12.88         14.14         2.42 o                         
   1   8   7         47.86         69.53        26.21 o                         
   2   8   7          8.00          8.88         3.50 o                         
   3   8   7          8.45         16.23        13.34 o                         
   4   8   7         69.33         68.68         7.72 o                         
   5   8   7          8.22          6.26         4.85 o                         
   6   8   7          0.00          2.83         4.34 o                         
   7   8   7          1.39          2.75         5.16 o                         
  -5   9   7         15.34         19.21         7.08 o                         
  -4   9   7         17.90         19.41         5.00 o                         
  -3   9   7        477.65        486.28        18.89 o                         
  -2   9   7          1.15          1.56         1.78 o                         
  -1   9   7         82.93         79.24         5.23 o                         
   0   9   7         12.69         14.91         2.85 o                         
   1   9   7          4.65          3.36         1.82 o                         
   2   9   7          1.91          0.30         2.36 o                         
   3   9   7          7.93          9.37         4.25 o                         
   4   9   7          2.81          3.16         3.83 o                         
   5   9   7         22.39         17.61         6.47 o                         
   6   9   7         13.33         13.41         6.36 o                         
  -4  10   7          9.40          5.86         4.85 o                         
  -3  10   7          0.20          0.35         3.03 o                         
  -2  10   7         65.58         58.70         8.09 o                         
  -1  10   7         44.44         54.26         6.70 o                         
   0  10   7         13.67          7.73         3.52 o                         
   1  10   7          0.29         -0.34         2.54 o                         
   2  10   7          4.18          4.02         3.64 o                         
   3  10   7        118.65        136.09        10.14 o                         
   4  10   7         16.84         26.49        11.83 o                         
   5  10   7         26.93         16.21         7.08 o                         
  -1  11   7         22.65         27.90        10.51 o                         
   0  11   7          0.87         -0.40         5.26 o                         
   1  11   7         11.35         27.70         9.10 o                         
   2  11   7          0.13         -4.04         5.46 o                         
  -1 -10   8         96.13        130.08        12.84 o                         
   0 -10   8          9.97          9.67         4.36 o                         
   1 -10   8         12.71         21.88         5.46 o                         
  -3  -9   8         41.58         48.87         7.21 o                         
  -2  -9   8         19.05         27.54         6.21 o                         
  -1  -9   8          1.55         -0.05         2.19 o                         
   0  -9   8         71.03         63.12         7.13 o                         
   1  -9   8         19.75         14.14         4.93 o                         
   2  -9   8          0.66          3.28         3.79 o                         
   3  -9   8          7.92         24.83        13.85 o                         
   4  -9   8         50.82         61.34         7.93 o                         
  -5  -8   8          0.12          0.70         2.47 o                         
  -4  -8   8         36.27         34.07         6.00 o                         
  -3  -8   8         51.11         50.05         6.36 o                         
  -2  -8   8         10.54         23.03         4.85 o                         
  -1  -8   8          5.89          1.25         2.79 o                         
   0  -8   8         25.07         25.71         4.85 o                         
   1  -8   8          5.45          8.58         3.50 o                         
   2  -8   8         13.63         16.89         3.86 o                         
   3  -8   8          2.65         -0.18         2.85 o                         
   4  -8   8         46.46         47.03         7.19 o                         
   5  -8   8         95.80        103.28        10.20 o                         
  -6  -7   8         72.87         46.00        32.66 o                         
  -5  -7   8         22.20          7.93        10.21 o                         
  -4  -7   8         11.51         12.25         2.87 o                         
  -3  -7   8          0.06          0.75         1.71 o                         
  -2  -7   8        100.64         85.21         4.53 o                         
  -1  -7   8          2.55          0.72         2.27 o                         
   0  -7   8         54.73         62.39         5.00 o                         
   1  -7   8         64.03         59.95         6.36 o                         
   2  -7   8          8.73          4.00         6.57 o                         
   3  -7   8        568.30        609.52        21.32 o                         
   4  -7   8          1.72          2.28         3.50 o                         
   5  -7   8        140.71        149.61        11.36 o                         
   6  -7   8          0.45          1.28         3.06 o                         
  -6  -6   8          6.83          2.08         2.79 o                         
  -5  -6   8          1.75          3.82         3.42 o                         
  -4  -6   8         10.45          9.81         2.48 o                         
  -3  -6   8         44.24         41.46         3.81 o                         
  -2  -6   8         31.05         40.76         3.22 o                         
  -1  -6   8        366.90        338.61         9.64 o                         
   0  -6   8         57.46         60.28         4.80 o                         
   1  -6   8        748.86        740.25        27.83 o                         
   2  -6   8          2.03          2.12         2.14 o                         
   3  -6   8         31.28         40.85         5.66 o                         
   4  -6   8         36.28         42.87         7.08 o                         
   5  -6   8        106.83        103.36         8.00 o                         
   6  -6   8          0.03          3.46         5.46 o                         
   7  -6   8         16.65         13.34         5.29 o                         
  -7  -5   8          8.69          4.09         3.77 o                         
  -6  -5   8          1.63          5.10         3.59 o                         
  -5  -5   8         99.41         96.78         8.20 o                         
  -4  -5   8         82.32         79.81         4.78 o                         
  -3  -5   8        356.85        350.96        11.29 o                         
  -2  -5   8         59.32         63.56         4.59 o                         
  -1  -5   8       1553.87       1466.10        31.78 o                         
   0  -5   8        125.56        128.30         4.16 o                         
   1  -5   8        132.57        194.26        15.88 o                         
   2  -5   8          5.85         10.37         4.35 o                         
   3  -5   8          5.40         56.46        13.75 o                         
   4  -5   8        565.94        556.63        25.30 o                         
   5  -5   8        127.85        134.24        14.76 o                         
   6  -5   8        223.51        235.63        13.85 o                         
   7  -5   8         93.74         95.25         8.44 o                         
   8  -5   8          4.93          6.67         4.43 o                         
  -7  -4   8         81.29         92.51         9.07 o                         
  -6  -4   8          2.36          0.92         2.76 o                         
  -5  -4   8        214.72        219.65        10.78 o                         
  -4  -4   8        361.63        342.93        11.77 o                         
  -3  -4   8        334.57        339.55        14.33 o                         
  -2  -4   8          0.01          1.35         1.39 o                         
  -1  -4   8        384.50        378.92         8.27 o                         
   0  -4   8        342.51        349.53         7.19 o                         
   1  -4   8         12.40         29.84         4.12 o                         
   2  -4   8        115.80        118.21         7.99 o                         
   3  -4   8        219.97        219.11         9.08 o                         
   4  -4   8          2.61          2.98         2.36 o                         
   5  -4   8         17.06         31.28        10.41 o                         
   6  -4   8         16.42         17.15         3.85 o                         
   7  -4   8        110.02        119.19         9.14 o                         
   8  -4   8          1.80         17.06         8.49 o                         
  -8  -3   8         65.46         71.97         9.03 o                         
  -7  -3   8        194.54        218.49        13.85 o                         
  -6  -3   8         52.23         58.65        11.63 o                         
  -5  -3   8        127.13        133.93         7.86 o                         
  -4  -3   8         55.89         66.61         6.27 o                         
  -3  -3   8        189.21        187.80         5.66 o                         
  -2  -3   8        125.27        125.04         6.07 o                         
  -1  -3   8         54.64         63.63         3.51 o                         
   0  -3   8       1134.19       1141.40        24.77 o                         
   1  -3   8        692.98        609.42        13.53 o                         
   2  -3   8        389.70        348.65        10.73 o                         
   3  -3   8        304.25        321.71         9.29 o                         
   4  -3   8        233.50        224.20         9.23 o                         
   5  -3   8        336.24        303.73        15.62 o                         
   6  -3   8         50.30         48.17         3.70 o                         
   7  -3   8         24.47         27.80        10.84 o                         
   8  -3   8         26.50         26.49         5.04 o                         
   9  -3   8         34.07         35.64         6.29 o                         
  -8  -2   8          4.17          5.37         3.91 o                         
  -7  -2   8        327.53        350.47        18.45 o                         
  -6  -2   8         12.58         22.71         4.75 o                         
  -5  -2   8         87.45         94.62         7.24 o                         
  -4  -2   8         44.25         52.64         4.79 o                         
  -3  -2   8         75.94         76.57         5.12 o                         
  -2  -2   8        143.41        144.30         3.56 o                         
  -1  -2   8          1.20         -1.35         1.35 o                         
   0  -2   8          3.06          3.35         0.97 o                         
   1  -2   8       1993.98       2061.22        49.85 o                         
   2  -2   8          0.05          6.87         1.76 o                         
   3  -2   8        218.61        199.41         7.89 o                         
   4  -2   8        456.72        441.39         9.72 o                         
   5  -2   8         56.93         56.82         3.53 o                         
   6  -2   8          0.00          0.48         1.35 o                         
   7  -2   8         25.26         20.42         8.01 o                         
   8  -2   8          1.91          2.24         2.34 o                         
   9  -2   8        106.02        123.35        14.76 o                         
  -8  -1   8          1.45         -2.11         3.40 o                         
  -7  -1   8         45.96         36.76         6.84 o                         
  -6  -1   8          2.44          1.42         3.15 o                         
  -5  -1   8         40.02         45.47         5.96 o                         
  -4  -1   8        350.51        388.15        12.79 o                         
  -3  -1   8        363.82        404.85        11.48 o                         
  -2  -1   8        106.21        110.76         4.88 o                         
  -1  -1   8       1428.30       1405.53        22.91 o                         
   0  -1   8          1.96          3.78         1.21 o                         
   1  -1   8        555.77        681.95        10.47 o                         
   2  -1   8        696.17        675.48        15.79 o                         
   3  -1   8        252.44        241.42         6.23 o                         
   4  -1   8        381.45        365.21         7.89 o                         
   5  -1   8         87.23         80.40         3.77 o                         
   6  -1   8        235.47        239.10         7.39 o                         
   7  -1   8          1.10         -1.24         1.57 o                         
   8  -1   8         13.91         10.89         4.92 o                         
   9  -1   8          5.53          6.67         4.85 o                         
  -8   0   8         12.09         14.13         5.20 o                         
  -7   0   8         15.03         27.48         5.86 o                         
  -6   0   8          6.60         15.75         4.57 o                         
  -5   0   8        317.41        346.50        14.87 o                         
  -4   0   8        184.05        206.88         9.10 o                         
  -3   0   8        273.39        304.72         9.80 o                         
  -2   0   8        297.58        278.36         7.34 o                         
  -1   0   8          2.39          1.82         0.81 o                         
   0   0   8          0.61          3.06         0.82 o                         
   1   0   8       1355.49       1423.12        35.20 o                         
   2   0   8         13.33         13.88         1.25 o                         
   3   0   8        419.68        460.30        15.20 o                         
   4   0   8        154.70        130.10         4.05 o                         
   5   0   8         43.89         44.46         3.14 o                         
   6   0   8         77.56         86.34         4.50 o                         
   7   0   8         71.53         68.14         4.43 o                         
   8   0   8          5.85          4.04         4.65 o                         
   9   0   8         86.72         68.22        44.49 o                         
  -8   1   8         19.21         13.70         5.15 o                         
  -7   1   8        262.61        293.11        15.97 o                         
  -6   1   8          5.48         18.08         5.07 o                         
  -5   1   8          0.91          3.43         7.48 o                         
  -4   1   8          0.04         -0.58         2.12 o                         
  -3   1   8        312.73        321.48        10.10 o                         
  -2   1   8         28.61         70.69        30.94 o                         
  -1   1   8        436.97        446.76        21.70 o                         
   0   1   8         20.82         20.83         1.23 o                         
   1   1   8        152.43        147.06         4.91 o                         
   2   1   8        526.61        494.98         7.57 o                         
   3   1   8        560.54        593.21        14.16 o                         
   4   1   8         97.17        166.53         9.41 o                         
   5   1   8         28.31         27.22         1.95 o                         
   6   1   8        122.97        142.53         9.08 o                         
   7   1   8         29.47         27.80         6.07 o                         
   8   1   8         17.30         16.89         4.95 o                         
   9   1   8         36.98         32.64        23.86 o                         
  -8   2   8         18.58         18.65         6.00 o                         
  -7   2   8          1.16          1.91         3.57 o                         
  -6   2   8         12.84         10.46         3.83 o                         
  -5   2   8        272.87        289.57        15.98 o                         
  -4   2   8         68.78         67.64         5.12 o                         
  -3   2   8        123.28        109.32         5.38 o                         
  -2   2   8         12.22         12.51         1.15 o                         
  -1   2   8        205.11        178.09        20.43 o                         
   0   2   8          0.10          1.19         0.81 o                         
   1   2   8          1.48          6.56         1.55 o                         
   2   2   8        302.49        325.43         9.13 o                         
   3   2   8        453.17        494.86        18.82 o                         
   4   2   8          6.72         12.05         7.38 o                         
   5   2   8         68.16         79.78         5.65 o                         
   6   2   8        263.05        275.89        12.79 o                         
   7   2   8         52.65         51.43         6.65 o                         
   8   2   8        137.93        138.69        10.78 o                         
   9   2   8         75.57         68.84         9.04 o                         
  -8   3   8         59.62         63.38         7.83 o                         
  -7   3   8          2.61          3.57         3.05 o                         
  -6   3   8         59.33         66.07         6.76 o                         
  -5   3   8         48.69         45.94         5.29 o                         
  -4   3   8          0.84         -0.28         1.84 o                         
  -3   3   8          6.33          7.35         1.51 o                         
  -2   3   8        151.45        167.87         7.10 o                         
  -1   3   8        866.69        869.57        13.28 o                         
   0   3   8        217.86        223.86         4.95 o                         
   1   3   8         19.94         30.85         7.58 o                         
   2   3   8         45.53         45.58         3.22 o                         
   3   3   8         75.39         69.59         4.35 o                         
   4   3   8          8.49         29.72         4.12 o                         
   5   3   8        471.62        459.81        20.74 o                         
   6   3   8        125.98        121.19         8.44 o                         
   7   3   8          3.53          0.27         2.38 o                         
   8   3   8          0.03         -2.97         3.69 o                         
   9   3   8         22.35         31.90         8.19 o                         
  -8   4   8         29.92         30.52         6.49 o                         
  -7   4   8          0.77          0.39         2.66 o                         
  -6   4   8         22.16         25.15         4.65 o                         
  -5   4   8          6.34          7.18         3.14 o                         
  -4   4   8        301.06        322.06        12.81 o                         
  -3   4   8        150.65        162.82         5.29 o                         
  -2   4   8         54.92         58.18         3.74 o                         
  -1   4   8        269.24        276.66         6.45 o                         
   0   4   8          1.06          0.78         0.89 o                         
   1   4   8          0.78          0.90         0.82 o                         
   2   4   8         11.66         68.59        28.51 o                         
   3   4   8          2.32          2.77         2.73 o                         
   4   4   8         69.72         56.70         5.20 o                         
   5   4   8          3.93         49.54        38.42 o                         
   6   4   8         21.97         29.95         9.91 o                         
   7   4   8         59.37         61.33         7.40 o                         
   8   4   8         19.43         30.95         6.87 o                         
   9   4   8         56.32         55.02        10.41 o                         
  -7   5   8         35.55         34.37         6.80 o                         
  -6   5   8          0.23          0.20         2.29 o                         
  -5   5   8         78.17         82.11         6.95 o                         
  -4   5   8        161.04        163.26         9.52 o                         
  -3   5   8         26.52         21.21         2.47 o                         
  -2   5   8         23.85         24.60         3.05 o                         
  -1   5   8          0.02          1.15         1.27 o                         
   0   5   8          1.69          3.23         1.76 o                         
   1   5   8          0.06         -0.14         0.94 o                         
   2   5   8          0.31          3.78         2.12 o                         
   3   5   8         46.69         43.26         4.79 o                         
   4   5   8          5.02         22.40         4.55 o                         
   5   5   8        166.80        179.90        11.27 o                         
   6   5   8         85.23         87.79         7.23 o                         
   7   5   8        175.84        179.14        10.97 o                         
   8   5   8         18.76         19.86         5.61 o                         
  -7   6   8         14.47          5.53         6.57 o                         
  -6   6   8         28.53         40.21         6.36 o                         
  -5   6   8         35.15         41.18         5.42 o                         
  -4   6   8          6.09          2.25         2.29 o                         
  -3   6   8         13.77         17.29         2.61 o                         
  -2   6   8         10.75         14.97         2.45 o                         
  -1   6   8         46.70         43.30         2.98 o                         
   0   6   8          0.24          1.46         1.10 o                         
   1   6   8          1.43          2.04         1.29 o                         
   2   6   8         10.77          8.90         2.57 o                         
   3   6   8        162.61        163.65         9.03 o                         
   4   6   8        100.68         96.76         8.20 o                         
   5   6   8         15.12          3.98         7.28 o                         
   6   6   8         32.03         40.01         5.67 o                         
   7   6   8         70.04         71.99         7.51 o                         
   8   6   8         26.09         45.86         7.54 o                         
  -6   7   8          0.19          3.44         3.15 o                         
  -5   7   8          3.70          3.40         4.55 o                         
  -4   7   8          0.92          2.29         1.94 o                         
  -3   7   8          3.24          3.33         2.02 o                         
  -2   7   8         11.78         13.29         2.67 o                         
  -1   7   8         90.24         88.41         8.16 o                         
   0   7   8         18.78         22.46         2.67 o                         
   1   7   8       1170.52       1085.18        40.17 o                         
   2   7   8        578.66        519.45        27.83 o                         
   3   7   8        445.15        415.22        16.19 o                         
   4   7   8          4.27          4.33         4.25 o                         
   5   7   8         33.16         32.46         6.41 o                         
   6   7   8        288.50        272.86        17.42 o                         
   7   7   8          0.03         -2.63         4.55 o                         
  -6   8   8         31.57         38.01        10.92 o                         
  -5   8   8        197.23        196.57        18.81 o                         
  -4   8   8         38.68         44.98         4.55 o                         
  -3   8   8         22.86         25.55         4.50 o                         
  -2   8   8         43.72         43.46         6.98 o                         
  -1   8   8        263.28        270.43         9.33 o                         
   0   8   8         15.73         15.99         2.62 o                         
   1   8   8          0.41          4.56         1.86 o                         
   2   8   8          0.07         -2.67         2.67 o                         
   3   8   8          2.59          3.43         3.54 o                         
   4   8   8         37.37         36.17         5.82 o                         
   5   8   8          2.89          3.88         3.84 o                         
   6   8   8          6.23          6.32         4.12 o                         
   7   8   8          3.10          1.42         3.86 o                         
  -5   9   8        180.45        192.12        19.21 o                         
  -4   9   8         22.13         23.99         5.43 o                         
  -3   9   8        128.73        121.15         9.41 o                         
  -2   9   8          6.19          3.51         2.16 o                         
  -1   9   8          9.08         13.41         2.79 o                         
   0   9   8          7.72          9.16         2.59 o                         
   1   9   8          4.23          3.64         3.64 o                         
   2   9   8         48.06         51.53         6.29 o                         
   3   9   8          0.25          2.64         6.27 o                         
   4   9   8          8.79          6.16         4.36 o                         
   5   9   8          5.42          1.96         4.22 o                         
   6   9   8          0.20          0.27         2.85 o                         
  -3  10   8         29.94         27.71         6.06 o                         
  -2  10   8          4.83          7.32         4.17 o                         
  -1  10   8          0.23          2.27         3.21 o                         
   0  10   8         67.80         64.43         9.91 o                         
   1  10   8          3.99          8.14         9.50 o                         
   2  10   8          1.42         -0.81         2.83 o                         
   3  10   8         49.65         58.36         8.12 o                         
   4  10   8         36.54         38.41         7.36 o                         
  -1  11   8         13.77         15.97         9.30 o                         
   0  11   8          0.48          0.20         4.85 o                         
   1  11   8         39.03         61.27        10.72 o                         
   2  11   8          0.47          5.05         6.47 o                         
  -3  -9   9          0.15         -4.46         5.36 o                         
  -2  -9   9         80.80         70.26         8.43 o                         
  -1  -9   9         17.21         26.56        11.63 o                         
   0  -9   9          0.93          4.38         4.07 o                         
   1  -9   9          2.06          3.14         3.50 o                         
   2  -9   9         34.52         44.21         6.82 o                         
   3  -9   9          0.89          2.52         3.63 o                         
  -4  -8   9          9.03          7.48         5.05 o                         
  -3  -8   9         27.86         27.43         5.66 o                         
  -2  -8   9          0.35          3.82         3.42 o                         
  -1  -8   9         37.14         29.30         6.17 o                         
   0  -8   9          4.51          3.50         3.42 o                         
   1  -8   9         62.67         69.56         6.75 o                         
   2  -8   9         12.08         10.13         3.64 o                         
   3  -8   9          1.97          2.73         3.57 o                         
   4  -8   9          2.35          3.26         3.79 o                         
   5  -8   9         32.40         40.10         8.01 o                         
  -5  -7   9         13.78         14.89         9.30 o                         
  -4  -7   9         51.81         40.31         5.67 o                         
  -3  -7   9          0.57         -0.23         1.66 o                         
  -2  -7   9         32.66         27.50         5.36 o                         
  -1  -7   9         28.62         37.12         5.36 o                         
   0  -7   9         74.03         77.02         6.16 o                         
   1  -7   9        103.42        111.46        16.38 o                         
   2  -7   9         17.70         12.51         3.50 o                         
   3  -7   9         38.53         41.03         6.00 o                         
   4  -7   9          0.15         -2.13         3.11 o                         
   5  -7   9         32.08         24.63         5.63 o                         
   6  -7   9         14.94         14.25         4.57 o                         
  -6  -6   9          1.06          2.43         3.72 o                         
  -5  -6   9          5.82          4.65         3.29 o                         
  -4  -6   9          0.95          1.62         2.43 o                         
  -3  -6   9         41.72         43.62         4.05 o                         
  -2  -6   9          1.77          1.18         1.58 o                         
  -1  -6   9        121.96        103.39         4.58 o                         
   0  -6   9          2.60          2.92         2.27 o                         
   1  -6   9        252.89        241.68         9.65 o                         
   2  -6   9         20.98         19.56         3.88 o                         
   3  -6   9        181.53        174.17        10.19 o                         
   4  -6   9          1.39          3.94         3.06 o                         
   5  -6   9         53.45         52.35         5.71 o                         
   6  -6   9         85.99         87.93         8.94 o                         
   7  -6   9         47.96         42.92         6.82 o                         
  -7  -5   9          9.49          9.02         5.46 o                         
  -6  -5   9         53.64         56.03         8.05 o                         
  -5  -5   9          0.11         -1.91         3.74 o                         
  -4  -5   9          3.72          3.11         2.99 o                         
  -3  -5   9        356.54        346.25        10.17 o                         
  -2  -5   9         35.09         31.37         2.97 o                         
  -1  -5   9         63.70         52.12         3.37 o                         
   0  -5   9         69.93         60.26         3.21 o                         
   1  -5   9         15.93         15.33         2.96 o                         
   2  -5   9        269.56        270.49         9.87 o                         
   3  -5   9        272.42        298.72        12.55 o                         
   4  -5   9         13.40         18.79         4.55 o                         
   5  -5   9         28.69         29.77         4.85 o                         
   6  -5   9          2.43          4.35         3.20 o                         
   7  -5   9          1.38          2.79         3.06 o                         
   8  -5   9          4.12          5.66         7.68 o                         
  -7  -4   9          4.61         -0.48         3.64 o                         
  -6  -4   9         14.67         19.84         5.04 o                         
  -5  -4   9        216.55        231.40        11.48 o                         
  -4  -4   9          1.21          0.97         3.54 o                         
  -3  -4   9        205.68        186.12         6.31 o                         
  -2  -4   9          0.78         -0.74         1.36 o                         
  -1  -4   9         12.74         15.40         2.96 o                         
   0  -4   9        110.61        107.17         4.07 o                         
   1  -4   9        227.41        200.43         4.67 o                         
   2  -4   9        148.86        119.25        12.17 o                         
   3  -4   9         98.76        106.82         6.00 o                         
   4  -4   9        227.67        238.11        10.79 o                         
   5  -4   9         66.77        146.55        17.49 o                         
   6  -4   9         10.87         19.83         8.59 o                         
   7  -4   9          0.37         -2.55         2.91 o                         
   8  -4   9          7.38          8.19         4.00 o                         
  -8  -3   9          3.83          3.95         4.46 o                         
  -7  -3   9         79.48         72.72         8.98 o                         
  -6  -3   9         94.12        104.72         9.72 o                         
  -5  -3   9         64.55         72.48         6.36 o                         
  -4  -3   9          0.58          0.65         2.13 o                         
  -3  -3   9         78.25         89.09         8.90 o                         
  -2  -3   9         44.41         45.09         4.07 o                         
  -1  -3   9        468.32        476.40         9.09 o                         
   0  -3   9          0.55          1.10         1.45 o                         
   1  -3   9          0.41         18.82         3.34 o                         
   2  -3   9         73.41         77.70         2.97 o                         
   3  -3   9         43.43         46.64         5.83 o                         
   4  -3   9          0.03          2.47         1.51 o                         
   5  -3   9          0.00          2.91         5.05 o                         
   6  -3   9        131.79        140.40        10.95 o                         
   7  -3   9         13.71         19.19         9.10 o                         
   8  -3   9          0.09          0.47         2.36 o                         
  -8  -2   9          5.20          7.25         5.22 o                         
  -7  -2   9          0.04          5.40         4.18 o                         
  -6  -2   9          0.02          1.27         2.91 o                         
  -5  -2   9          0.14         -1.14         2.85 o                         
  -4  -2   9         35.26         38.55         4.75 o                         
  -3  -2   9          0.15          7.79         8.80 o                         
  -2  -2   9         49.43         46.73         2.38 o                         
  -1  -2   9          6.66         13.87         1.61 o                         
   0  -2   9         76.63         75.73         2.71 o                         
   1  -2   9          1.68          4.51         2.83 o                         
   2  -2   9         20.22         26.82         2.22 o                         
   3  -2   9         72.45         77.99         3.02 o                         
   4  -2   9        102.21        117.93         4.53 o                         
   5  -2   9         14.02         16.58         2.38 o                         
   6  -2   9          1.34          0.54         1.84 o                         
   7  -2   9          0.03         -0.21         1.47 o                         
   8  -2   9         72.63         71.95        11.93 o                         
   9  -2   9          0.01          2.83         4.65 o                         
  -8  -1   9          1.21          1.08         3.25 o                         
  -7  -1   9          0.53          0.37         2.50 o                         
  -6  -1   9         12.64         18.66         4.89 o                         
  -5  -1   9          2.45          0.51         2.63 o                         
  -4  -1   9        115.49        125.03        12.94 o                         
  -3  -1   9         13.25         20.69         3.20 o                         
  -2  -1   9         50.70         59.45         5.16 o                         
  -1  -1   9        738.60        718.17        14.65 o                         
   0  -1   9        602.20        576.85        23.89 o                         
   1  -1   9         15.61         24.08         8.20 o                         
   2  -1   9         77.16         78.96         2.73 o                         
   3  -1   9        284.85        303.11         8.79 o                         
   4  -1   9         38.08         68.62         6.51 o                         
   5  -1   9          3.20          2.57         1.70 o                         
   6  -1   9        398.36        369.59        10.75 o                         
   7  -1   9          0.24         -0.37         1.42 o                         
   8  -1   9          0.30         -0.29         1.63 o                         
   9  -1   9         66.35         70.28        45.39 o                         
  -8   0   9          0.51         -0.40         3.57 o                         
  -7   0   9          6.63         11.16         4.93 o                         
  -6   0   9         14.13         24.06         4.89 o                         
  -5   0   9         81.78        100.56         8.65 o                         
  -4   0   9          5.53          4.70         2.64 o                         
  -3   0   9          0.47          0.23         1.78 o                         
  -2   0   9          6.27         35.93         3.57 o                         
  -1   0   9        920.87        994.06        19.72 o                         
   0   0   9        175.52        157.89         4.84 o                         
   1   0   9        331.62        357.42         6.62 o                         
   2   0   9          3.63         47.02         2.12 o                         
   3   0   9        158.42        172.70         4.42 o                         
   4   0   9          8.08         10.26         1.53 o                         
   5   0   9         25.11         30.02         3.65 o                         
   6   0   9        342.71        326.83        10.27 o                         
   7   0   9        139.94        122.85         5.97 o                         
   8   0   9         44.95         29.79        23.45 o                         
   9   0   9         34.08         37.41        26.18 o                         
  -8   1   9          1.42          2.43         4.15 o                         
  -7   1   9         25.08         34.83         6.41 o                         
  -6   1   9          6.67          3.88         3.45 o                         
  -5   1   9         17.31         16.76         3.96 o                         
  -4   1   9          0.58         -0.01         2.73 o                         
  -3   1   9         16.87         20.84         3.10 o                         
  -2   1   9        331.66        346.54        11.94 o                         
  -1   1   9        106.52        100.31         5.46 o                         
   0   1   9         35.48         44.20         2.12 o                         
   1   1   9         93.97         80.86         2.69 o                         
   2   1   9        676.72        668.84        10.63 o                         
   3   1   9        301.83        294.54         9.21 o                         
   4   1   9          2.29          7.61         2.51 o                         
   5   1   9         50.31         52.85         2.62 o                         
   6   1   9        491.72        496.38        18.35 o                         
   7   1   9        321.81        335.71        14.93 o                         
   8   1   9          8.35          7.11         4.85 o                         
   9   1   9         24.30         11.66        14.15 o                         
  -8   2   9          3.85          4.98         4.69 o                         
  -7   2   9          7.73         11.57         4.61 o                         
  -6   2   9          0.61         -0.56         3.03 o                         
  -5   2   9        501.99        539.39        19.40 o                         
  -4   2   9        188.48        182.25         8.49 o                         
  -3   2   9        148.42        138.34         6.33 o                         
  -2   2   9        596.43        586.93        14.21 o                         
  -1   2   9        636.27        662.98        10.95 o                         
   0   2   9          6.99          8.44         1.27 o                         
   1   2   9        144.32        144.60         9.71 o                         
   2   2   9         37.47         22.62         2.33 o                         
   3   2   9        269.57        221.45        13.13 o                         
   4   2   9         33.20         51.58         4.03 o                         
   5   2   9          5.90          8.35         2.87 o                         
   6   2   9        336.33        318.02        13.23 o                         
   7   2   9         76.74         80.12         7.77 o                         
   8   2   9        284.93        315.06        17.02 o                         
   9   2   9         52.94         61.37         7.78 o                         
  -8   3   9         45.97         53.05         7.85 o                         
  -7   3   9          0.34         -1.92         3.74 o                         
  -6   3   9          0.18          0.27         2.73 o                         
  -5   3   9        404.58        419.98        16.16 o                         
  -4   3   9         71.12         59.18         5.27 o                         
  -3   3   9         55.28         54.30         4.57 o                         
  -2   3   9         26.64         31.76         1.95 o                         
  -1   3   9        246.34        224.44         6.56 o                         
   0   3   9         10.92          7.69         1.48 o                         
   1   3   9          8.77         26.84         3.99 o                         
   2   3   9        245.53        218.34        17.53 o                         
   3   3   9         26.73         32.56         3.48 o                         
   4   3   9          2.74         50.15         6.87 o                         
   5   3   9        449.77        471.36        16.03 o                         
   6   3   9         19.61         28.82         9.40 o                         
   7   3   9         87.12         91.20         8.45 o                         
   8   3   9          0.09         -2.57         3.21 o                         
   9   3   9          0.23          3.45         3.77 o                         
  -7   4   9          0.32         -0.71         3.00 o                         
  -6   4   9         12.93         19.88         5.35 o                         
  -5   4   9        109.62        111.34         7.55 o                         
  -4   4   9        155.85        177.47         9.55 o                         
  -3   4   9         29.72         26.15         3.59 o                         
  -2   4   9        215.43        223.88         7.54 o                         
  -1   4   9          1.35          7.69         2.48 o                         
   0   4   9         29.03         20.29         1.88 o                         
   1   4   9         37.56         32.62         1.94 o                         
   2   4   9         14.99         27.25         3.50 o                         
   3   4   9        182.38        184.19         8.64 o                         
   4   4   9         82.22         94.04         7.23 o                         
   5   4   9         68.19         85.37        33.16 o                         
   6   4   9        103.12        102.79         8.74 o                         
   7   4   9         15.42         15.30         4.23 o                         
   8   4   9          2.92          8.06         4.43 o                         
   9   4   9          6.03         11.36         5.61 o                         
  -7   5   9         12.88         15.65         4.86 o                         
  -6   5   9          5.09          2.32         3.63 o                         
  -5   5   9          6.87          7.68         3.11 o                         
  -4   5   9         31.80         33.25         4.43 o                         
  -3   5   9        235.71        245.08        10.71 o                         
  -2   5   9          0.33         -0.72         1.22 o                         
  -1   5   9         85.89         81.96         3.74 o                         
   0   5   9         37.33         41.60         2.87 o                         
   1   5   9        439.28        354.88         7.45 o                         
   2   5   9        249.18        235.27        11.33 o                         
   3   5   9         37.58         52.95         5.36 o                         
   4   5   9         17.64         27.98         4.95 o                         
   5   5   9         26.43         22.00         4.13 o                         
   6   5   9         30.08         28.04         6.07 o                         
   7   5   9         39.55         45.36         7.34 o                         
   8   5   9        194.72        202.86        14.33 o                         
  -7   6   9          0.00          4.41         4.95 o                         
  -6   6   9         52.83         54.76         7.18 o                         
  -5   6   9          3.43          5.96         3.14 o                         
  -4   6   9          3.13          7.24         3.42 o                         
  -3   6   9         25.36         23.01         2.90 o                         
  -2   6   9          4.49          0.62         2.19 o                         
  -1   6   9         21.50         19.43         2.28 o                         
   0   6   9        105.08        120.69         7.21 o                         
   1   6   9        364.03        300.66        11.35 o                         
   2   6   9        735.36        706.43        20.39 o                         
   3   6   9         87.61        110.52         7.33 o                         
   4   6   9        103.50         99.25         7.46 o                         
   5   6   9        256.68        235.94        14.36 o                         
   6   6   9          0.03         -4.26         4.26 o                         
   7   6   9         31.46         37.90         7.00 o                         
   8   6   9         23.52         28.15         7.38 o                         
  -6   7   9          8.36          5.45         5.16 o                         
  -5   7   9         30.92         39.40         5.35 o                         
  -4   7   9          0.12          1.89         2.46 o                         
  -3   7   9         82.76         84.89         5.08 o                         
  -2   7   9         47.09         38.22         6.43 o                         
  -1   7   9         16.98         13.59         2.64 o                         
   0   7   9          2.26          0.81         1.49 o                         
   1   7   9          1.11         -1.10         2.63 o                         
   2   7   9        400.37        359.62        19.83 o                         
   3   7   9          6.85         20.66         8.49 o                         
   4   7   9        288.68        270.14        13.86 o                         
   5   7   9          2.93          6.69         4.63 o                         
   6   7   9          3.93          3.19         4.34 o                         
   7   7   9          5.33         13.38         5.70 o                         
  -5   8   9         80.37         96.25        11.93 o                         
  -4   8   9          1.64          1.05         2.47 o                         
  -3   8   9        127.44        131.09         7.73 o                         
  -2   8   9         36.15         19.82         6.47 o                         
  -1   8   9         93.66         93.85         5.53 o                         
   0   8   9         22.84         28.98         3.23 o                         
   1   8   9         21.74         16.54         4.03 o                         
   2   8   9          0.35         -0.68         2.50 o                         
   3   8   9         30.85         68.21        17.59 o                         
   4   8   9         58.03         52.10         7.65 o                         
   5   8   9         27.10         33.25         9.81 o                         
   6   8   9         41.88         48.87         8.85 o                         
   7   8   9         16.70         10.53         6.21 o                         
  -4   9   9          8.51         11.52         5.46 o                         
  -3   9   9         29.77         26.19         4.76 o                         
  -2   9   9          0.27          0.16         1.60 o                         
  -1   9   9          9.65         10.32         2.96 o                         
   0   9   9         66.89         50.85         5.10 o                         
   1   9   9         13.10         12.97         3.97 o                         
   2   9   9          2.85          0.71         2.29 o                         
   3   9   9          8.41         23.10        12.94 o                         
   4   9   9          7.45         10.15         4.66 o                         
   5   9   9          2.06         -1.21         4.20 o                         
   6   9   9          0.97         -2.64         4.47 o                         
  -3  10   9          7.09          1.86         3.01 o                         
  -2  10   9          0.95          0.74         2.91 o                         
  -1  10   9         24.82         20.64         5.23 o                         
   0  10   9         12.45         17.79         6.47 o                         
   1  10   9        131.57        129.31         9.07 o                         
   2  10   9         14.82         15.03         4.76 o                         
   3  10   9         26.58         35.95         7.28 o                         
   4  10   9         12.10         52.56        26.08 o                         
   0  11   9          4.27          5.26         3.64 o                         
   1  11   9         10.06         13.34         6.67 o                         
  -2  -9  10         28.82         33.47         5.53 o                         
  -1  -9  10          0.13         -0.18         3.13 o                         
   0  -9  10          7.30          9.88         5.86 o                         
   1  -9  10          0.19          0.00         2.72 o                         
   2  -9  10         10.34          9.91         5.15 o                         
   3  -9  10          8.46          7.04         4.57 o                         
  -4  -8  10         27.85         26.49         9.10 o                         
  -3  -8  10          1.83          6.09         4.06 o                         
  -2  -8  10         19.00         14.06         4.14 o                         
  -1  -8  10          2.30          2.48         2.71 o                         
   0  -8  10          8.34         10.60         4.00 o                         
   1  -8  10          0.09         -1.72         3.15 o                         
   2  -8  10         25.91         30.42         6.29 o                         
   3  -8  10         10.36          8.29         4.32 o                         
   4  -8  10          0.00         -0.40         3.07 o                         
   5  -8  10          4.24          5.25         5.12 o                         
  -5  -7  10          0.44          0.40         2.72 o                         
  -4  -7  10          0.16          0.17         2.38 o                         
  -3  -7  10          5.80          6.23         2.90 o                         
  -2  -7  10         34.96         33.46         4.64 o                         
  -1  -7  10         36.80         31.97         5.09 o                         
   0  -7  10          4.51          5.06         2.93 o                         
   1  -7  10          7.10         17.61         3.64 o                         
   2  -7  10         51.67         62.00         6.21 o                         
   3  -7  10          0.23          0.91         2.43 o                         
   4  -7  10          6.57          8.57         5.26 o                         
   5  -7  10         36.37         39.14         7.02 o                         
   6  -7  10          6.06          7.70         5.00 o                         
  -6  -6  10         19.59         26.70         5.91 o                         
  -5  -6  10         10.39         16.28         4.64 o                         
  -4  -6  10         80.49         70.29         6.70 o                         
  -3  -6  10          3.73          7.27         3.10 o                         
  -2  -6  10          3.23          5.34         3.93 o                         
  -1  -6  10        113.13         89.04         6.07 o                         
   0  -6  10        117.54        126.93        16.28 o                         
   1  -6  10          0.11          2.06         2.33 o                         
   2  -6  10          6.60          4.14         3.15 o                         
   3  -6  10         50.50         53.32         5.84 o                         
   4  -6  10        129.63        143.64         9.56 o                         
   5  -6  10          7.78          9.47         4.57 o                         
   6  -6  10         25.40         33.64         6.64 o                         
   7  -6  10         38.66         42.93         7.42 o                         
  -6  -5  10          0.24         -2.15         3.14 o                         
  -5  -5  10          0.57          4.26         7.48 o                         
  -4  -5  10         13.01         12.02         4.07 o                         
  -3  -5  10          5.13          6.99         2.28 o                         
  -2  -5  10         12.59         19.70         4.36 o                         
  -1  -5  10        131.28        111.66         4.76 o                         
   0  -5  10        296.38        289.92        18.39 o                         
   1  -5  10         23.92         22.11         3.45 o                         
   2  -5  10        144.37        136.43         9.00 o                         
   3  -5  10        799.04        825.25        24.23 o                         
   4  -5  10          0.02         -2.32         2.91 o                         
   5  -5  10        114.03        119.15         8.87 o                         
   6  -5  10          0.29         -1.10         2.53 o                         
   7  -5  10         14.39         13.61         8.09 o                         
  -7  -4  10          0.33          6.62         5.07 o                         
  -6  -4  10          2.42         16.78         9.60 o                         
  -5  -4  10         36.35         34.95         6.30 o                         
  -4  -4  10         17.62         20.18         4.57 o                         
  -3  -4  10         87.63         89.54         5.35 o                         
  -2  -4  10         66.28         67.05         3.81 o                         
  -1  -4  10         18.64         17.70         2.40 o                         
   0  -4  10       1681.53       1740.18        37.12 o                         
   1  -4  10        325.57        315.82        10.05 o                         
   2  -4  10        203.98        182.74        13.28 o                         
   3  -4  10          2.33         18.52         3.45 o                         
   4  -4  10        118.34        167.10        23.96 o                         
   5  -4  10          5.81         19.34         5.05 o                         
   6  -4  10          1.91          1.47         2.72 o                         
   7  -4  10         15.84         21.76         4.57 o                         
   8  -4  10         10.39         12.72         4.91 o                         
  -7  -3  10         84.63         96.65        11.43 o                         
  -6  -3  10          0.09         10.21        12.74 o                         
  -5  -3  10         11.85         13.85         4.72 o                         
  -4  -3  10        152.08        156.42         9.08 o                         
  -3  -3  10         19.34         21.80         4.20 o                         
  -2  -3  10         62.85         67.87         3.32 o                         
  -1  -3  10        402.78        365.47         7.94 o                         
   0  -3  10          4.52          8.27         1.54 o                         
   1  -3  10         79.02         72.33         4.16 o                         
   2  -3  10          0.09          4.52         1.92 o                         
   3  -3  10          7.86          6.47         2.29 o                         
   4  -3  10        167.35        166.79        11.79 o                         
   5  -3  10          9.56         10.99         2.41 o                         
   6  -3  10          6.67         11.68         5.36 o                         
   7  -3  10         36.24         32.69         5.25 o                         
   8  -3  10         15.44         22.33         9.81 o                         
  -7  -2  10          1.14          1.51         3.59 o                         
  -6  -2  10         19.13         18.78         5.55 o                         
  -5  -2  10         20.06         23.26         5.22 o                         
  -4  -2  10         82.88         96.86         7.65 o                         
  -3  -2  10          4.06          5.16         3.00 o                         
  -2  -2  10        157.46        135.42         7.26 o                         
  -1  -2  10          0.00         -0.55         0.98 o                         
   0  -2  10         15.31         13.34         1.86 o                         
   1  -2  10         74.03         72.33         4.78 o                         
   2  -2  10         62.73         66.97         5.56 o                         
   3  -2  10         27.74         20.51         2.65 o                         
   4  -2  10          1.17         11.16         4.33 o                         
   5  -2  10         18.37         20.47         3.82 o                         
   6  -2  10        247.11        260.63         8.78 o                         
   7  -2  10         41.84         35.26        12.42 o                         
   8  -2  10         39.15         40.68         5.27 o                         
   9  -2  10         16.41         24.26         7.08 o                         
  -8  -1  10          5.36          1.83         4.36 o                         
  -7  -1  10          0.46         -4.23         4.23 o                         
  -6  -1  10          5.81          7.51         4.45 o                         
  -5  -1  10          0.67          2.04         2.87 o                         
  -4  -1  10          8.18         16.63         5.16 o                         
  -3  -1  10         74.09         75.91         5.78 o                         
  -2  -1  10          4.74          6.95         0.94 o                         
  -1  -1  10         17.98         21.27         1.72 o                         
   0  -1  10         14.29         13.27         1.48 o                         
   1  -1  10        103.78        115.04         3.77 o                         
   2  -1  10         14.01         23.25         2.81 o                         
   3  -1  10        160.71        156.05         9.32 o                         
   4  -1  10         19.77         62.34         3.29 o                         
   5  -1  10        187.26        174.01         6.12 o                         
   6  -1  10        422.25        417.25        11.19 o                         
   7  -1  10          1.75          4.66         2.12 o                         
   8  -1  10          3.50          4.64         3.42 o                         
   9  -1  10          9.17          9.78         8.39 o                         
  -8   0  10          1.43          1.76         4.36 o                         
  -7   0  10          2.17          2.53         3.29 o                         
  -6   0  10         19.26         24.18         5.34 o                         
  -5   0  10        125.33        128.57        13.45 o                         
  -4   0  10          1.73          7.59         2.91 o                         
  -3   0  10        285.96        303.20        11.00 o                         
  -2   0  10          0.37          8.70         4.04 o                         
  -1   0  10        832.03        924.64        19.23 o                         
   0   0  10         14.60         20.33         6.57 o                         
   1   0  10         13.37         14.26         5.12 o                         
   2   0  10        490.96        510.52        15.09 o                         
   3   0  10        629.20        603.98        11.10 o                         
   4   0  10          9.94         28.83         2.08 o                         
   5   0  10         13.24         15.70         3.37 o                         
   6   0  10        217.12        193.30         7.12 o                         
   7   0  10          0.18         -1.20         2.57 o                         
   8   0  10          0.41          5.87         4.75 o                         
   9   0  10         17.82         14.43        13.04 o                         
  -8   1  10          8.74          8.70         5.65 o                         
  -7   1  10          1.04         -0.71         3.57 o                         
  -6   1  10         40.31         50.39         6.45 o                         
  -5   1  10        278.07        285.30        24.88 o                         
  -4   1  10         31.51         32.93         5.00 o                         
  -3   1  10         98.55        102.16         5.92 o                         
  -2   1  10        438.39        422.31        17.91 o                         
  -1   1  10         62.26         43.65        21.84 o                         
   0   1  10          2.23          1.49         1.21 o                         
   1   1  10         10.55         15.63         1.56 o                         
   2   1  10        306.34        327.02        13.51 o                         
   3   1  10         53.59         46.26         2.35 o                         
   4   1  10        201.54        203.15         7.91 o                         
   5   1  10          0.01          1.07         2.36 o                         
   6   1  10         33.20         39.40         6.57 o                         
   7   1  10         17.16         22.53         5.35 o                         
   8   1  10        114.36        122.23        10.31 o                         
   9   1  10          1.94          0.53         2.76 o                         
  -8   2  10         89.79         88.43        10.22 o                         
  -7   2  10          3.31          3.93         4.50 o                         
  -6   2  10         39.55         40.08         7.48 o                         
  -5   2  10       1068.01       1141.50        34.29 o                         
  -4   2  10        196.76        198.15         9.30 o                         
  -3   2  10          0.00         -0.81         1.86 o                         
  -2   2  10         59.70         50.40         3.86 o                         
  -1   2  10          3.09          5.03         4.62 o                         
   0   2  10        276.72        261.65         9.31 o                         
   1   2  10        179.63        172.16        11.12 o                         
   2   2  10         17.53         87.73         5.24 o                         
   3   2  10         54.22         47.38         5.13 o                         
   4   2  10        149.83        151.58         7.48 o                         
   5   2  10        402.68        376.03        14.29 o                         
   6   2  10        304.02        286.60        12.90 o                         
   7   2  10        205.01        222.07        13.22 o                         
   8   2  10          8.05         23.99         5.27 o                         
   9   2  10         30.00         36.74         7.19 o                         
  -7   3  10          1.45         -2.14         4.06 o                         
  -6   3  10          1.38          1.93         3.50 o                         
  -5   3  10          9.04          9.82         4.06 o                         
  -4   3  10          6.66         10.61         3.57 o                         
  -3   3  10         20.04         20.85         2.91 o                         
  -2   3  10        160.44        158.69         4.59 o                         
  -1   3  10         54.25         49.78         2.71 o                         
   0   3  10        115.82        124.22         4.07 o                         
   1   3  10         34.22         36.79         2.13 o                         
   2   3  10         26.76         31.67         2.64 o                         
   3   3  10        145.44        160.17         7.43 o                         
   4   3  10        156.31        144.84         9.00 o                         
   5   3  10          0.03          0.79         4.55 o                         
   6   3  10         26.25         32.14         6.57 o                         
   7   3  10         33.42         36.71         6.07 o                         
   8   3  10         14.61         19.75         5.83 o                         
   9   3  10          0.69          7.30         5.26 o                         
  -7   4  10          1.91         -2.10         4.06 o                         
  -6   4  10         54.45         59.44         7.86 o                         
  -5   4  10          3.38          2.88         2.76 o                         
  -4   4  10         21.71         22.42         3.71 o                         
  -3   4  10         24.74         29.29         4.04 o                         
  -2   4  10         16.17         17.53         2.42 o                         
  -1   4  10         35.87         30.04         2.70 o                         
   0   4  10        196.07        185.34         5.48 o                         
   1   4  10         21.41         19.41         2.01 o                         
   2   4  10        419.45        437.22        29.44 o                         
   3   4  10        205.96        189.48         8.79 o                         
   4   4  10         39.85         71.11         5.98 o                         
   5   4  10        141.88        165.63         9.79 o                         
   6   4  10          2.80          2.58         3.14 o                         
   7   4  10          5.98         12.77         4.85 o                         
   8   4  10          0.00          1.26         3.01 o                         
  -7   5  10         11.40         17.21        10.51 o                         
  -6   5  10         97.19        109.87         9.44 o                         
  -5   5  10         11.96         18.28         4.19 o                         
  -4   5  10         77.91         81.86         6.56 o                         
  -3   5  10         16.92         16.48         4.12 o                         
  -2   5  10          0.51          2.06         1.79 o                         
  -1   5  10         27.75         32.33         2.82 o                         
   0   5  10         10.53         14.66         3.98 o                         
   1   5  10          3.27          4.89         2.19 o                         
   2   5  10         88.46        110.08         8.90 o                         
   3   5  10          1.08         -0.12         1.70 o                         
   4   5  10         67.34         89.43         6.94 o                         
   5   5  10         30.64         26.21         6.87 o                         
   6   5  10         10.56         19.76         5.14 o                         
   7   5  10          0.34          0.33         5.05 o                         
   8   5  10         11.76          8.98         5.57 o                         
  -6   6  10         20.28         31.98         6.66 o                         
  -5   6  10          8.24          9.90         4.23 o                         
  -4   6  10         19.14         26.83         4.12 o                         
  -3   6  10          4.55          5.79         2.93 o                         
  -2   6  10         45.70         31.09         3.74 o                         
  -1   6  10        184.71        188.71         6.69 o                         
   0   6  10          1.17          2.91         1.57 o                         
   1   6  10         16.79         23.78         3.86 o                         
   2   6  10         88.47         69.45         7.38 o                         
   3   6  10         83.80         76.42         6.15 o                         
   4   6  10         11.05         20.35         5.06 o                         
   5   6  10          5.12          7.81         3.79 o                         
   6   6  10        147.16        140.76        11.89 o                         
   7   6  10          5.66         11.08         4.71 o                         
   8   6  10          0.61          0.48         3.35 o                         
  -6   7  10          9.45         11.22         4.64 o                         
  -5   7  10          4.49         12.48         4.51 o                         
  -4   7  10          5.85         16.45         7.48 o                         
  -3   7  10         10.44         13.53         2.91 o                         
  -2   7  10         21.48         16.98         5.05 o                         
  -1   7  10         35.98         42.72         3.68 o                         
   0   7  10          0.13          1.27         2.21 o                         
   1   7  10        101.69         95.71         7.00 o                         
   2   7  10         44.54         43.28         5.64 o                         
   3   7  10         29.87         20.95         4.46 o                         
   4   7  10         12.59         17.11         4.29 o                         
   5   7  10         23.23         22.03         6.49 o                         
   6   7  10          0.89          2.46         4.28 o                         
   7   7  10          1.98          5.52         4.46 o                         
  -5   8  10          0.00          4.85         6.27 o                         
  -4   8  10          0.02          1.52         2.57 o                         
  -3   8  10          1.66         -0.02         2.00 o                         
  -2   8  10         88.41         78.22        18.91 o                         
  -1   8  10         18.69         12.28         2.68 o                         
   0   8  10        119.12        102.37         5.09 o                         
   1   8  10         60.62         57.06         6.10 o                         
   2   8  10         86.43         61.85         6.25 o                         
   3   8  10         72.51         73.20         8.15 o                         
   4   8  10         60.86         53.75         7.22 o                         
   5   8  10         10.89         13.33         5.20 o                         
   6   8  10         19.07         35.40         8.75 o                         
  -4   9  10          0.01          1.62         4.04 o                         
  -3   9  10          0.58          2.28         2.27 o                         
  -2   9  10          0.00          0.89         2.11 o                         
  -1   9  10         21.61         14.70         2.62 o                         
   0   9  10          5.00         -1.38         2.63 o                         
   1   9  10          4.11          0.39         3.74 o                         
   2   9  10          3.03          4.04         3.15 o                         
   3   9  10         31.26         34.19         7.08 o                         
   4   9  10         42.91         32.20         6.79 o                         
   5   9  10          4.83          3.64         4.85 o                         
  -2  10  10          0.00         -1.60         3.16 o                         
  -1  10  10          0.30         -0.56         2.22 o                         
   0  10  10          0.24          0.64         2.76 o                         
   1  10  10          0.93          2.40         3.30 o                         
   2  10  10          9.16         10.20         4.49 o                         
   3  10  10          2.66          9.00         4.46 o                         
   4  10  10         21.01         28.67         7.05 o                         
   0  -9  11          7.33         10.62         5.27 o                         
   1  -9  11          2.84          1.12         3.64 o                         
  -3  -8  11         12.81         18.60         6.67 o                         
  -2  -8  11         11.75          9.72         4.22 o                         
  -1  -8  11          0.95          0.62         2.50 o                         
   0  -8  11         10.70          8.49         4.34 o                         
   1  -8  11         12.04         17.67         5.05 o                         
   2  -8  11         35.81         37.81         6.41 o                         
   3  -8  11          3.26          3.67         3.84 o                         
   4  -8  11         39.88         43.59        11.63 o                         
  -4  -7  11         12.25         26.67         5.48 o                         
  -3  -7  11         13.78         16.18         5.66 o                         
  -2  -7  11         36.73         46.81         6.17 o                         
  -1  -7  11         62.50         56.38         6.45 o                         
   0  -7  11         64.74         62.55        11.32 o                         
   1  -7  11         46.91         53.18         6.22 o                         
   2  -7  11         39.37         36.19         7.58 o                         
   3  -7  11         35.30         33.99         7.99 o                         
   4  -7  11          6.79          8.86         4.34 o                         
   5  -7  11          4.18          2.64         3.36 o                         
  -5  -6  11          0.09          9.42         5.96 o                         
  -4  -6  11         27.48         27.77         5.59 o                         
  -3  -6  11          1.54          1.55         1.96 o                         
  -2  -6  11         22.65         24.60         3.18 o                         
  -1  -6  11        215.50        190.26         9.72 o                         
   0  -6  11         26.85         24.35         5.36 o                         
   1  -6  11          0.39          2.74         2.36 o                         
   2  -6  11          2.37          1.75         2.83 o                         
   3  -6  11          0.01         -2.12         3.15 o                         
   4  -6  11         11.79         13.40         4.20 o                         
   5  -6  11         33.10         36.76         6.86 o                         
   6  -6  11          5.88          8.42         4.42 o                         
  -6  -5  11          0.16          0.40         2.69 o                         
  -5  -5  11          0.81          1.07         3.07 o                         
  -4  -5  11        191.26        192.38        11.92 o                         
  -3  -5  11          4.37          6.86         2.20 o                         
  -2  -5  11         18.73         18.96         2.70 o                         
  -1  -5  11        191.29        185.79         6.45 o                         
   0  -5  11          0.91         -0.45         1.37 o                         
   1  -5  11        148.14        142.87         7.15 o                         
   2  -5  11         60.09         65.58         5.00 o                         
   3  -5  11         20.01         18.01         4.20 o                         
   4  -5  11        140.44        149.92        13.55 o                         
   5  -5  11          6.94          2.22         4.25 o                         
   6  -5  11          5.53          0.45         5.05 o                         
   7  -5  11          1.21          1.92         3.43 o                         
  -6  -4  11         27.60         35.32         7.48 o                         
  -5  -4  11         19.54         18.70         4.98 o                         
  -4  -4  11         80.78        104.47         8.64 o                         
  -3  -4  11         81.79         88.55         7.37 o                         
  -2  -4  11          7.30          9.87         2.15 o                         
  -1  -4  11          0.19         -0.80         2.62 o                         
   0  -4  11        292.76        296.05        15.80 o                         
   1  -4  11        351.52        329.96        12.07 o                         
   2  -4  11          1.16          1.38         1.01 o                         
   3  -4  11         73.12         70.75         9.20 o                         
   4  -4  11          0.31         -0.06         2.33 o                         
   5  -4  11          1.17         10.69         8.59 o                         
   6  -4  11          4.71         15.46         5.36 o                         
   7  -4  11          4.40          7.46         4.28 o                         
   8  -4  11          0.01          8.29         7.28 o                         
  -7  -3  11          8.27         10.36         9.71 o                         
  -6  -3  11         33.33         39.56         6.65 o                         
  -5  -3  11          3.51          3.32         3.85 o                         
  -4  -3  11         47.72         55.07         7.48 o                         
  -3  -3  11        383.25        384.91        15.35 o                         
  -2  -3  11         98.38        100.44         5.13 o                         
  -1  -3  11         65.38         56.50         3.19 o                         
   0  -3  11        529.72        531.21        11.36 o                         
   1  -3  11          6.54          8.79         1.66 o                         
   2  -3  11         50.94         47.79         3.92 o                         
   3  -3  11          9.10         11.63         2.17 o                         
   4  -3  11         36.33         40.74         3.31 o                         
   5  -3  11          5.72          7.36         2.15 o                         
   6  -3  11         30.70         30.49         5.56 o                         
   7  -3  11          0.02         10.33        12.03 o                         
   8  -3  11          3.86          1.35         2.95 o                         
  -7  -2  11         34.08         46.35         7.40 o                         
  -6  -2  11          0.32         33.72        27.19 o                         
  -5  -2  11         11.88         15.10         4.71 o                         
  -4  -2  11         36.09         36.74         5.92 o                         
  -3  -2  11         11.13         13.61         3.40 o                         
  -2  -2  11          0.08          4.97         2.22 o                         
  -1  -2  11         46.25         42.39         5.80 o                         
   0  -2  11          0.89          2.31         1.26 o                         
   1  -2  11          6.59          6.85         1.66 o                         
   2  -2  11        122.31        126.47         4.74 o                         
   3  -2  11          2.17          2.32         1.34 o                         
   4  -2  11          1.18          4.04         1.69 o                         
   5  -2  11          8.12          7.49         2.24 o                         
   6  -2  11         13.37         19.52         3.28 o                         
   7  -2  11         10.43         18.28         8.84 o                         
   8  -2  11         48.60         53.99         9.71 o                         
  -7  -1  11         26.61         33.58         7.17 o                         
  -6  -1  11          6.01         10.62         4.71 o                         
  -5  -1  11         11.72         14.08         4.51 o                         
  -4  -1  11         14.16         20.72         4.28 o                         
  -3  -1  11          0.13         -2.78         2.79 o                         
  -2  -1  11         60.74         59.10         4.28 o                         
  -1  -1  11         10.74          4.54         1.20 o                         
   0  -1  11          0.78          1.99         1.64 o                         
   1  -1  11        120.25        135.11         4.62 o                         
   2  -1  11          0.03          1.53         1.12 o                         
   3  -1  11         36.97         38.12         2.52 o                         
   4  -1  11         20.72         34.43         2.99 o                         
   5  -1  11         15.53         16.46         2.32 o                         
   6  -1  11        698.81        690.86        16.83 o                         
   7  -1  11         14.81         13.28         4.04 o                         
   8  -1  11          2.03          2.83         3.14 o                         
   9  -1  11          9.42         12.33         7.68 o                         
  -7   0  11         22.15         23.61         5.97 o                         
  -6   0  11          0.92         -0.91         3.29 o                         
  -5   0  11         68.37         70.95        11.73 o                         
  -4   0  11         41.54         44.27         5.44 o                         
  -3   0  11        138.23        145.18         7.48 o                         
  -2   0  11         91.14        123.84        25.78 o                         
  -1   0  11         11.61         14.37         2.79 o                         
   0   0  11         14.99          6.81         3.27 o                         
   1   0  11         95.79         98.69         6.81 o                         
   2   0  11        150.94        141.55         5.11 o                         
   3   0  11          0.29          2.31         1.22 o                         
   4   0  11        141.49        131.27         4.63 o                         
   5   0  11        127.52        116.87         4.87 o                         
   6   0  11        256.02        250.14        10.17 o                         
   7   0  11         92.73        100.15        12.44 o                         
   8   0  11          0.01         -1.29         2.82 o                         
   9   0  11          4.22          2.15         3.84 o                         
  -7   1  11         11.05         13.56         5.33 o                         
  -6   1  11          9.29         12.49         4.75 o                         
  -5   1  11          5.46          8.25         4.36 o                         
  -4   1  11         12.60         13.74         3.88 o                         
  -3   1  11        340.57        382.07        12.79 o                         
  -2   1  11          0.32         16.25         8.69 o                         
  -1   1  11        167.82        163.42         6.54 o                         
   0   1  11        102.32        106.92         5.27 o                         
   1   1  11         98.32         98.08         3.59 o                         
   2   1  11         34.89         95.26         7.01 o                         
   3   1  11        130.34        138.05         4.02 o                         
   4   1  11         27.32         28.30         3.91 o                         
   5   1  11          0.96         -1.77         2.79 o                         
   6   1  11        151.70        148.00         9.27 o                         
   7   1  11         17.74         14.47         4.85 o                         
   8   1  11        211.77        216.63        14.02 o                         
   9   1  11         11.82          4.01         5.05 o                         
  -7   2  11         38.09         33.93         7.43 o                         
  -6   2  11         59.95         53.08         7.51 o                         
  -5   2  11         79.71         77.87         7.42 o                         
  -4   2  11        154.46        141.17         9.71 o                         
  -3   2  11         47.86         39.98         5.36 o                         
  -2   2  11         83.79         90.35        11.02 o                         
  -1   2  11        204.79        191.20         7.58 o                         
   0   2  11         14.95         14.39         2.58 o                         
   1   2  11         40.39         39.92         2.34 o                         
   2   2  11          3.01         11.37         3.35 o                         
   3   2  11        191.52        179.90        11.47 o                         
   4   2  11         49.24         55.90         4.63 o                         
   5   2  11        680.80        711.86        24.68 o                         
   6   2  11        170.52        178.75        11.02 o                         
   7   2  11         41.79         41.38         6.91 o                         
   8   2  11          0.78          0.56         2.88 o                         
   9   2  11         13.42         20.75         5.79 o                         
  -7   3  11         88.00         95.06        11.19 o                         
  -6   3  11         35.21         38.51         7.29 o                         
  -5   3  11         45.36         44.21         6.27 o                         
  -4   3  11          5.80         -0.84         2.62 o                         
  -3   3  11         18.91         17.41         3.05 o                         
  -2   3  11          0.45         23.65        15.16 o                         
  -1   3  11          0.66         -0.10         0.84 o                         
   0   3  11          0.59         -0.55         1.05 o                         
   1   3  11         91.53         85.77         3.59 o                         
   2   3  11          9.39         19.77         1.73 o                         
   3   3  11        360.69        329.17        12.95 o                         
   4   3  11        401.64        391.16        13.68 o                         
   5   3  11        115.76        123.65         7.71 o                         
   6   3  11         82.37         92.06        12.13 o                         
   7   3  11          0.39          1.33         2.88 o                         
   8   3  11        170.75        185.84        13.46 o                         
   9   3  11          8.64          7.10         5.14 o                         
  -7   4  11          2.52          3.57         4.00 o                         
  -6   4  11         14.62         18.71         5.43 o                         
  -5   4  11          3.82          3.36         3.54 o                         
  -4   4  11         48.12         57.78         6.27 o                         
  -3   4  11        232.98        231.03         8.93 o                         
  -2   4  11         30.29         27.72         2.52 o                         
  -1   4  11          0.08         -0.49         1.14 o                         
   0   4  11        241.28        248.96         7.13 o                         
   1   4  11         54.11         56.89         4.80 o                         
   2   4  11         95.87         91.52         7.99 o                         
   3   4  11        231.31        240.69         9.70 o                         
   4   4  11        205.39        192.97        10.22 o                         
   5   4  11          1.31          5.58         3.64 o                         
   6   4  11        155.23        154.55        10.44 o                         
   7   4  11         39.13         46.93         6.41 o                         
   8   4  11        123.04        147.16        12.16 o                         
  -6   5  11         49.17         57.62         8.23 o                         
  -5   5  11         11.46          7.78         3.79 o                         
  -4   5  11          3.15          5.12         3.25 o                         
  -3   5  11         95.02         95.38         6.91 o                         
  -2   5  11          8.85          7.09         1.75 o                         
  -1   5  11         34.62         31.68         2.83 o                         
   0   5  11         40.19         51.91         4.26 o                         
   1   5  11        796.72        766.02        24.99 o                         
   2   5  11        174.22        184.70         8.98 o                         
   3   5  11         78.81         90.20        10.01 o                         
   4   5  11         52.72         54.55         6.77 o                         
   5   5  11         90.05         77.05         7.79 o                         
   6   5  11         43.67         54.55         7.80 o                         
   7   5  11          0.27          0.74         3.21 o                         
   8   5  11         12.16         17.76         5.91 o                         
  -6   6  11          1.65          0.19         2.83 o                         
  -5   6  11         51.51         55.03         8.29 o                         
  -4   6  11          1.18          5.15         3.48 o                         
  -3   6  11        110.80        100.35         7.11 o                         
  -2   6  11         93.78         74.89         5.71 o                         
  -1   6  11          0.28         -0.23         1.37 o                         
   0   6  11         99.54         92.62         4.55 o                         
   1   6  11        222.84        203.25        10.67 o                         
   2   6  11        504.24        481.17        29.04 o                         
   3   6  11         49.78         49.42         5.36 o                         
   4   6  11        131.43        143.24         9.96 o                         
   5   6  11          0.41         -1.93         3.21 o                         
   6   6  11         38.41         40.74         7.53 o                         
   7   6  11          0.03         -2.07         4.00 o                         
  -5   7  11         35.04         42.86         6.70 o                         
  -4   7  11         26.11         29.89         6.37 o                         
  -3   7  11         21.75         20.50         3.15 o                         
  -2   7  11         20.32          8.36         2.85 o                         
  -1   7  11          4.66          5.47         3.34 o                         
   0   7  11        100.46        107.93         5.11 o                         
   1   7  11        108.17         90.82        12.54 o                         
   2   7  11          0.47          5.46         2.71 o                         
   3   7  11         50.84         35.22         6.07 o                         
   4   7  11          0.56          2.81         3.28 o                         
   5   7  11          5.59         -4.05         4.07 o                         
   6   7  11          2.64         -0.29         3.44 o                         
   7   7  11          0.74          0.62         4.17 o                         
  -5   8  11         13.45         26.69         7.48 o                         
  -4   8  11          4.74          6.68         3.83 o                         
  -3   8  11          1.80          0.62         2.42 o                         
  -2   8  11          8.43          3.16         2.08 o                         
  -1   8  11          5.83          2.74         6.27 o                         
   0   8  11        191.17        152.01         7.98 o                         
   1   8  11          8.15         16.02         4.04 o                         
   2   8  11         54.34         40.14         5.71 o                         
   3   8  11          0.82          4.60         3.64 o                         
   4   8  11          9.48          8.27         6.37 o                         
   5   8  11         38.72         43.73         8.57 o                         
   6   8  11         27.35         33.84         8.49 o                         
  -3   9  11          0.61         -2.02         3.64 o                         
  -2   9  11        109.06        120.49         7.33 o                         
  -1   9  11         92.80         77.04         6.01 o                         
   0   9  11          0.07          0.00         2.21 o                         
   1   9  11          5.98          6.15         3.77 o                         
   2   9  11          6.59          6.38         3.91 o                         
   3   9  11          0.05          4.07         4.28 o                         
   4   9  11        172.78        192.00        19.31 o                         
   5   9  11          0.04         -0.39         3.79 o                         
  -2  10  11         14.38          7.28         6.07 o                         
  -1  10  11          7.16         10.76         4.34 o                         
   0  10  11         93.72        107.31         9.44 o                         
   1  10  11         11.35         13.28         6.47 o                         
   2  10  11          6.09          9.89         4.20 o                         
   3  10  11         30.42         24.53         6.32 o                         
  -2  -8  12          5.82          6.78         4.37 o                         
  -1  -8  12          0.40          1.01         4.45 o                         
   0  -8  12         83.69        114.62        10.14 o                         
   1  -8  12         23.50         27.75         5.97 o                         
   2  -8  12          5.40          7.27         3.93 o                         
   3  -8  12          0.24         -0.11         2.67 o                         
  -4  -7  12          3.94         11.93         7.89 o                         
  -3  -7  12         12.48          3.24         5.46 o                         
  -2  -7  12          2.50         -2.05         3.06 o                         
  -1  -7  12          0.18         -2.76         3.16 o                         
   0  -7  12          8.06         19.53         4.36 o                         
   1  -7  12          1.70          2.96         3.42 o                         
   2  -7  12          7.59          7.05         4.28 o                         
   3  -7  12         37.09         36.40         6.10 o                         
   4  -7  12         10.19          9.57         4.85 o                         
   5  -7  12          7.63          9.85         4.69 o                         
  -5  -6  12          0.39         10.76         5.46 o                         
  -4  -6  12         32.17         40.27         6.66 o                         
  -3  -6  12          0.00         -1.56         2.50 o                         
  -2  -6  12         13.44         11.82         2.73 o                         
  -1  -6  12         33.52         31.96         5.05 o                         
   0  -6  12         11.04          6.12         3.20 o                         
   1  -6  12         20.56         20.76         4.03 o                         
   2  -6  12          2.11          1.38         2.57 o                         
   3  -6  12        181.52        197.32        12.01 o                         
   4  -6  12         31.58         39.40         7.48 o                         
   5  -6  12          2.18         -0.06         3.34 o                         
   6  -6  12         23.54         22.54         6.43 o                         
  -5  -5  12          0.62          1.62         4.25 o                         
  -4  -5  12         27.77         22.30         4.86 o                         
  -3  -5  12          0.89         -1.15         2.82 o                         
  -2  -5  12          5.99          5.42         2.24 o                         
  -1  -5  12         32.45         33.46         3.38 o                         
   0  -5  12        598.60        613.87        19.98 o                         
   1  -5  12         24.95         26.01         3.85 o                         
   2  -5  12        134.12        140.70        16.99 o                         
   3  -5  12          2.86          2.17         2.43 o                         
   4  -5  12         12.96         18.07         4.03 o                         
   5  -5  12          0.09          0.85         2.71 o                         
   6  -5  12         27.31         24.02         6.00 o                         
   7  -5  12          0.51          1.20         3.36 o                         
  -6  -4  12         11.83         12.26         5.71 o                         
  -5  -4  12          0.01          0.99         3.28 o                         
  -4  -4  12          4.79          1.60         3.94 o                         
  -3  -4  12          3.51          1.48         2.50 o                         
  -2  -4  12         42.22         43.31         3.52 o                         
  -1  -4  12        686.62        637.35        14.16 o                         
   0  -4  12        239.56        208.93         6.67 o                         
   1  -4  12         92.21        103.32         5.43 o                         
   2  -4  12         65.67         51.29         3.16 o                         
   3  -4  12        102.97         94.83         7.00 o                         
   4  -4  12         87.19         78.81         6.79 o                         
   5  -4  12          0.55         58.45        38.11 o                         
   6  -4  12          1.43          1.87         3.34 o                         
   7  -4  12          5.38          6.04         4.18 o                         
  -6  -3  12          3.77          3.43         3.83 o                         
  -5  -3  12        130.79        129.35        10.65 o                         
  -4  -3  12        110.91        122.93         9.30 o                         
  -3  -3  12         83.92         84.80         7.64 o                         
  -2  -3  12        880.74        805.43        38.93 o                         
  -1  -3  12        170.72        159.38         5.68 o                         
   0  -3  12         26.27         37.08         2.96 o                         
   1  -3  12         35.58         37.44         2.96 o                         
   2  -3  12         85.89         96.97         6.05 o                         
   3  -3  12         47.48         55.47         4.54 o                         
   4  -3  12          4.54         15.27         3.74 o                         
   5  -3  12         61.78         67.08         5.93 o                         
   6  -3  12         22.53         25.05         4.95 o                         
   7  -3  12          2.13          2.93         3.00 o                         
   8  -3  12         31.11         30.73         7.89 o                         
  -7  -2  12          4.71          2.98         4.14 o                         
  -6  -2  12        111.54        128.98        12.42 o                         
  -5  -2  12         48.48         43.87         6.91 o                         
  -4  -2  12          0.36         -3.21         3.25 o                         
  -3  -2  12          0.06         -1.11         2.27 o                         
  -2  -2  12         11.49         14.20         4.35 o                         
  -1  -2  12          7.64          7.42         1.59 o                         
   0  -2  12         61.75         59.98         4.28 o                         
   1  -2  12         35.51         34.14         5.90 o                         
   2  -2  12        213.14        207.48         6.38 o                         
   3  -2  12          5.34          5.46         1.74 o                         
   4  -2  12          0.82         11.76         2.77 o                         
   5  -2  12        366.92        345.10        17.69 o                         
   6  -2  12        383.78        384.89        19.37 o                         
   7  -2  12         10.14          6.92         2.70 o                         
   8  -2  12        261.42        287.60        23.66 o                         
  -7  -1  12          0.05          1.44         5.16 o                         
  -6  -1  12          5.57          6.62         4.61 o                         
  -5  -1  12          1.63          4.13         4.14 o                         
  -4  -1  12          0.97          2.04         3.84 o                         
  -3  -1  12         12.95         25.66         9.20 o                         
  -2  -1  12          1.01          1.31         2.12 o                         
  -1  -1  12        241.68        223.97         8.44 o                         
   0  -1  12         27.88         23.47         2.79 o                         
   1  -1  12         14.25          9.81         3.41 o                         
   2  -1  12         69.13         84.53         3.98 o                         
   3  -1  12         87.15         88.79         4.58 o                         
   4  -1  12        198.79        176.56         8.44 o                         
   5  -1  12         88.28         85.03         4.70 o                         
   6  -1  12          1.54          1.97         2.97 o                         
   7  -1  12        262.83        239.29        13.07 o                         
   8  -1  12        129.49         94.80        63.09 o                         
  -7   0  12          5.65          4.91         4.61 o                         
  -6   0  12         62.80         71.43         9.07 o                         
  -5   0  12         21.47         28.59         5.83 o                         
  -4   0  12         32.13         46.67        18.20 o                         
  -3   0  12         40.23         40.04         5.28 o                         
  -2   0  12         84.29        158.58         7.91 o                         
  -1   0  12         37.65         34.93         4.75 o                         
   0   0  12         29.26         29.11         3.94 o                         
   1   0  12        346.75        320.33         9.42 o                         
   2   0  12       1088.79       1065.65        18.86 o                         
   3   0  12          0.68          1.60         1.40 o                         
   4   0  12        625.25        557.72        12.23 o                         
   5   0  12          3.27          2.98         1.53 o                         
   6   0  12        249.28        259.14        13.80 o                         
   7   0  12          6.08          3.44         5.05 o                         
   8   0  12          1.62         -0.11         2.79 o                         
  -7   1  12          0.66         -3.80         4.61 o                         
  -6   1  12         18.59         25.84         5.50 o                         
  -5   1  12        785.55        840.74        28.19 o                         
  -4   1  12        600.04        601.13        21.25 o                         
  -3   1  12         24.15         17.10         3.74 o                         
  -2   1  12        240.29        262.02        10.25 o                         
  -1   1  12        336.71        334.33        10.78 o                         
   0   1  12        569.63        602.82        26.72 o                         
   1   1  12          0.00          0.17         1.08 o                         
   2   1  12        434.66        405.26         9.96 o                         
   3   1  12         40.08         33.91         2.37 o                         
   4   1  12        140.75        121.93         9.58 o                         
   5   1  12         33.14         37.80         4.95 o                         
   6   1  12        126.71        124.14         8.99 o                         
   7   1  12         12.04         22.55         5.49 o                         
   8   1  12         17.69         13.29         6.47 o                         
  -7   2  12          1.10          1.42         3.43 o                         
  -6   2  12          0.04         -2.49         4.22 o                         
  -5   2  12          5.52         14.00         4.85 o                         
  -4   2  12          8.47          7.92         3.07 o                         
  -3   2  12         62.96         58.75         5.93 o                         
  -2   2  12        540.16        565.52        16.99 o                         
  -1   2  12        245.61        243.22        16.28 o                         
   0   2  12         90.57         80.84         3.54 o                         
   1   2  12         51.19         49.25         2.92 o                         
   2   2  12        110.84        107.44         4.01 o                         
   3   2  12         34.16         26.30         4.10 o                         
   4   2  12         59.94         74.12         5.55 o                         
   5   2  12         52.85         66.87         7.36 o                         
   6   2  12         15.01         22.13         4.90 o                         
   7   2  12          2.36          3.53         3.91 o                         
   8   2  12          2.38          3.88         4.11 o                         
  -7   3  12          7.54          5.17         4.57 o                         
  -6   3  12         34.60         31.80         6.17 o                         
  -5   3  12         11.70          9.55         4.61 o                         
  -4   3  12         64.12         74.15         6.94 o                         
  -3   3  12         47.94         38.40         4.14 o                         
  -2   3  12         73.83         83.02         6.07 o                         
  -1   3  12         10.76         11.83         1.94 o                         
   0   3  12         11.37         12.99         2.01 o                         
   1   3  12        375.97        357.49         8.19 o                         
   2   3  12        514.11        474.55        14.71 o                         
   3   3  12        282.93        281.97        10.34 o                         
   4   3  12        278.42        281.92        12.44 o                         
   5   3  12        331.01        332.78        29.53 o                         
   6   3  12        316.81        308.34        14.33 o                         
   7   3  12         56.93         51.97         7.43 o                         
   8   3  12         13.72         20.44         5.91 o                         
  -7   4  12          5.84          7.53         5.46 o                         
  -6   4  12         47.88         55.11         8.08 o                         
  -5   4  12         36.79         37.20         6.48 o                         
  -4   4  12         50.24         50.56         5.83 o                         
  -3   4  12         39.60         37.06         4.51 o                         
  -2   4  12         54.84         55.35         3.39 o                         
  -1   4  12         71.12         69.54         3.90 o                         
   0   4  12        244.41        235.45         7.05 o                         
   1   4  12         38.72         30.79         2.59 o                         
   2   4  12         21.03         39.81         6.98 o                         
   3   4  12        252.99        259.57        11.08 o                         
   4   4  12         85.37         80.71         7.04 o                         
   5   4  12         51.47         56.92         8.59 o                         
   6   4  12         11.93         22.04         5.66 o                         
   7   4  12         59.83         63.67         9.08 o                         
   8   4  12         27.37         25.39         7.09 o                         
  -6   5  12          0.22          1.13         3.83 o                         
  -5   5  12         15.70         16.22         4.63 o                         
  -4   5  12          4.74          4.33         3.10 o                         
  -3   5  12        134.39        122.19         8.14 o                         
  -2   5  12         97.53         86.48         7.28 o                         
  -1   5  12          7.99         10.30         2.27 o                         
   0   5  12         69.86         61.00         3.88 o                         
   1   5  12        241.25        233.61        15.47 o                         
   2   5  12        519.71        483.75        48.56 o                         
   3   5  12          0.92          3.34         3.05 o                         
   4   5  12          2.66          1.96         2.67 o                         
   5   5  12         40.80         31.44         5.90 o                         
   6   5  12          1.10         -1.28         4.14 o                         
   7   5  12         30.76         39.51         6.26 o                         
   8   5  12          4.71          5.93         5.59 o                         
  -6   6  12         48.22         57.03         8.81 o                         
  -5   6  12         79.54         99.77         8.71 o                         
  -4   6  12          0.07          0.65         2.64 o                         
  -3   6  12         11.73         16.90         3.50 o                         
  -2   6  12          0.28          0.20         1.24 o                         
  -1   6  12        110.84        115.71         6.30 o                         
   0   6  12         58.35         45.83         3.71 o                         
   1   6  12          1.93          3.85         2.71 o                         
   2   6  12         50.28         54.90         6.13 o                         
   3   6  12         37.03         40.25         5.22 o                         
   4   6  12         30.11         41.93         6.56 o                         
   5   6  12         10.22         15.25         4.98 o                         
   6   6  12          6.49         13.40         5.97 o                         
   7   6  12          0.01         -0.65         3.64 o                         
  -5   7  12          3.42          2.84         3.50 o                         
  -4   7  12         87.36        100.30         8.87 o                         
  -3   7  12          0.24         -1.33         2.43 o                         
  -2   7  12          1.40          8.69         2.45 o                         
  -1   7  12         15.75         11.37         2.52 o                         
   0   7  12         74.65         65.27         4.44 o                         
   1   7  12          0.27          5.90         3.11 o                         
   2   7  12         51.86         38.85         5.21 o                         
   3   7  12          0.23          2.51         3.20 o                         
   4   7  12         37.36         27.72         6.50 o                         
   5   7  12         25.13         41.49        10.11 o                         
   6   7  12        112.17        126.49        11.20 o                         
   7   7  12          2.12         12.65         6.99 o                         
  -4   8  12          2.00         -0.60         2.85 o                         
  -3   8  12          3.61          4.04         3.29 o                         
  -2   8  12          2.96          4.56         2.33 o                         
  -1   8  12         14.67         17.55         3.27 o                         
   0   8  12         15.92         14.31         4.34 o                         
   1   8  12          0.00          6.38         3.57 o                         
   2   8  12          6.76         13.00         7.38 o                         
   3   8  12          1.43          2.54         3.45 o                         
   4   8  12         13.62         34.91         7.43 o                         
   5   8  12         24.07         31.75         8.36 o                         
   6   8  12         55.22         59.99         9.34 o                         
  -3   9  12         26.28         28.07         5.56 o                         
  -2   9  12         32.17         30.30         4.31 o                         
  -1   9  12          5.69         12.79         4.57 o                         
   0   9  12         99.42        106.86         8.99 o                         
   1   9  12         16.10         13.34         4.72 o                         
   2   9  12        156.10        175.29        12.67 o                         
   3   9  12          0.81          0.71         3.00 o                         
   4   9  12         18.11         16.20         6.72 o                         
   5   9  12          4.47          7.68         8.69 o                         
  -1  10  12          4.71          6.94         4.20 o                         
   0  10  12         31.71         47.09         6.57 o                         
   1  10  12          1.12          1.10         3.36 o                         
   2  10  12         87.89         81.79        12.13 o                         
  -1  -8  13         20.68          8.94         4.36 o                         
   0  -8  13          0.01         -1.24         2.91 o                         
   1  -8  13          5.11          4.45         3.74 o                         
   2  -8  13         66.67         95.16        10.76 o                         
  -3  -7  13          0.94          7.48         5.86 o                         
  -2  -7  13        110.28        124.97        16.38 o                         
  -1  -7  13         29.35         21.63         5.04 o                         
   0  -7  13        114.79        114.24         9.14 o                         
   1  -7  13          2.57          6.67         9.81 o                         
   2  -7  13         27.77         30.66         6.77 o                         
   3  -7  13         31.30         32.51         6.02 o                         
   4  -7  13          0.03         -0.67         3.34 o                         
  -4  -6  13          1.52          1.83         3.54 o                         
  -3  -6  13          1.70         -0.40         2.38 o                         
  -2  -6  13         13.17         18.74         4.26 o                         
  -1  -6  13        242.86        224.92        11.40 o                         
   0  -6  13        143.31        131.64         8.69 o                         
   1  -6  13          8.27         13.22         6.57 o                         
   2  -6  13         33.46         29.64         5.79 o                         
   3  -6  13         23.21         18.73         4.51 o                         
   4  -6  13          0.40         -0.17         2.21 o                         
   5  -6  13          6.07         18.20         6.37 o                         
  -5  -5  13          2.74          3.09         4.23 o                         
  -4  -5  13         98.70        101.39         9.77 o                         
  -3  -5  13          3.99          4.79         4.04 o                         
  -2  -5  13         27.18         24.57         3.26 o                         
  -1  -5  13         32.76         32.91         3.38 o                         
   0  -5  13        189.14        175.70         7.45 o                         
   1  -5  13         51.62         39.23         4.91 o                         
   2  -5  13         39.09         43.63         7.38 o                         
   3  -5  13          0.03          3.34         3.14 o                         
   4  -5  13         71.37         78.39         7.11 o                         
   5  -5  13          0.39         -2.56         3.34 o                         
   6  -5  13         38.20         47.22        12.84 o                         
  -6  -4  13          1.33          7.35         5.41 o                         
  -5  -4  13         10.41         14.19         5.81 o                         
  -4  -4  13         13.75         26.21         6.77 o                         
  -3  -4  13         56.24         51.30         6.74 o                         
  -2  -4  13         18.56         21.40         2.78 o                         
  -1  -4  13        176.80        166.66         6.14 o                         
   0  -4  13        176.04        162.61         8.65 o                         
   1  -4  13        116.72        113.40         5.47 o                         
   2  -4  13         42.44         40.05         4.86 o                         
   3  -4  13         24.53         26.98         4.12 o                         
   4  -4  13         56.63         53.89         6.27 o                         
   5  -4  13          3.84          6.21         3.69 o                         
   6  -4  13          6.62          5.95         3.63 o                         
   7  -4  13         33.84         37.99         6.57 o                         
  -6  -3  13         25.55         34.58         8.12 o                         
  -5  -3  13         14.22         19.91         6.25 o                         
  -4  -3  13        209.00        219.43        11.83 o                         
  -3  -3  13         59.77         71.38         7.48 o                         
  -2  -3  13          6.53         14.16         4.03 o                         
  -1  -3  13          0.01         -0.49         1.31 o                         
   0  -3  13         94.29         65.72         9.10 o                         
   1  -3  13         34.57         24.30         2.48 o                         
   2  -3  13        201.91        246.35        11.82 o                         
   3  -3  13         27.06         24.63         3.47 o                         
   4  -3  13         10.30         17.42         2.65 o                         
   5  -3  13          4.42          6.15         4.35 o                         
   6  -3  13         52.52         50.04         5.61 o                         
   7  -3  13         67.74         67.33         7.67 o                         
  -6  -2  13          1.77          0.66         3.77 o                         
  -5  -2  13         20.44         25.68        11.22 o                         
  -4  -2  13        190.10        195.86        12.37 o                         
  -3  -2  13         86.86         98.33         7.58 o                         
  -2  -2  13         24.27         17.93         3.34 o                         
  -1  -2  13        136.45        126.56         5.97 o                         
   0  -2  13          0.17         -0.10         0.86 o                         
   1  -2  13         55.58         64.87         4.37 o                         
   2  -2  13         11.05         14.21         2.36 o                         
   3  -2  13         21.83         22.43         3.86 o                         
   4  -2  13         40.69         35.25         3.12 o                         
   5  -2  13          5.24          6.63         2.27 o                         
   6  -2  13         92.36         83.07         5.39 o                         
   7  -2  13          3.34          5.46         6.47 o                         
   8  -2  13        186.68        192.12        20.83 o                         
  -7  -1  13          5.45          3.74         5.14 o                         
  -6  -1  13          3.11         24.55        13.85 o                         
  -5  -1  13         67.70         70.87         9.14 o                         
  -4  -1  13        218.23        220.54        12.28 o                         
  -3  -1  13         67.49         64.59         6.29 o                         
  -2  -1  13         44.21         49.65         4.93 o                         
  -1  -1  13        254.50        260.26        14.77 o                         
   0  -1  13         45.76         41.03         3.93 o                         
   1  -1  13         20.74         13.30         5.56 o                         
   2  -1  13         40.77         40.53         3.20 o                         
   3  -1  13        304.93        268.53         9.32 o                         
   4  -1  13        287.23        258.04         7.91 o                         
   5  -1  13        180.95        151.76         6.29 o                         
   6  -1  13        313.49        278.41        12.85 o                         
   7  -1  13          8.42         10.05         4.49 o                         
   8  -1  13        200.65        195.96        18.00 o                         
  -7   0  13         25.05         38.54         8.65 o                         
  -6   0  13          0.44          3.47         3.79 o                         
  -5   0  13         54.74         58.98         8.75 o                         
  -4   0  13         89.92         98.43         8.07 o                         
  -3   0  13          0.44          1.52         2.76 o                         
  -2   0  13          6.14          9.60         3.74 o                         
  -1   0  13        104.14         98.03         5.68 o                         
   0   0  13          0.47          0.20         1.09 o                         
   1   0  13         50.42         39.29         6.27 o                         
   2   0  13       1041.40        985.68        18.91 o                         
   3   0  13          0.42          1.90         1.54 o                         
   4   0  13        421.11        456.12        11.09 o                         
   5   0  13         30.58         25.14         3.13 o                         
   6   0  13        323.15        307.35        15.02 o                         
   7   0  13          0.42         -1.22         4.25 o                         
   8   0  13          1.32          6.06         5.86 o                         
  -7   1  13          0.65         -0.16         3.40 o                         
  -6   1  13         20.15         20.59         6.50 o                         
  -5   1  13         53.01         57.82         8.21 o                         
  -4   1  13         22.62         23.27         5.61 o                         
  -3   1  13        158.06        172.38         9.37 o                         
  -2   1  13        280.72        275.92        11.02 o                         
  -1   1  13         50.21         46.85         5.86 o                         
   0   1  13       1031.44       1018.71        25.35 o                         
   1   1  13         53.92         51.75         4.72 o                         
   2   1  13        549.85        503.26        11.41 o                         
   3   1  13        155.02        158.15         5.34 o                         
   4   1  13        146.73        127.44        10.62 o                         
   5   1  13        163.89        165.35         9.73 o                         
   6   1  13         35.54         29.68         5.93 o                         
   7   1  13          0.44         -2.45         7.89 o                         
   8   1  13         29.88         38.25         6.10 o                         
  -7   2  13        103.66        110.71        13.15 o                         
  -6   2  13         24.85         20.11         6.78 o                         
  -5   2  13          2.01          2.46         2.99 o                         
  -4   2  13        182.23        207.75        13.85 o                         
  -3   2  13          0.17          5.29         3.05 o                         
  -2   2  13        662.40        653.70        21.45 o                         
  -1   2  13          6.44          5.03         6.67 o                         
   0   2  13        721.70        707.51        20.71 o                         
   1   2  13          1.21         -0.19         1.18 o                         
   2   2  13        135.43        157.58        13.91 o                         
   3   2  13        114.87        102.17         3.91 o                         
   4   2  13        193.93        207.20        10.91 o                         
   5   2  13          2.22          8.93        14.15 o                         
   6   2  13         38.85         39.93         6.64 o                         
   7   2  13          7.90          6.82         3.91 o                         
   8   2  13         75.53         80.34         8.81 o                         
  -6   3  13        108.86         97.72        10.49 o                         
  -5   3  13          2.37          5.60         3.45 o                         
  -4   3  13        455.62        477.91        19.73 o                         
  -3   3  13        153.40        141.95         8.21 o                         
  -2   3  13         57.24         55.82         5.12 o                         
  -1   3  13        115.39        111.01         4.73 o                         
   0   3  13        142.60        137.42         5.13 o                         
   1   3  13        197.62        219.04         6.77 o                         
   2   3  13        577.17        488.35        15.60 o                         
   3   3  13        273.67        265.12        11.69 o                         
   4   3  13        271.82        240.46        12.24 o                         
   5   3  13          0.09          0.10         4.25 o                         
   6   3  13         85.51         87.23         8.42 o                         
   7   3  13          3.16          8.95         4.41 o                         
   8   3  13          1.05          4.15         4.41 o                         
  -6   4  13        224.62        232.41        15.55 o                         
  -5   4  13          2.15          3.88         3.63 o                         
  -4   4  13         27.07         28.35         5.00 o                         
  -3   4  13         23.90         23.58         4.55 o                         
  -2   4  13         86.88        102.00        19.21 o                         
  -1   4  13        405.36        371.37        10.00 o                         
   0   4  13         61.65         55.10         4.55 o                         
   1   4  13        559.60        535.78        16.68 o                         
   2   4  13         87.52        103.23         7.19 o                         
   3   4  13          5.34         18.45        10.11 o                         
   4   4  13          5.70          9.69         7.18 o                         
   5   4  13         24.96         24.68        10.51 o                         
   6   4  13         18.88         14.57         5.54 o                         
   7   4  13         32.13         39.82         6.91 o                         
   8   4  13         71.95         83.00        10.57 o                         
  -6   5  13          7.73          7.94         4.69 o                         
  -5   5  13          4.67          3.48         5.96 o                         
  -4   5  13          0.01          3.41         2.99 o                         
  -3   5  13          9.45         18.07         3.78 o                         
  -2   5  13         11.93         17.61         3.74 o                         
  -1   5  13         68.07         69.48         4.51 o                         
   0   5  13        244.98        225.26         9.33 o                         
   1   5  13        200.70        174.49         7.45 o                         
   2   5  13        608.34        518.47        30.56 o                         
   3   5  13          0.72          4.42         3.48 o                         
   4   5  13         87.75         73.56         7.43 o                         
   5   5  13         27.71         26.72         5.56 o                         
   6   5  13         40.01         41.54         7.48 o                         
   7   5  13          0.08         -1.13         3.14 o                         
  -5   6  13         54.48         58.22         8.39 o                         
  -4   6  13         61.54         65.02         6.99 o                         
  -3   6  13          5.50          1.72         2.86 o                         
  -2   6  13         16.27         21.36         3.17 o                         
  -1   6  13         35.71         33.12         3.40 o                         
   0   6  13         32.66         23.38         2.89 o                         
   1   6  13        104.81         99.41         7.93 o                         
   2   6  13         43.11         39.20         4.79 o                         
   3   6  13          3.86         10.54         5.56 o                         
   4   6  13         11.25         10.80         4.85 o                         
   5   6  13          6.10          2.53         3.63 o                         
   6   6  13         36.78         44.04         8.50 o                         
   7   6  13          6.12          8.83         4.95 o                         
  -4   7  13          8.57          8.19         6.27 o                         
  -3   7  13          7.56          8.52         3.57 o                         
  -2   7  13        259.16        243.46        10.00 o                         
  -1   7  13          3.24          3.51         2.30 o                         
   0   7  13         54.72         51.01         5.28 o                         
   1   7  13         95.93         89.90         7.86 o                         
   2   7  13          0.00         -1.24         2.87 o                         
   3   7  13         14.67         16.09         6.77 o                         
   4   7  13          4.46          7.26         4.57 o                         
   5   7  13          1.46         -2.03         4.23 o                         
   6   7  13         21.86         23.32        10.11 o                         
  -4   8  13          0.32          0.81         3.64 o                         
  -3   8  13         44.41         46.58         7.99 o                         
  -2   8  13        104.28        107.38        15.77 o                         
  -1   8  13         31.18         34.06         4.13 o                         
   0   8  13          7.00         18.31         4.23 o                         
   1   8  13         12.63         18.37         4.93 o                         
   2   8  13         44.37         52.21         6.70 o                         
   3   8  13          9.67          6.38         4.03 o                         
   4   8  13        211.24        246.79        15.58 o                         
   5   8  13          0.91          6.58         4.92 o                         
  -2   9  13         17.87         15.77         6.87 o                         
  -1   9  13          0.91          1.91         3.14 o                         
   0   9  13         86.83        112.83         9.49 o                         
   1   9  13         64.57         76.22         8.94 o                         
   2   9  13         24.71         35.77         7.07 o                         
   3   9  13         64.19         66.87        10.82 o                         
   4   9  13          3.73          5.18         4.65 o                         
  -2  -7  14         11.12         13.95         7.48 o                         
  -1  -7  14          0.18          0.60         2.73 o                         
   0  -7  14         59.31         76.05         8.31 o                         
   1  -7  14         11.93         14.75         5.06 o                         
   2  -7  14         10.74         17.05         5.28 o                         
   3  -7  14          0.05         -1.00         3.30 o                         
  -3  -6  14          0.01         -2.43         4.65 o                         
  -2  -6  14         60.48         71.38        11.93 o                         
  -1  -6  14         16.80         23.27         4.37 o                         
   0  -6  14          1.41         -2.28         3.06 o                         
   1  -6  14          2.84          2.04         3.25 o                         
   2  -6  14          1.53          3.15         3.57 o                         
   3  -6  14         53.01         53.61         6.75 o                         
   4  -6  14          1.22         48.37        33.66 o                         
   5  -6  14          5.56          4.63         3.84 o                         
  -4  -5  14         15.99         21.00         5.71 o                         
  -3  -5  14          9.60          6.68         3.79 o                         
  -2  -5  14          3.69          6.29         3.50 o                         
  -1  -5  14         43.11         25.10         3.41 o                         
   0  -5  14         44.16         41.86         4.95 o                         
   1  -5  14         13.23         13.58         3.93 o                         
   2  -5  14          0.24          0.21         2.36 o                         
   3  -5  14         21.53         26.42         9.10 o                         
   4  -5  14         49.45         52.05         7.17 o                         
   5  -5  14         12.83         11.34         4.57 o                         
   6  -5  14        144.91        128.56         9.59 o                         
  -5  -4  14          0.90          3.98         4.80 o                         
  -4  -4  14         62.29         64.79         8.63 o                         
  -3  -4  14        100.39        104.87         9.37 o                         
  -2  -4  14        121.76        114.62        14.16 o                         
  -1  -4  14         76.33         71.17         4.42 o                         
   0  -4  14         18.83         18.76         7.87 o                         
   1  -4  14          0.31          1.58         1.50 o                         
   2  -4  14        249.25        230.07         9.78 o                         
   3  -4  14         78.39         70.50         6.72 o                         
   4  -4  14         28.14         31.12         5.33 o                         
   5  -4  14         53.14         51.52         6.67 o                         
   6  -4  14         13.94         12.36         4.71 o                         
  -5  -3  14         38.19         45.80        13.34 o                         
  -4  -3  14          8.41         16.82         7.38 o                         
  -3  -3  14          6.31          5.14         3.57 o                         
  -2  -3  14         31.16         21.86         4.28 o                         
  -1  -3  14         13.17         14.99         2.28 o                         
   0  -3  14        218.04        182.73         8.78 o                         
   1  -3  14         93.65         94.23         6.02 o                         
   2  -3  14         20.72         26.80         3.89 o                         
   3  -3  14         19.90         17.58         2.62 o                         
   4  -3  14          0.06          9.51         4.04 o                         
   5  -3  14         71.60         74.77         9.60 o                         
   6  -3  14          5.67         16.26         4.49 o                         
   7  -3  14          0.05         -3.03         6.07 o                         
  -6  -2  14         40.24         30.71         6.97 o                         
  -5  -2  14         66.66         79.90         8.67 o                         
  -4  -2  14          5.59          6.99         5.26 o                         
  -3  -2  14         77.06         78.44         6.85 o                         
  -2  -2  14        108.38         90.36         9.30 o                         
  -1  -2  14         17.40         17.57         3.74 o                         
   0  -2  14          3.83          0.58         1.11 o                         
   1  -2  14         81.09         77.12         5.33 o                         
   2  -2  14         91.63         79.18         8.19 o                         
   3  -2  14          3.08          6.76         2.18 o                         
   4  -2  14          0.00          3.18         2.38 o                         
   5  -2  14         44.11         40.73         4.12 o                         
   6  -2  14        121.06        101.83         7.89 o                         
   7  -2  14         82.50         83.11        11.73 o                         
  -6  -1  14        177.19        199.89        15.37 o                         
  -5  -1  14         21.60         23.25         6.25 o                         
  -4  -1  14         37.61         39.16         6.33 o                         
  -3  -1  14         28.93         32.62         5.58 o                         
  -2  -1  14          0.50         -2.26         2.76 o                         
  -1  -1  14        134.48        143.63         8.02 o                         
   0  -1  14        173.09        176.10        15.98 o                         
   1  -1  14        122.40        108.81         6.37 o                         
   2  -1  14         73.77         79.39         6.37 o                         
   3  -1  14          6.24          0.91         1.57 o                         
   4  -1  14        272.09        254.10        10.21 o                         
   5  -1  14        144.13        111.74         6.55 o                         
   6  -1  14        572.58        534.78        25.90 o                         
   7  -1  14          0.00         -2.00         3.21 o                         
   8  -1  14         71.41         73.20        14.36 o                         
  -6   0  14          7.55          3.32         4.26 o                         
  -5   0  14        101.89        105.28        18.91 o                         
  -4   0  14         33.91         33.85         5.47 o                         
  -3   0  14         17.54         14.64         4.06 o                         
  -2   0  14          6.39          5.17         2.85 o                         
  -1   0  14         62.57         71.15         5.73 o                         
   0   0  14        297.21        296.55        15.98 o                         
   1   0  14         16.60          7.00         4.45 o                         
   2   0  14         58.93         56.59         3.85 o                         
   3   0  14         17.09         20.14         2.57 o                         
   4   0  14        622.29        566.22        20.70 o                         
   5   0  14          2.70          1.43         2.56 o                         
   6   0  14        169.50        168.10        12.94 o                         
   7   0  14          1.32          0.79         8.69 o                         
   8   0  14          3.98          2.06         3.79 o                         
  -6   1  14         57.08         60.50         8.65 o                         
  -5   1  14         30.93         33.32         6.22 o                         
  -4   1  14         19.65         17.67         6.37 o                         
  -3   1  14         20.40         24.31         4.06 o                         
  -2   1  14        140.00        143.45         8.46 o                         
  -1   1  14         44.08         45.92         4.98 o                         
   0   1  14        438.50        418.62        14.64 o                         
   1   1  14          3.89          0.87         2.65 o                         
   2   1  14        453.92        491.72        12.30 o                         
   3   1  14         42.95         38.33         2.84 o                         
   4   1  14        113.45        160.23         9.33 o                         
   5   1  14          4.27          5.97         3.40 o                         
   6   1  14          4.29          2.09         3.16 o                         
   7   1  14          0.32          1.23         3.50 o                         
   8   1  14         12.01         17.57         5.63 o                         
  -6   2  14          2.16          3.78         4.32 o                         
  -5   2  14         43.34         36.71         6.25 o                         
  -4   2  14        181.74        166.17        10.97 o                         
  -3   2  14          4.07          2.73         2.87 o                         
  -2   2  14        326.36        342.73        14.22 o                         
  -1   2  14          1.69          1.23         1.15 o                         
   0   2  14        585.73        560.62        18.13 o                         
   1   2  14        298.39        305.69         8.70 o                         
   2   2  14          7.93         68.43        14.37 o                         
   3   2  14        272.37        262.35        16.38 o                         
   4   2  14         63.99         58.85         6.64 o                         
   5   2  14         53.05         46.23         5.43 o                         
   6   2  14         36.69         38.94         5.70 o                         
   7   2  14          9.71         10.55         5.43 o                         
   8   2  14         11.22         17.61         9.50 o                         
  -6   3  14        243.63        257.55        16.95 o                         
  -5   3  14          0.03         -0.02         2.76 o                         
  -4   3  14        322.23        343.89        16.64 o                         
  -3   3  14          4.86          4.06         3.21 o                         
  -2   3  14        302.43        301.76        14.36 o                         
  -1   3  14          6.94          6.90         3.04 o                         
   0   3  14        536.87        483.68        18.61 o                         
   1   3  14         33.86         33.43         3.10 o                         
   2   3  14          0.44          0.90         1.55 o                         
   3   3  14        141.37        115.24        13.75 o                         
   4   3  14        109.81        106.95         7.25 o                         
   5   3  14         40.82         51.57         6.57 o                         
   6   3  14          1.59         10.99        14.96 o                         
   7   3  14         31.50         42.64         9.10 o                         
   8   3  14        230.38        232.62        16.72 o                         
  -6   4  14        145.94        176.58        14.29 o                         
  -5   4  14         23.44         24.44         6.56 o                         
  -4   4  14        132.97        144.96         9.91 o                         
  -3   4  14        278.57        265.44        12.58 o                         
  -2   4  14        154.90        162.77         9.01 o                         
  -1   4  14        231.69        223.90         7.58 o                         
   0   4  14         16.11         17.15         2.60 o                         
   1   4  14       1145.24       1107.15        56.10 o                         
   2   4  14        747.14        715.63        22.98 o                         
   3   4  14         58.13         45.70         4.66 o                         
   4   4  14         68.54         62.42         6.29 o                         
   5   4  14          0.04         -4.03         4.03 o                         
   6   4  14        105.01         93.18        10.24 o                         
   7   4  14          1.64          0.25         3.07 o                         
  -5   5  14         11.37         10.13         5.28 o                         
  -4   5  14         29.91         25.66         5.23 o                         
  -3   5  14          1.96          5.49         3.42 o                         
  -2   5  14          5.62          7.35         3.42 o                         
  -1   5  14        133.72        125.01         5.82 o                         
   0   5  14         10.04         13.06         2.46 o                         
   1   5  14         20.96         30.92         5.46 o                         
   2   5  14          0.01         -2.52         3.11 o                         
   3   5  14         15.61         26.43         5.27 o                         
   4   5  14        227.03        205.14        12.01 o                         
   5   5  14         24.96         24.10         5.50 o                         
   6   5  14          0.61         -1.82         3.57 o                         
   7   5  14          6.66          4.89         5.15 o                         
  -5   6  14         43.99         45.53         8.08 o                         
  -4   6  14          1.80         -0.59         2.71 o                         
  -3   6  14        144.50        133.60         9.79 o                         
  -2   6  14         74.44         70.13         6.33 o                         
  -1   6  14         12.20         12.48         3.00 o                         
   0   6  14        250.48        228.71        18.10 o                         
   1   6  14         20.70         25.04         5.35 o                         
   2   6  14         48.50         37.36         5.86 o                         
   3   6  14          5.72          7.71         3.59 o                         
   4   6  14          5.33         22.86         5.27 o                         
   5   6  14         80.69         88.28         8.45 o                         
   6   6  14         73.11         77.73        10.49 o                         
   7   6  14         31.16         63.89        11.32 o                         
  -4   7  14         56.25         42.04         7.22 o                         
  -3   7  14          5.97          4.64         3.79 o                         
  -2   7  14        103.98        108.61         8.00 o                         
  -1   7  14          0.09          0.09         1.76 o                         
   0   7  14         65.14         54.43         9.30 o                         
   1   7  14          2.56          1.72         3.21 o                         
   2   7  14          1.71         -3.11         4.75 o                         
   3   7  14          0.47         -1.11         3.44 o                         
   4   7  14          0.03         -0.28         3.44 o                         
   5   7  14          0.13          2.76         4.28 o                         
   6   7  14          7.66         14.65         6.17 o                         
  -3   8  14          9.03         11.66         4.50 o                         
  -2   8  14         57.21         61.86         8.49 o                         
  -1   8  14         19.02         19.41         4.57 o                         
   0   8  14         54.85         60.27         7.22 o                         
   1   8  14         34.35         30.67         6.67 o                         
   2   8  14         36.21         32.76         7.48 o                         
   3   8  14          0.32         -0.70         4.65 o                         
   4   8  14          8.89         17.04         7.00 o                         
   5   8  14          7.45         13.06         6.07 o                         
  -1   9  14          7.18          7.65         3.93 o                         
   0   9  14          1.43         -4.06         4.07 o                         
   1   9  14         16.13         27.46         6.43 o                         
   2   9  14         60.24         52.55         8.55 o                         
   3   9  14          9.68         10.19         4.90 o                         
   0  -7  15          5.60          2.34         3.16 o                         
   1  -7  15          4.89         -1.46         3.84 o                         
   2  -7  15         13.07         14.93         8.49 o                         
  -2  -6  15         82.54        103.12        14.76 o                         
  -1  -6  15         90.94         84.12        11.93 o                         
   0  -6  15        166.95        130.69        86.45 o                         
   1  -6  15          0.83          1.24         2.91 o                         
   2  -6  15          2.20         -0.97         3.25 o                         
   3  -6  15         54.65         51.43         6.43 o                         
   4  -6  15          5.54          5.54         4.34 o                         
  -4  -5  15          5.85         10.82         5.15 o                         
  -3  -5  15          4.55         11.44         9.91 o                         
  -2  -5  15          0.64         -0.40         2.43 o                         
  -1  -5  15         22.78         18.42         7.48 o                         
   0  -5  15         35.08         20.80        18.80 o                         
   1  -5  15         11.52          6.90         6.17 o                         
   2  -5  15          2.05         -3.16         3.16 o                         
   3  -5  15          0.71          0.61         2.72 o                         
   4  -5  15         33.62         21.25         7.99 o                         
   5  -5  15          0.51          1.39         3.16 o                         
  -4  -4  15         42.22         50.55         8.34 o                         
  -3  -4  15         36.02         30.73         5.96 o                         
  -2  -4  15         17.25         22.40         5.29 o                         
  -1  -4  15          0.38          0.72         1.47 o                         
   0  -4  15         12.29          7.66         4.06 o                         
   1  -4  15         18.22         10.11         9.00 o                         
   2  -4  15          9.55          2.22         2.43 o                         
   3  -4  15          1.53          6.68         3.21 o                         
   4  -4  15         34.40         40.67         6.01 o                         
   5  -4  15         58.39         60.38         7.24 o                         
   6  -4  15         63.43         61.32         9.30 o                         
  -5  -3  15         33.63         40.98         7.13 o                         
  -4  -3  15         40.48         43.23         7.26 o                         
  -3  -3  15         94.51        116.34        10.08 o                         
  -2  -3  15          8.62         12.25         7.18 o                         
  -1  -3  15        100.99         89.24         8.19 o                         
   0  -3  15         15.20          9.55         4.99 o                         
   1  -3  15          1.38          0.64         1.37 o                         
   2  -3  15         30.58         19.18         7.39 o                         
   3  -3  15          3.89          1.54         1.98 o                         
   4  -3  15         73.72         79.01         7.25 o                         
   5  -3  15         33.52         38.29         5.49 o                         
   6  -3  15         63.88         63.41         6.59 o                         
   7  -3  15         28.12         33.16        10.92 o                         
  -5  -2  15          2.20          4.07         4.84 o                         
  -4  -2  15        117.87        126.81        11.40 o                         
  -3  -2  15         18.70         28.56         4.84 o                         
  -2  -2  15         96.18         84.83         7.69 o                         
  -1  -2  15         78.23         74.08         6.14 o                         
   0  -2  15          1.17          2.25         1.50 o                         
   1  -2  15        102.96        101.01         6.70 o                         
   2  -2  15         20.81         18.21         7.24 o                         
   3  -2  15         56.39         52.92         4.26 o                         
   4  -2  15          8.19         29.09         4.47 o                         
   5  -2  15          2.06          1.27         1.85 o                         
   6  -2  15          9.16         20.79         4.11 o                         
   7  -2  15        118.70        112.84        16.78 o                         
  -6  -1  15         10.92         25.70        10.51 o                         
  -5  -1  15        195.01        218.82        15.11 o                         
  -4  -1  15         96.25        110.72        10.82 o                         
  -3  -1  15         23.99         26.00         5.73 o                         
  -2  -1  15         15.72         16.73         4.57 o                         
  -1  -1  15        208.58        208.78         9.63 o                         
   0  -1  15          1.37          0.02         1.12 o                         
   1  -1  15        216.91        171.43         7.77 o                         
   2  -1  15         15.12          8.88         4.34 o                         
   3  -1  15         50.30         35.28         3.63 o                         
   4  -1  15         46.81         59.57         4.16 o                         
   5  -1  15          1.73          3.22         2.14 o                         
   6  -1  15         90.93         85.07        17.79 o                         
   7  -1  15          0.52         -5.46         5.46 o                         
  -6   0  15         32.21         45.80        10.00 o                         
  -5   0  15         69.08         84.26         9.79 o                         
  -4   0  15        140.08        149.69        10.93 o                         
  -3   0  15          1.71          0.36         2.71 o                         
  -2   0  15         10.89         13.12         3.48 o                         
  -1   0  15          3.14          1.71         2.27 o                         
   0   0  15          7.25          7.08         2.09 o                         
   1   0  15         29.57         37.31         6.57 o                         
   2   0  15         10.46          7.94         1.94 o                         
   3   0  15          1.52          3.74         2.86 o                         
   4   0  15        392.74        369.76        14.22 o                         
   5   0  15          0.62          0.40         2.53 o                         
   6   0  15         22.14         26.26         5.28 o                         
   7   0  15         74.38         83.01        14.36 o                         
  -6   1  15          0.86         -0.51         3.94 o                         
  -5   1  15          2.74          3.52         3.88 o                         
  -4   1  15         11.66         15.10         5.53 o                         
  -3   1  15         20.00         24.35         9.30 o                         
  -2   1  15         17.74         17.84         4.55 o                         
  -1   1  15        249.04        254.69        10.58 o                         
   0   1  15         98.40        101.65         7.23 o                         
   1   1  15         30.83         33.12         4.18 o                         
   2   1  15        467.22        410.73        11.45 o                         
   3   1  15          3.55          5.17         2.69 o                         
   4   1  15          4.93          7.81         3.21 o                         
   5   1  15          1.69          0.55         2.62 o                         
   6   1  15         16.50         26.28         6.00 o                         
   7   1  15          9.50          9.86         4.71 o                         
  -6   2  15         29.90         30.77         8.26 o                         
  -5   2  15         34.05         37.85         7.22 o                         
  -4   2  15         31.87         32.33         5.88 o                         
  -3   2  15         16.25         25.69         5.36 o                         
  -2   2  15        166.50        176.72         9.86 o                         
  -1   2  15        168.92        177.84         9.70 o                         
   0   2  15        167.25        152.16         8.34 o                         
   1   2  15        206.26        209.30         7.13 o                         
   2   2  15        214.42        214.34        14.39 o                         
   3   2  15         11.43         15.10         3.97 o                         
   4   2  15          2.75         26.97         5.00 o                         
   5   2  15         29.97         26.72         5.10 o                         
   6   2  15          2.96          5.97         4.49 o                         
   7   2  15          6.31          5.10         4.79 o                         
  -5   3  15          5.47          7.92         5.28 o                         
  -4   3  15        170.43        202.60        12.78 o                         
  -3   3  15         37.24         34.83         5.15 o                         
  -2   3  15        194.41        180.61        10.82 o                         
  -1   3  15         83.58         74.41         8.49 o                         
   0   3  15        119.47        118.89         7.63 o                         
   1   3  15         89.60         74.80         4.57 o                         
   2   3  15         31.11         59.09         6.12 o                         
   3   3  15          0.27          2.51         2.42 o                         
   4   3  15         17.14         51.91         6.21 o                         
   5   3  15         15.84         15.70         4.49 o                         
   6   3  15          0.87          3.53         4.17 o                         
   7   3  15          0.12         -0.45         3.14 o                         
  -5   4  15        108.79        108.10        10.43 o                         
  -4   4  15          5.10          4.39         4.75 o                         
  -3   4  15        187.20        211.51        12.38 o                         
  -2   4  15        287.71        298.15        13.41 o                         
  -1   4  15         16.73         26.42         4.71 o                         
   0   4  15         59.69         46.64         5.00 o                         
   1   4  15          8.57         13.89         3.50 o                         
   2   4  15          3.65         13.97         4.75 o                         
   3   4  15          0.05          1.50         3.44 o                         
   4   4  15         68.33         45.43         8.59 o                         
   5   4  15         59.58         66.91         8.09 o                         
   6   4  15         99.55         80.50         9.58 o                         
   7   4  15         28.87         32.95         8.80 o                         
  -5   5  15         30.73         37.95         8.49 o                         
  -4   5  15         52.73         42.56         6.65 o                         
  -3   5  15        100.51        103.79         7.85 o                         
  -2   5  15         38.46         43.78         7.08 o                         
  -1   5  15        103.08         83.16         5.32 o                         
   0   5  15         20.84         22.55         3.97 o                         
   1   5  15          5.13          3.82         2.85 o                         
   2   5  15         54.15         49.34         6.12 o                         
   3   5  15          1.61          3.97         3.54 o                         
   4   5  15         61.76         50.37         6.79 o                         
   5   5  15         33.78         42.91         7.43 o                         
   6   5  15          1.07          2.53         4.00 o                         
   7   5  15         22.88         18.65         6.95 o                         
  -4   6  15          1.09          3.75         4.07 o                         
  -3   6  15          0.08         -0.82         2.85 o                         
  -2   6  15        130.61        111.36         8.22 o                         
  -1   6  15          0.16          1.85         3.64 o                         
   0   6  15          5.72          1.03         1.72 o                         
   1   6  15         23.24         20.11         5.00 o                         
   2   6  15          8.82          5.29         3.48 o                         
   3   6  15          8.85         10.26         4.13 o                         
   4   6  15          0.00         -1.33         3.57 o                         
   5   6  15          3.94         11.42         5.49 o                         
   6   6  15         21.44         44.38        11.42 o                         
  -3   7  15          0.11          8.31         4.55 o                         
  -2   7  15         56.90         61.31         6.57 o                         
  -1   7  15          4.40          2.35         2.46 o                         
   0   7  15         57.61         46.16         6.86 o                         
   1   7  15         28.58         34.72         7.38 o                         
   2   7  15          3.03          1.92         3.30 o                         
   3   7  15         93.83         91.82         8.60 o                         
   4   7  15         33.64         40.26         6.84 o                         
   5   7  15          0.02          1.43         3.94 o                         
  -2   8  15         14.50         21.84         7.89 o                         
  -1   8  15          3.08          5.46         4.65 o                         
   0   8  15          0.35         -1.21         4.04 o                         
   1   8  15         11.96         14.90         5.43 o                         
   2   8  15          1.67          4.98         4.57 o                         
   3   8  15          0.03          0.84         3.50 o                         
   4   8  15          0.30          1.96         4.04 o                         
   0   9  15          3.74          7.92         4.85 o                         
   1   9  15          8.16          5.70         4.79 o                         
   2   9  15          0.55         -0.72         3.57 o                         
  -1  -6  16          0.53         -0.40         4.04 o                         
   0  -6  16          2.73          0.46         2.38 o                         
   1  -6  16          4.14          2.95         3.59 o                         
   2  -6  16          0.42         -2.69         3.34 o                         
   3  -6  16          1.04          3.03         3.57 o                         
  -3  -5  16          1.43          1.11         3.21 o                         
  -2  -5  16          6.16          4.25         5.26 o                         
  -1  -5  16          0.71          2.02         4.85 o                         
   0  -5  16          1.76          0.84         2.42 o                         
   1  -5  16         25.65         19.36        17.39 o                         
   2  -5  16          6.99          3.96         3.14 o                         
   3  -5  16          3.96          3.46         3.16 o                         
   4  -5  16          6.56          6.47         6.47 o                         
  -4  -4  16          0.95         -0.98         3.54 o                         
  -3  -4  16          0.01          1.87         3.94 o                         
  -2  -4  16          5.37          2.17         3.10 o                         
  -1  -4  16         11.11         10.92         3.72 o                         
   0  -4  16          2.84          2.00         1.92 o                         
   1  -4  16          6.50          5.52         5.86 o                         
   2  -4  16          7.64          2.83         2.64 o                         
   3  -4  16          0.10         -3.34         3.34 o                         
   4  -4  16          5.69          3.93         3.71 o                         
   5  -4  16         12.44         17.66         4.85 o                         
  -4  -3  16          1.29          2.06         4.75 o                         
  -3  -3  16          4.89          3.68         3.63 o                         
  -2  -3  16         19.70         22.10         5.34 o                         
  -1  -3  16         39.73         38.01         5.15 o                         
   0  -3  16          0.06          1.98         1.73 o                         
   1  -3  16          1.35          1.38         2.18 o                         
   2  -3  16         51.50         53.27         5.04 o                         
   3  -3  16         82.27         96.25        10.72 o                         
   4  -3  16         15.52         16.86         4.95 o                         
   5  -3  16         68.55         69.14         7.38 o                         
   6  -3  16         16.32         22.65         8.90 o                         
  -5  -2  16          1.19          0.95         5.05 o                         
  -4  -2  16          8.33          9.16         5.36 o                         
  -3  -2  16          0.99         -0.12         2.47 o                         
  -2  -2  16          0.00         -1.39         2.79 o                         
  -1  -2  16         43.23         39.03         5.29 o                         
   0  -2  16         35.09         34.32         5.56 o                         
   1  -2  16         12.82         13.36         4.29 o                         
   2  -2  16         29.37         24.14        18.80 o                         
   3  -2  16         32.68         27.95         3.45 o                         
   4  -2  16          1.02          2.44         2.05 o                         
   5  -2  16        183.81        154.68         9.32 o                         
   6  -2  16         18.80         10.11         6.27 o                         
  -5  -1  16          5.24          7.80         4.92 o                         
  -4  -1  16         42.47         43.98         7.97 o                         
  -3  -1  16         58.42         66.22         8.15 o                         
  -2  -1  16         23.64         34.33         5.96 o                         
  -1  -1  16          0.94          3.96         3.03 o                         
   0  -1  16        110.88        105.63         7.21 o                         
   1  -1  16         17.55         13.07         5.27 o                         
   2  -1  16        182.79        150.76        12.24 o                         
   3  -1  16          0.27          0.96         1.75 o                         
   4  -1  16          2.94          9.37         2.66 o                         
   5  -1  16         27.55         31.50         7.28 o                         
   6  -1  16          5.51          4.34         3.40 o                         
   7  -1  16          7.13         -2.02         4.85 o                         
  -5   0  16          2.94          4.25         5.12 o                         
  -4   0  16          7.39         12.06         4.46 o                         
  -3   0  16          0.28          0.80         3.03 o                         
  -2   0  16          4.38          3.42         3.14 o                         
  -1   0  16         17.45         17.04         4.26 o                         
   0   0  16          3.66          2.39         2.73 o                         
   1   0  16        150.99        145.84         8.12 o                         
   2   0  16          8.48          8.40         4.07 o                         
   3   0  16          5.59          7.85         4.28 o                         
   4   0  16          0.73          8.04         2.40 o                         
   5   0  16         19.79         18.72         4.80 o                         
   6   0  16          6.69          4.35         3.68 o                         
   7   0  16          0.25         -0.30         3.00 o                         
  -5   1  16          0.32          1.85         3.59 o                         
  -4   1  16         10.99         12.68         4.46 o                         
  -3   1  16         32.37         25.13         5.28 o                         
  -2   1  16         87.46         86.22         8.80 o                         
  -1   1  16          1.97          2.02         2.53 o                         
   0   1  16         41.31         41.86         4.92 o                         
   1   1  16          2.46         -1.16         1.38 o                         
   2   1  16         53.67         49.23         3.97 o                         
   3   1  16         66.22         69.31         4.63 o                         
   4   1  16          6.59         13.00         3.77 o                         
   5   1  16          2.95          6.53         6.07 o                         
   6   1  16          3.11          4.04         4.00 o                         
   7   1  16         31.12         26.60         6.92 o                         
  -5   2  16         19.37         22.21         6.64 o                         
  -4   2  16         16.28         20.61         5.92 o                         
  -3   2  16         42.39         42.30         5.96 o                         
  -2   2  16         94.58        104.30         7.57 o                         
  -1   2  16          8.40          6.56         4.45 o                         
   0   2  16         61.88         47.01         5.14 o                         
   1   2  16         89.60         97.74         5.34 o                         
   2   2  16          3.20         17.74         3.49 o                         
   3   2  16          2.31          2.14         4.65 o                         
   4   2  16         25.70         43.73         5.53 o                         
   5   2  16        146.32        161.42        30.84 o                         
   6   2  16         38.83         35.17         6.65 o                         
   7   2  16          3.67         18.09        12.33 o                         
  -5   3  16          5.45          5.57         4.57 o                         
  -4   3  16         19.37         24.80         6.04 o                         
  -3   3  16         91.26         82.85         8.18 o                         
  -2   3  16         55.95         66.89         7.14 o                         
  -1   3  16         81.18         90.82         6.79 o                         
   0   3  16          3.97          4.12         2.69 o                         
   1   3  16        421.41        419.46        13.56 o                         
   2   3  16        408.22        419.50        16.20 o                         
   3   3  16          0.75          3.46         3.28 o                         
   4   3  16          9.69         42.68         6.43 o                         
   5   3  16         86.47         89.49         9.30 o                         
   6   3  16          0.01          2.95         6.77 o                         
   7   3  16         28.47         33.52         8.12 o                         
  -5   4  16          1.68          2.33         4.43 o                         
  -4   4  16         27.16         17.50         5.79 o                         
  -3   4  16         34.01         48.20         9.91 o                         
  -2   4  16         18.60         19.49         4.43 o                         
  -1   4  16        161.45        155.32         9.42 o                         
   0   4  16        137.05        118.05         7.52 o                         
   1   4  16        280.38        274.89        19.97 o                         
   2   4  16        156.88        166.27        10.35 o                         
   3   4  16          7.85          9.20         3.92 o                         
   4   4  16         23.19         32.42         5.86 o                         
   5   4  16          6.85         15.34         7.99 o                         
   6   4  16          1.99         -0.10         3.00 o                         
   7   4  16          5.75          3.76         4.56 o                         
  -4   5  16         54.25         52.15         8.36 o                         
  -3   5  16         99.66         80.78         8.36 o                         
  -2   5  16        123.60        129.47        18.30 o                         
  -1   5  16          6.58         11.78         5.66 o                         
   0   5  16          1.69          2.92         2.26 o                         
   1   5  16          0.33          1.12         2.53 o                         
   2   5  16         13.13         14.32         6.57 o                         
   3   5  16          4.39          1.02         2.64 o                         
   4   5  16          0.04          1.92         3.15 o                         
   5   5  16         70.52         84.06         9.86 o                         
   6   5  16         35.26         27.54         7.01 o                         
  -3   6  16          0.46         -0.09         2.09 o                         
  -2   6  16          0.58          1.21         2.72 o                         
  -1   6  16         61.88         52.76         5.96 o                         
   0   6  16         71.68         71.40         7.28 o                         
   1   6  16          0.29         -3.64         3.64 o                         
   2   6  16         43.96         35.44         9.00 o                         
   3   6  16         26.83         27.92         5.28 o                         
   4   6  16          8.23          7.45         5.05 o                         
   5   6  16         12.67         14.03         6.17 o                         
   6   6  16          5.57          9.91         8.09 o                         
  -3   7  16          0.04         -1.42         4.85 o                         
  -2   7  16          5.57          7.18         3.64 o                         
  -1   7  16          4.47         -2.22         4.45 o                         
   0   7  16          2.34          1.07         2.96 o                         
   1   7  16         43.63         54.17         7.82 o                         
   2   7  16          0.99         -0.06         2.50 o                         
   3   7  16         33.68         50.22        16.68 o                         
   4   7  16         68.78         90.66        10.94 o                         
   5   7  16          0.30         -2.12         4.51 o                         
  -1   8  16          0.95          3.23         5.66 o                         
   0   8  16         89.34        119.14        10.87 o                         
   1   8  16          5.22          1.65         3.93 o                         
   2   8  16          7.71          9.70         4.92 o                         
   3   8  16         39.19         46.46         7.57 o                         
  -1  -5  17          1.19          4.04         6.27 o                         
   0  -5  17          0.17         -3.03         4.85 o                         
   1  -5  17          0.68          2.21         3.06 o                         
   2  -5  17         27.95          6.83         7.18 o                         
   3  -5  17         26.82         13.38        12.74 o                         
  -3  -4  17          4.06          9.40         4.86 o                         
  -2  -4  17          0.41         -0.71         2.86 o                         
  -1  -4  17          8.24          6.47         3.43 o                         
   0  -4  17          7.85          3.47         4.25 o                         
   1  -4  17         54.07         41.63        32.55 o                         
   2  -4  17          0.29          1.76         2.91 o                         
   3  -4  17         22.86         17.03        15.67 o                         
   4  -4  17         36.98         43.64         6.79 o                         
  -3  -3  17         39.54         36.92         6.88 o                         
  -2  -3  17         12.51         15.13         4.64 o                         
  -1  -3  17         96.81         95.34         8.01 o                         
   0  -3  17         27.36         32.06         4.71 o                         
   1  -3  17         46.76         36.00        11.91 o                         
   2  -3  17         86.27         88.58         8.90 o                         
   3  -3  17          5.32          2.06         2.50 o                         
   4  -3  17         17.80         19.45         8.29 o                         
   5  -3  17         38.98         50.03         6.21 o                         
  -4  -2  17         12.12         12.94         6.13 o                         
  -3  -2  17          0.36         -0.50         3.20 o                         
  -2  -2  17         14.38         16.47         4.60 o                         
  -1  -2  17         58.71         59.43         6.99 o                         
   0  -2  17          5.21          5.54         2.36 o                         
   1  -2  17         15.65          9.83         3.83 o                         
   2  -2  17          1.42          4.17         2.70 o                         
   3  -2  17          0.25          1.24         1.72 o                         
   4  -2  17          5.24         11.26         3.01 o                         
   5  -2  17          8.57          2.51         3.03 o                         
   6  -2  17          5.95          2.02         4.85 o                         
  -4  -1  17         28.49         33.21         7.36 o                         
  -3  -1  17          0.03         -2.40         3.18 o                         
  -2  -1  17          0.25          2.02         3.00 o                         
  -1  -1  17         11.85         17.00         4.55 o                         
   0  -1  17          9.57          7.39         2.40 o                         
   1  -1  17          0.83         -0.38         2.28 o                         
   2  -1  17          0.03          2.45         1.90 o                         
   3  -1  17         19.82         16.46         3.08 o                         
   4  -1  17          9.65         26.64         3.81 o                         
   5  -1  17          4.22          2.14         3.40 o                         
   6  -1  17          0.00          8.49         7.08 o                         
  -4   0  17         24.08         22.63         6.59 o                         
  -3   0  17         30.32         47.75         7.51 o                         
  -2   0  17          1.03          3.34         3.29 o                         
  -1   0  17        134.00        145.37         9.59 o                         
   0   0  17         12.88         14.97         6.77 o                         
   1   0  17         36.46         14.59         7.47 o                         
   2   0  17         13.73         11.09         4.82 o                         
   3   0  17        185.81        159.23        10.52 o                         
   4   0  17          4.44         24.27         8.19 o                         
   5   0  17          2.64          5.43         3.85 o                         
   6   0  17          3.37         -1.49         3.34 o                         
  -5   1  17         16.95         19.33         8.49 o                         
  -4   1  17         11.61         10.51         5.44 o                         
  -3   1  17         11.23         14.05         5.20 o                         
  -2   1  17         41.64         35.78         6.37 o                         
  -1   1  17          0.31          0.43         2.50 o                         
   0   1  17          1.71          4.79         2.99 o                         
   1   1  17        274.33        269.72        12.48 o                         
   2   1  17          2.00          7.05         5.66 o                         
   3   1  17          3.15          6.05         3.21 o                         
   4   1  17         51.64         43.26         5.63 o                         
   5   1  17         25.37         21.78         5.22 o                         
   6   1  17          7.03          6.69         5.16 o                         
   7   1  17         13.38         11.32         8.09 o                         
  -4   2  17          3.10          3.31         4.75 o                         
  -3   2  17          0.08          2.10         3.64 o                         
  -2   2  17         19.50         19.45         4.20 o                         
  -1   2  17         12.30         13.20         4.34 o                         
   0   2  17         43.17         51.05         5.96 o                         
   1   2  17        268.08        259.31        11.51 o                         
   2   2  17        180.61        175.67         7.74 o                         
   3   2  17          0.23          2.26         3.64 o                         
   4   2  17         16.62         15.40         4.15 o                         
   5   2  17          0.11         -0.73         3.07 o                         
   6   2  17          0.91          1.72         3.29 o                         
  -4   3  17          9.53          8.99         4.91 o                         
  -3   3  17        108.45        113.78        10.08 o                         
  -2   3  17         94.52         80.98         8.36 o                         
  -1   3  17         11.49         19.09         4.36 o                         
   0   3  17         32.73         16.47         8.70 o                         
   1   3  17        132.17        118.16         6.51 o                         
   2   3  17         29.92         26.11         5.19 o                         
   3   3  17          1.10          7.24         3.88 o                         
   4   3  17          6.88         21.76         5.04 o                         
   5   3  17          2.99          2.87         3.85 o                         
   6   3  17          6.33         16.53        10.41 o                         
  -4   4  17         72.06         65.39         8.69 o                         
  -3   4  17          0.69         -0.22         2.71 o                         
  -2   4  17          8.06         14.22         4.40 o                         
  -1   4  17         38.29         34.77         5.12 o                         
   0   4  17         64.07         63.69         4.88 o                         
   1   4  17          3.23          0.71         3.23 o                         
   2   4  17          1.96          6.21         3.54 o                         
   3   4  17          3.84          0.97         6.27 o                         
   4   4  17          4.12          1.57         4.14 o                         
   5   4  17          0.04         -2.22         3.57 o                         
   6   4  17         14.48          8.28         5.87 o                         
  -3   5  17         49.45         40.96         7.08 o                         
  -2   5  17          0.92          2.09         3.07 o                         
  -1   5  17          0.47          1.20         2.56 o                         
   0   5  17         17.25         19.23         4.19 o                         
   1   5  17         27.69         26.66         4.66 o                         
   2   5  17         10.20         20.82         4.95 o                         
   3   5  17          5.51          5.40         3.84 o                         
   4   5  17          4.01         13.29        10.41 o                         
   5   5  17         11.44          6.03         4.22 o                         
   6   5  17         35.67         31.54        10.72 o                         
  -3   6  17          2.30          4.26         4.07 o                         
  -2   6  17         13.85         13.86         4.43 o                         
  -1   6  17         26.89         38.42        10.51 o                         
   0   6  17         37.88         40.47         5.98 o                         
   1   6  17         43.68         49.52         9.00 o                         
   2   6  17          4.05         14.02         4.89 o                         
   3   6  17         37.54         36.38         7.08 o                         
   4   6  17          3.38          7.00         4.75 o                         
   5   6  17         26.83         53.07         8.04 o                         
  -1   7  17          0.13         -3.64         6.27 o                         
   0   7  17         15.96         21.23         7.68 o                         
   1   7  17         42.69         63.06         8.13 o                         
   2   7  17         48.28         47.45         7.13 o                         
   3   7  17          3.84          6.51         5.04 o                         
   4   7  17         23.19         38.61         7.56 o                         
   1   8  17         43.51         55.79         8.83 o                         
  -1  -4  18          1.92          3.03         4.85 o                         
   0  -4  18          0.89         -2.02         5.05 o                         
   1  -4  18          9.91          2.55         3.03 o                         
   2  -4  18          7.76         10.22        10.11 o                         
   3  -4  18          1.28         -0.05         2.19 o                         
  -2  -3  18          0.16          2.53         5.36 o                         
  -1  -3  18          0.99          0.52         2.82 o                         
   0  -3  18         15.86         14.87         7.48 o                         
   1  -3  18         43.07         39.10        14.28 o                         
   2  -3  18         17.03         20.18        15.47 o                         
   3  -3  18          3.09         -3.28         3.28 o                         
   4  -3  18          7.19          6.58         4.35 o                         
  -3  -2  18         29.34         41.30         7.91 o                         
  -2  -2  18          1.24         -0.42         3.13 o                         
  -1  -2  18          0.75          4.52         3.25 o
[truncated: 16,689 more chars]
