# Supplementary material for: Quaternary and quinary molecular solids based on structural inequivalence and combinatorial approaches: 2-nitro­resorcinol and 4,6-di­chloro­resorcinol
Source: IUCrJ. 2021 Jan 11;8(Pt 2):178–85. doi: 10.1107/S2052252520016589 (PMC7924232; doi:10.1107/S2052252520016589)
Supplement: Supplementary file 22 [file m-08-00178-20NRES-TMP-22BP-DPE-Isup22.hkl]

data_20NRES-TMP-22BP-DPE-I                                                      
_shelx_title ' shelx_a.res in P-1'                                              
_shelx_refln_list_code          4                                               
_shelx_F_calc_maximum      142.79                                               
_exptl_crystal_F_000       414.00                                               
_reflns_d_resolution_high  0.7700                                               
                                                                                
loop_                                                                           
 _space_group_symop_operation_xyz                                               
 'x, y, z'                                                                      
 '-x, -y, -z'                                                                   
                                                                                
_cell_length_a     7.5543                                                       
_cell_length_b     8.9137                                                       
_cell_length_c    14.7131                                                       
_cell_angle_alpha  85.797                                                       
_cell_angle_beta   88.497                                                       
_cell_angle_gamma  89.487                                                       
                                                                                
_shelx_F_squared_multiplier     1.000                                           
                                                                                
loop_                                                                           
 _refln_index_h                                                                 
 _refln_index_k                                                                 
 _refln_index_l                                                                 
 _refln_F_squared_calc                                                          
 _refln_F_squared_meas                                                          
 _refln_F_squared_sigma                                                         
 _refln_observed_status                                                         
   2   0   0       2516.99       2501.93        23.69 o                         
   3   0   0        246.70        257.52         6.17 o                         
   4   0   0          1.73          3.53         1.18 o                         
   5   0   0        381.63        355.03         7.38 o                         
   6   0   0         16.97         13.37         2.37 o                         
   7   0   0         91.37         93.46         6.06 o                         
   8   0   0          2.85          1.03         3.01 o                         
   9   0   0          0.45         -1.45         3.67 o                         
  -9   1   0          1.45          0.34         3.25 o                         
  -8   1   0          1.17          0.70         1.92 o                         
  -7   1   0         42.43         48.04         5.28 o                         
  -6   1   0         91.27         90.38         4.40 o                         
  -5   1   0        201.09        183.27         4.98 o                         
  -4   1   0       2585.10       2476.83        27.33 o                         
  -3   1   0        783.87        846.33        18.01 o                         
  -2   1   0      20387.92      18238.25        97.27 o                         
  -1   1   0       1412.41       1262.45         9.52 o                         
   1   1   0        219.97        170.43         4.64 o                         
   2   1   0         34.90         41.49         2.40 o                         
   3   1   0        300.72        253.95         7.45 o                         
   4   1   0        312.32        299.81         5.43 o                         
   5   1   0         16.19         19.21         2.08 o                         
   6   1   0         72.03         66.42         3.85 o                         
   7   1   0          2.64          4.09         2.14 o                         
   8   1   0          1.39          0.67         2.99 o                         
   9   1   0          2.69          3.09         4.40 o                         
  -9   2   0          3.74          6.91         5.52 o                         
  -8   2   0         13.51         13.26         4.43 o                         
  -7   2   0          1.87          0.85         2.17 o                         
  -6   2   0       1574.31       1440.06        36.74 o                         
  -5   2   0        241.99        232.23         5.75 o                         
  -4   2   0       1896.76       1879.95        35.22 o                         
  -3   2   0       1013.04       1092.26        11.68 o                         
  -2   2   0        313.50        278.39         3.28 o                         
  -1   2   0        570.11        542.20        11.65 o                         
   0   2   0          0.08          4.02         0.48 o                         
   1   2   0        613.09        663.63         7.86 o                         
   2   2   0        357.07        341.53        10.31 o                         
   3   2   0        285.91        303.91         4.94 o                         
   4   2   0        306.96        378.71        13.45 o                         
   5   2   0         29.62         28.16         2.46 o                         
   6   2   0          0.19          2.61         1.74 o                         
   7   2   0         19.68         22.93         3.47 o                         
   8   2   0          2.99          1.09         2.81 o                         
   9   2   0          2.94          2.11         3.88 o                         
  -9   3   0          0.91         -2.67         6.05 o                         
  -8   3   0        156.50        127.33         9.26 o                         
  -7   3   0          5.06          4.17         2.08 o                         
  -6   3   0        103.34         89.98         5.50 o                         
  -5   3   0         37.14         41.68         2.59 o                         
  -4   3   0         48.56         53.39         2.28 o                         
  -3   3   0         53.13         74.35        12.89 o                         
  -2   3   0          8.72         12.33         1.33 o                         
  -1   3   0        152.16        158.55         2.14 o                         
   0   3   0        401.34        405.82         5.29 o                         
   1   3   0         49.57         36.33         2.55 o                         
   2   3   0        150.68        152.18         4.64 o                         
   3   3   0        101.75        118.67         2.99 o                         
   4   3   0         45.76         40.45         2.47 o                         
   5   3   0         12.25         14.41         2.16 o                         
   6   3   0          0.93          0.63         1.44 o                         
   7   3   0          1.65          4.85         2.27 o                         
   8   3   0         16.88         16.74         7.85 o                         
   9   3   0          0.67         -6.41         6.41 o                         
  -9   4   0         38.95         38.60        12.62 o                         
  -8   4   0         48.69         52.12        10.85 o                         
  -7   4   0          3.02          2.20         1.63 o                         
  -6   4   0          4.53          1.46         1.96 o                         
  -5   4   0         14.45         17.67         2.03 o                         
  -4   4   0         32.39         29.27         2.93 o                         
  -3   4   0          1.77          9.23         1.27 o                         
  -2   4   0         16.25         13.19         1.69 o                         
  -1   4   0        182.54        192.01         6.06 o                         
   0   4   0          0.08         -0.04         0.43 o                         
   1   4   0         20.50         24.57         0.92 o                         
   2   4   0        120.25        138.09         4.09 o                         
   3   4   0         69.05         62.92         2.51 o                         
   4   4   0        135.16        150.37         6.11 o                         
   5   4   0         43.45         41.60         5.67 o                         
   6   4   0         41.77         50.29         4.71 o                         
   7   4   0          5.64          7.99         3.53 o                         
   8   4   0          5.38          3.20         6.41 o                         
   9   4   0         12.69         11.75        10.14 o                         
  -8   5   0          1.23         12.09         8.18 o                         
  -7   5   0          0.41         -0.40         2.52 o                         
  -6   5   0         10.62         16.93         2.41 o                         
  -5   5   0         10.19         12.08         1.80 o                         
  -4   5   0         31.86         49.55         6.60 o                         
  -3   5   0        105.92        100.12         5.33 o                         
  -2   5   0        160.04        160.74         6.51 o                         
  -1   5   0        226.79        224.58         4.00 o                         
   0   5   0        119.53        147.71         6.31 o                         
   1   5   0          1.49          4.71         1.20 o                         
   2   5   0         27.44         30.91         1.48 o                         
   3   5   0         68.31         61.73         2.38 o                         
   4   5   0         19.79         20.46         2.23 o                         
   5   5   0         82.31         88.16         5.85 o                         
   6   5   0          0.95          3.62         1.91 o                         
   7   5   0         37.06         34.66        11.21 o                         
   8   5   0          9.08          6.85         4.09 o                         
  -8   6   0          0.05         -0.71         2.67 o                         
  -7   6   0         14.35         20.28         5.86 o                         
  -6   6   0          9.69         13.94         6.58 o                         
  -5   6   0          4.35          2.29         3.55 o                         
  -4   6   0        379.31        366.60        10.94 o                         
  -3   6   0         73.53         94.68         5.25 o                         
  -2   6   0         67.20         58.01         9.33 o                         
  -1   6   0         11.06         10.99         1.31 o                         
   0   6   0         46.23         48.58         2.02 o                         
   1   6   0         14.54         13.38         2.71 o                         
   2   6   0         14.09         15.82         1.84 o                         
   3   6   0        132.44        121.93        10.71 o                         
   4   6   0         92.59         81.48         5.46 o                         
   5   6   0          1.59          4.57         2.72 o                         
   6   6   0          8.54          9.34         3.93 o                         
   7   6   0          3.21          2.69         3.50 o                         
   8   6   0          0.74          1.61         6.94 o                         
  -7   7   0          1.94          1.15         2.89 o                         
  -6   7   0         92.98         80.26         7.28 o                         
  -5   7   0          3.97          5.27         3.38 o                         
  -4   7   0        124.51        131.07         6.91 o                         
  -3   7   0          6.02          7.18         5.51 o                         
  -2   7   0          0.10          1.25         1.88 o                         
  -1   7   0         37.09         41.73         2.22 o                         
   0   7   0         93.91        104.93         3.65 o                         
   1   7   0        125.84        107.34         3.76 o                         
   2   7   0         31.35         32.64         4.02 o                         
   3   7   0         75.76         74.45         5.63 o                         
   4   7   0          5.95          5.93         3.19 o                         
   5   7   0          0.37          0.50         2.40 o                         
   6   7   0          0.41          3.22         5.77 o                         
   7   7   0          0.33          1.70         3.59 o                         
  -7   8   0          4.38         12.28         6.94 o                         
  -6   8   0          8.76          9.28         4.38 o                         
  -5   8   0          0.35         -2.98         2.98 o                         
  -4   8   0         11.18          8.80         3.08 o                         
  -3   8   0          1.91          0.90         1.26 o                         
  -2   8   0        104.55        128.15         5.68 o                         
  -1   8   0          2.56         -1.10         1.44 o                         
   0   8   0         14.18         10.89         1.57 o                         
   1   8   0          0.52          1.31         1.06 o                         
   2   8   0          6.45          7.17         3.08 o                         
   3   8   0          1.06          3.98         2.54 o                         
   4   8   0         26.39         21.92         5.16 o                         
   5   8   0          0.03         -0.96         2.63 o                         
   6   8   0          0.27          3.43         3.47 o                         
   7   8   0          0.83         -0.62         3.87 o                         
  -6   9   0          0.41          1.47         3.50 o                         
  -5   9   0          0.37          1.27         3.74 o                         
  -4   9   0          8.37         11.99         3.71 o                         
  -3   9   0         20.40         26.50         3.95 o                         
  -2   9   0         48.47         55.45         4.39 o                         
  -1   9   0         13.85         20.78         2.48 o                         
   0   9   0          0.02          1.34         1.45 o                         
   1   9   0         21.74         16.29         3.67 o                         
   2   9   0         13.94         16.01         3.80 o                         
   3   9   0          8.49         12.53         4.36 o                         
   4   9   0          1.95          4.19         3.67 o                         
   5   9   0         10.04          4.81         3.63 o                         
   6   9   0          1.40         -0.31         3.04 o                         
  -4  10   0          6.38          5.53         3.42 o                         
  -3  10   0          3.98          1.13         2.29 o                         
  -2  10   0         38.39         36.79         4.53 o                         
  -1  10   0         18.94         15.76         6.27 o                         
   0  10   0          4.44          2.58         2.76 o                         
   1  10   0          0.02          4.90         3.53 o                         
   2  10   0          3.31         -3.33         3.51 o                         
   3  10   0          3.86          2.42         3.97 o                         
   4  10   0          3.59          1.73         3.58 o                         
  -2  11   0          2.46          0.53         4.62 o                         
  -1  11   0          1.53         -0.35         4.27 o                         
   0  11   0          1.52          1.83         3.25 o                         
   1  11   0         14.07         11.33         4.65 o                         
   2  11   0          1.62         -3.40         4.53 o                         
   3  11   0          2.65         -1.61         4.99 o                         
  -2 -11   1          2.71          1.21         3.75 o                         
  -1 -11   1          2.63          1.94         4.63 o                         
   0 -11   1          4.24          0.47         2.98 o                         
   1 -11   1          9.13         26.85         8.71 o                         
   2 -11   1         17.17         12.62         7.47 o                         
  -4 -10   1          3.76          1.32         3.62 o                         
  -3 -10   1          3.31          2.16         3.67 o                         
  -2 -10   1          0.71          0.72         2.96 o                         
  -1 -10   1          0.48         -0.89         3.02 o                         
   0 -10   1          8.90          8.16         3.75 o                         
   1 -10   1          6.65          7.11         8.71 o                         
   2 -10   1         19.87         16.38         6.49 o                         
   3 -10   1         10.75         11.04         3.24 o                         
   4 -10   1          0.07         -1.00         2.88 o                         
  -6  -9   1          2.04         -0.61         2.99 o                         
  -5  -9   1          9.37         17.24         8.62 o                         
  -4  -9   1         23.64         17.00        12.89 o                         
  -3  -9   1         40.96         38.14         5.77 o                         
  -2  -9   1          0.35          2.20         3.14 o                         
  -1  -9   1          0.29         -0.46         3.64 o                         
   0  -9   1          0.40          4.71         4.90 o                         
   1  -9   1         86.17         86.02         4.05 o                         
   2  -9   1         37.97         37.19         3.64 o                         
   3  -9   1          0.03          1.22         1.72 o                         
   4  -9   1          6.93          6.27         3.15 o                         
   5  -9   1         17.50         20.64         4.81 o                         
   6  -9   1          2.67          3.01         3.83 o                         
  -7  -8   1          2.22          1.87         3.88 o                         
  -6  -8   1          1.40         -2.21         3.68 o                         
  -5  -8   1          3.01          6.41         6.76 o                         
  -4  -8   1         59.88         67.12         6.94 o                         
  -3  -8   1         24.10         23.14         4.15 o                         
  -2  -8   1          0.61          1.40         3.47 o                         
  -1  -8   1         25.91         28.22         5.69 o                         
   0  -8   1         47.66         47.67         2.43 o                         
   1  -8   1          0.91          1.23         2.14 o                         
   2  -8   1         16.24         19.16         3.26 o                         
   3  -8   1          1.05         -2.19         2.84 o                         
   4  -8   1          0.02          1.25         1.42 o                         
   5  -8   1         16.71         25.63         4.76 o                         
   6  -8   1         32.15         35.43         6.23 o                         
  -7  -7   1          0.75          1.80         3.59 o                         
  -6  -7   1          0.09          3.60         3.36 o                         
  -5  -7   1         31.82         31.10         4.93 o                         
  -4  -7   1         28.60         30.91         6.05 o                         
  -3  -7   1         46.56         41.35         4.56 o                         
  -2  -7   1         91.63         84.60         9.61 o                         
  -1  -7   1         30.55         40.05         5.15 o                         
   0  -7   1         20.02         16.57         1.53 o                         
   1  -7   1          0.82          2.08         1.18 o                         
   2  -7   1          1.51          1.13         1.65 o                         
   3  -7   1        115.16        118.73         5.87 o                         
   4  -7   1         10.01          8.61         4.14 o                         
   5  -7   1          0.23          3.70         3.34 o                         
   6  -7   1          0.15          1.77         2.63 o                         
   7  -7   1          1.83         -1.51         2.76 o                         
  -8  -6   1          0.30         -1.36         4.01 o                         
  -7  -6   1          3.17          6.49         4.30 o                         
  -6  -6   1         32.53         47.50         6.51 o                         
  -5  -6   1          6.69         11.39         3.84 o                         
  -4  -6   1          1.35          0.46         2.18 o                         
  -3  -6   1          6.74          4.75         2.35 o                         
  -2  -6   1         83.64         78.65         7.33 o                         
  -1  -6   1         86.60         90.09         6.77 o                         
   0  -6   1         25.75         27.76         2.43 o                         
   1  -6   1          7.22          8.37         2.32 o                         
   2  -6   1         28.59         31.82         2.00 o                         
   3  -6   1        105.50         98.05         8.78 o                         
   4  -6   1          0.00          6.85         5.56 o                         
   5  -6   1         10.25         20.09         4.99 o                         
   6  -6   1          6.14          4.29         3.06 o                         
   7  -6   1         23.38         19.37         6.31 o                         
   8  -6   1         12.66          0.90         5.86 o                         
  -8  -5   1          8.08          6.44         4.47 o                         
  -7  -5   1          7.16          4.53         3.61 o                         
  -6  -5   1          4.32          4.21         4.00 o                         
  -5  -5   1          6.75         10.01         4.53 o                         
  -4  -5   1         48.56         39.83         7.42 o                         
  -3  -5   1         13.08         18.71         1.92 o                         
  -2  -5   1          7.77          9.80         2.05 o                         
  -1  -5   1         27.45         29.43         1.91 o                         
   0  -5   1        453.26        485.67        13.02 o                         
   1  -5   1         43.39         49.49         4.20 o                         
   2  -5   1        133.27        160.38        13.81 o                         
   3  -5   1          9.56         14.55         2.50 o                         
   4  -5   1        228.44        235.01         5.53 o                         
   5  -5   1         25.66         30.07         3.44 o                         
   6  -5   1         34.61         33.52         2.89 o                         
   7  -5   1          0.36          2.59         2.63 o                         
   8  -5   1         20.12         10.67         7.47 o                         
  -9  -4   1          5.45          3.56         8.37 o                         
  -8  -4   1          5.90          2.75         3.20 o                         
  -7  -4   1         16.34         14.36         3.68 o                         
  -6  -4   1         12.05         11.12         2.49 o                         
  -5  -4   1          7.06          7.05         1.58 o                         
  -4  -4   1        188.06        169.88         9.34 o                         
  -3  -4   1         52.20         60.89         2.34 o                         
  -2  -4   1        805.19        959.94        20.46 o                         
  -1  -4   1          9.09          5.81         1.15 o                         
   0  -4   1        630.86        628.28        31.22 o                         
   1  -4   1        139.65        142.68         8.18 o                         
   2  -4   1        519.54        477.83        16.33 o                         
   3  -4   1        684.13        750.48        23.66 o                         
   4  -4   1        259.10        266.74         8.46 o                         
   5  -4   1         68.40         69.34         3.07 o                         
   6  -4   1          0.90         -1.42         1.42 o                         
   7  -4   1         14.32         13.94         3.63 o                         
   8  -4   1          8.08         10.97         3.55 o                         
   9  -4   1          4.81          2.85         6.23 o                         
  -9  -3   1          0.33          2.48         7.47 o                         
  -8  -3   1          1.68          2.76         2.86 o                         
  -7  -3   1         12.82         15.75         3.25 o                         
  -6  -3   1         56.66         52.92         8.07 o                         
  -5  -3   1         64.70         71.49         3.45 o                         
  -4  -3   1        436.68        442.58        12.17 o                         
  -3  -3   1         79.20         77.93         2.40 o                         
  -2  -3   1        150.67        175.77         3.99 o                         
  -1  -3   1         38.91         34.95         2.29 o                         
   0  -3   1        527.02        478.25         4.56 o                         
   1  -3   1        771.21        720.66        12.04 o                         
   2  -3   1         44.31         45.63         2.29 o                         
   3  -3   1        328.49        356.89        14.10 o                         
   4  -3   1          0.09         -0.07         0.77 o                         
   5  -3   1         49.71         51.10         4.18 o                         
   6  -3   1         47.75         86.61         6.14 o                         
   7  -3   1          8.00          4.41         2.06 o                         
   8  -3   1         68.98         84.25        14.50 o                         
   9  -3   1          2.03         -0.44         3.03 o                         
  -9  -2   1          1.90          2.72         3.92 o                         
  -8  -2   1         34.96         34.94         4.24 o                         
  -7  -2   1         44.29         43.83         3.74 o                         
  -6  -2   1        239.56        229.24        13.71 o                         
  -5  -2   1         52.86         54.13         2.89 o                         
  -4  -2   1         26.52         27.26         1.89 o                         
  -3  -2   1        190.12        186.16         4.70 o                         
  -2  -2   1        884.51        921.25        12.05 o                         
  -1  -2   1       1120.05       1113.19        12.01 o                         
   0  -2   1       5253.38       5074.98        34.61 o                         
   1  -2   1         26.08         22.19         0.70 o                         
   2  -2   1          0.13          4.08         1.13 o                         
   3  -2   1         10.74         11.53         1.25 o                         
   4  -2   1        584.22        528.78        14.00 o                         
   5  -2   1         68.94         48.03         3.85 o                         
   6  -2   1        207.15        216.23        18.23 o                         
   7  -2   1         84.02         86.67         5.14 o                         
   8  -2   1         14.99         10.26         5.86 o                         
   9  -2   1          0.34          5.51         4.13 o                         
  -9  -1   1          0.66         -0.45         3.25 o                         
  -8  -1   1         17.18         13.37         3.11 o                         
  -7  -1   1         16.79         19.49         3.19 o                         
  -6  -1   1          6.10          6.18         2.14 o                         
  -5  -1   1         50.50         47.47         8.89 o                         
  -4  -1   1        145.61        147.47         3.67 o                         
  -3  -1   1         98.72        103.92         2.35 o                         
  -2  -1   1       1786.50       1670.27        19.16 o                         
  -1  -1   1       4630.09       4378.37        20.44 o                         
   1  -1   1       1350.43       1220.03         7.81 o                         
   2  -1   1       3793.17       3869.41        25.59 o                         
   3  -1   1        620.64        597.90         9.57 o                         
   4  -1   1        170.88        175.03        15.03 o                         
   5  -1   1         25.27         29.40         2.35 o                         
   6  -1   1         17.07         19.03         4.57 o                         
   7  -1   1        100.84         99.43         8.37 o                         
   8  -1   1          0.08         -0.95         3.20 o                         
   9  -1   1         10.88         11.92         7.65 o                         
  -9   0   1         12.67         10.07         5.07 o                         
  -8   0   1          2.50          6.83         3.87 o                         
  -7   0   1         27.20         28.51         3.22 o                         
  -6   0   1        224.89        205.79        20.50 o                         
  -5   0   1         85.69         87.34         3.47 o                         
  -4   0   1        166.03        147.23         3.76 o                         
  -3   0   1        745.00        660.79         7.98 o                         
  -2   0   1       3211.88       3134.81        28.55 o                         
  -1   0   1          4.66          4.76         0.31 o                         
   1   0   1         17.90         16.59         0.68 o                         
   2   0   1       2631.45       3035.90        19.98 o                         
   3   0   1        971.77       1040.74        37.27 o                         
   4   0   1          6.76         23.17         5.14 o                         
   5   0   1          2.04          2.47         1.12 o                         
   6   0   1          2.52          1.64         1.44 o                         
   7   0   1         34.06         27.52         3.17 o                         
   8   0   1         18.74         21.66         6.68 o                         
   9   0   1          3.91          0.14         3.06 o                         
  -9   1   1          0.27          3.97         4.45 o                         
  -8   1   1          3.52          6.12         2.61 o                         
  -7   1   1         98.21         91.73         4.88 o                         
  -6   1   1        347.40        352.30         8.98 o                         
  -5   1   1        221.15        222.42         5.73 o                         
  -4   1   1       1403.09       1270.67        16.30 o                         
  -3   1   1        620.56        582.75        10.29 o                         
  -2   1   1       1783.09       1615.16        16.34 o                         
  -1   1   1          0.89          3.48         0.80 o                         
   1   1   1        340.75        366.05         5.70 o                         
   2   1   1         21.11         48.54         3.10 o                         
   3   1   1        669.30        721.47        32.73 o                         
   4   1   1        451.84        505.78        10.24 o                         
   5   1   1         22.02         17.60         2.90 o                         
   6   1   1          4.29          6.44         1.96 o                         
   7   1   1         19.00         23.83         3.09 o                         
   8   1   1         18.99         19.97         5.09 o                         
   9   1   1          6.19          0.96         5.96 o                         
  -9   2   1          1.55         -2.29         5.07 o                         
  -8   2   1         17.03         17.26         3.32 o                         
  -7   2   1          6.81          5.86         2.14 o                         
  -6   2   1         56.09         83.59        14.16 o                         
  -5   2   1         59.93         61.08         4.59 o                         
  -4   2   1        627.98        522.82        12.43 o                         
  -3   2   1        290.70        298.60         4.57 o                         
  -2   2   1       4236.90       3861.83        26.19 o                         
  -1   2   1        377.55        351.78         4.38 o                         
   0   2   1         20.40         17.75         0.64 o                         
   1   2   1       2208.01       2120.05        19.42 o                         
   2   2   1         17.48         21.63         1.49 o                         
   3   2   1        624.63        720.50        12.78 o                         
   4   2   1        296.66        326.97         7.49 o                         
   5   2   1          6.26          8.73         1.53 o                         
   6   2   1        172.26        174.43        13.84 o                         
   7   2   1          6.40          9.79         2.66 o                         
   8   2   1          5.48          8.33         4.09 o                         
   9   2   1          5.63         23.57         6.05 o                         
  -9   3   1          2.54          2.14         6.41 o                         
  -8   3   1          7.91         12.18         7.19 o                         
  -7   3   1         10.85          7.08         2.30 o                         
  -6   3   1        192.59        165.13         5.42 o                         
  -5   3   1          3.31          3.53         1.48 o                         
  -4   3   1        181.67        168.26         3.94 o                         
  -3   3   1        305.31        303.08         9.08 o                         
  -2   3   1        811.47        877.75        17.24 o                         
  -1   3   1          1.56          2.82         0.49 o                         
   0   3   1        361.83        348.65         4.27 o                         
   1   3   1        150.26        163.42         4.83 o                         
   2   3   1         10.38         10.12         0.82 o                         
   3   3   1        362.19        418.34         9.10 o                         
   4   3   1         27.68         28.98         2.89 o                         
   5   3   1        108.00        107.80         3.90 o                         
   6   3   1        141.65        136.61         6.65 o                         
   7   3   1        101.45         92.28         5.16 o                         
   8   3   1          3.62          3.20         3.91 o                         
   9   3   1          8.82          9.18         4.69 o                         
  -9   4   1          0.10          1.24         5.15 o                         
  -8   4   1         66.98         73.32        15.48 o                         
  -7   4   1          1.25          0.08         1.15 o                         
  -6   4   1          3.93          2.51         1.55 o                         
  -5   4   1         11.83         14.48         1.70 o                         
  -4   4   1          0.29          0.80         2.05 o                         
  -3   4   1        172.46        161.98         3.19 o                         
  -2   4   1         60.83         62.11         1.66 o                         
  -1   4   1        109.29        101.09         2.05 o                         
   0   4   1        282.90        323.06         3.91 o                         
   1   4   1         24.13         30.90         3.20 o                         
   2   4   1        410.25        407.76         9.16 o                         
   3   4   1       1203.25       1260.49        26.62 o                         
   4   4   1        108.16        110.58         3.71 o                         
   5   4   1          7.97         12.61         2.27 o                         
   6   4   1         66.82         67.50         6.23 o                         
   7   4   1         18.58         22.25         3.38 o                         
   8   4   1          5.86          6.19         3.79 o                         
   9   4   1          0.10         -1.06         5.52 o                         
  -8   5   1          0.74          1.95         3.73 o                         
  -7   5   1          0.36         -0.64         2.47 o                         
  -6   5   1        124.71        112.61        16.63 o                         
  -5   5   1         30.52         35.99         4.65 o                         
  -4   5   1         12.56         15.40         2.50 o                         
  -3   5   1        113.94        124.01         8.27 o                         
  -2   5   1         27.01         33.91         5.40 o                         
  -1   5   1         21.75         35.52         7.66 o                         
   0   5   1        620.40        662.33        20.34 o                         
   1   5   1       1881.30       2002.93        28.48 o                         
   2   5   1         21.97         25.40         1.56 o                         
   3   5   1          8.78         11.46         1.48 o                         
   4   5   1         15.72         11.94         2.40 o                         
   5   5   1         44.35         40.67         4.96 o                         
   6   5   1        153.27        144.87        11.42 o                         
   7   5   1          0.04          1.42         2.10 o                         
   8   5   1          3.04         -1.06         6.23 o                         
  -8   6   1          7.73          5.33         6.23 o                         
  -7   6   1          9.75          4.57         3.44 o                         
  -6   6   1         10.07          7.44         3.26 o                         
  -5   6   1          6.59          8.05         3.25 o                         
  -4   6   1         27.57         50.55        14.31 o                         
  -3   6   1        395.21        383.34        10.48 o                         
  -2   6   1         65.53         73.26         7.43 o                         
  -1   6   1        269.49        268.81         6.39 o                         
   0   6   1        135.65        146.20         4.78 o                         
   1   6   1        133.61        137.08         2.99 o                         
   2   6   1          1.11          0.20         0.72 o                         
   3   6   1         43.04         44.88         2.62 o                         
   4   6   1        177.51        160.29         7.94 o                         
   5   6   1         16.71         21.15         3.56 o                         
   6   6   1          8.44          8.25         6.49 o                         
   7   6   1          2.27          1.52         3.20 o                         
   8   6   1          2.20          4.99         8.00 o                         
  -7   7   1          0.20         -1.58         3.39 o                         
  -6   7   1         11.46         14.97         4.02 o                         
  -5   7   1         85.91         92.27         6.75 o                         
  -4   7   1          0.17          6.05         8.09 o                         
  -3   7   1        134.30        148.53         9.33 o                         
  -2   7   1        117.53        125.99         7.32 o                         
  -1   7   1         12.29         13.30         1.62 o                         
   0   7   1          4.87         12.02         4.97 o                         
   1   7   1          9.45         23.36         7.02 o                         
   2   7   1        132.57        124.46         7.76 o                         
   3   7   1          0.93          2.27         1.56 o                         
   4   7   1          0.41          1.34         7.38 o                         
   5   7   1         13.72         14.70         4.09 o                         
   6   7   1          0.04          0.62         2.21 o                         
   7   7   1          6.15          8.07         7.83 o                         
  -7   8   1          0.08          3.45         3.96 o                         
  -6   8   1         25.45         38.28         6.26 o                         
  -5   8   1          0.79         -0.16         2.18 o                         
  -4   8   1          0.13         -0.93         2.23 o                         
  -3   8   1        249.90        242.00         9.30 o                         
  -2   8   1          2.04          8.50         8.33 o                         
  -1   8   1         19.95         26.51         2.52 o                         
   0   8   1         87.88         84.00         6.61 o                         
   1   8   1          4.73          3.17         1.33 o                         
   2   8   1          0.30          2.35         1.30 o                         
   3   8   1         40.75         32.22         7.02 o                         
   4   8   1          5.42          4.16         3.14 o                         
   5   8   1         26.93         16.06         4.36 o                         
   6   8   1          0.61          1.36         3.02 o                         
   7   8   1          3.61          1.39         3.15 o                         
  -6   9   1          2.16          6.47         6.14 o                         
  -5   9   1         13.23         16.55         4.44 o                         
  -4   9   1          4.91          0.74         2.56 o                         
  -3   9   1          1.10          3.90         2.54 o                         
  -2   9   1         63.53         56.97         4.64 o                         
  -1   9   1          3.05          7.95         4.94 o                         
   0   9   1          5.57          4.12         1.49 o                         
   1   9   1          0.01          0.20         1.10 o                         
   2   9   1         32.29         40.43         5.53 o                         
   3   9   1          1.02          2.92         3.25 o                         
   4   9   1          0.48          0.45         2.65 o                         
   5   9   1          1.89         -1.44         3.29 o                         
   6   9   1          0.20          8.40         4.92 o                         
  -4  10   1          4.87          4.95         3.25 o                         
  -3  10   1          2.06         12.09         6.94 o                         
  -2  10   1          0.58          2.44         2.76 o                         
  -1  10   1          1.46          1.93         1.82 o                         
   0  10   1          1.52          0.47         2.23 o                         
   1  10   1          7.05          4.93         3.41 o                         
   2  10   1          7.27          4.99         5.33 o                         
   3  10   1          0.14          1.29         3.32 o                         
   4  10   1          4.39         -0.41         2.98 o                         
  -2  11   1          0.17         -0.18         4.44 o                         
  -1  11   1          0.00          3.73         6.05 o                         
   0  11   1          2.46         22.60         8.18 o                         
   1  11   1          0.01         -0.81         3.12 o                         
   2  11   1          2.61          5.86         4.61 o                         
   3  11   1          1.70          4.01         4.23 o                         
  -2 -11   2          7.51          2.44         4.00 o                         
  -1 -11   2          2.05          1.75         7.21 o                         
   0 -11   2          2.35          3.84         3.49 o                         
   1 -11   2          0.03         -0.26         2.70 o                         
   2 -11   2          0.00          4.44         5.86 o                         
  -4 -10   2          0.07         13.43        14.23 o                         
  -3 -10   2          3.21          1.13         3.50 o                         
  -2 -10   2          0.91          0.01         2.85 o                         
  -1 -10   2          8.13         17.23         4.36 o                         
   0 -10   2          0.07         -0.14         2.18 o                         
   1 -10   2          0.10          0.51         2.05 o                         
   2 -10   2          0.21          2.20         2.63 o                         
   3 -10   2          8.11          4.87         3.09 o                         
   4 -10   2         10.73         10.47         4.23 o                         
  -5  -9   2          1.02         -1.81         3.85 o                         
  -4  -9   2          0.09          0.95         3.22 o                         
  -3  -9   2          3.37          4.68         3.50 o                         
  -2  -9   2          0.90          2.75         3.25 o                         
  -1  -9   2          0.05         -1.15         3.21 o                         
   0  -9   2         22.18         28.75         6.58 o                         
   1  -9   2          0.07          1.18         1.58 o                         
   2  -9   2         87.02         88.49         5.33 o                         
   3  -9   2         10.24          6.06         2.34 o                         
   4  -9   2          0.09          1.45         2.56 o                         
   5  -9   2         18.32         18.78         5.86 o                         
  -6  -8   2          0.85         -0.32         2.66 o                         
  -5  -8   2          3.02          5.06         3.94 o                         
  -4  -8   2         10.19          4.99         3.62 o                         
  -3  -8   2         24.06         25.61         4.59 o                         
  -2  -8   2         22.77         20.57         4.14 o                         
  -1  -8   2          0.76          0.17         1.89 o                         
   0  -8   2         10.51          8.84         1.58 o                         
   1  -8   2         11.14         12.10         1.64 o                         
   2  -8   2          8.90         15.60         2.90 o                         
   3  -8   2          0.22          0.29         1.08 o                         
   4  -8   2          0.11          1.42         1.71 o                         
   5  -8   2          3.32          8.74         3.71 o                         
   6  -8   2          0.09          0.69         2.96 o                         
  -7  -7   2          0.13         -0.60         3.65 o                         
  -6  -7   2          1.28          5.77         4.23 o                         
  -5  -7   2          0.30         -3.20         3.20 o                         
  -4  -7   2         34.06         35.76         8.63 o                         
  -3  -7   2          3.27         10.43         3.29 o                         
  -2  -7   2          0.73          2.89         2.93 o                         
  -1  -7   2        135.56        134.67        11.12 o                         
   0  -7   2         24.07         22.03         3.03 o                         
   1  -7   2          0.04          1.66         1.19 o                         
   2  -7   2          5.98          4.13         1.34 o                         
   3  -7   2         93.48         88.55         9.52 o                         
   4  -7   2         14.98          5.77         6.76 o                         
   5  -7   2          7.52          5.94         3.88 o                         
   6  -7   2          1.90          8.66         6.14 o                         
   7  -7   2          5.08          3.38         6.76 o                         
  -8  -6   2          3.41          4.29         5.21 o                         
  -7  -6   2          0.14         -3.60         5.16 o                         
  -6  -6   2          6.04          5.21         4.37 o                         
  -5  -6   2          4.65         32.03        19.21 o                         
  -4  -6   2         34.76         38.43         5.87 o                         
  -3  -6   2        103.99        114.42         6.47 o                         
  -2  -6   2         95.15        108.66         8.90 o                         
  -1  -6   2         79.65         97.99         4.71 o                         
   0  -6   2         90.97         91.10         9.86 o                         
   1  -6   2          2.75          7.13         1.33 o                         
   2  -6   2          0.60         -0.21         0.83 o                         
   3  -6   2        138.16        140.56         6.32 o                         
   4  -6   2         44.28         53.73         3.20 o                         
   5  -6   2         49.55         66.39         3.58 o                         
   6  -6   2         41.31         41.22         4.77 o                         
   7  -6   2         10.82         35.40         8.90 o                         
   8  -6   2          5.01          4.62         6.76 o                         
  -8  -5   2          0.06         -2.34         3.82 o                         
  -7  -5   2         33.62         30.80         6.02 o                         
  -6  -5   2         42.65         47.33         8.54 o                         
  -5  -5   2          0.17         -0.33         2.18 o                         
  -4  -5   2         67.27         90.51         8.00 o                         
  -3  -5   2         42.65         54.72         3.89 o                         
  -2  -5   2         30.46         40.27         3.20 o                         
  -1  -5   2         12.24         11.40         2.01 o                         
   0  -5   2         11.20         11.36         0.90 o                         
   1  -5   2          5.37         10.98         1.44 o                         
   2  -5   2        362.55        392.31        15.12 o                         
   3  -5   2         67.41         76.74         3.42 o                         
   4  -5   2         55.20         75.43         7.54 o                         
   5  -5   2          2.61          9.77         2.48 o                         
   6  -5   2         18.76         24.52         5.65 o                         
   7  -5   2          0.78          4.32         2.74 o                         
   8  -5   2          4.32          7.47         6.94 o                         
  -9  -4   2         14.65          4.62         7.82 o                         
  -8  -4   2          1.63          1.03         3.36 o                         
  -7  -4   2         11.62          7.40         3.97 o                         
  -6  -4   2         58.44         59.78         6.16 o                         
  -5  -4   2          5.53          2.95         1.37 o                         
  -4  -4   2         66.14         57.17         6.18 o                         
  -3  -4   2         14.35         20.98         2.70 o                         
  -2  -4   2         80.55        100.20         3.58 o                         
  -1  -4   2         40.43         42.40         2.32 o                         
   0  -4   2         80.28         87.47         2.90 o                         
   1  -4   2          1.68          0.99         0.77 o                         
   2  -4   2         91.99         83.06         2.56 o                         
   3  -4   2        129.15        145.18        11.96 o                         
   4  -4   2        183.45        162.81        13.34 o                         
   5  -4   2          7.84          9.60         1.79 o                         
   6  -4   2         18.69         27.60         4.66 o                         
   7  -4   2          4.94          0.90         2.10 o                         
   8  -4   2         52.45         51.08         5.67 o                         
   9  -4   2          1.59          0.71         4.44 o                         
  -9  -3   2          0.59         -0.18         5.33 o                         
  -8  -3   2          2.98          1.51         2.77 o                         
  -7  -3   2         12.51         12.68         2.78 o                         
  -6  -3   2          5.68          5.14         2.13 o                         
  -5  -3   2          2.09          1.19         1.26 o                         
  -4  -3   2        224.70        239.07         7.57 o                         
  -3  -3   2         42.43         40.20         3.69 o                         
  -2  -3   2        108.03        119.15         3.83 o                         
  -1  -3   2         75.35         87.51         3.74 o                         
   0  -3   2          5.65          6.84         1.95 o                         
   1  -3   2        525.21        514.00        11.82 o                         
   2  -3   2        295.27        270.68         3.87 o                         
   3  -3   2          1.48          2.06         0.97 o                         
   4  -3   2          1.07          4.03         1.20 o                         
   5  -3   2        121.28        128.09         7.75 o                         
   6  -3   2        426.17        434.48        18.50 o                         
   7  -3   2         16.54         10.77         3.52 o                         
   8  -3   2          7.33          8.35         3.97 o                         
   9  -3   2          1.74          2.87         3.75 o                         
  -9  -2   2          0.02          3.03         3.91 o                         
  -8  -2   2          1.38          1.26         2.12 o                         
  -7  -2   2          2.89          2.91         2.24 o                         
  -6  -2   2         17.89         21.96         2.98 o                         
  -5  -2   2          3.76          6.22         1.58 o                         
  -4  -2   2          0.78          2.76         1.00 o                         
  -3  -2   2          1.17          0.46         1.61 o                         
  -2  -2   2        549.20        506.73         7.80 o                         
  -1  -2   2       1163.81       1156.42        12.55 o                         
   0  -2   2         17.00         20.83         2.26 o                         
   1  -2   2          0.20          1.06         0.71 o                         
   2  -2   2         15.81         14.10         0.83 o                         
   3  -2   2        555.53        537.64         9.11 o                         
   4  -2   2        320.41        325.63        12.67 o                         
   5  -2   2         73.54         81.09         4.74 o                         
   6  -2   2         55.52         54.62         5.65 o                         
   7  -2   2         85.26         81.28         6.60 o                         
   8  -2   2         15.23         11.65         4.28 o                         
   9  -2   2          0.90          0.92         3.42 o                         
  -9  -1   2          0.43          0.31         2.76 o                         
  -8  -1   2         21.11         24.43         4.56 o                         
  -7  -1   2        148.38        146.46         6.57 o                         
  -6  -1   2        133.54        131.34         6.58 o                         
  -5  -1   2         89.83         77.28         3.35 o                         
  -4  -1   2          4.22          4.74         1.16 o                         
  -3  -1   2        121.97        117.46         2.56 o                         
  -2  -1   2          6.21         10.45         0.94 o                         
  -1  -1   2          7.22          8.98         0.62 o                         
   0  -1   2       6115.29       6259.21        27.38 o                         
   1  -1   2        925.28        826.78         9.75 o                         
   2  -1   2        354.25        387.15        11.12 o                         
   3  -1   2        252.09        210.27         5.99 o                         
   4  -1   2       1051.88       1164.10        27.92 o                         
   5  -1   2          0.76          2.37         2.21 o                         
   6  -1   2        393.33        418.24        13.96 o                         
   7  -1   2         13.59         14.20         4.40 o                         
   8  -1   2          0.47          3.41         4.00 o                         
   9  -1   2          6.63          4.00         4.53 o                         
  -9   0   2          3.39          3.72         4.02 o                         
  -8   0   2          0.72         -0.74         2.03 o                         
  -7   0   2        132.41        131.92         6.05 o                         
  -6   0   2         21.11         24.01         3.14 o                         
  -5   0   2         14.99         15.17         2.03 o                         
  -4   0   2         41.49         51.40         2.56 o                         
  -3   0   2        549.33        549.58         6.99 o                         
  -2   0   2          0.47          2.45         1.29 o                         
  -1   0   2       1675.42       1544.98         9.49 o                         
   1   0   2        496.85        477.72         5.16 o                         
   2   0   2       2488.32       3035.23        40.99 o                         
   3   0   2        902.08        921.37        28.52 o                         
   4   0   2        257.55        305.47        18.68 o                         
   5   0   2          4.43          5.36         2.63 o                         
   6   0   2         37.80         37.09         5.68 o                         
   7   0   2         27.76         33.64         5.14 o                         
   8   0   2          0.05          2.24         3.44 o                         
   9   0   2          0.97          2.36         3.92 o                         
  -9   1   2          0.73         -1.14         4.27 o                         
  -8   1   2          1.58          0.22         1.80 o                         
  -7   1   2         20.74         23.52         3.16 o                         
  -6   1   2          1.17         -1.23         1.89 o                         
  -5   1   2        228.36        221.86         5.65 o                         
  -4   1   2          0.00          0.31         0.96 o                         
  -3   1   2        266.04        265.66         4.50 o                         
  -2   1   2       2433.11       2385.34        38.77 o                         
  -1   1   2          1.50          9.37         0.59 o                         
   0   1   2       5149.98       4433.17        18.10 o                         
   1   1   2        841.48        774.83        48.82 o                         
   2   1   2         99.60        104.43         2.78 o                         
   3   1   2        650.07        709.88        27.57 o                         
   4   1   2        152.66        119.44         4.71 o                         
   5   1   2          4.22          3.54         2.05 o                         
   6   1   2         22.86         23.03         4.02 o                         
   7   1   2         51.45         55.72         6.13 o                         
   8   1   2          2.13          7.20         4.31 o                         
   9   1   2          3.42          4.84         7.74 o                         
  -9   2   2          3.96         14.23         8.18 o                         
  -8   2   2          2.60          0.53         1.89 o                         
  -7   2   2          0.00          1.22         1.76 o                         
  -6   2   2          6.49          6.11         2.06 o                         
  -5   2   2          7.35          7.95         1.69 o                         
  -4   2   2        199.72        155.67         3.86 o                         
  -3   2   2          9.49          7.93         1.36 o                         
  -2   2   2          3.69         10.71         1.25 o                         
  -1   2   2          2.87          4.04         0.43 o                         
   0   2   2        557.47        573.25         5.51 o                         
   1   2   2       5590.25       5247.08        29.96 o                         
   2   2   2        537.70        501.97        13.69 o                         
   3   2   2         41.17         46.55         1.95 o                         
   4   2   2          8.90         12.26         1.85 o                         
   5   2   2         30.70         29.67         3.67 o                         
   6   2   2          2.29          0.94         2.30 o                         
   7   2   2          0.55          2.67         1.93 o                         
   8   2   2         15.67         14.52         8.09 o                         
   9   2   2          1.17          3.96         4.15 o                         
  -9   3   2         14.08         17.43         9.43 o                         
  -8   3   2         78.50         86.88        15.47 o                         
  -7   3   2          7.64          7.88         2.33 o                         
  -6   3   2         20.84         21.97         3.46 o                         
  -5   3   2         11.53         12.43         1.77 o                         
  -4   3   2         10.52         12.32         2.80 o                         
  -3   3   2        336.96        365.82         7.55 o                         
  -2   3   2        497.15        481.89         5.21 o                         
  -1   3   2        260.93        277.29         6.32 o                         
   0   3   2        693.64        648.68         5.80 o                         
   1   3   2         17.26         18.32         1.01 o                         
   2   3   2         36.43         43.92         2.18 o                         
   3   3   2         45.61         41.12         2.97 o                         
   4   3   2        237.63        274.03         5.64 o                         
   5   3   2          1.56          9.65         5.15 o                         
   6   3   2          0.00         -2.17         2.19 o                         
   7   3   2         35.63         26.21         5.39 o                         
   8   3   2          4.96          2.93         3.68 o                         
   9   3   2          2.27         -0.20         3.05 o                         
  -9   4   2          4.57          3.73         4.99 o                         
  -8   4   2          0.35         -0.53         3.38 o                         
  -7   4   2          7.02          2.39         2.80 o                         
  -6   4   2          1.82          3.72         2.01 o                         
  -5   4   2        107.89        107.34        11.76 o                         
  -4   4   2         89.98         69.55         4.27 o                         
  -3   4   2          3.86          5.32         1.84 o                         
  -2   4   2        240.28        218.47         4.10 o                         
  -1   4   2        387.72        376.37         4.99 o                         
   0   4   2        226.66        255.56         6.95 o                         
   1   4   2        397.94        432.26         7.40 o                         
   2   4   2        128.37        112.42         2.51 o                         
   3   4   2         29.31         47.08         3.24 o                         
   4   4   2         11.31         10.88         1.75 o                         
   5   4   2          0.49         -0.95         1.34 o                         
   6   4   2          0.39         -1.06         1.72 o                         
   7   4   2         25.46         18.01         2.96 o                         
   8   4   2          0.16         -3.71         3.73 o                         
   9   4   2         15.86         17.96        11.03 o                         
  -8   5   2         17.62         21.17         7.47 o                         
  -7   5   2         22.00         25.49         4.76 o                         
  -6   5   2          0.03          2.25         2.45 o                         
  -5   5   2          1.41          6.76         2.52 o                         
  -4   5   2         33.85         32.61         3.62 o                         
  -3   5   2          0.21          0.75         1.90 o                         
  -2   5   2         19.49         24.98         3.20 o                         
  -1   5   2         44.18         53.08         3.67 o                         
   0   5   2          7.41         11.02         1.76 o                         
   1   5   2        130.81        161.34        11.65 o                         
   2   5   2         13.62         12.46         2.85 o                         
   3   5   2          0.31          0.10         0.80 o                         
   4   5   2          0.03          0.47         1.11 o                         
   5   5   2          8.47          8.45         3.12 o                         
   6   5   2          0.18         -0.41         1.41 o                         
   7   5   2         50.46         46.27        13.69 o                         
   8   5   2         16.84         13.70        10.49 o                         
  -8   6   2          0.08          0.22         2.70 o                         
  -7   6   2          3.09          6.18         3.54 o                         
  -6   6   2         18.64         20.51         4.15 o                         
  -5   6   2         33.25         24.83         5.69 o                         
  -4   6   2        177.61        170.84         7.36 o                         
  -3   6   2          0.77         37.99        18.59 o                         
  -2   6   2         57.13         52.55         6.69 o                         
  -1   6   2          8.40          8.20         1.24 o                         
   0   6   2         57.38         69.29         7.19 o                         
   1   6   2          1.67         11.97         5.84 o                         
   2   6   2          0.13          0.03         0.85 o                         
   3   6   2        113.62        108.98         3.69 o                         
   4   6   2         44.50         41.43         3.08 o                         
   5   6   2        194.51        187.18        10.66 o                         
   6   6   2         62.79         53.58         5.46 o                         
   7   6   2          0.93          0.08         2.24 o                         
   8   6   2          2.08         -0.18         5.70 o                         
  -7   7   2          5.03          2.63         3.51 o                         
  -6   7   2          3.10          7.29         3.83 o                         
  -5   7   2          1.43          4.89         3.46 o                         
  -4   7   2         31.85         45.17         4.57 o                         
  -3   7   2          2.27          8.87         7.38 o                         
  -2   7   2         64.35         61.31         7.35 o                         
  -1   7   2          9.56         12.43         2.43 o                         
   0   7   2          7.68          5.93         1.41 o                         
   1   7   2        137.64        131.57         4.81 o                         
   2   7   2         75.63         79.24         7.74 o                         
   3   7   2         65.77         63.77         3.44 o                         
   4   7   2        385.57        350.02        28.38 o                         
   5   7   2         14.96         15.61         3.79 o                         
   6   7   2          1.51          1.84         2.81 o                         
   7   7   2          2.34          0.64         2.19 o                         
  -6   8   2          0.00         -2.86         3.38 o                         
  -5   8   2          1.07          2.33         2.90 o                         
  -4   8   2          7.48         12.58         3.54 o                         
  -3   8   2         40.77         54.80        19.48 o                         
  -2   8   2         93.12         85.63        12.18 o                         
  -1   8   2        187.67        191.28         6.52 o                         
   0   8   2         73.34         74.73         3.90 o                         
   1   8   2         11.58         11.50         1.87 o                         
   2   8   2         82.73         88.18         6.29 o                         
   3   8   2         19.27         16.38         2.48 o                         
   4   8   2        103.60         91.11        10.58 o                         
   5   8   2          0.01         -1.12         2.72 o                         
   6   8   2          0.30         -1.99         3.53 o                         
   7   8   2          0.11          5.52         8.53 o                         
  -6   9   2          1.36          3.20         3.80 o                         
  -5   9   2          2.93          8.06         5.78 o                         
  -4   9   2          4.25          5.03         3.09 o                         
  -3   9   2          0.04          6.65         3.32 o                         
  -2   9   2        159.33        182.85        12.81 o                         
  -1   9   2          5.60          8.49         2.03 o                         
   0   9   2          0.31         -1.05         1.27 o                         
   1   9   2          5.00          7.86         2.02 o                         
   2   9   2         16.11         19.02         5.69 o                         
   3   9   2          4.10          0.02         2.26 o                         
   4   9   2          4.09          0.80         5.51 o                         
   5   9   2          0.65          2.32         3.52 o                         
   6   9   2          0.93          2.01         3.75 o                         
  -4  10   2         17.63         15.42         4.27 o                         
  -3  10   2          2.13          4.12         2.93 o                         
  -2  10   2          5.63          5.93         3.02 o                         
  -1  10   2          0.73          2.92         4.18 o                         
   0  10   2         22.13         19.85         2.54 o                         
   1  10   2          0.01          0.68         2.93 o                         
   2  10   2          1.84          5.70         4.00 o                         
   3  10   2          8.36          1.76         5.43 o                         
   4  10   2          0.65         -0.98         3.36 o                         
  -2  11   2          1.56         -2.58         2.58 o                         
  -1  11   2          1.82          1.77         5.33 o                         
   0  11   2          0.85          4.99         6.23 o                         
   1  11   2          0.06         -1.61         5.33 o                         
   2  11   2          0.06          0.21         2.88 o                         
   3  11   2          2.73          5.77         4.34 o                         
  -2 -11   3          1.96         10.57         9.07 o                         
  -1 -11   3          0.11         10.76         8.71 o                         
   0 -11   3          0.00          4.46         4.36 o                         
   1 -11   3          0.14          7.65         3.85 o                         
   2 -11   3          8.30          0.35         4.09 o                         
  -4 -10   3          0.62          3.57         4.24 o                         
  -3 -10   3          6.85          4.38         4.23 o                         
  -2 -10   3          1.08         -1.64         3.34 o                         
  -1 -10   3          0.10          0.71         2.76 o                         
   0 -10   3          0.00          1.68         2.88 o                         
   1 -10   3         27.42         11.58         7.03 o                         
   2 -10   3         37.43         24.13        20.72 o                         
   3 -10   3          6.37          1.22         1.90 o                         
   4 -10   3          3.28          7.00         3.72 o                         
  -5  -9   3          4.24          4.71         4.57 o                         
  -4  -9   3         23.11         24.02         5.99 o                         
  -3  -9   3          0.72          2.04         3.01 o                         
  -2  -9   3          0.08          3.83         3.25 o                         
  -1  -9   3          0.43          1.51         3.83 o                         
   0  -9   3          7.15         14.81         3.77 o                         
   1  -9   3          0.58          3.76         2.61 o                         
   2  -9   3          2.49          1.98         2.69 o                         
   3  -9   3          2.34         -0.49         1.57 o                         
   4  -9   3         14.42         17.10         7.03 o                         
   5  -9   3          0.43          1.29         3.01 o                         
  -6  -8   3          2.00          8.24         4.63 o                         
  -5  -8   3          0.97          1.54         3.36 o                         
  -4  -8   3         19.02         20.15         5.09 o                         
  -3  -8   3         11.88          6.35         4.89 o                         
  -2  -8   3         62.69         57.51         5.78 o                         
  -1  -8   3          1.85          3.67         2.58 o                         
   0  -8   3          2.47          0.21         1.82 o                         
   1  -8   3         58.46         57.96         3.07 o                         
   2  -8   3         16.34         18.39         2.29 o                         
   3  -8   3          0.81          0.69         1.47 o                         
   4  -8   3          4.93          4.02         2.28 o                         
   5  -8   3          9.67          2.60         1.90 o                         
   6  -8   3         10.07          8.73         3.82 o                         
  -7  -7   3          1.60         -0.55         3.62 o                         
  -6  -7   3         12.76          9.53         5.03 o                         
  -5  -7   3          6.25          3.81         5.43 o                         
  -4  -7   3          2.32          1.80         3.01 o                         
  -3  -7   3          3.29         -0.83         2.40 o                         
  -2  -7   3        108.87        102.26         9.25 o                         
  -1  -7   3          3.48          0.54         1.89 o                         
   0  -7   3          2.92          4.63         1.09 o                         
   1  -7   3          0.00          0.87         1.48 o                         
   2  -7   3         34.69         35.88         2.58 o                         
   3  -7   3         16.54         15.68         2.52 o                         
   4  -7   3          0.36          1.93         1.59 o                         
   5  -7   3         29.22         30.17         4.89 o                         
   6  -7   3         16.44          7.53         4.76 o                         
   7  -7   3          5.64          2.32         6.23 o                         
  -8  -6   3          6.19          8.08         8.71 o                         
  -7  -6   3          0.02          0.16         3.03 o                         
  -6  -6   3         31.11         35.18         6.26 o                         
  -5  -6   3         13.15         18.80         4.49 o                         
  -4  -6   3         16.35         14.64         3.83 o                         
  -3  -6   3         13.73         22.28         3.92 o                         
  -2  -6   3          4.53          9.43         5.16 o                         
  -1  -6   3          0.03          1.58         1.58 o                         
   0  -6   3         44.80         49.92         3.33 o                         
   1  -6   3          2.60          2.48         1.08 o                         
   2  -6   3         61.63         61.13         2.83 o                         
   3  -6   3         72.82         75.20         5.94 o                         
   4  -6   3        131.88        127.88         4.73 o                         
   5  -6   3         45.23         46.45         3.70 o                         
   6  -6   3         12.65          9.53         2.39 o                         
   7  -6   3          0.23         19.65        11.03 o                         
   8  -6   3          0.84          5.33         6.76 o                         
  -8  -5   3          7.65          5.55         5.19 o                         
  -7  -5   3          0.10          2.01         3.72 o                         
  -6  -5   3          3.32         13.82         6.05 o                         
  -5  -5   3          0.61          1.92         2.81 o                         
  -4  -5   3         71.75         62.98         5.28 o                         
  -3  -5   3         10.47         10.68         3.02 o                         
  -2  -5   3          0.28          1.54         1.95 o                         
  -1  -5   3         45.37         44.80         2.93 o                         
   0  -5   3        112.67        117.98         2.60 o                         
   1  -5   3         64.62         69.31         2.63 o                         
   2  -5   3        130.34        125.09         3.43 o                         
   3  -5   3         67.96         64.61         3.02 o                         
   4  -5   3        338.14        352.73        10.62 o                         
   5  -5   3        122.31        106.30         6.68 o                         
   6  -5   3         15.37         14.09         3.53 o                         
   7  -5   3          0.01         -0.20         2.14 o                         
   8  -5   3          6.70          6.50         3.53 o                         
  -8  -4   3          2.68          3.03         6.41 o                         
  -7  -4   3          0.71          2.80         3.50 o                         
  -6  -4   3          0.60          1.77         2.74 o                         
  -5  -4   3        120.80        130.55         7.26 o                         
  -4  -4   3         15.58         14.31         3.06 o                         
  -3  -4   3          0.15         -1.07         1.64 o                         
  -2  -4   3         26.01         27.76         2.84 o                         
  -1  -4   3         11.37         14.86         2.48 o                         
   0  -4   3       1338.11       1333.94        33.13 o                         
   1  -4   3         78.75         70.09         2.15 o                         
   2  -4   3          0.77          0.08         1.33 o                         
   3  -4   3        333.05        338.36         6.01 o                         
   4  -4   3         86.57         80.81         3.04 o                         
   5  -4   3          1.33          1.62         2.01 o                         
   6  -4   3         73.24         67.05         6.54 o                         
   7  -4   3          7.00          8.77         6.14 o                         
   8  -4   3          4.62          2.20         2.66 o                         
   9  -4   3          0.09          3.03         6.94 o                         
  -9  -3   3          2.38          1.95         6.41 o                         
  -8  -3   3          3.46         -2.29         4.98 o                         
  -7  -3   3          3.88          3.78         2.11 o                         
  -6  -3   3          2.73          3.58         1.86 o                         
  -5  -3   3         65.95         61.43         4.93 o                         
  -4  -3   3          8.81         11.09         1.53 o                         
  -3  -3   3         39.10         57.81         3.39 o                         
  -2  -3   3       1342.54       1411.18        37.98 o                         
  -1  -3   3       1028.01       1116.15        20.28 o                         
   0  -3   3         14.30         13.23         1.36 o                         
   1  -3   3         70.85         64.73         1.66 o                         
   2  -3   3         92.77         96.34         2.17 o                         
   3  -3   3        105.18        107.95         2.72 o                         
   4  -3   3          0.29          1.03         0.87 o                         
   5  -3   3        222.12        211.99         8.93 o                         
   6  -3   3        241.24        228.38        16.60 o                         
   7  -3   3          0.49          1.39         2.59 o                         
   8  -3   3          1.29          0.07         2.56 o                         
   9  -3   3          0.00          5.44         4.57 o                         
  -9  -2   3          0.41         -0.18         2.90 o                         
  -8  -2   3          0.51         -2.06         2.34 o                         
  -7  -2   3          0.50          0.36         1.57 o                         
  -6  -2   3        149.41        162.27         8.37 o                         
  -5  -2   3          0.05         -1.20         1.20 o                         
  -4  -2   3        361.59        419.08         9.99 o                         
  -3  -2   3       1085.64       1136.23        17.72 o                         
  -2  -2   3          5.85          7.51         1.61 o                         
  -1  -2   3        387.00        447.28         6.58 o                         
   0  -2   3       3867.44       3899.91        25.03 o                         
   1  -2   3         48.99         39.66         2.14 o                         
   2  -2   3        136.76        131.54         2.20 o                         
   3  -2   3         70.54         75.16         4.97 o                         
   4  -2   3        176.07        191.20         5.85 o                         
   5  -2   3         37.43         38.41         4.62 o                         
   6  -2   3         84.29         98.20        10.94 o                         
   7  -2   3         34.67         40.14         5.62 o                         
   8  -2   3         17.42         12.91         4.89 o                         
   9  -2   3         15.78         18.07         5.97 o                         
  -9  -1   3          0.88          1.80         2.64 o                         
  -8  -1   3          6.83         11.10         3.33 o                         
  -7  -1   3         73.32         72.48         4.86 o                         
  -6  -1   3          3.81         11.12         3.83 o                         
  -5  -1   3         37.94         37.59         2.54 o                         
  -4  -1   3        116.72        105.72         2.95 o                         
  -3  -1   3        117.64        134.34         2.87 o                         
  -2  -1   3         81.45         82.63         2.35 o                         
  -1  -1   3       2381.52       2029.50        18.67 o                         
   0  -1   3      14662.20      13523.56        60.83 o                         
   1  -1   3        123.48        135.72         2.56 o                         
   2  -1   3         13.62         22.19         1.49 o                         
   3  -1   3        238.29        235.84         5.59 o                         
   4  -1   3         29.59         30.73         3.14 o                         
   5  -1   3         45.02         33.34         2.04 o                         
   6  -1   3          5.14          8.25         3.19 o                         
   7  -1   3          0.00          1.89         2.74 o                         
   8  -1   3          1.06          5.25         4.21 o                         
   9  -1   3          0.20          9.64        10.49 o                         
  -9   0   3          1.31          1.23         2.67 o                         
  -8   0   3          4.30         -3.10         3.36 o                         
  -7   0   3          1.12          0.32         1.71 o                         
  -6   0   3        670.88        687.09        23.52 o                         
  -5   0   3          3.37          6.07         1.69 o                         
  -4   0   3         13.17          8.43         1.28 o                         
  -3   0   3        325.81        264.43         4.32 o                         
  -2   0   3        895.86        782.13         7.99 o                         
  -1   0   3       1434.16       1278.77        26.86 o                         
   0   0   3       1993.62       1773.39        16.33 o                         
   1   0   3        808.34        814.94        11.74 o                         
   2   0   3        341.51        392.00         6.78 o                         
   3   0   3        285.70        308.89        12.18 o                         
   4   0   3        412.19        445.48        30.41 o                         
   5   0   3          2.11          4.21         3.55 o                         
   6   0   3         36.90         32.15         4.56 o                         
   7   0   3         36.63         42.01         8.45 o                         
   8   0   3          0.22          3.55         3.82 o                         
   9   0   3         22.44         13.61         8.27 o                         
  -9   1   3          0.80          8.55         7.30 o                         
  -8   1   3          5.08          4.96         2.77 o                         
  -7   1   3          3.73          3.00         2.18 o                         
  -6   1   3         89.02         83.06         4.24 o                         
  -5   1   3        145.23        136.13         4.34 o                         
  -4   1   3        110.41        122.47         3.55 o                         
  -3   1   3         98.78        110.22         2.42 o                         
  -2   1   3       2589.41       2485.59        24.51 o                         
  -1   1   3        303.18        272.67         4.00 o                         
   0   1   3        408.08        310.84        10.20 o                         
   1   1   3       6053.17       5530.79        40.92 o                         
   2   1   3        130.01        139.48         3.34 o                         
   3   1   3        451.91        544.09        10.53 o                         
   4   1   3        106.00        153.26         9.15 o                         
   5   1   3        251.65        292.39         9.73 o                         
   6   1   3          4.89          6.75         3.03 o                         
   7   1   3         26.15         32.62         5.26 o                         
   8   1   3          2.31          2.55         3.64 o                         
   9   1   3          0.32          3.16         5.24 o                         
  -9   2   3         19.94          4.80         4.62 o                         
  -8   2   3         12.66         12.71         3.31 o                         
  -7   2   3          0.10          2.15         1.94 o                         
  -6   2   3         20.15         24.46         2.76 o                         
  -5   2   3         22.59         21.86         4.23 o                         
  -4   2   3        698.43        647.59        51.75 o                         
  -3   2   3        460.50        430.00        10.58 o                         
  -2   2   3        423.15        438.94         6.61 o                         
  -1   2   3        155.66        151.47         3.55 o                         
   0   2   3       2030.24       1875.90        16.69 o                         
   1   2   3        568.60        539.39         5.55 o                         
   2   2   3         73.72         92.82         5.43 o                         
   3   2   3       1765.06       2017.83        28.04 o                         
   4   2   3         11.32         17.44         2.52 o                         
   5   2   3         34.74         32.25         5.87 o                         
   6   2   3          0.02         -0.39         1.18 o                         
   7   2   3         56.31         61.58         6.89 o                         
   8   2   3          0.08         -0.33         4.36 o                         
   9   2   3          7.53          9.42         5.26 o                         
  -9   3   3         10.75         25.79         8.37 o                         
  -8   3   3          3.38          1.26         2.45 o                         
  -7   3   3          3.64          2.69         2.12 o                         
  -6   3   3        115.04         94.04        11.21 o                         
  -5   3   3         18.37         15.38         1.75 o                         
  -4   3   3         15.01         13.79         2.28 o                         
  -3   3   3        238.25        208.93         5.42 o                         
  -2   3   3         41.41         50.76         2.38 o                         
  -1   3   3        108.25        103.94         5.06 o                         
   0   3   3        244.04        249.05         3.32 o                         
   1   3   3        773.49        726.78         9.11 o                         
   2   3   3         70.39         66.40         1.79 o                         
   3   3   3        118.86        110.57         4.31 o                         
   4   3   3          0.05          0.02         1.31 o                         
   5   3   3          3.46          1.41         1.71 o                         
   6   3   3         21.82         18.77         2.20 o                         
   7   3   3          2.39          0.60         2.74 o                         
   8   3   3         23.95         28.41         5.78 o                         
   9   3   3          1.31          1.58         3.88 o                         
  -9   4   3          1.84          1.61         5.33 o                         
  -8   4   3         22.94         21.41         4.83 o                         
  -7   4   3          2.56          0.97         3.29 o                         
  -6   4   3        122.78        104.48         6.48 o                         
  -5   4   3          0.21         -0.62         2.67 o                         
  -4   4   3         37.98         33.87         3.63 o                         
  -3   4   3         78.53         64.84         4.55 o                         
  -2   4   3         44.74         42.98         2.52 o                         
  -1   4   3         11.56         10.29         1.26 o                         
   0   4   3        200.08        206.46         3.26 o                         
   1   4   3        157.53        147.28         4.87 o                         
   2   4   3         42.58         40.84         1.69 o                         
   3   4   3          0.79          1.30         0.94 o                         
   4   4   3          4.31          3.86         1.44 o                         
   5   4   3          0.36          5.08         4.89 o                         
   6   4   3          4.25         10.12         4.81 o                         
   7   4   3         29.43         31.68         5.54 o                         
   8   4   3          0.37          4.44         4.01 o                         
  -8   5   3          0.09         91.52        50.96 o                         
  -7   5   3         38.01         35.81         5.15 o                         
  -6   5   3         25.07         24.51         4.26 o                         
  -5   5   3         16.32         11.56         2.89 o                         
  -4   5   3         80.19         77.45         4.87 o                         
  -3   5   3        159.83        160.04         5.81 o                         
  -2   5   3          1.15          2.17         0.72 o                         
  -1   5   3         39.66         44.17         3.29 o                         
   0   5   3         15.94         24.62         1.55 o                         
   1   5   3         24.58         28.48         1.49 o                         
   2   5   3         63.96         71.99         2.37 o                         
   3   5   3          2.55          7.03         1.60 o                         
   4   5   3         97.53        103.43         4.13 o                         
   5   5   3         65.94         65.85         5.10 o                         
   6   5   3          0.02          0.08         2.25 o                         
   7   5   3         25.20         19.42         5.12 o                         
   8   5   3         35.67         43.20         6.28 o                         
  -8   6   3          0.16          6.50         4.21 o                         
  -7   6   3          1.72          2.22         2.90 o                         
  -6   6   3         37.20         34.91         5.09 o                         
  -5   6   3          6.08         11.82         2.99 o                         
  -4   6   3         17.34         22.09         4.27 o                         
  -3   6   3          2.96          0.23         1.54 o                         
  -2   6   3         37.86         44.41         5.52 o                         
  -1   6   3          6.98          9.30         2.11 o                         
   0   6   3        251.30        252.02         4.95 o                         
   1   6   3         45.09         38.75         2.00 o                         
   2   6   3         49.42         53.20         2.38 o                         
   3   6   3          0.06          1.28         1.23 o                         
   4   6   3        243.76        251.70        14.30 o                         
   5   6   3         51.41         51.36         4.25 o                         
   6   6   3         41.14         33.16         6.06 o                         
   7   6   3         18.61         19.65         7.38 o                         
   8   6   3          0.30          7.29         9.61 o                         
  -7   7   3          0.06          1.36         3.83 o                         
  -6   7   3         32.31         34.24         5.24 o                         
  -5   7   3          2.82          4.18         3.02 o                         
  -4   7   3         22.12         25.81         3.54 o                         
  -3   7   3        224.17        226.85         8.71 o                         
  -2   7   3        140.96        159.39         6.44 o                         
  -1   7   3         41.73         44.09         3.31 o                         
   0   7   3         13.36         16.72         2.81 o                         
   1   7   3         85.30         86.84         4.58 o                         
   2   7   3        128.92        130.09         6.94 o                         
   3   7   3        119.43        133.75         7.69 o                         
   4   7   3         18.00         35.07        12.54 o                         
   5   7   3          5.60          8.62         3.25 o                         
   6   7   3          1.02          2.89         2.72 o                         
   7   7   3          6.72         12.62         9.77 o                         
  -6   8   3          5.01          5.00         3.84 o                         
  -5   8   3          7.70          7.22         5.60 o                         
  -4   8   3          0.29          2.21         3.38 o                         
  -3   8   3         28.06         28.86         3.80 o                         
  -2   8   3        248.54        270.88        10.00 o                         
  -1   8   3         29.67         47.22        12.28 o                         
   0   8   3         97.96         98.06         4.09 o                         
   1   8   3        130.93        140.68         5.56 o                         
   2   8   3          0.04         11.23         4.23 o                         
   3   8   3          6.19         11.91         2.45 o                         
   4   8   3          0.10          8.72         7.20 o                         
   5   8   3          0.40          1.62         3.32 o                         
   6   8   3          0.58          0.09         2.49 o                         
   7   8   3          1.72          0.90         5.52 o                         
  -5   9   3          2.51          1.39         2.96 o                         
  -4   9   3          9.85         18.65         4.20 o                         
  -3   9   3        113.19        121.89         7.31 o                         
  -2   9   3          0.87          2.70         3.65 o                         
  -1   9   3         28.39         40.12         4.02 o                         
   0   9   3          5.74          3.68         1.58 o                         
   1   9   3          0.49          7.14         5.09 o                         
   2   9   3          3.39          0.72         1.76 o                         
   3   9   3          0.02         -0.01         2.47 o                         
   4   9   3         12.03         14.72         7.92 o                         
   5   9   3          0.16          0.07         2.88 o                         
   6   9   3          3.26          0.12         2.79 o                         
  -4  10   3          4.77          5.00         3.41 o                         
  -3  10   3          6.04          3.21         5.33 o                         
  -2  10   3          0.05          0.71         2.07 o                         
  -1  10   3          0.16          0.59         1.93 o                         
   0  10   3          0.07          1.50         1.95 o                         
   1  10   3          3.33          1.38         1.61 o                         
   2  10   3          3.40          4.44         4.00 o                         
   3  10   3          3.21          1.28         3.32 o                         
   4  10   3         11.67          7.18         4.57 o                         
  -2  11   3          0.68         -1.13         2.58 o                         
  -1  11   3          2.43          0.47         1.75 o                         
   0  11   3          1.01         -6.58         6.76 o                         
   1  11   3         16.09         26.51         8.90 o                         
   2  11   3          5.89          6.94         6.76 o                         
   3  11   3          0.69          2.14         5.33 o                         
  -1 -11   4          1.20          4.70         6.76 o                         
   0 -11   4          1.01          8.12         4.34 o                         
   1 -11   4         12.59          3.57         3.49 o                         
  -4 -10   4          4.43          5.26         6.76 o                         
  -3 -10   4          0.00          5.31         5.61 o                         
  -2 -10   4          0.90          4.28         7.21 o                         
  -1 -10   4          2.89          1.29         3.08 o                         
   0 -10   4          0.02          3.43         3.32 o                         
   1 -10   4         17.60         16.32         4.54 o                         
   2 -10   4          0.00          1.42         4.27 o                         
   3 -10   4          1.47         -0.10         2.13 o                         
   4 -10   4          0.97          0.71         4.27 o                         
  -5  -9   4          7.56          7.05         7.29 o                         
  -4  -9   4          4.03          3.32         4.17 o                         
  -3  -9   4          2.72          0.45         2.86 o                         
  -2  -9   4          0.17         -0.50         2.56 o                         
  -1  -9   4         16.02         17.24         4.09 o                         
   0  -9   4          2.00          4.71         3.14 o                         
   1  -9   4         13.46         16.69         3.95 o                         
   2  -9   4          8.30          6.56         2.13 o                         
   3  -9   4          0.56         -1.78         1.78 o                         
   4  -9   4         17.08         15.71         7.49 o                         
   5  -9   4          5.93          3.92         3.58 o                         
  -6  -8   4          0.41         -0.35         3.67 o                         
  -5  -8   4          0.13          1.70         3.74 o                         
  -4  -8   4          0.99          2.73         4.17 o                         
  -3  -8   4         20.75         27.43         5.17 o                         
  -2  -8   4          1.91          1.77         2.81 o                         
  -1  -8   4         10.78         15.52         3.49 o                         
   0  -8   4         84.27         85.48         5.84 o                         
   1  -8   4          3.96          3.78         2.38 o                         
   2  -8   4         32.49         31.36         2.77 o                         
   3  -8   4         11.32         12.77         2.93 o                         
   4  -8   4         10.31          2.33         4.00 o                         
   5  -8   4          2.79          3.45         2.45 o                         
   6  -8   4          2.09         11.91         8.00 o                         
  -7  -7   4          0.39          1.28         5.07 o                         
  -6  -7   4          2.66          3.43         3.83 o                         
  -5  -7   4          3.56          7.16         3.73 o                         
  -4  -7   4         27.64         22.88         4.97 o                         
  -3  -7   4         29.06         29.29         4.74 o                         
  -2  -7   4         16.88         20.65         5.07 o                         
  -1  -7   4         27.16         35.87         7.65 o                         
   0  -7   4         97.16         97.37         9.87 o                         
   1  -7   4          0.00         -0.14         1.56 o                         
   2  -7   4         14.17         14.56         2.44 o                         
   3  -7   4          1.24          3.66         1.78 o                         
   4  -7   4          0.13         -1.81         1.81 o                         
   5  -7   4          0.00         -0.44         1.57 o                         
   6  -7   4          6.55          4.10         3.09 o                         
   7  -7   4          7.57         21.17         8.90 o                         
  -8  -6   4          0.10         -7.65         7.65 o                         
  -7  -6   4          0.01          2.08         4.14 o                         
  -6  -6   4         15.86         12.90         5.03 o                         
  -5  -6   4          5.76          6.99         3.92 o                         
  -4  -6   4         19.15         22.95         4.47 o                         
  -3  -6   4          3.07          2.73         2.35 o                         
  -2  -6   4         93.75         84.98         5.53 o                         
  -1  -6   4          9.84         13.21         2.38 o                         
   0  -6   4         22.84         20.58         3.03 o                         
   1  -6   4         42.00         40.40         2.37 o                         
   2  -6   4          1.75          3.02         1.36 o                         
   3  -6   4         13.25         12.74         2.44 o                         
   4  -6   4         38.81         42.46         5.82 o                         
   5  -6   4          0.20         -1.05         1.49 o                         
   6  -6   4          0.05          6.68         4.47 o                         
   7  -6   4          0.30         -0.40         2.85 o                         
   8  -6   4          5.17         -1.06         5.52 o                         
  -8  -5   4          0.93          0.66         3.80 o                         
  -7  -5   4          4.09          5.89         4.23 o                         
  -6  -5   4          0.73         -3.00         3.32 o                         
  -5  -5   4          2.26          2.24         2.96 o                         
  -4  -5   4          4.50          1.82         2.45 o                         
  -3  -5   4          6.49          0.78         2.14 o                         
  -2  -5   4         78.80         84.50         4.84 o                         
  -1  -5   4          1.46          6.69         2.08 o                         
   0  -5   4          0.45         -0.30         0.98 o                         
   1  -5   4         18.68         17.62         1.64 o                         
   2  -5   4         27.12         25.95         1.96 o                         
   3  -5   4        146.13        162.35         5.50 o                         
   4  -5   4         97.85        105.30         5.57 o                         
   5  -5   4          0.44         -0.76         1.34 o                         
   6  -5   4          1.12          2.51         1.79 o                         
   7  -5   4          0.04         28.11        24.73 o                         
   8  -5   4         23.25         23.24        13.34 o                         
  -8  -4   4          0.03          0.42         3.57 o                         
  -7  -4   4          2.88          1.71         4.45 o                         
  -6  -4   4          1.61          1.15         2.63 o                         
  -5  -4   4         46.65         44.90         5.03 o                         
  -4  -4   4         98.66         96.65        11.47 o                         
  -3  -4   4        203.25        241.90        14.58 o                         
  -2  -4   4        237.13        273.93        12.37 o                         
  -1  -4   4          0.26          4.46         1.87 o                         
   0  -4   4         10.35         13.72         1.10 o                         
   1  -4   4        763.15        716.98        16.23 o                         
   2  -4   4        340.26        369.34         9.59 o                         
   3  -4   4         47.54         52.61         2.42 o                         
   4  -4   4         31.47         30.82         2.14 o                         
   5  -4   4          1.41         14.24         5.99 o                         
   6  -4   4          0.22         -1.50         2.31 o                         
   7  -4   4          0.64          3.28         2.64 o                         
   8  -4   4          1.92          0.76         2.47 o                         
  -9  -3   4          1.17         -1.31         3.76 o                         
  -8  -3   4          2.78          1.61         3.62 o                         
  -7  -3   4          0.01          0.35         2.78 o                         
  -6  -3   4         10.33         11.89         3.57 o                         
  -5  -3   4        129.30        132.56         6.65 o                         
  -4  -3   4         93.02         91.66         7.38 o                         
  -3  -3   4         82.49         83.03         4.00 o                         
  -2  -3   4        211.71        198.20         7.47 o                         
  -1  -3   4       1850.41       1779.99        22.45 o                         
   0  -3   4         29.20         26.89         2.30 o                         
   1  -3   4        239.55        231.01         3.57 o                         
   2  -3   4          5.45          5.03         0.88 o                         
   3  -3   4         29.75         29.68         1.77 o                         
   4  -3   4          2.89          2.07         0.96 o                         
   5  -3   4         12.49         10.34         1.77 o                         
   6  -3   4         71.08         88.36         6.18 o                         
   7  -3   4         24.66         20.32         5.52 o                         
   8  -3   4         11.97         18.84         4.71 o                         
   9  -3   4          0.01          4.61         5.43 o                         
  -9  -2   4          0.13          0.19         2.76 o                         
  -8  -2   4          6.41          9.89         4.71 o                         
  -7  -2   4         70.87         73.33         7.04 o                         
  -6  -2   4        147.74        159.85         5.80 o                         
  -5  -2   4        197.30        192.89        23.21 o                         
  -4  -2   4         72.88         68.14         5.32 o                         
  -3  -2   4          3.21          0.23         1.02 o                         
  -2  -2   4         93.84        108.87         3.32 o                         
  -1  -2   4        774.08        768.81        10.31 o                         
   0  -2   4        282.38        261.83         4.45 o                         
   1  -2   4        410.37        470.84         5.52 o                         
   2  -2   4          4.96          8.80         2.67 o                         
   3  -2   4         85.37         99.11         3.72 o                         
   4  -2   4         39.75         27.61         1.96 o                         
   5  -2   4         60.75         42.79         5.97 o                         
   6  -2   4        294.95        295.58        11.42 o                         
   7  -2   4         57.69         65.95        10.94 o                         
   8  -2   4          5.54          2.84         5.24 o                         
   9  -2   4          3.88          0.66         3.26 o                         
  -9  -1   4          2.19         -0.35         2.04 o                         
  -8  -1   4          3.39         10.14         6.58 o                         
  -7  -1   4        177.61        182.80         8.88 o                         
  -6  -1   4          4.68          8.04         2.29 o                         
  -5  -1   4        184.18        172.63         5.05 o                         
  -4  -1   4         32.47         34.30         1.87 o                         
  -3  -1   4         53.47         49.88         1.64 o                         
  -2  -1   4        142.02        139.25         3.20 o                         
  -1  -1   4        548.59        532.50        22.76 o                         
   0  -1   4         25.44         30.76         1.31 o                         
   1  -1   4        297.78        308.27         9.84 o                         
   2  -1   4        290.85        204.61        20.45 o                         
   3  -1   4        245.39        279.01        12.54 o                         
   4  -1   4         68.83         61.49         4.90 o                         
   5  -1   4          0.01          0.24         3.20 o                         
   6  -1   4         55.92         63.69         5.66 o                         
   7  -1   4          0.51          0.15         3.03 o                         
   8  -1   4         21.46         29.21         6.09 o                         
   9  -1   4         11.87          8.15         5.35 o                         
  -9   0   4          1.81          1.99         2.44 o                         
  -8   0   4          2.85          2.85         4.09 o                         
  -7   0   4         14.95         19.24         3.23 o                         
  -6   0   4        453.01        488.49        11.25 o                         
  -5   0   4          2.88          7.25         5.69 o                         
  -4   0   4         64.10         58.05         4.08 o                         
  -3   0   4         58.44         51.28         2.03 o                         
  -2   0   4        253.57        207.46         8.36 o                         
  -1   0   4          2.88          3.52         0.36 o                         
   0   0   4        123.21        120.71         4.58 o                         
   1   0   4        635.50        734.72         9.78 o                         
   2   0   4         13.12         16.73         1.51 o                         
   3   0   4        764.68        881.77        28.37 o                         
   4   0   4          8.68         18.04         2.83 o                         
   5   0   4          5.72         10.81         6.32 o                         
   6   0   4         66.20         70.35         7.56 o                         
   7   0   4         24.07         27.11         5.29 o                         
   8   0   4          2.47          4.75         3.96 o                         
   9   0   4          7.78          1.29         3.95 o                         
  -9   1   4          1.72          2.15         3.08 o                         
  -8   1   4          4.00          4.23         2.40 o                         
  -7   1   4          0.51          1.61         3.56 o                         
  -6   1   4          8.14          9.28         2.83 o                         
  -5   1   4          1.65          3.69         1.29 o                         
  -4   1   4        171.60        175.87         4.08 o                         
  -3   1   4         59.90         64.89         2.04 o                         
  -2   1   4       1080.13       1033.96        12.38 o                         
  -1   1   4          7.17         11.90         1.78 o                         
   0   1   4        387.50        403.03         5.49 o                         
   1   1   4       6109.73       5779.88        34.77 o                         
   2   1   4       1565.75       1674.11        92.13 o                         
   3   1   4       1249.05       1518.35        23.89 o                         
   4   1   4        713.27        860.44        36.73 o                         
   5   1   4          1.27          2.43         2.31 o                         
   6   1   4         21.80         27.67         4.14 o                         
   7   1   4          8.72         13.78         5.33 o                         
   8   1   4          2.23          7.84         4.38 o                         
   9   1   4          0.61          5.20         4.70 o                         
  -9   2   4         13.00          9.24         5.69 o                         
  -8   2   4          9.42          9.80         7.92 o                         
  -7   2   4          0.73          0.12         1.43 o                         
  -6   2   4          0.87          2.69         2.08 o                         
  -5   2   4         96.41         90.76         3.64 o                         
  -4   2   4         30.63         25.87         3.21 o                         
  -3   2   4        507.48        536.62        10.14 o                         
  -2   2   4        809.03        884.23        11.71 o                         
  -1   2   4         74.65         65.58         7.02 o                         
   0   2   4       7676.20       7528.17        55.83 o                         
   1   2   4       1051.53        928.23         8.38 o                         
   2   2   4        232.68        269.88         5.43 o                         
   3   2   4         22.76         22.81         2.30 o                         
   4   2   4         50.32         43.77         3.75 o                         
   5   2   4          8.18         10.28         3.19 o                         
   6   2   4         33.79         32.06         4.61 o                         
   7   2   4         65.49         70.96         9.61 o                         
   8   2   4          0.02          4.11         3.94 o                         
   9   2   4          0.01          2.52         4.40 o                         
  -9   3   4          1.62          2.88         3.72 o                         
  -8   3   4          3.81          4.07         3.46 o                         
  -7   3   4          1.27          5.13         2.96 o                         
  -6   3   4          1.63          4.10         2.18 o                         
  -5   3   4         59.29         53.25         3.82 o                         
  -4   3   4          4.39          4.00         0.92 o                         
  -3   3   4        464.11        462.77        13.25 o                         
  -2   3   4        442.71        388.03        13.61 o                         
  -1   3   4       1510.70       1556.25        17.77 o                         
   0   3   4         61.66         61.31         1.75 o                         
   1   3   4        690.84        761.27        13.13 o                         
   2   3   4       1325.18       1180.39        12.43 o                         
   3   3   4          6.20          9.40         1.24 o                         
   4   3   4         13.24          9.44         1.84 o                         
   5   3   4          0.01          0.31         0.91 o                         
   6   3   4         26.20         31.19         4.92 o                         
   7   3   4          9.74         23.13         5.13 o                         
   8   3   4          2.54          0.05         2.86 o                         
   9   3   4          5.13          6.77         5.13 o                         
  -8   4   4          1.35          4.72         3.39 o                         
  -7   4   4          0.05         -1.38         2.31 o                         
  -6   4   4        177.90        147.58         9.69 o                         
  -5   4   4         82.97         68.74         4.65 o                         
  -4   4   4        158.80        143.97         5.51 o                         
  -3   4   4        621.11        632.64        11.92 o                         
  -2   4   4        107.56         92.91         3.29 o                         
  -1   4   4        115.62        114.83         6.64 o                         
   0   4   4        658.39        689.55         8.03 o                         
   1   4   4         52.56         47.35         1.78 o                         
   2   4   4          8.32          9.63         1.24 o                         
   3   4   4         15.86         13.11         1.79 o                         
   4   4   4         59.14         57.02         3.57 o                         
   5   4   4          0.01          0.40         1.17 o                         
   6   4   4         59.17         61.11         6.26 o                         
   7   4   4         31.45         34.90         5.82 o                         
   8   4   4          7.32          5.11         4.45 o                         
   9   4   4          1.74          1.58         4.24 o                         
  -8   5   4          4.52          2.53         7.02 o                         
  -7   5   4          0.41         -3.40         3.40 o                         
  -6   5   4          6.32          3.67         6.14 o                         
  -5   5   4        191.62        181.01         7.59 o                         
  -4   5   4          0.49          0.63         2.31 o                         
  -3   5   4         46.22         55.26         7.55 o                         
  -2   5   4          0.21         -0.53         1.28 o                         
  -1   5   4         15.81         16.38         1.14 o                         
   0   5   4        258.29        288.23         9.08 o                         
   1   5   4         18.81         21.75         1.55 o                         
   2   5   4          6.38          3.86         1.06 o                         
   3   5   4          2.45          2.99         1.22 o                         
   4   5   4        286.25        272.73         9.33 o                         
   5   5   4         47.58         39.93         3.33 o                         
   6   5   4          0.87         -1.53         1.59 o                         
   7   5   4         12.74          7.95         4.39 o                         
   8   5   4          2.01          3.75         4.31 o                         
  -8   6   4          0.44          3.06         4.27 o                         
  -7   6   4         37.59         47.10         7.92 o                         
  -6   6   4          5.54          6.48         4.36 o                         
  -5   6   4          0.43          3.50         4.17 o                         
  -4   6   4          5.27         11.18         2.96 o                         
  -3   6   4         90.27         97.87        11.38 o                         
  -2   6   4        120.29        126.16         6.31 o                         
  -1   6   4          0.44          2.20         1.29 o                         
   0   6   4          6.98         20.74         9.61 o                         
   1   6   4         78.23         77.98         6.76 o                         
   2   6   4        204.57        195.48        10.64 o                         
   3   6   4         44.88         36.76         2.88 o                         
   4   6   4         24.47         30.22         4.94 o                         
   5   6   4          3.71          3.11         2.41 o                         
   6   6   4          0.64          2.22         2.05 o                         
   7   6   4         20.00         17.80        12.00 o                         
  -7   7   4          1.86         -0.39         2.66 o                         
  -6   7   4         16.38         21.61         4.78 o                         
  -5   7   4          0.89          1.83         2.59 o                         
  -4   7   4          2.12          2.65         2.63 o                         
  -3   7   4        426.46        448.60        13.05 o                         
  -2   7   4         59.20         79.82         4.97 o                         
  -1   7   4         86.88         94.42         4.80 o                         
   0   7   4        103.78         97.72         3.96 o                         
   1   7   4         20.03         19.49         2.03 o                         
   2   7   4          0.87          8.00         4.61 o                         
   3   7   4        147.12        129.24        15.36 o                         
   4   7   4         42.82         33.58         3.74 o                         
   5   7   4         76.39         61.91         4.62 o                         
   6   7   4          5.91          2.62         2.45 o                         
   7   7   4          1.26         -0.71         5.86 o                         
  -6   8   4          0.03          2.80         2.95 o                         
  -5   8   4          2.15          5.39         3.49 o                         
  -4   8   4         51.19         59.42        11.83 o                         
  -3   8   4          1.63          4.12         2.56 o                         
  -2   8   4         48.13         70.80        12.53 o                         
  -1   8   4         19.88         19.87         3.20 o                         
   0   8   4          0.15          1.64         1.41 o                         
   1   8   4         13.54         17.38         4.23 o                         
   2   8   4         17.65         18.63         2.61 o                         
   3   8   4          0.13          0.25         1.48 o                         
   4   8   4          3.18          3.56         4.36 o                         
   5   8   4          1.31          3.99         3.22 o                         
   6   8   4          0.03         -0.27         2.69 o                         
  -5   9   4         51.09         49.70        13.60 o                         
  -4   9   4         33.84         38.14         5.05 o                         
  -3   9   4         18.03         33.06         9.43 o                         
  -2   9   4          6.98         15.01         5.96 o                         
  -1   9   4         55.41         46.78         4.33 o                         
   0   9   4          0.10          0.65         1.44 o                         
   1   9   4         23.37         20.88         2.60 o                         
   2   9   4          7.70          9.25         2.52 o                         
   3   9   4          7.96          3.71         2.13 o                         
   4   9   4          4.46          2.48         3.45 o                         
   5   9   4          0.68         -0.40         2.99 o                         
   6   9   4          2.30          6.11         4.31 o                         
  -4  10   4         18.79         32.14         5.55 o                         
  -3  10   4          7.85         10.67         3.76 o                         
  -2  10   4          2.79         -1.19         2.45 o                         
  -1  10   4          4.27          3.33         5.77 o                         
   0  10   4          0.03          1.21         1.93 o                         
   1  10   4          4.89          2.44         3.46 o                         
   2  10   4          4.45          4.05         3.36 o                         
   3  10   4          3.67          1.42         4.89 o                         
   4  10   4          4.76          1.34         3.63 o                         
  -2  11   4          1.28         -0.05         2.85 o                         
  -1  11   4          3.57          1.54         2.55 o                         
   0  11   4         10.35         10.67         7.29 o                         
   1  11   4          0.29          1.77         5.33 o                         
   2  11   4          6.51          3.91         5.86 o                         
  -3 -10   5          0.31         -0.94         3.45 o                         
  -2 -10   5          3.27          0.32         2.81 o                         
  -1 -10   5          1.23         -0.82         2.74 o                         
   0 -10   5          3.31          1.78         5.16 o                         
   1 -10   5          0.05          2.38         2.96 o                         
   2 -10   5          4.52          1.00         3.38 o                         
   3 -10   5          1.51          0.88         2.47 o                         
  -5  -9   5          1.08         -2.33         4.44 o                         
  -4  -9   5          2.79          7.27         4.12 o                         
  -3  -9   5          3.60          0.48         3.03 o                         
  -2  -9   5          0.73         -0.71         2.69 o                         
  -1  -9   5          6.51          4.67         3.14 o                         
   0  -9   5          0.74         -1.82         2.58 o                         
   1  -9   5          0.20          5.36         3.01 o                         
   2  -9   5          8.51          8.10         3.14 o                         
   3  -9   5         21.41         14.64         7.92 o                         
   4  -9   5          4.15          2.98         2.16 o                         
   5  -9   5          4.59         -2.48         4.62 o                         
  -6  -8   5          0.41          0.00         3.36 o                         
  -5  -8   5          0.00          6.87         7.74 o                         
  -4  -8   5          3.03          6.54         5.77 o                         
  -3  -8   5          2.82          0.87         2.69 o                         
  -2  -8   5         32.30         24.26         5.33 o                         
  -1  -8   5         66.17         73.84         6.76 o                         
   0  -8   5          1.30          0.00         1.77 o                         
   1  -8   5         43.02         49.27         8.98 o                         
   2  -8   5          1.74          1.82         1.57 o                         
   3  -8   5          1.01          3.08         3.55 o                         
   4  -8   5          0.39          1.00         1.89 o                         
   5  -8   5          0.29         -0.48         1.95 o                         
   6  -8   5          4.04          1.77         5.33 o                         
  -7  -7   5          0.60          4.16         5.08 o                         
  -6  -7   5          1.82          2.60         3.89 o                         
  -5  -7   5          2.72          3.62         4.05 o                         
  -4  -7   5         11.68         10.49         4.45 o                         
  -3  -7   5        128.93        134.18        14.05 o                         
  -2  -7   5         35.92         43.65         5.86 o                         
  -1  -7   5          9.19          6.68         2.64 o                         
   0  -7   5          0.35          1.63         3.20 o                         
   1  -7   5          0.03          4.29         4.07 o                         
   2  -7   5          1.03         -1.61         1.61 o                         
   3  -7   5          0.99          1.10         1.52 o                         
   4  -7   5          8.71          9.27         2.43 o                         
   5  -7   5          3.08         -2.13         2.29 o                         
   6  -7   5          0.02         -0.99         2.56 o                         
   7  -7   5          6.70         14.76         8.37 o                         
  -7  -6   5          8.33         17.99         9.33 o                         
  -6  -6   5          0.21          2.58         3.77 o                         
  -5  -6   5         10.38          9.61         4.28 o                         
  -4  -6   5          1.57          7.44         3.71 o                         
  -3  -6   5         31.09         34.85         4.40 o                         
  -2  -6   5          0.14          1.83         2.31 o                         
  -1  -6   5         23.55         31.15         3.75 o                         
   0  -6   5         68.24         50.67         1.96 o                         
   1  -6   5         75.23         67.26         3.24 o                         
   2  -6   5         56.31         55.75         3.46 o                         
   3  -6   5          8.73         12.01         2.52 o                         
   4  -6   5        143.47        146.15         6.89 o                         
   5  -6   5          2.06          1.10         1.62 o                         
   6  -6   5         10.68         12.72         3.38 o                         
   7  -6   5          3.15          5.93         3.22 o                         
  -8  -5   5          0.06          0.16         3.54 o                         
  -7  -5   5          1.89          0.97         3.39 o                         
  -6  -5   5          0.22          6.40         4.15 o                         
  -5  -5   5          1.75         -3.20         3.20 o                         
  -4  -5   5         12.02         11.17         3.38 o                         
  -3  -5   5          0.13          1.06         2.14 o                         
  -2  -5   5        167.61        185.92         7.22 o                         
  -1  -5   5         51.28         44.15         7.91 o                         
   0  -5   5          4.91          4.68         1.12 o                         
   1  -5   5         29.57         21.71         2.60 o                         
   2  -5   5        189.00        176.03         4.29 o                         
   3  -5   5          0.45         -0.59         1.16 o                         
   4  -5   5        106.50        110.57         4.14 o                         
   5  -5   5          7.27          7.53         1.86 o                         
   6  -5   5          6.97          5.00         2.77 o                         
   7  -5   5          0.14         -0.66         2.04 o                         
   8  -5   5         34.18         32.21        14.93 o                         
  -8  -4   5          0.16          4.32         4.61 o                         
  -7  -4   5          4.81          3.13         3.75 o                         
  -6  -4   5         82.48         85.23         7.35 o                         
  -5  -4   5          2.11         -0.61         2.49 o                         
  -4  -4   5         23.95         22.52         3.83 o                         
  -3  -4   5         11.17         17.37         2.81 o                         
  -2  -4   5         40.04         48.49         3.74 o                         
  -1  -4   5         88.05         93.21         3.83 o                         
   0  -4   5         72.28         67.29         2.90 o                         
   1  -4   5        174.09        175.93         3.75 o                         
   2  -4   5         52.87         54.02         3.07 o                         
   3  -4   5         48.33         49.37         2.28 o                         
   4  -4   5         22.85         20.12         1.86 o                         
   5  -4   5        333.79        327.62        11.13 o                         
   6  -4   5        186.17        179.44         8.65 o                         
   7  -4   5         40.70         39.34         5.60 o                         
   8  -4   5          4.87          2.08         3.04 o                         
  -9  -3   5          1.05          2.85         6.05 o                         
  -8  -3   5         11.89         11.80         5.24 o                         
  -7  -3   5         17.38         23.48         5.52 o                         
  -6  -3   5         27.85         29.33         4.65 o                         
  -5  -3   5          2.23          0.26         2.22 o                         
  -4  -3   5          8.58          5.50         2.76 o                         
  -3  -3   5         55.46         69.66         3.29 o                         
  -2  -3   5        453.69        459.10        16.45 o                         
  -1  -3   5        442.01        394.67         7.80 o                         
   0  -3   5        162.56        167.12         7.47 o                         
   1  -3   5         42.06         37.43         2.16 o                         
   2  -3   5         71.36         64.78         2.72 o                         
   3  -3   5        364.22        311.09         5.25 o                         
   4  -3   5         21.20         20.48         1.51 o                         
   5  -3   5         17.28         16.12         3.05 o                         
   6  -3   5        463.34        462.46        15.75 o                         
   7  -3   5          0.68          1.51         2.63 o                         
   8  -3   5          0.54         -1.33         3.11 o                         
   9  -3   5          8.52         10.24         5.24 o                         
  -9  -2   5          0.32         12.48         5.29 o                         
  -8  -2   5          8.59          5.69         4.10 o                         
  -7  -2   5        121.91        103.32         8.51 o                         
  -6  -2   5         78.40         75.40         4.28 o                         
  -5  -2   5         16.92         13.68         3.10 o                         
  -4  -2   5        126.43        118.18         8.49 o                         
  -3  -2   5         10.91         12.26         1.72 o                         
  -2  -2   5         46.43         46.79         3.60 o                         
  -1  -2   5         17.28         16.97         1.74 o                         
   0  -2   5       1568.71       1616.49        14.74 o                         
   1  -2   5       2274.03       2317.38        20.35 o                         
   2  -2   5         45.32         56.40         5.41 o                         
   3  -2   5          0.26         -0.61         0.61 o                         
   4  -2   5        347.23        294.49         7.80 o                         
   5  -2   5         84.08         93.18         5.44 o                         
   6  -2   5        100.38        106.12         7.34 o                         
   7  -2   5         17.77         21.61         4.74 o                         
   8  -2   5          0.01          4.23         3.57 o                         
   9  -2   5          0.78          2.28         4.13 o                         
  -9  -1   5          0.48         -1.83         4.71 o                         
  -8  -1   5          3.41          3.16         3.20 o                         
  -7  -1   5        111.85        103.04         5.30 o                         
  -6  -1   5         14.46         18.94         2.61 o                         
  -5  -1   5          0.93          1.21         1.18 o                         
  -4  -1   5          0.00          1.13         0.93 o                         
  -3  -1   5          1.95          2.59         0.73 o                         
  -2  -1   5         23.79         23.76         0.89 o                         
  -1  -1   5        728.44        748.89         8.19 o                         
   0  -1   5       1926.73       1822.12        34.95 o                         
   1  -1   5         29.87         24.88         1.42 o                         
   2  -1   5        582.77        515.67        14.52 o                         
   3  -1   5        208.17        229.88        13.43 o                         
   4  -1   5        182.62        191.77         6.89 o                         
   5  -1   5         15.08         14.37         3.20 o                         
   6  -1   5         21.54         23.72         4.27 o                         
   7  -1   5         35.58         46.40         6.02 o                         
   8  -1   5          3.13         -0.04         2.63 o                         
   9  -1   5         22.66         27.90         7.21 o                         
  -9   0   5          1.85         -0.18         3.03 o                         
  -8   0   5          0.36         31.52        23.57 o                         
  -7   0   5          2.62          1.92         2.45 o                         
  -6   0   5         19.42         20.44         2.87 o                         
  -5   0   5         40.08         43.00         2.73 o                         
  -4   0   5         38.55         38.89         1.94 o                         
  -3   0   5        945.78       1004.65        11.01 o                         
  -2   0   5        436.63        407.71        11.10 o                         
  -1   0   5         51.29         41.64         1.00 o                         
   0   0   5        991.93        918.99        13.13 o                         
   1   0   5          6.22          3.47         2.76 o                         
   2   0   5        112.44        134.42         3.77 o                         
   3   0   5         73.94         67.55         4.09 o                         
   4   0   5         42.14         39.83         7.30 o                         
   5   0   5         82.97         95.53         6.04 o                         
   6   0   5         31.61         34.38         6.49 o                         
   7   0   5         27.70         35.29         5.50 o                         
   8   0   5          5.61          5.86         4.27 o                         
   9   0   5          1.35         -1.27         4.09 o                         
  -9   1   5         19.11         26.56         5.07 o                         
  -8   1   5          0.80         -0.56         1.93 o                         
  -7   1   5         19.64         24.01         4.24 o                         
  -6   1   5          4.51          8.45         2.96 o                         
  -5   1   5          5.64          3.64         1.78 o                         
  -4   1   5         64.99         52.69         2.45 o                         
  -3   1   5        200.60        219.39         5.10 o                         
  -2   1   5        677.62        629.45         8.58 o                         
  -1   1   5        323.02        308.06         6.00 o                         
   0   1   5        166.81        161.44         2.94 o                         
   1   1   5       2595.30       2498.31        19.28 o                         
   2   1   5       1355.51       1419.75        19.03 o                         
   3   1   5        193.81        218.94         6.45 o                         
   4   1   5          6.97         19.49         2.83 o                         
   5   1   5         53.22         67.39         6.68 o                         
   6   1   5          1.77          4.65         2.96 o                         
   7   1   5         33.34         48.30         6.20 o                         
   8   1   5          0.59          2.42         4.98 o                         
   9   1   5          1.54          6.82         5.03 o                         
  -9   2   5          7.00          3.21         3.40 o                         
  -8   2   5          4.16          6.53         3.49 o                         
  -7   2   5          0.41          2.13         2.05 o                         
  -6   2   5         26.44         24.05         2.72 o                         
  -5   2   5        184.12        176.64         9.17 o                         
  -4   2   5         46.74         40.95         2.94 o                         
  -3   2   5         36.41         27.28         1.37 o                         
  -2   2   5       1165.28       1118.23        14.44 o                         
  -1   2   5        907.86        886.73        19.60 o                         
   0   2   5       1192.03       1124.40         9.61 o                         
   1   2   5          6.83          7.11         0.81 o                         
   2   2   5         55.39         46.57         2.76 o                         
   3   2   5         14.70         13.65         3.03 o                         
   4   2   5          0.28          1.38         1.52 o                         
   5   2   5        243.81        265.07        16.19 o                         
   6   2   5         13.10         22.41         6.13 o                         
   7   2   5         12.97         13.25         4.70 o                         
   8   2   5          4.08          2.30         6.32 o                         
   9   2   5          1.35          3.23         4.52 o                         
  -9   3   5          6.83         15.46         5.09 o                         
  -8   3   5         27.00         32.79         5.52 o                         
  -7   3   5          0.93          1.60         3.30 o                         
  -6   3   5         15.69         17.90         3.44 o                         
  -5   3   5          8.56         11.49         4.17 o                         
  -4   3   5        409.33        351.86         9.19 o                         
  -3   3   5         47.40         52.01         2.90 o                         
  -2   3   5        752.43        818.78        12.64 o                         
  -1   3   5        395.11        344.64         6.12 o                         
   0   3   5        437.32        456.16        13.79 o                         
   1   3   5         19.71         19.66         1.32 o                         
   2   3   5        477.28        437.06         6.36 o                         
   3   3   5        144.49        141.09        13.25 o                         
   4   3   5         57.12         53.14         5.50 o                         
   5   3   5          0.08          2.67         6.59 o                         
   6   3   5          0.41         -3.65         4.71 o                         
   7   3   5         27.77         26.72         5.15 o                         
   8   3   5          1.67          2.64         3.97 o                         
   9   3   5          4.16          4.68         4.86 o                         
  -8   4   5          0.20         -3.24         3.39 o                         
  -7   4   5         27.36         34.81         8.89 o                         
  -6   4   5         54.05         48.93         6.23 o                         
  -5   4   5         24.39         17.73         3.25 o                         
  -4   4   5          8.57         16.30         2.73 o                         
  -3   4   5         58.88         55.87         4.45 o                         
  -2   4   5         19.66         23.28         2.26 o                         
  -1   4   5        559.14        575.25         9.63 o                         
   0   4   5        107.33        105.33         2.56 o                         
   1   4   5         54.26         56.71         2.43 o                         
   2   4   5         62.04         68.99         2.98 o                         
   3   4   5          0.51          0.61         1.14 o                         
   4   4   5          0.07          1.29         1.23 o                         
   5   4   5         49.10         39.38        29.61 o                         
   6   4   5          0.88          3.15         3.36 o                         
   7   4   5         31.65         47.17         6.44 o                         
   8   4   5          0.97         -0.29         3.19 o                         
  -8   5   5          2.07          9.20         7.20 o                         
  -7   5   5          1.43         -1.07         2.61 o                         
  -6   5   5          4.23          6.78         2.99 o                         
  -5   5   5         38.72         25.79         3.75 o                         
  -4   5   5          8.96         12.43         2.93 o                         
  -3   5   5          0.44         -1.13         1.44 o                         
  -2   5   5         71.52         75.42         5.33 o                         
  -1   5   5        207.94        203.44         5.33 o                         
   0   5   5        238.20        250.10         5.37 o                         
   1   5   5          0.05          0.98         0.94 o                         
   2   5   5          2.87          3.94         1.79 o                         
   3   5   5          0.21          1.45         2.02 o                         
   4   5   5        181.58        160.69        11.72 o                         
   5   5   5          8.41         21.42         7.02 o                         
   6   5   5         55.94         70.26        15.55 o                         
   7   5   5         42.84         52.95         7.03 o                         
   8   5   5          0.02          0.78         3.92 o                         
  -7   6   5          0.02          1.54         2.98 o                         
  -6   6   5         21.35         11.37         3.72 o                         
  -5   6   5          1.15          3.77         2.67 o                         
  -4   6   5          0.76          0.24         5.96 o                         
  -3   6   5         28.52         37.10         4.05 o                         
  -2   6   5         23.17         22.36         2.96 o                         
  -1   6   5         57.54         68.53         4.27 o                         
   0   6   5          5.33          7.22         1.58 o                         
   1   6   5         46.50         45.33         2.48 o                         
   2   6   5         22.83         25.08         6.50 o                         
   3   6   5        339.20        329.95         7.77 o                         
   4   6   5        444.54        445.43        28.12 o                         
   5   6   5         82.98         81.08        10.53 o                         
   6   6   5          0.00          1.42         3.02 o                         
   7   6   5          1.52          5.15         4.80 o                         
   8   6   5         11.86         11.38        10.85 o                         
  -7   7   5          0.85         -3.97         3.97 o                         
  -6   7   5          0.01         -0.75         2.73 o                         
  -5   7   5          1.94          3.30         4.62 o                         
  -4   7   5          0.02         -0.08         1.97 o                         
  -3   7   5        148.45        182.97        13.60 o                         
  -2   7   5        135.96        141.70         6.57 o                         
   0   7   5         57.88         60.70         4.14 o                         
   1   7   5        308.95        317.10         7.05 o                         
   2   7   5         99.89        103.34         4.28 o                         
   3   7   5         30.27         36.39         5.23 o                         
   4   7   5         65.01         60.20         4.10 o                         
   5   7   5          0.25         -0.56         4.86 o                         
   6   7   5          0.00          2.67         2.86 o                         
   7   7   5          5.54         -2.85         8.00 o                         
  -6   8   5          3.70          3.12         3.49 o                         
  -5   8   5         23.59         28.22         6.84 o                         
  -4   8   5          3.60          3.85         2.91 o                         
  -3   8   5        207.59        217.47         9.77 o                         
  -2   8   5        276.27        293.05        10.26 o                         
  -1   8   5        155.71        164.08         6.83 o                         
   0   8   5         37.43         31.06         2.63 o                         
   1   8   5        108.83        102.19         5.06 o                         
   2   8   5         32.52         29.98         4.13 o                         
   3   8   5          6.22          5.21         2.17 o                         
   4   8   5          0.01         -0.47         1.66 o                         
   5   8   5          0.71          3.43         2.44 o                         
   6   8   5          0.88         -0.70         2.27 o                         
  -5   9   5          0.57          2.31         3.11 o                         
  -4   9   5         23.42         25.94         5.43 o                         
  -3   9   5         40.49         44.52         4.93 o                         
  -2   9   5         47.86         46.52         4.98 o                         
  -1   9   5          4.15         15.99         3.09 o                         
   0   9   5         10.82         10.79         2.79 o                         
   1   9   5          0.59          0.42         1.44 o                         
   2   9   5         18.89         19.86        10.23 o                         
   3   9   5          9.18         15.01         3.45 o                         
   4   9   5          3.48          2.64         3.42 o                         
   5   9   5          1.31          1.96         3.25 o                         
  -4  10   5          5.18          3.62         3.57 o                         
  -3  10   5          0.31          1.03         5.16 o                         
  -2  10   5          6.02          4.41         4.62 o                         
  -1  10   5          0.02          0.95         3.20 o                         
   0  10   5          4.17          1.37         2.07 o                         
   1  10   5          5.76          1.98         2.31 o                         
   2  10   5          6.56          4.57         2.16 o                         
   3  10   5          1.28          7.57         4.38 o                         
   4  10   5          1.90          5.15         7.11 o                         
  -2  11   5          0.42         -0.07         7.12 o                         
  -1  11   5          0.20          4.06         2.90 o                         
   0  11   5          0.01          1.15         2.25 o                         
   1  11   5          0.00         -0.53         4.99 o                         
   2  11   5          4.58          8.90         7.29 o                         
  -3 -10   6          3.25          2.97         4.27 o                         
  -2 -10   6          6.43         15.49         5.43 o                         
  -1 -10   6          0.07         -0.35         3.83 o                         
   0 -10   6          1.83          1.61         3.01 o                         
   1 -10   6          5.33          8.19         3.83 o                         
   2 -10   6          0.18          4.60         3.59 o                         
   3 -10   6          3.18          0.89         2.50 o                         
  -4  -9   6          0.27         -0.28         3.15 o                         
  -3  -9   6          0.05         -1.36         3.06 o                         
  -2  -9   6          1.26          1.15         2.96 o                         
  -1  -9   6          0.01          0.21         2.23 o                         
   0  -9   6          0.97          2.04         2.83 o                         
   1  -9   6         17.33         17.84         5.96 o                         
   2  -9   6          2.45          1.42         2.45 o                         
   3  -9   6          3.21          4.13         3.08 o                         
   4  -9   6          4.08          8.73         4.45 o                         
  -6  -8   6          0.11         -4.00         5.08 o                         
  -5  -8   6          4.85          6.18         5.21 o                         
  -4  -8   6          0.25          6.10         4.89 o                         
  -3  -8   6          4.59          2.90         3.39 o                         
  -2  -8   6          5.25         13.19         4.00 o                         
  -1  -8   6         30.14         29.10         4.65 o                         
   0  -8   6          0.15         -2.58         2.58 o                         
   1  -8   6          0.20          0.07         3.02 o                         
   2  -8   6          6.11          8.62         2.12 o                         
   3  -8   6          7.96          4.11         2.20 o                         
   4  -8   6         43.48         46.41         4.88 o                         
   5  -8   6         55.07         48.84         5.78 o                         
   6  -8   6          0.01          2.50         3.91 o                         
  -6  -7   6          0.07          5.53         5.03 o                         
  -5  -7   6          1.80          1.44         3.25 o                         
  -4  -7   6          4.13          3.25         3.62 o                         
  -3  -7   6          4.90          4.44         3.91 o                         
  -2  -7   6          0.21          2.84         2.89 o                         
  -1  -7   6          0.94          1.01         1.87 o                         
   0  -7   6         10.97          9.31         2.40 o                         
   1  -7   6         63.78         66.73         4.40 o                         
   2  -7   6        219.15        224.45        12.78 o                         
   3  -7   6         39.46         31.50         3.12 o                         
   4  -7   6          0.07         -0.37         2.58 o                         
   5  -7   6         13.16         10.25         2.62 o                         
   6  -7   6          0.00          4.00         5.33 o                         
   7  -7   6          5.11          1.77         3.73 o                         
  -7  -6   6          1.93          2.14         4.28 o                         
  -6  -6   6          1.46          3.43         4.13 o                         
  -5  -6   6          8.46          7.97         4.21 o                         
  -4  -6   6         26.71         25.72         5.33 o                         
  -3  -6   6          0.75          3.83         2.63 o                         
  -2  -6   6         49.22         64.81         5.78 o                         
  -1  -6   6        310.49        328.04        10.85 o                         
   0  -6   6         50.70         46.88         3.64 o                         
   1  -6   6          0.49          0.31         1.31 o                         
   2  -6   6          8.80         13.54         4.24 o                         
   3  -6   6         33.22         29.39         2.78 o                         
   4  -6   6         58.00         49.74         3.55 o                         
   5  -6   6          3.95          2.72         2.99 o                         
   6  -6   6          4.56          2.20         2.85 o                         
   7  -6   6          6.31          4.73         3.38 o                         
  -8  -5   6          1.49          1.77         4.26 o                         
  -7  -5   6          4.63          0.04         2.83 o                         
  -6  -5   6          0.69          2.85         5.33 o                         
  -5  -5   6         83.05         85.63         7.29 o                         
  -4  -5   6        168.79        192.86        10.06 o                         
  -3  -5   6         76.54         69.43         4.86 o                         
  -2  -5   6         16.13         16.28         3.20 o                         
  -1  -5   6        224.96        232.74         7.59 o                         
   0  -5   6          0.08         -0.64         0.82 o                         
   1  -5   6         79.94         75.04         3.82 o                         
   2  -5   6          0.25          0.71         1.04 o                         
   3  -5   6         27.82         32.95         3.30 o                         
   4  -5   6          0.00         -0.09         1.45 o                         
   5  -5   6         40.89         34.27         2.89 o                         
   6  -5   6        125.55        118.09         7.19 o                         
   7  -5   6          0.76         -1.04         2.26 o                         
   8  -5   6          0.18          4.62         3.57 o                         
  -8  -4   6          0.31         -0.04         3.01 o                         
  -7  -4   6          6.50          7.65         4.47 o                         
  -6  -4   6          0.17          0.48         2.70 o                         
  -5  -4   6          0.08          1.54         4.62 o                         
  -4  -4   6          0.09          3.33         4.00 o                         
  -3  -4   6        108.12        120.29         5.87 o                         
  -2  -4   6          0.20          1.50         1.67 o                         
  -1  -4   6         29.90         29.72         5.33 o                         
   0  -4   6        104.26         99.02         3.87 o                         
   1  -4   6         32.39         34.38         1.94 o                         
   2  -4   6        106.22        130.35        16.63 o                         
   3  -4   6         19.28         19.06         1.80 o                         
   4  -4   6        109.08        104.78         5.16 o                         
   5  -4   6        293.59        285.31        10.20 o                         
   6  -4   6         11.90         16.53         4.05 o                         
   7  -4   6          6.85         10.61         6.22 o                         
   8  -4   6          0.00          0.37         2.76 o                         
  -8  -3   6          0.01          2.92         4.18 o                         
  -7  -3   6         36.46         36.74         6.29 o                         
  -6  -3   6          3.35          7.92         3.58 o                         
  -5  -3   6         33.02         33.56         4.58 o                         
  -4  -3   6         25.49         29.82         3.71 o                         
  -3  -3   6        120.37        129.54         4.90 o                         
  -2  -3   6         25.52         26.63         2.56 o                         
  -1  -3   6        299.11        277.48        15.25 o                         
   0  -3   6       1460.54       1486.35        20.45 o                         
   1  -3   6         11.36         12.81         1.38 o                         
   2  -3   6        219.31        226.15         8.78 o                         
   3  -3   6          0.90          1.24         0.92 o                         
   4  -3   6          2.83          2.89         1.04 o                         
   5  -3   6          5.84          7.47         3.56 o                         
   6  -3   6          3.14          2.31         2.85 o                         
   7  -3   6          1.02          3.26         2.93 o                         
   8  -3   6          0.58          2.30         3.47 o                         
  -9  -2   6         14.55          5.92         6.40 o                         
  -8  -2   6          2.03          4.38         4.15 o                         
  -7  -2   6          1.00         -1.74         1.78 o                         
  -6  -2   6          0.63          0.44         1.32 o                         
  -5  -2   6          2.98          2.32         1.20 o                         
  -4  -2   6         13.78         13.84         1.34 o                         
  -3  -2   6          2.66          2.09         1.44 o                         
  -2  -2   6        359.00        378.05        11.08 o                         
  -1  -2   6        196.10        141.75         3.80 o                         
   0  -2   6          4.03          1.70         0.86 o                         
   1  -2   6         13.56         20.17         1.51 o                         
   2  -2   6        616.78        625.85        30.60 o                         
   3  -2   6        498.39        457.09         9.83 o                         
   4  -2   6         85.68         83.31         4.61 o                         
   5  -2   6         43.16         40.08         3.58 o                         
   6  -2   6          2.17          0.94         2.58 o                         
   7  -2   6          4.53         18.45         4.88 o                         
   8  -2   6          1.94          1.90         3.64 o                         
   9  -2   6         22.45         25.89         7.14 o                         
  -9  -1   6          0.05          0.71         3.89 o                         
  -8  -1   6          2.24          0.65         2.03 o                         
  -7  -1   6          3.58          5.87         3.76 o                         
  -6  -1   6        283.24        276.99        10.53 o                         
  -5  -1   6          0.49          2.28         1.33 o                         
  -4  -1   6        184.73        192.81         7.20 o                         
  -3  -1   6         48.91         49.42         2.43 o                         
  -2  -1   6        293.04        348.80         6.07 o                         
  -1  -1   6        156.51        186.13         4.97 o                         
   0  -1   6         32.35         28.40         1.35 o                         
   1  -1   6       1108.32        988.03        27.17 o                         
   2  -1   6          3.68          5.80         0.72 o                         
   3  -1   6          4.37          1.54         1.95 o                         
   4  -1   6        204.70        220.28        13.34 o                         
   5  -1   6         19.92         27.48         3.92 o                         
   6  -1   6          5.27         10.52         3.25 o                         
   7  -1   6         14.73          9.41         4.36 o                         
   8  -1   6          2.90         -3.03         3.96 o                         
   9  -1   6          1.77          5.17         5.09 o                         
  -9   0   6          0.62         -0.35         3.03 o                         
  -8   0   6          3.34          3.16         2.41 o                         
  -7   0   6          6.32          3.22         2.72 o                         
  -6   0   6         36.49         36.76         3.08 o                         
  -5   0   6         60.08         59.35         3.37 o                         
  -4   0   6        120.15        107.11         4.73 o                         
  -3   0   6         35.17         34.46         2.42 o                         
  -2   0   6        109.93        117.52         2.92 o                         
  -1   0   6        717.30        706.58         9.87 o                         
   0   0   6          1.17          0.85         0.56 o                         
   1   0   6         97.47        110.31         6.49 o                         
   2   0   6         20.03         16.99         1.76 o                         
   3   0   6        163.69        158.69         5.57 o                         
   4   0   6        572.29        637.68        64.12 o                         
   5   0   6          5.11          7.94         3.64 o                         
   6   0   6         10.44         17.91         4.40 o                         
   7   0   6          3.49          2.29         3.14 o                         
   8   0   6          3.69          3.42         3.96 o                         
   9   0   6          2.54          2.22         4.40 o                         
  -9   1   6         37.57         38.22         5.63 o                         
  -8   1   6          1.13          2.88         2.90 o                         
  -7   1   6          4.85          3.75         2.35 o                         
  -6   1   6         10.37         15.51         2.36 o                         
  -5   1   6        433.81        424.89        11.82 o                         
  -4   1   6         30.12         23.37         1.79 o                         
  -3   1   6         25.74         24.56         1.46 o                         
  -2   1   6        150.35        137.74         4.93 o                         
  -1   1   6        135.07        121.46         1.97 o                         
   0   1   6       2059.48       2045.65        16.24 o                         
   1   1   6         18.69         19.67         1.86 o                         
   2   1   6         28.89         31.11         4.37 o                         
   3   1   6        113.72        128.90         4.81 o                         
   4   1   6        209.55        260.12         8.86 o                         
   5   1   6          2.95          1.08         2.26 o                         
   6   1   6          6.64         10.88         3.26 o                         
   7   1   6          6.87         13.40         7.83 o                         
   8   1   6          4.55          7.57         5.43 o                         
   9   1   6         22.86         20.31         6.78 o                         
  -9   2   6          0.61          0.70         4.71 o                         
  -8   2   6          0.39         -3.11         3.11 o                         
  -7   2   6         29.28         25.69         4.10 o                         
  -6   2   6         22.48         21.44         2.52 o                         
  -5   2   6         98.13         99.11         4.90 o                         
  -4   2   6         25.34         21.94         1.79 o                         
  -3   2   6        463.30        415.78        15.82 o                         
  -2   2   6        118.09        110.11         3.25 o                         
  -1   2   6         72.57         73.54         1.74 o                         
   0   2   6          0.02          0.64         0.51 o                         
   1   2   6        310.02        293.20         4.12 o                         
   2   2   6          8.59         12.67         2.82 o                         
   3   2   6         64.02         66.57         3.33 o                         
   4   2   6         28.64         34.67         6.22 o                         
   5   2   6         12.32         16.41         3.46 o                         
   6   2   6          4.29          8.34         3.50 o                         
   7   2   6         98.41         91.84         9.15 o                         
   8   2   6          0.52          0.40         6.31 o                         
   9   2   6          1.04          0.98         3.97 o                         
  -8   3   6          6.71          6.02         3.59 o                         
  -7   3   6          6.73         13.36         3.50 o                         
  -6   3   6        111.27         94.31         5.94 o                         
  -5   3   6         52.45         52.67         8.71 o                         
  -4   3   6         27.96         36.66         3.15 o                         
  -3   3   6         23.73         21.81         2.40 o                         
  -2   3   6          2.06          5.90         1.61 o                         
  -1   3   6        303.14        328.05         6.25 o                         
   0   3   6        403.69        384.44        12.97 o                         
   1   3   6        420.70        375.23         5.33 o                         
   2   3   6        944.70        882.91        10.89 o                         
   3   3   6         78.16         79.26         7.40 o                         
   4   3   6         49.17         49.93         3.89 o                         
   5   3   6        173.43        200.30         9.57 o                         
   6   3   6          1.57          5.82         7.56 o                         
   7   3   6         47.27         42.29         6.49 o                         
   8   3   6         11.23         14.31         5.30 o                         
   9   3   6          9.20         13.31         7.65 o                         
  -8   4   6          3.68          5.19         3.75 o                         
  -7   4   6          8.65          3.85         3.02 o                         
  -6   4   6          6.83          3.76         2.65 o                         
  -5   4   6         13.99         14.91         3.29 o                         
  -4   4   6         39.52         41.71         3.34 o                         
  -3   4   6         96.93        108.97         4.40 o                         
  -2   4   6        124.32        125.30         4.54 o                         
  -1   4   6          4.09          3.31         2.05 o                         
   0   4   6        231.10        204.94         5.16 o                         
   1   4   6        886.03        963.58        11.89 o                         
   2   4   6         47.72         49.16         2.71 o                         
   3   4   6        547.33        521.89        10.93 o                         
   4   4   6         48.11         47.58         4.44 o                         
   5   4   6         42.34         46.06         7.12 o                         
   6   4   6         14.15         22.68         6.31 o                         
   7   4   6          5.20          7.67         4.40 o                         
   8   4   6         22.74         30.02         7.30 o                         
  -8   5   6          3.37          6.70         3.62 o                         
  -7   5   6         33.73         30.68         4.92 o                         
  -6   5   6         25.47         27.68         4.27 o                         
  -5   5   6         63.48         54.56         6.32 o                         
  -4   5   6          0.00          2.67         3.91 o                         
  -3   5   6          1.66          6.76         2.37 o                         
  -2   5   6        119.23        109.65         5.96 o                         
  -1   5   6         60.24         62.73         3.52 o                         
   0   5   6        199.66        185.07         5.33 o                         
   1   5   6         43.96         39.57         2.14 o                         
   2   5   6          1.80          3.60         1.50 o                         
   3   5   6        490.90        433.62        14.34 o                         
   4   5   6        250.13        249.43        18.59 o                         
   5   5   6         17.10         18.61         3.87 o                         
   6   5   6          9.49         10.00         4.34 o                         
   7   5   6          0.54          4.61         4.13 o                         
   8   5   6          1.42         -0.01         3.65 o                         
  -7   6   6          5.86          7.47         4.02 o                         
  -6   6   6         31.61         33.08         5.27 o                         
  -5   6   6         62.56         68.84         5.43 o                         
  -4   6   6         11.61         14.94         4.09 o                         
  -3   6   6        530.89        528.49        16.28 o                         
  -2   6   6        404.17        410.27        16.90 o                         
  -1   6   6          3.25          2.88         1.78 o                         
   0   6   6         23.49         19.00         2.09 o                         
   1   6   6        132.65        121.54         3.83 o                         
   2   6   6        211.82        199.17         6.15 o                         
   3   6   6         11.66          3.99         1.70 o                         
   4   6   6         14.52         11.64         2.56 o                         
   5   6   6         62.90         55.56        13.43 o                         
   6   6   6          0.54         -1.97         3.16 o                         
   7   6   6         18.30         16.43         6.11 o                         
   8   6   6          4.92         -4.99         8.71 o                         
  -7   7   6          5.54         -3.62         3.62 o                         
  -6   7   6          7.39         12.01         3.46 o                         
  -5   7   6         12.64         10.23         3.74 o                         
  -4   7   6          0.46         -0.03         4.36 o                         
  -3   7   6         18.10         17.04         3.69 o                         
  -2   7   6        259.76        256.72        29.70 o                         
  -1   7   6        119.84        126.57         5.88 o                         
   0   7   6        208.93        194.11        12.10 o                         
   1   7   6          0.38          5.25         7.24 o                         
   2   7   6          0.69          0.13         1.31 o                         
   3   7   6          4.04          2.71         1.76 o                         
   4   7   6          2.13          6.72         3.11 o                         
   5   7   6         14.77          7.75         4.29 o                         
   6   7   6          0.35          8.12         5.05 o                         
   7   7   6          8.74         11.03        10.32 o                         
  -6   8   6          4.15          7.19         3.96 o                         
  -5   8   6         14.73         19.11         4.80 o                         
  -4   8   6         68.34         62.80         6.68 o                         
  -3   8   6          5.73         10.92         5.16 o                         
  -2   8   6          1.40          0.32         4.44 o                         
  -1   8   6         56.66         59.97         4.80 o                         
   0   8   6          1.80          2.67         2.32 o                         
   1   8   6         32.01         32.93         8.36 o                         
   2   8   6         37.13         29.44         3.19 o                         
   3   8   6          7.54          1.80         1.85 o                         
   4   8   6          5.72          2.13         2.45 o                         
   5   8   6          3.59          1.71         2.91 o                         
   6   8   6          0.72         -0.53         6.05 o                         
  -5   9   6         29.71         36.51         6.28 o                         
  -4   9   6          0.51          3.22         3.28 o                         
  -3   9   6         34.42         39.52         5.19 o                         
  -2   9   6         23.67         19.33         3.96 o                         
  -1   9   6         45.04         40.69         4.41 o                         
   0   9   6          1.46          4.82         5.96 o                         
   1   9   6          3.85          4.24         2.08 o                         
   2   9   6          3.81          2.61         1.92 o                         
   3   9   6          4.69          7.10         2.68 o                         
   4   9   6          1.07          1.36         2.23 o                         
   5   9   6          3.73          2.82         3.61 o                         
  -4  10   6          7.64          6.96         4.23 o                         
  -3  10   6         11.24         11.74         4.14 o                         
  -2  10   6         12.39         17.10         4.14 o                         
  -1  10   6          1.46          2.88         2.53 o                         
   0  10   6          1.72         -1.08         2.19 o                         
   1  10   6          7.71          4.92         3.38 o                         
   2  10   6          0.00          1.99         2.40 o                         
   3  10   6          0.48          8.43         4.58 o                         
   4  10   6         12.92         12.23         5.26 o                         
  -1  11   6          0.01          3.38         2.88 o                         
   0  11   6          4.86          5.04         3.04 o                         
   1  11   6          0.24          3.73         6.41 o                         
   2  11   6         13.05         25.08         9.43 o                         
  -2 -10   7          2.04          3.19         4.05 o                         
  -1 -10   7          6.90          1.54         3.36 o                         
   0 -10   7          0.21          0.75         5.16 o                         
   1 -10   7          0.12          6.51         3.71 o                         
   2 -10   7          0.01          1.90         3.06 o                         
  -4  -9   7          6.52          5.79         4.50 o                         
  -3  -9   7          2.40         -0.81         3.32 o                         
  -2  -9   7          0.36         -0.36         2.76 o                         
  -1  -9   7          0.03         -1.31         2.88 o                         
   0  -9   7          4.23         14.71         3.87 o                         
   1  -9   7          0.20          3.11         2.96 o                         
   2  -9   7          6.19          3.56         2.89 o                         
   3  -9   7          3.09          3.45         2.83 o                         
   4  -9   7          0.15         -0.20         2.20 o                         
  -5  -8   7          0.05          1.24         4.02 o                         
  -4  -8   7          3.01          2.02         4.02 o                         
  -3  -8   7          2.41         -0.90         2.86 o                         
  -2  -8   7          1.82          1.14         2.63 o                         
  -1  -8   7          2.85          9.26         3.33 o                         
   0  -8   7         18.09         23.41         4.18 o                         
   1  -8   7         38.53         41.81         7.38 o                         
   2  -8   7          2.33          4.26         3.29 o                         
   3  -8   7         14.17         13.74         4.90 o                         
   4  -8   7          9.80          8.76         2.75 o                         
   5  -8   7          0.87          4.87         3.29 o                         
  -6  -7   7          1.31         -2.03         4.33 o                         
  -5  -7   7          0.27          0.45         3.27 o                         
  -4  -7   7          6.25         13.07         5.03 o                         
  -3  -7   7          3.21         -2.90         3.20 o                         
  -2  -7   7          3.20          3.60         3.14 o                         
  -1  -7   7         19.92         29.94         3.96 o                         
   0  -7   7         52.93         64.29         5.02 o                         
   1  -7   7         38.86         37.11         3.83 o                         
   2  -7   7         13.48         17.53         2.71 o                         
   3  -7   7         42.47         41.70         3.51 o                         
   4  -7   7          7.58          7.83         2.34 o                         
   5  -7   7         21.73         20.28         3.98 o                         
   6  -7   7          0.13          9.21         5.78 o                         
  -7  -6   7          0.29         -0.02         4.00 o                         
  -6  -6   7          0.84          4.26         4.47 o                         
  -5  -6   7          2.45          0.53         3.02 o                         
  -4  -6   7         11.28         13.66         4.40 o                         
  -3  -6   7         33.02         32.89         5.69 o                         
  -2  -6   7        138.97        172.70         8.74 o                         
  -1  -6   7         14.98         10.77         3.26 o                         
   0  -6   7         14.80         16.81         2.89 o                         
   1  -6   7        116.74        103.13         4.17 o                         
   2  -6   7          0.27          1.86         1.89 o                         
   3  -6   7         23.65         19.22         2.59 o                         
   4  -6   7         32.39         38.06         5.41 o                         
   5  -6   7         10.77         14.90         3.88 o                         
   6  -6   7          7.79          9.15         3.71 o                         
   7  -6   7          2.69         -0.31         2.31 o                         
  -7  -5   7          2.30          0.38         3.20 o                         
  -6  -5   7         19.59         16.19         5.28 o                         
  -5  -5   7          0.31          2.64         2.94 o                         
  -4  -5   7         11.90         18.93         4.26 o                         
  -3  -5   7         37.05         39.96         4.27 o                         
  -2  -5   7        237.96        262.05         9.70 o                         
  -1  -5   7        248.24        239.10         8.53 o                         
   0  -5   7         33.18         28.25         6.04 o                         
   1  -5   7         37.48         38.83         4.79 o                         
   2  -5   7          1.04          0.11         1.28 o                         
   3  -5   7          0.25          0.12         1.06 o                         
   4  -5   7          0.03          0.51         1.54 o                         
   5  -5   7          1.43          3.22         2.63 o                         
   6  -5   7          1.19          2.71         2.80 o                         
   7  -5   7          9.68          4.23         4.53 o                         
  -8  -4   7          8.52          3.67         4.65 o                         
  -7  -4   7          0.01         16.04         6.67 o                         
  -6  -4   7          4.76          6.78         4.09 o                         
  -5  -4   7        125.71        138.35         8.98 o                         
  -4  -4   7         16.97         24.76         3.75 o                         
  -3  -4   7         82.11         81.15         4.83 o                         
  -2  -4   7         24.40         25.06         3.83 o                         
  -1  -4   7         90.74         90.68         4.51 o                         
   0  -4   7        142.14        120.79         9.34 o                         
   1  -4   7         21.64         24.65         3.33 o                         
   2  -4   7          0.76          0.35         0.83 o                         
   3  -4   7          4.41          9.69         2.58 o                         
   4  -4   7         15.14         14.48         3.00 o                         
   5  -4   7        111.69        109.45         6.55 o                         
   6  -4   7         34.59         31.92         4.82 o                         
   7  -4   7          1.72          2.06         5.33 o                         
   8  -4   7          0.18          3.33         3.67 o                         
  -8  -3   7         18.14         18.11        13.34 o                         
  -7  -3   7        115.76        116.86         9.41 o                         
  -6  -3   7         50.93         66.01         6.71 o                         
  -5  -3   7         41.65         37.50         4.53 o                         
  -4  -3   7         76.43         71.32         4.65 o                         
  -3  -3   7         17.31         23.65         7.47 o                         
  -2  -3   7         69.65         83.06         4.71 o                         
  -1  -3   7        273.67        274.57         5.92 o                         
   0  -3   7          0.12          0.05         1.90 o                         
   1  -3   7        178.49        199.18         4.56 o                         
   2  -3   7          4.93          5.91         1.06 o                         
   3  -3   7         24.79         23.63         1.81 o                         
   4  -3   7          6.35          8.13         4.45 o                         
   5  -3   7        315.70        311.18        10.41 o                         
   6  -3   7         78.22         89.39         6.34 o                         
   7  -3   7         21.23         21.18         5.24 o                         
   8  -3   7          1.51         -1.41         3.22 o                         
  -8  -2   7          0.01         -0.09         2.83 o                         
  -7  -2   7         22.93         20.07         5.39 o                         
  -6  -2   7         42.31         37.40         8.71 o                         
  -5  -2   7          6.78          9.19         1.98 o                         
  -4  -2   7         17.87         14.08         1.18 o                         
  -3  -2   7         13.93         12.60         0.95 o                         
  -2  -2   7          5.92          5.90         1.42 o                         
  -1  -2   7        216.00        217.88         8.45 o                         
   0  -2   7         74.54         56.51         1.93 o                         
   1  -2   7          3.02          1.33         0.83 o                         
   2  -2   7        371.12        386.47         6.21 o                         
   3  -2   7         32.23         34.25         2.66 o                         
   4  -2   7         48.08         41.09         4.54 o                         
   5  -2   7          0.92          1.60         1.95 o                         
   6  -2   7          0.76          1.73         3.29 o                         
   7  -2   7         36.69         37.89         6.85 o                         
   8  -2   7          0.36         -0.85         3.32 o                         
  -8  -1   7          0.07         -3.03         5.15 o                         
  -7  -1   7         45.93         46.65         3.90 o                         
  -6  -1   7         80.72         81.35         4.59 o                         
  -5  -1   7          8.57          8.88         1.47 o                         
  -4  -1   7          4.77          6.08         2.85 o                         
  -3  -1   7        188.90        198.60        11.65 o                         
  -2  -1   7          4.74          4.83         0.83 o                         
  -1  -1   7        234.20        285.10         4.12 o                         
   0  -1   7        231.86        262.89         6.37 o                         
   1  -1   7        325.54        361.70        10.25 o                         
   2  -1   7          8.77         11.44         4.27 o                         
   3  -1   7        341.04        319.29        26.32 o                         
   4  -1   7          4.87          1.29         2.18 o                         
   5  -1   7         44.07         42.23         4.76 o                         
   6  -1   7         19.60         21.87         4.99 o                         
   7  -1   7          3.45          3.10         3.46 o                         
   8  -1   7          0.01          0.71         3.40 o                         
   9  -1   7          3.12         -1.56         4.21 o                         
  -9   0   7          3.40         14.76         6.94 o                         
  -8   0   7          1.14          0.21         1.94 o                         
  -7   0   7         15.51         15.03         4.54 o                         
  -6   0   7          5.59          6.44         1.97 o                         
  -5   0   7         31.39         33.09         2.55 o                         
  -4   0   7         69.69         53.24         3.34 o                         
  -3   0   7          8.29          8.94         1.37 o                         
  -2   0   7        117.87        111.78         3.80 o                         
  -1   0   7        438.24        439.12         5.50 o                         
   0   0   7          0.47          4.15         1.86 o                         
   1   0   7        476.64        497.12         6.28 o                         
   2   0   7          0.00          0.08         1.01 o                         
   3   0   7          0.12          0.52         1.69 o                         
   4   0   7         12.00         14.47         2.93 o                         
   5   0   7          7.04         13.81         4.54 o                         
   6   0   7         10.28         14.33         7.65 o                         
   7   0   7          0.13         -3.11         3.53 o                         
   8   0   7         20.96         31.34         6.53 o                         
   9   0   7         10.83          7.47         5.53 o                         
  -9   1   7          1.85         10.28         7.29 o                         
  -8   1   7          8.72         17.51         3.95 o                         
  -7   1   7          0.04         -0.36         2.06 o                         
  -6   1   7         27.19         25.36         2.97 o                         
  -5   1   7         70.72         84.72         4.53 o                         
  -4   1   7         22.03         25.47         2.02 o                         
  -3   1   7        522.68        528.02        12.08 o                         
  -2   1   7         89.34        100.12         2.65 o                         
  -1   1   7          0.04          1.54         0.63 o                         
   0   1   7        169.66        145.03         4.89 o                         
   1   1   7        174.45        130.19         2.63 o                         
   2   1   7          7.62          8.68         1.00 o                         
   3   1   7         25.65         15.68         2.58 o                         
   4   1   7          9.38         10.14         3.74 o                         
   5   1   7         35.61         44.44         5.26 o                         
   6   1   7         70.09         59.85         5.72 o                         
   7   1   7         47.18         35.24         6.15 o                         
   8   1   7          0.23          0.37         3.25 o                         
   9   1   7          0.03         -4.35         5.07 o                         
  -8   2   7          1.50          4.20         3.32 o                         
  -7   2   7         31.59         30.97         4.53 o                         
  -6   2   7         49.33         41.66         4.00 o                         
  -5   2   7         20.61         17.90         2.63 o                         
  -4   2   7          1.15          2.38         1.16 o                         
  -3   2   7         22.58         25.09         5.58 o                         
  -2   2   7          2.00          1.84         0.90 o                         
  -1   2   7        277.62        258.84         6.36 o                         
   0   2   7          0.57          1.00         0.57 o                         
   1   2   7        744.29        761.89         9.53 o                         
   2   2   7        658.99        606.66        28.39 o                         
   3   2   7         11.67          9.21         2.90 o                         
   4   2   7          0.01          6.46         7.11 o                         
   5   2   7          6.57          6.62         2.88 o                         
   6   2   7         13.01         16.04         4.59 o                         
   7   2   7          0.18         -0.98         4.09 o                         
   8   2   7          0.08          2.54         3.97 o                         
   9   2   7          0.18          1.38         3.89 o                         
  -8   3   7          3.37          4.03         3.38 o                         
  -7   3   7          1.80          3.05         3.74 o                         
  -6   3   7         16.88         16.67         3.54 o                         
  -5   3   7          2.68          4.24         2.13 o                         
  -4   3   7         54.73         56.67         5.86 o                         
  -3   3   7         90.97        100.31         7.65 o                         
  -2   3   7        216.44        199.30         4.95 o                         
  -1   3   7          6.52          4.62         1.22 o                         
   0   3   7        321.48        346.30         4.84 o                         
   1   3   7        147.21        108.83         2.87 o                         
   2   3   7        114.06         98.83         6.68 o                         
   3   3   7        343.60        318.91        11.29 o                         
   4   3   7          9.25          9.26         2.74 o                         
   5   3   7         20.04         30.18         4.91 o                         
   6   3   7          0.02          3.52         3.08 o                         
   7   3   7          1.18          6.92         4.53 o                         
   8   3   7          4.60          3.52         4.56 o                         
  -8   4   7          2.65          2.50         3.39 o                         
  -7   4   7          3.87          0.90         3.38 o                         
  -6   4   7          0.21          3.26         2.65 o                         
  -5   4   7         45.79         42.97         4.21 o                         
  -4   4   7          7.60          9.96         2.21 o                         
  -3   4   7         96.44         91.01         4.23 o                         
  -2   4   7        248.42        227.02         6.38 o                         
  -1   4   7        117.53        126.84         4.38 o                         
   0   4   7         18.70         19.79         1.46 o                         
   1   4   7         27.14         24.81         2.07 o                         
   2   4   7         73.32         71.49         3.39 o                         
   3   4   7         39.52         36.83         2.57 o                         
   4   4   7         15.53         18.83         4.90 o                         
   5   4   7         11.01          8.23         3.34 o                         
   6   4   7          0.01         -1.57         3.12 o                         
   7   4   7         24.73         43.72         7.82 o                         
   8   4   7          0.23          3.00         5.07 o                         
  -8   5   7          4.68          5.93         4.14 o                         
  -7   5   7          9.72         16.46         4.45 o                         
  -6   5   7         23.13         13.20         4.53 o                         
  -5   5   7          1.00          0.00         3.29 o                         
  -4   5   7         15.82         19.68         3.04 o                         
  -3   5   7        430.94        430.61        11.21 o                         
  -2   5   7          4.92          3.96         1.97 o                         
  -1   5   7         58.44         64.06         3.47 o                         
   0   5   7         44.69         42.40         2.08 o                         
   1   5   7         18.32         16.21         2.23 o                         
   2   5   7         11.93         14.94         1.87 o                         
   3   5   7          6.92         12.92         3.39 o                         
   4   5   7        120.44        120.07        11.56 o                         
   5   5   7         97.66         98.05         8.12 o                         
   6   5   7          3.36          7.45         4.27 o                         
   7   5   7         20.76         34.16         7.39 o                         
   8   5   7          3.44          8.32         5.77 o                         
  -7   6   7          3.59          2.49         3.09 o                         
  -6   6   7         19.51         15.58         4.09 o                         
  -5   6   7         11.68          7.60         2.97 o                         
  -4   6   7         23.01         30.03         4.04 o                         
  -3   6   7        143.47        135.88         6.97 o                         
  -2   6   7         29.22         26.38         5.86 o                         
  -1   6   7          0.54          3.51         1.83 o                         
   0   6   7          0.06          1.32         1.15 o                         
   1   6   7         50.47         56.31         3.58 o                         
   2   6   7          1.14          2.28         1.48 o                         
   3   6   7         21.49         23.07         3.64 o                         
   4   6   7         23.50         12.49         6.36 o                         
   5   6   7          0.19         -0.72         1.63 o                         
   6   6   7          0.09         -1.17         3.50 o                         
   7   6   7          0.22          0.19         3.34 o                         
  -7   7   7          3.22          1.24         5.86 o                         
  -6   7   7          2.81          0.22         8.28 o                         
  -5   7   7          2.42         -2.21         2.88 o                         
  -4   7   7          5.56          3.46         2.65 o                         
  -3   7   7         12.36         10.08         3.09 o                         
  -2   7   7         37.80         39.10         4.33 o                         
  -1   7   7         86.92         87.07         6.32 o                         
   0   7   7          2.71          1.79         2.84 o                         
   1   7   7        243.67        211.88         6.32 o                         
   2   7   7         14.83         14.69         2.63 o                         
   3   7   7         26.40         30.58         3.60 o                         
   4   7   7         11.01          6.00         2.55 o                         
   5   7   7          3.53          4.01         4.09 o                         
   6   7   7          5.45         13.28         5.92 o                         
   7   7   7          0.13         -0.53         6.41 o                         
  -6   8   7          7.97         11.30         4.52 o                         
  -5   8   7          7.77         12.32         4.33 o                         
  -4   8   7          0.48          3.31         3.29 o                         
  -3   8   7         25.66         34.28         6.22 o                         
  -2   8   7         70.60         72.56         6.05 o                         
  -1   8   7         14.66         17.56         3.34 o                         
   0   8   7          0.65         -0.84         1.83 o                         
   1   8   7          3.52          1.14         1.78 o                         
   2   8   7          1.90          2.10         1.76 o                         
   3   8   7          0.13         -0.66         1.82 o                         
   4   8   7          6.49         11.01         3.05 o                         
   5   8   7          0.03          0.26         1.73 o                         
   6   8   7          1.74         10.14         7.82 o                         
  -5   9   7         43.82         49.78         6.79 o                         
  -4   9   7         37.45         44.10         6.00 o                         
  -3   9   7          0.36          0.25         2.56 o                         
  -2   9   7         32.40         26.37         3.96 o                         
  -1   9   7          3.54          1.76         2.43 o                         
   0   9   7         10.71         10.13         3.09 o                         
   1   9   7          0.09          0.33         1.83 o                         
   2   9   7         20.59         21.77         5.76 o                         
   3   9   7          1.55          0.81         1.88 o                         
   4   9   7         12.20         16.68         4.16 o                         
   5   9   7          0.06          0.70         2.95 o                         
  -3  10   7          0.01         -1.08         2.97 o                         
  -2  10   7         20.37         21.19         4.64 o                         
  -1  10   7          3.80          2.73         2.91 o                         
   0  10   7         13.89         22.27         6.32 o                         
   1  10   7          0.25          2.18         3.64 o                         
   2  10   7          0.33          0.88         2.26 o                         
   4  10   7         12.32          8.72         4.96 o                         
   0  11   7          2.31          4.93         3.17 o                         
   1  11   7          0.43          5.33         6.94 o                         
  -1 -10   8          3.40          4.88         4.71 o                         
   0 -10   8          0.89          1.46         5.78 o                         
   1 -10   8          0.54         -1.12         7.02 o                         
  -3  -9   8          0.00         -0.46         3.16 o                         
  -2  -9   8          5.11         10.92        11.21 o                         
  -1  -9   8          2.49          2.77         3.29 o                         
   0  -9   8          0.36          1.43         2.63 o                         
   1  -9   8          3.28          3.47         3.01 o                         
   2  -9   8          0.11         -2.96         2.96 o                         
   3  -9   8          0.62          1.33         2.69 o                         
   4  -9   8          1.80          4.09         4.44 o                         
  -5  -8   8          1.34          1.84         4.21 o                         
  -4  -8   8          0.23         10.24         6.76 o                         
  -3  -8   8          1.59          1.69         3.40 o                         
  -2  -8   8          0.21         -0.70         2.76 o                         
  -1  -8   8          0.00          4.71         3.14 o                         
   0  -8   8          2.66          7.67         9.07 o                         
   1  -8   8          1.06         -0.86         2.18 o                         
   2  -8   8         18.81         18.26         4.37 o                         
   3  -8   8          4.75          3.44         2.14 o                         
   4  -8   8          2.31          2.09         2.17 o                         
   5  -8   8         19.36         25.57         8.09 o                         
  -6  -7   8          0.54          2.11         4.58 o                         
  -5  -7   8          0.24         -3.97         3.97 o                         
  -4  -7   8          4.40          4.36         4.03 o                         
  -3  -7   8          0.13         -1.18         2.88 o                         
  -2  -7   8          0.05         -0.01         2.13 o                         
  -1  -7   8         18.32         19.16         3.82 o                         
   0  -7   8          0.04          2.85         2.39 o                         
   1  -7   8          9.14         12.83         6.67 o                         
   2  -7   8          1.26          0.99         1.95 o                         
   3  -7   8         49.28         41.72         5.56 o                         
   4  -7   8          0.99          0.76         1.79 o                         
   5  -7   8         25.55         28.29         4.86 o                         
   6  -7   8          0.08         -0.11         2.69 o                         
  -7  -6   8          0.99         -0.18         5.15 o                         
  -6  -6   8          0.32         -2.67         4.15 o                         
  -5  -6   8         10.24          6.59         4.47 o                         
  -4  -6   8          6.40         14.12         4.45 o                         
  -3  -6   8          9.36          9.64         5.69 o                         
  -2  -6   8         15.62         16.74         3.85 o                         
  -1  -6   8        112.75         96.45         5.86 o                         
   0  -6   8         65.26         71.08         6.49 o                         
   1  -6   8        168.83        147.42        16.57 o                         
   2  -6   8          0.11         -0.07         2.14 o                         
   3  -6   8         47.77         47.91         3.79 o                         
   4  -6   8         19.15         18.23         3.41 o                         
   5  -6   8         10.08         15.37         3.94 o                         
   6  -6   8          7.32          4.66         3.38 o                         
   7  -6   8          1.03          0.77         2.83 o                         
  -7  -5   8          0.08          1.24         3.90 o                         
  -6  -5   8          4.71          3.95         4.09 o                         
  -5  -5   8          0.18          0.76         4.45 o                         
  -4  -5   8          1.84          5.64         3.49 o                         
  -3  -5   8         43.96         42.21         8.37 o                         
  -2  -5   8         13.83         15.97         3.41 o                         
  -1  -5   8         76.92         66.90         5.21 o                         
   0  -5   8         13.35         18.52         3.91 o                         
   1  -5   8         92.55         86.73         6.39 o                         
   2  -5   8        122.14        121.16         7.70 o                         
   3  -5   8         45.94         42.54         4.98 o                         
   4  -5   8          1.44          0.84         1.39 o                         
   5  -5   8         89.91         85.91         6.44 o                         
   6  -5   8         39.70         34.30         4.74 o                         
   7  -5   8          0.12          2.58         3.22 o                         
  -8  -4   8          0.27         -2.94         4.71 o                         
  -7  -4   8         25.90         27.66         6.35 o                         
  -6  -4   8         35.32         49.00         6.76 o                         
  -5  -4   8         13.83          9.54         3.92 o                         
  -4  -4   8         14.44         14.87         5.69 o                         
  -3  -4   8        112.57        116.61         6.56 o                         
  -2  -4   8         43.46         48.80         4.36 o                         
  -1  -4   8        101.71         80.77         4.74 o                         
   0  -4   8        107.84        110.49         4.49 o                         
   1  -4   8          5.99          7.05         1.56 o                         
   2  -4   8         23.48         23.25         3.44 o                         
   3  -4   8          0.06          0.74         1.07 o                         
   4  -4   8         24.35         16.86         2.04 o                         
   5  -4   8          7.23         11.11         3.15 o                         
   6  -4   8        100.95        102.57         7.11 o                         
   7  -4   8          0.43          1.90         3.08 o                         
   8  -4   8          3.25          0.93         3.49 o                         
  -8  -3   8          0.63          5.33         4.78 o                         
  -7  -3   8          5.19          6.20         4.13 o                         
  -6  -3   8          9.37         21.77         6.31 o                         
  -5  -3   8         28.60         34.37         4.87 o                         
  -4  -3   8         10.25         18.31         3.38 o                         
  -3  -3   8        127.12        129.78         5.90 o                         
  -2  -3   8         31.43         33.59         4.54 o                         
  -1  -3   8          7.99          8.49         1.19 o                         
   0  -3   8        532.11        558.02        14.40 o                         
   1  -3   8         22.52         25.40         2.20 o                         
   2  -3   8         26.89         24.97         1.79 o                         
   3  -3   8         51.65         52.71         5.43 o                         
   4  -3   8        144.20        155.99         6.63 o                         
   5  -3   8          6.68          1.30         2.35 o                         
   6  -3   8         29.98         27.54         4.57 o                         
   7  -3   8         23.00         14.50         6.22 o                         
   8  -3   8          0.01         -1.35         3.32 o                         
  -8  -2   8          0.09         -2.83         4.21 o                         
  -7  -2   8         64.88         71.13         7.86 o                         
  -6  -2   8          4.04          1.55         2.82 o                         
  -5  -2   8          3.23          1.73         1.15 o                         
  -4  -2   8         37.07         32.17         1.69 o                         
  -3  -2   8         31.91         34.80         2.98 o                         
  -2  -2   8          7.64          9.13         1.91 o                         
  -1  -2   8          0.60          1.37         0.91 o                         
   0  -2   8        255.70        294.44         9.91 o                         
   1  -2   8        440.84        455.72        11.06 o                         
   2  -2   8         79.58         69.92         2.56 o                         
   3  -2   8        117.73        122.12         8.45 o                         
   4  -2   8         47.68         49.48         4.14 o                         
   5  -2   8        139.07        122.02        12.81 o                         
   6  -2   8         14.72         17.91         3.92 o                         
   7  -2   8          2.68          2.56         3.29 o                         
   8  -2   8          8.02          7.00         4.09 o                         
  -8  -1   8          0.00          3.08         3.72 o                         
  -7  -1   8          7.23         12.53         2.53 o                         
  -6  -1   8          5.57          5.09         1.63 o                         
  -5  -1   8          4.95          3.96         1.48 o                         
  -4  -1   8         95.75         72.06         4.27 o                         
  -3  -1   8        183.05        191.42         3.71 o                         
  -2  -1   8        344.99        352.76        15.66 o                         
  -1  -1   8        408.15        405.99         7.20 o                         
   0  -1   8         87.99         74.33         2.60 o                         
   1  -1   8        435.55        419.19         6.58 o                         
   2  -1   8        132.58        160.12         6.76 o                         
   3  -1   8        270.39        253.36        17.87 o                         
   4  -1   8         42.05         46.74         4.48 o                         
   5  -1   8          0.30         -2.83         2.83 o                         
   6  -1   8         63.62         65.40         5.84 o                         
   7  -1   8          1.89         -3.13         3.58 o                         
   8  -1   8          0.54          0.86         3.39 o                         
  -8   0   8          0.21         -0.86         2.29 o                         
  -7   0   8          2.34         -0.04         1.50 o                         
  -6   0   8         17.30         18.94         2.53 o                         
  -5   0   8        123.87        109.28         7.45 o                         
  -4   0   8        135.47        134.79         3.72 o                         
  -3   0   8        492.51        470.77        26.57 o                         
  -2   0   8         43.80         34.71         1.49 o                         
  -1   0   8        787.59        805.77        17.45 o                         
   0   0   8          6.18         10.41         1.10 o                         
   1   0   8        286.01        283.41         4.69 o                         
   2   0   8         11.58         27.38         8.37 o                         
   3   0   8        200.24        244.01         7.90 o                         
   4   0   8          0.01         -1.20         2.08 o                         
   5   0   8         25.12         21.98         4.40 o                         
   6   0   8         37.93         37.93         7.92 o                         
   7   0   8         22.15         27.66         7.74 o                         
   8   0   8         14.81         24.02         5.51 o                         
  -8   1   8          0.01         -1.27         2.54 o                         
  -7   1   8         34.16         35.25         4.27 o                         
  -6   1   8          4.86          3.39         2.21 o                         
  -5   1   8        507.81        507.35        14.73 o                         
  -4   1   8          2.98          4.34         1.19 o                         
  -3   1   8        200.47        186.36         8.29 o                         
  -2   1   8        146.66        131.44         7.46 o                         
  -1   1   8         40.58         48.57         1.63 o                         
   0   1   8        182.50        158.96         3.03 o                         
   1   1   8         12.73         13.93         1.48 o                         
   2   1   8         25.65         19.76         1.51 o                         
   3   1   8         61.22         65.86         4.03 o                         
   4   1   8         11.73         10.43         4.63 o                         
   5   1   8         10.66         16.71         3.75 o                         
   6   1   8         19.20         16.86         4.59 o                         
   7   1   8          8.62          6.56         4.40 o                         
   8   1   8          0.02         -0.87         3.19 o                         
   9   1   8          0.39          5.52         6.94 o                         
  -8   2   8         25.21         22.38         4.86 o                         
  -7   2   8         18.41         22.20         5.16 o                         
  -6   2   8          0.74          8.99         4.36 o                         
  -5   2   8         51.93         55.67         5.16 o                         
  -4   2   8          5.88          7.57         2.15 o                         
  -3   2   8          2.35          2.91         1.02 o                         
  -2   2   8         10.25          8.89         0.88 o                         
  -1   2   8        399.20        376.85         7.37 o                         
   0   2   8        398.41        398.02         6.38 o                         
   1   2   8        608.29        635.43         8.89 o                         
   2   2   8        258.64        235.33         8.55 o                         
   3   2   8         96.01         86.59         7.72 o                         
   4   2   8          6.74          5.67         2.20 o                         
   5   2   8         23.18         30.88         7.30 o                         
   6   2   8          5.89          5.92         3.49 o                         
   7   2   8          5.61          3.82         3.87 o                         
   8   2   8          3.27          8.63         5.15 o                         
  -8   3   8          3.14          4.57         4.00 o                         
  -7   3   8          0.02          3.68         3.02 o                         
  -6   3   8         36.46         34.91         4.18 o                         
  -5   3   8         13.62         12.95         3.20 o                         
  -4   3   8        112.87        109.69         5.14 o                         
  -3   3   8         24.81         26.36         2.74 o                         
  -2   3   8          6.20          5.50         3.64 o                         
  -1   3   8          8.42         12.44         1.78 o                         
   0   3   8        208.10        214.58         3.80 o                         
   1   3   8        623.42        628.63        17.59 o                         
   2   3   8          7.44         10.61         2.25 o                         
   3   3   8          0.28          3.53         1.31 o                         
   4   3   8         12.63         11.38         7.12 o                         
   5   3   8         15.31         19.97         4.47 o                         
   6   3   8          3.88          2.79         6.22 o                         
   7   3   8          6.35         15.63         5.26 o                         
   8   3   8          4.76          5.71         6.05 o                         
  -8   4   8          1.42          2.78         3.36 o                         
  -7   4   8          6.27          2.71         2.88 o                         
  -6   4   8         29.94         32.88         4.24 o                         
  -5   4   8         62.95         62.56         4.97 o                         
  -4   4   8         30.82         33.07         3.76 o                         
  -3   4   8        126.45        124.27         5.45 o                         
  -2   4   8         62.10         62.78         3.75 o                         
  -1   4   8          0.38          0.25         1.78 o                         
   0   4   8         54.44         49.74         2.40 o                         
   1   4   8         13.77         12.93         1.62 o                         
   2   4   8          0.25         -0.02         0.94 o                         
   3   4   8        196.86        155.39         8.36 o                         
   4   4   8        189.57        187.18         8.61 o                         
   5   4   8          1.85          4.28         3.36 o                         
   6   4   8          0.36          2.51         3.49 o                         
   7   4   8          0.32         -4.50         4.84 o                         
   8   4   8          2.42         -0.68         4.17 o                         
  -7   5   8         20.84         23.42         4.51 o                         
  -6   5   8         15.69         12.36         6.49 o                         
  -5   5   8         44.12         43.68         4.90 o                         
  -4   5   8          0.17          4.30         2.56 o                         
  -3   5   8          0.25         -2.85         2.85 o                         
  -2   5   8        263.91        279.32         8.53 o                         
  -1   5   8          1.20         -0.47         1.38 o                         
   0   5   8         38.50         31.09         3.39 o                         
   1   5   8          0.14          1.77         1.26 o                         
   2   5   8         32.52         26.36         2.33 o                         
   3   5   8         49.74         48.71         3.08 o                         
   4   5   8        140.02        146.74         8.16 o                         
   5   5   8         29.34         35.89         7.65 o                         
   6   5   8         15.49         22.24         5.19 o                         
   7   5   8          7.06          3.76         5.21 o                         
   8   5   8          2.46          9.57         7.02 o                         
  -7   6   8          4.17          6.07         4.80 o                         
  -6   6   8          0.01         -1.80         2.99 o                         
  -5   6   8          2.56          6.57         3.24 o                         
  -4   6   8          7.75          9.15         3.17 o                         
  -3   6   8         11.76         11.41         2.66 o                         
  -2   6   8        141.95        153.50         6.90 o                         
  -1   6   8          3.65         11.19         5.87 o                         
   0   6   8          9.15          6.44         1.50 o                         
   1   6   8          0.61          1.52         1.34 o                         
   2   6   8         33.68         36.22         2.79 o                         
   3   6   8         59.71         47.78         3.58 o                         
   4   6   8          2.82          6.93         3.38 o                         
   5   6   8         21.59         21.10         5.31 o                         
   6   6   8          0.00         -0.74         3.46 o                         
   7   6   8          2.64          5.79         4.92 o                         
  -6   7   8          5.53         13.69         4.25 o                         
  -5   7   8          0.40          2.53         3.07 o                         
  -4   7   8          0.69          1.28         2.43 o                         
  -3   7   8         12.07         16.42         3.64 o                         
  -2   7   8         54.93         60.99         5.25 o                         
  -1   7   8          0.07          0.84         1.94 o                         
   0   7   8         14.52         17.76         2.59 o                         
   1   7   8          5.63          3.61         1.87 o                         
   2   7   8          2.40          6.95         2.85 o                         
   3   7   8         14.21         11.12         2.39 o                         
   4   7   8          2.04          6.07         3.50 o                         
   5   7   8          0.74          0.48         1.84 o                         
   6   7   8          0.76          2.35         6.85 o                         
   7   7   8          2.49         29.17        12.09 o                         
  -5   8   8         33.21         43.20         5.90 o                         
  -4   8   8          0.69         -1.59         2.93 o                         
  -3   8   8          7.07          7.43         3.38 o                         
  -2   8   8         61.88         79.19         6.07 o                         
  -1   8   8         36.91         46.84         5.96 o                         
   0   8   8          3.40          5.70         2.59 o                         
   1   8   8          1.61          0.19         1.58 o                         
   2   8   8         26.39         28.38         3.21 o                         
   3   8   8          1.68          0.84         1.72 o                         
   4   8   8          7.49          3.21         2.46 o                         
   5   8   8          0.02          0.16         2.56 o                         
   6   8   8          0.01          2.03         4.88 o                         
  -4   9   8          0.30          2.35         5.16 o                         
  -3   9   8         49.06         55.35         6.41 o                         
  -2   9   8         17.06         23.96         4.41 o                         
  -1   9   8          0.37          0.60         3.20 o                         
   0   9   8          0.43          0.09         1.81 o                         
   1   9   8          6.11          4.52         5.52 o                         
   2   9   8          2.45          3.33         2.56 o                         
   3   9   8          7.25         19.04         4.18 o                         
   4   9   8          8.24          7.58         3.79 o                         
   5   9   8          0.64          7.82         8.53 o                         
  -3  10   8          8.38         10.18         4.48 o                         
  -2  10   8          8.13         11.50         4.23 o                         
  -1  10   8          6.51          2.86         3.17 o                         
   0  10   8          0.00          0.83         2.45 o                         
   1  10   8          4.18          1.62         2.49 o                         
   2  10   8          1.11          0.49         3.21 o                         
   3  10   8          0.05          4.92         6.40 o                         
  -3  -9   9          0.51          2.82         4.10 o                         
  -2  -9   9          1.90         -0.40         2.88 o                         
  -1  -9   9          2.42         -2.17         3.08 o                         
   0  -9   9          0.00          0.02         2.58 o                         
   1  -9   9          1.05         -1.32         4.18 o                         
   2  -9   9          3.46         -0.17         2.38 o                         
   3  -9   9          0.03          0.30         2.20 o                         
  -4  -8   9          0.32         -0.12         3.26 o                         
  -3  -8   9          5.53          0.44         3.20 o                         
  -2  -8   9          3.24          0.45         2.89 o                         
  -1  -8   9          1.67          0.81         1.93 o                         
   0  -8   9          2.26          1.44         3.11 o                         
   1  -8   9          0.37         -2.02         2.43 o                         
   2  -8   9          2.56         -1.30         2.45 o                         
   3  -8   9          0.62         -2.67         3.91 o                         
   4  -8   9         13.21         22.23         6.41 o                         
  -5  -7   9          0.55          3.64         7.46 o                         
  -4  -7   9         22.69         26.97        11.02 o                         
  -3  -7   9          1.99          1.21         2.98 o                         
  -2  -7   9          0.01         -1.44         2.96 o                         
  -1  -7   9          9.05          6.81         3.44 o                         
   0  -7   9          3.85          3.32         6.31 o                         
   1  -7   9         15.42          8.71         2.93 o                         
   2  -7   9         49.22         45.13         5.44 o                         
   3  -7   9          8.49          9.51         2.87 o                         
   4  -7   9          2.12          0.67         2.47 o                         
   5  -7   9          0.00         -0.72         2.59 o                         
   6  -7   9         20.95         33.80         6.76 o                         
  -6  -6   9          0.84         -2.67         4.40 o                         
  -5  -6   9          5.08         10.17         5.24 o                         
  -4  -6   9         13.00         27.02         5.50 o                         
  -3  -6   9          4.53          1.85         3.08 o                         
  -2  -6   9        105.18        120.36         8.10 o                         
  -1  -6   9          0.09         -2.88         2.88 o                         
   0  -6   9         47.51         52.99         4.83 o                         
   1  -6   9          2.46          1.11         1.46 o                         
   2  -6   9          4.61         10.90         2.84 o                         
   3  -6   9         52.51         55.01        11.33 o                         
   4  -6   9          0.73          3.31         2.69 o                         
   5  -6   9         90.44         96.57        12.28 o                         
   6  -6   9          0.15          6.36         3.71 o                         
  -7  -5   9          2.93          2.51         4.47 o                         
  -6  -5   9          0.20          3.76         5.07 o                         
  -5  -5   9          6.37         14.46         5.78 o                         
  -4  -5   9         50.52         55.29         9.16 o                         
  -3  -5   9          0.99          4.74         5.24 o                         
  -2  -5   9         26.77         25.14         3.75 o                         
  -1  -5   9          2.06         -0.22         1.87 o                         
   0  -5   9        355.57        354.42        10.00 o                         
   1  -5   9        188.04        201.75        16.42 o                         
   2  -5   9          3.02          2.75         1.53 o                         
   3  -5   9         33.62         29.44         3.92 o                         
   4  -5   9          7.40          7.52         7.65 o                         
   5  -5   9         91.16         89.88         6.51 o                         
   6  -5   9          0.15          1.59         3.64 o                         
   7  -5   9          2.97          5.13         4.53 o                         
  -7  -4   9          0.04          0.71         3.51 o                         
  -6  -4   9         19.73         27.49         5.92 o                         
  -5  -4   9          8.25          2.82         3.26 o                         
  -4  -4   9         16.92         17.94         4.02 o                         
  -3  -4   9         56.99         59.84         5.38 o                         
  -2  -4   9         46.91         49.54         7.02 o                         
  -1  -4   9       1157.92       1138.48        34.86 o                         
   0  -4   9          0.00          0.48         1.12 o                         
   1  -4   9         24.59         24.50         2.36 o                         
   2  -4   9          0.42          0.82         1.19 o                         
   3  -4   9         15.18         12.42         1.88 o                         
   4  -4   9         19.93         19.13         3.41 o                         
   5  -4   9          0.29          2.52         2.47 o                         
   6  -4   9          8.60         10.89         3.92 o                         
   7  -4   9          4.17          1.68         3.05 o                         
  -8  -3   9          5.97          4.50         5.07 o                         
  -7  -3   9          2.36         -0.62         3.27 o                         
  -6  -3   9         33.90         43.88         6.60 o                         
  -5  -3   9        110.88        113.38         7.70 o                         
  -4  -3   9         45.62         44.75         4.59 o                         
  -3  -3   9         69.64         73.71         5.03 o                         
  -2  -3   9         41.38         39.89         3.59 o                         
  -1  -3   9          0.35         -0.97         0.97 o                         
   0  -3   9         11.19         14.61         1.75 o                         
   1  -3   9          8.77         10.72         1.83 o                         
   2  -3   9         34.02         35.91         4.23 o                         
   3  -3   9         76.01         74.52        12.98 o                         
   4  -3   9         20.22         25.06         5.78 o                         
   5  -3   9          0.05          2.87         2.61 o                         
   6  -3   9         15.48         17.81         4.45 o                         
   7  -3   9          0.50         -0.80         3.02 o                         
   8  -3   9         10.24          6.33         4.51 o                         
  -8  -2   9          2.35          6.89         4.90 o                         
  -7  -2   9         79.58         82.97        13.43 o                         
  -6  -2   9          2.17          7.36         3.67 o                         
  -5  -2   9         33.45         41.90         4.36 o                         
  -4  -2   9         32.57         31.74         3.09 o                         
  -3  -2   9          4.69          1.69         1.75 o                         
  -2  -2   9         31.90         29.29         4.53 o                         
  -1  -2   9          3.04          3.88         1.61 o                         
   0  -2   9          0.73         -0.24         1.16 o                         
   1  -2   9        133.90        141.49         5.22 o                         
   2  -2   9         22.48         25.31         3.13 o                         
   3  -2   9        115.72        122.90        15.74 o                         
   4  -2   9         59.18         66.02         4.87 o                         
   5  -2   9          6.21          2.90         3.02 o                         
   6  -2   9          4.61          4.65         3.25 o                         
   7  -2   9         16.55         25.18         5.51 o                         
   8  -2   9          0.78          3.98         5.07 o                         
  -8  -1   9         15.02          6.94         6.23 o                         
  -7  -1   9          6.16          9.61         5.15 o                         
  -6  -1   9          2.20          2.44         1.41 o                         
  -5  -1   9         14.03         14.98         4.80 o                         
  -4  -1   9          8.92          9.60         2.77 o                         
  -3  -1   9         40.16         40.93         1.88 o                         
  -2  -1   9          9.30          8.83         1.29 o                         
  -1  -1   9         92.00         95.27         2.64 o                         
   0  -1   9         11.37         12.20         1.69 o                         
   1  -1   9         43.99         42.72         2.18 o                         
   2  -1   9          1.24          0.46         1.36 o                         
   3  -1   9         22.81         25.34         2.66 o                         
   4  -1   9        221.07        235.09        11.65 o                         
   5  -1   9         25.89         28.55         4.23 o                         
   6  -1   9         13.20         12.67         4.13 o                         
   7  -1   9         12.04          8.50         4.18 o                         
   8  -1   9          0.94          2.27         4.02 o                         
  -8   0   9          0.07         -1.24         4.80 o                         
  -7   0   9          0.34          2.72         1.86 o                         
  -6   0   9         22.70         19.21         2.29 o                         
  -5   0   9         40.04         33.23         4.02 o                         
  -4   0   9         17.21         18.59         1.84 o                         
  -3   0   9          0.15         -0.81         0.81 o                         
  -2   0   9         28.53         30.19         1.65 o                         
  -1   0   9         41.33         51.91         1.93 o                         
   0   0   9        126.48        140.39         3.34 o                         
   1   0   9         40.74         39.39         1.89 o                         
   2   0   9        155.37        140.50         4.28 o                         
   3   0   9         11.58         16.41         2.84 o                         
   4   0   9          3.89          5.52         2.39 o                         
   5   0   9         37.54         31.91         5.05 o                         
   6   0   9          0.43          0.00         2.26 o                         
   7   0   9         26.77         27.59         6.20 o                         
   8   0   9          3.27         -0.23         3.20 o                         
  -8   1   9          1.19         -1.14         2.49 o                         
  -7   1   9          0.20          6.09         2.79 o                         
  -6   1   9         57.78         56.21         4.68 o                         
  -5   1   9         35.63         36.22         5.84 o                         
  -4   1   9         37.62         35.15         2.30 o                         
  -3   1   9          0.04          1.02         0.87 o                         
  -2   1   9          2.99          3.90         0.96 o                         
  -1   1   9          9.74         12.45         1.95 o                         
   0   1   9          4.61          6.14         1.09 o                         
   1   1   9        118.49        123.94         3.18 o                         
   2   1   9         34.56         46.11         2.26 o                         
   3   1   9         93.76         97.90         5.21 o                         
   4   1   9         23.81         22.96         3.38 o                         
   5   1   9          1.62          5.57         2.76 o                         
   6   1   9         40.73         50.26         8.63 o                         
   7   1   9          2.84         -1.53         3.58 o                         
   8   1   9          0.13         -2.06         4.26 o                         
  -8   2   9          6.20         11.63        11.38 o                         
  -7   2   9          3.80          1.80         2.59 o                         
  -6   2   9         28.00         29.95         3.82 o                         
  -5   2   9          4.14          7.06         2.45 o                         
  -4   2   9        158.76        159.90         6.03 o                         
  -3   2   9          0.71         -0.41         1.26 o                         
  -2   2   9          0.35          0.56         0.72 o                         
  -1   2   9         71.63         67.23         4.15 o                         
   0   2   9          0.86          1.33         1.24 o                         
   1   2   9         67.85         56.86         2.63 o                         
   2   2   9         24.92         27.34         1.85 o                         
   3   2   9        156.56        163.29         6.65 o                         
   4   2   9          1.38          2.15         2.26 o                         
   5   2   9         34.24         43.11         5.65 o                         
   6   2   9          2.95          1.11         4.99 o                         
   7   2   9          0.70          4.59         4.26 o                         
   8   2   9          0.31          0.46         3.64 o                         
  -8   3   9          6.02          3.37         7.12 o                         
  -7   3   9         12.60          7.42         3.45 o                         
  -6   3   9          2.44          3.36         2.45 o                         
  -5   3   9         10.09         15.66         5.16 o                         
  -4   3   9         50.78         55.99         4.18 o                         
  -3   3   9          0.94          3.50         1.94 o                         
  -2   3   9        117.14        124.20         4.95 o                         
  -1   3   9        415.51        419.90        29.79 o                         
   0   3   9          3.67          7.50         1.80 o                         
   1   3   9         56.16         57.70         2.58 o                         
   2   3   9        471.88        391.94        22.36 o                         
   3   3   9        279.84        293.13        16.19 o                         
   4   3   9         54.46         51.77         9.78 o                         
   5   3   9          5.48          6.84         3.58 o                         
   6   3   9          0.37          2.72         3.51 o                         
   7   3   9          0.21         -2.92         3.84 o                         
   8   3   9          2.07          4.85         8.17 o                         
  -7   4   9         15.43         13.91         9.16 o                         
  -6   4   9          5.02          3.90         3.20 o                         
  -5   4   9          8.24          7.42         2.80 o                         
  -4   4   9          0.03          2.22         2.12 o                         
  -3   4   9        362.11        367.42        12.81 o                         
  -2   4   9         12.00         14.73         2.66 o                         
  -1   4   9          0.12          0.88         2.05 o                         
   0   4   9        313.66        268.24         9.85 o                         
   1   4   9         37.91         30.82         2.06 o                         
   2   4   9         35.10         29.55         2.26 o                         
   3   4   9        383.73        313.99        10.38 o                         
   4   4   9          3.19          4.24         5.43 o                         
   5   4   9         16.91         20.44         4.64 o                         
   6   4   9          0.00         -1.14         3.33 o                         
   7   4   9         10.16         20.12         6.73 o                         
   8   4   9          0.45          0.47         4.62 o                         
  -7   5   9          1.42         -0.39         2.40 o                         
  -6   5   9         20.11         29.15         4.68 o                         
  -5   5   9          6.90          4.35         3.30 o                         
  -4   5   9         44.63         41.95         6.84 o                         
  -3   5   9        274.15        253.71         9.15 o                         
  -2   5   9        629.96        629.09        14.94 o                         
  -1   5   9          6.88         10.99         3.91 o                         
   0   5   9         26.84         23.96         2.19 o                         
   1   5   9         83.21         73.38         3.27 o                         
   2   5   9          5.70          8.94         1.87 o                         
   3   5   9         16.76         17.16         2.27 o                         
   4   5   9          5.97          1.95         2.14 o                         
   5   5   9          1.36          0.61         4.71 o                         
   6   5   9          0.53          0.26         3.25 o                         
   7   5   9          0.04         -1.90         3.82 o                         
  -7   6   9          2.29          4.26         3.83 o                         
  -6   6   9          6.68          3.01         3.45 o                         
  -5   6   9          0.05         -1.59         2.81 o                         
  -4   6   9         32.74         42.03         4.71 o                         
  -3   6   9         62.79         56.07         4.80 o                         
  -2   6   9         56.58         61.82         4.86 o                         
  -1   6   9          0.01          3.90         2.23 o                         
   0   6   9         33.41         37.13         3.20 o                         
   1   6   9         91.36         75.99         3.87 o                         
   2   6   9         28.42         31.13         2.87 o                         
   3   6   9         35.68         37.84         4.14 o                         
   4   6   9          0.80          1.30         1.80 o                         
   5   6   9          2.42          3.86         4.71 o                         
   6   6   9          0.07         -2.27         4.08 o                         
   7   6   9          9.24          2.90         4.78 o                         
  -6   7   9         15.36         38.68         5.98 o                         
  -5   7   9         20.78         12.21         4.05 o                         
  -4   7   9          9.85          8.72         3.30 o                         
  -3   7   9          0.11          3.03         2.85 o                         
  -2   7   9          1.82          2.61         2.59 o                         
  -1   7   9         39.25         42.49         4.00 o                         
   0   7   9          0.61         -0.45         1.69 o                         
   1   7   9          0.01          1.34         1.52 o                         
   2   7   9         23.17         29.69         3.39 o                         
   3   7   9          7.57          4.07         3.18 o                         
   4   7   9          0.59          4.57         2.33 o                         
   5   7   9          1.78          0.28         2.94 o                         
   6   7   9          5.12          2.05         4.14 o                         
  -5   8   9          0.82          4.35         3.82 o                         
  -4   8   9          5.79          1.95         2.86 o                         
  -3   8   9          1.50          4.17         3.15 o                         
  -2   8   9         15.49         26.99        12.00 o                         
  -1   8   9          2.32          5.06         2.56 o                         
   0   8   9          0.14         -0.66         1.97 o                         
   1   8   9         17.91         11.73         3.15 o                         
   2   8   9         11.68         14.88         3.25 o                         
   3   8   9          2.47          0.72         3.98 o                         
   4   8   9          0.98         -0.14         2.82 o                         
   5   8   9          4.19         12.54         5.25 o                         
  -4   9   9          0.43          0.99         4.00 o                         
  -3   9   9          2.24          1.83         3.09 o                         
  -2   9   9         20.03         18.88         4.90 o                         
  -1   9   9         10.26         15.97         7.47 o                         
   0   9   9          1.34          1.27         2.40 o                         
   1   9   9         18.91         19.43         3.87 o                         
   2   9   9          0.17          5.82         2.93 o                         
   3   9   9         10.59         10.37         3.71 o                         
   4   9   9          0.49          0.57         2.40 o                         
  -2  10   9         13.82         19.64         5.22 o                         
  -1  10   9          1.76         -0.76         2.72 o                         
   0  10   9          2.55         -0.62         2.56 o                         
   1  10   9          4.41          2.32         2.85 o                         
   2  10   9          0.08          0.41         2.54 o                         
   3  10   9          0.40          5.82         3.63 o                         
  -2  -9  10          0.04          0.98         3.49 o                         
  -1  -9  10          0.28          5.16         8.36 o                         
   0  -9  10          4.97          9.94         4.14 o                         
   1  -9  10          3.59          0.42         2.58 o                         
   2  -9  10          0.14          0.00         2.31 o                         
  -4  -8  10          0.00          5.37         6.05 o                         
  -3  -8  10          0.30          2.97         4.09 o                         
  -2  -8  10          1.67          0.51         2.78 o                         
  -1  -8  10          8.58          9.14         4.89 o                         
   0  -8  10          1.42          3.82         3.08 o                         
   1  -8  10          0.03          1.54         2.52 o                         
   2  -8  10          1.35          1.38         2.85 o                         
   3  -8  10          1.59          2.16         2.56 o                         
   4  -8  10          0.02          3.38         4.44 o                         
  -5  -7  10          1.04         16.02         6.35 o                         
  -4  -7  10          0.08         -1.18         4.09 o                         
  -3  -7  10          1.03          8.48         9.07 o                         
  -2  -7  10          0.51         -1.61         2.64 o                         
  -1  -7  10         13.20         11.83         4.15 o                         
   0  -7  10          7.57          4.24         2.93 o                         
   1  -7  10          0.93          2.15         2.43 o                         
   2  -7  10          0.49          2.93         2.35 o                         
   3  -7  10          2.86          0.68         1.70 o                         
   4  -7  10          2.55          3.36         3.34 o                         
   5  -7  10         12.52         11.99         6.67 o                         
  -6  -6  10          0.00          1.76         4.21 o                         
  -5  -6  10          0.14          3.00         4.36 o                         
  -4  -6  10          0.06          7.46         5.78 o                         
  -3  -6  10          0.49          4.14         3.49 o                         
  -2  -6  10          9.31         13.03         3.77 o                         
  -1  -6  10         68.35         79.06         6.18 o                         
   0  -6  10          0.80         -0.75         2.23 o                         
   1  -6  10          0.68         -2.18         2.18 o                         
   2  -6  10          9.62          6.34         2.48 o                         
   3  -6  10         21.19         13.72         2.67 o                         
   4  -6  10         58.29         65.10         6.05 o                         
   5  -6  10          0.02          6.47         5.60 o                         
   6  -6  10          1.04          4.17         3.63 o                         
  -6  -5  10          4.18          6.12         4.64 o                         
  -5  -5  10          1.70          4.26         5.78 o                         
  -4  -5  10          6.26          7.14         3.72 o                         
  -3  -5  10          8.90          6.95         3.25 o                         
  -2  -5  10         13.31         16.35         3.89 o                         
  -1  -5  10         49.49         52.11         5.96 o                         
   0  -5  10         19.22         18.23         3.46 o                         
   1  -5  10         16.94         12.87         2.24 o                         
   2  -5  10        180.37        171.41        14.20 o                         
   3  -5  10          0.00          3.84         2.43 o                         
   4  -5  10         15.27         21.31         4.36 o                         
   5  -5  10          4.47          1.82         2.93 o                         
   6  -5  10         21.78         20.57         4.61 o                         
   7  -5  10          2.37          4.77         3.88 o                         
  -7  -4  10         17.77         10.69         5.52 o                         
  -6  -4  10          2.35          5.85         3.80 o                         
  -5  -4  10         16.61         20.28         9.25 o                         
  -4  -4  10         10.28         10.98         4.45 o                         
  -3  -4  10         31.43         33.09         4.56 o                         
  -2  -4  10         56.24         62.27         6.05 o                         
  -1  -4  10         98.43        102.02         5.99 o                         
   0  -4  10        104.19         99.77        12.67 o                         
   1  -4  10         18.49         21.10         6.05 o                         
   2  -4  10          0.27          0.82         1.23 o                         
   3  -4  10         13.26         13.80         1.86 o                         
   4  -4  10          0.88          3.31         2.20 o                         
   5  -4  10          0.64          2.09         2.78 o                         
   6  -4  10         10.00          0.20         5.86 o                         
   7  -4  10          1.37          3.56         3.52 o                         
  -7  -3  10         13.38         14.91         6.49 o                         
  -6  -3  10         20.36         15.95         4.92 o                         
  -5  -3  10          3.07          0.52         2.76 o                         
  -4  -3  10        103.52        104.69         6.68 o                         
  -3  -3  10          6.56          4.73         2.59 o                         
  -2  -3  10         74.44         72.57         7.83 o                         
  -1  -3  10          0.05         -1.00         1.00 o                         
   0  -3  10         27.74         28.38         3.16 o                         
   1  -3  10         10.52         10.22         2.16 o                         
   2  -3  10          0.02          3.46         1.71 o                         
   3  -3  10        108.06         87.83         5.39 o                         
   4  -3  10         14.91         14.06         3.19 o                         
   5  -3  10          7.75         10.59         3.50 o                         
   6  -3  10         38.54         41.26         5.86 o                         
   7  -3  10          4.28          8.46         4.57 o                         
  -7  -2  10         10.56         10.22         5.29 o                         
  -6  -2  10         49.16         56.68         6.68 o                         
  -5  -2  10         11.45         20.25         4.12 o                         
  -4  -2  10         51.69         45.54         3.97 o                         
  -3  -2  10         49.24         48.37         3.71 o                         
  -2  -2  10          1.84          1.91         1.10 o                         
  -1  -2  10         29.26         27.21         1.97 o                         
   0  -2  10          3.86          5.78         1.76 o                         
   1  -2  10         34.37         38.52         2.49 o                         
   2  -2  10          8.79          7.26         1.41 o                         
   3  -2  10         57.30         51.21         4.27 o                         
   4  -2  10         43.75         42.52         4.65 o                         
   5  -2  10          0.04          0.78         4.17 o                         
   6  -2  10         36.81         37.31         5.43 o                         
   7  -2  10          0.99          1.48         3.38 o                         
   8  -2  10          0.23          4.07         3.82 o                         
  -8  -1  10          0.54          0.53         4.80 o                         
  -7  -1  10          7.38          6.91         4.34 o                         
  -6  -1  10          2.25          2.91         1.99 o                         
  -5  -1  10          7.10          5.60         1.47 o                         
  -4  -1  10         20.84         20.36         2.49 o                         
  -3  -1  10         48.30         44.78         3.34 o                         
  -2  -1  10          0.56          1.01         0.94 o                         
  -1  -1  10          3.40          4.58         1.19 o                         
   0  -1  10          1.28          1.49         1.02 o                         
   1  -1  10         15.63         15.61         1.77 o                         
   2  -1  10         60.97         61.90         7.97 o                         
   3  -1  10         91.10         92.05         5.46 o                         
   4  -1  10          0.00         -0.88         2.09 o                         
   5  -1  10         47.44         51.18         5.59 o                         
   6  -1  10         11.82         13.84         4.44 o                         
   7  -1  10          1.00          0.79         3.16 o                         
   8  -1  10         21.43         16.97         8.18 o                         
  -8   0  10          0.26          8.53         6.58 o                         
  -7   0  10          9.15          6.54         2.59 o                         
  -6   0  10          0.85          0.66         1.35 o                         
  -5   0  10         30.94         27.78         2.34 o                         
  -4   0  10          6.03          8.45         1.55 o                         
  -3   0  10          4.84          6.28         1.22 o                         
  -2   0  10         34.90         34.89         2.68 o                         
  -1   0  10         18.65         16.59         2.44 o                         
   0   0  10        181.59        201.47         4.35 o                         
   1   0  10         31.59         33.22         2.47 o                         
   2   0  10         87.00         96.62         4.68 o                         
   3   0  10          0.82          6.21         2.30 o                         
   4   0  10          0.00          3.73         2.65 o                         
   5   0  10         29.59         35.24         5.47 o                         
   6   0  10         72.68         70.19         7.28 o                         
   7   0  10          4.54          5.88         4.52 o                         
   8   0  10          0.04         -2.96         4.47 o                         
  -8   1  10          1.70          2.51         2.79 o                         
  -7   1  10         14.51         12.76         6.49 o                         
  -6   1  10         23.87         32.49         3.69 o                         
  -5   1  10          0.69          2.74         2.49 o                         
  -4   1  10         10.96         12.47         1.93 o                         
  -3   1  10         15.16          9.40         2.22 o                         
  -2   1  10         88.91         92.59         5.26 o                         
  -1   1  10          5.02          9.41         1.42 o                         
   0   1  10        138.52        147.47         3.65 o                         
   1   1  10         75.63         88.23         3.22 o                         
   2   1  10          8.31         13.31         1.70 o                         
   3   1  10          6.57         13.06         3.01 o                         
   4   1  10         32.83         30.54         5.60 o                         
   5   1  10        133.45        146.18         8.55 o                         
   6   1  10          0.03          0.73         3.16 o                         
   7   1  10          8.30          7.00         4.10 o                         
   8   1  10          7.70          2.56         4.40 o                         
  -8   2  10          6.79          7.10         3.53 o                         
  -7   2  10          2.43          3.29         3.30 o                         
  -6   2  10          0.56          2.26         3.20 o                         
  -5   2  10         73.35         72.24         9.43 o                         
  -4   2  10         49.97         50.39         3.86 o                         
  -3   2  10         48.77         48.89         3.50 o                         
  -2   2  10          6.96         11.22         2.12 o                         
  -1   2  10          2.72          2.20         0.94 o                         
   0   2  10         63.09         62.29         2.43 o                         
   1   2  10         55.72         49.46         2.52 o                         
   2   2  10        136.30        125.78         3.75 o                         
   3   2  10          4.17          3.10         2.32 o                         
   4   2  10         36.29         38.38         7.74 o                         
   5   2  10         91.78         86.37         6.97 o                         
   6   2  10         11.42          9.35         4.40 o                         
   7   2  10          3.07          6.34         5.78 o                         
   8   2  10          2.37          2.12         4.52 o                         
  -7   3  10          8.61          4.29         3.83 o                         
  -6   3  10          0.01         -0.04         1.97 o                         
  -5   3  10         14.73         20.36         3.45 o                         
  -4   3  10         72.97         77.02        10.76 o                         
  -3   3  10        189.66        199.50         8.28 o                         
  -2   3  10         73.14         73.92         3.96 o                         
  -1   3  10          0.86          1.51         0.88 o                         
   0   3  10         77.23         83.67         2.96 o                         
   1   3  10         59.61         49.36         2.58 o                         
   2   3  10         44.08         41.61         3.46 o                         
   3   3  10         21.62         25.56         3.63 o                         
   4   3  10         47.62         51.76         5.28 o                         
   5   3  10         11.26         11.66         4.21 o                         
   6   3  10         16.91         22.32         5.66 o                         
   7   3  10          2.80          6.70         5.14 o                         
   8   3  10          2.71          8.75         5.89 o                         
  -7   4  10          9.98         15.79         6.49 o                         
  -6   4  10          2.00          1.41         2.19 o                         
  -5   4  10          1.40          0.99         3.38 o                         
  -4   4  10         54.82         52.68         4.69 o                         
  -3   4  10         91.47         93.08         5.33 o                         
  -2   4  10         76.56         79.67         4.85 o                         
  -1   4  10         37.79         36.43         4.17 o                         
   0   4  10          1.67          2.61         1.01 o                         
   1   4  10         16.81         17.12         1.94 o                         
   2   4  10        143.85        129.35         4.51 o                         
   3   4  10          5.16          3.41         1.55 o                         
   4   4  10        220.01        230.98        10.50 o                         
   5   4  10         18.50         17.57         7.03 o                         
   6   4  10         17.92         25.14         6.16 o                         
   7   4  10          0.01         -2.76         4.58 o                         
  -7   5  10          2.78          4.63         3.74 o                         
  -6   5  10         18.44         22.34         4.50 o                         
  -5   5  10          0.96         -0.13         4.09 o                         
  -4   5  10          0.73          1.52         4.18 o                         
  -3   5  10        124.14        126.90         6.70 o                         
  -2   5  10          7.93          9.58         3.11 o                         
  -1   5  10         13.52         14.57         2.73 o                         
   0   5  10          0.08          0.71         2.31 o                         
   1   5  10         47.29         52.70         3.30 o                         
   2   5  10         63.35         55.53         3.11 o                         
   3   5  10          0.37          2.25         2.75 o                         
   4   5  10          2.47         -3.03         4.62 o                         
   5   5  10         17.44         12.81         7.83 o                         
   6   5  10          3.07          0.95         3.71 o                         
   7   5  10          8.26          6.16         5.43 o                         
  -6   6  10          0.16          1.52         3.02 o                         
  -5   6  10          9.35         10.80         3.86 o                         
  -4   6  10         28.95         30.13         4.41 o                         
  -3   6  10          1.26         -1.67         2.43 o                         
  -2   6  10         26.33         24.49         3.87 o                         
  -1   6  10         34.22         29.46         3.82 o                         
   0   6  10         24.42         12.72         5.25 o                         
   1   6  10         85.98         60.28         3.59 o                         
   2   6  10          8.82          7.18         2.08 o                         
   3   6  10          9.56          2.79         2.13 o                         
   4   6  10          0.02          0.49         1.84 o                         
   5   6  10          9.11         11.80         4.70 o                         
   6   6  10         19.29         18.32         8.37 o                         
   7   6  10          0.02         27.04        11.75 o                         
  -6   7  10          5.86          6.89         4.14 o                         
  -5   7  10         29.66         34.26         8.89 o                         
  -4   7  10          0.38         -0.94         2.40 o                         
  -3   7  10          6.31         13.32         3.76 o                         
  -2   7  10         27.69         28.12         4.20 o                         
  -1   7  10          9.39         14.38         3.42 o                         
   0   7  10         15.20         20.24         3.58 o                         
   1   7  10         99.18         88.22         5.55 o                         
   2   7  10          3.15          2.96         1.95 o                         
   3   7  10          1.35          4.14         2.99 o                         
   4   7  10         17.37          7.85         3.86 o                         
   5   7  10          3.57          6.94         4.40 o                         
   6   7  10          2.41          3.23         4.74 o                         
  -5   8  10         22.33         23.11        14.23 o                         
  -4   8  10          4.75          5.19         3.73 o                         
  -3   8  10         18.53         30.53         5.23 o                         
  -2   8  10          0.28         -1.60         2.74 o                         
  -1   8  10         26.40         30.40         4.80 o                         
   0   8  10          8.51          9.99         3.56 o                         
   1   8  10          4.98          7.01         2.96 o                         
   2   8  10         39.44         38.88         4.78 o                         
   3   8  10         24.52         21.37         8.42 o                         
   4   8  10         23.93         21.15         9.69 o                         
   5   8  10          6.41         16.34         6.15 o                         
  -3   9  10          7.43          5.65         3.90 o                         
  -2   9  10          3.51          3.44         3.34 o                         
  -1   9  10         11.89         16.91         4.66 o                         
   0   9  10         28.68         34.80         5.17 o                         
   1   9  10         13.18         12.23         7.38 o                         
   2   9  10          2.24          6.60         3.41 o                         
   3   9  10          0.88          8.75         4.09 o                         
   4   9  10          1.98          3.56         4.99 o                         
  -1  10  10         47.80         48.84         6.76 o                         
   0  10  10          0.01         -2.59         3.09 o                         
   1  10  10          1.96          1.95         2.99 o                         
   2  10  10          0.64          6.38         5.33 o                         
  -3  -8  11          0.08          6.74         9.87 o                         
  -2  -8  11          2.77          3.30         4.27 o                         
  -1  -8  11          0.21          0.44         2.63 o                         
   0  -8  11          0.51         -2.71         3.19 o                         
   1  -8  11          0.49          1.69         2.65 o                         
   2  -8  11          5.85          3.59         7.29 o                         
   3  -8  11          0.44          6.76         4.99 o                         
  -4  -7  11          0.24          1.42         5.86 o                         
  -3  -7  11          1.89          1.67         3.08 o                         
  -2  -7  11          0.03         -0.52         2.74 o                         
  -1  -7  11          2.93         -1.88         3.08 o                         
   0  -7  11          0.06         -0.02         2.00 o                         
   1  -7  11          5.64          9.45         9.87 o                         
   2  -7  11          8.21          1.15         2.13 o                         
   3  -7  11          0.37          3.38         4.09 o                         
   4  -7  11          0.84         -0.13         2.20 o                         
  -5  -6  11          0.00          0.20         3.30 o                         
  -4  -6  11          2.14          0.21         2.88 o                         
  -3  -6  11          0.42          3.21         5.69 o                         
  -2  -6  11          9.96          9.23         4.05 o                         
  -1  -6  11          3.24          6.70         3.49 o                         
   0  -6  11          4.01         11.17         5.96 o                         
   1  -6  11          1.14          1.49         4.62 o                         
   2  -6  11          4.36          5.65         2.09 o                         
   3  -6  11          1.49          1.06         1.72 o                         
   4  -6  11         20.95         22.61         9.61 o                         
   5  -6  11          1.20         -1.24         4.27 o                         
  -6  -5  11          0.16         -1.44         3.87 o                         
  -5  -5  11          0.08          2.52         6.14 o                         
  -4  -5  11          0.99          2.51         3.29 o                         
  -3  -5  11          0.01         -0.67         2.47 o                         
  -2  -5  11         10.11         12.18         3.62 o                         
  -1  -5  11         27.03         24.20         4.31 o                         
   0  -5  11          4.80          4.85         2.70 o                         
   1  -5  11          1.63          1.88         1.60 o                         
   2  -5  11         28.09         23.95         6.74 o                         
   3  -5  11         42.14         32.82         5.22 o                         
   4  -5  11         14.91         20.54         4.40 o                         
   5  -5  11          7.82         12.97         4.27 o                         
   6  -5  11          0.10          3.47         3.82 o                         
  -6  -4  11          3.60          0.81         3.41 o                         
  -5  -4  11          3.89          3.11         3.64 o                         
  -4  -4  11          4.03          2.20         2.85 o                         
  -3  -4  11          7.80         11.89         3.50 o                         
  -2  -4  11         79.41         76.76         5.66 o                         
  -1  -4  11         55.06         59.55         5.00 o                         
   0  -4  11        222.84        214.39        15.45 o                         
   1  -4  11         11.61         11.18         2.48 o                         
   2  -4  11        103.15         84.38         7.40 o                         
   3  -4  11          1.98          0.79         1.26 o                         
   4  -4  11          1.36         -0.29         2.00 o                         
   5  -4  11          0.16          0.96         3.91 o                         
   6  -4  11          0.70          0.04         2.40 o                         
   7  -4  11          4.56          4.65         3.97 o                         
  -7  -3  11          0.94          5.29         8.71 o                         
  -6  -3  11          0.22          2.11         4.09 o                         
  -5  -3  11          0.49          2.10         2.98 o                         
  -4  -3  11          0.80          2.01         2.38 o                         
  -3  -3  11         54.03         61.19         5.52 o                         
  -2  -3  11        108.23        103.68         5.94 o                         
  -1  -3  11         40.70         46.84         3.89 o                         
   0  -3  11          7.30          8.89         2.64 o                         
   1  -3  11          6.01          3.84         1.47 o                         
   2  -3  11          0.38          1.56         1.60 o                         
   3  -3  11          9.51         14.43         3.19 o                         
   4  -3  11          0.69         -1.22         1.97 o                         
   5  -3  11         69.25         61.84         5.88 o                         
   6  -3  11          7.87          4.00         3.82 o                         
   7  -3  11          4.36          0.96         3.59 o                         
  -7  -2  11          9.74         14.20         5.33 o                         
  -6  -2  11          8.51          8.30         4.17 o                         
  -5  -2  11          1.57          2.81         3.05 o                         
  -4  -2  11         72.69         76.07         5.33 o                         
  -3  -2  11         43.55         48.62        10.32 o                         
  -2  -2  11         12.23         12.00         3.38 o                         
  -1  -2  11          0.09         -0.99         1.24 o                         
   0  -2  11         17.88         14.91         1.87 o                         
   1  -2  11         14.48         14.99         2.03 o                         
   2  -2  11          2.31          1.94         1.80 o                         
   3  -2  11         64.62         59.69         5.61 o                         
   4  -2  11          4.86          7.95         5.43 o                         
   5  -2  11          7.93         10.24         7.83 o                         
   6  -2  11          1.81          2.83         2.91 o                         
   7  -2  11          4.47          6.45         4.40 o                         
  -7  -1  11          0.98         -0.90         4.62 o                         
  -6  -1  11         30.92         39.13         5.26 o                         
  -5  -1  11          0.53          1.36         1.19 o                         
  -4  -1  11         14.08         11.97         1.69 o                         
  -3  -1  11         22.66         21.74         2.85 o                         
  -2  -1  11          3.26          3.18         1.19 o                         
  -1  -1  11         62.27         64.75         2.85 o                         
   0  -1  11         45.45         44.45         2.69 o                         
   1  -1  11         87.41         86.87         3.67 o                         
   2  -1  11          8.63         12.41         4.77 o                         
   3  -1  11         31.36         38.17         4.36 o                         
   4  -1  11         31.37         27.20         3.61 o                         
   5  -1  11        127.26        150.57         9.86 o                         
   6  -1  11         80.55         83.65         8.15 o                         
   7  -1  11          0.02          3.07         3.97 o                         
   8  -1  11          0.42          4.27         7.65 o                         
  -7   0  11          0.66         -0.53         4.62 o                         
  -6   0  11          0.94          0.01         3.74 o                         
  -5   0  11         19.00         19.28         5.26 o                         
  -4   0  11          0.02          3.64         2.49 o                         
  -3   0  11         25.47         22.86         2.64 o                         
  -2   0  11         12.13         12.79         3.07 o                         
  -1   0  11         45.19         46.53         2.63 o                         
   0   0  11         23.69         24.15         2.00 o                         
   1   0  11          6.51          4.74         1.40 o                         
   2   0  11        201.73        214.36         7.62 o                         
   3   0  11        115.19        122.92        10.76 o                         
   4   0  11         39.30         43.26         4.96 o                         
   5   0  11          0.90          1.05         2.78 o                         
   6   0  11          1.38          5.90         4.90 o                         
   7   0  11          0.05         -3.07         4.33 o                         
   8   0  11         33.17         38.65         7.30 o                         
  -7   1  11          0.52         -1.90         2.40 o                         
  -6   1  11          0.00         -0.12         1.91 o                         
  -5   1  11          2.66          3.53         2.04 o                         
  -4   1  11         59.88         52.84         5.87 o                         
  -3   1  11         28.07         26.30         2.60 o                         
  -2   1  11         21.96         23.25         2.24 o                         
  -1   1  11        182.35        183.95         5.44 o                         
   0   1  11        438.16        471.37         8.35 o                         
   1   1  11        233.61        233.73         5.22 o                         
   2   1  11         38.44         37.69         2.56 o                         
   3   1  11          0.95          1.16         3.64 o                         
   4   1  11          5.76          6.39         3.34 o                         
   5   1  11          0.60          4.67         3.54 o                         
   6   1  11         88.70        120.83        10.21 o                         
   7   1  11         23.16         18.86         5.91 o                         
   8   1  11          0.36          1.14         4.08 o                         
  -7   2  11          0.24         50.98        40.99 o                         
  -6   2  11          0.22         54.76        43.67 o                         
  -5   2  11         26.99         32.14         6.22 o                         
  -4   2  11        125.50        134.41         6.61 o                         
  -3   2  11          1.41         -0.94         1.71 o                         
  -2   2  11         65.53         51.30         6.19 o                         
  -1   2  11         21.05         20.16         2.63 o                         
   0   2  11         11.14         11.17         1.98 o                         
   1   2  11         11.90         18.25         2.06 o                         
   2   2  11        171.24        176.40         5.16 o                         
   3   2  11          0.00          0.34         1.95 o                         
   4   2  11        380.82        400.55        30.77 o                         
   5   2  11         16.05         25.17         6.76 o                         
   6   2  11          0.01         -1.13         3.32 o                         
   7   2  11         10.06         15.97         5.36 o                         
   8   2  11          1.08          8.53         8.90 o                         
  -7   3  11         10.61          2.00         2.79 o                         
  -6   3  11         51.63         57.06         5.79 o                         
  -5   3  11          1.37          3.99         2.74 o                         
  -4   3  11        121.92        114.33         6.31 o                         
  -3   3  11        129.62        126.41         5.91 o                         
  -2   3  11         13.44         13.26         2.72 o                         
  -1   3  11         18.93         18.92         1.91 o                         
   0   3  11        264.93        230.78         4.95 o                         
   1   3  11        185.70        179.41         7.45 o                         
   2   3  11        259.28        253.70        12.13 o                         
   3   3  11        486.90        505.57        28.73 o                         
   4   3  11        122.73        126.14         7.98 o                         
   5   3  11         10.20          6.31         3.87 o                         
   6   3  11          2.31          3.77         4.36 o                         
   7   3  11          1.88          4.90         5.19 o                         
  -7   4  11         22.03         18.46         4.98 o                         
  -6   4  11          2.02         -1.66         2.85 o                         
  -5   4  11         11.61          8.53         3.24 o                         
  -4   4  11          1.80          2.04         2.26 o                         
  -3   4  11          7.61          8.91         2.93 o                         
  -2   4  11        416.83        424.13        14.14 o                         
  -1   4  11         65.10         77.93         4.93 o                         
   0   4  11         32.26         31.52         2.47 o                         
   1   4  11         89.39         90.41         3.33 o                         
   2   4  11         20.59         16.50         2.37 o                         
   3   4  11         12.68         15.12         2.85 o                         
   4   4  11          0.38          1.16         2.64 o                         
   5   4  11          1.12         -3.83         3.83 o                         
   6   4  11         12.60         16.61         7.21 o                         
   7   4  11          4.49          1.67         4.15 o                         
  -6   5  11          5.77          3.89         3.55 o                         
  -5   5  11         27.86         30.78         6.14 o                         
  -4   5  11         19.15         21.88         7.91 o                         
  -3   5  11        101.64        105.04         6.81 o                         
  -2   5  11         27.06         30.23         5.61 o                         
  -1   5  11          2.02          1.91         3.47 o                         
   0   5  11        103.64         96.42         6.05 o                         
   1   5  11         17.87         14.63         1.99 o                         
   2   5  11          0.21          0.88         1.50 o                         
   3   5  11          4.86          8.03         8.18 o                         
   4   5  11          3.14         12.16         8.62 o                         
   5   5  11          0.61          0.58         2.93 o                         
   6   5  11          4.29          3.97         4.65 o                         
   7   5  11          7.09          4.37         5.46 o                         
  -6   6  11         27.67         33.14         5.03 o                         
  -5   6  11          8.55         10.63         3.98 o                         
  -4   6  11          0.36          2.58         2.95 o                         
  -3   6  11          1.59          3.58         2.88 o                         
  -2   6  11         22.35         23.72         3.75 o                         
  -1   6  11          9.04         16.28         3.36 o                         
   0   6  11          0.02          0.70         2.67 o                         
   1   6  11          1.55         -0.73         1.50 o                         
   2   6  11          4.25          4.21         2.01 o                         
   3   6  11          6.43          8.86         3.44 o                         
   4   6  11          7.69          6.51         3.95 o                         
   5   6  11          5.23          8.38         4.61 o                         
   6   6  11         10.47          8.82         7.38 o                         
  -5   7  11         51.40         47.99         6.58 o                         
  -4   7  11          6.96          6.67         3.64 o                         
  -3   7  11          0.54          0.18         2.67 o                         
  -2   7  11          2.52         -0.29         2.17 o                         
  -1   7  11          4.88          4.55         2.64 o                         
   0   7  11          0.05         -2.76         2.76 o                         
   1   7  11          3.36          4.09         2.54 o                         
   2   7  11          1.15         -0.81         1.90 o                         
   3   7  11          0.02          0.25         1.73 o                         
   4   7  11         24.65         30.74         5.82 o                         
   5   7  11          0.05          2.64         4.27 o                         
  -4   8  11          1.61          1.88         3.38 o                         
  -3   8  11          0.07         -2.44         3.20 o                         
  -2   8  11          1.55          4.22         3.45 o                         
  -1   8  11          1.58          4.60         3.25 o                         
   0   8  11         16.32         20.11         4.30 o                         
   1   8  11         17.87         26.24         4.33 o                         
   2   8  11          3.39          2.14         2.69 o                         
   3   8  11          1.43          0.81         2.15 o                         
   4   8  11          0.33          3.03         5.70 o                         
  -3   9  11          9.42          8.07         4.18 o                         
  -2   9  11         52.78         72.17         7.30 o                         
  -1   9  11          1.18         -1.77         3.47 o                         
   0   9  11          1.68          4.24         3.55 o                         
   1   9  11          1.70          4.22         3.12 o                         
   2   9  11          1.75          9.29         3.76 o                         
   3   9  11          0.07          2.40         2.98 o                         
  -2  -8  12          1.49         11.41         4.78 o                         
  -1  -8  12         10.74         22.18         6.93 o                         
   0  -8  12          2.35          7.35         5.33 o                         
   1  -8  12          2.83          6.15         3.50 o                         
   2  -8  12          0.57          0.33         2.38 o                         
  -4  -7  12          4.45          8.33         5.46 o                         
  -3  -7  12          8.32         11.25         5.31 o                         
  -2  -7  12          0.83         -0.55         4.00 o                         
  -1  -7  12         10.33          5.29         3.67 o                         
   0  -7  12          8.54          3.60         3.55 o                         
   1  -7  12          4.09          0.21         2.08 o                         
   2  -7  12          1.17          3.11         2.47 o                         
   3  -7  12          1.52         12.09         5.52 o                         
   4  -7  12          1.21          3.56         4.62 o                         
  -5  -6  12          3.98          6.54         5.22 o                         
  -4  -6  12          0.01          2.18         3.82 o                         
  -3  -6  12          2.41          1.76         3.44 o                         
  -2  -6  12          0.18          2.56         3.29 o                         
  -1  -6  12         15.40         24.27         4.78 o                         
   0  -6  12         25.78         32.68         5.05 o                         
   1  -6  12          2.91          4.14         2.61 o                         
   2  -6  12          0.27         -1.59         2.26 o                         
   3  -6  12          2.58          2.75         2.89 o                         
   4  -6  12          0.07          2.74         3.19 o                         
   5  -6  12          1.82          5.97         3.49 o                         
  -5  -5  12          0.31          3.63         4.98 o                         
  -4  -5  12          3.60          6.18         3.46 o                         
  -3  -5  12          0.20          3.37         3.29 o                         
  -2  -5  12          0.51         -1.79         2.81 o                         
  -1  -5  12        201.17        215.90        10.85 o                         
   0  -5  12          1.32          2.53         2.56 o                         
   1  -5  12          0.06          1.46         2.65 o                         
   2  -5  12          8.19          7.56         1.99 o                         
   3  -5  12          2.52          9.51         6.40 o                         
   4  -5  12         22.70         68.27        28.46 o                         
   5  -5  12          2.45         -3.49         3.49 o                         
   6  -5  12          0.31         -0.04         3.83 o                         
  -6  -4  12          4.94          6.32         4.62 o                         
  -5  -4  12          1.99          5.72         4.05 o                         
  -4  -4  12          1.35         -0.64         4.17 o                         
  -3  -4  12          4.94          9.03         3.50 o                         
  -2  -4  12         15.29         16.81         3.92 o                         
  -1  -4  12          0.02          2.76         2.17 o                         
   0  -4  12         25.42         22.06         3.27 o                         
   1  -4  12          0.97          1.10         1.53 o                         
   2  -4  12         36.43         26.94         4.80 o                         
   3  -4  12         31.97         24.61         4.38 o                         
   4  -4  12          2.11          3.00         2.63 o                         
   5  -4  12          1.39         -2.39         3.08 o                         
   6  -4  12          1.33          3.38         3.46 o                         
  -6  -3  12          0.59          2.78         3.58 o                         
  -5  -3  12          1.31          3.73         4.98 o                         
  -4  -3  12         32.38         31.83         4.73 o                         
  -3  -3  12          0.37         -2.19         2.23 o                         
  -2  -3  12         34.19         31.58         3.94 o                         
  -1  -3  12         17.66         24.10         2.96 o                         
   0  -3  12        119.45        109.18         7.17 o                         
   1  -3  12          0.00          0.99         1.40 o                         
   2  -3  12          3.66          4.58         1.85 o                         
   3  -3  12         18.26         20.86         3.80 o                         
   4  -3  12          2.60         13.14         7.47 o                         
   5  -3  12         11.27         12.79         4.17 o                         
   6  -3  12          0.10          3.91         3.74 o                         
   7  -3  12          4.12          2.89         3.97 o                         
  -7  -2  12          0.00         -2.48         6.76 o                         
  -6  -2  12          8.88         16.43         8.10 o                         
  -5  -2  12          1.25         -0.87         2.78 o                         
  -4  -2  12         54.91         61.18         5.55 o                         
  -3  -2  12          2.96          0.62         1.15 o                         
  -2  -2  12         14.09         14.22         2.88 o                         
  -1  -2  12          5.05          2.06         1.78 o                         
   0  -2  12         12.35         17.47         2.40 o                         
   1  -2  12          2.73          0.65         2.04 o                         
   2  -2  12         63.89         60.09         7.47 o                         
   3  -2  12          0.30         -2.35         2.35 o                         
   4  -2  12          5.10          2.29         2.90 o                         
   5  -2  12          5.58          3.19         3.36 o                         
   6  -2  12          6.00          3.42         6.23 o                         
   7  -2  12          4.78          7.47         4.74 o                         
  -6  -1  12         17.28         28.24        15.56 o                         
  -5  -1  12          0.25         -0.18         3.29 o                         
  -4  -1  12          4.64          2.28         1.29 o                         
  -3  -1  12          3.62          5.27         1.61 o                         
  -2  -1  12          1.50          0.65         1.03 o                         
  -1  -1  12         15.58         22.53         2.63 o                         
   0  -1  12         98.96        111.13         9.61 o                         
   1  -1  12          2.11          0.87         1.64 o                         
   2  -1  12         13.15         11.06         2.29 o                         
   3  -1  12         91.58         80.38         5.76 o                         
   4  -1  12         33.36         46.85        12.28 o                         
   5  -1  12         20.28         23.65         5.03 o                         
   6  -1  12          0.65          3.73         3.71 o                         
   7  -1  12         37.62         41.19         7.04 o                         
  -7   0  12          8.42          8.71         7.82 o                         
  -6   0  12          0.08          2.01         1.95 o                         
  -5   0  12          1.65          0.96         1.43 o                         
  -4   0  12         16.82         14.11         3.56 o                         
  -3   0  12          0.52          1.50         1.90 o                         
  -2   0  12          1.37          2.58         1.69 o                         
  -1   0  12         21.33         17.99         1.85 o                         
   0   0  12          3.96          4.05         1.88 o                         
   1   0  12         37.73         39.09         3.55 o                         
   2   0  12         22.94         18.90         2.13 o                         
   3   0  12         35.57         38.03         4.69 o                         
   4   0  12          1.92          3.81         3.74 o                         
   5   0  12         16.53         21.75         8.62 o                         
   6   0  12          0.17          1.42         3.45 o                         
   7   0  12          0.09         -0.60         3.25 o                         
  -7   1  12          0.98         -1.25         2.39 o                         
  -6   1  12         16.31         15.58         3.09 o                         
  -5   1  12         26.27         29.48         3.58 o                         
  -4   1  12         54.59         46.62         6.28 o                         
  -3   1  12          9.06          7.61         2.17 o                         
  -2   1  12         27.15         28.55         1.90 o                         
  -1   1  12         68.37         64.66         3.38 o                         
   0   1  12         19.87         22.26         2.15 o                         
   1   1  12        219.79        209.91         6.67 o                         
   2   1  12         12.73         12.91         2.24 o                         
   3   1  12        203.12        209.70        22.15 o                         
   4   1  12        168.58        177.40         9.09 o                         
   5   1  12         16.83         31.69         5.42 o                         
   6   1  12          9.74          6.23         4.87 o                         
   7   1  12         36.03         64.46         8.96 o                         
  -7   2  12         16.87          9.69         3.84 o                         
  -6   2  12          1.20          2.05         2.40 o                         
  -5   2  12         69.57         59.00         5.12 o                         
  -4   2  12          0.68          2.24         2.19 o                         
  -3   2  12         13.61         14.15         2.91 o                         
  -2   2  12          1.00         -0.50         0.99 o                         
  -1   2  12        331.65        330.59         6.76 o                         
   0   2  12          4.07          8.35         2.31 o                         
   1   2  12         24.72         22.06         2.26 o                         
   2   2  12          1.33          2.30         1.36 o                         
   3   2  12        366.33        384.39        12.98 o                         
   4   2  12          8.07          2.89         3.14 o                         
   5   2  12         36.65         43.37         6.16 o                         
   6   2  12          3.58          4.35         4.38 o                         
   7   2  12          0.05          0.98         3.65 o                         
  -7   3  12          0.28          0.17         2.09 o                         
  -6   3  12          2.49          0.83         2.33 o                         
  -5   3  12         96.18         93.28         6.47 o                         
  -4   3  12         58.95         63.41         5.61 o                         
  -3   3  12        249.80        262.44        10.05 o                         
  -2   3  12        165.35        172.60         7.13 o                         
  -1   3  12          0.99          0.66         1.03 o                         
   0   3  12          6.32          8.15         1.58 o                         
   1   3  12        110.06        111.06         5.31 o                         
   2   3  12         12.41         17.12         2.37 o                         
   3   3  12          0.64         -2.65         2.81 o                         
   4   3  12          0.17         -3.26         3.26 o                         
   5   3  12          5.42         10.40         4.45 o                         
   6   3  12          8.00         12.06         6.49 o                         
   7   3  12         13.73         21.47         7.26 o                         
  -6   4  12         22.04         30.92         5.12 o                         
  -5   4  12         18.86         24.92         4.50 o                         
  -4   4  12         24.27         22.42         5.15 o                         
  -3   4  12        296.97        276.65        15.30 o                         
  -2   4  12          7.27          5.63         2.72 o                         
  -1   4  12         97.71        101.62         8.00 o                         
   0   4  12         63.21         63.07         3.04 o                         
   1   4  12          1.50          3.24         1.60 o                         
   2   4  12          7.74          4.09         2.48 o                         
   3   4  12         12.70         14.83         3.83 o                         
   4   4  12          0.06          0.52         2.45 o                         
   5   4  12          0.62          0.98         3.14 o                         
   6   4  12          2.66          0.78         4.36 o                         
   7   4  12          1.60          1.67         4.47 o                         
  -6   5  12          5.20         -0.29         2.33 o                         
  -5   5  12          6.05         10.13         4.07 o                         
  -4   5  12         16.91         22.24         6.05 o                         
  -3   5  12          1.05         -0.18         2.00 o                         
  -2   5  12         43.74         42.02         4.10 o                         
  -1   5  12         38.76         33.94         3.64 o                         
   0   5  12          0.00         -0.78         1.96 o                         
   1   5  12         53.95         36.51         9.61 o                         
   2   5  12         35.85         33.69         3.11 o                         
   3   5  12         45.37         39.28         4.71 o                         
   4   5  12          1.29          0.09         2.14 o                         
   5   5  12          1.84          3.78         3.91 o                         
   6   5  12          8.50         10.82         5.82 o                         
  -5   6  12          1.16          0.42         2.88 o                         
  -4   6  12         10.56         12.45         4.80 o                         
  -3   6  12          7.06          6.44         3.26 o                         
  -2   6  12          2.10          2.82         4.00 o                         
  -1   6  12         48.10         48.59         5.03 o                         
   0   6  12          0.06          2.15         2.40 o                         
   1   6  12          5.33          1.81         2.26 o                         
   2   6  12          1.39          3.46         3.83 o                         
   3   6  12         39.10         43.36         3.85 o                         
   4   6  12          7.96         12.09         4.40 o                         
   5   6  12          1.77          5.08         4.21 o                         
   6   6  12          0.02         -0.26         3.53 o                         
  -5   7  12          3.00          4.27         3.86 o                         
  -4   7  12          2.45          7.79         4.00 o                         
  -3   7  12          2.39          3.27         3.64 o                         
  -2   7  12          0.25          1.29         2.37 o                         
  -1   7  12          5.56          4.64         3.05 o                         
   0   7  12         33.51         26.44         4.40 o                         
   1   7  12         11.40          6.64         4.80 o                         
   2   7  12          9.87          8.71         4.27 o                         
   3   7  12          0.75          1.88         2.50 o                         
   4   7  12          4.25          3.18         6.32 o                         
   5   7  12          5.90         20.56         6.09 o                         
  -4   8  12          0.39         -2.32         7.11 o                         
  -3   8  12         21.73         18.57         5.01 o                         
  -2   8  12         18.62         12.77         4.54 o                         
  -1   8  12          5.38          9.20         3.85 o                         
   0   8  12         11.12          7.07         3.78 o                         
   1   8  12          0.48          0.01         2.05 o                         
   2   8  12          1.40         -3.00         3.01 o                         
   3   8  12          0.11          4.41         3.46 o                         
   4   8  12          0.83          3.03         5.33 o                         
  -2   9  12          0.51          0.98         2.94 o                         
  -1   9  12         12.45         16.01         4.95 o                         
   0   9  12          1.07          0.26         3.02 o                         
   1   9  12          2.37          1.37         3.09 o                         
   2   9  12          2.89          3.87         3.59 o                         
  -3  -7  13          0.19         -0.69         3.26 o                         
  -2  -7  13          2.67          3.90         4.00 o                         
  -1  -7  13          1.55         -1.21         3.39 o                         
   0  -7  13          3.02          2.83         4.36 o                         
   1  -7  13          1.38          4.24         3.06 o                         
   2  -7  13          0.08          0.90         3.91 o                         
   3  -7  13          0.54         -0.71         3.91 o                         
  -4  -6  13          0.85          6.12         4.58 o                         
  -3  -6  13          0.13         -2.43         3.75 o                         
  -2  -6  13          7.31         11.61         6.05 o                         
  -1  -6  13          6.73         11.82         6.68 o                         
   0  -6  13          2.01         -1.24         2.69 o                         
   1  -6  13          0.71         -1.50         2.58 o                         
   2  -6  13          1.26         -1.96         2.56 o                         
   3  -6  13          3.91          5.70         3.73 o                         
   4  -6  13          2.21         -0.30         2.73 o                         
  -5  -5  13          0.10          3.05         7.82 o                         
  -4  -5  13          2.40          6.12         4.14 o                         
  -3  -5  13          0.39          3.90         3.54 o                         
  -2  -5  13          0.00          0.23         2.56 o                         
  -1  -5  13         43.68         43.83         5.69 o                         
   0  -5  13          0.00         -1.30         5.51 o                         
   1  -5  13          3.12          2.39         2.50 o                         
   2  -5  13         23.28         17.15         5.80 o                         
   3  -5  13          1.06         -1.78         2.64 o                         
   4  -5  13          0.88         -0.22         2.61 o                         
   5  -5  13          0.04         -2.20         3.25 o                         
  -5  -4  13          0.05          6.10         9.16 o                         
  -4  -4  13          2.69          3.03         3.32 o                         
  -3  -4  13          5.82          6.65         3.54 o                         
  -2  -4  13          2.41          0.75         3.21 o                         
  -1  -4  13          1.32         -0.96         2.26 o                         
   0  -4  13          0.00          2.94         2.58 o                         
   1  -4  13          1.70          1.40         2.05 o                         
   2  -4  13          8.53         15.43         7.53 o                         
   3  -4  13         22.12         25.89         4.64 o                         
   4  -4  13          1.36         -0.29         2.45 o                         
   5  -4  13          0.14          7.02         4.02 o                         
   6  -4  13          1.85          1.13         3.29 o                         
  -6  -3  13          2.65          1.26         3.58 o                         
  -5  -3  13          0.16         -2.82         3.54 o                         
  -4  -3  13          0.00         -2.33         2.86 o                         
  -3  -3  13         34.33         41.11        10.31 o                         
  -2  -3  13          8.27          3.58         2.56 o                         
  -1  -3  13          0.01         -0.96         1.54 o                         
   0  -3  13         66.25         91.56        12.27 o                         
   1  -3  13          3.24          3.19         1.81 o                         
   2  -3  13         20.40         17.81         2.78 o                         
   3  -3  13          9.21          7.31         3.92 o                         
   4  -3  13          2.83         -0.55         2.52 o                         
   5  -3  13         14.99         27.89         5.60 o                         
   6  -3  13          3.80          3.84         3.85 o                         
  -6  -2  13          2.26          4.73         4.12 o                         
  -5  -2  13          8.01         10.29         4.24 o                         
  -4  -2  13          9.21         11.45         3.76 o                         
  -3  -2  13         12.18         19.46         3.69 o                         
  -2  -2  13          0.00          0.92         2.18 o                         
  -1  -2  13         36.21         33.69         3.58 o                         
   0  -2  13          0.10         -1.40         1.59 o                         
   1  -2  13          0.12         -0.25         1.70 o                         
   2  -2  13          3.31          3.94         1.76 o                         
   3  -2  13          4.18          9.13         3.15 o                         
   4  -2  13          0.30          1.02         2.50 o                         
   5  -2  13         30.19         42.80         5.96 o                         
   6  -2  13         27.78         49.24        14.50 o                         
   7  -2  13          2.16          8.12         5.21 o                         
  -6  -1  13          4.65         -0.18         3.91 o                         
  -5  -1  13          1.70          0.54         2.17 o                         
  -4  -1  13          6.48          4.99         4.06 o                         
  -3  -1  13          0.02         -0.35         0.99 o                         
  -2  -1  13         15.74         14.74         3.90 o                         
  -1  -1  13          2.77          2.69         1.52 o                         
   0  -1  13         30.28         26.58         3.08 o                         
   1  -1  13         12.51         16.42         5.60 o                         
   2  -1  13         19.14         17.47         3.72 o                         
   3  -1  13          4.76          7.75         3.15 o                         
   4  -1  13          1.91          3.49         3.15 o                         
   5  -1  13          0.19          3.81         5.96 o                         
   6  -1  13          9.47         11.19         7.38 o                         
   7  -1  13          3.35          3.17         4.44 o                         
  -6   0  13          3.43          3.56         6.05 o                         
  -5   0  13          0.00         -0.54         2.23 o                         
  -4   0  13          1.64          2.48         1.43 o                         
  -3   0  13         13.20         16.47         3.67 o                         
  -2   0  13         18.53         18.99         4.04 o                         
  -1   0  13         24.78         28.58         4.21 o                         
   0   0  13         97.47        106.51         4.42 o                         
   1   0  13         66.96         61.63         3.52 o                         
   2   0  13         46.09         43.17         4.83 o                         
   3   0  13         92.87        106.28         7.30 o                         
   4   0  13         12.60         19.30         4.64 o                         
   5   0  13         38.35         50.29         6.38 o                         
   6   0  13         19.07         17.50         5.21 o                         
   7   0  13          2.83          1.63         4.02 o                         
  -7   1  13          1.27          2.85         5.33 o                         
  -6   1  13          2.50          5.84         3.11 o                         
  -5   1  13         11.92         10.09         2.56 o                         
  -4   1  13          0.07          2.93         2.40 o                         
  -3   1  13          1.10          0.46         1.07 o                         
  -2   1  13          8.65          8.85         1.59 o                         
  -1   1  13          7.32          7.87         1.74 o                         
   0   1  13         18.78         21.82         2.43 o                         
   1   1  13         38.99         43.26         3.14 o                         
   2   1  13          2.66          5.23         2.21 o                         
   3   1  13         27.15         25.38         4.36 o                         
   4   1  13          5.62          5.46         2.79 o                         
   5   1  13          0.00         -0.53         5.69 o                         
   6   1  13          7.32          3.88         4.34 o                         
   7   1  13          0.15          1.24         3.85 o                         
  -6   2  13          1.37          2.84         2.86 o                         
  -5   2  13          0.60         -0.23         2.58 o                         
  -4   2  13        114.36        122.54         6.67 o                         
  -3   2  13        298.30        319.36        10.69 o                         
  -2   2  13         75.14         67.11         5.77 o                         
  -1   2  13          8.23          6.61         1.62 o                         
   0   2  13         28.37         25.89         2.36 o                         
   1   2  13         12.06         10.47         2.01 o                         
   2   2  13         42.42         48.71         4.07 o                         
   3   2  13          9.04          9.23         3.19 o                         
   4   2  13          2.55          4.76         5.77 o                         
   5   2  13         13.84         14.15         5.30 o                         
   6   2  13         28.09         27.76         6.16 o                         
   7   2  13          4.97          1.92         3.76 o                         
  -6   3  13          9.96          8.04         3.71 o                         
  -5   3  13         13.34         13.91         3.84 o                         
  -4   3  13         29.98         30.74         8.36 o                         
  -3   3  13          2.03          4.99         2.64 o                         
  -2   3  13          0.90         -1.03         2.00 o                         
  -1   3  13          9.97         11.65         2.16 o                         
   0   3  13         31.29         29.77         2.52 o                         
   1   3  13          2.35          1.23         1.38 o                         
   2   3  13        130.18        129.38         5.07 o                         
   3   3  13          0.58         10.82         7.91 o                         
   4   3  13        116.08        104.03         8.13 o                         
   5   3  13          5.88          4.25         3.92 o                         
   6   3  13          5.41         -0.08         3.19 o                         
   7   3  13          0.32          1.95         7.65 o                         
  -6   4  13          0.55          2.20         3.07 o                         
  -5   4  13          2.33          2.06         2.93 o                         
  -4   4  13          2.94          7.26         4.62 o                         
  -3   4  13         54.98         59.08         5.00 o                         
  -2   4  13          8.48          9.40         5.52 o                         
  -1   4  13          3.46          1.00         2.13 o                         
   0   4  13          5.15          4.66         1.43 o                         
   1   4  13         89.48         84.59         6.35 o                         
   2   4  13         11.78         10.37         3.62 o                         
   3   4  13          0.08         -1.16         2.26 o                         
   4   4  13          9.19          7.63         3.77 o                         
   5   4  13          8.65         15.90         6.31 o                         
   6   4  13          6.60          7.58         5.29 o                         
  -5   5  13          9.95         11.59         4.12 o                         
  -4   5  13          8.64         13.60         3.98 o                         
  -3   5  13          6.27          9.80         3.11 o                         
  -2   5  13         11.10         15.98         3.68 o                         
  -1   5  13          0.21          4.74         2.76 o                         
   0   5  13         21.89         19.29         3.71 o                         
   1   5  13         20.73         19.16         2.61 o                         
   2   5  13         23.83         19.58         2.86 o                         
   3   5  13          0.40          6.37         3.32 o                         
   4   5  13         15.92         17.92         5.43 o                         
   5   5  13          1.49          5.08         4.21 o                         
   6   5  13          0.06         -1.33         4.09 o                         
  -5   6  13         42.34         50.69         6.89 o                         
  -4   6  13          0.02          0.31         2.35 o                         
  -3   6  13          0.16          1.45         2.59 o                         
  -2   6  13          3.92          0.02         2.67 o                         
  -1   6  13          0.77          6.46         3.19 o                         
   0   6  13         39.51         30.49         8.99 o                         
   1   6  13         55.81         50.47         5.01 o                         
   2   6  13         15.97          5.51         3.90 o                         
   3   6  13          0.00         -2.81         3.14 o                         
   4   6  13          1.56         -0.65         3.01 o                         
   5   6  13          0.10         -1.74         3.83 o                         
  -4   7  13          4.48          0.39         2.74 o                         
  -3   7  13         16.65         19.25         5.14 o                         
  -2   7  13         30.72         42.02         5.88 o                         
  -1   7  13         29.50         36.10         5.49 o                         
   0   7  13          0.05         -1.18         2.66 o                         
   1   7  13          9.36         15.13         5.33 o                         
   2   7  13          0.69         -0.13         2.08 o                         
   3   7  13          9.37          3.56         4.80 o                         
   4   7  13          8.13         15.66         5.70 o                         
  -3   8  13          8.32         11.31         4.95 o                         
  -2   8  13          8.10         18.04        13.52 o                         
  -1   8  13          0.31          3.63         9.07 o                         
   0   8  13          7.96          7.29         3.62 o                         
   1   8  13          0.15          4.62         5.52 o                         
   2   8  13          3.50         10.02         4.02 o                         
   3   8  13          5.91         12.62         6.41 o                         
   0   9  13          0.01          1.25         3.32 o                         
  -1  -7  14          4.60          6.67         4.56 o                         
   0  -7  14          0.03          0.18         3.73 o                         
   1  -7  14          0.02          1.47         2.93 o                         
  -3  -6  14          6.11         -1.64         4.80 o                         
  -2  -6  14          0.31          1.61         4.62 o                         
  -1  -6  14          3.48          5.95         7.02 o                         
   0  -6  14         14.90         14.18         4.27 o                         
   1  -6  14          0.00         -1.31         2.88 o                         
   2  -6  14          3.63         22.76         6.76 o                         
   3  -6  14          3.25          6.23         4.44 o                         
  -4  -5  14          0.05         13.89         5.43 o                         
  -3  -5  14          2.30         11.20         9.78 o                         
  -2  -5  14          0.54          1.53         3.12 o                         
  -1  -5  14          0.38         -3.29         3.29 o                         
   0  -5  14          1.22          1.50         2.63 o                         
   1  -5  14          0.05          0.70         2.38 o                         
   2  -5  14          6.93          3.91         4.27 o                         
   3  -5  14          2.62         -2.87         2.96 o                         
   4  -5  14          0.68          1.54         3.64 o                         
  -5  -4  14          0.03         -3.48         4.21 o                         
  -4  -4  14         11.87          7.18         7.55 o                         
  -3  -4  14          1.58         -0.99         2.86 o                         
  -2  -4  14          2.43         12.05         8.01 o                         
  -1  -4  14          1.91          1.65         2.56 o                         
   0  -4  14          6.20          3.36         2.88 o                         
   1  -4  14          0.05          0.62         1.71 o                         
   2  -4  14          1.18         -0.30         1.64 o                         
   3  -4  14          5.43          4.95         3.25 o                         
   4  -4  14          0.07         -3.38         3.46 o                         
   5  -4  14          1.43          8.24         4.27 o                         
  -5  -3  14          0.04          5.33         4.80 o                         
  -4  -3  14          0.29          0.16         2.59 o                         
  -3  -3  14          3.55          5.23         3.29 o                         
  -2  -3  14          1.05         10.77         3.38 o                         
  -1  -3  14          2.69          3.88         2.84 o                         
   0  -3  14         30.76         43.19         8.98 o                         
   1  -3  14          4.13          3.49         1.98 o                         
   2  -3  14          0.24         -1.42         1.73 o                         
   3  -3  14          0.00         -0.47         5.34 o                         
   4  -3  14          1.25         -0.91         2.65 o                         
   5  -3  14          3.16          4.81         3.80 o                         
   6  -3  14          1.67         10.67         5.07 o                         
  -6  -2  14          0.02          8.00         8.37 o                         
  -5  -2  14          0.96          6.59         4.04 o                         
  -4  -2  14          3.81         12.22         5.24 o                         
  -3  -2  14         18.85         19.29         5.16 o                         
  -2  -2  14          1.16         -0.95         1.57 o                         
  -1  -2  14          1.12          3.12         1.74 o                         
   0  -2  14         22.86         17.60         8.42 o                         
   1  -2  14          0.31          0.92         1.81 o                         
   2  -2  14          1.72          1.79         1.61 o                         
   3  -2  14         15.78         15.55         6.05 o                         
   4  -2  14         20.62         21.20        10.05 o                         
   5  -2  14          0.54         -2.08         5.33 o                         
   6  -2  14          7.60         13.78         5.33 o                         
  -5  -1  14          1.59          1.99         2.80 o                         
  -4  -1  14          1.95          4.21         3.05 o                         
  -3  -1  14          3.37          0.28         1.30 o                         
  -2  -1  14          3.61          4.34         1.66 o                         
  -1  -1  14         34.05         35.02         5.04 o                         
   0  -1  14          2.54          5.79         2.12 o                         
   1  -1  14          5.08          4.41         2.01 o                         
   2  -1  14         25.15         22.02         3.24 o                         
   3  -1  14         10.79         18.03         4.62 o                         
   4  -1  14          0.16         -0.32         2.63 o                         
   5  -1  14         18.59         33.20         8.90 o                         
   6  -1  14          1.43          2.77         3.84 o                         
  -6   0  14          1.17         -4.80         6.58 o                         
  -5   0  14          0.30          1.43         1.88 o                         
  -4   0  14          5.11          4.66         1.83 o                         
  -3   0  14          3.78          4.75         1.61 o                         
  -2   0  14         10.26         13.34         1.95 o                         
  -1   0  14          5.51          4.61         1.84 o                         
   0   0  14         44.67         43.89         3.23 o                         
   1   0  14          9.35         12.64         2.50 o                         
   2   0  14          3.60          1.44         1.73 o                         
   3   0  14         20.61         23.71         4.36 o                         
   4   0  14         45.79         48.39         6.44 o                         
   5   0  14          1.21          3.23         4.00 o                         
   6   0  14          4.92          5.19         4.39 o                         
  -6   1  14          1.39          4.62         6.76 o                         
  -5   1  14         20.02         20.18         3.54 o                         
  -4   1  14          0.48          1.23         2.37 o                         
  -3   1  14         43.48         38.06         4.28 o                         
  -2   1  14          9.70         12.39         2.40 o                         
  -1   1  14         63.80         61.81         3.40 o                         
   0   1  14          9.77         12.28         2.43 o                         
   1   1  14          5.90          4.72         2.05 o                         
   2   1  14          1.33          3.16         2.34 o                         
   3   1  14        112.25        128.46         7.95 o                         
   4   1  14         45.67         43.15         7.12 o                         
   5   1  14          3.36          4.51         3.61 o                         
   6   1  14          7.35          8.25         6.05 o                         
  -6   2  14          0.28          1.00         2.83 o                         
  -5   2  14         17.12         21.76         4.71 o                         
  -4   2  14          1.82          1.34         2.31 o                         
  -3   2  14          0.13         -2.24         3.29 o                         
  -2   2  14         45.28         42.40         4.23 o                         
  -1   2  14         31.68         31.88         2.52 o                         
   0   2  14          2.69          4.74         1.74 o                         
   1   2  14          0.68         -0.02         1.20 o                         
   2   2  14          0.60         -1.19         1.63 o                         
   3   2  14         91.38         95.12         6.05 o                         
   4   2  14         82.87         81.44         6.74 o                         
   5   2  14          2.14          5.79         8.71 o                         
   6   2  14          0.53          1.52         3.71 o                         
  -6   3  14          1.99          0.73         4.09 o                         
  -5   3  14          0.79         -1.87         2.94 o                         
  -4   3  14         69.70         64.77         7.74 o                         
  -3   3  14         31.18         36.41         4.57 o                         
  -2   3  14         31.58         24.73         3.85 o                         
  -1   3  14          0.01          3.54         2.58 o                         
   0   3  14          1.83          3.15         1.57 o                         
   1   3  14          0.98          2.16         1.51 o                         
   2   3  14         15.89         18.96         2.52 o                         
   3   3  14         58.24         54.97         8.27 o                         
   4   3  14          0.04          3.35         4.09 o                         
   5   3  14          2.77         -3.01         5.52 o                         
   6   3  14          1.56         -2.45         5.51 o                         
  -5   4  14          4.58          1.81         2.80 o                         
  -4   4  14         29.17         39.18         5.28 o                         
  -3   4  14          4.78          1.41         2.47 o                         
  -2   4  14         28.84         32.40         6.67 o                         
  -1   4  14          0.30         -2.44         3.11 o                         
   0   4  14        109.68        113.21         6.33 o                         
   1   4  14          6.23          4.03         1.90 o                         
   2   4  14          0.25          0.02         1.30 o                         
   3   4  14         34.22         29.94         4.23 o                         
   4   4  14          1.46          2.31         3.40 o                         
   5   4  14          0.04          1.59         3.72 o                         
   6   4  14          0.78          5.27        11.02 o                         
  -5   5  14          2.36          0.61         2.85 o                         
  -4   5  14         16.18         18.01         4.27 o                         
  -3   5  14          1.42          2.36         2.53 o                         
  -2   5  14         21.88         38.26         4.93 o                         
  -1   5  14         17.00         10.50         3.50 o                         
   0   5  14          2.75          4.57         2.47 o                         
   1   5  14          7.06          6.86         3.08 o                         
   2   5  14          3.47          3.62         1.99 o                         
   3   5  14         36.49         31.06         5.51 o                         
   4   5  14          0.06         -0.18         2.76 o                         
   5   5  14          8.86          0.35         4.44 o                         
  -4   6  14          4.94          3.11         3.31 o                         
  -3   6  14          2.20          2.95         3.30 o                         
  -2   6  14          5.16          6.95         3.42 o                         
  -1   6  14         14.74         17.29         6.40 o                         
   0   6  14         18.91         16.97         3.58 o                         
   1   6  14         12.67          6.76         3.32 o                         
   2   6  14          8.78         10.25         7.82 o                         
   3   6  14          0.25          0.96         2.63 o                         
   4   6  14          8.65         17.36        13.61 o                         
  -3   7  14         17.42         28.94         5.68 o                         
  -2   7  14          7.99          9.45         4.27 o                         
  -1   7  14          0.08          2.62         2.85 o                         
   0   7  14          1.85          5.08         3.50 o                         
   1   7  14          1.08          0.51         2.47 o                         
   2   7  14          0.49          5.67         5.87 o                         
   3   7  14          1.52          4.27         5.52 o                         
   4   7  14          1.11          1.24         5.33 o                         
  -2   8  14         21.87         28.59         6.08 o                         
  -1   8  14          0.04          0.45         5.16 o                         
   0   8  14          0.12          3.06         3.39 o                         
   1   8  14          0.11         -1.76         3.25 o                         
   2   8  14          0.01          2.32         4.62 o                         
  -2  -6  15          2.72          4.34         4.36 o                         
  -1  -6  15          2.33         -1.29         3.36 o                         
   0  -6  15          0.20          2.17         3.26 o                         
   1  -6  15          1.99          3.15         3.33 o                         
   2  -6  15          6.30          4.09         5.15 o                         
  -3  -5  15          0.69         14.55         9.43 o                         
  -2  -5  15          5.27          1.08         3.29 o                         
  -1  -5  15          0.21         -0.72         2.50 o                         
   0  -5  15          2.72          0.83         2.47 o                         
   1  -5  15          1.55          4.68         3.20 o                         
   2  -5  15          1.02          0.35         3.56 o                         
   3  -5  15          2.30          1.95         4.27 o                         
  -4  -4  15          0.36          8.59         4.40 o                         
  -3  -4  15          0.06          1.93         3.03 o                         
  -2  -4  15          1.06          1.17         2.90 o                         
  -1  -4  15          0.89          2.02         2.86 o                         
   0  -4  15          8.20          4.06         3.12 o                         
   1  -4  15          8.55         12.69         8.36 o                         
   2  -4  15          2.90          0.24         2.20 o                         
   3  -4  15          7.04          1.55         3.05 o                         
   4  -4  15          4.94          8.32         6.40 o                         
  -5  -3  15          0.07          3.48         3.84 o                         
  -4  -3  15          0.08          3.21         3.75 o                         
  -3  -3  15          0.12          2.93         3.15 o                         
  -2  -3  15          1.05          2.07         2.63 o                         
  -1  -3  15         64.98         72.35         7.83 o                         
   0  -3  15          9.45         15.02         7.90 o                         
   1  -3  15          0.24          1.34         1.75 o                         
   2  -3  15         17.14         21.17         5.15 o                         
   3  -3  15          0.34         -0.67         2.76 o                         
   4  -3  15          0.06          4.75         4.71 o                         
   5  -3  15          0.43          5.37         8.09 o                         
  -5  -2  15          2.17         21.17         9.77 o                         
  -4  -2  15          1.60          1.41         5.60 o                         
  -3  -2  15          1.38          4.27         6.05 o                         
  -2  -2  15          9.30         11.51         6.76 o                         
  -1  -2  15          0.01          0.93         1.70 o                         
   0  -2  15         23.86         14.92         4.32 o                         
   1  -2  15          0.15         -0.95         3.29 o                         
   2  -2  15          1.72         -3.02         3.02 o                         
   3  -2  15          0.37          0.55         3.92 o                         
   4  -2  15          0.20         -0.45         4.45 o                         
   5  -2  15          5.43          3.08         3.84 o                         
  -5  -1  15          0.98          3.38         6.23 o                         
  -4  -1  15          0.03         -2.32         5.15 o                         
  -3  -1  15          0.91         -0.42         1.26 o                         
  -2  -1  15          0.01          1.92         1.62 o                         
  -1  -1  15          7.69          3.88         3.02 o                         
   0  -1  15          5.86          5.34         2.22 o                         
   1  -1  15         58.91         56.22         6.91 o                         
   2  -1  15          0.29          1.46         2.73 o                         
   3  -1  15         63.54         63.44         9.43 o                         
   4  -1  15          0.65          4.06         3.34 o                         
   5  -1  15          0.22          7.31         4.28 o                         
   6  -1  15          7.69          8.85         6.67 o                         
  -5   0  15          0.05         -6.58         7.11 o                         
  -4   0  15          0.00          0.49         2.22 o                         
  -3   0  15          0.93          1.12         1.58 o                         
  -2   0  15          2.62          4.10         1.92 o                         
  -1   0  15         17.85         19.51         2.60 o                         
   0   0  15          4.53          8.64         4.54 o                         
   1   0  15          8.93          9.42         3.08 o                         
   2   0  15         16.59         27.29         4.27 o                         
   3   0  15         34.99         43.57         6.58 o                         
   4   0  15         10.43         12.79         4.98 o                         
   5   0  15          2.80          3.48         3.95 o                         
   6   0  15          2.70         -0.13         4.37 o                         
  -5   1  15          1.05          4.43         6.93 o                         
  -4   1  15          0.19          1.42         3.82 o                         
  -3   1  15         57.34         59.87        14.50 o                         
  -2   1  15         18.57         22.38         2.67 o                         
  -1   1  15          1.92          0.13         1.41 o                         
   0   1  15          0.13          0.65         1.40 o                         
   1   1  15          0.41          6.13         4.13 o                         
   2   1  15         19.57         16.52         3.58 o                         
   3   1  15        101.47        105.46        11.38 o                         
   4   1  15          1.56          2.43         3.22 o                         
   5   1  15          1.47          3.30         3.76 o                         
   6   1  15          1.72         -1.84         3.66 o                         
  -5   2  15          0.24          2.36         2.58 o                         
  -4   2  15         25.03         25.48         4.15 o                         
  -3   2  15         19.70         22.80         4.00 o                         
  -2   2  15         13.10         14.23         4.71 o                         
  -1   2  15          1.00          2.75         1.87 o                         
   0   2  15          0.47         -2.34         2.35 o                         
   1   2  15         20.32         19.43         2.79 o                         
   2   2  15          0.44         -1.19         2.34 o                         
   3   2  15          5.62         11.75         3.80 o                         
   4   2  15          1.10          3.51         3.06 o                         
   5   2  15          5.19          5.97         3.89 o                         
   6   2  15          6.12          9.55         5.86 o                         
  -5   3  15          3.09          0.58         2.66 o                         
  -4   3  15          6.58          7.19         3.41 o                         
  -3   3  15         92.03         89.99         6.47 o                         
  -2   3  15          9.22         13.26         6.94 o                         
  -1   3  15          9.05         11.59         5.96 o                         
   0   3  15          7.98          5.82         1.87 o                         
   1   3  15         19.68         22.26         2.63 o                         
   2   3  15          5.97         10.33         3.21 o                         
   3   3  15          0.69          8.68         9.07 o                         
   4   3  15          0.21          0.53         2.52 o                         
   5   3  15          0.47         -2.25         6.58 o                         
  -5   4  15          7.22          9.21         4.00 o                         
  -4   4  15          8.60         17.05         7.29 o                         
  -3   4  15          1.76          2.61         2.91 o                         
  -2   4  15          0.16          2.40         2.80 o                         
  -1   4  15          1.28          9.91         7.21 o                         
   0   4  15          0.49         -1.06         2.26 o                         
   1   4  15         11.65          8.57         2.90 o                         
   2   4  15          0.34         -1.68         3.38 o                         
   3   4  15          1.61          0.99         2.26 o                         
   4   4  15          7.51         21.31         4.83 o                         
   5   4  15          2.14          0.21         2.81 o                         
  -4   5  15          2.43          7.71         4.00 o                         
  -3   5  15          9.03          3.88         2.97 o                         
  -2   5  15          2.32          4.61         3.19 o                         
  -1   5  15          0.28          3.95         2.99 o                         
   0   5  15         17.53         21.12         4.13 o                         
   1   5  15         18.60         14.37         4.05 o                         
   2   5  15         14.09         15.45         3.12 o                         
   3   5  15          5.79          6.91         3.58 o                         
   4   5  15          7.08          2.38         3.62 o                         
  -3   6  15         28.71         36.36         5.71 o                         
  -2   6  15         12.70         15.36         4.57 o                         
  -1   6  15          3.46          3.84         6.85 o                         
   0   6  15          8.58          7.78         6.14 o                         
   1   6  15          0.04         -3.25         3.25 o                         
   2   6  15          2.63          3.73         4.62 o                         
   3   6  15          0.00         -0.53         4.09 o                         
   4   6  15         24.23         29.04         7.65 o                         
  -2   7  15          3.36          3.67         3.68 o                         
  -1   7  15          3.14          8.97         6.14 o                         
   0   7  15         18.56         19.30         5.13 o                         
   1   7  15          0.33          1.92         3.19 o                         
   2   7  15          2.41          5.33         5.15 o                         
   3   7  15          2.21          9.61         6.58 o                         
  -2  -5  16          0.32          0.37         2.81 o                         
  -1  -5  16          4.61          3.49         3.72 o                         
   0  -5  16          4.04          4.37         3.62 o                         
   1  -5  16          0.03          0.18         3.56 o                         
   2  -5  16          7.24          8.18         5.86 o                         
  -3  -4  16         13.26         11.90         6.67 o                         
  -2  -4  16          4.89          2.88         3.54 o                         
  -1  -4  16          0.52         -0.35         4.27 o                         
   0  -4  16         22.98         22.83         4.74 o                         
   1  -4  16          0.08         -1.06         3.73 o                         
   2  -4  16          1.04          4.62         4.62 o                         
   3  -4  16          0.01          0.71         3.73 o                         
  -4  -3  16         10.03         15.56         5.13 o                         
  -3  -3  16          2.17          3.26         3.70 o                         
  -2  -3  16          2.11          1.13         3.20 o                         
  -1  -3  16          9.56          5.06         3.09 o                         
   0  -3  16          1.15         -0.12         2.05 o                         
   1  -3  16          9.35          6.22         2.71 o                         
   2  -3  16          0.26         -0.22         2.07 o                         
   3  -3  16          0.19          1.83         3.45 o                         
   4  -3  16          0.14          3.87         3.80 o                         
  -4  -2  16          0.62          7.07         4.18 o                         
  -3  -2  16          0.59          7.56         3.71 o                         
  -2  -2  16          0.42         -1.70         2.80 o                         
  -1  -2  16          1.40          0.93         2.05 o                         
   0  -2  16          9.61         11.26         6.76 o                         
   1  -2  16          4.10          1.73         2.06 o                         
   2  -2  16          5.41          4.41         3.25 o                         
   3  -2  16          9.35          6.86         4.01 o                         
   4  -2  16          1.32          1.48         4.27 o                         
   5  -2  16          3.19         -2.11         3.94 o                         
  -3  -1  16         22.61         14.41         4.62 o                         
  -2  -1  16          0.20          1.27         1.87 o                         
  -1  -1  16          0.03          2.83         2.24 o                         
   0  -1  16          0.27          1.02         1.92 o                         
   1  -1  16          3.86          5.92         3.11 o                         
   2  -1  16         19.13         28.03         4.90 o                         
   3  -1  16          4.32         12.34         4.47 o                         
   4  -1  16          0.02          0.32         2.80 o                         
   5  -1  16          2.13         -0.11         7.12 o                         
  -5   0  16          0.01          2.14         6.23 o                         
  -4   0  16         18.83         25.26         8.90 o                         
  -3   0  16         23.74         20.65         5.78 o                         
  -2   0  16          0.08          4.99         2.07 o                         
  -1   0  16          6.99          4.20         2.50 o                         
   0   0  16          0.00          2.34         2.07 o                         
   1   0  16          1.81          2.49         2.30 o                         
   2   0  16          5.06         10.76         8.81 o                         
   3   0  16          0.35         -0.86         2.72 o                         
   4   0  16          0.40          1.78         3.17 o                         
   5   0  16          1.81          1.45         3.45 o                         
  -5   1  16          0.20         -4.09         6.41 o                         
  -4   1  16         18.58         21.31         8.27 o                         
  -3   1  16         16.03         14.46         3.84 o                         
  -2   1  16         10.67          8.04         3.04 o                         
  -1   1  16         14.94         16.65         4.50 o                         
   0   1  16          1.99          5.76         2.16 o                         
   1   1  16          3.37          4.28         2.24 o                         
   2   1  16          1.60          1.87         2.50 o                         
   3   1  16          0.02          1.38         2.86 o                         
   4   1  16         11.63         15.52         8.81 o                         
   5   1  16          1.94          2.36         4.24 o                         
  -5   2  16          0.59          2.92         3.05 o                         
  -4   2  16         32.05         28.67         7.21 o                         
  -3   2  16         14.29         19.92         6.23 o                         
  -2   2  16          0.08          3.44         2.77 o                         
  -1   2  16          0.03          3.56         3.56 o                         
   0   2  16          2.62          2.79         1.94 o                         
   1   2  16         26.92         32.41         3.42 o                         
   2   2  16          1.91         -0.03         1.97 o                         
   3   2  16         34.35         37.67         6.40 o                         
   4   2  16         11.41         10.21         4.54 o                         
   5   2  16          0.09          0.72         3.28 o                         
  -4   3  16         14.66         23.25        10.93 o                         
  -3   3  16          4.09          3.95         3.04 o                         
  -2   3  16          2.67          5.30         3.15 o                         
  -1   3  16          7.57         16.05         3.84 o                         
   0   3  16         20.64         23.72         6.84 o                         
   1   3  16          0.05          1.96         1.81 o                         
   2   3  16          0.01          1.09         3.38 o                         
   3   3  16          2.89          6.01         3.58 o                         
   4   3  16          9.54         10.85         4.18 o                         
   5   3  16          0.09          0.99         3.22 o                         
  -4   4  16          2.80          4.75         3.57 o                         
  -3   4  16          1.58          3.16         3.12 o                         
  -2   4  16          1.28         -1.05         2.63 o                         
  -1   4  16          9.70         14.16         4.27 o                         
   0   4  16         20.32         26.18         4.52 o                         
   1   4  16         20.73         22.64         4.58 o                         
   2   4  16          0.60          0.23         2.22 o                         
   3   4  16          1.56         -0.56         2.93 o                         
   4   4  16          0.29         -0.27         3.11 o                         
  -3   5  16          0.31          0.75         2.79 o                         
  -2   5  16         29.48         28.99         5.27 o                         
  -1   5  16          1.76          1.82         2.29 o                         
   0   5  16          0.89          5.13         3.26 o                         
   1   5  16          3.01          5.42         2.88 o                         
   2   5  16          2.90         -2.48         4.80 o                         
   3   5  16          2.64          4.59         4.89 o                         
   4   5  16          8.40         14.41         8.18 o                         
  -2   6  16          0.26          9.98         8.99 o                         
  -1   6  16          4.94          5.86         5.96 o                         
   0   6  16          0.02          1.06         3.73 o                         
   1   6  16          1.57          2.32         4.09 o                         
   2   6  16          1.38          2.14         4.62 o                         
   3   6  16          3.03         -1.06         5.70 o                         
   0   7  16          1.24          5.19         6.05 o                         
  -1  -4  17          0.01         -1.85         3.38 o                         
   0  -4  17          0.24          1.88         3.20 o                         
   1  -4  17          0.16          2.48         4.44 o                         
   2  -4  17          0.12          6.05         4.80 o                         
  -2  -3  17          0.10          0.90         3.02 o                         
  -1  -3  17          0.00          1.91         3.02 o                         
   0  -3  17          0.07          1.73         2.98 o                         
   1  -3  17          0.51         19.56         5.86 o                         
   2  -3  17          0.19         -1.24         3.05 o                         
   3  -3  17          0.53          4.11         4.09 o                         
  -3  -2  17          0.35          3.69         3.68 o                         
  -2  -2  17          5.11          8.35         4.00 o                         
  -1  -2  17          7.99          5.54         3.36 o                         
   0  -2  17         14.52         19.44         6.28 o                         
   1  -2  17          4.30          5.06         3.15 o                         
   2  -2  17          2.43          3.73         3.53 o                         
   3  -2  17          0.20         -0.80         3.11 o                         
   4  -2  17          0.04          6.80         5.77 o                         
  -4  -1  17          0.03         -1.61         5.52 o                         
  -3  -1  17          3.63          8.00         7.11 o                         
  -2  -1  17          0.23          7.47         5.69 o                         
  -1  -1  17          0.84          0.32         2.12 o                         
   0  -1  17          7.60         15.95         5.80 o                         
   1  -1  17          0.07          2.34         2.65 o                         
   2  -1  17          2.60          6.25         3.84 o                         
   3  -1  17          1.43          7.28         4.33 o                         
   4  -1  17         13.37          5.41         4.06 o                         
  -4   0  17         12.90          8.53         7.65 o                         
  -3   0  17          7.30         11.91         6.94 o                         
  -2   0  17          0.88          2.50         1.97 o                         
  -1   0  17          2.26         -0.04         3.47 o                         
   0   0  17          5.50          2.96         2.63 o                         
   1   0  17          5.58          6.65         3.22 o                         
   2   0  17          2.59         -0.54         2.44 o                         
   3   0  17         54.51         54.82         9.16 o                         
   4   0  17          5.52         11.43         4.88 o                         
  -4   1  17          0.01          0.35         4.99 o                         
  -3   1  17          2.94          6.60         3.28 o                         
  -2   1  17          6.72         10.57         3.85 o                         
  -1   1  17          0.44          1.93         2.30 o                         
   0   1  17          2.47          2.18         2.17 o                         
   1   1  17          0.10          1.53         2.63 o                         
   2   1  17          2.24         18.01         4.41 o                         
   3   1  17         37.98         42.57         5.95 o                         
   4   1  17          0.12         -0.41         5.51 o                         
  -4   2  17          7.19          3.09         5.77 o                         
  -3   2  17         14.53         10.78         3.82 o                         
  -2   2  17          8.07         11.27         3.76 o                         
  -1   2  17          3.58          4.33         3.11 o                         
   0   2  17          0.03         -0.76         1.78 o                         
   1   2  17          6.82         15.08         3.45 o                         
   2   2  17          0.16         -3.02         3.02 o                         
   3   2  17          1.02          2.21         3.12 o                         
   4   2  17          0.18         -0.04         3.20 o                         
  -3   3  17          4.15          2.48         3.17 o                         
  -2   3  17          0.15          1.84         2.83 o                         
  -1   3  17          9.68          8.37         3.80 o                         
   0   3  17         17.53         12.45         4.10 o                         
   1   3  17          4.55         12.17         4.54 o                         
   2   3  17          1.34         -2.33         2.74 o                         
   3   3  17          3.14          0.07         2.76 o                         
   4   3  17          1.38          6.35         4.24 o                         
  -3   4  17         37.82         35.05         5.82 o                         
  -2   4  17          0.44         -0.82         2.66 o                         
  -1   4  17          4.38          7.41         3.59 o                         
   0   4  17          3.27          3.07         3.19 o                         
   1   4  17          6.48          6.05         4.99 o                         
   2   4  17          6.20          4.62         5.52 o                         
   3   4  17          8.06          7.19         3.85 o                         
  -2   5  17          0.31          3.18         3.92 o                         
  -1   5  17          0.16         -0.80         2.82 o                         
   0   5  17          0.57         -2.01         3.32 o                         
   1   5  17          0.68          2.14         4.27 o                         
   2   5  17          6.55          2.85         5.33 o                         
   0   6  17          0.37          4.00         3.83 o                         
   0  -3  18          0.00          1.95         3.91 o                         
  -2  -2  18          0.04         10.66         4.54 o                         
  -1  -2  18          2.58          2.85         3.32 o                         
   0  -2  18          0.19         -1.95         3.91 o                         
   1  -2  18         10.21         30.27        19.21 o                         
   2  -2  18         12.82         17.51         7.29 o                         
  -2  -1  18          1.88         58.91        32.73 o                         
  -1  -1  18          3.29         -0.47         2.40 o                         
   0  -1  18          0.55          4.59         2.76 o                         
   1  -1  18          0.07         -0.57         2.85 o                         
   2  -1  18          4.65          1.25         3.25 o                         
   3  -1  18          8.92          8.95         5.42 o                         
  -2   0  18         15.38         17.79         8.18 o                         
  -1   0  18          0.01         -2.29         2.29 o                         
   0   0  18          0.08          2.50         3.90 o                         
   1   0  18          0.07          1.76         2.99 o                         
   2   0  18         19.10         22.10         5.43 o                         
   3   0  18         10.45          2.69         3.71 o                         
  -3   1  18         20.34         19.40         8.09 o                         
  -2   1  18          0.37          1.11         3.20 o                         
  -1   1  18          0.01          5.63         3.45 o                         
   0   1  18          0.36          2.57         2.36 o                         
   1   1  18          1.07          1.08         3.02 o                         
   2   1  18          0.10         -1.61         5.33 o                         
   3   1  18          0.07         -2.39         3.61 o                         
  -2   2  18          1.58          4.84         3.56 o                         
  -1   2  18          4.58          5.86         3.45 o                         
   0   2  18          6.03          5.15         3.58 o                         
   1   2  18          1.06         -1.35         2.94 o                         
   2   2  18          1.26          3.43         3.17 o                         
   3   2  18          6.16         -1.68         3.58 o                         
  -2   3  18          0.04         -0.84         2.85 o                         
  -1   3  18          6.24          5.86         3.80 o                         
   0   3  18          0.33         -3.46         3.46 o                         
   1   3  18         24.38         39.48         8.90 o                         
   2   3  18          0.07         -2.14         5.70 o                         
  -1   4  18          2.88          2.23         3.41 o                         
   0   4  18          3.35          2.28         3.26 o                         
   1   4  18          4.66          0.35         4.27 o                         
   2   4  18          0.02          1.24         5.33 o                         
   0   0  19          8.08          4.80         4.27 o                         
   1   0  19         11.55         17.61         6.05 o                         
   0   1  19          0.25         -6.58         6.58 o                         
   0   2  19         17.16         19.03         7.47 o                         
                                                                                
