# Supplementary material for: Quaternary and quinary molecular solids based on structural inequivalence and combinatorial approaches: 2-nitro­resorcinol and 4,6-di­chloro­resorcinol
Source: IUCrJ. 2021 Jan 11;8(Pt 2):178–85. doi: 10.1107/S2052252520016589 (PMC7924232; doi:10.1107/S2052252520016589)
Supplement: Supplementary file 23 [file m-08-00178-21NRES-TMP-22BP-DPE-IIsup23.hkl]

data_21NRES-TMP-22BP-DPE-II                                                        
_shelx_title ' 333 in P-1'                                                      
_shelx_refln_list_code          4                                               
_shelx_F_calc_maximum      122.82                                               
_exptl_crystal_F_000       412.00                                               
_reflns_d_resolution_high  0.8409                                               
                                                                                
loop_                                                                           
 _space_group_symop_operation_xyz                                               
 'x, y, z'                                                                      
 '-x, -y, -z'                                                                   
                                                                                
_cell_length_a     7.5040                                                       
_cell_length_b     9.4284                                                       
_cell_length_c    14.1019                                                       
_cell_angle_alpha  94.052                                                       
_cell_angle_beta   91.192                                                       
_cell_angle_gamma  90.498                                                       
                                                                                
_shelx_F_squared_multiplier     1.000                                           
                                                                                
loop_                                                                           
 _refln_index_h                                                                 
 _refln_index_k                                                                 
 _refln_index_l                                                                 
 _refln_F_squared_calc                                                          
 _refln_F_squared_meas                                                          
 _refln_F_squared_sigma                                                         
 _refln_observed_status                                                         
   2   0   0       3444.20       4077.57        85.14 o                         
   3   0   0        157.63        184.63        22.74 o                         
   4   0   0         39.17         84.44        32.47 o                         
   5   0   0        247.68        239.80        40.70 o                         
   6   0   0         18.23         31.24        22.78 o                         
   7   0   0        121.26        210.78        42.87 o                         
   8   0   0          0.41        -15.43        30.28 o                         
  -8   1   0         28.54         35.88        35.11 o                         
  -7   1   0         17.85          3.52        22.28 o                         
  -6   1   0        106.17        119.01        27.18 o                         
  -5   1   0         16.21         41.76        20.05 o                         
  -4   1   0       2970.26       3754.10       128.29 o                         
  -3   1   0          9.77         60.71        20.50 o                         
  -2   1   0       8430.49      11219.71       229.16 o                         
  -1   1   0         42.86         48.49         3.69 o                         
   1   1   0        415.54        372.03        14.21 o                         
   2   1   0       1449.65       1352.33        33.66 o                         
   3   1   0       1907.56       1929.69        49.28 o                         
   4   1   0        102.56        110.28        16.92 o                         
   5   1   0        356.69        359.18        32.95 o                         
   6   1   0         42.86        144.55        35.09 o                         
   7   1   0         50.11         39.57        29.22 o                         
   8   1   0          1.14          6.45        28.93 o                         
  -8   2   0         54.94         52.63        35.09 o                         
  -7   2   0         22.32         55.26        28.59 o                         
  -6   2   0        604.27        671.48        62.49 o                         
  -5   2   0          0.56         14.31        18.04 o                         
  -4   2   0        156.64        195.23        24.99 o                         
  -3   2   0        800.90        874.66        45.92 o                         
  -2   2   0        131.36        136.43         8.19 o                         
  -1   2   0       1866.04       1805.23        26.50 o                         
   0   2   0          8.27         16.46         2.94 o                         
   1   2   0        146.71        139.27         4.81 o                         
   2   2   0       1477.14       1362.11        26.16 o                         
   3   2   0        245.29        253.07        40.31 o                         
   4   2   0          1.46         -6.30         6.30 o                         
   5   2   0        317.96        345.57        32.26 o                         
   6   2   0         90.47         75.17        27.64 o                         
   7   2   0         84.16         75.14        49.31 o                         
   8   2   0         11.26         27.75        42.21 o                         
  -8   3   0         40.46         49.75        33.41 o                         
  -7   3   0          0.47          2.57        25.30 o                         
  -6   3   0        133.95        129.98        39.86 o                         
  -5   3   0         48.19         56.27        35.96 o                         
  -4   3   0          0.53         17.30        18.99 o                         
  -3   3   0        773.62        689.19        33.08 o                         
  -2   3   0          0.55         -4.77         4.77 o                         
  -1   3   0         28.75         43.40         8.16 o                         
   0   3   0         11.00         46.71         7.64 o                         
   1   3   0         75.36         68.98         7.61 o                         
   2   3   0         14.56         12.68         4.23 o                         
   3   3   0          2.86          0.82         7.92 o                         
   4   3   0        769.87        806.75        28.08 o                         
   5   3   0        102.00        109.20        12.98 o                         
   6   3   0        219.56        140.71        14.29 o                         
   7   3   0         49.51         62.93        26.69 o                         
   8   3   0          0.18          8.91        28.74 o                         
  -8   4   0          0.59         16.68        28.88 o                         
  -7   4   0         19.68         70.34        34.17 o                         
  -6   4   0         32.40        105.84        50.17 o                         
  -5   4   0          7.47         -8.67        20.23 o                         
  -4   4   0         95.84         93.98        18.53 o                         
  -3   4   0         80.45         91.79        14.90 o                         
  -2   4   0          0.17         10.72         6.57 o                         
  -1   4   0         15.40          4.01         6.96 o                         
   0   4   0        111.90        113.23         7.92 o                         
   1   4   0         28.80         36.87         9.71 o                         
   3   4   0         32.53         47.08         9.26 o                         
   4   4   0          3.46          1.61        17.36 o                         
   5   4   0         66.71        102.48        31.55 o                         
   6   4   0         30.04        -14.72        39.02 o                         
   7   4   0          4.62         -9.44        18.50 o                         
   8   4   0          0.07         -7.23        22.82 o                         
  -8   5   0          3.16        -34.38        34.38 o                         
  -7   5   0          1.51        -20.97        29.40 o                         
  -6   5   0          0.15         -9.96        25.31 o                         
  -5   5   0          1.17        -13.26        20.03 o                         
  -4   5   0         37.06         42.86        18.45 o                         
  -3   5   0         61.03         70.37         9.98 o                         
  -2   5   0        313.40        307.21        14.44 o                         
  -1   5   0          3.29         17.43         8.80 o                         
   0   5   0        327.33        374.74        34.77 o                         
   1   5   0        251.47        286.18        46.10 o                         
   2   5   0         17.50         23.94         4.16 o                         
   3   5   0         96.20        102.68        19.20 o                         
   4   5   0         61.19         82.13         9.38 o                         
   5   5   0         18.51         21.94        11.28 o                         
   6   5   0         18.95          7.50        13.32 o                         
   7   5   0          5.36         18.86        43.15 o                         
  -7   6   0          2.42         46.03        31.99 o                         
  -6   6   0         11.29         23.70        26.89 o                         
  -5   6   0          5.28        -11.64        19.37 o                         
  -4   6   0        405.12        375.49        25.68 o                         
  -3   6   0         50.26         60.78        11.97 o                         
  -2   6   0        185.08        176.59        31.40 o                         
  -1   6   0         86.62         84.11         9.39 o                         
   0   6   0          0.76         -4.97         9.43 o                         
   1   6   0          0.02          1.62        36.55 o                         
   2   6   0          3.46         -0.42         4.99 o                         
   3   6   0        238.66        247.23        57.86 o                         
   4   6   0        106.68         81.83        89.69 o                         
   5   6   0         15.72         19.04         9.91 o                         
   6   6   0          0.31          5.37        12.19 o                         
   7   6   0          8.13         -4.84        16.18 o                         
  -7   7   0          5.93         26.10        34.89 o                         
  -6   7   0         13.60         19.71        27.26 o                         
  -5   7   0          0.14         -8.77        18.15 o                         
  -4   7   0          0.18        -12.90        14.24 o                         
  -3   7   0         20.76         51.80        20.61 o                         
  -2   7   0          0.67        -10.61        10.61 o                         
  -1   7   0         26.59         39.25         9.14 o                         
   0   7   0         31.29         -8.11        23.31 o                         
   1   7   0         19.70         11.69        10.50 o                         
   2   7   0         17.37         16.75        18.61 o                         
   3   7   0         64.54         97.42        17.57 o                         
   4   7   0         72.40         49.58        17.07 o                         
   5   7   0         24.26         25.94        12.87 o                         
   6   7   0         40.16         26.73        26.58 o                         
  -6   8   0          5.93         -8.89        29.21 o                         
  -5   8   0          1.25         27.61        21.67 o                         
  -4   8   0         57.44         96.66        38.78 o                         
  -3   8   0          0.16          3.52        19.98 o                         
  -2   8   0          5.56         41.56        17.78 o                         
  -1   8   0         10.92         15.42        17.49 o                         
   0   8   0         10.72         38.11        36.13 o                         
   1   8   0         12.77         11.60        33.60 o                         
   2   8   0         24.72         53.83        16.74 o                         
   3   8   0          0.93          7.37        14.32 o                         
   4   8   0          7.67         41.59        22.51 o                         
   5   8   0          0.00        -10.74        17.14 o                         
   6   8   0         16.75         61.63        43.52 o                         
  -5   9   0          0.75        -12.44        27.46 o                         
  -4   9   0         19.91         15.52        24.30 o                         
  -3   9   0          5.59         20.65        19.85 o                         
  -2   9   0         56.73         38.72        19.99 o                         
  -1   9   0         12.91         23.99        31.42 o                         
   0   9   0          0.02          8.31        25.81 o                         
   1   9   0         14.98         -9.65        30.93 o                         
   2   9   0        142.56        172.04        27.02 o                         
   3   9   0          6.43         31.45        25.43 o                         
   4   9   0          0.58         12.51        30.98 o                         
   5   9   0          2.28         57.52        26.61 o                         
  -4  10   0          3.97         40.26        27.99 o                         
  -3  10   0          0.02         71.61        28.40 o                         
  -2  10   0          4.42         48.72        23.48 o                         
  -1  10   0          3.89          0.54        14.57 o                         
   0  10   0          0.21         11.28        23.95 o                         
   1  10   0          3.11         26.00        22.98 o                         
   2  10   0         22.54         43.67        22.68 o                         
   3  10   0          0.35        -21.52        21.52 o                         
  -1  11   0         12.22         42.53        24.11 o                         
   0  11   0          1.42         90.89        57.18 o                         
   1  11   0          0.14         34.57        26.71 o                         
  -1 -11   1          0.94         52.88        37.60 o                         
   0 -11   1          0.46        -23.85        23.85 o                         
   1 -11   1          8.75         35.40        22.00 o                         
  -3 -10   1          1.77          9.77        26.10 o                         
  -2 -10   1          1.37          0.95        21.41 o                         
  -1 -10   1          0.12         -1.23        18.02 o                         
   0 -10   1          0.84        -13.11        19.12 o                         
   1 -10   1          0.10         -0.43        28.32 o                         
   2 -10   1          1.12         43.45        22.18 o                         
   3 -10   1          0.78         20.94        23.51 o                         
   4 -10   1          4.97         69.76        47.07 o                         
  -5  -9   1          1.35        -21.09        21.09 o                         
  -4  -9   1          0.09          3.34        15.64 o                         
  -3  -9   1         17.27         11.84        16.22 o                         
  -2  -9   1         35.21         14.74        18.12 o                         
  -1  -9   1          0.19         -7.40        17.97 o                         
   0  -9   1          6.44         43.47        33.77 o                         
   1  -9   1         14.30          9.06        19.36 o                         
   2  -9   1          2.51          7.54        18.18 o                         
   3  -9   1          0.62          7.97        21.27 o                         
   4  -9   1          5.12        -24.09        32.39 o                         
   5  -9   1          6.16         27.83        20.36 o                         
  -6  -8   1         15.47         -1.26        31.86 o                         
  -5  -8   1          0.01         10.37        17.29 o                         
  -4  -8   1         16.42         21.73        16.32 o                         
  -3  -8   1         63.69         86.13        18.06 o                         
  -2  -8   1          0.13         19.81        14.05 o                         
  -1  -8   1          0.03         18.65        27.61 o                         
   0  -8   1         23.01         59.15        30.78 o                         
   1  -8   1          4.46         37.00        13.32 o                         
   2  -8   1          1.12         17.82        14.42 o                         
   3  -8   1         14.75         35.16        23.37 o                         
   4  -8   1          0.07         -7.24        15.66 o                         
   5  -8   1          3.64        -12.69        23.72 o                         
   6  -8   1          0.08         22.56        37.86 o                         
  -6  -7   1          2.15         11.69        11.43 o                         
  -5  -7   1         24.90         16.02         8.59 o                         
  -4  -7   1          0.10         -8.57        16.15 o                         
  -3  -7   1        103.72        149.22        44.89 o                         
  -2  -7   1        271.77        211.75       151.28 o                         
  -1  -7   1         54.73         35.36        14.54 o                         
   0  -7   1         11.20          6.99        10.51 o                         
   1  -7   1         37.00         32.54         9.00 o                         
   2  -7   1          1.62         30.01        11.76 o                         
   3  -7   1         42.65         26.29        12.39 o                         
   4  -7   1         98.93        156.56        18.81 o                         
   5  -7   1         17.77        -14.68        14.68 o                         
   6  -7   1         18.08        -22.53        36.67 o                         
   7  -7   1          1.26         -9.29        30.88 o                         
  -7  -6   1          8.33         24.07        15.44 o                         
  -6  -6   1         46.91         37.24        12.60 o                         
  -5  -6   1          1.07         11.11         9.31 o                         
  -4  -6   1          0.04         17.83        11.95 o                         
  -3  -6   1        159.47        156.12        16.34 o                         
  -2  -6   1          0.22         20.98        16.53 o                         
  -1  -6   1         83.64         84.17        11.16 o                         
   0  -6   1         18.84         19.72         7.53 o                         
   1  -6   1          7.35         24.98         9.25 o                         
   2  -6   1         16.99         34.10        11.65 o                         
   3  -6   1         31.74         34.85        11.32 o                         
   4  -6   1         57.23         59.78        17.05 o                         
   5  -6   1          9.34         30.00        13.16 o                         
   6  -6   1          0.24         -2.61        23.78 o                         
   7  -6   1          0.59         46.50        39.11 o                         
  -7  -5   1          2.26         -7.92        15.30 o                         
  -6  -5   1         26.20         13.53        10.31 o                         
  -5  -5   1         68.46         59.64        23.87 o                         
  -4  -5   1          4.52         21.42        10.64 o                         
  -3  -5   1        222.84        224.15        11.49 o                         
  -2  -5   1         69.37         71.09        27.46 o                         
  -1  -5   1        170.75        145.54        23.26 o                         
   0  -5   1       1192.06       1201.33        66.05 o                         
   1  -5   1        904.19        857.58        31.72 o                         
   2  -5   1        158.52        175.41        13.75 o                         
   3  -5   1          6.17          9.60         8.83 o                         
   4  -5   1          0.07         -5.92         9.13 o                         
   5  -5   1         27.47         29.82        22.21 o                         
   6  -5   1         17.28         25.15        32.66 o                         
   7  -5   1          1.74          1.88        35.06 o                         
   8  -5   1          2.47         34.51        43.25 o                         
  -8  -4   1          0.19         26.98        25.00 o                         
  -7  -4   1          1.81          1.53        17.02 o                         
  -6  -4   1          3.17         10.94        16.78 o                         
  -5  -4   1        147.23        151.80        14.77 o                         
  -4  -4   1        183.67        153.66        16.18 o                         
  -3  -4   1          4.78          9.34         8.12 o                         
  -2  -4   1        123.09        103.91        37.32 o                         
  -1  -4   1        189.61        207.76        10.59 o                         
   0  -4   1        812.70        868.65        23.53 o                         
   1  -4   1         25.01         28.79         5.17 o                         
   2  -4   1         26.93         42.28        14.43 o                         
   3  -4   1        178.28        209.04        26.42 o                         
   4  -4   1         20.30         26.29         8.23 o                         
   5  -4   1          4.47         32.61        22.83 o                         
   6  -4   1         15.53        -10.10        21.78 o                         
   7  -4   1          1.65          7.75        30.12 o                         
   8  -4   1         12.18         25.57        33.20 o                         
  -8  -3   1         42.07         49.37        62.08 o                         
  -7  -3   1          2.49          9.96        17.40 o                         
  -6  -3   1          9.54         19.33        25.44 o                         
  -5  -3   1         32.60         51.62        17.24 o                         
  -4  -3   1         26.25         18.44         9.03 o                         
  -3  -3   1        417.80        430.76        15.71 o                         
  -2  -3   1       1630.15       1689.40        33.50 o                         
  -1  -3   1        172.52        154.04        15.23 o                         
   0  -3   1        425.51        406.31         9.75 o                         
   1  -3   1       1283.08       1171.60        31.04 o                         
   2  -3   1        107.70        109.71        10.80 o                         
   3  -3   1         18.80         20.30         8.80 o                         
   4  -3   1         75.70        105.09        47.24 o                         
   5  -3   1         32.22         88.28        24.33 o                         
   6  -3   1         26.11         41.84        45.83 o                         
   7  -3   1         39.48        115.79        48.75 o                         
   8  -3   1        106.47        155.58        45.08 o                         
  -8  -2   1          2.55         31.83        29.60 o                         
  -7  -2   1          4.05         15.31        42.54 o                         
  -6  -2   1        269.10        388.44        64.73 o                         
  -5  -2   1        106.24        122.03        20.43 o                         
  -4  -2   1        103.92        116.44        22.61 o                         
  -3  -2   1        583.88        638.07        28.84 o                         
  -2  -2   1       2534.37       2504.78        41.09 o                         
  -1  -2   1        419.08        402.07        26.24 o                         
   0  -2   1         33.74         29.68         6.89 o                         
   1  -2   1       2676.81       2696.18        38.03 o                         
   2  -2   1        265.86        281.87        25.57 o                         
   3  -2   1        779.73       1083.31        67.01 o                         
   4  -2   1       2425.04       2531.26        84.37 o                         
   5  -2   1         16.38        125.71        56.62 o                         
   6  -2   1        132.98        121.72        30.45 o                         
   7  -2   1         47.73         94.98        38.59 o                         
   8  -2   1         34.14         -5.49        51.76 o                         
  -8  -1   1          1.58         10.86        25.00 o                         
  -7  -1   1          3.72          6.35        22.48 o                         
  -6  -1   1        619.56        718.70        53.37 o                         
  -5  -1   1        150.48        176.91        29.94 o                         
  -4  -1   1        262.64        355.46        30.72 o                         
  -3  -1   1         78.66         79.76         8.27 o                         
  -2  -1   1       1318.50       1528.67        58.84 o                         
  -1  -1   1        672.95        508.98         7.51 o                         
   1  -1   1       1235.48       1148.24        16.95 o                         
   2  -1   1       8021.83       9656.60       197.66 o                         
   3  -1   1       2914.66       3190.97        81.67 o                         
   4  -1   1         83.54         80.44        33.47 o                         
   5  -1   1        107.88         58.51        21.50 o                         
   6  -1   1         57.29        120.26        56.47 o                         
   7  -1   1        195.85        270.27        40.98 o                         
   8  -1   1          8.53         69.62        38.87 o                         
  -8   0   1          1.42        -63.30        63.30 o                         
  -7   0   1         21.16         22.02        25.60 o                         
  -6   0   1         18.41         13.46        21.58 o                         
  -5   0   1          2.27         24.94        16.87 o                         
  -4   0   1        144.13        122.01        17.33 o                         
  -3   0   1        482.07        533.25        22.45 o                         
  -2   0   1       9642.48      11674.10       305.03 o                         
  -1   0   1          0.56          3.14         3.34 o                         
   2   0   1        694.01        813.52        24.37 o                         
   3   0   1       1930.33       2152.22        62.62 o                         
   4   0   1          8.53         28.35        21.85 o                         
   5   0   1          0.08         27.76        30.78 o                         
   6   0   1         15.18         53.42        41.93 o                         
   7   0   1          6.65         64.21        33.91 o                         
   8   0   1          2.58         48.39        37.09 o                         
  -8   1   1          1.07          9.21        27.67 o                         
  -7   1   1         36.51         88.97        29.87 o                         
  -6   1   1         57.80         91.36        27.39 o                         
  -5   1   1         23.87         22.84        19.75 o                         
  -4   1   1        933.13        958.43        40.11 o                         
  -3   1   1        538.30        631.01        27.86 o                         
  -2   1   1       2915.07       3940.11        82.01 o                         
  -1   1   1       2576.32       2669.92        29.19 o                         
   1   1   1       2091.46       1607.14        29.98 o                         
   2   1   1        548.85        525.28        15.07 o                         
   3   1   1         53.07         42.01        11.84 o                         
   4   1   1        440.55        567.53       130.95 o                         
   5   1   1         47.54         61.35        23.58 o                         
   6   1   1        144.49        205.92        35.49 o                         
   7   1   1         22.60         24.69        27.28 o                         
   8   1   1         19.46         11.96        46.30 o                         
  -8   2   1         10.84         17.67        30.70 o                         
  -7   2   1        155.57        194.28        39.68 o                         
  -6   2   1        125.96        163.13        47.20 o                         
  -5   2   1         13.14         25.22        16.97 o                         
  -4   2   1        307.21        446.72        62.32 o                         
  -3   2   1         26.82         30.72         7.64 o                         
  -2   2   1        711.26        781.53        17.36 o                         
  -1   2   1         21.83         25.41        10.77 o                         
   0   2   1       5141.03       4885.52        64.56 o                         
   1   2   1        145.69        324.66        47.91 o                         
   2   2   1          3.72         14.92        18.68 o                         
   3   2   1        105.33         80.69        19.90 o                         
   4   2   1          0.55        -13.84        13.84 o                         
   5   2   1         10.05         20.78        45.93 o                         
   6   2   1          8.34        -14.08        22.23 o                         
   7   2   1        158.69        137.54        39.09 o                         
   8   2   1          6.36         -9.27        28.90 o                         
  -8   3   1         28.46         14.59        34.01 o                         
  -7   3   1         68.06         69.40        37.50 o                         
  -6   3   1         57.04         51.77        26.08 o                         
  -5   3   1         20.67         -5.74        20.37 o                         
  -4   3   1         26.68         13.50        13.83 o                         
  -3   3   1        100.84        100.05        17.30 o                         
  -2   3   1        196.82        279.70        24.80 o                         
  -1   3   1        194.18        173.92        15.70 o                         
   0   3   1        371.41        400.05        41.24 o                         
   1   3   1        232.33        216.85        21.99 o                         
   2   3   1         12.28         -0.94         8.24 o                         
   3   3   1         90.73         78.20         8.62 o                         
   4   3   1        149.02        140.94        12.07 o                         
   5   3   1          0.85         -4.83        16.90 o                         
   6   3   1         79.28         82.91        55.47 o                         
   7   3   1          2.94         25.27        23.42 o                         
   8   3   1          0.16         29.04        53.84 o                         
  -8   4   1         14.65         -7.59        30.41 o                         
  -7   4   1          0.32         -5.98        21.95 o                         
  -6   4   1          9.08         43.84        34.45 o                         
  -5   4   1          0.00         -4.70        26.25 o                         
  -4   4   1        197.21        170.97        15.16 o                         
  -3   4   1         29.12         28.78         8.88 o                         
  -2   4   1         13.35         13.76         7.71 o                         
  -1   4   1         17.45         11.58         5.36 o                         
   0   4   1       1094.45       1223.90        56.65 o                         
   1   4   1         14.52         13.16        14.77 o                         
   2   4   1       1458.47       1377.83        38.10 o                         
   3   4   1        571.53        648.45        19.19 o                         
   4   4   1        282.97        275.16        38.47 o                         
   5   4   1          0.01         -5.82        10.65 o                         
   6   4   1          0.48         15.92        12.77 o                         
   7   4   1         10.26         -3.66        25.47 o                         
   8   4   1         37.36         -9.82        61.67 o                         
  -7   5   1          0.25        -19.07        31.63 o                         
  -6   5   1         12.14         29.68        23.13 o                         
  -5   5   1         19.16         17.21        10.45 o                         
  -4   5   1         54.92         57.73        19.70 o                         
  -3   5   1          1.62         -4.80         8.02 o                         
  -2   5   1        222.65        222.44        13.79 o                         
  -1   5   1        266.34        259.26        35.18 o                         
   0   5   1        468.80        490.21        36.71 o                         
   1   5   1         50.03         50.31         7.77 o                         
   2   5   1          0.03         -5.78        12.64 o                         
   3   5   1          6.18          4.73         5.84 o                         
   4   5   1         96.28        116.57        16.52 o                         
   5   5   1         10.93         25.29        13.42 o                         
   6   5   1         15.09         -0.10        15.35 o                         
   7   5   1          1.77         16.34        20.82 o                         
  -7   6   1          0.70        -41.46        41.46 o                         
  -6   6   1         62.75         52.95        37.75 o                         
  -5   6   1         15.95         -0.37        10.22 o                         
  -4   6   1          1.66         -4.25        13.31 o                         
  -3   6   1         10.77         10.71        17.71 o                         
  -2   6   1        216.12        207.50        18.78 o                         
  -1   6   1        252.33        263.99        29.13 o                         
   0   6   1         96.53         87.62        50.39 o                         
   1   6   1          0.37         10.23         9.60 o                         
   2   6   1         39.93         54.50        23.42 o                         
   3   6   1         59.30         58.05        12.59 o                         
   4   6   1          2.06          1.21         7.07 o                         
   5   6   1         29.62          1.12         9.98 o                         
   6   6   1          1.68         16.86        14.80 o                         
   7   6   1         24.11         52.95        19.49 o                         
  -6   7   1          4.19         17.93        22.92 o                         
  -5   7   1         21.43          8.07        43.27 o                         
  -4   7   1        104.47        132.59        18.85 o                         
  -3   7   1          0.13          1.25        11.09 o                         
  -2   7   1          1.06          1.01         8.78 o                         
  -1   7   1          0.10         -6.59        10.61 o                         
   0   7   1         52.15         51.73        27.01 o                         
   1   7   1         56.82         80.14        17.90 o                         
   2   7   1          0.02          0.64        13.42 o                         
   3   7   1        211.31        194.59        20.70 o                         
   4   7   1          2.60         33.16        34.89 o                         
   5   7   1          7.14          4.48        14.36 o                         
   6   7   1          3.81        -27.99        27.99 o                         
  -5   8   1          0.34         -0.88        12.61 o                         
  -4   8   1        292.13        326.03        30.45 o                         
  -3   8   1          0.14          2.15        12.63 o                         
  -2   8   1          0.81         13.55        17.19 o                         
  -1   8   1         14.86         23.60        14.04 o                         
   0   8   1          4.53         13.66        19.19 o                         
   1   8   1          2.30         -8.30        28.90 o                         
   2   8   1         63.58        102.99        17.50 o                         
   3   8   1        154.66        195.48        46.43 o                         
   4   8   1          9.92         31.73        17.69 o                         
   5   8   1         29.69         17.45        26.47 o                         
   6   8   1         14.29         32.03        24.69 o                         
  -5   9   1          2.13         18.70        20.37 o                         
  -4   9   1          0.20         -4.56        18.68 o                         
  -3   9   1         27.28         38.09        23.85 o                         
  -2   9   1          0.11         59.30        20.25 o                         
  -1   9   1          0.01          2.83        16.15 o                         
   0   9   1          1.44          6.20        15.25 o                         
   1   9   1         49.91         63.13        39.43 o                         
   2   9   1         28.43         26.41        20.44 o                         
   3   9   1          6.61         -2.62        16.18 o                         
   4   9   1          4.17          8.18        23.21 o                         
   5   9   1          0.84          7.49        20.17 o                         
  -3  10   1          0.04         20.09        24.67 o                         
  -2  10   1         11.61         52.03        26.62 o                         
  -1  10   1          6.32         70.10        37.71 o                         
   0  10   1          1.02        -11.05        29.87 o                         
   1  10   1          1.40        -22.10        22.10 o                         
   2  10   1          6.84         21.60        43.70 o                         
   3  10   1         11.67         43.54        62.15 o                         
  -1  11   1          0.31         -4.60        23.36 o                         
   0  11   1          7.57          3.75        16.39 o                         
   1  11   1          2.44         46.79        26.74 o                         
  -1 -11   2          0.00         17.22        23.15 o                         
   0 -11   2          0.04         34.14        20.90 o                         
   1 -11   2          1.10         -5.98        26.58 o                         
  -3 -10   2          3.59        -28.03        41.16 o                         
  -2 -10   2          9.77         -0.51        16.83 o                         
  -1 -10   2          5.49         14.98        32.02 o                         
   0 -10   2         45.87        117.80        45.12 o                         
   1 -10   2          0.97         11.56        27.60 o                         
   2 -10   2          0.43         -2.00        41.59 o                         
   3 -10   2          0.23         43.91        38.91 o                         
  -5  -9   2          0.00         23.01        30.28 o                         
  -4  -9   2          4.69         23.24        43.50 o                         
  -3  -9   2          4.33         25.43        35.14 o                         
  -2  -9   2          1.48         10.76        20.62 o                         
  -1  -9   2         28.19         32.29        42.58 o                         
   0  -9   2          0.90        -11.08        15.43 o                         
   1  -9   2          9.15         -0.47        14.25 o                         
   2  -9   2          0.16         23.92        13.99 o                         
   3  -9   2         19.52        -14.71        22.40 o                         
   4  -9   2          0.19         -0.99        19.77 o                         
   5  -9   2          2.12         36.13        20.91 o                         
  -6  -8   2          8.77        -10.31        22.49 o                         
  -5  -8   2          1.77          0.99        19.94 o                         
  -4  -8   2          3.21         18.68        16.82 o                         
  -3  -8   2        101.62        110.68        20.62 o                         
  -2  -8   2        159.33        173.63        22.49 o                         
  -1  -8   2         55.43         49.92        14.84 o                         
   0  -8   2         21.17         31.71        15.38 o                         
   1  -8   2         15.62          5.25        14.16 o                         
   2  -8   2         29.57         32.73        21.60 o                         
   3  -8   2         37.04         -1.12        14.58 o                         
   4  -8   2         15.78         -0.05        13.24 o                         
   5  -8   2          0.00         -4.56        22.58 o                         
   6  -8   2          4.44         41.20        30.09 o                         
  -6  -7   2         18.20         18.64        12.81 o                         
  -5  -7   2         16.10          2.38        12.18 o                         
  -4  -7   2         23.45         22.00        14.29 o                         
  -3  -7   2        259.94        283.65        35.13 o                         
  -2  -7   2          9.11         29.17        10.14 o                         
  -1  -7   2          9.55         34.60        17.06 o                         
   0  -7   2          0.03          4.57        16.58 o                         
   1  -7   2         64.32         56.70         9.72 o                         
   2  -7   2         38.67         49.15        13.33 o                         
   3  -7   2          6.42          3.27        12.41 o                         
   4  -7   2        273.29        305.16        22.86 o                         
   5  -7   2          3.54          6.92        13.99 o                         
   6  -7   2         14.89          2.17        72.04 o                         
  -7  -6   2          0.02        -11.20        15.37 o                         
  -6  -6   2         52.07         58.46        14.43 o                         
  -5  -6   2          0.25          2.29         9.15 o                         
  -4  -6   2        100.61        139.88        41.28 o                         
  -3  -6   2        310.61        295.21        14.44 o                         
  -2  -6   2         10.44         18.10         6.17 o                         
  -1  -6   2         28.16         28.32        23.03 o                         
   0  -6   2         94.02        101.71        10.31 o                         
   1  -6   2         43.54         51.51         8.39 o                         
   2  -6   2         13.85         21.96        12.58 o                         
   3  -6   2         47.55         52.85        14.75 o                         
   4  -6   2         83.22         93.43        20.25 o                         
   5  -6   2          4.43         53.63        23.20 o                         
   6  -6   2          7.51         -1.79        25.79 o                         
   7  -6   2          3.52         11.22        42.92 o                         
  -7  -5   2         52.87         47.59        21.32 o                         
  -6  -5   2         65.49         21.69        15.85 o                         
  -5  -5   2          1.42          2.90        25.96 o                         
  -4  -5   2         72.98         78.70        14.96 o                         
  -3  -5   2         75.41         67.16         8.68 o                         
  -2  -5   2         31.53         29.48         5.25 o                         
  -1  -5   2          2.77          6.93         4.43 o                         
   0  -5   2         42.55         49.74         8.07 o                         
   1  -5   2        306.82        277.73        24.83 o                         
   2  -5   2        233.67        205.52        22.78 o                         
   3  -5   2          5.60        -10.19        10.19 o                         
   4  -5   2         45.57         39.54        27.83 o                         
   5  -5   2         29.13         32.12        21.59 o                         
   6  -5   2          9.51          3.13        23.46 o                         
   7  -5   2          2.00         16.06        29.23 o                         
  -8  -4   2         21.85         15.02        21.21 o                         
  -7  -4   2          1.85         -4.21        14.70 o                         
  -6  -4   2         25.33         20.61        15.77 o                         
  -5  -4   2         16.53         21.46        10.46 o                         
  -4  -4   2          6.34         12.55        16.04 o                         
  -3  -4   2          1.94         -0.80         4.97 o                         
  -2  -4   2         15.93         27.30        11.94 o                         
  -1  -4   2        558.36        529.99        16.03 o                         
   0  -4   2        477.15        472.06        13.45 o                         
   1  -4   2         61.21         57.42         6.39 o                         
   2  -4   2        186.50        163.67        10.99 o                         
   3  -4   2         37.10         39.41        17.13 o                         
   4  -4   2         95.42        171.78        30.70 o                         
   5  -4   2          5.05        -19.25        19.25 o                         
   6  -4   2         18.40         -6.53        21.74 o                         
   7  -4   2         14.55         22.78        30.84 o                         
   8  -4   2          0.62        -53.76        57.54 o                         
  -8  -3   2          0.25         13.55        22.03 o                         
  -7  -3   2         41.52         39.84        22.66 o                         
  -6  -3   2         20.53         23.64        13.63 o                         
  -5  -3   2          1.22          9.47        10.86 o                         
  -4  -3   2         88.54         86.11        12.00 o                         
  -3  -3   2        325.85        403.30        15.26 o                         
  -2  -3   2        918.19        826.53        31.48 o                         
  -1  -3   2        595.34        570.22        43.26 o                         
   0  -3   2       1332.56       1205.67        24.23 o                         
   1  -3   2         57.44         52.08         8.48 o                         
   2  -3   2        621.45        550.96        22.26 o                         
   3  -3   2         15.14         -1.11        11.12 o                         
   4  -3   2         56.66         49.36         9.48 o                         
   5  -3   2          0.14         15.77        15.89 o                         
   6  -3   2         35.73        -14.87        32.46 o                         
   7  -3   2         52.47         59.00        43.72 o                         
   8  -3   2          0.91        -11.07        43.30 o                         
  -8  -2   2          8.61          3.69        48.67 o                         
  -7  -2   2          2.72         23.15        18.85 o                         
  -6  -2   2         65.46         83.38        23.81 o                         
  -5  -2   2        121.00         95.42        17.89 o                         
  -4  -2   2          0.95         14.13        14.20 o                         
  -3  -2   2         24.87         27.30         6.36 o                         
  -2  -2   2          0.46          6.88         7.44 o                         
  -1  -2   2          8.25         17.20         4.99 o                         
   0  -2   2        501.70        449.33        29.07 o                         
   1  -2   2       5050.53       4817.66        64.62 o                         
   2  -2   2        537.11        558.09        28.69 o                         
   3  -2   2          0.93         -6.77         6.77 o                         
   4  -2   2        214.44        232.04        21.99 o                         
   5  -2   2        168.37        157.56        29.18 o                         
   6  -2   2        146.98        241.16        40.68 o                         
   7  -2   2          1.91        -30.10        30.10 o                         
   8  -2   2          0.15         69.13        69.83 o                         
  -8  -1   2          1.58        -10.78        32.05 o                         
  -7  -1   2        101.41         75.99        76.46 o                         
  -6  -1   2         30.84        -10.00        19.85 o                         
  -5  -1   2         33.22         24.43        18.69 o                         
  -4  -1   2         76.79         93.91        10.55 o                         
  -3  -1   2          8.61         37.96        15.29 o                         
  -2  -1   2          4.71          9.78        10.21 o                         
  -1  -1   2        258.17        219.52         6.00 o                         
   0  -1   2       5724.76       5166.22        58.94 o                         
   1  -1   2        315.69        277.97         8.82 o                         
   2  -1   2       1016.44        885.53        23.85 o                         
   3  -1   2          9.76         -1.48        20.34 o                         
   4  -1   2        445.00        444.78        45.07 o                         
   5  -1   2         38.72         22.97        25.96 o                         
   6  -1   2          2.38          5.80        24.04 o                         
   7  -1   2         20.70         27.74        46.70 o                         
   8  -1   2          0.02         -9.30        54.43 o                         
  -8   0   2         24.12        -22.89        31.59 o                         
  -7   0   2         87.13         77.02        32.96 o                         
  -6   0   2          3.60         27.52        30.00 o                         
  -5   0   2         14.86         53.91        19.59 o                         
  -4   0   2        271.21        274.65        43.37 o                         
  -3   0   2        484.99        619.37        26.66 o                         
  -2   0   2       1389.34       1777.11        38.12 o                         
  -1   0   2       1979.85       2019.30        20.06 o                         
   1   0   2        560.03        548.45         9.09 o                         
   2   0   2         28.89         64.43        19.59 o                         
   3   0   2        109.60        122.45        14.01 o                         
   4   0   2         17.13         51.45        14.97 o                         
   5   0   2          0.24          1.25        36.01 o                         
   6   0   2          3.56         43.02        30.70 o                         
   7   0   2          0.04         57.78        74.57 o                         
   8   0   2          4.95         26.30        34.85 o                         
  -8   1   2          5.05         -3.84        25.62 o                         
  -7   1   2          0.11         40.09        32.61 o                         
  -6   1   2          8.17         13.65        20.96 o                         
  -5   1   2        189.97        193.18        35.78 o                         
  -4   1   2        239.61        261.93        35.03 o                         
  -3   1   2        304.95        387.53        31.40 o                         
  -2   1   2       1426.10       1775.29        38.34 o                         
  -1   1   2        108.29        117.06         6.31 o                         
   0   1   2       6808.78       6758.11        64.26 o                         
   1   1   2       1107.45       1003.21        29.72 o                         
   2   1   2        764.13        760.77        15.78 o                         
   3   1   2        120.85         91.07        20.69 o                         
   4   1   2          4.55         53.77        52.12 o                         
   5   1   2         13.58         24.90        42.08 o                         
   6   1   2         14.23         14.45        23.26 o                         
   7   1   2          2.77          6.08        34.58 o                         
   8   1   2          9.07          6.16        31.31 o                         
  -8   2   2         30.95         14.55        49.80 o                         
  -7   2   2         35.11         23.64        26.05 o                         
  -6   2   2        110.78        167.84        32.63 o                         
  -5   2   2          1.28         39.09        18.63 o                         
  -4   2   2        398.61        516.57        30.86 o                         
  -3   2   2         56.42         66.16         7.07 o                         
  -2   2   2          0.87         -0.22         8.73 o                         
  -1   2   2        435.47        558.86        30.66 o                         
   0   2   2          7.50         15.40         5.28 o                         
   1   2   2         16.90         30.89         7.68 o                         
   2   2   2        631.74        584.32        37.58 o                         
   3   2   2        429.21        394.16        15.26 o                         
   4   2   2         67.34         81.08        13.05 o                         
   5   2   2         42.23         50.82         9.91 o                         
   6   2   2        405.82        373.91        41.23 o                         
   7   2   2         23.52         51.85        36.40 o                         
   8   2   2         22.15         -9.91        37.37 o                         
  -8   3   2         43.94         23.26        54.93 o                         
  -7   3   2         12.66         25.57        27.61 o                         
  -5   3   2         29.11         34.13        29.73 o                         
  -4   3   2         42.19         48.71         8.73 o                         
  -3   3   2        608.55        689.90        29.02 o                         
  -2   3   2         28.02         41.07        11.28 o                         
  -1   3   2         56.96         58.31        11.11 o                         
   0   3   2          1.65          4.27        14.53 o                         
   1   3   2        821.48        839.17        18.87 o                         
   2   3   2        539.04        477.82        29.88 o                         
   3   3   2        219.97        207.93        12.70 o                         
   4   3   2         26.09         52.55        13.04 o                         
   5   3   2        120.14        127.75        45.79 o                         
   6   3   2        262.07        259.27        62.27 o                         
   7   3   2          0.03        -18.70        27.29 o                         
   8   3   2          4.91          8.61        27.44 o                         
  -8   4   2          0.24         23.79        32.89 o                         
  -7   4   2          6.22         21.62        30.07 o                         
  -6   4   2         43.99         43.67        25.90 o                         
  -5   4   2         23.55         26.78        23.88 o                         
  -4   4   2         88.77        112.21        18.69 o                         
  -3   4   2        100.54         83.45         9.06 o                         
  -2   4   2         15.89         20.48         6.44 o                         
  -1   4   2         20.08         13.80         6.15 o                         
   0   4   2         44.85         48.48        13.16 o                         
   1   4   2         27.43         24.89         6.32 o                         
   2   4   2         50.96         59.63         4.96 o                         
   3   4   2         31.92         51.47        10.20 o                         
   4   4   2         14.70          9.78        18.08 o                         
   5   4   2         14.22         26.92        11.21 o                         
   6   4   2         36.52         55.94        21.57 o                         
   7   4   2         24.55         -2.47        22.69 o                         
   8   4   2         22.86         57.15        37.40 o                         
  -7   5   2         32.48         52.85        30.37 o                         
  -6   5   2         77.55        129.70        31.00 o                         
  -5   5   2          4.97          5.11         9.40 o                         
  -4   5   2          0.06          6.33        10.07 o                         
  -3   5   2        112.48        123.24        12.21 o                         
  -2   5   2         80.42         82.57        14.18 o                         
  -1   5   2         61.10         50.82         6.39 o                         
   0   5   2          1.56         -7.39         7.39 o                         
   1   5   2         32.26         41.21        10.03 o                         
   2   5   2          5.02         -3.54         6.13 o                         
   3   5   2        259.23        210.26        42.00 o                         
   4   5   2        143.51        162.38        24.18 o                         
   5   5   2         22.09         34.26        18.75 o                         
   6   5   2          4.97         -3.33        12.81 o                         
   7   5   2          0.63          6.35        19.66 o                         
  -7   6   2          4.53          3.28        41.77 o                         
  -6   6   2          0.75          9.22        22.04 o                         
  -5   6   2          6.66         -4.29        13.46 o                         
  -4   6   2         48.81         55.32        12.85 o                         
  -3   6   2        136.06        165.26        21.39 o                         
  -2   6   2          0.83         12.07        10.59 o                         
  -1   6   2        192.06        179.01        15.22 o                         
   0   6   2        198.06        210.32        22.56 o                         
   1   6   2         41.70         60.23        10.89 o                         
   2   6   2          6.22         18.76        17.98 o                         
   3   6   2         61.47         91.26        27.91 o                         
   4   6   2         40.88         49.96        15.03 o                         
   5   6   2         93.87         94.71        37.13 o                         
   6   6   2         27.40         36.78        28.99 o                         
   7   6   2          1.32         32.16        54.07 o                         
  -6   7   2         23.36          6.60        31.45 o                         
  -5   7   2          5.04         13.48        13.38 o                         
  -4   7   2          9.45        -22.95        25.45 o                         
  -3   7   2         93.00         93.34        29.81 o                         
  -2   7   2         30.82         -2.35        12.58 o                         
  -1   7   2        137.61        145.05        18.53 o                         
   0   7   2          4.99         -9.66        11.94 o                         
   1   7   2          2.09          0.95        11.07 o                         
   2   7   2         10.75         17.15        11.20 o                         
   3   7   2         48.94         57.83        16.23 o                         
   4   7   2         47.30         63.57        17.12 o                         
   5   7   2          0.09         35.68        35.93 o                         
   6   7   2          1.98         28.94        36.20 o                         
  -6   8   2          0.00         38.70        40.93 o                         
  -5   8   2          2.70          8.48        15.20 o                         
  -4   8   2         35.80         34.38        14.49 o                         
  -3   8   2          0.12         25.08        19.77 o                         
  -2   8   2          0.10         15.07        24.30 o                         
  -1   8   2          3.67         38.83        49.05 o                         
   0   8   2         55.57         70.33        17.74 o                         
   1   8   2          4.67         18.58        21.93 o                         
   2   8   2          1.49         10.30        12.57 o                         
   3   8   2          9.95         17.65        16.06 o                         
   4   8   2         13.54         20.19        17.57 o                         
   5   8   2          0.34        -15.52        18.33 o                         
  -5   9   2          0.39          6.85        19.93 o                         
  -4   9   2          2.88          8.49        17.98 o                         
  -3   9   2          0.03          1.78        18.55 o                         
  -2   9   2         13.11         58.30        19.17 o                         
  -1   9   2          0.05          9.55        20.97 o                         
   0   9   2         61.19         90.95        20.91 o                         
   1   9   2          0.90         10.97        16.49 o                         
   2   9   2         69.28        110.44        23.80 o                         
   3   9   2         16.84         18.29        17.83 o                         
   4   9   2          0.04         20.05        43.31 o                         
  -3  10   2          0.55         -7.70        23.71 o                         
  -2  10   2         18.30         -1.18        17.43 o                         
  -1  10   2          9.52          8.30        19.54 o                         
   0  10   2          2.16        -11.08        40.87 o                         
   1  10   2          1.19         29.87        56.66 o                         
   2  10   2          4.77         51.55        23.80 o                         
   3  10   2         13.35         -3.72        21.08 o                         
   0  11   2          0.21        -14.45        23.33 o                         
  -1 -11   3          0.01         27.84        51.51 o                         
   0 -11   3          1.54         44.16        24.94 o                         
   1 -11   3          8.48         41.81        36.62 o                         
  -3 -10   3          0.40        -10.20        45.92 o                         
  -2 -10   3          0.43        -10.72        20.00 o                         
  -1 -10   3          9.65         21.60        54.42 o                         
   0 -10   3          0.01          9.95        16.13 o                         
   1 -10   3          1.75        -12.53        18.77 o                         
   2 -10   3         12.63         -5.57        26.40 o                         
   3 -10   3          4.79         31.21        21.34 o                         
  -5  -9   3          4.69         25.60        22.75 o                         
  -4  -9   3          3.01         24.95        22.30 o                         
  -3  -9   3         12.73          1.64        16.43 o                         
  -2  -9   3         11.88          6.61        15.42 o                         
  -1  -9   3          3.33         20.12        14.97 o                         
   0  -9   3          1.54         22.28        14.82 o                         
   1  -9   3         10.86         15.14        12.17 o                         
   2  -9   3         50.33         74.68        60.58 o                         
   3  -9   3         32.51         51.96        20.06 o                         
   4  -9   3          5.00         14.23        16.82 o                         
   5  -9   3         67.29         15.04        26.56 o                         
  -6  -8   3          2.92          9.70        17.07 o                         
  -5  -8   3          0.23         -3.58        18.79 o                         
  -4  -8   3          0.39         -0.30        10.13 o                         
  -3  -8   3          2.40         -5.05        27.30 o                         
  -2  -8   3        701.22        901.37        62.49 o                         
  -1  -8   3          3.46         20.53        20.37 o                         
   0  -8   3         85.94        166.88        42.63 o                         
   1  -8   3        167.95        174.14        31.79 o                         
   2  -8   3         12.46         13.71        14.08 o                         
   3  -8   3         29.16         36.88        26.56 o                         
   4  -8   3         38.70          7.26        15.23 o                         
   5  -8   3         23.93         31.43        28.30 o                         
   6  -8   3          3.70         55.96        36.65 o                         
  -6  -7   3         37.53          5.05        13.57 o                         
  -5  -7   3          2.52          8.40         9.17 o                         
  -4  -7   3          0.45         -2.65         9.18 o                         
  -3  -7   3        199.35        219.04        16.04 o                         
  -2  -7   3          2.83         -2.18        11.81 o                         
  -1  -7   3        283.07        277.56        27.95 o                         
   0  -7   3          2.85         -4.14         7.96 o                         
   1  -7   3          0.00        -14.69        17.33 o                         
   2  -7   3          0.09          5.10        17.04 o                         
   3  -7   3         24.00         28.81        13.28 o                         
   4  -7   3         14.02         18.58        16.14 o                         
   5  -7   3          0.34         -4.90        13.74 o                         
   6  -7   3          0.01         12.04        62.26 o                         
  -7  -6   3         10.07         21.11        25.69 o                         
  -6  -6   3         13.35         12.31        12.34 o                         
  -5  -6   3        192.69        168.38        30.20 o                         
  -4  -6   3          0.00         13.29        25.83 o                         
  -3  -6   3         20.69         18.69         7.10 o                         
  -2  -6   3         14.87         19.14        10.61 o                         
  -1  -6   3          3.00          7.12        11.44 o                         
   0  -6   3        402.91        360.99        30.84 o                         
   1  -6   3         61.58         72.05        10.18 o                         
   2  -6   3          4.95         11.15        16.90 o                         
   3  -6   3        117.14         69.72        17.29 o                         
   4  -6   3        125.25        108.16        24.65 o                         
   5  -6   3         25.96         65.87        25.81 o                         
   6  -6   3          0.84         12.63        23.74 o                         
   7  -6   3          0.79          3.34        44.19 o                         
  -7  -5   3          1.24         10.93        16.11 o                         
  -6  -5   3         11.29         22.28        17.34 o                         
  -5  -5   3          1.15         15.05        10.06 o                         
  -4  -5   3         12.05         14.56        10.91 o                         
  -3  -5   3         17.91          6.07         7.37 o                         
  -2  -5   3         11.65          6.98         4.56 o                         
  -1  -5   3         48.77         49.55        11.73 o                         
   0  -5   3        126.76        134.03         8.76 o                         
   1  -5   3          0.04         -5.72         6.24 o                         
   2  -5   3         77.67         79.90        11.18 o                         
   3  -5   3        112.63        110.12        16.10 o                         
   4  -5   3         97.26        123.17        14.96 o                         
   5  -5   3          4.07          3.20        27.71 o                         
   6  -5   3         12.05         22.55        22.67 o                         
   7  -5   3          0.36         21.09        49.77 o                         
  -8  -4   3          6.82         -6.80        57.40 o                         
  -7  -4   3          2.68        -30.15        46.90 o                         
  -6  -4   3         45.38         20.99        11.97 o                         
  -5  -4   3          2.37         25.20        10.98 o                         
  -4  -4   3         22.67         35.27        21.53 o                         
  -3  -4   3        134.66         84.10        18.48 o                         
  -2  -4   3        891.01       1034.80        32.84 o                         
  -1  -4   3         26.25         19.12         6.80 o                         
   0  -4   3        182.23        169.71        18.70 o                         
   1  -4   3        166.14        156.40        12.32 o                         
   2  -4   3         28.04         22.69         8.51 o                         
   3  -4   3        191.16        164.93        15.93 o                         
   4  -4   3         23.69         57.44        14.02 o                         
   5  -4   3         37.26         22.18        24.32 o                         
   6  -4   3          3.80          1.78        19.73 o                         
   7  -4   3         56.49         54.92        33.05 o                         
   8  -4   3         10.52         47.21        52.65 o                         
  -8  -3   3          0.01          2.82        19.99 o                         
  -7  -3   3          7.13         17.52        16.61 o                         
  -6  -3   3         18.86         21.16        19.57 o                         
  -5  -3   3          4.33        -11.13        12.51 o                         
  -4  -3   3         25.33          7.74         7.86 o                         
  -3  -3   3        119.60        105.29         9.39 o                         
  -2  -3   3        161.14        152.67        14.71 o                         
  -1  -3   3         79.94         91.12         6.65 o                         
   0  -3   3        622.78        670.97        19.64 o                         
   1  -3   3       1691.27       1478.22        28.65 o                         
   2  -3   3        125.37        112.62        15.31 o                         
   3  -3   3         98.34         86.77        30.52 o                         
   4  -3   3          1.90         -3.06        11.88 o                         
   5  -3   3        143.16        174.08        27.29 o                         
   6  -3   3         62.89         48.92        24.33 o                         
   7  -3   3          0.01         15.74        29.09 o                         
   8  -3   3        109.22         70.96        40.90 o                         
  -8  -2   3         10.15         -9.90        24.93 o                         
  -7  -2   3          6.17         10.80        18.69 o                         
  -6  -2   3        122.93        131.75        37.42 o                         
  -5  -2   3         81.08         87.12        13.48 o                         
  -4  -2   3        829.99        909.74        28.56 o                         
  -3  -2   3        290.19        295.14        15.58 o                         
  -2  -2   3        339.01        378.78        13.78 o                         
  -1  -2   3        770.89        705.32        20.06 o                         
   0  -2   3       1028.38        940.41        40.60 o                         
   1  -2   3       1124.93       1043.64        46.37 o                         
   2  -2   3         61.72         70.54         8.08 o                         
   3  -2   3       1488.59       1252.81        63.14 o                         
   4  -2   3        137.64        119.57        16.54 o                         
   5  -2   3         63.85         49.56        20.34 o                         
   6  -2   3         17.10         10.10        21.62 o                         
   7  -2   3         65.72         39.17        33.84 o                         
   8  -2   3         16.94         52.92        42.42 o                         
  -8  -1   3          9.94         25.19        41.10 o                         
  -7  -1   3          2.91         36.16        22.24 o                         
  -6  -1   3         40.79         35.65        22.26 o                         
  -5  -1   3        588.41        531.60        36.23 o                         
  -4  -1   3         23.65         11.91         7.51 o                         
  -3  -1   3        421.79        435.39        58.02 o                         
  -2  -1   3        756.63        704.74        70.43 o                         
  -1  -1   3        312.21        266.64         8.27 o                         
   0  -1   3        104.09         92.24         7.86 o                         
   1  -1   3       7049.20       6453.23        82.37 o                         
   2  -1   3       2253.76       2034.67        31.55 o                         
   3  -1   3        396.96        412.38        49.41 o                         
   4  -1   3        514.29        552.50        34.26 o                         
   6  -1   3          7.02         83.92        64.35 o                         
   7  -1   3          4.47        -32.28        47.96 o                         
   8  -1   3          0.07          4.29        41.28 o                         
  -8   0   3          9.40          1.94        26.01 o                         
  -7   0   3        144.90        153.00        49.64 o                         
  -6   0   3        503.46        515.82        43.05 o                         
  -5   0   3         50.11         64.73        29.26 o                         
  -4   0   3         34.66         60.51        13.60 o                         
  -3   0   3        352.68        291.45        18.05 o                         
  -2   0   3        124.85        133.16         7.91 o                         
  -1   0   3        449.61        431.00         8.00 o                         
   0   0   3       2771.34       2495.25        22.85 o                         
   1   0   3        724.10        634.68        13.84 o                         
   2   0   3        175.03        174.57         9.10 o                         
   3   0   3         86.86        120.98        21.78 o                         
   4   0   3        591.40        813.23        63.94 o                         
   5   0   3          2.33         23.47        19.94 o                         
   6   0   3          0.19         70.77        41.30 o                         
   7   0   3          8.15         64.97        33.14 o                         
   8   0   3          0.02        -14.42        33.75 o                         
  -8   1   3          0.92        -18.47        53.46 o                         
  -7   1   3         34.43         27.27        30.30 o                         
  -6   1   3        212.73        317.25        53.92 o                         
  -5   1   3          2.13         16.89        31.52 o                         
  -4   1   3        498.95        534.94        32.05 o                         
  -3   1   3        349.97        405.01        40.49 o                         
  -2   1   3        207.87        237.06         8.45 o                         
  -1   1   3        951.08        959.84        11.98 o                         
   0   1   3      15085.17      15474.28       152.60 o                         
   1   1   3        338.17        248.39        24.30 o                         
   2   1   3        338.28        319.90        12.64 o                         
   3   1   3         46.35         77.44        16.09 o                         
   4   1   3         11.06          8.54        13.24 o                         
   5   1   3         12.73        -10.24        18.57 o                         
   6   1   3          4.79        -31.14        35.10 o                         
   7   1   3         12.51          8.52        27.89 o                         
   8   1   3          0.12         50.73        34.74 o                         
  -8   2   3         13.56         67.54        58.26 o                         
  -7   2   3         86.21         92.70        29.56 o                         
  -6   2   3          8.62         10.29        19.99 o                         
  -5   2   3          0.82         -2.54         8.57 o                         
  -4   2   3        222.48        294.38        42.09 o                         
  -3   2   3        403.02        466.49        23.19 o                         
  -2   2   3        171.27        181.66        12.55 o                         
  -1   2   3          9.53         10.88         2.49 o                         
   0   2   3       2813.63       2863.65        46.00 o                         
   1   2   3          8.46         19.76        14.74 o                         
   2   2   3          0.02         16.53         9.95 o                         
   3   2   3          0.01         -3.42         9.62 o                         
   4   2   3        350.33        335.52        27.67 o                         
   5   2   3         77.56         77.49        25.85 o                         
   6   2   3         58.33         22.57        37.84 o                         
   7   2   3          9.24         48.75        31.67 o                         
   8   2   3          0.30         -6.58        30.34 o                         
  -8   3   3          0.00          3.41        24.16 o                         
  -7   3   3          0.79         25.71        23.59 o                         
  -6   3   3          2.94        -18.60        19.98 o                         
  -5   3   3         41.42         32.94        10.69 o                         
  -4   3   3        134.84        145.42        19.60 o                         
  -3   3   3         68.99         65.42        20.41 o                         
  -2   3   3        356.96        335.65        16.94 o                         
  -1   3   3        182.53        159.52         8.67 o                         
   0   3   3        473.76        418.24        24.78 o                         
   1   3   3          0.12          4.52         7.20 o                         
   2   3   3         16.30         12.13         5.93 o                         
   3   3   3          2.92          1.58         6.30 o                         
   4   3   3         25.93         23.87        14.70 o                         
   5   3   3         52.75         57.87        13.26 o                         
   6   3   3        113.53        117.90        29.22 o                         
   7   3   3          3.82         -7.50        26.12 o                         
   8   3   3          0.30        -72.56        73.17 o                         
  -8   4   3          5.57          5.17        28.39 o                         
  -7   4   3          0.90         -2.99        22.31 o                         
  -6   4   3          1.79        -31.78        31.78 o                         
  -5   4   3         80.29         82.95        20.47 o                         
  -4   4   3         15.34          0.37        13.86 o                         
  -3   4   3          8.58          8.31         7.56 o                         
  -2   4   3        113.67         97.15        12.19 o                         
  -1   4   3         46.86         43.95         8.35 o                         
   0   4   3        722.32        834.41        24.11 o                         
   1   4   3         66.88         70.90         8.09 o                         
   2   4   3          1.58         -1.58         4.48 o                         
   3   4   3        195.37        247.76        32.58 o                         
   4   4   3         27.89         32.28        13.35 o                         
   5   4   3          2.27         10.03        16.77 o                         
   6   4   3         92.91        257.71        49.78 o                         
   7   4   3         19.10         20.40        23.83 o                         
   8   4   3          2.96         75.18        63.01 o                         
  -7   5   3          1.95         -6.85        36.62 o                         
  -6   5   3         23.48         92.31        43.65 o                         
  -5   5   3         19.40         86.76        47.22 o                         
  -4   5   3          4.94         16.04        22.29 o                         
  -3   5   3          0.49         -8.92         8.92 o                         
  -2   5   3         63.38         71.46        10.93 o                         
  -1   5   3          6.47         14.03        24.53 o                         
   0   5   3        229.34        215.56        15.03 o                         
   1   5   3          0.00         -6.81         6.81 o                         
   2   5   3         15.75          7.82         7.59 o                         
   3   5   3         19.35         18.69        20.35 o                         
   4   5   3         96.95        105.95        14.63 o                         
   5   5   3         58.80         27.36        13.59 o                         
   6   5   3          0.49         15.03        13.02 o                         
   7   5   3          0.12         15.95        22.36 o                         
  -7   6   3          0.09         13.02        40.63 o                         
  -6   6   3          4.40         44.83        23.89 o                         
  -5   6   3          2.42         14.08        10.60 o                         
  -4   6   3         64.72         66.47        18.81 o                         
  -3   6   3        166.72        168.01        36.22 o                         
  -2   6   3          7.01          6.19        10.73 o                         
  -1   6   3          2.20         -4.31         8.58 o                         
   0   6   3          7.35         25.32        10.58 o                         
   1   6   3          8.24         25.94         9.84 o                         
   2   6   3          2.90          1.40         8.75 o                         
   3   6   3         33.74         37.19        24.83 o                         
   4   6   3        116.53         75.80        61.03 o                         
   5   6   3          0.68         -3.93        10.15 o                         
   6   6   3         11.74         19.35        13.42 o                         
   7   6   3          0.00          8.77        64.09 o                         
  -6   7   3         15.30         92.25        43.15 o                         
  -5   7   3          6.34          8.78        12.69 o                         
  -4   7   3         14.50         31.54        12.35 o                         
  -3   7   3        128.78        113.71        17.23 o                         
  -2   7   3         13.64         19.35        13.21 o                         
  -1   7   3          2.88          1.16        10.23 o                         
   0   7   3          2.97          3.60        11.11 o                         
   1   7   3          0.44         17.83        21.73 o                         
   2   7   3          1.73         -5.87        10.55 o                         
   3   7   3         31.92          5.90        11.87 o                         
   4   7   3          9.25         31.15        14.13 o                         
   5   7   3          1.11        -15.15        15.15 o                         
   6   7   3         12.70          6.29        25.17 o                         
  -6   8   3          1.85         64.95        25.83 o                         
  -5   8   3          2.44          0.65        17.59 o                         
  -4   8   3         19.06         10.51        17.89 o                         
  -3   8   3          7.01          3.26        15.79 o                         
  -2   8   3          9.64        -13.43        15.13 o                         
  -1   8   3          4.14         11.47        14.10 o                         
   0   8   3          0.02         15.22        33.94 o                         
   1   8   3         18.41         24.81        14.92 o                         
   2   8   3         50.53         84.22        17.57 o                         
   3   8   3          2.39          4.78        13.34 o                         
   4   8   3          1.16         -3.36        15.66 o                         
   5   8   3          7.86         18.22        21.91 o                         
  -4   9   3         20.94         21.00        22.58 o                         
  -3   9   3          1.22         37.53        39.82 o                         
  -2   9   3         21.61         31.21        18.44 o                         
  -1   9   3          8.58          7.41        40.97 o                         
   0   9   3          5.40         17.42        36.86 o                         
   1   9   3          1.96          9.22        22.74 o                         
   3   9   3          0.27         -4.47        21.74 o                         
   4   9   3         11.92         -3.85        26.04 o                         
  -3  10   3          0.27         16.13        31.91 o                         
  -2  10   3          0.06         -9.66        19.50 o                         
  -1  10   3          3.77         -4.16        27.93 o                         
   0  10   3          2.45         11.32        32.38 o                         
   1  10   3         20.44         15.78        22.94 o                         
   2  10   3         25.07         58.72        25.36 o                         
   3  10   3          6.10         -3.92        21.56 o                         
   0 -11   4          0.81          2.39        22.82 o                         
  -3 -10   4          0.54        -24.35        24.35 o                         
  -2 -10   4          0.04         20.18        21.32 o                         
  -1 -10   4         15.75          8.07        16.88 o                         
   0 -10   4          0.69         18.03        15.41 o                         
   1 -10   4          5.08         -6.88        19.14 o                         
   2 -10   4          1.11          2.39        18.72 o                         
   3 -10   4          0.01          5.65        32.13 o                         
  -5  -9   4         13.82         11.60        20.67 o                         
  -4  -9   4         12.56         26.79        27.61 o                         
  -3  -9   4          4.84         15.73        38.15 o                         
  -2  -9   4         19.06         54.22        40.13 o                         
  -1  -9   4         23.20          5.20        16.47 o                         
   0  -9   4          5.29         -5.00        10.65 o                         
   1  -9   4         69.77         50.74        16.83 o                         
   2  -9   4          0.00         21.22        42.08 o                         
   3  -9   4         33.18         42.14        20.25 o                         
   4  -9   4          5.82        -21.44        36.95 o                         
   5  -9   4          0.73         -3.11        26.84 o                         
  -6  -8   4          0.75         -1.91        16.40 o                         
  -5  -8   4          3.79         -0.92        14.26 o                         
  -4  -8   4          1.33          9.04        11.95 o                         
  -3  -8   4          2.38          0.12        10.83 o                         
  -2  -8   4         92.38         95.54        20.80 o                         
  -1  -8   4         50.40         28.74        15.37 o                         
   0  -8   4          0.08         -2.06         9.82 o                         
   1  -8   4         34.38         37.38        12.15 o                         
   2  -8   4         24.40         -2.07        18.45 o                         
   3  -8   4         41.13         69.15        30.47 o                         
   4  -8   4         26.63         23.65        18.12 o                         
   5  -8   4          0.02          7.32        16.82 o                         
   6  -8   4          0.72         47.77        36.57 o                         
  -6  -7   4         20.89         28.24        17.64 o                         
  -5  -7   4          0.39         16.07        33.02 o                         
  -4  -7   4          6.71         19.58        21.29 o                         
  -3  -7   4         48.65         51.57        10.81 o                         
  -2  -7   4          0.00          4.64        11.65 o                         
  -1  -7   4        161.70        161.12        18.42 o                         
   0  -7   4         72.88         73.09        22.86 o                         
   1  -7   4         84.03         60.58        14.09 o                         
   2  -7   4        163.67        141.24        17.80 o                         
   3  -7   4          6.50          5.30        14.65 o                         
   4  -7   4         64.48         33.06        19.39 o                         
   5  -7   4          4.24         -1.44        23.62 o                         
  -7  -6   4          3.95          1.18        12.67 o                         
  -6  -6   4          2.01         -8.25        12.29 o                         
  -5  -6   4         85.39         84.40        15.75 o                         
  -4  -6   4         26.64         85.29        41.88 o                         
  -3  -6   4        392.92        406.33        28.99 o                         
  -2  -6   4        748.00        774.84        28.72 o                         
  -1  -6   4         37.92         41.09        16.04 o                         
   0  -6   4         12.61          2.78        23.90 o                         
   1  -6   4         15.74         29.71        31.71 o                         
   2  -6   4          0.18         -9.23        10.51 o                         
   3  -6   4          8.06        -19.65        19.65 o                         
   4  -6   4         93.00         90.15        38.41 o                         
   5  -6   4         82.11         68.99        37.22 o                         
   6  -6   4          1.53          2.11        26.70 o                         
   7  -6   4         10.17         56.26        46.16 o                         
  -7  -5   4         35.79         26.17        32.78 o                         
  -6  -5   4         19.73         15.82        13.54 o                         
  -5  -5   4          3.99         15.89        21.30 o                         
  -4  -5   4        125.13        124.77        14.67 o                         
  -3  -5   4        157.53        161.17        14.13 o                         
  -2  -5   4          3.34         10.69         5.99 o                         
  -1  -5   4         53.33         49.06         5.99 o                         
   0  -5   4        116.44        115.93        16.18 o                         
   1  -5   4         32.07         52.51         9.32 o                         
   2  -5   4          0.55         -7.26        14.15 o                         
   3  -5   4        236.61        194.30        32.99 o                         
   4  -5   4         39.18         20.60        29.55 o                         
   5  -5   4         10.81         11.94        19.64 o                         
   6  -5   4          3.36         20.42        22.46 o                         
   7  -5   4          3.50         -7.10        31.45 o                         
  -8  -4   4          4.88         19.92        22.71 o                         
  -7  -4   4         23.40          9.10        14.27 o                         
  -6  -4   4         35.45         19.37        12.33 o                         
  -5  -4   4         39.64         43.99        12.80 o                         
  -4  -4   4         39.26         72.23        15.39 o                         
  -3  -4   4        107.61        129.39        15.14 o                         
  -2  -4   4        124.28        108.45         9.03 o                         
  -1  -4   4        125.56        117.04        23.21 o                         
   0  -4   4        417.58        440.25        38.29 o                         
   1  -4   4         10.35          4.57        13.88 o                         
   2  -4   4         53.62         71.50        12.23 o                         
   3  -4   4          2.64          2.59        12.87 o                         
   4  -4   4         18.76         -2.01        36.13 o                         
   5  -4   4        171.90        170.62        54.30 o                         
   6  -4   4          2.78        -14.63        21.51 o                         
   7  -4   4         12.63         21.25        29.56 o                         
   8  -4   4          0.28         37.48        38.14 o                         
  -8  -3   4          7.01         12.91        18.19 o                         
  -7  -3   4          1.48         14.75        17.14 o                         
  -6  -3   4         37.72         40.34        13.23 o                         
  -5  -3   4         32.23         34.43        12.64 o                         
  -4  -3   4         45.08         48.88        10.07 o                         
  -3  -3   4        537.75        605.48        18.39 o                         
  -2  -3   4         40.01         38.11         6.02 o                         
  -1  -3   4       2505.12       2419.81        31.69 o                         
   0  -3   4         17.32         16.52         6.87 o                         
   1  -3   4        692.84        660.19        20.24 o                         
   2  -3   4        225.05        184.43         9.66 o                         
   3  -3   4         60.24         69.39        21.32 o                         
   4  -3   4         94.62         80.89        11.47 o                         
   5  -3   4         27.18         32.10        20.17 o                         
   6  -3   4          0.00         33.48        24.50 o                         
   7  -3   4          0.96        -23.47        43.49 o                         
   8  -3   4          0.04         94.53        82.49 o                         
  -8  -2   4          5.31         -3.27        17.09 o                         
  -7  -2   4          1.76         -7.60        18.84 o                         
  -6  -2   4          2.26         -0.87        10.67 o                         
  -5  -2   4        198.89        191.39        23.58 o                         
  -4  -2   4         30.13         25.71         8.03 o                         
  -3  -2   4          6.28          0.22         4.42 o                         
  -2  -2   4       1746.04       1712.09        29.25 o                         
  -1  -2   4        103.57        108.39        11.99 o                         
   0  -2   4       3075.53       3158.48        56.73 o                         
   1  -2   4        380.93        360.53        14.97 o                         
   2  -2   4        279.95        259.98        13.43 o                         
   3  -2   4         98.91         99.36        11.55 o                         
   4  -2   4          0.43         -6.91        13.44 o                         
   5  -2   4          1.10        -16.06        29.24 o                         
   6  -2   4         30.92         43.80        24.04 o                         
   7  -2   4         22.88         48.01        32.29 o                         
   8  -2   4         15.20         65.09        38.77 o                         
  -8  -1   4          5.47         18.76        61.22 o                         
  -7  -1   4          2.58         34.24        20.07 o                         
  -6  -1   4         96.90         88.35        17.71 o                         
  -5  -1   4        154.47        194.32        22.01 o                         
  -4  -1   4         82.16         89.69        10.56 o                         
  -3  -1   4        147.18        143.44         7.87 o                         
  -2  -1   4       2404.08       2074.93        33.00 o                         
  -1  -1   4         22.42         23.15         4.68 o                         
   0  -1   4        519.11        498.99        11.50 o                         
   1  -1   4       7351.56       7123.18       102.66 o                         
   2  -1   4         23.23         23.28         7.78 o                         
   3  -1   4        126.70        137.04         9.55 o                         
   4  -1   4         61.81         65.81        18.13 o                         
   5  -1   4          6.29          4.78        17.77 o                         
   6  -1   4         34.57         51.85        24.63 o                         
   7  -1   4         22.74         17.65        28.15 o                         
   8  -1   4         13.27         43.69        37.98 o                         
  -8   0   4          0.70        -17.72        23.54 o                         
  -7   0   4         28.12         49.22        27.54 o                         
  -6   0   4       1154.67       1054.55       117.17 o                         
  -5   0   4         75.24         83.57        16.31 o                         
  -4   0   4         72.47         79.26        16.30 o                         
  -3   0   4        151.23        131.60         9.32 o                         
  -2   0   4          0.60          2.21         3.44 o                         
  -1   0   4         86.27         88.23         4.82 o                         
   0   0   4        324.80        292.23        13.46 o                         
   1   0   4       3092.13       2744.80        74.02 o                         
   2   0   4          0.06         -0.10         4.86 o                         
   3   0   4        726.23        838.41        59.90 o                         
   4   0   4         44.56         44.67        23.76 o                         
   5   0   4          0.00          2.68        15.67 o                         
   6   0   4         13.93         -0.61        25.53 o                         
   7   0   4         11.28         25.02        30.45 o                         
   8   0   4         21.67         -3.60        33.14 o                         
  -8   1   4          0.01          6.97        21.86 o                         
  -7   1   4         37.95         55.61        23.09 o                         
  -6   1   4          0.63         15.42        19.43 o                         
  -5   1   4        139.36        104.47        20.16 o                         
  -4   1   4        279.68        293.78        15.31 o                         
  -3   1   4          1.44          2.23         4.99 o                         
  -2   1   4        335.41        371.94        16.29 o                         
  -1   1   4       1827.12       1907.84        24.85 o                         
   0   1   4         80.44         98.53         4.42 o                         
   1   1   4       1241.76       1156.76        20.92 o                         
   2   1   4         58.05         64.76         7.51 o                         
   3   1   4        207.47        230.19        29.91 o                         
   4   1   4        134.36        124.58        10.50 o                         
   5   1   4          0.00         -6.82         7.28 o                         
   6   1   4         52.47         42.61        25.14 o                         
   7   1   4         18.26         13.24        40.72 o                         
   8   1   4         17.59         52.95        39.20 o                         
  -8   2   4          0.89         15.55        22.46 o                         
  -7   2   4          3.99         27.70        44.45 o                         
  -6   2   4         56.40         76.41        24.72 o                         
  -5   2   4         65.32        101.99        21.57 o                         
  -4   2   4        287.31        286.14        21.78 o                         
  -3   2   4        316.93        335.92        25.90 o                         
  -2   2   4        176.30        178.16         7.96 o                         
  -1   2   4       1848.98       1849.34        25.76 o                         
   0   2   4        486.03        425.22        17.93 o                         
   1   2   4        837.65        751.29        28.46 o                         
   2   2   4         17.55          8.11         6.67 o                         
   3   2   4         88.03         98.38        11.37 o                         
   4   2   4          4.25          5.39         8.27 o                         
   5   2   4         49.47         37.10        22.87 o                         
   6   2   4         97.85        102.24        39.82 o                         
   7   2   4         22.86         35.57        46.81 o                         
   8   2   4         22.89         67.08        40.21 o                         
  -8   3   4          0.36         43.08        52.23 o                         
  -7   3   4          0.34         13.90        22.73 o                         
  -6   3   4         11.43         22.56        20.74 o                         
  -5   3   4        119.77        125.53        31.68 o                         
  -4   3   4          9.02         26.22        25.67 o                         
  -3   3   4         34.93         61.44        15.37 o                         
  -2   3   4        869.29        848.31        18.65 o                         
  -1   3   4        420.81        398.34        14.87 o                         
   0   3   4        144.08        148.80        19.39 o                         
   1   3   4         66.72         98.78         9.16 o                         
   2   3   4         22.18         26.98         8.43 o                         
   3   3   4        235.56        243.14        45.54 o                         
   4   3   4         21.17         50.38        26.66 o                         
   5   3   4          0.97          6.97        10.27 o                         
   6   3   4        251.01        221.47        43.40 o                         
   7   3   4         53.89         39.59        37.62 o                         
   8   3   4          2.94         20.33        58.41 o                         
  -8   4   4          0.71         66.69        35.16 o                         
  -7   4   4         38.49        101.43        46.79 o                         
  -6   4   4         24.70         33.49        32.53 o                         
  -5   4   4          5.22         25.83        10.93 o                         
  -4   4   4        122.54        142.96        17.96 o                         
  -3   4   4          6.27         19.15        13.41 o                         
  -2   4   4        103.18         93.55         7.26 o                         
  -1   4   4          9.32          6.85         2.89 o                         
   0   4   4          6.54         10.92         6.46 o                         
   1   4   4        409.31        436.80        15.26 o                         
   2   4   4        317.79        312.71        13.32 o                         
   3   4   4        181.02        170.68        12.60 o                         
   4   4   4          9.33         25.90        15.87 o                         
   5   4   4         38.63         48.43        14.31 o                         
   6   4   4         53.17         44.84        16.19 o                         
   7   4   4         15.78         16.82        28.04 o                         
  -7   5   4          2.70         -6.02        24.58 o                         
  -6   5   4          1.80         14.57        48.50 o                         
  -5   5   4          0.18          6.03        10.80 o                         
  -4   5   4         87.35         87.10        18.20 o                         
  -3   5   4         63.48         88.89        11.45 o                         
  -2   5   4         75.37         58.87        11.03 o                         
  -1   5   4          6.34         -1.54        12.22 o                         
   0   5   4         30.61         34.68        23.26 o                         
   1   5   4          9.99          4.06        11.50 o                         
   2   5   4         85.05        116.01        21.17 o                         
   3   5   4        104.93        126.70        16.47 o                         
   4   5   4        317.44        276.25        17.66 o                         
   5   5   4          0.01          4.22        11.95 o                         
   6   5   4          4.96         -4.89        17.68 o                         
   7   5   4          2.66         16.01        27.57 o                         
  -7   6   4          1.08         11.46        56.20 o                         
  -6   6   4         32.90         -8.68        19.47 o                         
  -5   6   4          0.01         -5.57        12.33 o                         
  -4   6   4          7.40        -12.13        12.13 o                         
  -3   6   4          4.77        -14.27        14.27 o                         
  -2   6   4         20.31         17.97         5.71 o                         
  -1   6   4         20.98         29.48        10.37 o                         
   0   6   4          1.98          0.06         9.08 o                         
   1   6   4          3.05          9.56        17.02 o                         
   2   6   4         17.24          3.23         8.28 o                         
   3   6   4         15.00         21.79        11.65 o                         
   4   6   4        135.77        123.28        15.58 o                         
   5   6   4          0.49         -7.73        10.92 o                         
   6   6   4          5.98         10.87        16.41 o                         
   7   6   4          1.24         64.40        57.36 o                         
  -6   7   4          1.90         59.24        41.10 o                         
  -5   7   4          1.03         15.75        13.72 o                         
  -4   7   4          6.72         11.68        15.06 o                         
  -3   7   4         43.76         19.05         9.05 o                         
  -2   7   4         20.98         17.08        12.74 o                         
  -1   7   4         74.26         91.13        16.32 o                         
   0   7   4         96.99        168.53        36.40 o                         
   1   7   4          1.54          2.03        11.86 o                         
   2   7   4          1.55         20.67        13.17 o                         
   3   7   4          2.37          8.41        12.27 o                         
   4   7   4          0.49         -3.57        12.55 o                         
   5   7   4          1.53         17.49        15.27 o                         
   6   7   4          7.73         34.66        16.73 o                         
  -5   8   4          7.48         20.50        35.53 o                         
  -4   8   4         18.77         55.83        28.07 o                         
  -3   8   4         13.39         26.66        18.66 o                         
  -2   8   4         17.64         22.96        14.52 o                         
  -1   8   4         24.93         27.28        15.79 o                         
   0   8   4         60.20         50.12        17.49 o                         
   1   8   4          0.33         -0.95        13.07 o                         
   2   8   4          0.74         -3.15        12.73 o                         
   3   8   4         30.79         35.10        16.83 o                         
   4   8   4          0.24          4.92        18.35 o                         
   5   8   4          1.50         -8.45        27.37 o                         
  -4   9   4         38.99          9.99        33.28 o                         
  -3   9   4          9.03        -17.46        41.39 o                         
  -2   9   4         12.92        -10.25        16.71 o                         
  -1   9   4          5.11         17.24        16.99 o                         
   0   9   4         12.37          3.52        19.14 o                         
   1   9   4          3.00         -9.89        17.97 o                         
   2   9   4          2.69        -13.44        19.22 o                         
   3   9   4          2.44          7.18        18.78 o                         
   4   9   4         11.95         16.18        18.45 o                         
  -3  10   4          1.73        -10.81        27.43 o                         
  -2  10   4          4.61          4.78        19.02 o                         
  -1  10   4          1.27         14.78        17.64 o                         
   0  10   4          7.31         -2.00        18.47 o                         
   1  10   4          2.69         -7.14        24.62 o                         
   2  10   4          0.04          1.99        19.59 o                         
  -3 -10   5          5.28         17.48        31.60 o                         
  -2 -10   5          0.04         17.25        33.03 o                         
  -1 -10   5         17.21         11.15        33.23 o                         
   0 -10   5          3.74         12.73        34.44 o                         
   1 -10   5         11.17        -14.49        21.29 o                         
   2 -10   5          2.15         30.29        22.04 o                         
   3 -10   5          5.49         35.14        31.46 o                         
  -4  -9   5          0.03         12.49        42.76 o                         
  -3  -9   5          0.45         -7.08        20.29 o                         
  -2  -9   5         10.58         19.35        12.04 o                         
  -1  -9   5         35.08         17.05        15.82 o                         
   0  -9   5          3.30         47.64        47.45 o                         
   1  -9   5          6.38        -13.87        13.87 o                         
   2  -9   5          0.07         -7.70        44.10 o                         
   3  -9   5         41.73         27.01        21.67 o                         
   4  -9   5          6.38         19.90        24.20 o                         
  -5  -8   5          0.08        -16.39        24.40 o                         
  -4  -8   5          2.22         11.73        40.69 o                         
  -3  -8   5         56.43         43.65        17.08 o                         
  -2  -8   5         29.61         37.34        12.00 o                         
  -1  -8   5         78.29         58.93        12.19 o                         
   0  -8   5         15.78         60.37        51.16 o                         
   1  -8   5        236.22        203.93        29.46 o                         
   2  -8   5          3.02        -19.82        21.26 o                         
   3  -8   5         26.09         36.98        23.29 o                         
   4  -8   5          3.24         49.88        25.36 o                         
   5  -8   5         19.00         31.50        32.60 o                         
  -6  -7   5          1.38        -31.33        36.94 o                         
  -5  -7   5         26.94        -10.34        40.31 o                         
  -4  -7   5          5.32         31.41        18.93 o                         
  -3  -7   5        255.89        284.74        18.02 o                         
  -2  -7   5        254.66        328.61        71.01 o                         
  -1  -7   5         40.32         48.22         9.98 o                         
   0  -7   5         45.31         46.34        12.23 o                         
   1  -7   5        103.94        162.97        32.78 o                         
   2  -7   5         20.74         26.64        14.09 o                         
   3  -7   5          4.98          6.90        15.28 o                         
   4  -7   5          2.11         15.41        15.40 o                         
   5  -7   5          4.94         18.53        35.26 o                         
   6  -7   5          0.75        -18.72        28.88 o                         
  -7  -6   5         18.15        166.44       156.02 o                         
  -6  -6   5          9.69          4.29        14.69 o                         
  -5  -6   5         53.62         47.12        14.27 o                         
  -4  -6   5         15.23         16.64        21.79 o                         
  -3  -6   5         22.25         29.95         9.17 o                         
  -2  -6   5         33.65         50.11        14.26 o                         
  -1  -6   5         65.55         89.44        69.28 o                         
   0  -6   5         10.68          0.29         7.36 o                         
   1  -6   5          9.97          1.59        14.68 o                         
   2  -6   5         58.68         91.82        16.13 o                         
   3  -6   5         65.58         81.26        22.52 o                         
   4  -6   5         68.69         15.20        38.87 o                         
   5  -6   5          2.01         18.71        15.69 o                         
   6  -6   5         15.89         61.03        59.23 o                         
   7  -6   5          7.13         88.16        44.75 o                         
  -7  -5   5         47.65         -8.05        30.66 o                         
  -6  -5   5        102.39         83.20        27.09 o                         
  -5  -5   5        454.27        415.27        35.25 o                         
  -4  -5   5          9.71         22.99        14.34 o                         
  -3  -5   5          9.34         11.98         9.14 o                         
  -2  -5   5          8.64          9.34         5.35 o                         
  -1  -5   5         21.39          7.97        35.99 o                         
   0  -5   5        119.98        146.88        18.20 o                         
   1  -5   5        145.64        171.79        46.21 o                         
   2  -5   5         75.79         89.86        49.06 o                         
   3  -5   5        286.59        288.31        32.00 o                         
   4  -5   5        248.13        231.92        49.03 o                         
   5  -5   5          9.40         60.43        24.89 o                         
   6  -5   5          0.02         -3.75        23.95 o                         
   7  -5   5          2.12          1.83        26.71 o                         
  -7  -4   5          0.95         45.53        19.10 o                         
  -6  -4   5          6.58          2.06        12.70 o                         
  -5  -4   5          4.47         17.31        18.86 o                         
  -4  -4   5          7.09          9.04         8.38 o                         
  -3  -4   5        338.08        304.01        20.26 o                         
  -2  -4   5         43.57         35.67        16.00 o                         
  -1  -4   5        481.53        467.88        45.06 o                         
   0  -4   5        251.25        259.65         9.60 o                         
   1  -4   5        283.76        300.79        18.92 o                         
   2  -4   5        125.16         98.69        13.29 o                         
   3  -4   5         61.38         66.43        13.69 o                         
   4  -4   5          0.23         40.99        30.42 o                         
   5  -4   5          0.03        -11.58        19.57 o                         
   6  -4   5         46.89         40.84        31.97 o                         
   7  -4   5          0.11         44.33        29.72 o                         
  -8  -3   5         16.32         35.78        23.07 o                         
  -7  -3   5          0.04          3.27        15.72 o                         
  -6  -3   5          3.12         22.49        16.22 o                         
  -5  -3   5         42.71         53.50        12.87 o                         
  -4  -3   5         69.28         54.53         8.90 o                         
  -3  -3   5        201.01        171.04        12.71 o                         
  -2  -3   5        132.38        129.87        10.27 o                         
  -1  -3   5          6.67         17.45        13.53 o                         
   0  -3   5        551.54        518.25        27.03 o                         
   1  -3   5          6.79          7.21         4.89 o                         
   2  -3   5       1619.11       1667.80        38.69 o                         
   3  -3   5          0.07         -6.83         6.83 o                         
   4  -3   5         23.36         40.74        10.50 o                         
   5  -3   5          6.86         -1.88        18.15 o                         
   6  -3   5          0.11         16.26        21.97 o                         
   7  -3   5         46.99          2.55        22.90 o                         
   8  -3   5          3.88         16.96        32.72 o                         
  -8  -2   5          7.02         -7.91        29.35 o                         
  -7  -2   5          0.42        -17.06        17.06 o                         
  -6  -2   5          2.75          9.21        14.36 o                         
  -5  -2   5          7.21         13.14         8.25 o                         
  -4  -2   5          0.12         -2.06         6.52 o                         
  -3  -2   5        753.10        843.67        28.15 o                         
  -2  -2   5        855.68        789.31        17.19 o                         
  -1  -2   5       1115.16       1100.44        25.50 o                         
   0  -2   5        933.14        871.45        57.97 o                         
   1  -2   5        255.85        275.28        11.95 o                         
   2  -2   5        405.61        397.88        13.81 o                         
   3  -2   5        165.15        155.92        30.94 o                         
   4  -2   5          2.25         21.04        21.93 o                         
   5  -2   5          3.08         30.15        20.00 o                         
   6  -2   5          4.99         22.15        23.00 o                         
   7  -2   5          0.94         41.55        47.49 o                         
   8  -2   5         20.34         -1.03        28.09 o                         
  -8  -1   5          4.95         57.86        24.26 o                         
  -7  -1   5         71.27         89.30        21.64 o                         
  -6  -1   5          2.29         -8.33         8.33 o                         
  -5  -1   5         60.72         69.71        13.10 o                         
  -4  -1   5         62.35         70.13         9.04 o                         
  -3  -1   5        152.38        146.74        13.99 o                         
  -2  -1   5         41.27         40.30         4.66 o                         
  -1  -1   5          6.07          6.86         3.86 o                         
   0  -1   5         21.20         21.36         7.89 o                         
   1  -1   5        959.64        852.86        20.97 o                         
   2  -1   5         38.81         37.00         6.59 o                         
   3  -1   5         51.15         52.24        12.34 o                         
   4  -1   5         24.68         64.00        18.30 o                         
   5  -1   5         79.51         61.45        22.63 o                         
   6  -1   5          6.65         17.01        46.70 o                         
   7  -1   5         10.22        -29.87        29.87 o                         
   8  -1   5          0.44        -22.56        35.92 o                         
  -8   0   5          7.68         11.12        30.18 o                         
  -7   0   5          0.01         12.26        46.64 o                         
  -6   0   5         46.62         39.84         9.01 o                         
  -5   0   5          4.21          8.36         7.21 o                         
  -4   0   5         78.85         72.22         9.51 o                         
  -3   0   5         42.40         44.08         8.48 o                         
  -2   0   5         10.99         12.59         3.93 o                         
  -1   0   5        663.33        629.44        17.49 o                         
   0   0   5         13.24         10.07         5.40 o                         
   1   0   5        494.75        453.33        12.96 o                         
   2   0   5         72.94         78.07         8.18 o                         
   3   0   5        289.04        306.51        33.35 o                         
   4   0   5        120.09        142.15        22.32 o                         
   5   0   5        147.95        141.22        27.98 o                         
   6   0   5         13.28         28.81        23.47 o                         
   7   0   5         57.27         55.77        32.23 o                         
   8   0   5          5.11         40.87        36.78 o                         
  -8   1   5          0.77         37.00        31.73 o                         
  -7   1   5        106.71        142.33        37.67 o                         
  -6   1   5         12.80          6.88        16.11 o                         
  -5   1   5          0.03         -1.20         7.00 o                         
  -4   1   5          1.66          8.58         6.14 o                         
  -3   1   5         49.15         39.48         7.66 o                         
  -2   1   5        300.46        264.64        16.47 o                         
  -1   1   5        625.39        602.53        25.68 o                         
   0   1   5       1661.27       1527.99        21.04 o                         
   1   1   5          4.93          1.66         4.27 o                         
   2   1   5        184.15        147.94        12.23 o                         
   3   1   5          5.21          9.63         6.97 o                         
   4   1   5        440.64        378.69        19.71 o                         
   5   1   5         77.93         69.94        23.00 o                         
   6   1   5          0.06         -0.30        32.33 o                         
   7   1   5          0.20         21.13        38.53 o                         
   8   1   5          0.75          8.58        50.64 o                         
  -8   2   5          0.31         17.91        31.70 o                         
  -7   2   5          8.07        -20.91        26.89 o                         
  -6   2   5        215.44        203.87        27.55 o                         
  -5   2   5          0.20          3.56         7.13 o                         
  -4   2   5          2.03          0.45         7.97 o                         
  -3   2   5        186.81        190.83         9.70 o                         
  -2   2   5        146.89        174.26        13.64 o                         
  -1   2   5        128.45        130.74        13.04 o                         
   0   2   5        692.55        748.59        29.22 o                         
   1   2   5       2308.15       2253.70        58.77 o                         
   2   2   5        362.21        359.41        18.06 o                         
   3   2   5         39.98         37.92        13.07 o                         
   4   2   5         43.40         53.07        14.46 o                         
   5   2   5          0.09         -1.54         9.59 o                         
   6   2   5         81.79         78.44        29.64 o                         
   7   2   5          1.95         25.67        31.29 o                         
   8   2   5          5.56         14.47        30.09 o                         
  -8   3   5         16.63         69.75        53.52 o                         
  -7   3   5          0.05        -12.60        21.57 o                         
  -6   3   5          5.08         15.26        32.06 o                         
  -5   3   5         45.82         45.76        20.86 o                         
  -4   3   5          0.27          3.62         7.81 o                         
  -3   3   5          6.07         -0.97         5.82 o                         
  -2   3   5          9.04         14.53        10.53 o                         
  -1   3   5        513.09        525.21        23.61 o                         
   0   3   5         12.19         17.03         4.37 o                         
   1   3   5          0.25         -2.66         5.24 o                         
   2   3   5         60.26         72.68        10.59 o                         
   3   3   5        128.03        110.23        10.43 o                         
   4   3   5        140.25        138.66        30.83 o                         
   5   3   5          1.39          7.32        20.09 o                         
   6   3   5        179.51        168.63        34.32 o                         
   7   3   5         12.75         38.29        30.83 o                         
   8   3   5         10.29         25.41        36.19 o                         
  -7   4   5         25.17        -10.29        21.83 o                         
  -6   4   5         47.30         38.59        21.70 o                         
  -5   4   5          6.51         43.16        15.33 o                         
  -4   4   5          3.89         -5.12        13.32 o                         
  -3   4   5         50.43         76.74        13.43 o                         
  -2   4   5          8.24          3.59         4.54 o                         
  -1   4   5         25.09         24.07         6.80 o                         
   0   4   5         42.10         46.25         8.57 o                         
   1   4   5        306.74        347.94        28.99 o                         
   2   4   5         40.96         45.58         8.29 o                         
   3   4   5          1.38         -4.28         8.25 o                         
   4   4   5          4.54         20.89        12.34 o                         
   5   4   5        106.02        110.24        25.38 o                         
   6   4   5         33.86         74.11        19.61 o                         
   7   4   5          0.00        -34.51        38.72 o                         
  -7   5   5         21.64         33.32        29.19 o                         
  -6   5   5          1.96          0.72        38.04 o                         
  -5   5   5         17.73         14.42        11.43 o                         
  -4   5   5          1.00          1.60        14.19 o                         
  -3   5   5          3.83         21.44        18.13 o                         
  -2   5   5        100.91         85.95         8.66 o                         
  -1   5   5          9.69          5.67         8.39 o                         
   0   5   5         13.08         18.57        11.29 o                         
   1   5   5          1.49         -8.56         8.56 o                         
   2   5   5          0.24         -8.37         8.37 o                         
   3   5   5         62.89         58.81         8.39 o                         
   4   5   5          2.63         -3.04        10.55 o                         
   5   5   5         27.19         46.92        14.23 o                         
   6   5   5        138.33         70.58        25.60 o                         
   7   5   5         24.12          9.59        25.43 o                         
  -7   6   5          1.78         55.09        59.35 o                         
  -6   6   5         13.92         14.33        18.35 o                         
  -5   6   5          0.14          2.42        11.06 o                         
  -4   6   5          8.22         15.37        11.56 o                         
  -3   6   5          0.02         -6.93         6.93 o                         
  -2   6   5          0.30         -7.14        11.70 o                         
  -1   6   5          1.38         11.69        12.09 o                         
   0   6   5          0.46          5.85        10.37 o                         
   1   6   5        140.05        159.47        17.65 o                         
   2   6   5         92.98        115.47        13.13 o                         
   3   6   5        132.58        118.73        16.58 o                         
   4   6   5         23.46         33.29        12.67 o                         
   6   6   5          0.06          6.92        19.14 o                         
  -6   7   5          4.82         11.01        21.80 o                         
  -5   7   5         15.34         36.60        21.83 o                         
  -4   7   5         25.54        -11.01        22.14 o                         
  -3   7   5        207.95        220.67        31.12 o                         
  -2   7   5          0.62         11.14        13.92 o                         
  -1   7   5          5.86         20.53        12.89 o                         
   0   7   5          6.68         -1.02        11.34 o                         
   1   7   5         21.59         14.87        13.18 o                         
   2   7   5          3.85         12.93        10.63 o                         
   3   7   5          0.99         10.25        24.28 o                         
   4   7   5          9.18         13.74        13.20 o                         
   5   7   5         25.38         20.63        16.17 o                         
   6   7   5          0.01         12.53        22.57 o                         
  -5   8   5         10.78         12.78        17.96 o                         
  -4   8   5          5.97         44.02        32.86 o                         
  -3   8   5        100.92        138.19        33.88 o                         
  -2   8   5          0.61        -12.30        17.07 o                         
  -1   8   5         29.73         26.69        21.24 o                         
   0   8   5          1.55         -5.78        15.26 o                         
   1   8   5         52.87         55.60        16.57 o                         
   2   8   5          4.79          4.30        12.51 o                         
   3   8   5          0.48          9.07        19.29 o                         
   4   8   5          2.64         -3.65        14.42 o                         
   5   8   5         10.17          1.65        17.83 o                         
  -4   9   5          0.46         23.62        23.36 o                         
  -3   9   5          1.02         -4.52        20.01 o                         
  -2   9   5          0.27        -12.07        21.36 o                         
  -1   9   5          3.36          4.48        15.37 o                         
   0   9   5          1.67         16.46        17.57 o                         
   1   9   5          0.16         11.88        20.68 o                         
   2   9   5         10.20         -3.89        15.06 o                         
   3   9   5          0.40         -3.89        17.71 o                         
   4   9   5          0.55         20.77        20.95 o                         
  -2  10   5          0.09         12.95        23.84 o                         
  -1  10   5          4.28         14.07        18.56 o                         
   0  10   5          6.92         11.44        19.43 o                         
   1  10   5          0.16         27.83        24.88 o                         
   2  10   5         15.06         27.70        23.59 o                         
  -3 -10   6          2.34         45.58        33.03 o                         
  -2 -10   6         11.47         -3.48        22.29 o                         
  -1 -10   6          5.89         -4.39        66.45 o                         
   0 -10   6          9.29         37.44        26.69 o                         
   1 -10   6          9.27         -8.96        21.74 o                         
   2 -10   6          1.16         37.09        23.24 o                         
   3 -10   6          6.52         34.28        35.73 o                         
  -4  -9   6          3.66         14.26        18.71 o                         
  -3  -9   6          1.62        -12.73        24.26 o                         
  -2  -9   6          3.99         92.18       113.07 o                         
  -1  -9   6         76.76         72.25        21.22 o                         
   0  -9   6          0.35        -16.04        16.04 o                         
   1  -9   6          0.32        -40.63        53.92 o                         
   2  -9   6         17.54         13.39        16.42 o                         
   3  -9   6         26.56         16.47        21.26 o                         
   4  -9   6          1.10          4.63        18.16 o                         
  -5  -8   6         19.12         37.40        15.63 o                         
  -4  -8   6         24.46         58.24        58.81 o                         
  -3  -8   6          3.22         17.48        11.48 o                         
  -2  -8   6          2.11         10.06        22.49 o                         
  -1  -8   6        106.64         83.68        17.61 o                         
   0  -8   6          3.08         25.10        14.45 o                         
   1  -8   6         95.14         87.59        26.23 o                         
   2  -8   6         54.22         31.37        19.48 o                         
   3  -8   6         17.20         29.54        18.75 o                         
   4  -8   6          4.32          0.57        21.30 o                         
   5  -8   6          0.68         -1.56        28.96 o                         
  -6  -7   6          0.03         -3.63        18.53 o                         
  -5  -7   6          1.95         -0.12        10.56 o                         
  -4  -7   6          1.39         21.09        16.81 o                         
  -3  -7   6        169.24        143.93        14.67 o                         
  -2  -7   6        683.35        688.00        47.88 o                         
  -1  -7   6        235.24        218.44        68.14 o                         
   0  -7   6         80.91         87.93        16.70 o                         
   1  -7   6          0.65         -4.57        12.48 o                         
   2  -7   6          9.30        -11.12        49.49 o                         
   3  -7   6          2.34         22.48        16.08 o                         
   4  -7   6          2.10          9.84        23.48 o                         
   5  -7   6          0.83         44.70        30.17 o                         
   6  -7   6          8.94         24.69        29.62 o                         
  -6  -6   6         99.46         77.22        22.48 o                         
  -5  -6   6          7.53         19.53        27.03 o                         
  -4  -6   6         10.41         22.08        24.86 o                         
  -3  -6   6          1.40          4.19         8.09 o                         
  -2  -6   6        137.96        112.68        20.80 o                         
  -1  -6   6          2.88          5.22         6.83 o                         
   0  -6   6         68.58         59.77        16.83 o                         
   1  -6   6         45.93         52.63        12.75 o                         
   2  -6   6         51.17         52.79        16.81 o                         
   3  -6   6         48.95         40.84        27.34 o                         
   4  -6   6          6.30         -2.24        14.85 o                         
   5  -6   6          1.97          3.20        14.48 o                         
   6  -6   6          0.02         33.13        31.01 o                         
  -7  -5   6          8.46        -16.49        20.24 o                         
  -6  -5   6          0.25         -4.79        12.83 o                         
  -5  -5   6         13.82        -12.74        12.74 o                         
  -4  -5   6         18.81         23.85        11.87 o                         
  -3  -5   6         15.45         13.68        23.06 o                         
  -2  -5   6         32.86         31.61         5.84 o                         
  -1  -5   6         33.44         40.76         6.03 o                         
   0  -5   6        340.19        282.19        33.62 o                         
   1  -5   6         14.55         20.92         9.11 o                         
   2  -5   6         46.46         35.12        11.42 o                         
   3  -5   6         77.53        126.53        41.00 o                         
   4  -5   6        135.88        145.35        22.01 o                         
   5  -5   6        105.83         76.04        45.54 o                         
   6  -5   6          0.53          3.47        22.76 o                         
   7  -5   6          7.56        -30.03        30.03 o                         
  -7  -4   6         20.50         21.19        18.76 o                         
  -6  -4   6         28.03         31.33        14.31 o                         
  -5  -4   6         16.84         22.70        12.39 o                         
  -4  -4   6          1.94         -6.71         9.66 o                         
  -3  -4   6         20.67         20.31         8.55 o                         
  -2  -4   6         11.89         17.88         4.54 o                         
  -1  -4   6         11.41         14.25         8.57 o                         
   0  -4   6        179.69        193.99        14.93 o                         
   1  -4   6        389.46        425.54        20.13 o                         
   2  -4   6          0.90         -9.71        13.06 o                         
   3  -4   6        435.57        433.32        33.01 o                         
   4  -4   6         86.02         83.62        20.09 o                         
   5  -4   6          0.13         14.70        18.27 o                         
   6  -4   6          3.89        -19.30        25.41 o                         
   7  -4   6          2.05         -3.53        23.52 o                         
  -8  -3   6         17.78         28.88        37.48 o                         
  -7  -3   6          0.03          0.64        14.50 o                         
  -6  -3   6         32.25         70.16        16.57 o                         
  -5  -3   6         60.40         65.07        15.14 o                         
  -4  -3   6          0.25          1.99         7.06 o                         
  -3  -3   6         31.57         23.77        13.87 o                         
  -2  -3   6        401.90        387.85        22.56 o                         
  -1  -3   6        206.15        222.42        22.30 o                         
   0  -3   6          3.32         -1.65         2.96 o                         
   1  -3   6         81.62         95.80        16.10 o                         
   2  -3   6        376.84        384.31        27.60 o                         
   3  -3   6          3.90          4.11         7.78 o                         
   4  -3   6          0.46         10.74         8.16 o                         
   5  -3   6         35.94         53.97        25.34 o                         
   6  -3   6          0.00          5.88        26.59 o                         
   7  -3   6          3.07         16.37        25.66 o                         
   8  -3   6          0.01         50.03        45.12 o                         
  -8  -2   6          2.99         -4.47        25.42 o                         
  -7  -2   6         24.18          7.90        15.64 o                         
  -6  -2   6          1.10         12.87        12.87 o                         
  -5  -2   6        261.55        228.60        16.89 o                         
  -4  -2   6          0.77          8.16        15.54 o                         
  -3  -2   6        454.26        451.10        25.16 o                         
  -2  -2   6         42.50         47.42        10.91 o                         
  -1  -2   6         95.62        108.15         8.65 o                         
   0  -2   6          8.61         18.69        18.20 o                         
   1  -2   6          1.03          1.96         5.05 o                         
   2  -2   6        344.67        288.16        25.02 o                         
   3  -2   6         24.33         29.86         8.99 o                         
   4  -2   6          3.32         13.64         9.97 o                         
   5  -2   6          0.04          2.54        18.34 o                         
   6  -2   6          6.19         30.67        25.33 o                         
   7  -2   6         31.83         20.55        28.70 o                         
   8  -2   6          0.33         21.57        35.05 o                         
  -8  -1   6          0.41          2.75        27.15 o                         
  -7  -1   6         23.65         32.30        17.33 o                         
  -6  -1   6         13.10         12.39        10.84 o                         
  -5  -1   6        405.43        410.04        19.76 o                         
  -4  -1   6         54.81         54.01         8.13 o                         
  -3  -1   6        154.89        139.39         9.84 o                         
  -2  -1   6          6.56          4.48         4.70 o                         
  -1  -1   6          4.62         22.30        16.91 o                         
   0  -1   6        454.52        384.43        12.95 o                         
   1  -1   6        217.79        235.33        22.07 o                         
   2  -1   6          0.42         -9.34        12.26 o                         
   3  -1   6          4.99          7.30        10.82 o                         
   4  -1   6          2.56          5.83         6.31 o                         
   5  -1   6         10.55          3.34         6.19 o                         
   6  -1   6         21.84         14.67        22.33 o                         
   7  -1   6          0.80         13.21        27.36 o                         
  -8   0   6          0.24         19.46        33.77 o                         
  -7   0   6          0.19         -4.49        15.30 o                         
  -6   0   6         74.66        101.43        21.78 o                         
  -5   0   6         43.62         46.18        10.02 o                         
  -4   0   6          7.77         -0.96        14.11 o                         
  -3   0   6        196.53        186.41        18.07 o                         
  -2   0   6        245.73        242.63         8.82 o                         
  -1   0   6         10.24          3.90         3.46 o                         
   0   0   6        217.96        213.48        11.62 o                         
   1   0   6          3.11         -4.09         5.95 o                         
   2   0   6         32.73         31.04        14.54 o                         
   3   0   6        520.97        473.87        33.12 o                         
   4   0   6        262.72        240.39        15.11 o                         
   5   0   6         81.04         57.49        21.12 o                         
   6   0   6         33.24         33.30        23.96 o                         
   7   0   6          0.01         40.44        31.35 o                         
   8   0   6          0.49         16.80        35.94 o                         
  -8   1   6          2.97         54.53        26.85 o                         
  -7   1   6          0.36        -52.72        52.72 o                         
  -6   1   6        270.64        213.78        59.56 o                         
  -5   1   6          1.24        -11.60        11.60 o                         
  -4   1   6         19.44          7.64        10.38 o                         
  -3   1   6         15.08         14.23        12.26 o                         
  -2   1   6        126.92        174.42         8.50 o                         
  -1   1   6        370.26        341.54        25.27 o                         
   0   1   6          3.14          1.32         3.30 o                         
   1   1   6        365.34        359.73        39.39 o                         
   2   1   6         79.74         96.55        14.87 o                         
   3   1   6         88.72        100.34        13.43 o                         
   4   1   6         88.27         93.50        32.59 o                         
   5   1   6         22.40         28.16        12.18 o                         
   6   1   6         13.88        -10.23        23.12 o                         
   7   1   6         16.57         27.15        33.96 o                         
   8   1   6         20.67         20.45        37.61 o                         
  -8   2   6          2.10         47.42        60.72 o                         
  -7   2   6          0.59         -8.87        17.09 o                         
  -6   2   6         18.04         20.45         9.01 o                         
  -5   2   6         30.63         39.12        17.86 o                         
  -4   2   6        172.03        134.14        12.02 o                         
  -3   2   6        152.84        145.64        29.42 o                         
  -2   2   6         25.02         26.11         6.59 o                         
  -1   2   6          3.14         42.62         8.74 o                         
   0   2   6        324.92        243.07        10.41 o                         
   1   2   6        107.77        114.66         8.17 o                         
   2   2   6        268.11        236.59        16.48 o                         
   3   2   6         18.33         11.61        10.38 o                         
   4   2   6         59.68         37.00        11.54 o                         
   5   2   6         10.46          1.48        13.57 o                         
   6   2   6          6.15        -25.52        25.52 o                         
   7   2   6          8.24        -16.22        32.91 o                         
   8   2   6          1.07         33.82        49.00 o                         
  -8   3   6         12.97        -10.69        26.70 o                         
  -7   3   6         14.31         -0.09        15.94 o                         
  -6   3   6          5.86         20.81        12.82 o                         
  -5   3   6         44.21         15.55        17.07 o                         
  -4   3   6        129.93        123.88        17.84 o                         
  -3   3   6        381.69        339.29        13.28 o                         
  -2   3   6        389.60        402.08        13.25 o                         
  -1   3   6        229.30        251.00        10.11 o                         
   0   3   6        966.22       1026.04        40.58 o                         
   1   3   6          4.73          2.96         4.85 o                         
   2   3   6          0.25          7.49         9.15 o                         
   3   3   6         11.72         17.54         9.20 o                         
   4   3   6         22.40          6.08        11.11 o                         
   5   3   6         65.51         70.48        27.27 o                         
   6   3   6         13.01         12.92        14.83 o                         
   7   3   6         28.98         43.70        34.48 o                         
  -7   4   6          0.00         44.97        25.56 o                         
  -6   4   6          2.14          1.46        13.89 o                         
  -5   4   6         76.98         57.84        17.16 o                         
  -4   4   6         88.28         69.82        14.40 o                         
  -3   4   6          4.56          4.60        11.93 o                         
  -2   4   6         18.11         15.33         5.50 o                         
  -1   4   6         44.84         49.26        12.82 o                         
   0   4   6          5.73         -8.61         8.61 o                         
   1   4   6         24.96         47.95        32.02 o                         
   2   4   6         28.85         27.37        10.93 o                         
   3   4   6         63.84         82.49        24.12 o                         
   4   4   6          5.80         16.48        11.48 o                         
   5   4   6        345.17        358.99        60.73 o                         
   6   4   6         11.58          8.33        15.82 o                         
   7   4   6          9.14        -11.64        26.89 o                         
  -7   5   6          0.00        -22.11        22.11 o                         
  -6   5   6         21.61         23.33        15.67 o                         
  -5   5   6          0.62          8.53        11.95 o                         
  -4   5   6         14.07         14.39        20.39 o                         
  -3   5   6         22.48         28.14        20.66 o                         
  -2   5   6        155.67        163.17        46.01 o                         
  -1   5   6         14.51         11.54        23.27 o                         
   0   5   6          3.46         -0.92         9.65 o                         
   1   5   6        299.76        330.92        18.83 o                         
   2   5   6          2.68         14.74        14.35 o                         
   3   5   6         36.89         65.93        14.00 o                         
   4   5   6         33.37         27.33        21.28 o                         
   5   5   6         62.36         38.05        17.67 o                         
   6   5   6          9.42         50.81        21.07 o                         
   7   5   6         17.10         37.66        31.58 o                         
  -6   6   6          3.48          1.34        14.34 o                         
  -5   6   6          0.19         10.44        11.19 o                         
  -4   6   6         11.82          6.46        12.12 o                         
  -3   6   6          1.01         -1.06        14.92 o                         
  -2   6   6        110.78        105.57        16.95 o                         
  -1   6   6        537.36        487.66        28.29 o                         
   0   6   6         27.75         18.09        12.90 o                         
   1   6   6        120.29        157.93        25.94 o                         
   2   6   6         10.86          2.69         9.42 o                         
   3   6   6         71.29        108.25        38.16 o                         
   4   6   6        136.06        130.53        22.72 o                         
   5   6   6         20.43         14.97        14.73 o                         
   6   6   6          3.92         15.86        27.15 o                         
  -6   7   6          2.74        -15.71        15.71 o                         
  -5   7   6         21.01          5.14        11.67 o                         
  -4   7   6          2.23          4.50         9.27 o                         
  -3   7   6         37.53         33.07        16.57 o                         
  -2   7   6          1.00         -6.85        19.32 o                         
  -1   7   6         31.95         23.77        15.05 o                         
   0   7   6          1.19         -8.96        18.19 o                         
   1   7   6          6.49         15.82        13.69 o                         
   2   7   6         49.59         88.07        15.62 o                         
   3   7   6         41.00         56.44        14.37 o                         
   4   7   6          3.72         11.54        14.46 o                         
   5   7   6          4.05         16.84        18.53 o                         
  -5   8   6         22.28        -17.91        24.97 o                         
  -4   8   6          2.18         -6.01        25.34 o                         
  -3   8   6          4.14         13.76        29.05 o                         
  -2   8   6         11.24         18.92        18.93 o                         
  -1   8   6          8.90        -16.94        36.78 o                         
   0   8   6         35.04         61.23        20.82 o                         
   1   8   6          1.36         13.77        20.51 o                         
   2   8   6          1.07        -14.47        14.47 o                         
   3   8   6          0.36         -3.52        13.31 o                         
   4   8   6          0.63         43.38        43.40 o                         
  -3   9   6          6.86         12.27        21.94 o                         
  -2   9   6          0.10         27.25        24.33 o                         
  -1   9   6          0.62         10.34        17.62 o                         
   0   9   6          8.68          6.60        17.77 o                         
   1   9   6          0.09         23.34        19.26 o                         
   2   9   6         11.70         37.64        20.39 o                         
   3   9   6          2.83         10.95        19.27 o                         
  -1  10   6          1.08         59.69        23.89 o                         
   0  10   6          0.04        -21.96        21.96 o                         
   1  10   6         10.49         -8.96        21.96 o                         
  -2 -10   7          5.35        -13.10        52.51 o                         
  -1 -10   7          0.00         18.43        22.01 o                         
   0 -10   7          0.16         20.57        16.37 o                         
   1 -10   7          0.17         25.38        38.66 o                         
   2 -10   7          1.18        -27.56        52.13 o                         
  -4  -9   7          6.35        110.16        64.66 o                         
  -3  -9   7          0.60         22.19        22.31 o                         
  -2  -9   7         10.04         -0.74        15.67 o                         
  -1  -9   7         84.92         93.98        55.94 o                         
   0  -9   7          2.64          0.04        21.76 o                         
   1  -9   7          1.64          9.33        41.12 o                         
   2  -9   7          1.37        -12.57        48.72 o                         
   3  -9   7          8.35          7.26        17.94 o                         
   4  -9   7          3.05         23.80        26.97 o                         
  -5  -8   7          7.39         16.56        20.00 o                         
  -4  -8   7          0.01         -8.56        14.15 o                         
  -3  -8   7          0.00         77.15        57.48 o                         
  -2  -8   7          5.36         -5.84        25.33 o                         
  -1  -8   7         27.22         21.79        51.67 o                         
   0  -8   7          4.00          1.04        10.68 o                         
   1  -8   7          8.12         12.31        14.69 o                         
   2  -8   7          4.03          9.43        16.09 o                         
   3  -8   7          3.38        -14.69        23.65 o                         
   4  -8   7          0.88         -9.94        24.58 o                         
   5  -8   7          1.63         28.04        31.98 o                         
  -6  -7   7         13.04         24.17        27.00 o                         
  -5  -7   7          3.67         10.01        23.72 o                         
  -4  -7   7         63.13         98.71        21.62 o                         
  -3  -7   7          0.15         -4.83         8.88 o                         
  -2  -7   7          0.05         23.82        15.55 o                         
  -1  -7   7         22.59         22.20         9.12 o                         
   0  -7   7          0.00          3.15        11.07 o                         
   1  -7   7        118.16        109.06        28.70 o                         
   2  -7   7          4.28         16.57        20.74 o                         
   3  -7   7          2.21         14.70        20.45 o                         
   4  -7   7          3.35        -11.72        23.48 o                         
   5  -7   7          3.91         27.98        23.13 o                         
   6  -7   7          5.20         -7.73        31.12 o                         
  -6  -6   7          0.02          5.73        18.69 o                         
  -5  -6   7         48.96         46.77        16.55 o                         
  -4  -6   7         35.26         63.40        30.36 o                         
  -3  -6   7        284.42        227.67        17.77 o                         
  -2  -6   7         66.41         67.90        17.13 o                         
  -1  -6   7          0.01         -5.51        12.80 o                         
   0  -6   7         13.59         31.38         9.48 o                         
   1  -6   7          1.16          3.14        11.68 o                         
   2  -6   7         46.30         35.58        15.64 o                         
   3  -6   7          1.64         72.64        70.65 o                         
   4  -6   7         17.28         16.37        18.16 o                         
   5  -6   7         28.81         38.50        25.28 o                         
   6  -6   7          0.78         44.01        41.57 o                         
  -7  -5   7         23.39        -25.52        28.56 o                         
  -6  -5   7          0.02          8.20        14.23 o                         
  -5  -5   7         10.90         12.79        23.47 o                         
  -4  -5   7         15.40          9.97        23.58 o                         
  -3  -5   7         77.91         65.61         8.93 o                         
  -2  -5   7        186.67        190.55        17.81 o                         
  -1  -5   7         48.65         54.35        11.98 o                         
   0  -5   7          0.06         22.23        18.73 o                         
   1  -5   7          0.28         -0.66        13.22 o                         
   2  -5   7         22.77         43.36        13.25 o                         
   3  -5   7         43.18         29.73        15.92 o                         
   4  -5   7        181.46        194.56        27.80 o                         
   5  -5   7          4.08          6.29        14.22 o                         
   6  -5   7         11.31         36.55        31.75 o                         
   7  -5   7          0.00         -5.78        30.93 o                         
  -7  -4   7          9.08        -18.13        18.13 o                         
  -6  -4   7          9.73          3.13        20.47 o                         
  -5  -4   7         44.74         31.44        12.20 o                         
  -4  -4   7         15.02         25.22        10.75 o                         
  -3  -4   7         18.47         30.69         9.06 o                         
  -2  -4   7         71.36         89.89        15.62 o                         
  -1  -4   7        254.70        270.02        17.33 o                         
   0  -4   7        130.64        130.48        16.11 o                         
   1  -4   7         13.47         12.43         7.59 o                         
   2  -4   7          1.72         17.20        12.32 o                         
   3  -4   7          6.34         19.68         9.77 o                         
   4  -4   7         64.96         89.89        22.49 o                         
   5  -4   7         31.70         39.04        36.67 o                         
   6  -4   7          0.33         24.83        29.72 o                         
   7  -4   7          0.67         65.29        35.13 o                         
  -7  -3   7          0.12         12.56        16.79 o                         
  -6  -3   7         18.11         24.02        12.47 o                         
  -5  -3   7         13.32         26.08        12.76 o                         
  -4  -3   7         99.46         89.98        16.40 o                         
  -3  -3   7         19.63         17.38         7.36 o                         
  -2  -3   7          0.49         -4.30         7.29 o                         
  -1  -3   7        115.37        115.53        19.62 o                         
   0  -3   7        187.18        227.50        14.93 o                         
   1  -3   7         81.34        128.21        31.71 o                         
   2  -3   7        440.21        414.03        20.88 o                         
   3  -3   7         56.54         48.84        10.89 o                         
   4  -3   7         38.63         31.71        12.01 o                         
   5  -3   7         41.86         23.37        20.78 o                         
   6  -3   7         32.68          7.24        24.21 o                         
   7  -3   7          0.96          7.03        34.15 o                         
  -8  -2   7         10.49          5.98        16.85 o                         
  -7  -2   7          0.73         -1.06        16.86 o                         
  -6  -2   7         36.10         31.85        15.00 o                         
  -5  -2   7          9.68          7.03         8.94 o                         
  -4  -2   7         10.99         -5.61        10.76 o                         
  -3  -2   7         45.70         61.79        16.61 o                         
  -2  -2   7          1.85         -6.65        11.18 o                         
  -1  -2   7         62.36         52.45         7.91 o                         
   0  -2   7          3.52         16.08         7.66 o                         
   1  -2   7        720.93        764.84        45.80 o                         
   2  -2   7       1073.42       1037.90        83.02 o                         
   3  -2   7         18.37         12.20        10.53 o                         
   4  -2   7         40.20         46.13        29.46 o                         
   5  -2   7          1.28         -8.20         8.20 o                         
   6  -2   7         12.25         22.14        37.04 o                         
   7  -2   7          1.70         -6.66        25.13 o                         
  -8  -1   7         22.00         32.35        20.36 o                         
  -7  -1   7          2.63          0.29        14.59 o                         
  -6  -1   7         23.62         18.90        26.18 o                         
  -5  -1   7        123.93        119.89        12.71 o                         
  -4  -1   7         64.91         76.59         9.93 o                         
  -3  -1   7        382.59        365.25        14.24 o                         
  -2  -1   7        430.41        388.32        36.61 o                         
  -1  -1   7         86.60        113.01        22.11 o                         
   0  -1   7          4.76          0.40         6.05 o                         
   1  -1   7          2.21         -0.29         4.56 o                         
   2  -1   7        113.54        125.52        19.82 o                         
   3  -1   7         93.59        102.96        11.17 o                         
   4  -1   7         65.23         55.25        23.12 o                         
   5  -1   7        141.21        108.26        14.92 o                         
   6  -1   7         54.51         22.98        25.61 o                         
   7  -1   7         34.96         39.52        32.02 o                         
   8  -1   7          4.02         48.52        39.78 o                         
  -8   0   7          0.01         -1.06        19.91 o                         
  -7   0   7         64.26         16.16        45.27 o                         
  -6   0   7        151.56        122.37        13.32 o                         
  -5   0   7         82.75         79.93        14.96 o                         
  -4   0   7         27.17         15.13         7.12 o                         
  -3   0   7        126.82        159.71        13.51 o                         
  -2   0   7         12.69         11.94         4.63 o                         
  -1   0   7         14.19         13.43         5.14 o                         
   0   0   7        110.76         87.79         6.17 o                         
   1   0   7        717.89        607.97        38.75 o                         
   2   0   7          2.64         -3.23         8.78 o                         
   3   0   7        506.35        502.44        42.12 o                         
   4   0   7          4.98         14.09         9.97 o                         
   5   0   7         58.49         58.98        15.89 o                         
   6   0   7         39.78         31.87        28.31 o                         
   7   0   7          1.09         40.60        29.30 o                         
   8   0   7         11.61         62.80        40.94 o                         
  -8   1   7          5.51         21.43        46.07 o                         
  -7   1   7         29.50         42.53        48.15 o                         
  -6   1   7        360.87        398.37        38.50 o                         
  -5   1   7         13.76         20.88         9.48 o                         
  -3   1   7        142.12        179.97        21.12 o                         
  -2   1   7        100.50        109.37        14.03 o                         
  -1   1   7         93.78         93.44        11.08 o                         
   0   1   7        233.79        220.04         7.77 o                         
   1   1   7       1211.81       1361.45        66.74 o                         
   2   1   7        238.64        256.39        15.16 o                         
   3   1   7        290.09        279.73        18.08 o                         
   4   1   7          3.49          5.21        21.61 o                         
   5   1   7         62.26         32.59        26.04 o                         
   6   1   7         21.19        105.42        41.43 o                         
   7   1   7          0.00         22.48        53.85 o                         
  -7   2   7          9.98         43.06        18.71 o                         
  -6   2   7        120.57        115.96        15.07 o                         
  -5   2   7         23.65         30.15        10.09 o                         
  -4   2   7        115.84        111.69        11.40 o                         
  -3   2   7        239.19        217.69        13.28 o                         
  -2   2   7         60.39         69.50         7.48 o                         
  -1   2   7       1371.78       1382.65        37.29 o                         
   0   2   7         28.05         25.06        12.77 o                         
   1   2   7        356.12        356.12        18.99 o                         
   2   2   7        130.34        129.00        13.68 o                         
   3   2   7          7.15          8.40        11.25 o                         
   4   2   7          7.19          7.47        11.31 o                         
   5   2   7          0.13          7.26        11.95 o                         
   6   2   7          0.21         -5.90        22.72 o                         
   7   2   7          1.16          2.45        28.85 o                         
  -7   3   7          8.06         -0.07        16.32 o                         
  -6   3   7          7.24         15.26        10.26 o                         
  -5   3   7         43.20         40.78        14.39 o                         
  -4   3   7         62.18         79.85        10.67 o                         
  -3   3   7         26.75         14.76         9.25 o                         
  -2   3   7          1.94         -3.08         5.31 o                         
  -1   3   7        318.53        278.39        39.49 o                         
   0   3   7         50.35         48.59         8.59 o                         
   1   3   7        212.42        213.33        12.85 o                         
   2   3   7          0.10         -0.53         6.75 o                         
   3   3   7         41.40         37.30        20.96 o                         
   4   3   7          9.88         11.93        13.24 o                         
   5   3   7          7.44         11.97        16.83 o                         
   6   3   7         76.06        121.86        40.94 o                         
   7   3   7         12.60         37.35        51.32 o                         
  -7   4   7         11.98         -8.13        44.71 o                         
  -6   4   7          5.86          0.33        11.33 o                         
  -5   4   7          4.51         20.55        10.34 o                         
  -4   4   7          1.02         -2.86         8.87 o                         
  -3   4   7         13.49         10.12         6.50 o                         
  -2   4   7          3.98          1.58         5.45 o                         
  -1   4   7         16.48         40.09        21.34 o                         
   0   4   7         78.82         73.30        15.02 o                         
   1   4   7          0.00          1.34         6.22 o                         
   2   4   7          3.09         13.74        13.88 o                         
   3   4   7         39.68         26.50        12.56 o                         
   4   4   7         14.00         19.46        13.29 o                         
   5   4   7          8.92        -24.39        37.85 o                         
   6   4   7        131.97        148.48        23.92 o                         
   7   4   7         62.85        125.89        39.70 o                         
  -7   5   7          0.10          3.15        51.14 o                         
  -6   5   7          3.28         11.95        27.58 o                         
  -5   5   7          3.85         34.90        14.90 o                         
  -4   5   7          0.53          7.79        12.87 o                         
  -3   5   7          5.61         14.93        11.02 o                         
  -2   5   7         88.22         77.23         8.53 o                         
  -1   5   7         19.51         18.10         5.41 o                         
   0   5   7          1.18          9.13        13.38 o                         
   1   5   7        162.56        176.51        15.56 o                         
   2   5   7         26.12         30.59        10.79 o                         
   3   5   7        149.60        149.67        19.42 o                         
   4   5   7          5.15          1.74        11.35 o                         
   5   5   7          0.19          9.97        17.28 o                         
   6   5   7          5.00          6.98        23.99 o                         
  -6   6   7          0.02         16.32        34.21 o                         
  -5   6   7          3.06          2.93        10.55 o                         
  -4   6   7          6.88          8.33         9.72 o                         
  -3   6   7         64.33         56.80         9.71 o                         
  -2   6   7        138.75        122.89        17.84 o                         
  -1   6   7        108.34         91.40        14.98 o                         
   0   6   7          2.22         16.17        15.39 o                         
   1   6   7         86.89        108.31        17.87 o                         
   2   6   7         17.12         14.44        12.37 o                         
   3   6   7         11.64         25.45        13.15 o                         
   4   6   7          0.36        -12.34        21.72 o                         
   5   6   7          0.00          9.34        15.48 o                         
   6   6   7          0.15         15.58        30.97 o                         
  -5   7   7         21.44        -15.03        31.76 o                         
  -4   7   7          0.02          5.46        18.20 o                         
  -3   7   7         70.11        394.50       207.31 o                         
  -2   7   7         17.72          7.27        13.34 o                         
  -1   7   7         47.57         31.06        14.79 o                         
   0   7   7         79.92        122.47        21.68 o                         
   1   7   7         53.15         86.57        18.46 o                         
   2   7   7         11.74         -7.11        31.12 o                         
   3   7   7          2.77         16.05        14.67 o                         
   4   7   7          2.46         21.76        15.37 o                         
   5   7   7          0.05         -4.63        19.78 o                         
  -4   8   7          6.25        -10.05        19.60 o                         
  -3   8   7         30.07         28.44        20.75 o                         
  -2   8   7         18.57         12.01        26.01 o                         
  -1   8   7          0.42         -0.37        14.65 o                         
   0   8   7         13.24         -7.51        16.40 o                         
   1   8   7          6.76          5.43        15.17 o                         
   2   8   7          0.08         13.46        16.32 o                         
   3   8   7          1.38         -5.42        31.17 o                         
   4   8   7          3.55         23.82        17.15 o                         
  -3   9   7          1.69         10.60        21.06 o                         
  -2   9   7          0.33          8.55        20.91 o                         
  -1   9   7          5.52          7.86        19.13 o                         
   0   9   7          4.63          3.56        17.81 o                         
   1   9   7          4.51        -21.34        23.16 o                         
   2   9   7          0.04          3.24        17.74 o                         
   3   9   7          4.39        -37.11        43.91 o                         
  -1 -10   8          2.20        -13.52        23.19 o                         
   0 -10   8          3.05         -8.32        39.25 o                         
   1 -10   8          7.21        -11.62        49.33 o                         
  -3  -9   8          1.36         39.61        28.74 o                         
  -2  -9   8          5.29          0.36        20.69 o                         
  -1  -9   8          2.23          9.77        23.63 o                         
   0  -9   8          4.26         21.21        39.17 o                         
   1  -9   8          3.81         30.22        24.87 o                         
   2  -9   8          0.70        -27.98        46.92 o                         
   3  -9   8          5.65          1.79        20.03 o                         
  -4  -8   8          2.20         29.55        24.35 o                         
  -3  -8   8          8.76          4.66        21.84 o                         
  -2  -8   8          9.35          5.29        21.27 o                         
  -1  -8   8         21.72         -9.21        46.52 o                         
   0  -8   8          4.87         23.39        20.79 o                         
   1  -8   8         20.54         17.44        32.19 o                         
   2  -8   8          5.52         24.67        26.51 o                         
   3  -8   8         34.72        142.36        61.59 o                         
   4  -8   8          1.39         -6.27        21.39 o                         
  -5  -7   8          0.27        -24.56        24.56 o                         
  -4  -7   8          3.14        -18.77        18.77 o                         
  -3  -7   8          1.46         -6.97        14.19 o                         
  -2  -7   8         64.32         71.60        49.23 o                         
  -1  -7   8         11.55         28.33        18.44 o                         
   0  -7   8         11.24          7.71        10.50 o                         
   1  -7   8          0.71         16.92        30.14 o                         
   2  -7   8          8.09         -2.54        20.52 o                         
   3  -7   8         10.32         33.08        19.51 o                         
   4  -7   8          0.77         -5.18        19.63 o                         
   5  -7   8          0.08         30.38        42.17 o                         
  -6  -6   8          0.08         -5.26        31.54 o                         
  -5  -6   8          1.69        -14.17        15.97 o                         
  -4  -6   8         10.06         18.14        45.90 o                         
  -3  -6   8         38.47         28.11         9.49 o                         
  -2  -6   8        160.33        134.03        27.63 o                         
  -1  -6   8        102.53        102.50        19.81 o                         
   0  -6   8          2.37         -1.49        22.99 o                         
   1  -6   8          3.15          1.00        14.12 o                         
   2  -6   8          2.18          6.97        22.32 o                         
   3  -6   8          0.01          6.39        15.42 o                         
   4  -6   8          0.14         18.01        23.62 o                         
   5  -6   8          2.71         17.65        18.40 o                         
   6  -6   8          0.10         27.59        31.35 o                         
  -6  -5   8         26.78        -23.44        23.44 o                         
  -5  -5   8         10.85         35.50        14.23 o                         
  -4  -5   8          8.05          1.68        15.72 o                         
  -3  -5   8         59.10         71.35        26.13 o                         
  -2  -5   8        114.18        121.82        37.73 o                         
  -1  -5   8          0.72         -9.52        11.30 o                         
   0  -5   8         91.92        110.89        17.43 o                         
   1  -5   8         10.09         -0.54         9.48 o                         
   2  -5   8         35.79         33.30        14.54 o                         
   3  -5   8         18.76         50.31        26.55 o                         
   4  -5   8         29.87         31.56        22.11 o                         
   5  -5   8          0.14         -8.66        21.40 o                         
   6  -5   8         11.88         42.29        32.54 o                         
  -7  -4   8          0.87         40.95        17.56 o                         
  -6  -4   8         43.56         34.06        17.42 o                         
  -5  -4   8         76.08         67.17        35.25 o                         
  -4  -4   8          3.65          9.49        10.94 o                         
  -3  -4   8         24.62         25.32        10.36 o                         
  -2  -4   8         29.21         57.37        36.01 o                         
  -1  -4   8        109.45        107.22        14.98 o                         
   0  -4   8         31.63         39.98        12.93 o                         
   1  -4   8         11.47          5.84         7.41 o                         
   2  -4   8          5.97         18.24         9.54 o                         
   3  -4   8        221.20        245.66        18.71 o                         
   4  -4   8        153.88        141.86        16.68 o                         
   5  -4   8          1.96        -23.36        23.36 o                         
   6  -4   8          5.02         40.99        31.40 o                         
   7  -4   8          0.19         51.95        32.23 o                         
  -7  -3   8          1.43         12.11        18.38 o                         
  -6  -3   8          0.03         -5.87        12.17 o                         
  -5  -3   8          7.68         -5.93         9.81 o                         
  -4  -3   8         91.03         97.56        11.00 o                         
  -3  -3   8          5.24          0.53         8.02 o                         
  -2  -3   8          5.54          9.80         8.69 o                         
  -1  -3   8         79.68         68.05        14.74 o                         
   0  -3   8         44.78         47.05        11.10 o                         
   1  -3   8         99.05         96.04        12.95 o                         
   2  -3   8          1.09          4.39        10.50 o                         
   3  -3   8          2.52          8.49        11.01 o                         
   4  -3   8        195.37        173.47        16.31 o                         
   5  -3   8          0.70          0.65        17.91 o                         
   6  -3   8         13.58         26.32        26.64 o                         
   7  -3   8          3.45        -14.82        29.87 o                         
  -7  -2   8          0.76         17.17        29.54 o                         
  -6  -2   8         18.56         14.62        11.82 o                         
  -5  -2   8         37.48         36.85        14.43 o                         
  -4  -2   8         40.70         53.41        10.38 o                         
  -3  -2   8         30.28         19.94        13.97 o                         
  -2  -2   8          0.22         -8.47         8.47 o                         
  -1  -2   8         80.02         93.49        11.54 o                         
   0  -2   8        108.19        133.44        18.99 o                         
   1  -2   8        313.33        300.97        27.56 o                         
   2  -2   8        197.69        163.10        17.57 o                         
   3  -2   8          5.20          5.83         8.90 o                         
   4  -2   8         28.94         36.80        10.86 o                         
   5  -2   8          0.10         -4.42         8.94 o                         
   6  -2   8          9.50         33.88        34.59 o                         
   7  -2   8          1.26        -15.05        38.09 o                         
  -7  -1   8          5.30          7.12        30.81 o                         
  -6  -1   8          0.10         12.17        13.34 o                         
  -5  -1   8        319.25        328.71        19.15 o                         
  -4  -1   8          0.17          4.41        19.82 o                         
  -3  -1   8         34.86         55.36         8.18 o                         
  -2  -1   8         62.33         66.81        10.75 o                         
  -1  -1   8        122.02        118.65        11.24 o                         
   0  -1   8         34.62         30.27         7.82 o                         
   1  -1   8         62.52         74.11        13.89 o                         
   2  -1   8        271.55        238.31        15.06 o                         
   3  -1   8         54.65         50.00        14.33 o                         
   4  -1   8          0.23        -15.19        18.86 o                         
   5  -1   8         42.41         36.99        10.53 o                         
   6  -1   8         35.46         33.21        28.23 o                         
   7  -1   8         18.88          0.59        31.95 o                         
  -7   0   8          2.10         27.40        22.52 o                         
  -6   0   8         12.27          7.29        10.23 o                         
  -5   0   8        261.50        239.45        15.92 o                         
  -4   0   8          0.08         -3.89         7.31 o                         
  -3   0   8        603.66        513.41        37.47 o                         
  -2   0   8         11.21          2.52         6.30 o                         
  -1   0   8         40.70         54.68         7.61 o                         
   0   0   8        144.34        178.64        19.63 o                         
   1   0   8        204.86        188.67        14.12 o                         
   2   0   8          8.45          8.69        10.40 o                         
   3   0   8          0.89         -0.34        25.74 o                         
   4   0   8         94.17         94.70        12.51 o                         
   5   0   8          0.55        -12.42        12.42 o                         
   6   0   8          7.21         24.09        26.43 o                         
   7   0   8          7.46         -0.95        30.89 o                         
  -7   1   8         73.88        268.78        35.27 o                         
  -6   1   8          0.01          8.70        15.23 o                         
  -5   1   8          8.35         13.97        15.23 o                         
  -4   1   8          4.02         -1.65         9.94 o                         
  -3   1   8         40.11         27.53         7.08 o                         
  -2   1   8         17.72         18.16         7.58 o                         
  -1   1   8        920.74        845.54        24.82 o                         
   0   1   8         18.59         17.90         4.80 o                         
   1   1   8        184.71        191.44         9.62 o                         
   2   1   8        131.57        149.95        14.97 o                         
   3   1   8         12.24          2.96        18.07 o                         
   4   1   8        163.34        208.65        25.57 o                         
   5   1   8          1.73         10.58        20.94 o                         
   6   1   8         33.20         71.28        30.64 o                         
   7   1   8         10.99        -31.87        31.87 o                         
  -7   2   8          4.25          0.05        15.70 o                         
  -6   2   8         20.43          9.23         8.95 o                         
  -5   2   8         37.18         60.34        16.15 o                         
  -4   2   8          3.09         14.61         9.85 o                         
  -3   2   8         96.88        107.58        14.82 o                         
  -2   2   8         42.80         41.21         7.24 o                         
  -1   2   8         38.31         45.12        11.10 o                         
   0   2   8        377.16        310.39        29.22 o                         
   1   2   8        168.68        181.72        18.82 o                         
   2   2   8          0.00          4.97         9.38 o                         
   3   2   8          4.32        -10.19        10.19 o                         
   4   2   8         87.24         71.27        16.36 o                         
   5   2   8          0.00         -3.22        13.64 o                         
   6   2   8          0.03         14.09        28.92 o                         
   7   2   8          0.14         11.92        31.89 o                         
  -7   3   8         33.43          2.95        16.14 o                         
  -6   3   8         21.00          4.15        10.83 o                         
  -5   3   8         65.06         37.47        35.74 o                         
  -4   3   8         38.56         39.53        11.56 o                         
  -3   3   8         11.68         10.18        11.13 o                         
  -2   3   8         16.69          8.00         6.68 o                         
  -1   3   8          0.53          5.08         5.15 o                         
   0   3   8        397.49        394.85        22.61 o                         
   1   3   8        129.45        158.10        11.53 o                         
   2   3   8         74.93        108.74        11.05 o                         
   3   3   8         12.27         15.85        20.49 o                         
   4   3   8         33.21         47.13        14.13 o                         
   5   3   8         36.06         15.56        16.40 o                         
   6   3   8          7.23          6.51        16.63 o                         
   7   3   8          0.64         20.47        34.51 o                         
  -7   4   8          8.32         28.44        25.38 o                         
  -6   4   8          1.14         27.28        14.73 o                         
  -5   4   8         12.40          7.14        22.96 o                         
  -4   4   8          8.25         10.28         9.34 o                         
  -3   4   8         19.04         12.34         8.30 o                         
  -2   4   8          1.04          5.38         6.50 o                         
  -1   4   8         35.01         20.57        10.44 o                         
   0   4   8          2.59         -5.76         8.24 o                         
   1   4   8          1.28          7.49         9.89 o                         
   2   4   8         16.34         13.62        11.13 o                         
   3   4   8        108.91         94.82        27.73 o                         
   4   4   8         17.76         20.47        15.71 o                         
   5   4   8         59.41         68.07        24.78 o                         
   6   4   8         12.96         35.00        38.48 o                         
  -6   5   8          1.43        -15.66        17.64 o                         
  -5   5   8          2.04          4.13         9.92 o                         
  -4   5   8          7.54         10.97        23.46 o                         
  -3   5   8         10.56         22.23        11.22 o                         
  -2   5   8          5.45          4.59         6.18 o                         
  -1   5   8         11.43          9.05        11.78 o                         
   0   5   8          1.92          8.66        11.54 o                         
   1   5   8        100.32         83.49        14.45 o                         
   2   5   8         97.34        136.28        15.52 o                         
   3   5   8         88.18        115.80        21.63 o                         
   4   5   8          8.58         -0.62        12.69 o                         
   5   5   8        178.59        164.04        45.08 o                         
   6   5   8         29.54         26.21        23.34 o                         
  -6   6   8          0.12        -31.57        43.91 o                         
  -5   6   8          5.25          0.78        11.62 o                         
  -4   6   8          1.35         22.86         9.21 o                         
  -3   6   8        144.55        122.15        24.24 o                         
  -2   6   8        135.89        145.36        31.01 o                         
  -1   6   8         91.48         94.58        16.43 o                         
   0   6   8          0.20          8.56        14.17 o                         
   1   6   8        131.11         98.34        16.35 o                         
   2   6   8         33.15         61.62        14.34 o                         
   3   6   8          7.08          8.94        12.68 o                         
   4   6   8          0.07         11.29        17.83 o                         
   5   6   8          0.35          6.54        18.46 o                         
  -5   7   8         40.68         56.85        35.86 o                         
  -4   7   8          3.58          4.37        18.32 o                         
  -3   7   8         48.22         20.10        18.43 o                         
  -2   7   8          4.10         31.63        35.41 o                         
  -1   7   8        103.17        102.57        18.86 o                         
   0   7   8         20.74          6.00        15.40 o                         
   1   7   8          2.77          8.90        13.24 o                         
   2   7   8         17.07         10.69        13.30 o                         
   3   7   8          0.09          9.76        15.51 o                         
   4   7   8          7.23          4.42        23.62 o                         
   5   7   8          0.62         36.81        23.59 o                         
  -4   8   8          2.92         -4.02        29.62 o                         
  -3   8   8          1.77         -2.85        18.73 o                         
  -2   8   8          2.84         13.05        17.36 o                         
  -1   8   8          1.73        -11.71        16.45 o                         
   0   8   8          0.12         -2.54        16.39 o                         
   1   8   8          1.47          0.48        18.62 o                         
   2   8   8          8.46        -14.03        18.29 o                         
   3   8   8          2.26         18.35        18.46 o                         
  -2   9   8          0.54         41.78        21.13 o                         
  -1   9   8          3.61         60.20        21.42 o                         
   0   9   8          5.05         37.46        24.15 o                         
   1   9   8         11.51         24.46        21.96 o                         
   2   9   8          0.15         22.10        23.65 o                         
  -3  -9   9          0.58         66.58        47.09 o                         
  -2  -9   9          8.86         16.34        32.18 o                         
  -1  -9   9          5.14         33.37        80.86 o                         
   0  -9   9         13.52         40.20        43.65 o                         
   1  -9   9         12.69          9.11        22.93 o                         
   2  -9   9          1.07         -8.86        27.12 o                         
   3  -9   9          1.37         78.91        52.66 o                         
  -4  -8   9          4.36        -25.81        25.81 o                         
  -3  -8   9          3.02         -0.98        30.06 o                         
  -2  -8   9          4.91         26.29        29.94 o                         
  -1  -8   9         42.29         54.43        43.59 o                         
   0  -8   9          0.02          7.33        20.57 o                         
   1  -8   9         31.73         17.08        35.72 o                         
   2  -8   9          9.52         -7.18        32.08 o                         
   3  -8   9          0.09         23.12        41.17 o                         
   4  -8   9          0.23         -8.49        23.45 o                         
  -5  -7   9         18.98         31.65        50.68 o                         
  -4  -7   9          0.02        -26.80        30.95 o                         
  -3  -7   9          3.45          7.64        21.87 o                         
  -2  -7   9          6.89          8.07        21.44 o                         
  -1  -7   9          4.17         -2.06        28.70 o                         
   0  -7   9          1.38         11.51        32.50 o                         
   1  -7   9          2.99         -8.14        19.39 o                         
   2  -7   9         27.16        -11.76        33.87 o                         
   3  -7   9          1.15         -1.59        16.82 o                         
   4  -7   9          0.02         -0.15        18.09 o                         
   5  -7   9          0.31         65.59        44.71 o                         
  -6  -6   9         18.66         24.83        27.39 o                         
  -5  -6   9          3.11          7.43        15.12 o                         
  -4  -6   9         32.84          2.86        18.19 o                         
  -3  -6   9         32.48         23.28        18.52 o                         
  -2  -6   9        195.67        245.92        28.95 o                         
  -1  -6   9          0.13         28.56        18.95 o                         
   0  -6   9         68.23         68.92        20.97 o                         
   1  -6   9          9.84          8.41        20.61 o                         
   2  -6   9          0.00          2.59        21.39 o                         
   3  -6   9         12.50         -4.02        14.63 o                         
   4  -6   9          0.02        -12.53        21.14 o                         
   5  -6   9          7.79         29.46        23.22 o                         
   6  -6   9          6.28          3.74        29.16 o                         
  -6  -5   9         21.75        -11.99        18.11 o                         
  -5  -5   9         24.61         48.84        19.66 o                         
  -4  -5   9          8.79         53.78        37.42 o                         
  -3  -5   9        102.72        103.65        26.04 o                         
  -2  -5   9        371.13        397.79        27.20 o                         
  -1  -5   9          0.07         -9.27        14.23 o                         
   0  -5   9         45.59         45.75        16.29 o                         
   1  -5   9         13.52         22.51        14.66 o                         
   2  -5   9         10.37         -3.91        14.04 o                         
   3  -5   9          5.19          0.46        13.73 o                         
   4  -5   9          9.72         34.33        16.05 o                         
   5  -5   9         34.60         46.52        28.02 o                         
   6  -5   9          1.79        -15.60        41.62 o                         
  -7  -4   9         16.86         58.66        40.94 o                         
  -6  -4   9         10.98         -1.32        13.74 o                         
  -5  -4   9          1.37          0.92        11.54 o                         
  -4  -4   9          1.44         12.80        11.60 o                         
  -3  -4   9          0.37         10.58        22.38 o                         
  -2  -4   9         21.25         33.96        17.12 o                         
  -1  -4   9          6.09          0.48        10.30 o                         
   0  -4   9         39.52         37.41        13.50 o                         
   1  -4   9          0.13         -2.79        11.64 o                         
   2  -4   9         18.12         12.59        16.22 o                         
   3  -4   9        319.44        262.06        22.10 o                         
   4  -4   9          1.09         -9.18        12.83 o                         
   5  -4   9          1.23          2.23        13.83 o                         
   6  -4   9          0.11        -48.83        51.42 o                         
  -7  -3   9          2.95         43.37        20.90 o                         
  -6  -3   9         24.51          6.66        12.17 o                         
  -5  -3   9         21.20         16.25        11.21 o                         
  -4  -3   9         63.35        106.38        15.78 o                         
  -3  -3   9          0.25          3.48         8.24 o                         
  -2  -3   9          6.52         24.84         9.86 o                         
  -1  -3   9         61.31         82.15        12.45 o                         
   0  -3   9          0.81          1.22         9.76 o                         
   1  -3   9         21.50         55.16        12.79 o                         
   2  -3   9         21.85         30.23        10.43 o                         
   3  -3   9          5.80          9.88        10.38 o                         
   4  -3   9        106.04        108.89        15.94 o                         
   5  -3   9          0.03        -17.77        24.15 o                         
   6  -3   9         11.65         57.65        30.81 o                         
   7  -3   9          1.09         34.31        35.38 o                         
  -7  -2   9          1.77         18.82        20.16 o                         
  -6  -2   9          3.71         13.14        12.72 o                         
  -5  -2   9          0.03        -10.72        10.72 o                         
  -4  -2   9         46.31         41.85        10.40 o                         
  -3  -2   9         43.47         50.71        10.51 o                         
  -2  -2   9         12.32         20.61         9.68 o                         
  -1  -2   9         71.26         73.16        11.33 o                         
   0  -2   9          0.71         10.10        13.74 o                         
   1  -2   9        121.06        123.27        14.84 o                         
   2  -2   9         27.67         33.84        17.80 o                         
   3  -2   9          0.47          3.66         9.18 o                         
   4  -2   9          0.05          6.92        24.56 o                         
   5  -2   9          6.24         13.40        10.68 o                         
   6  -2   9          0.68        -10.71        26.00 o                         
   7  -2   9          1.30         63.54        34.93 o                         
  -7  -1   9          1.26         -9.04        32.72 o                         
  -6  -1   9          8.82          2.40        10.85 o                         
  -5  -1   9          8.75         -3.29        11.50 o                         
  -4  -1   9        114.29        118.44        13.58 o                         
  -3  -1   9         42.51         45.09        10.02 o                         
  -2  -1   9         46.49         50.81        10.44 o                         
  -1  -1   9          2.21          0.40        13.22 o                         
   0  -1   9         23.45          9.13         8.13 o                         
   1  -1   9         37.36         50.02        10.53 o                         
   2  -1   9         45.09         59.34        11.07 o                         
   3  -1   9         64.42         86.55        15.90 o                         
   4  -1   9         24.20         20.98        13.26 o                         
   5  -1   9          3.85          4.50        12.74 o                         
   6  -1   9          7.55         19.05        26.92 o                         
   7  -1   9          0.47        -30.12        36.97 o                         
  -7   0   9          4.78         14.93        25.34 o                         
  -6   0   9         14.55         23.16        47.62 o                         
  -5   0   9          0.01         -2.65        10.86 o                         
  -4   0   9         37.61         50.24        13.74 o                         
  -3   0   9          3.09         -6.80         7.04 o                         
  -2   0   9          7.90          5.80        10.95 o                         
  -1   0   9         86.21        100.19        13.83 o                         
   0   0   9         28.37         24.57         9.05 o                         
   1   0   9          4.90         -2.71        14.12 o                         
   2   0   9        141.33        117.80        14.17 o                         
   3   0   9         25.68         70.07        12.48 o                         
   4   0   9          0.37          8.07        11.23 o                         
   5   0   9         38.29         45.12        29.40 o                         
   6   0   9         17.51         12.65        26.31 o                         
   7   0   9          1.76        -11.92        46.84 o                         
  -7   1   9          7.62         11.65        17.47 o                         
  -6   1   9         32.61         25.12        11.23 o                         
  -5   1   9          1.74         -7.77        13.02 o                         
  -4   1   9          1.09         -6.02         8.92 o                         
  -3   1   9         23.94         40.13        10.90 o                         
  -2   1   9         47.04         54.53        12.47 o                         
  -1   1   9         11.22         15.62         6.15 o                         
   0   1   9         11.02          6.07         9.25 o                         
   1   1   9         13.27         16.09         5.84 o                         
   2   1   9         12.97         29.58        14.52 o                         
   3   1   9          9.52         15.93        12.14 o                         
   4   1   9         79.65         92.97        17.35 o                         
   5   1   9          2.01         22.89        19.87 o                         
   6   1   9          0.60        -21.28        36.16 o                         
   7   1   9          2.93         33.11        61.04 o                         
  -7   2   9          2.29         25.09        22.89 o                         
  -6   2   9         53.25         34.43        13.64 o                         
  -5   2   9          5.13         14.71        13.64 o                         
  -4   2   9          1.76         20.77        12.84 o                         
  -3   2   9         37.13         32.79         9.17 o                         
  -2   2   9          0.08         -0.52         9.07 o                         
  -1   2   9         13.39         26.62        11.04 o                         
   0   2   9          1.18         -0.37         6.53 o                         
   1   2   9         12.00         16.41         6.21 o                         
   2   2   9         15.28         16.56        12.14 o                         
   3   2   9         65.41         58.69        14.71 o                         
   4   2   9         41.51         81.74        23.80 o                         
   5   2   9          0.14         49.03        34.66 o                         
   6   2   9         13.94         18.10        27.45 o                         
   7   2   9         11.00         41.24        53.73 o                         
  -7   3   9          5.28         22.15        40.35 o                         
  -6   3   9         18.69         51.66        13.68 o                         
  -5   3   9          4.67         33.21        13.25 o                         
  -4   3   9         28.18         27.79        11.30 o                         
  -3   3   9          6.27          6.84         7.74 o                         
  -2   3   9          1.84         -8.42        11.10 o                         
  -1   3   9          5.25          5.57         9.14 o                         
   0   3   9        175.88        180.42        14.38 o                         
   1   3   9          0.10          9.35         7.52 o                         
   2   3   9         35.27         45.50        10.60 o                         
   3   3   9         29.03         27.98         9.71 o                         
   4   3   9          1.43          9.65        13.06 o                         
   5   3   9          6.19        -15.29        15.29 o                         
   6   3   9         57.76         55.85        20.03 o                         
  -6   4   9          9.72         20.13        12.49 o                         
  -5   4   9         28.10         38.24        13.70 o                         
  -4   4   9         36.24         28.80        10.79 o                         
  -3   4   9          3.34          0.78         8.40 o                         
  -2   4   9          0.87         -1.46         7.48 o                         
  -1   4   9        246.44        186.08        40.62 o                         
   0   4   9        156.74        150.89        26.09 o                         
   1   4   9         17.20          9.36        13.55 o                         
   2   4   9        112.75        125.84        17.17 o                         
   3   4   9         20.08         18.88        16.57 o                         
   4   4   9         23.78         12.05        10.44 o                         
   6   4   9         19.46         46.99        25.47 o                         
  -6   5   9          1.38          8.07        26.15 o                         
  -5   5   9          3.74         24.26        43.44 o                         
  -4   5   9          6.19         20.93        14.70 o                         
  -3   5   9          4.48          9.18        23.37 o                         
  -2   5   9          1.36         18.09        13.33 o                         
  -1   5   9         65.37         68.79        15.70 o                         
   0   5   9        328.02        377.30        67.78 o                         
   1   5   9         49.59         50.67        15.74 o                         
   2   5   9          0.72         23.42        12.36 o                         
   3   5   9         46.43         30.17        15.01 o                         
   4   5   9          1.90        -19.42        28.71 o                         
   5   5   9         30.10         28.48        17.81 o                         
   6   5   9          1.99          1.99        27.69 o                         
  -5   6   9          3.19         59.22        31.27 o                         
  -4   6   9          9.55         -2.10        11.48 o                         
  -3   6   9          0.67         21.77        22.46 o                         
  -2   6   9          3.74         17.83        37.13 o                         
  -1   6   9         69.42         40.91        15.37 o                         
   0   6   9          0.28        -16.13        16.13 o                         
   1   6   9          9.65         11.44        14.52 o                         
   2   6   9          2.17          9.14        14.99 o                         
   3   6   9          0.07          4.50        17.57 o                         
   4   6   9          6.29         14.77        17.21 o                         
   5   6   9          2.06         -1.45        16.59 o                         
  -4   7   9          0.85         -7.94        18.91 o                         
  -3   7   9         45.20         21.74        24.58 o                         
  -2   7   9         36.16         41.10        19.28 o                         
  -1   7   9          4.28          1.16        17.11 o                         
   0   7   9          0.78         -2.23        15.15 o                         
   1   7   9          0.62        -12.70        15.72 o                         
   2   7   9         31.34          9.65        27.67 o                         
   3   7   9          4.35         13.47        25.43 o                         
   4   7   9          0.71          5.51        18.12 o                         
  -3   8   9          0.03         30.46        23.27 o                         
  -2   8   9          1.70        -16.54        18.02 o                         
  -1   8   9          5.86         -1.26        17.48 o                         
   0   8   9          9.54         11.25        20.49 o                         
   1   8   9          0.88         21.54        19.78 o                         
   2   8   9          0.01          6.26        29.29 o                         
   3   8   9          5.90          5.13        16.74 o                         
   0   9   9          4.58         -2.41        25.39 o                         
  -2  -9  10          5.20         78.76        56.24 o                         
  -1  -9  10         11.13          3.49        29.98 o                         
   0  -9  10          4.60         10.48        28.22 o                         
   1  -9  10          7.80         19.58        43.55 o                         
   2  -9  10          0.16         26.35        36.81 o                         
  -3  -8  10          6.42         36.42        47.55 o                         
  -2  -8  10          2.09         47.64        35.24 o                         
  -1  -8  10         12.26         24.42        25.59 o                         
   0  -8  10          0.26         26.99        23.94 o                         
   1  -8  10          4.24          3.90        20.96 o                         
   2  -8  10          7.71        516.75       303.62 o                         
   3  -8  10          3.76        -50.88        50.88 o                         
  -4  -7  10          0.20         -7.33        23.72 o                         
  -3  -7  10          0.77         94.45       102.73 o                         
  -2  -7  10          0.10        -22.77        22.77 o                         
  -1  -7  10         13.02         -6.98        21.37 o                         
   0  -7  10          9.16         19.84        42.21 o                         
   1  -7  10         72.99         35.80        45.20 o                         
   2  -7  10          1.39         10.48        32.44 o                         
   3  -7  10          1.04         25.69        27.06 o                         
   4  -7  10          1.46         10.95        22.99 o                         
  -5  -6  10          0.92         55.34        56.78 o                         
  -4  -6  10         37.13         32.25        19.78 o                         
  -3  -6  10         36.03         43.75        20.80 o                         
  -2  -6  10         19.63         -1.97        15.55 o                         
  -1  -6  10         19.22         11.78        15.63 o                         
   0  -6  10          0.18          8.34        18.88 o                         
   1  -6  10         70.03         53.99        17.95 o                         
   2  -6  10          4.43        -16.03        32.46 o                         
   3  -6  10          1.14         24.81        22.26 o                         
   4  -6  10          0.02         31.58        27.67 o                         
   5  -6  10          0.00        -18.98        28.66 o                         
  -6  -5  10          0.61        -16.98        47.39 o                         
  -5  -5  10          0.14          8.75        60.87 o                         
  -4  -5  10         27.00         -6.46        20.35 o                         
  -3  -5  10        117.79        115.82        18.45 o                         
  -2  -5  10         46.20         55.85        17.55 o                         
  -1  -5  10          0.66        -14.50        14.50 o                         
   0  -5  10          0.60        -12.48        19.11 o                         
   1  -5  10          0.03         -2.82        14.22 o                         
   2  -5  10         14.06        -11.05        19.39 o                         
   3  -5  10          4.36         21.46        45.49 o                         
   4  -5  10         30.87         11.65        13.78 o                         
   5  -5  10          0.02          7.83        21.45 o                         
   6  -5  10          4.58         57.48        35.86 o                         
  -6  -4  10          3.20        -15.91        23.48 o                         
  -5  -4  10          4.99         12.96        13.79 o                         
  -4  -4  10          0.41          9.00        12.40 o                         
  -3  -4  10         35.76         70.70        15.37 o                         
  -2  -4  10         14.83         18.05        12.95 o                         
  -1  -4  10          0.42         11.37        12.91 o                         
   0  -4  10          3.17          6.78        16.98 o                         
   1  -4  10          5.53         14.85        13.32 o                         
   2  -4  10         13.00         -1.73        12.51 o                         
   3  -4  10          2.79         -4.86        16.43 o                         
   4  -4  10         63.75         81.93        33.56 o                         
   5  -4  10         16.45          6.91        11.69 o                         
   6  -4  10          0.98         39.97        36.65 o                         
  -6  -3  10          0.43         -7.75        13.68 o                         
  -5  -3  10          1.07          5.30        14.74 o                         
  -4  -3  10         87.86         71.49        14.82 o                         
  -3  -3  10          2.41         21.85        12.54 o                         
  -2  -3  10         63.76         69.66        16.62 o                         
  -1  -3  10         39.78         62.63        21.06 o                         
   0  -3  10          7.15          9.50        13.06 o                         
   1  -3  10         55.67         81.37        16.88 o                         
   2  -3  10          6.47        -13.07        13.61 o                         
   3  -3  10         52.28         71.62        28.67 o                         
   4  -3  10        140.17        125.40        16.77 o                         
   5  -3  10         44.57         23.63        12.75 o                         
   6  -3  10          0.50         58.66        33.47 o                         
  -7  -2  10          0.00         46.09        24.58 o                         
  -6  -2  10         48.90         69.59        19.60 o                         
  -5  -2  10         11.35         16.44        11.33 o                         
  -4  -2  10        168.21        192.42        20.70 o                         
  -3  -2  10         15.91         12.07        11.62 o                         
  -2  -2  10          2.30          2.48         9.10 o                         
  -1  -2  10         59.70         68.45        12.75 o                         
   0  -2  10        237.53        249.36        20.89 o                         
   1  -2  10         54.16         81.47        14.43 o                         
   2  -2  10        139.74        121.15        20.67 o                         
   3  -2  10        116.05        102.40        24.48 o                         
   4  -2  10         10.45         17.98        19.02 o                         
   5  -2  10          3.59         -7.61        12.11 o                         
   6  -2  10         84.99         73.26        48.41 o                         
  -7  -1  10          3.13         20.50        21.53 o                         
  -6  -1  10         21.12         13.56        11.58 o                         
  -5  -1  10          0.02         12.14        13.22 o                         
  -4  -1  10          9.88          1.85         9.02 o                         
  -3  -1  10         55.06         38.84        32.12 o                         
  -2  -1  10         94.42         84.22        12.35 o                         
  -1  -1  10         12.51         -0.63         8.73 o                         
   0  -1  10          0.30         -2.29         9.00 o                         
   1  -1  10         22.82         14.73        10.65 o                         
   2  -1  10        181.70        175.20        28.96 o                         
   3  -1  10         62.09         68.39        14.00 o                         
   4  -1  10         58.46         21.53        32.77 o                         
   5  -1  10          3.51         22.96        26.91 o                         
   6  -1  10          0.45         24.35        29.68 o                         
   7  -1  10          0.35         32.17        52.40 o                         
  -7   0  10          9.46         49.65        53.95 o                         
  -6   0  10         12.87         21.49        18.76 o                         
  -5   0  10         61.98         64.24        15.27 o                         
  -4   0  10         54.71         60.56        13.23 o                         
  -3   0  10        104.46        114.32        20.60 o                         
  -2   0  10        246.59        291.09        17.90 o                         
  -1   0  10          0.37          0.28         4.83 o                         
   0   0  10         79.20         85.59        14.01 o                         
   1   0  10         28.60         34.19        16.41 o                         
   2   0  10          0.31         -2.12        10.13 o                         
   3   0  10          7.80         28.92        11.53 o                         
   4   0  10          1.52         31.32        13.72 o                         
   5   0  10          8.65          6.87        16.20 o                         
   6   0  10         24.88         24.09        29.43 o                         
   7   0  10          0.02        -30.63        35.32 o                         
  -7   1  10          8.37         35.35        20.32 o                         
  -6   1  10         41.60         38.63        14.59 o                         
  -5   1  10          1.05         -3.90        10.76 o                         
  -4   1  10          9.48          8.90         8.95 o                         
  -3   1  10         18.30         20.92        10.77 o                         
  -2   1  10          1.08         -4.08         7.68 o                         
  -1   1  10         15.07         14.87         6.96 o                         
   0   1  10         42.76         55.63        14.53 o                         
   1   1  10         24.42         25.42        13.36 o                         
   2   1  10          0.65          1.40        10.01 o                         
   3   1  10         64.36        130.57        23.59 o                         
   4   1  10          1.98          2.96         9.60 o                         
   5   1  10          4.47         27.73        28.56 o                         
   6   1  10          8.80         73.08        35.88 o                         
  -7   2  10         13.11         27.86        21.35 o                         
  -6   2  10         36.74         50.50        15.59 o                         
  -5   2  10          3.20        -11.24        11.24 o                         
  -4   2  10          9.86         22.08        13.76 o                         
  -3   2  10          5.91          3.27         9.05 o                         
  -2   2  10          2.09         -4.07         8.03 o                         
  -1   2  10          0.96          2.56        10.89 o                         
   0   2  10          1.16          4.53         6.38 o                         
   1   2  10          0.01          1.71         7.83 o                         
   2   2  10          1.09         -4.85         8.12 o                         
   3   2  10         36.91         47.61        28.93 o                         
   4   2  10          2.23          3.21        12.82 o                         
   5   2  10          1.17        -14.66        22.07 o                         
   6   2  10          0.05          8.33        27.03 o                         
  -6   3  10         48.05         31.61        13.50 o                         
  -5   3  10          0.67          0.92        10.52 o                         
  -4   3  10         14.09         43.09        14.60 o                         
  -3   3  10          9.12         -3.31         8.19 o                         
  -2   3  10         43.24         40.83        11.80 o                         
  -1   3  10          2.95          5.00        16.00 o                         
   0   3  10         87.57         84.69        15.01 o                         
   1   3  10         28.03         34.64        13.70 o                         
   2   3  10          1.88         -2.28         9.34 o                         
   3   3  10         50.18         48.16        14.98 o                         
   4   3  10         48.96         52.73        21.73 o                         
   5   3  10          0.54         -0.99        27.07 o                         
   6   3  10          0.26          5.48        16.99 o                         
  -6   4  10          5.19        -12.18        16.88 o                         
  -5   4  10          1.47          8.34        15.25 o                         
  -4   4  10          6.17          6.16        12.81 o                         
  -3   4  10          0.74          2.79        10.23 o                         
  -2   4  10         10.85         19.80        16.39 o                         
  -1   4  10        175.14        167.57        71.87 o                         
   0   4  10         39.21         32.84        13.47 o                         
   1   4  10          6.76         19.98        10.22 o                         
   2   4  10         45.19         41.60        31.29 o                         
   3   4  10         18.22         27.83        13.81 o                         
   4   4  10         13.77         31.69        17.43 o                         
   5   4  10          9.85         17.78        25.62 o                         
   6   4  10         13.67          0.53        23.08 o                         
  -5   5  10          1.82         18.20        13.65 o                         
  -4   5  10          0.40         26.15        14.82 o                         
  -3   5  10          0.48          4.82         8.86 o                         
  -2   5  10         12.21         20.33        23.06 o                         
  -1   5  10         16.78         20.69        14.06 o                         
   0   5  10         17.95          8.78        18.83 o                         
   1   5  10         23.12         77.79        24.94 o                         
   2   5  10          1.79         -5.12        13.34 o                         
   3   5  10          0.01         12.96        42.91 o                         
   4   5  10          0.94          8.47        17.12 o                         
   5   5  10          1.78          6.63        17.30 o                         
  -5   6  10          0.69         33.79        25.15 o                         
  -4   6  10          0.53        -11.63        18.61 o                         
  -3   6  10          1.26          7.31        18.96 o                         
  -2   6  10         17.37         20.69        16.20 o                         
  -1   6  10          1.53          7.95        14.71 o                         
   0   6  10          2.56         18.72        15.99 o                         
   1   6  10          1.30          4.42        15.51 o                         
   2   6  10          1.27          8.38        15.39 o                         
   3   6  10          0.20         -8.26        16.71 o                         
   4   6  10          5.60          9.66        18.60 o                         
  -4   7  10          0.46        -23.97        24.39 o                         
  -3   7  10          1.33         43.00        32.50 o                         
  -2   7  10          5.76         -5.91        16.54 o                         
  -1   7  10          0.15         16.97        18.17 o                         
   0   7  10          1.20         10.38        19.06 o                         
   1   7  10          1.41         29.61        29.56 o                         
   2   7  10          0.13          5.69        16.88 o                         
   3   7  10          0.48         36.70        28.51 o                         
  -2   8  10          0.35         34.28        42.21 o                         
  -1   8  10          3.20         32.31        22.51 o                         
   0   8  10          0.00         18.84        23.35 o                         
   1   8  10          0.76          9.67        20.59 o                         
   2   8  10          2.54         22.18        24.59 o                         
  -3  -8  11          0.16         23.33        28.53 o                         
  -2  -8  11          0.00         17.65        28.34 o                         
  -1  -8  11          0.21         87.97        68.94 o                         
   0  -8  11          8.63         27.31        31.91 o                         
   1  -8  11          6.40         16.61        26.79 o                         
   3  -8  11          0.01        -10.78        38.60 o                         
  -4  -7  11          1.07         62.28        58.51 o                         
  -3  -7  11         11.32         19.29        24.85 o                         
  -2  -7  11          0.07        -16.96        36.27 o                         
  -1  -7  11          2.22          1.88        38.91 o                         
   0  -7  11         23.73         34.45        25.23 o                         
   1  -7  11          1.57        -14.21        28.84 o                         
   2  -7  11          0.03        -25.67        25.67 o                         
   3  -7  11         13.25         66.94        33.17 o                         
   4  -7  11         20.57         76.43        30.81 o                         
  -5  -6  11          0.20          7.96        22.97 o                         
  -4  -6  11          1.23         -0.55        20.37 o                         
  -3  -6  11          5.95          2.37        26.24 o                         
  -2  -6  11          6.04         29.15        17.15 o                         
  -1  -6  11          4.69         -4.11        22.56 o                         
   0  -6  11          4.14         23.35        25.99 o                         
   1  -6  11          0.97         16.20        22.85 o                         
   2  -6  11         37.42          4.79        38.42 o                         
   3  -6  11          2.83          9.25        22.04 o                         
   4  -6  11          9.18         -9.24        19.75 o                         
   5  -6  11          0.44        125.51        68.20 o                         
  -5  -5  11          0.84         16.48        21.15 o                         
  -4  -5  11          0.65          7.68        40.32 o                         
  -3  -5  11          9.49          7.69        24.90 o                         
  -2  -5  11        207.55        243.41        33.58 o                         
  -1  -5  11         43.63         51.29        18.22 o                         
   0  -5  11        104.10        122.32        24.14 o                         
   1  -5  11          0.18         22.18        15.94 o                         
   2  -5  11          0.60        -19.28        19.28 o                         
   3  -5  11          0.60         54.15        42.00 o                         
   4  -5  11          3.40        -17.45        37.86 o                         
   5  -5  11          0.73          9.11        29.05 o                         
  -6  -4  11         20.29         44.05        18.07 o                         
  -5  -4  11          6.37         -0.12        16.76 o                         
  -4  -4  11         10.00         30.23        16.09 o                         
  -3  -4  11          0.38         21.32        22.53 o                         
  -2  -4  11          7.56         17.56        14.37 o                         
  -1  -4  11         33.69         45.41        16.40 o                         
   0  -4  11         68.37         98.30        22.22 o                         
   1  -4  11          6.86         19.40        16.49 o                         
   2  -4  11          2.59        -20.13        20.13 o                         
   3  -4  11          9.36         -5.74        14.74 o                         
   4  -4  11         63.73         93.35        19.26 o                         
   5  -4  11          3.27         10.53        16.55 o                         
   6  -4  11         17.73         -1.02        47.69 o                         
  -6  -3  11          4.53          0.52        15.61 o                         
  -5  -3  11          1.60         -5.58        12.68 o                         
  -4  -3  11          0.50          1.88        21.77 o                         
  -3  -3  11        137.31        160.77        32.80 o                         
  -2  -3  11          0.86         15.30        15.45 o                         
  -1  -3  11         25.14         17.04        13.45 o                         
   0  -3  11        118.90        153.16        19.27 o                         
   1  -3  11         34.19         37.18        15.27 o                         
   2  -3  11        187.73        144.31        20.62 o                         
   3  -3  11        255.71        304.83        46.62 o                         
   4  -3  11         14.24          4.35        12.24 o                         
   5  -3  11          0.43        -15.46        24.09 o                         
   6  -3  11         20.71         28.14        38.26 o                         
  -6  -2  11          3.05          8.23        14.82 o                         
  -5  -2  11         34.32         21.53        19.20 o                         
  -4  -2  11        110.49         80.51        16.69 o                         
  -3  -2  11         14.11         18.00        12.22 o                         
  -2  -2  11         55.10         64.53        15.08 o                         
  -1  -2  11         50.01         62.43        32.96 o                         
   0  -2  11        159.98        176.29        19.37 o                         
   1  -2  11          1.27         13.32        12.58 o                         
   2  -2  11        132.78        198.84        47.52 o                         
   3  -2  11         24.06         27.01        12.85 o                         
   4  -2  11        244.63        245.16        25.12 o                         
   5  -2  11         23.39         -5.16        12.75 o                         
   6  -2  11          0.25         14.47        32.26 o                         
  -6  -1  11          0.37         10.39        14.60 o                         
  -5  -1  11         48.22         40.31        15.34 o                         
  -4  -1  11        230.60        189.59        19.32 o                         
  -3  -1  11         56.49         77.58        19.54 o                         
  -2  -1  11        136.40        145.11        16.89 o                         
  -1  -1  11         17.57         21.13        12.40 o                         
   0  -1  11        432.93        464.64        26.59 o                         
   1  -1  11        105.06        103.17        16.79 o                         
   2  -1  11         26.55         22.42        12.82 o                         
   3  -1  11          8.79         16.71        12.18 o                         
   4  -1  11          3.23         13.48        14.11 o                         
   5  -1  11          7.36         26.25        33.05 o                         
   6  -1  11          2.22        -36.97        41.45 o                         
  -6   0  11         52.38         25.67        14.20 o                         
  -5   0  11         13.40          9.08        22.17 o                         
  -4   0  11         81.98         77.30        48.34 o                         
  -3   0  11         13.47         12.80        10.71 o                         
  -2   0  11         41.55         50.99        15.71 o                         
  -1   0  11        135.40         95.90        14.18 o                         
   0   0  11          1.42         12.92        11.70 o                         
   1   0  11          7.91         -0.40        12.36 o                         
   2   0  11         12.61          8.70         9.72 o                         
   3   0  11          0.42         -4.39        12.13 o                         
   4   0  11          0.08          9.59        12.61 o                         
   5   0  11          0.20          1.22        12.29 o                         
   6   0  11          8.02         26.74        30.77 o                         
  -6   1  11         51.85         24.08        14.69 o                         
  -5   1  11         35.54         45.20        15.31 o                         
  -4   1  11         45.48         43.28        29.02 o                         
  -3   1  11        183.71        215.88        32.26 o                         
  -2   1  11          0.48         19.36        11.21 o                         
  -1   1  11         61.23         46.09        48.61 o                         
   0   1  11          4.21         -2.59         6.50 o                         
   1   1  11         16.30         10.03         6.70 o                         
   2   1  11          7.16          4.88        10.92 o                         
   3   1  11         70.59         60.47        20.03 o                         
   4   1  11         12.28         32.89        18.56 o                         
   5   1  11          0.22         -1.41        13.78 o                         
   6   1  11          0.06        -16.90        35.30 o                         
  -6   2  11          0.28         -8.58        19.04 o                         
  -5   2  11          6.32         10.55        12.43 o                         
  -4   2  11         14.53          4.57        10.56 o                         
  -3   2  11          0.46         -3.25         9.56 o                         
  -2   2  11          0.57          8.88        12.42 o                         
  -1   2  11          6.51          2.92         8.71 o                         
   0   2  11         16.33          7.07        10.00 o                         
   1   2  11          9.94          6.20        12.10 o                         
   2   2  11          3.68          7.52        25.79 o                         
   3   2  11          0.00          6.61        10.45 o                         
   4   2  11          2.15         38.46        40.00 o                         
   5   2  11          3.43          7.11        24.97 o                         
   6   2  11         34.72         72.86        34.52 o                         
  -6   3  11          0.48          6.56        29.16 o                         
  -5   3  11          8.21         16.26        16.19 o                         
  -4   3  11          1.10        -10.08        19.68 o                         
  -3   3  11          0.28          2.62        11.18 o                         
  -2   3  11         13.86         22.83        15.62 o                         
  -1   3  11         24.00         19.95         8.53 o                         
   0   3  11         89.84        107.11        18.78 o                         
   1   3  11         13.42         23.26        11.29 o                         
   2   3  11         39.30         34.49        15.02 o                         
   3   3  11          2.93         -6.70        12.63 o                         
   4   3  11         36.03         31.17        18.22 o                         
   5   3  11         10.27         10.83        22.25 o                         
  -5   4  11          1.06         -9.51        28.98 o                         
  -4   4  11          2.18          2.14        10.67 o                         
  -3   4  11          4.09          8.40        16.11 o                         
  -2   4  11         30.45         60.38        51.45 o                         
  -1   4  11          2.28         -1.82         8.79 o                         
   0   4  11        166.49        167.74        30.68 o                         
   1   4  11         22.37         33.93        11.75 o                         
   2   4  11         12.73          3.77        10.38 o                         
   3   4  11          4.19          4.45        11.76 o                         
   4   4  11          6.35          0.43        15.84 o                         
   5   4  11          0.02         16.91        16.20 o                         
  -5   5  11          0.84         19.53        14.25 o                         
  -4   5  11         26.82          8.86        12.80 o                         
  -3   5  11         13.99         -5.96        12.62 o                         
  -2   5  11         16.09         17.99        15.26 o                         
  -1   5  11         57.96         41.75        38.89 o                         
   0   5  11          0.46          7.76        14.11 o                         
   1   5  11          6.35         32.92        19.59 o                         
   2   5  11         17.80         14.40        15.02 o                         
   3   5  11          1.13         10.22        18.81 o                         
   4   5  11          1.49         18.91        18.53 o                         
  -4   6  11          0.84        -30.85        40.29 o                         
  -3   6  11          9.58          3.20        19.47 o                         
  -1   6  11         14.63         25.21        16.26 o                         
   0   6  11          3.16         17.25        16.33 o                         
   1   6  11          0.34          0.58        15.71 o                         
   2   6  11         18.10          7.70        19.57 o                         
   3   6  11          0.00          1.53        15.50 o                         
   4   6  11          3.04          9.33        30.34 o                         
  -3   7  11          0.09         -8.01        23.72 o                         
  -2   7  11          2.98        -18.82        18.82 o                         
  -1   7  11          0.99         15.42        19.09 o                         
   0   7  11          2.28         31.72        21.91 o                         
   1   7  11          6.75         19.74        21.42 o                         
   2   7  11          0.43         44.22        26.71 o                         
  -1  -8  12          7.77        -10.88        28.61 o                         
   0  -8  12          0.67          8.38        27.96 o                         
   1  -8  12          2.44         33.11        30.91 o                         
  -3  -7  12         10.90         68.22        30.75 o                         
  -2  -7  12          0.03         -2.91        24.64 o                         
  -1  -7  12          1.29         12.34        25.96 o                         
   0  -7  12          7.97         -3.85        21.66 o                         
   1  -7  12          6.05        -13.91        27.01 o                         
   2  -7  12         22.78         36.50        46.25 o                         
   3  -7  12          0.77         56.84        31.78 o                         
  -4  -6  12          0.07         20.01        39.34 o                         
  -3  -6  12         10.24         -3.35        17.16 o                         
  -2  -6  12          8.68         23.05        22.69 o                         
  -1  -6  12         13.36         20.99        25.39 o                         
   0  -6  12          3.24         96.36        25.55 o                         
   1  -6  12         10.15         -0.32        17.77 o                         
   2  -6  12          0.09        -14.19        30.70 o                         
   3  -6  12          0.45         -2.02        17.00 o                         
   4  -6  12          0.74          6.43        20.20 o                         
  -5  -5  12          2.47         11.86        19.75 o                         
  -4  -5  12         22.45        -26.13        26.13 o                         
  -3  -5  12          2.05        -24.12        28.24 o                         
  -2  -5  12          5.67        -10.13        16.57 o                         
  -1  -5  12         15.28         19.51        18.83 o                         
   0  -5  12          4.44         19.96        27.21 o                         
   1  -5  12          0.94          4.54        35.88 o                         
   2  -5  12         13.65         19.09        17.48 o                         
   3  -5  12          0.06        -13.30        22.13 o                         
   4  -5  12         20.25         52.23        19.15 o                         
   5  -5  12          1.33         49.48        48.99 o                         
  -5  -4  12         17.96         20.15        20.42 o                         
  -4  -4  12          6.09         -5.26        14.96 o                         
  -3  -4  12        177.43        249.64        30.12 o                         
  -2  -4  12        193.54        191.14        24.49 o                         
  -1  -4  12          0.15         11.46        15.68 o                         
   0  -4  12          3.34         14.37        17.06 o                         
   1  -4  12          1.48         15.56        16.70 o                         
   2  -4  12         30.59         50.16        19.73 o                         
   3  -4  12          3.46         -6.75        16.49 o                         
   4  -4  12        114.47        153.72        54.90 o                         
   5  -4  12          1.23         12.31        18.27 o                         
  -6  -3  12         18.61         31.52        19.37 o                         
  -5  -3  12          3.61         -8.06        15.70 o                         
  -4  -3  12          1.71         26.23        17.26 o                         
  -3  -3  12          9.21         14.54        14.54 o                         
  -2  -3  12        113.21        139.58        21.26 o                         
  -1  -3  12          1.00        -11.92        14.30 o                         
   0  -3  12         31.80         28.69        17.83 o                         
   1  -3  12         21.46         26.89        19.22 o                         
   2  -3  12         17.68         -6.11        15.14 o                         
   3  -3  12         36.00         60.59        23.59 o                         
   4  -3  12         23.47         35.27        33.47 o                         
   5  -3  12          0.00         11.84        14.63 o                         
  -6  -2  12         10.75         54.72        56.30 o                         
  -5  -2  12         15.85         26.62        15.23 o                         
  -4  -2  12          4.41         19.20        15.58 o                         
  -3  -2  12          4.20         32.94        14.82 o                         
  -2  -2  12         91.00        116.34        18.70 o                         
  -1  -2  12          1.30         -2.08        13.01 o                         
   0  -2  12         63.45         63.89        24.58 o                         
   1  -2  12          0.87         -0.04        13.64 o                         
   2  -2  12         28.09         22.49        17.11 o                         
   3  -2  12          5.76         27.37        24.85 o                         
   4  -2  12          0.00         -0.48        14.65 o                         
   5  -2  12         19.52         12.77        16.14 o                         
   6  -2  12          0.99         23.00        50.81 o                         
  -6  -1  12          0.31         -9.10        16.05 o                         
  -4  -1  12          2.53        -11.08        13.50 o                         
  -3  -1  12          0.14         14.97        12.87 o                         
  -2  -1  12         63.20        106.55        17.66 o                         
  -1  -1  12         55.98         87.35        17.57 o                         
   0  -1  12          7.61          6.32        13.27 o                         
   1  -1  12        160.64        187.57        48.57 o                         
   2  -1  12         15.47         30.90        34.77 o                         
   3  -1  12         60.49         88.39        36.26 o                         
   4  -1  12         56.00         47.40        24.39 o                         
   5  -1  12          0.22          1.38        13.95 o                         
   6  -1  12          0.18         96.93        46.27 o                         
  -6   0  12         19.64         17.49        15.95 o                         
  -5   0  12          4.27        -11.41        14.86 o                         
  -4   0  12         13.60         10.11        13.94 o                         
  -3   0  12          5.33         -1.26        11.96 o                         
  -2   0  12          1.78         12.88        11.89 o                         
  -1   0  12         24.48         16.11         9.80 o                         
   0   0  12          2.41          5.48        12.42 o                         
   1   0  12         20.96         36.42        22.36 o                         
   2   0  12          0.00          7.22        14.06 o                         
   3   0  12         11.67         17.11        15.87 o                         
   4   0  12          2.18         21.00        21.34 o                         
   5   0  12          0.03          7.14        14.16 o                         
   6   0  12          0.77         27.78        37.31 o                         
  -6   1  12          0.09        -20.66        20.66 o                         
  -5   1  12         15.24         16.20        21.59 o                         
  -4   1  12          0.49         -5.58        12.32 o                         
  -3   1  12         15.71         16.69        14.01 o                         
  -2   1  12         79.12         88.37        19.39 o                         
  -1   1  12          1.16         14.48        25.76 o                         
   0   1  12         59.34         66.57        23.35 o                         
   1   1  12         11.56         15.34         6.75 o                         
   2   1  12         26.49         30.62        23.55 o                         
   3   1  12         29.06         13.46        10.23 o                         
   4   1  12          2.40        -11.90        38.39 o                         
   5   1  12          0.17          6.96        22.02 o                         
  -6   2  12         24.23         30.17        15.44 o                         
  -5   2  12         23.27         22.68        13.91 o                         
  -4   2  12          0.33         -1.16        15.02 o                         
  -3   2  12          0.69         -4.33        11.91 o                         
  -2   2  12         45.11         38.80        41.54 o                         
  -1   2  12          1.64         11.87        10.24 o                         
   0   2  12          8.68        -16.14        16.14 o                         
   1   2  12         13.66         23.18        15.48 o                         
   2   2  12         18.47         30.65        13.04 o                         
   3   2  12         11.66          0.03        10.69 o                         
   4   2  12         22.80         44.36        43.89 o                         
   5   2  12          0.01         20.39        20.94 o                         
  -5   3  12          1.22         13.73        14.40 o                         
  -4   3  12         25.13         17.58        14.50 o                         
  -3   3  12          8.33         17.38        14.60 o                         
  -2   3  12          0.13         -3.47        10.57 o                         
  -1   3  12          1.83         -2.52         7.61 o                         
   0   3  12        123.39         87.18        34.01 o                         
   1   3  12          0.30          5.60        14.85 o                         
   2   3  12          0.01          1.91        11.50 o                         
   3   3  12         24.08         36.67        30.57 o                         
   4   3  12          1.37         18.81        18.13 o                         
   5   3  12          6.51         -7.67        25.36 o                         
  -5   4  12          4.77         51.96        24.88 o                         
  -4   4  12         25.83         15.91        13.06 o                         
  -3   4  12          2.25          1.81        11.45 o                         
  -2   4  12         10.08         37.31        33.16 o                         
  -1   4  12          0.07         18.53        11.76 o                         
   0   4  12          0.03         -6.43         9.19 o                         
   1   4  12          0.00          0.64        10.69 o                         
   2   4  12         15.52          3.69        12.39 o                         
   3   4  12         13.75         29.69        30.26 o                         
   4   4  12          4.63          5.91        17.55 o                         
  -4   5  12          0.14         -0.38        22.85 o                         
  -3   5  12          2.22         14.03        17.01 o                         
  -2   5  12          0.05          4.73        17.92 o                         
  -1   5  12         96.52        126.04        71.38 o                         
   0   5  12         57.59         43.20        17.35 o                         
   1   5  12          0.36        -16.27        21.23 o                         
   2   5  12          2.30        -13.79        18.30 o                         
   3   5  12          0.73         -0.95        15.40 o                         
   4   5  12          0.22          0.43        18.66 o                         
  -3   6  12          1.87        -10.67        28.20 o                         
  -2   6  12          0.01          8.63        21.54 o                         
  -1   6  12          4.06        228.88       139.39 o                         
   0   6  12         26.45         15.80        19.23 o                         
   1   6  12          0.04          1.02        25.81 o                         
   2   6  12          1.17         23.44        23.91 o                         
   3   6  12          7.60         16.21        19.51 o                         
  -1   7  12          0.53         15.02        19.19 o                         
   0   7  12          7.33         10.66        24.84 o                         
   1   7  12          0.04         39.23        23.53 o                         
  -2  -7  13          5.65          6.32        25.58 o                         
  -1  -7  13          2.21        -13.69        26.09 o                         
   0  -7  13          0.02          3.85        50.24 o                         
   1  -7  13          5.75         10.41        26.35 o                         
   2  -7  13          0.42         24.45        28.20 o                         
  -3  -6  13          2.22          9.84        26.38 o                         
  -2  -6  13          1.71         19.39        20.96 o                         
  -1  -6  13          0.02        -17.33        25.79 o                         
   0  -6  13         18.36         26.89        31.33 o                         
   1  -6  13         36.00         41.29        24.85 o                         
   2  -6  13          2.66         31.97        23.20 o                         
   3  -6  13          0.22         44.58        24.34 o                         
  -4  -5  13          0.20         19.33        21.73 o                         
  -3  -5  13          6.01          9.66        25.87 o                         
  -2  -5  13          9.39         30.09        29.70 o                         
  -1  -5  13         11.16         12.00        18.96 o                         
   0  -5  13          1.56         -2.99        17.91 o                         
   1  -5  13         25.57         22.39        20.01 o                         
   2  -5  13          1.38         33.40        21.24 o                         
   3  -5  13          0.95        -11.83        18.53 o                         
   4  -5  13          2.34         -4.68        22.70 o                         
  -5  -4  13          0.12         23.03        35.61 o                         
  -4  -4  13          4.86          4.55        16.09 o                         
  -3  -4  13         90.67         93.48        22.63 o                         
  -2  -4  13          0.34         17.02        16.90 o                         
  -1  -4  13          1.79         21.92        19.52 o                         
   0  -4  13          0.00          2.48        17.19 o                         
   1  -4  13          0.26         12.60        17.23 o                         
   2  -4  13         17.67         45.23        20.38 o                         
   3  -4  13          9.07         17.78        34.40 o                         
   4  -4  13          2.75         -2.99        21.59 o                         
  -5  -3  13          4.45          4.32        17.85 o                         
  -4  -3  13         13.62         14.90        16.90 o                         
  -3  -3  13          1.83         -1.30        15.66 o                         
  -2  -3  13          6.91        -12.71        23.61 o                         
  -1  -3  13          2.32          5.27        15.48 o                         
   0  -3  13         10.81         16.00        18.53 o                         
   1  -3  13         12.80         15.60        18.40 o                         
   2  -3  13         46.32         89.56        22.11 o                         
   3  -3  13          0.00          9.34        18.06 o                         
   4  -3  13         56.51          9.81        20.24 o                         
  -5  -2  13          4.98         21.15        16.85 o                         
  -4  -2  13         22.94          9.68        17.35 o                         
  -3  -2  13         27.69         45.67        27.45 o                         
  -2  -2  13         71.34        106.71        19.75 o                         
  -1  -2  13         11.42         -3.42        15.53 o                         
   0  -2  13         96.60        109.71        23.42 o                         
   1  -2  13          5.82         27.16        22.63 o                         
   2  -2  13          6.92          6.81        15.73 o                         
   3  -2  13          0.05         13.13        20.47 o                         
   4  -2  13         22.66         10.95        40.69 o                         
   5  -2  13          0.00        -18.95        18.95 o                         
  -5  -1  13          1.22         21.05        16.34 o                         
  -4  -1  13         85.59         93.06        21.96 o                         
  -3  -1  13         11.20         30.85        23.27 o                         
  -2  -1  13         27.76         54.24        27.17 o                         
  -1  -1  13          0.79         -1.89        13.66 o                         
   0  -1  13          5.71        -10.89        17.36 o                         
   1  -1  13          2.52         26.08        18.39 o                         
   2  -1  13          7.89         -3.28        15.93 o                         
   3  -1  13          0.46         13.68        25.00 o                         
   4  -1  13          0.16          1.37        16.16 o                         
   5  -1  13          4.32         18.78        24.84 o                         
  -5   0  13          0.21         -6.60        14.30 o                         
  -4   0  13         18.60         40.38        31.34 o                         
  -3   0  13         25.06         10.68        23.12 o                         
  -2   0  13         15.95         29.36        21.95 o                         
  -1   0  13         23.82         41.64        21.43 o                         
   0   0  13         70.97         68.73        18.83 o                         
   1   0  13         14.26         20.17        15.79 o                         
   2   0  13          3.35        -15.96        28.90 o                         
   3   0  13          4.01          1.07         9.48 o                         
   4   0  13          5.31         10.39        13.69 o                         
   5   0  13          5.32         17.05        26.61 o                         
  -5   1  13         12.87          8.34        20.62 o                         
  -4   1  13          4.86         -3.94        14.57 o                         
  -3   1  13          0.20         -1.49        13.98 o                         
  -2   1  13         16.22         27.38        17.38 o                         
  -1   1  13          0.33         -2.73        13.99 o                         
   0   1  13          0.32         14.79        15.00 o                         
   1   1  13          9.29         27.88        18.42 o                         
   2   1  13          0.16         17.53        12.60 o                         
   3   1  13          0.84          4.40        10.86 o                         
   4   1  13          6.68         22.55        19.53 o                         
   5   1  13          0.01         14.52        16.61 o                         
  -5   2  13          0.01          3.93        15.24 o                         
  -4   2  13          0.00         11.98        17.25 o                         
  -3   2  13         32.27         30.92        18.03 o                         
  -2   2  13          1.56          9.37        13.94 o                         
  -1   2  13          6.84         24.65        11.05 o                         
   0   2  13          5.64         -7.24        18.53 o                         
   1   2  13          0.19          1.56         7.57 o                         
   2   2  13          6.59          5.17        11.93 o                         
   3   2  13          2.51        -12.75        15.05 o                         
   4   2  13          1.13         25.91        31.66 o                         
   5   2  13          0.45         77.07        49.67 o                         
  -5   3  13          0.59         -9.36        16.46 o                         
  -4   3  13          2.77         30.64        18.24 o                         
  -3   3  13          0.14         28.39        22.67 o                         
  -2   3  13         19.76         20.88        13.84 o                         
  -1   3  13          1.80        -11.52        15.85 o                         
   0   3  13         10.24         13.23        12.00 o                         
   1   3  13          0.02          4.94         9.31 o                         
   2   3  13          4.97         -0.23        23.67 o                         
   3   3  13         21.13         20.55        15.25 o                         
   4   3  13          0.57         27.07        17.19 o                         
  -4   4  13          0.81         16.64        23.07 o                         
  -3   4  13          1.14        -15.35        17.77 o                         
  -2   4  13          0.01         12.44        13.36 o                         
  -1   4  13          5.07         30.76        14.19 o                         
   0   4  13         28.86         28.47        18.74 o                         
   1   4  13          9.19        -15.56        15.56 o                         
   2   4  13          0.01         20.69        15.11 o                         
   3   4  13          1.83          4.45        15.69 o                         
   4   4  13          0.05         18.01        31.86 o                         
  -3   5  13          1.74         52.76        25.89 o                         
  -2   5  13          5.02          0.87        16.64 o                         
  -1   5  13          8.04         -6.40        12.99 o                         
   0   5  13          0.36        -18.55        19.60 o                         
   1   5  13         13.04        -10.73        30.72 o                         
   2   5  13          0.12          9.65        19.78 o                         
   3   5  13          0.52          4.14        19.26 o                         
  -2   6  13          0.09         63.52        24.17 o                         
  -1   6  13          0.08         17.87        17.44 o                         
   0   6  13          5.13          0.67        18.58 o                         
   1   6  13          0.15        -16.59        31.24 o                         
  -2  -6  14          3.16         12.85        40.17 o                         
  -1  -6  14          0.20         81.20        56.09 o                         
   0  -6  14          0.01        -37.81        37.81 o                         
   1  -6  14          0.02         43.80        28.31 o                         
   2  -6  14          8.38         13.23        21.29 o                         
  -3  -5  14          2.06         30.60        23.58 o                         
  -2  -5  14         28.30          2.19        18.96 o                         
  -1  -5  14          2.65         19.30        23.09 o                         
   0  -5  14          6.17          8.73        22.44 o                         
   1  -5  14          0.51        -10.26        22.13 o                         
   2  -5  14          5.48        -23.03        23.03 o                         
   3  -5  14          5.19          0.95        20.26 o                         
  -4  -4  14          1.86         -9.14        21.32 o                         
  -3  -4  14          0.52         11.00        18.12 o                         
  -2  -4  14         36.88         47.55        21.67 o                         
  -1  -4  14         10.43         20.88        23.47 o                         
   0  -4  14          9.16         23.31        21.95 o                         
   1  -4  14          3.69         19.66        20.35 o                         
   2  -4  14          0.04         -0.69        18.14 o                         
   3  -4  14         18.15         52.89        27.76 o                         
  -4  -3  14         13.01          7.28        17.94 o                         
  -3  -3  14         23.09         29.25        29.96 o                         
  -2  -3  14         23.17         53.14        19.85 o                         
  -1  -3  14         28.18         17.91        20.23 o                         
   0  -3  14         25.54         44.11        30.28 o                         
   1  -3  14          9.14         -4.93        18.10 o                         
   2  -3  14         12.25         29.70        36.54 o                         
   3  -3  14         13.25          0.15        22.04 o                         
   4  -3  14          2.03         24.33        24.23 o                         
  -4  -2  14          3.47         16.79        28.59 o                         
  -3  -2  14         72.57         76.88        23.40 o                         
  -2  -2  14         17.58         16.89        16.48 o                         
  -1  -2  14          0.15         11.06        18.33 o                         
   0  -2  14          3.33        -14.31        25.89 o                         
   1  -2  14          2.26        -13.66        16.79 o                         
   2  -2  14          2.58         -5.75        18.33 o                         
   3  -2  14         54.00         27.38        41.26 o                         
   4  -2  14         45.95         51.83        32.97 o                         
  -5  -1  14          5.21          4.61        18.83 o                         
  -4  -1  14          0.25         14.38        28.60 o                         
  -3  -1  14          0.11         -4.73        17.58 o                         
  -2  -1  14          1.27          3.23        15.18 o                         
  -1  -1  14         18.07         -3.74        15.87 o                         
   0  -1  14          4.80         -7.85        17.58 o                         
   1  -1  14          0.12         34.89        22.69 o                         
   2  -1  14          0.46         19.28        18.98 o                         
   3  -1  14          9.19         32.66        23.03 o                         
   4  -1  14         13.36         39.10        45.01 o                         
  -5   0  14          0.06         36.31        22.31 o                         
  -4   0  14          2.90         -0.95        17.62 o                         
  -3   0  14          9.26         23.90        19.03 o                         
  -2   0  14          1.73         -1.94        16.15 o                         
  -1   0  14          0.69         13.81        16.15 o                         
   0   0  14         34.35         31.11        32.13 o                         
   1   0  14          0.44        -12.92        24.31 o                         
   2   0  14          1.15         21.76        21.30 o                         
   3   0  14          2.58         26.03        18.17 o                         
   4   0  14          3.28         13.63        17.90 o                         
  -4   1  14          5.79          5.55        15.52 o                         
  -3   1  14          7.83         17.26        17.13 o                         
  -2   1  14          0.12         -5.59        16.21 o                         
  -1   1  14          3.49         46.01        21.60 o                         
   0   1  14          4.28         28.31        27.75 o                         
   1   1  14          3.27         18.54        19.03 o                         
   2   1  14         12.92         38.34        19.30 o                         
   3   1  14          2.77        -12.35        18.14 o                         
   4   1  14          0.18         33.75        22.23 o                         
  -4   2  14          0.20        -21.85        28.03 o                         
  -3   2  14          7.57         14.55        31.14 o                         
  -2   2  14          0.02         -2.86        15.77 o                         
  -1   2  14          0.42          7.16        16.42 o                         
   0   2  14         19.33         -6.46        23.64 o                         
   1   2  14          1.53        -25.20        25.20 o                         
   2   2  14          1.58         47.26        34.93 o                         
   3   2  14          4.39         10.04        12.44 o                         
   4   2  14          0.47         22.48        15.27 o                         
  -4   3  14          4.81         34.79        30.61 o                         
  -3   3  14          3.26         -5.76        26.34 o                         
  -2   3  14          1.32          4.04        23.06 o                         
   0   3  14          9.73         20.13        21.91 o                         
   1   3  14          6.44         24.34        12.19 o                         
   2   3  14          0.86         11.87        13.88 o                         
   3   3  14         10.16         -1.01        13.54 o                         
  -3   4  14          0.03         27.21        43.13 o                         
  -2   4  14          0.90         -2.51        13.50 o                         
  -1   4  14          4.28          4.08        12.60 o                         
   0   4  14         57.63         36.83        13.44 o                         
   1   4  14          0.00         21.94        21.30 o                         
   2   4  14          0.00         16.78        21.16 o                         
   3   4  14          0.36         69.32        44.04 o                         
  -2   5  14          0.09         -2.58        31.53 o                         
  -1   5  14          1.46         10.72        16.11 o                         
   0   5  14          2.63          8.86        20.15 o                         
   1   5  14          0.50         28.92        21.64 o                         
  -2  -5  15          9.00        -25.59        25.59 o                         
  -1  -5  15          1.14        -38.07        38.07 o                         
   0  -5  15          0.05         20.58        24.83 o                         
   1  -5  15         24.58         43.58        22.36 o                         
  -3  -4  15         14.69         34.18        23.56 o                         
  -2  -4  15          0.34         -5.47        20.38 o                         
  -1  -4  15          0.86          5.97        21.44 o                         
   0  -4  15          3.15         41.58        25.41 o                         
   1  -4  15          0.49          5.29        20.86 o                         
   2  -4  15          2.21          0.76        25.01 o                         
  -3  -3  15         53.07         71.08        48.35 o                         
  -2  -3  15         42.25         79.22        34.07 o                         
  -1  -3  15          2.11          3.51        22.60 o                         
   0  -3  15          1.87          5.67        26.49 o                         
   1  -3  15          2.67         -8.89        19.86 o                         
   2  -3  15          2.26         14.43        22.61 o                         
   3  -3  15          0.02         27.69        24.43 o                         
  -4  -2  15          6.51         23.55        20.89 o                         
  -3  -2  15          0.50         19.89        19.57 o                         
  -2  -2  15         50.29        104.15        48.63 o                         
  -1  -2  15          0.67         -8.91        19.81 o                         
   0  -2  15          0.12         -3.04        18.78 o                         
   1  -2  15          9.71         90.66        43.75 o                         
   2  -2  15          1.58          8.21        19.20 o                         
   3  -2  15          2.10          2.67        20.27 o                         
  -4  -1  15          0.00         -2.05        28.54 o                         
  -3  -1  15          1.42         39.99        30.70 o                         
  -2  -1  15         12.73         29.91        23.47 o                         
  -1  -1  15          0.00          1.77        18.69 o                         
   0  -1  15          2.47          3.40        19.02 o                         
   1  -1  15          4.13         14.40        22.14 o                         
   2  -1  15          2.00         -3.25        18.62 o                         
   3  -1  15         18.71         25.92        24.43 o                         
  -4   0  15          2.26         27.92        21.48 o                         
  -3   0  15          0.49          9.12        19.60 o                         
  -2   0  15          5.95         -6.12        18.45 o                         
  -1   0  15          1.33         16.71        26.00 o                         
   0   0  15         12.80         51.76        32.56 o                         
   1   0  15          0.70         20.74        18.88 o                         
   2   0  15          2.44         17.95        18.80 o                         
   3   0  15          3.53         12.48        23.22 o                         
  -3   1  15         11.75         14.21        18.18 o                         
  -2   1  15          9.14        -15.04        19.79 o                         
  -1   1  15          0.54         16.47        20.45 o                         
   0   1  15          5.30         26.55        19.26 o                         
   1   1  15          8.61         -8.47        19.10 o                         
   2   1  15          0.41         -5.50        19.20 o                         
   3   1  15          1.57        -29.87        29.87 o                         
  -3   2  15          0.00        -20.03        32.99 o                         
  -2   2  15         15.79         21.78        22.45 o                         
  -1   2  15          3.05         31.55        30.66 o                         
   0   2  15          3.04         34.53        20.26 o                         
   1   2  15         16.76         -9.75        19.08 o                         
   2   2  15          4.19         15.93        20.33 o                         
   3   2  15          2.30         14.57        21.32 o                         
  -2   3  15          1.56         12.95        19.48 o                         
  -1   3  15          3.92         24.96        28.03 o                         
   0   3  15          0.01         -6.81        21.12 o                         
   2   3  15          0.37         45.47        29.54 o                         
  -1   4  15          1.17         -1.12        40.95 o                         
   0   4  15          8.22         34.19        37.56 o                         
   1   4  15          5.82        -21.77        36.25 o                         
   0  -4  16          5.96          2.85        22.54 o                         
  -2  -3  16          4.03         22.42        25.27 o                         
  -1  -3  16          2.14        -26.30        34.55 o                         
   0  -3  16          1.72         38.61        27.28 o                         
   1  -3  16          0.14         21.64        26.23 o                         
  -2  -2  16          0.10         28.99        23.04 o                         
  -1  -2  16          3.94        -19.99        25.12 o                         
   0  -2  16          3.83         40.81        26.26 o                         
   1  -2  16          6.13         24.35        24.84 o                         
   2  -2  16          0.47         26.24        24.50 o                         
  -2  -1  16          6.42         16.34        31.26 o                         
  -1  -1  16          0.11         41.89        25.06 o                         
   0  -1  16          0.58         32.27        28.48 o                         
   1  -1  16          2.56         21.24        23.12 o                         
   2  -1  16          2.59         48.06        32.34 o                         
  -2   0  16          2.50         24.22        32.73 o                         
  -1   0  16          0.73          7.72        29.53 o                         
   0   0  16          1.54         17.70        20.47 o                         
   1   0  16          2.12         15.28        22.05 o                         
   2   0  16          3.20         26.62        21.73 o                         
  -2   1  16          1.69         -4.76        24.92 o                         
  -1   1  16          0.37         11.06        29.90 o                         
   0   1  16          6.01         -6.77        19.59 o                         
   1   1  16          5.91        101.12        41.35 o                         
   2   1  16          2.63         47.76        34.23 o                         
  -1   2  16          0.22         59.39        42.53 o                         
   0   2  16          0.08        -15.37        22.46 o                         
   1   2  16          6.89         -7.28        26.97 o                         
                                                                                
