# Supplementary material for: Quaternary and quinary molecular solids based on structural inequivalence and combinatorial approaches: 2-nitro­resorcinol and 4,6-di­chloro­resorcinol
Source: IUCrJ. 2021 Jan 11;8(Pt 2):178–85. doi: 10.1107/S2052252520016589 (PMC7924232; doi:10.1107/S2052252520016589)
Supplement: Supplementary file 24 [file m-08-00178-22NRES-TMP-22TBP-DPE-Isup24.hkl]

data_22NRES-TMP-22TBP-DPE-I                                                       
_shelx_title ' 123 in P-1                  New: P-1'                            
_shelx_refln_list_code          4                                               
_shelx_F_calc_maximum      127.86                                               
_exptl_crystal_F_000       418.00                                               
_reflns_d_resolution_high  0.7701                                               
                                                                                
loop_                                                                           
 _space_group_symop_operation_xyz                                               
 'x, y, z'                                                                      
 '-x, -y, -z'                                                                   
                                                                                
_cell_length_a     7.4890                                                       
_cell_length_b     9.1070                                                       
_cell_length_c    14.1870                                                       
_cell_angle_alpha  97.784                                                       
_cell_angle_beta   93.611                                                       
_cell_angle_gamma  90.872                                                       
                                                                                
_shelx_F_squared_multiplier     1.000                                           
                                                                                
loop_                                                                           
 _refln_index_h                                                                 
 _refln_index_k                                                                 
 _refln_index_l                                                                 
 _refln_F_squared_calc                                                          
 _refln_F_squared_meas                                                          
 _refln_F_squared_sigma                                                         
 _refln_observed_status                                                         
   2   0   0       6017.62       6661.20       109.29 o                         
   3   0   0        248.64        268.84         7.67 o                         
   4   0   0        181.86        168.90         9.10 o                         
   5   0   0        712.97        687.83        26.83 o                         
   6   0   0          3.93          0.22         5.32 o                         
   7   0   0         83.14         76.29        12.72 o                         
   8   0   0          0.17         16.33        11.11 o                         
   9   0   0          5.75         15.61        11.91 o                         
  -9   1   0         88.05        111.09        25.22 o                         
  -8   1   0          1.40         -9.78         9.78 o                         
  -7   1   0        381.55        341.15        20.10 o                         
  -6   1   0          1.37         -5.15         6.09 o                         
  -5   1   0         37.62         40.69         7.03 o                         
  -4   1   0        241.58        272.18         9.54 o                         
  -3   1   0       3366.79       3431.64        73.21 o                         
  -2   1   0       1669.01       2082.38        29.24 o                         
  -1   1   0        337.56        423.04         9.84 o                         
   1   1   0         13.72         24.68         1.65 o                         
   2   1   0       9261.27       9223.98       245.72 o                         
   3   1   0         19.60         32.47         2.99 o                         
   4   1   0       4537.20       4322.66       155.26 o                         
   5   1   0         10.71          6.81         4.53 o                         
   6   1   0        848.53        845.69        55.97 o                         
   7   1   0         51.69         74.08        12.14 o                         
   8   1   0         40.49         27.74         8.62 o                         
   9   1   0          4.61         -6.12        10.05 o                         
  -8   2   0         35.98         30.40        10.44 o                         
  -7   2   0        123.60         77.72        30.46 o                         
  -6   2   0         25.13         39.03         8.04 o                         
  -5   2   0       1105.26       1152.81        39.24 o                         
  -4   2   0         27.02         40.15         4.62 o                         
  -3   2   0        792.89        805.92        42.25 o                         
  -2   2   0       2659.19       2688.27        39.42 o                         
  -1   2   0        666.93        619.54        15.16 o                         
   0   2   0         21.12         15.87         1.28 o                         
   1   2   0       1758.26       1297.36        14.35 o                         
   2   2   0        402.51        427.98        13.95 o                         
   3   2   0        390.20        418.55        10.47 o                         
   4   2   0         21.30         70.03        21.63 o                         
   5   2   0         78.54         78.04         6.98 o                         
   6   2   0        870.60        926.50        72.42 o                         
   7   2   0          5.73         17.82        13.15 o                         
   8   2   0        150.27        167.58        25.51 o                         
   9   2   0         34.33         35.25        15.37 o                         
  -8   3   0          2.70          1.29         6.92 o                         
  -7   3   0         34.46         70.12        21.41 o                         
  -6   3   0        194.05        181.07        12.34 o                         
  -5   3   0        236.43        229.67        13.67 o                         
  -4   3   0       1035.70       1016.22        38.01 o                         
  -3   3   0         24.92         27.37         4.95 o                         
  -2   3   0        112.46        100.30         3.86 o                         
  -1   3   0        563.67        593.46        22.27 o                         
   0   3   0          0.20         20.68         2.12 o                         
   1   3   0         13.11          9.91         1.78 o                         
   3   3   0       1363.07       1314.55        54.14 o                         
   4   3   0         40.74         41.02         4.22 o                         
   5   3   0        331.51        307.92        22.60 o                         
   6   3   0        192.10        193.80        21.99 o                         
   7   3   0         44.56         37.22        15.88 o                         
   8   3   0         16.35         16.20         9.02 o                         
   9   3   0         33.86         30.39        20.19 o                         
  -8   4   0         21.38         19.76        17.46 o                         
  -7   4   0        151.04        157.89        14.26 o                         
  -6   4   0          4.98         25.17         6.33 o                         
  -5   4   0        232.73        226.95        14.21 o                         
  -4   4   0         48.78         61.39         5.30 o                         
  -3   4   0         72.67         65.01         4.71 o                         
  -2   4   0        399.82        464.86        11.01 o                         
  -1   4   0        265.94        331.17        10.30 o                         
   0   4   0          1.96          1.89         3.02 o                         
   1   4   0         83.00         48.50         8.45 o                         
   2   4   0          0.16         -1.11         1.75 o                         
   3   4   0        549.47        514.45        11.90 o                         
   4   4   0         17.13         18.27         4.70 o                         
   5   4   0          1.57         12.77         6.52 o                         
   6   4   0        188.11        192.21        16.58 o                         
   7   4   0         19.27          0.33         4.58 o                         
   8   4   0         23.87         12.21        15.38 o                         
  -8   5   0         69.49        112.01        36.36 o                         
  -7   5   0          7.50         16.99         8.76 o                         
  -6   5   0          2.06          4.96         8.41 o                         
  -5   5   0          1.26          7.92         4.46 o                         
  -4   5   0        366.41        352.46        14.18 o                         
  -3   5   0          1.80          1.75         3.87 o                         
  -2   5   0        122.73         93.26        10.13 o                         
  -1   5   0        870.69        905.18        21.46 o                         
   0   5   0         52.94         77.42         8.91 o                         
   1   5   0          3.20         -1.87         3.16 o                         
   2   5   0         79.52         67.68         5.49 o                         
   3   5   0        484.35        515.84        53.78 o                         
   4   5   0         81.88         84.33        18.03 o                         
   5   5   0          2.57         -5.28         7.04 o                         
   6   5   0        110.23         92.91        16.02 o                         
   7   5   0         11.12         12.69        12.43 o                         
   8   5   0         15.36         20.19        13.44 o                         
  -8   6   0          5.71         11.06        19.47 o                         
  -7   6   0         92.23         86.31        23.57 o                         
  -6   6   0         16.25         26.26         9.05 o                         
  -5   6   0         29.51         41.97         6.41 o                         
  -4   6   0        321.11        327.79        18.87 o                         
  -3   6   0        132.44         84.57        12.57 o                         
  -2   6   0         68.44         60.83         5.74 o                         
  -1   6   0         37.54         34.74         7.16 o                         
   0   6   0         22.37         28.32         4.10 o                         
   1   6   0        794.07        661.00        34.58 o                         
   2   6   0          0.11          4.20         3.82 o                         
   3   6   0          4.48         10.93         7.22 o                         
   4   6   0        100.26        116.96        13.10 o                         
   5   6   0         31.23         32.77        25.25 o                         
   6   6   0          9.11         11.78         9.18 o                         
   7   6   0         14.34         17.60        11.77 o                         
   8   6   0          9.50         50.08        24.21 o                         
  -7   7   0          5.86         -4.59         8.37 o                         
  -6   7   0        169.99        145.71        17.41 o                         
  -5   7   0          0.64         -6.71         6.71 o                         
  -4   7   0        334.76        280.00        15.42 o                         
  -3   7   0        179.72        168.98        12.65 o                         
  -2   7   0        253.26        223.27        11.47 o                         
  -1   7   0         66.67         66.69         6.58 o                         
   0   7   0         30.37         35.02         4.93 o                         
   1   7   0         58.64         60.02        12.15 o                         
   2   7   0         50.76        101.72        29.49 o                         
   3   7   0        107.89        150.73        25.54 o                         
   4   7   0          5.33         22.45        16.81 o                         
   5   7   0         18.99         30.80        10.66 o                         
   6   7   0          2.78          9.02        14.91 o                         
   7   7   0          0.84          0.89        18.79 o                         
  -7   8   0          1.66         -7.18        11.14 o                         
  -6   8   0         59.80         58.83        14.77 o                         
  -5   8   0         15.59         26.15         9.98 o                         
  -4   8   0         78.70         59.63         9.31 o                         
  -3   8   0          8.35          8.81         5.15 o                         
  -2   8   0        141.21        134.68        10.49 o                         
  -1   8   0         33.16         33.80         7.90 o                         
   0   8   0         94.56         74.56        11.46 o                         
   1   8   0         44.89         54.41         9.17 o                         
   2   8   0         80.94         90.46        10.62 o                         
   3   8   0         74.62         93.83        13.98 o                         
   4   8   0          2.48          8.34        10.27 o                         
   5   8   0         53.42         37.07        18.32 o                         
   6   8   0          4.31         -3.90        12.43 o                         
  -6   9   0          0.00         10.49        10.02 o                         
  -5   9   0         25.37         17.24        24.32 o                         
  -4   9   0          5.99          3.01         7.99 o                         
  -3   9   0         10.30          6.70         7.77 o                         
  -2   9   0        145.74        152.00        22.60 o                         
  -1   9   0         96.26         98.48        15.23 o                         
   0   9   0          0.88          6.27         8.42 o                         
   1   9   0          0.63         14.99         6.65 o                         
   2   9   0        159.59        218.35        31.90 o                         
   3   9   0         20.98         16.44         9.14 o                         
   4   9   0         43.48        110.09        19.98 o                         
   5   9   0          0.00         14.34        13.66 o                         
   6   9   0         10.64          9.48        20.98 o                         
  -5  10   0          5.42         31.47        23.60 o                         
  -4  10   0          6.96         17.91        11.86 o                         
  -3  10   0         15.04          9.40        11.26 o                         
  -2  10   0        120.21         81.04        16.81 o                         
  -1  10   0         60.89         65.97        10.74 o                         
   0  10   0          8.23         -1.25         6.18 o                         
   1  10   0          3.47          6.65        15.02 o                         
   2  10   0         35.82         15.73        10.43 o                         
   3  10   0          3.55          5.07         9.53 o                         
   4  10   0          0.63         26.94        15.52 o                         
  -3  11   0         10.73          7.40        14.59 o                         
  -2  11   0         20.31         53.24        21.77 o                         
  -1  11   0          7.63          7.54        16.96 o                         
   0  11   0          9.86         12.00        14.80 o                         
   1  11   0         30.53          9.27        12.14 o                         
   3  11   0          0.00         19.33        13.98 o                         
  -3 -11   1          3.66         25.07        14.16 o                         
  -2 -11   1          6.07         -2.77        32.80 o                         
  -1 -11   1          1.96          4.68         8.93 o                         
   0 -11   1          0.68         -2.50         8.08 o                         
   1 -11   1          5.51         13.18        17.75 o                         
   2 -11   1          2.44          6.47        16.09 o                         
   3 -11   1          1.55         -2.51        14.80 o                         
  -4 -10   1         11.90          1.50         8.72 o                         
  -3 -10   1         15.06         20.45        14.80 o                         
  -2 -10   1          6.80         37.89        40.02 o                         
  -1 -10   1          0.00          9.98         7.81 o                         
   0 -10   1         18.33         20.98         8.74 o                         
   1 -10   1          1.19          2.70         6.27 o                         
   2 -10   1          0.81          4.13         6.42 o                         
   3 -10   1          2.38         16.74        19.76 o                         
   4 -10   1          1.27          4.46        10.86 o                         
   5 -10   1         58.16         42.25        25.72 o                         
  -6  -9   1          0.57          7.74        13.33 o                         
  -5  -9   1          0.90          4.85        11.21 o                         
  -4  -9   1         14.39          4.31        17.39 o                         
  -3  -9   1         22.88         21.28        11.00 o                         
  -2  -9   1         59.91         66.96        13.78 o                         
  -1  -9   1         37.78         44.01        10.15 o                         
   0  -9   1         73.68         53.09         9.88 o                         
   1  -9   1         73.69         62.44        11.25 o                         
   2  -9   1         85.78         77.23        14.04 o                         
   3  -9   1         32.68          6.34         7.39 o                         
   4  -9   1          0.61         -7.79        17.64 o                         
   5  -9   1         12.78         21.17        11.59 o                         
   6  -9   1          4.83          3.92         6.92 o                         
  -6  -8   1         10.80         13.72        12.76 o                         
  -5  -8   1         74.91        107.07        19.50 o                         
  -4  -8   1        104.78        126.52        29.60 o                         
  -3  -8   1         65.38         72.93        16.67 o                         
  -2  -8   1         14.65         15.65         7.45 o                         
  -1  -8   1         46.09         48.46        15.12 o                         
   0  -8   1        206.03        197.74        14.26 o                         
   1  -8   1          3.73          8.69         7.18 o                         
   2  -8   1          1.52         14.22         5.48 o                         
   3  -8   1        392.83        336.90        37.29 o                         
   4  -8   1          6.02          1.96         7.05 o                         
   5  -8   1         12.64         23.57         9.51 o                         
   6  -8   1         97.24         83.63        15.30 o                         
  -7  -7   1         22.00         20.05        20.05 o                         
  -6  -7   1          9.94         20.20        12.65 o                         
  -5  -7   1         35.60         45.37        23.46 o                         
  -4  -7   1        436.84        521.26        32.58 o                         
  -3  -7   1        413.43        442.48        28.20 o                         
  -2  -7   1        112.70        108.68        30.86 o                         
  -1  -7   1        193.82        179.62        17.31 o                         
   0  -7   1         82.20         61.56         8.57 o                         
   1  -7   1          9.72          7.49         3.60 o                         
   2  -7   1        287.77        314.68        35.58 o                         
   3  -7   1          3.13          8.41         5.33 o                         
   4  -7   1          4.85          4.35         4.74 o                         
   5  -7   1          2.15          6.18         8.62 o                         
   6  -7   1          3.04          7.82         8.24 o                         
   7  -7   1          0.02          5.33         9.84 o                         
  -8  -6   1          0.09          2.50        11.45 o                         
  -7  -6   1          0.88         28.26        17.10 o                         
  -6  -6   1          0.62        -10.92        15.38 o                         
  -5  -6   1        113.93        110.78        15.71 o                         
  -4  -6   1        199.03        237.18        17.86 o                         
  -3  -6   1        102.67        284.12       132.99 o                         
  -2  -6   1          7.86          9.45         5.21 o                         
  -1  -6   1          3.54          5.91         3.91 o                         
   0  -6   1        611.58        643.67        17.88 o                         
   1  -6   1        578.76        617.84        20.97 o                         
   2  -6   1         76.58         71.85         6.35 o                         
   3  -6   1        636.59        594.20        34.56 o                         
   4  -6   1        117.78        116.73        34.95 o                         
   5  -6   1         39.86         30.46        10.13 o                         
   6  -6   1        111.51        106.08        15.33 o                         
   7  -6   1          8.12         19.37         8.92 o                         
   8  -6   1          4.78          3.16        17.17 o                         
  -8  -5   1          0.14          0.04         8.48 o                         
  -7  -5   1          1.15         -8.42        11.17 o                         
  -6  -5   1        171.90        206.20        28.81 o                         
  -5  -5   1         47.01         63.67        11.39 o                         
  -4  -5   1         23.21         47.99        11.78 o                         
  -3  -5   1          4.61          3.32         6.04 o                         
  -2  -5   1        649.62        725.52        37.58 o                         
  -1  -5   1       1562.43       1656.76        40.43 o                         
   0  -5   1        667.98        709.51        19.97 o                         
   1  -5   1        466.56        437.77        13.28 o                         
   2  -5   1          0.03          5.22         4.24 o                         
   4  -5   1        128.36        131.47         8.04 o                         
   5  -5   1          0.15          9.42         4.65 o                         
   6  -5   1         96.58         90.13        17.75 o                         
   7  -5   1         26.96         20.86         7.10 o                         
   8  -5   1          0.03         -2.08        14.08 o                         
  -9  -4   1         35.00          1.08        14.51 o                         
  -8  -4   1         17.22         23.74        13.35 o                         
  -7  -4   1          6.37          6.74         8.25 o                         
  -6  -4   1          0.02          3.72         4.04 o                         
  -5  -4   1         35.34         35.87         9.41 o                         
  -4  -4   1        201.84        232.56        14.71 o                         
  -3  -4   1        232.14        320.78        14.53 o                         
  -2  -4   1        296.99        311.46        17.46 o                         
  -1  -4   1        117.13         99.90         5.92 o                         
   0  -4   1       1465.21       1626.06        54.75 o                         
   1  -4   1        768.29        774.32        35.46 o                         
   2  -4   1        112.99        125.76         5.68 o                         
   3  -4   1         18.75         40.22         4.72 o                         
   4  -4   1        356.80        316.68        18.11 o                         
   5  -4   1        322.07        304.66        13.12 o                         
   6  -4   1         45.54         57.87        10.94 o                         
   7  -4   1          0.39          5.82         9.35 o                         
   8  -4   1          0.79         -0.19         7.82 o                         
   9  -4   1        119.75         94.62        27.01 o                         
  -9  -3   1          1.51          3.38        11.21 o                         
  -8  -3   1        118.91        154.90        32.58 o                         
  -7  -3   1        212.71        205.55        19.35 o                         
  -6  -3   1          0.72         13.44        12.25 o                         
  -5  -3   1         24.20         28.34         5.33 o                         
  -4  -3   1         60.89         85.89         8.02 o                         
  -3  -3   1         50.41         38.95         2.85 o                         
  -2  -3   1         24.95         14.61         4.04 o                         
  -1  -3   1       2335.31       2194.83        42.19 o                         
   0  -3   1          4.93          4.05         1.83 o                         
   1  -3   1          0.71          0.41         1.30 o                         
   2  -3   1       3278.05       3396.52        68.72 o                         
   3  -3   1         26.03         64.34         4.49 o                         
   4  -3   1         29.10         74.18         7.39 o                         
   5  -3   1         12.52         14.63         4.37 o                         
   6  -3   1         70.92         74.32         8.20 o                         
   7  -3   1         11.42         39.72        34.52 o                         
   8  -3   1        103.09         63.15        20.69 o                         
   9  -3   1          2.49         -4.45        15.59 o                         
  -9  -2   1          1.58          9.12        17.24 o                         
  -8  -2   1         92.28         97.47        13.24 o                         
  -7  -2   1          5.70         -5.88         6.74 o                         
  -6  -2   1        260.48        351.05        19.59 o                         
  -5  -2   1         51.22         59.84         6.57 o                         
  -4  -2   1       1769.41       1887.51        51.17 o                         
  -3  -2   1        179.78        231.03        11.80 o                         
  -2  -2   1          8.60         10.75         1.69 o                         
  -1  -2   1       1524.54       1480.36        25.50 o                         
   0  -2   1          8.16          7.97         2.73 o                         
   1  -2   1        895.58        882.79        11.68 o                         
   2  -2   1       2333.25       2317.35        33.66 o                         
   3  -2   1        461.08        559.45        11.91 o                         
   4  -2   1        510.94        527.69        13.83 o                         
   5  -2   1        138.61        174.32        11.41 o                         
   6  -2   1        739.04        842.16        34.82 o                         
   7  -2   1         39.40         57.58        12.02 o                         
   8  -2   1         18.50         28.32        13.54 o                         
   9  -2   1          4.40          4.51         9.65 o                         
  -9  -1   1         36.94         18.03        18.90 o                         
  -8  -1   1          4.27         10.88         8.67 o                         
  -7  -1   1        211.00        203.21        15.72 o                         
  -6  -1   1          6.95         11.65         9.95 o                         
  -5  -1   1         19.96         47.89         7.39 o                         
  -4  -1   1        494.35        467.12        13.62 o                         
  -3  -1   1       3676.24       3528.62        73.84 o                         
  -2  -1   1       7454.98       7285.94       127.11 o                         
  -1  -1   1       1907.22       1571.89        29.46 o                         
   1  -1   1        552.69        540.70         8.55 o                         
   2  -1   1       1399.61       1287.92        25.79 o                         
   3  -1   1        168.78        180.06         9.45 o                         
   4  -1   1         99.67         99.93         6.15 o                         
   5  -1   1        203.98        246.09        13.03 o                         
   6  -1   1        909.73        817.25        32.08 o                         
   7  -1   1          5.66         54.95        24.28 o                         
   8  -1   1          0.64         -1.15        12.86 o                         
   9  -1   1          5.18         -0.37         8.76 o                         
  -9   0   1          0.56         -4.88        19.65 o                         
  -8   0   1          0.91         -4.02         6.36 o                         
  -7   0   1         11.79         25.79         8.35 o                         
  -6   0   1        296.75        290.76        15.12 o                         
  -5   0   1          4.32          3.73         4.23 o                         
  -4   0   1          0.72         54.53         8.98 o                         
  -3   0   1       1922.38       1640.10        48.86 o                         
  -2   0   1       1289.14       1679.41        24.32 o                         
  -1   0   1          5.17          9.32         1.08 o                         
   1   0   1        120.08         89.77         3.16 o                         
   2   0   1       9829.96       9145.63       161.61 o                         
   3   0   1        525.11        654.25        16.36 o                         
   4   0   1        567.70        485.27        18.11 o                         
   5   0   1        160.51        157.48        11.68 o                         
   6   0   1         10.77         13.21        11.89 o                         
   7   0   1         87.26         63.37        12.44 o                         
   8   0   1          1.23         51.24        38.40 o                         
   9   0   1          0.34         -0.68         9.57 o                         
  -9   1   1         22.58         16.38        12.79 o                         
  -8   1   1         75.56         75.20        11.37 o                         
  -7   1   1          0.10         -2.66         6.99 o                         
  -6   1   1        369.10        345.54        22.88 o                         
  -5   1   1         26.91         21.05         4.64 o                         
  -4   1   1       1206.42       1098.29        25.38 o                         
  -3   1   1         36.52         28.61         3.31 o                         
  -2   1   1        562.91        442.24        17.94 o                         
  -1   1   1       1883.99       1738.98        26.60 o                         
   1   1   1       1863.78       1823.83        27.37 o                         
   2   1   1       1675.56       1532.66        29.09 o                         
   3   1   1        102.34        134.33         6.85 o                         
   4   1   1        307.45        342.96        13.74 o                         
   5   1   1          7.98         20.62         9.09 o                         
   6   1   1          1.44         -8.77         8.77 o                         
   7   1   1        139.46        127.62        15.75 o                         
   8   1   1         41.66         36.64        17.03 o                         
   9   1   1         14.30         26.31        14.17 o                         
  -8   2   1          0.16          4.43         8.68 o                         
  -7   2   1        116.50         85.30        22.21 o                         
  -6   2   1         54.74         55.22        13.40 o                         
  -5   2   1         70.45         68.75         8.33 o                         
  -4   2   1         45.12         43.27         5.88 o                         
  -3   2   1          0.93         -4.62         6.07 o                         
  -2   2   1        334.12        297.35         9.20 o                         
  -1   2   1          0.83         -1.29         2.01 o                         
   0   2   1       8020.20       7386.09       100.55 o                         
   1   2   1          6.71         47.52         8.84 o                         
   2   2   1       3047.34       3041.60        52.48 o                         
   3   2   1          6.77          9.43         2.43 o                         
   4   2   1        358.76        428.15        13.83 o                         
   5   2   1        108.57         94.20         8.08 o                         
   6   2   1          0.50         11.04         5.94 o                         
   7   2   1          3.26         -8.15         8.15 o                         
   8   2   1          1.24          3.48         9.51 o                         
   9   2   1         70.23         38.73        20.98 o                         
  -9   3   1         22.62         12.72        18.46 o                         
  -8   3   1          2.02          0.98         7.16 o                         
  -7   3   1         93.25        110.81        12.67 o                         
  -6   3   1        350.00        264.77        15.85 o                         
  -5   3   1         39.57         52.85         7.33 o                         
  -4   3   1        312.04        332.09        11.67 o                         
  -3   3   1         14.79         13.98         6.29 o                         
  -2   3   1         17.36         18.25         2.95 o                         
  -1   3   1        346.09        373.63         7.22 o                         
   0   3   1        835.28        794.18        14.86 o                         
   1   3   1         16.96         38.93         2.82 o                         
   2   3   1        150.89        145.90         7.33 o                         
   3   3   1         42.85         21.41         7.69 o                         
   4   3   1        468.58        456.70        19.20 o                         
   5   3   1         29.15         25.29        10.99 o                         
   6   3   1          6.70          8.75         7.45 o                         
   7   3   1         48.97         67.32        13.08 o                         
   8   3   1         13.96          4.36         8.46 o                         
   9   3   1         32.41          1.58        15.88 o                         
  -9   4   1          1.04        -19.26        19.69 o                         
  -8   4   1         49.40         18.64        11.54 o                         
  -7   4   1          3.13          5.75         9.27 o                         
  -6   4   1          8.64         16.09         6.01 o                         
  -5   4   1        205.56        196.36        13.11 o                         
  -4   4   1         92.59        105.68         8.08 o                         
  -3   4   1       1681.01       1682.95        46.98 o                         
  -2   4   1       1230.01       1410.93        25.67 o                         
  -1   4   1         18.40         10.89         5.14 o                         
   0   4   1        342.39        463.31        11.78 o                         
   1   4   1        101.91        135.14         9.38 o                         
   2   4   1         72.04         91.25         9.12 o                         
   3   4   1         84.38        103.49        11.89 o                         
   4   4   1        224.02        202.38        17.72 o                         
   5   4   1         13.32         18.45         7.50 o                         
   6   4   1          4.00          0.87         4.32 o                         
   7   4   1          0.06         -2.49         5.00 o                         
   8   4   1          8.13         11.06        14.15 o                         
  -8   5   1          1.66          1.23         8.40 o                         
  -7   5   1         15.47         14.15        11.06 o                         
  -6   5   1         14.46         26.45         9.56 o                         
  -5   5   1         60.93         64.45        20.19 o                         
  -4   5   1         48.28         78.31        19.97 o                         
  -3   5   1          1.10          4.14         3.32 o                         
  -2   5   1        247.51        212.44        11.46 o                         
  -1   5   1          8.32          3.65         3.47 o                         
   0   5   1        117.35        133.79         5.62 o                         
   1   5   1          2.31          4.83         2.76 o                         
   2   5   1         44.06         28.16         6.47 o                         
   3   5   1         40.69         35.87         8.44 o                         
   4   5   1         13.29         -2.73         2.73 o                         
   5   5   1        205.60        122.52        67.25 o                         
   6   5   1         11.29          7.76        10.56 o                         
   7   5   1         20.65         17.75        15.95 o                         
   8   5   1          0.03         33.12        16.24 o                         
  -8   6   1        135.15        134.60        25.04 o                         
  -7   6   1         32.44         57.84        25.94 o                         
  -6   6   1          0.54         -8.69         8.69 o                         
  -5   6   1        351.41        321.12        21.16 o                         
  -4   6   1          0.40         -5.52         5.52 o                         
  -3   6   1         80.89         96.16         7.90 o                         
  -2   6   1          6.73         -3.59         8.19 o                         
  -1   6   1          0.23          3.29         3.02 o                         
   0   6   1          0.02          7.72         3.25 o                         
   1   6   1        198.58        222.38         9.83 o                         
   2   6   1        246.78        272.60        22.85 o                         
   3   6   1         57.49         74.00         9.94 o                         
   4   6   1          0.03         -1.72         6.25 o                         
   5   6   1          1.26          3.08         7.25 o                         
   6   6   1         40.01         17.85        10.18 o                         
   7   6   1         12.42         17.37        15.73 o                         
   8   6   1          1.63        -10.71        16.60 o                         
  -7   7   1          8.05          9.08        10.17 o                         
  -6   7   1         72.94         49.98        19.83 o                         
  -5   7   1         19.84         38.47         9.25 o                         
  -4   7   1         18.12         21.74         9.16 o                         
  -3   7   1        105.93        111.91         8.90 o                         
  -2   7   1        129.67        119.23        12.25 o                         
  -1   7   1          1.43          1.22         3.72 o                         
   0   7   1          9.32         11.36         5.68 o                         
   1   7   1         84.75         90.07         6.83 o                         
   2   7   1         37.31         40.08        18.36 o                         
   3   7   1         24.43         29.52         9.84 o                         
   4   7   1        100.64        120.62        16.55 o                         
   5   7   1         11.65         17.85        10.28 o                         
   6   7   1          4.38         15.50        11.63 o                         
   7   7   1          1.15         -1.15        13.44 o                         
  -7   8   1         35.63         22.80        11.90 o                         
  -6   8   1         13.63         17.04        10.67 o                         
  -5   8   1         68.64         67.25        18.18 o                         
  -4   8   1         15.60          8.53         8.52 o                         
  -3   8   1         84.71         61.07        11.35 o                         
  -2   8   1        210.62        188.39        21.20 o                         
  -1   8   1          3.37          0.73         3.76 o                         
   0   8   1        136.85        149.39        10.69 o                         
   1   8   1          0.02         -2.38         6.50 o                         
   2   8   1         31.44         70.99        21.16 o                         
   3   8   1          1.85         -0.07        10.20 o                         
   4   8   1        101.92        117.37        19.23 o                         
   5   8   1         12.56          8.33        14.94 o                         
   6   8   1          8.38          1.54        17.24 o                         
  -6   9   1         23.85          7.83        17.89 o                         
  -5   9   1          4.00          3.28         8.51 o                         
  -4   9   1          0.63         -6.40        10.07 o                         
  -3   9   1          0.66          9.42        11.06 o                         
  -2   9   1          6.21         -2.37        11.42 o                         
  -1   9   1        215.91        149.49        13.94 o                         
   0   9   1          2.43          4.91         5.85 o                         
   1   9   1          0.19         13.22         9.30 o                         
   2   9   1          2.36         -1.11        10.99 o                         
   3   9   1         46.48         37.12        11.44 o                         
   4   9   1        118.58        165.74        26.47 o                         
   5   9   1          1.21         -2.25        12.12 o                         
  -5  10   1          8.58         51.95        20.12 o                         
  -4  10   1          4.38          2.97         9.61 o                         
  -3  10   1        102.53        105.10        19.91 o                         
  -2  10   1         35.43         61.43        23.28 o                         
  -1  10   1          8.97          3.65         6.52 o                         
   0  10   1          5.72          3.66        11.57 o                         
   1  10   1          5.06         -3.81        10.85 o                         
   3  10   1         11.99          9.61        13.65 o                         
   4  10   1          0.07         25.65        19.83 o                         
  -3  11   1          9.70         15.81        20.19 o                         
  -2  11   1         42.07         33.84        20.55 o                         
  -1  11   1         63.31        101.45        31.47 o                         
   0  11   1         12.40         37.86        19.69 o                         
   1  11   1          5.33        -14.23        17.32 o                         
   2  11   1          0.91        -10.00        11.06 o                         
  -3 -11   2          5.89          0.21         9.67 o                         
  -2 -11   2          2.97        -15.73        15.73 o                         
  -1 -11   2          5.25          5.65         9.16 o                         
   0 -11   2          2.52          0.00         7.69 o                         
   1 -11   2         10.11         12.00        15.45 o                         
   2 -11   2         15.07         24.90        11.08 o                         
   3 -11   2         26.38         62.44        22.85 o                         
  -5 -10   2         23.81         66.46        33.84 o                         
  -4 -10   2          6.90         11.93        26.80 o                         
  -3 -10   2          0.25          3.29        26.04 o                         
  -2 -10   2         32.99         63.86        26.66 o                         
  -1 -10   2         24.00         20.09         9.02 o                         
   0 -10   2         48.93         38.88        11.01 o                         
   1 -10   2          5.99          3.27         6.67 o                         
   2 -10   2         28.63         18.49         7.89 o                         
   3 -10   2          0.00         12.48        10.48 o                         
   4 -10   2          3.71         -7.87        15.66 o                         
   5 -10   2          3.39         14.59        13.53 o                         
  -6  -9   2          2.13          7.26        16.88 o                         
  -5  -9   2          0.75          9.14        10.99 o                         
  -4  -9   2          4.51         11.75         9.96 o                         
  -3  -9   2         32.87         38.75        11.50 o                         
  -2  -9   2          4.03          0.40         6.22 o                         
  -1  -9   2          4.58          5.50         7.40 o                         
   0  -9   2         22.62         38.49         8.29 o                         
   1  -9   2         73.20         68.25        11.88 o                         
   2  -9   2        116.08        106.25        11.05 o                         
   3  -9   2          4.15         31.61        13.08 o                         
   4  -9   2          7.55          8.81         8.82 o                         
   5  -9   2          0.01         -1.39         8.07 o                         
   6  -9   2          0.62         -8.91        18.97 o                         
  -7  -8   2          8.20         14.37        19.04 o                         
  -6  -8   2         33.22         72.23        17.89 o                         
  -5  -8   2         12.02          9.04        10.06 o                         
  -4  -8   2        222.99        291.56        28.01 o                         
  -3  -8   2          0.02          2.10         6.22 o                         
  -2  -8   2        127.11        144.61        14.48 o                         
  -1  -8   2          1.87          0.71         5.48 o                         
   0  -8   2         14.15         19.13         5.04 o                         
   1  -8   2        206.33        159.07        22.99 o                         
   2  -8   2          4.85         12.81        13.83 o                         
   3  -8   2        232.27        229.51        16.51 o                         
   4  -8   2          0.09          4.86         6.18 o                         
   5  -8   2          1.84         13.40        11.21 o                         
   6  -8   2          8.36          2.23         7.40 o                         
   7  -8   2         11.73          3.45        19.90 o                         
  -7  -7   2         32.30         44.76        24.00 o                         
  -6  -7   2         20.82          3.02        12.07 o                         
  -5  -7   2         14.28         27.80        11.98 o                         
  -4  -7   2         92.40        102.63        15.73 o                         
  -3  -7   2          5.57          3.68         6.28 o                         
  -2  -7   2        181.53        199.99        14.73 o                         
  -1  -7   2         27.66         44.26        16.27 o                         
   0  -7   2        100.10        100.60         9.16 o                         
   1  -7   2         20.90         23.34         8.87 o                         
   2  -7   2        146.49        139.65         9.17 o                         
   3  -7   2         46.85         55.96         8.57 o                         
   4  -7   2         79.32         76.56        11.13 o                         
   5  -7   2         79.26         72.87        10.21 o                         
   6  -7   2         13.43         12.00         6.87 o                         
   7  -7   2          1.87          4.31        18.61 o                         
  -8  -6   2         36.84         18.09        18.68 o                         
  -7  -6   2          2.92          6.05        13.08 o                         
  -6  -6   2         28.85         15.97         9.71 o                         
  -5  -6   2         75.81         86.66        13.11 o                         
  -4  -6   2        105.11        123.90        14.66 o                         
  -3  -6   2        122.18        129.38        19.18 o                         
  -2  -6   2          1.51         -8.19         8.19 o                         
  -1  -6   2         28.70         27.51         5.42 o                         
   0  -6   2          6.17         11.37         6.47 o                         
   1  -6   2         16.81         23.94         4.15 o                         
   2  -6   2         91.17         80.11        11.50 o                         
   3  -6   2        114.05        113.23        14.35 o                         
   4  -6   2         44.40         46.22         6.94 o                         
   5  -6   2         22.67         17.53        15.59 o                         
   6  -6   2         15.47         11.21        14.23 o                         
   7  -6   2          3.46         -8.96         9.74 o                         
  -8  -5   2          0.65        -10.98        16.17 o                         
  -7  -5   2         20.02         30.23        13.35 o                         
  -6  -5   2          0.80         -5.60        14.37 o                         
  -5  -5   2          3.45         -0.99         6.04 o                         
  -4  -5   2        150.26        114.38        14.73 o                         
  -2  -5   2        440.87        483.57        20.37 o                         
  -1  -5   2        501.64        571.43        19.38 o                         
   0  -5   2         83.45         78.77         4.41 o                         
   1  -5   2          0.80         -0.10         2.32 o                         
   2  -5   2         71.15         69.48         5.73 o                         
   3  -5   2        223.29        225.88        26.69 o                         
   4  -5   2         88.57         78.02         8.48 o                         
   5  -5   2         47.25         55.42        11.21 o                         
   6  -5   2         26.02         20.07         9.24 o                         
   7  -5   2         48.57         -5.17        11.06 o                         
   8  -5   2         21.61         56.69        22.78 o                         
  -9  -4   2          1.51         12.56        45.12 o                         
  -8  -4   2          1.91        -12.42        12.42 o                         
  -7  -4   2         62.24         53.89        18.54 o                         
  -6  -4   2          3.62         17.96        12.43 o                         
  -5  -4   2         31.78         26.60         4.14 o                         
  -4  -4   2         25.98         19.16         9.05 o                         
  -3  -4   2        211.25        227.73        11.71 o                         
  -2  -4   2         12.93         17.75         5.71 o                         
  -1  -4   2         36.87         27.54         3.49 o                         
   0  -4   2       1978.70       1923.96        33.61 o                         
   1  -4   2        171.71        198.93         6.35 o                         
   2  -4   2        261.41        262.11        10.48 o                         
   3  -4   2         85.71         73.50         7.28 o                         
   4  -4   2          0.19          4.31         4.31 o                         
   5  -4   2         86.69         74.00         9.04 o                         
   6  -4   2         76.11         67.61        22.42 o                         
   7  -4   2          0.21        -18.18        18.18 o                         
   8  -4   2         20.92         14.19        13.08 o                         
   9  -4   2         16.00          7.26        19.69 o                         
  -8  -3   2         40.86         97.28        25.51 o                         
  -7  -3   2         56.83         59.06        10.85 o                         
  -6  -3   2         13.96          7.22         5.91 o                         
  -5  -3   2          0.68          2.81         3.85 o                         
  -4  -3   2         79.54         75.08         4.96 o                         
  -3  -3   2         63.46         72.26         8.30 o                         
  -2  -3   2        535.79        568.79        16.57 o                         
  -1  -3   2        326.01        327.58        20.69 o                         
   0  -3   2       1148.75       1031.37        14.57 o                         
   1  -3   2       1190.10       1175.60        18.47 o                         
   2  -3   2        443.70        574.49        11.93 o                         
   3  -3   2        908.86        958.78        24.28 o                         
   4  -3   2        436.30        385.76        12.08 o                         
   5  -3   2        161.96        141.97         9.39 o                         
   6  -3   2         32.48         36.56         9.41 o                         
   7  -3   2          6.67         12.21        11.85 o                         
   8  -3   2          0.68         -8.52        10.30 o                         
   9  -3   2         13.45          4.55        11.94 o                         
  -9  -2   2          9.44         28.13        11.62 o                         
  -8  -2   2         20.52         10.88        13.44 o                         
  -7  -2   2         26.25         30.55         9.85 o                         
  -6  -2   2        526.30        563.95        28.92 o                         
  -5  -2   2        362.81        380.55        21.11 o                         
  -4  -2   2        906.79       1029.31        42.82 o                         
  -3  -2   2        220.67        316.48        11.40 o                         
  -2  -2   2       1101.48       1039.44        22.87 o                         
  -1  -2   2       2572.48       2874.07        47.97 o                         
   0  -2   2        893.45        874.84        21.52 o                         
   1  -2   2         25.67         35.87         6.47 o                         
   2  -2   2         30.07         61.35         7.08 o                         
   3  -2   2        103.37        105.05         4.62 o                         
   4  -2   2         30.18         32.31         3.63 o                         
   5  -2   2         28.71         27.58         5.31 o                         
   6  -2   2         11.16          9.41         5.39 o                         
   7  -2   2         51.60         71.86        13.45 o                         
   8  -2   2         21.81         47.64        21.70 o                         
  -9  -1   2         18.47         -0.14         7.57 o                         
  -8  -1   2          2.27         15.83         9.33 o                         
  -7  -1   2         18.25         29.70        12.18 o                         
  -6  -1   2        308.95        301.46        15.66 o                         
  -5  -1   2         18.93         16.17         4.98 o                         
  -4  -1   2        746.52        694.16        23.46 o                         
  -3  -1   2        334.00        338.78        11.42 o                         
  -2  -1   2       2691.11       2389.16        56.98 o                         
  -1  -1   2        284.61        307.94         9.99 o                         
   0  -1   2       4982.28       4212.78        36.12 o                         
   1  -1   2         87.24        128.38         6.51 o                         
   2  -1   2         67.31         52.11         2.01 o                         
   3  -1   2         12.25         46.05         3.33 o                         
   4  -1   2          4.85          7.07         3.63 o                         
   5  -1   2          4.33         22.85         7.11 o                         
   6  -1   2        281.17        256.44        19.10 o                         
   7  -1   2        163.03        151.16        18.56 o                         
   8  -1   2          6.97          7.62        10.50 o                         
   9  -1   2          4.69          5.23        10.66 o                         
  -9   0   2         24.41         10.77         9.36 o                         
  -8   0   2          0.89          7.67         6.86 o                         
  -7   0   2         30.96         10.77         9.27 o                         
  -6   0   2         42.10         52.06         6.86 o                         
  -5   0   2         49.05         51.80         9.99 o                         
  -4   0   2          8.76         97.80         9.16 o                         
  -3   0   2         21.56         85.19         5.26 o                         
  -2   0   2        414.85        702.28        12.89 o                         
  -1   0   2        450.71        441.36        10.92 o                         
   1   0   2       1909.64       1742.34        37.76 o                         
   2   0   2       1358.61       1232.97        54.53 o                         
   3   0   2        168.08        246.33         7.11 o                         
   4   0   2        251.18        246.62        11.93 o                         
   5   0   2        227.62        241.06        10.78 o                         
   6   0   2        304.99        346.25        23.36 o                         
   7   0   2         57.43         41.09         8.10 o                         
   8   0   2         36.36         57.55        16.01 o                         
   9   0   2          1.93          6.97        17.46 o                         
  -9   1   2          0.01         -2.79         9.09 o                         
  -8   1   2          7.96         28.36        20.62 o                         
  -7   1   2         21.94         20.91         7.45 o                         
  -6   1   2          6.44          0.58         5.67 o                         
  -5   1   2        152.20        154.51         8.80 o                         
  -4   1   2          8.90         25.63         4.56 o                         
  -3   1   2         55.99         65.21         5.64 o                         
  -2   1   2       1748.70       1430.32        19.07 o                         
  -1   1   2       1612.12       1405.86        27.34 o                         
   0   1   2       7281.67       7495.22        91.68 o                         
   1   1   2        153.12        184.93         5.03 o                         
   2   1   2       1016.01        944.79        22.47 o                         
   3   1   2         12.75         17.54         2.38 o                         
   4   1   2        519.36        516.77        25.28 o                         
   5   1   2        271.25        256.32        18.33 o                         
   6   1   2          3.38          5.88         4.69 o                         
   7   1   2         22.87         37.03         8.71 o                         
   8   1   2          8.27         24.60        13.72 o                         
   9   1   2         12.12         -1.60         9.93 o                         
  -8   2   2         10.57         -3.44         6.02 o                         
  -7   2   2         64.78         59.61         9.42 o                         
  -6   2   2        155.00        127.60         9.72 o                         
  -5   2   2        211.27        237.14        18.90 o                         
  -4   2   2        294.36        290.12        16.85 o                         
  -3   2   2        491.94        559.50        12.68 o                         
  -2   2   2        572.60        536.14        14.62 o                         
  -1   2   2         25.48         25.36         2.92 o                         
   0   2   2        273.25        231.46        13.35 o                         
   1   2   2       1963.89       1840.76        23.09 o                         
   2   2   2         14.38         45.74         2.72 o                         
   3   2   2         48.47         39.15         3.64 o                         
   4   2   2          0.21         17.03         4.09 o                         
   5   2   2          0.52          4.84         4.03 o                         
   6   2   2        205.11        210.64        60.50 o                         
   7   2   2          0.15          0.17         7.08 o                         
   8   2   2          4.89         11.01        10.94 o                         
   9   2   2         11.38         21.21        13.54 o                         
  -9   3   2         11.04         -1.65        15.09 o                         
  -8   3   2          3.95          7.90         9.02 o                         
  -7   3   2         60.97         52.77        13.88 o                         
  -6   3   2        981.24        877.89        30.19 o                         
  -5   3   2        189.49        206.36        14.73 o                         
  -4   3   2         24.85         25.55         5.42 o                         
  -3   3   2         30.78         36.18         7.73 o                         
  -2   3   2        159.58        201.53        14.15 o                         
  -1   3   2        249.94        253.91         5.11 o                         
   0   3   2        205.67        158.78        14.31 o                         
   1   3   2        410.85        391.35        12.88 o                         
   2   3   2         21.26         32.72         6.39 o                         
   3   3   2        226.40        248.48         7.49 o                         
   4   3   2          5.84          0.66         2.73 o                         
   5   3   2         14.05         16.66         5.71 o                         
   6   3   2         47.36         65.26         7.65 o                         
   7   3   2          9.56          2.61         5.04 o                         
   8   3   2          5.85          4.02         8.30 o                         
   9   3   2         16.08          6.11        16.38 o                         
  -8   4   2         44.99         25.27        12.05 o                         
  -7   4   2         46.77         22.44        12.00 o                         
  -6   4   2         40.29         45.70         9.99 o                         
  -5   4   2        117.88        188.17        25.15 o                         
  -4   4   2         92.47         66.18         7.18 o                         
  -3   4   2         79.22         76.50         7.80 o                         
  -2   4   2         45.65         31.54         2.95 o                         
  -1   4   2        271.56        301.67        11.68 o                         
   0   4   2        145.08        146.00         7.90 o                         
   1   4   2        236.15        184.29         9.05 o                         
   2   4   2        225.18        192.34         8.37 o                         
   3   4   2        147.42        108.90        13.51 o                         
   4   4   2         35.86         36.73        10.56 o                         
   5   4   2          0.81         -2.55         5.39 o                         
   6   4   2        118.00         87.31         8.60 o                         
   7   4   2         19.02         13.75         8.31 o                         
   8   4   2          0.72         11.71        18.97 o                         
  -7   5   2          7.22         54.89        24.93 o                         
  -6   5   2          4.83          3.40         7.20 o                         
  -5   5   2          7.84         -1.94        11.64 o                         
  -4   5   2        269.19        234.17        16.77 o                         
  -3   5   2        233.27        238.41        15.41 o                         
  -2   5   2         13.99         18.36         3.23 o                         
  -1   5   2         46.58         54.46         4.25 o                         
   0   5   2         89.47        103.57         5.72 o                         
   1   5   2         61.33         57.92         5.76 o                         
   2   5   2         15.97          7.73         2.75 o                         
   3   5   2          0.08          2.06         3.09 o                         
   4   5   2        214.55        261.69        16.66 o                         
   5   5   2         33.02         43.58         9.56 o                         
   6   5   2          0.77          4.68         3.85 o                         
   7   5   2         88.88        112.67        23.93 o                         
   8   5   2         40.19         20.48        22.42 o                         
  -8   6   2         18.08          6.50        10.86 o                         
  -7   6   2          3.33         17.47        10.82 o                         
  -6   6   2        123.44        128.55        15.92 o                         
  -5   6   2         22.79         12.48         8.99 o                         
  -4   6   2          0.24          1.58        13.58 o                         
  -3   6   2        658.74        587.76        22.17 o                         
  -2   6   2          2.23          5.55         2.90 o                         
  -1   6   2         20.08         21.48         3.57 o                         
   0   6   2         17.20         21.40         3.81 o                         
   1   6   2        434.98        451.00        37.83 o                         
   2   6   2        116.72        122.66        10.03 o                         
   3   6   2         85.76         95.19        24.43 o                         
   4   6   2         45.93         56.87        10.33 o                         
   5   6   2         21.27         24.08         9.88 o                         
   6   6   2         44.21         42.17        12.78 o                         
   7   6   2          9.96         -1.37         8.84 o                         
  -7   7   2         15.91         16.70        12.31 o                         
  -6   7   2          6.42          8.53         8.12 o                         
  -5   7   2         16.44         14.86         9.40 o                         
  -4   7   2        217.98        181.02        17.13 o                         
  -3   7   2        101.95         89.58         7.77 o                         
  -2   7   2         79.96         68.08         9.02 o                         
  -1   7   2         55.51         62.38         8.27 o                         
   0   7   2        232.98        214.77        15.84 o                         
   1   7   2         87.05         73.50        13.15 o                         
   2   7   2          0.02         -2.22         3.56 o                         
   3   7   2         69.46         65.57        12.79 o                         
   4   7   2         49.11         48.50        19.90 o                         
   5   7   2         56.15         94.98        23.93 o                         
   6   7   2         18.62         45.41        16.88 o                         
   7   7   2          4.15         10.83        11.25 o                         
  -7   8   2          0.01         10.81        11.53 o                         
  -6   8   2         48.94         23.39        11.93 o                         
  -5   8   2         31.46         36.25        12.14 o                         
  -4   8   2          0.87          6.11         9.27 o                         
  -3   8   2         30.65         40.97        11.01 o                         
  -2   8   2          7.05         -1.90         3.98 o                         
  -1   8   2          0.28         10.29         7.59 o                         
   0   8   2         79.21         53.24        14.73 o                         
   1   8   2          5.50          4.74         6.75 o                         
   2   8   2         71.29         77.95        10.45 o                         
   3   8   2         84.91        131.03        47.85 o                         
   4   8   2        101.45        151.25        32.73 o                         
   5   8   2          1.65         -1.31         9.77 o                         
   6   8   2         16.16         11.58        13.91 o                         
  -6   9   2         32.35         15.75        12.27 o                         
  -5   9   2         45.75         41.97        13.68 o                         
  -4   9   2          0.03          9.21         9.04 o                         
  -3   9   2         30.62         19.06        19.33 o                         
  -2   9   2         97.16        110.08        15.99 o                         
  -1   9   2          7.62         12.37         8.23 o                         
   0   9   2          2.49         -3.57         4.82 o                         
   1   9   2         30.53         31.29         9.02 o                         
   2   9   2          0.02          7.41        14.62 o                         
   3   9   2          2.57          0.47         7.79 o                         
   4   9   2         10.76          3.73        10.13 o                         
   5   9   2         14.22          2.95        16.38 o                         
  -4  10   2          0.06          3.59        19.76 o                         
  -3  10   2         29.65          8.47        10.30 o                         
  -2  10   2         44.60         57.05        16.51 o                         
  -1  10   2          0.10         -7.32         9.17 o                         
   0  10   2          5.48         14.82        16.38 o                         
   1  10   2         26.57         54.10        17.53 o                         
   2  10   2          0.94          5.77         8.41 o                         
   3  10   2         18.26         15.97        20.19 o                         
   4  10   2          7.39          6.04        20.48 o                         
  -2  11   2          1.16         16.88        17.32 o                         
  -1  11   2          7.42          5.24        13.87 o                         
   0  11   2          1.69         15.30        16.24 o                         
   1  11   2          0.05         11.98         9.65 o                         
   2  11   2          7.90         17.67        11.76 o                         
  -3 -11   3          0.11         -9.46        11.50 o                         
  -2 -11   3          2.30         11.58        10.42 o                         
  -1 -11   3         18.16         -7.60         9.83 o                         
   0 -11   3          0.02         15.16        11.15 o                         
   1 -11   3          0.40         -4.86         7.60 o                         
   2 -11   3         12.48         11.85        14.23 o                         
  -5 -10   3          8.58         22.78        25.72 o                         
  -4 -10   3         25.24         37.26        26.15 o                         
  -3 -10   3         35.70         74.09        16.34 o                         
  -2 -10   3          5.17          0.65         7.57 o                         
  -1 -10   3         17.30         33.07        11.65 o                         
   0 -10   3         16.82         21.50        10.27 o                         
   1 -10   3         33.59         39.96        11.28 o                         
   2 -10   3          6.75         20.13         8.35 o                         
   3 -10   3          8.09         16.82        12.04 o                         
   4 -10   3          8.45          6.90        18.90 o                         
   5 -10   3         24.74         68.80        27.27 o                         
  -6  -9   3          6.74          8.47        10.63 o                         
  -5  -9   3         16.47          1.49         8.79 o                         
  -4  -9   3         48.83         33.65        13.22 o                         
  -3  -9   3         53.11         61.99        16.09 o                         
  -2  -9   3        108.26        110.59        20.48 o                         
  -1  -9   3         13.09         17.01         8.09 o                         
   0  -9   3          9.62         21.52         8.79 o                         
   1  -9   3         20.09         33.80        10.99 o                         
   2  -9   3         90.56        102.84        11.69 o                         
   3  -9   3         71.44         78.29        12.12 o                         
   4  -9   3         11.11         16.58         9.25 o                         
   5  -9   3          1.48         16.56        12.57 o                         
  -7  -8   3         11.10          5.24        19.33 o                         
  -6  -8   3         32.26         48.36        15.52 o                         
  -4  -8   3        113.67        162.16        32.91 o                         
  -3  -8   3         19.80         41.96        12.32 o                         
  -2  -8   3        164.75        191.84        17.37 o                         
  -1  -8   3         24.70          8.77         8.48 o                         
   0  -8   3         42.52         46.86        12.16 o                         
   1  -8   3          3.60          7.43         5.90 o                         
   2  -8   3        700.12        693.75        36.28 o                         
   3  -8   3          6.74          9.78         6.19 o                         
   4  -8   3         31.20         40.87        17.24 o                         
   5  -8   3          3.89          8.37         8.35 o                         
   6  -8   3         13.66         -4.23         8.89 o                         
   7  -8   3         14.83         -1.15        15.81 o                         
  -7  -7   3          0.31          7.08        15.56 o                         
  -6  -7   3          3.32          6.75        12.79 o                         
  -5  -7   3         20.64         25.15        13.79 o                         
  -4  -7   3          8.84         50.10        27.16 o                         
  -3  -7   3         27.40         52.46        15.88 o                         
  -2  -7   3        192.59        213.03        31.33 o                         
  -1  -7   3          0.30          0.50         7.54 o                         
   0  -7   3         56.57         48.13         7.32 o                         
   1  -7   3         89.14         78.81         7.48 o                         
   2  -7   3        124.17        112.37         8.38 o                         
   3  -7   3        326.24        372.42        28.31 o                         
   4  -7   3         51.33         80.69        12.16 o                         
   5  -7   3         14.85         19.77         6.91 o                         
   6  -7   3         53.05         13.29        11.18 o                         
   7  -7   3          0.63         -0.50        13.72 o                         
  -8  -6   3          3.80         26.75        28.56 o                         
  -7  -6   3          1.35         15.02        18.25 o                         
  -6  -6   3         40.50         57.05        20.91 o                         
  -5  -6   3        149.35        170.23        45.52 o                         
  -4  -6   3        110.84        123.04        13.36 o                         
  -3  -6   3         38.78         63.29         9.55 o                         
  -2  -6   3         11.46         15.56         7.80 o                         
  -1  -6   3          7.28          2.31         3.90 o                         
   0  -6   3        616.32        742.19        43.04 o                         
   1  -6   3          3.22          6.18         3.21 o                         
   2  -6   3         20.07         26.20         7.97 o                         
   3  -6   3         26.76         43.86         7.32 o                         
   5  -6   3        243.23        207.07        21.60 o                         
   6  -6   3        134.63        130.15        17.76 o                         
   7  -6   3          8.98         10.31        11.60 o                         
   8  -6   3          0.01          8.98        18.75 o                         
  -8  -5   3         18.92         27.73        22.70 o                         
  -7  -5   3          0.33          2.22         9.62 o                         
  -6  -5   3          4.42          6.90        11.28 o                         
  -5  -5   3          0.20          1.60         5.94 o                         
  -4  -5   3         11.80         18.41         7.19 o                         
  -3  -5   3        292.48        324.41        16.91 o                         
  -2  -5   3         58.09         42.60        12.07 o                         
  -1  -5   3        318.82        312.32        17.10 o                         
   0  -5   3        125.05        107.13         9.31 o                         
   1  -5   3         43.01         45.52         7.50 o                         
   2  -5   3          0.05          7.05         5.17 o                         
   3  -5   3         12.21         11.20         5.03 o                         
   4  -5   3         33.25         36.54         6.51 o                         
   5  -5   3         11.12         11.58         8.04 o                         
   6  -5   3          0.00         -4.74         6.04 o                         
   7  -5   3          0.14          7.54        10.99 o                         
   8  -5   3          3.30         -7.90        18.18 o                         
  -9  -4   3         33.26         44.73        40.88 o                         
  -8  -4   3          3.89         11.22        11.61 o                         
  -7  -4   3         58.30         75.37        26.44 o                         
  -6  -4   3         57.84         52.82        11.05 o                         
  -5  -4   3         13.79         15.41         7.41 o                         
  -4  -4   3        161.99        166.31        22.85 o                         
  -3  -4   3         27.59         27.88         8.55 o                         
  -2  -4   3          6.42          8.97         3.89 o                         
  -1  -4   3         29.38         41.16         4.54 o                         
   0  -4   3         32.15         59.37         3.95 o                         
   1  -4   3        210.99        167.84        11.13 o                         
   2  -4   3       1962.41       1945.40        44.27 o                         
   3  -4   3          3.03         21.05         3.71 o                         
   4  -4   3        158.43        165.47        15.52 o                         
   5  -4   3         30.36         27.79        15.52 o                         
   6  -4   3          5.32         -0.70         6.63 o                         
   7  -4   3          2.81          5.85        13.47 o                         
   8  -4   3         26.15         32.81        16.19 o                         
   9  -4   3         93.50        100.80        41.10 o                         
  -9  -3   3         44.09         36.59        16.86 o                         
  -8  -3   3         41.37         59.05        18.97 o                         
  -7  -3   3        127.37        133.28        16.92 o                         
  -6  -3   3        186.10        198.45        15.73 o                         
  -5  -3   3        173.71        169.32         9.75 o                         
  -4  -3   3         14.21         18.06         5.51 o                         
  -3  -3   3        594.87        474.48        59.31 o                         
  -2  -3   3         81.58        103.19         6.09 o                         
  -1  -3   3       1734.35       1477.17        26.02 o                         
   0  -3   3        550.28        610.81        16.17 o                         
   1  -3   3          0.02         10.43         2.37 o                         
   2  -3   3        265.34        255.64         9.99 o                         
   3  -3   3        288.89        256.61         7.82 o                         
   4  -3   3         95.99         98.44         9.25 o                         
   5  -3   3         10.17          1.94         6.68 o                         
   6  -3   3          0.56         -3.94         3.94 o                         
   7  -3   3         78.96         89.42        17.20 o                         
   8  -3   3         61.28         78.83        19.54 o                         
   9  -3   3          3.63         20.99        22.92 o                         
  -9  -2   3          0.37         -2.70        10.22 o                         
  -8  -2   3         26.82         27.71         9.35 o                         
  -7  -2   3        546.70        546.33        58.77 o                         
  -6  -2   3         87.49        114.26        19.05 o                         
  -5  -2   3        326.44        303.00        18.04 o                         
  -4  -2   3        134.16        135.03         6.80 o                         
  -3  -2   3       2932.96       3096.86        76.14 o                         
  -2  -2   3          4.17         46.90        11.68 o                         
  -1  -2   3         90.67         80.16         8.15 o                         
   0  -2   3       2564.22       2155.53        29.51 o                         
   1  -2   3       1610.25       1464.03        20.22 o                         
   2  -2   3        291.02        446.03        13.40 o                         
   3  -2   3        544.64        496.07        17.43 o                         
   4  -2   3        796.82        803.72        27.80 o                         
   5  -2   3         21.92         35.09         4.50 o                         
   6  -2   3         88.74         93.98        16.70 o                         
   7  -2   3          7.00          2.01        12.14 o                         
   8  -2   3         12.85         23.45        13.36 o                         
   9  -2   3         40.87         24.00        21.27 o                         
  -9  -1   3          3.94         12.14         9.03 o                         
  -8  -1   3          0.02         -9.34        13.51 o                         
  -7  -1   3          0.34        -12.36        12.36 o                         
  -6  -1   3        170.13        190.33        23.78 o                         
  -5  -1   3          5.63         15.16         6.43 o                         
  -4  -1   3       1248.90       1311.18        39.01 o                         
  -3  -1   3        663.18        665.57        26.66 o                         
  -2  -1   3       1860.16       1747.57        32.40 o                         
   0  -1   3       1026.45        842.70        13.92 o                         
   1  -1   3        237.40        161.28        20.30 o                         
   2  -1   3        879.74        839.65        33.59 o                         
   3  -1   3       1234.06       1155.46        62.44 o                         
   4  -1   3          6.65         20.43         2.85 o                         
   5  -1   3        984.11       1098.48        45.55 o                         
   6  -1   3          6.51          7.82        16.99 o                         
   7  -1   3         14.99         38.08        16.96 o                         
   8  -1   3          0.16          4.96        13.65 o                         
   9  -1   3          6.97         19.51        13.28 o                         
  -9   0   3          5.96         16.60        17.75 o                         
  -8   0   3         39.67         26.59        11.36 o                         
  -7   0   3         61.28         69.00        11.01 o                         
  -6   0   3         69.80         65.01        10.95 o                         
  -5   0   3        149.25        131.94        11.59 o                         
  -4   0   3       1109.35       1098.45        34.92 o                         
  -3   0   3        233.43        326.26        11.81 o                         
  -2   0   3         23.35         96.57         4.10 o                         
  -1   0   3       1079.50       1057.38        16.79 o                         
   0   0   3       2060.87       1945.70        28.81 o                         
   1   0   3        758.67        704.08        24.75 o                         
   2   0   3        108.65        160.59         7.03 o                         
   3   0   3        124.25        108.02         3.91 o                         
   4   0   3         24.29         40.04         7.90 o                         
   5   0   3         60.61         57.22        10.24 o                         
   6   0   3        352.11        403.20        26.84 o                         
   7   0   3        281.96        381.14        32.44 o                         
   8   0   3         41.16         72.83        15.43 o                         
   9   0   3         54.13        101.83        21.26 o                         
  -9   1   3         15.50          9.77        15.02 o                         
  -8   1   3         22.21         14.66         7.98 o                         
  -7   1   3          0.35         10.12         6.20 o                         
  -6   1   3          4.38          3.57         5.16 o                         
  -5   1   3         43.67         50.22         8.84 o                         
  -4   1   3        116.83         81.94         9.34 o                         
  -3   1   3        819.74        760.44        14.72 o                         
  -2   1   3       1028.06        916.13        30.32 o                         
  -1   1   3          0.98          4.57         0.79 o                         
   0   1   3      16348.16      14464.89       166.01 o                         
   1   1   3        699.03        718.79        23.73 o                         
   2   1   3          1.17          1.77         5.07 o                         
   3   1   3        303.17        261.36        17.01 o                         
   4   1   3        131.03        122.76        10.79 o                         
   5   1   3          8.80         24.78         5.52 o                         
   6   1   3        221.60        268.71        30.75 o                         
   7   1   3        162.46        140.75        25.72 o                         
   8   1   3          0.08          9.70        13.87 o                         
   9   1   3          2.54        -10.51        13.60 o                         
  -9   2   3         87.08         96.12        22.32 o                         
  -8   2   3          0.95         10.69        10.92 o                         
  -7   2   3        211.08        203.83        27.66 o                         
  -6   2   3        148.39        126.31         9.94 o                         
  -5   2   3         11.94         11.35         8.08 o                         
  -4   2   3         96.79        132.88        13.36 o                         
  -3   2   3         96.30         79.51         8.01 o                         
  -2   2   3        190.53        191.92         9.00 o                         
  -1   2   3          1.46         15.64         7.18 o                         
   0   2   3       3936.49       4011.63        65.94 o                         
   1   2   3        111.22        131.51         4.79 o                         
   2   2   3          1.14          4.37         4.96 o                         
   3   2   3        758.72        795.98        22.18 o                         
   4   2   3        479.69        420.74        24.82 o                         
   5   2   3          3.20          5.00         4.14 o                         
   6   2   3        208.36        215.84        28.52 o                         
   7   2   3        108.34        142.38        16.61 o                         
   8   2   3         29.44         18.97        10.93 o                         
   9   2   3          2.57         47.68        49.22 o                         
  -9   3   3          0.21          5.88        11.14 o                         
  -8   3   3          0.00          1.44         7.61 o                         
  -7   3   3         27.69         16.31        14.87 o                         
  -6   3   3          5.10          1.93         7.90 o                         
  -5   3   3        156.21        117.79         7.71 o                         
  -4   3   3         37.10         31.93         8.23 o                         
  -3   3   3        130.94        117.86         9.13 o                         
  -2   3   3        464.86        477.00        27.37 o                         
  -1   3   3        570.54        536.20        16.32 o                         
   0   3   3        873.67        720.78        20.14 o                         
   1   3   3          5.82         19.11         4.05 o                         
   2   3   3        101.08        143.99         6.70 o                         
   3   3   3         22.64         22.99         2.93 o                         
   4   3   3        168.50        166.60         8.52 o                         
   5   3   3         28.59         25.36         4.73 o                         
   6   3   3         13.07          8.65        10.96 o                         
   7   3   3         15.30          2.83         5.06 o                         
   8   3   3         25.28         14.90         9.58 o                         
   9   3   3          4.43          9.05        17.46 o                         
  -9   4   3          3.34         48.57        24.50 o                         
  -8   4   3          4.03         -2.87        10.85 o                         
  -6   4   3          9.94         23.06        18.61 o                         
  -5   4   3          2.31        -13.44        13.44 o                         
  -4   4   3         93.40         92.18         9.77 o                         
  -3   4   3        375.70        405.34        19.72 o                         
  -2   4   3         20.59         35.12         7.51 o                         
  -1   4   3        401.99        414.74        44.80 o                         
   0   4   3        476.71        546.44        12.56 o                         
   1   4   3        534.61        439.73        25.61 o                         
   2   4   3        601.75        467.42        35.70 o                         
   3   4   3        138.58        132.94        12.68 o                         
   4   4   3         34.50         24.87         7.66 o                         
   5   4   3        342.59        282.11        24.86 o                         
   6   4   3          9.52         10.20        11.21 o                         
   7   4   3         13.20         25.15        18.25 o                         
   8   4   3          6.86          6.25        16.53 o                         
  -8   5   3        119.18        138.38        31.97 o                         
  -7   5   3         10.54         16.08        10.92 o                         
  -6   5   3         56.87         75.41        14.98 o                         
  -5   5   3        193.51        197.87        17.09 o                         
  -4   5   3        507.21        466.69        23.00 o                         
  -3   5   3          3.59         11.31         5.88 o                         
  -2   5   3        321.12        268.25        22.70 o                         
  -1   5   3        141.55        146.27         7.91 o                         
   0   5   3        218.71        222.79         8.59 o                         
   1   5   3         32.50         22.26         3.92 o                         
   2   5   3        139.83        131.72        18.64 o                         
   3   5   3         24.50         24.10         3.81 o                         
   4   5   3         11.61          2.82         7.90 o                         
   5   5   3         19.92         24.79        15.52 o                         
   6   5   3         77.90         69.02        16.89 o                         
   7   5   3          2.87         -4.31        13.79 o                         
   8   5   3          7.53         18.25        20.19 o                         
  -8   6   3          3.02         17.30        13.45 o                         
  -7   6   3          0.05          0.43        10.27 o                         
  -5   6   3          0.85        -10.86        14.05 o                         
  -4   6   3        557.54        596.31        30.05 o                         
  -3   6   3         14.39         22.48         7.89 o                         
  -2   6   3        126.40        108.01        19.54 o                         
  -1   6   3        224.09        198.88        10.56 o                         
   0   6   3         75.43         53.21         5.52 o                         
   1   6   3        212.50        208.74        24.54 o                         
   2   6   3        396.15        387.34        20.61 o                         
   3   6   3        435.34        469.79        25.84 o                         
   4   6   3         38.63         23.30        27.84 o                         
   5   6   3          0.45         -2.44         9.56 o                         
   7   6   3         32.17         14.44        15.73 o                         
  -7   7   3        111.72        128.69        25.51 o                         
  -6   7   3          0.11         -7.40        17.75 o                         
  -5   7   3          6.61          9.16         8.56 o                         
  -4   7   3          0.19          0.19         6.18 o                         
  -3   7   3         46.25         45.84         9.63 o                         
  -2   7   3         51.74         47.57        12.73 o                         
  -1   7   3          0.10          3.08         3.76 o                         
   0   7   3        125.55        131.37        18.90 o                         
   1   7   3        116.41        104.25        24.54 o                         
   2   7   3        273.91        295.39        19.55 o                         
   3   7   3        117.37        160.41        20.58 o                         
   4   7   3          7.57          1.47         7.39 o                         
   5   7   3         59.99         70.09        17.07 o                         
   7   7   3          3.65         10.35        18.90 o                         
  -6   8   3         24.92         41.43        21.27 o                         
  -5   8   3          0.27         -6.68         8.95 o                         
  -4   8   3          0.59         16.81         9.32 o                         
  -3   8   3         72.52         65.48        14.25 o                         
  -2   8   3          2.93         -9.74         9.74 o                         
  -1   8   3        221.88        186.16        15.55 o                         
   0   8   3          4.20          9.13         7.62 o                         
   1   8   3         55.52         40.46         6.86 o                         
   2   8   3         67.83         54.97         9.75 o                         
   3   8   3         70.83         79.75        20.19 o                         
   4   8   3        148.30        230.89        28.73 o                         
   5   8   3         35.56         89.70        27.98 o                         
   6   8   3          4.00          8.34        12.14 o                         
  -6   9   3         35.02         26.51        17.53 o                         
  -5   9   3         21.57         18.82        22.78 o                         
  -4   9   3         32.41         26.41        12.11 o                         
  -3   9   3         25.38         35.04        11.25 o                         
  -2   9   3         22.30         38.03        13.00 o                         
  -1   9   3         18.36         13.26         5.68 o                         
   0   9   3          6.18         11.83         8.14 o                         
   1   9   3        105.01         86.34        29.47 o                         
   2   9   3          0.01          3.76         7.02 o                         
   3   9   3          9.37         -4.45        14.91 o                         
   4   9   3         11.16          8.00        11.43 o                         
   5   9   3         45.25         36.48        34.81 o                         
  -4  10   3          4.19          1.80        13.47 o                         
  -3  10   3          4.98          0.51         8.81 o                         
  -2  10   3         95.87         82.19        23.57 o                         
  -1  10   3        105.60         94.46        17.80 o                         
   0  10   3          1.52          3.82         6.42 o                         
   1  10   3          2.44         -4.10         8.05 o                         
   2  10   3          1.72         -6.93         8.08 o                         
   3  10   3         12.78         18.75        20.76 o                         
   4  10   3          0.39          0.79        15.02 o                         
  -2  11   3         41.81         45.41        25.36 o                         
   1  11   3          0.15        -13.29        14.37 o                         
  -3 -11   4          0.65         43.25        17.11 o                         
  -2 -11   4         25.00         17.24        18.68 o                         
  -1 -11   4          0.09         22.20        23.03 o                         
   0 -11   4         53.62         67.45        36.03 o                         
   1 -11   4         21.52         24.50        17.03 o                         
   2 -11   4         39.01         40.79        13.92 o                         
   3 -11   4         48.14         29.22        12.39 o                         
  -4 -10   4         19.11         16.09        13.94 o                         
  -3 -10   4          0.57         -4.77        10.14 o                         
  -2 -10   4          0.68          6.28        10.31 o                         
  -1 -10   4          0.84          2.73         7.97 o                         
   0 -10   4         10.63          3.01         8.03 o                         
   1 -10   4          0.02         -5.69        12.79 o                         
   2 -10   4         11.26          4.55         8.25 o                         
   3 -10   4          2.18         -1.44         6.46 o                         
   4 -10   4        121.59        163.22        23.62 o                         
   5 -10   4          1.64         47.92        29.31 o                         
  -6  -9   4         41.80         53.28        34.77 o                         
  -5  -9   4         13.61          7.89        10.06 o                         
  -4  -9   4         25.17         33.69        16.38 o                         
  -3  -9   4         15.73         18.02        10.41 o                         
  -2  -9   4          0.01          0.71         6.79 o                         
  -1  -9   4         59.79         62.86        12.24 o                         
   0  -9   4         37.14         47.78        11.78 o                         
   1  -9   4          9.15          4.71         5.09 o                         
   2  -9   4          3.22          3.30         5.69 o                         
   3  -9   4          8.39          7.25         7.05 o                         
   4  -9   4         28.17         24.09        11.83 o                         
   5  -9   4         24.07         34.26        19.68 o                         
  -6  -8   4         19.81         14.30        17.24 o                         
  -5  -8   4          0.18         -0.84         7.19 o                         
  -4  -8   4        200.77        229.70        22.08 o                         
  -3  -8   4          3.03          1.70         6.79 o                         
  -2  -8   4        117.78        137.95        27.73 o                         
  -1  -8   4         11.30          3.25         6.34 o                         
   0  -8   4         45.16         52.02         9.33 o                         
   1  -8   4         20.16         40.45         6.65 o                         
   2  -8   4         93.89        134.04        10.97 o                         
   3  -8   4         17.81         47.69         8.51 o                         
   4  -8   4         36.22         46.81        11.81 o                         
   5  -8   4         32.84         11.12         7.32 o                         
   6  -8   4          9.50         -2.16        12.29 o                         
   7  -8   4          0.01        -12.65        21.63 o                         
  -7  -7   4          5.78          6.91        18.36 o                         
  -6  -7   4          3.38         15.34        11.47 o                         
  -5  -7   4         85.00         99.87        22.92 o                         
  -4  -7   4        398.02        389.06        30.46 o                         
  -3  -7   4         69.74         74.49        13.04 o                         
  -2  -7   4         54.51         66.94        10.37 o                         
  -1  -7   4         10.99         20.66        14.73 o                         
   0  -7   4        240.51        269.36        20.26 o                         
   1  -7   4        147.63        155.68        10.65 o                         
   2  -7   4          5.01          7.32         4.47 o                         
   3  -7   4        480.92        524.95        31.09 o                         
   4  -7   4         39.57         35.18        10.90 o                         
   5  -7   4          6.84          5.65        14.51 o                         
   6  -7   4        123.78        142.04        26.80 o                         
   7  -7   4          9.24         24.28        23.78 o                         
  -8  -6   4         16.95         12.08        13.00 o                         
  -7  -6   4         22.46         34.63        20.12 o                         
  -6  -6   4         15.11         45.98        37.18 o                         
  -5  -6   4         10.82          7.96         7.19 o                         
  -4  -6   4        687.12        736.60        68.69 o                         
  -3  -6   4         92.50         73.89         9.46 o                         
  -2  -6   4         57.76         59.04         8.85 o                         
  -1  -6   4         88.52         90.65         8.15 o                         
   0  -6   4          0.21         -1.12         2.65 o                         
   1  -6   4        246.37        282.79        19.40 o                         
   2  -6   4        897.64        887.63        32.88 o                         
   3  -6   4        193.97        220.01        13.39 o                         
   4  -6   4         22.98         24.49         7.11 o                         
   5  -6   4        109.24         98.56        72.10 o                         
   6  -6   4         43.08         76.02        21.34 o                         
   7  -6   4          3.13         -0.59         8.98 o                         
   8  -6   4         25.19         24.79        24.07 o                         
  -8  -5   4         25.33         42.74        16.15 o                         
  -7  -5   4          3.50        -10.01        10.01 o                         
  -5  -5   4         15.16         12.29         8.91 o                         
  -4  -5   4        185.34        754.91       375.80 o                         
  -3  -5   4          1.86         -2.50         3.84 o                         
  -2  -5   4          7.93          0.40         3.80 o                         
  -1  -5   4        127.44        101.59        13.94 o                         
   0  -5   4       1266.06       1384.01        35.16 o                         
   1  -5   4        181.78        171.84         8.53 o                         
   2  -5   4        165.21        144.71         7.34 o                         
   3  -5   4        666.55        698.08        20.53 o                         
   4  -5   4         12.41         14.86        10.38 o                         
   5  -5   4         65.53         26.76        30.75 o                         
   6  -5   4         24.18         16.23        10.23 o                         
   7  -5   4         63.90         95.49        28.38 o                         
   8  -5   4         13.12         -5.45        14.59 o                         
  -8  -4   4          3.44          9.95        12.73 o                         
  -7  -4   4         48.86         54.25        22.42 o                         
  -6  -4   4          1.58         16.28         8.36 o                         
  -5  -4   4        129.33        132.79        14.33 o                         
  -4  -4   4        146.10        132.23        11.21 o                         
  -2  -4   4         24.38         26.47         4.13 o                         
  -1  -4   4        107.87        150.90         9.99 o                         
   0  -4   4        243.26        261.34        13.18 o                         
   1  -4   4        408.91        361.49        13.13 o                         
   2  -4   4          6.50         12.49         2.81 o                         
   3  -4   4         90.45        116.42         7.52 o                         
   4  -4   4        432.92        412.48        46.05 o                         
   5  -4   4          7.21          7.31         6.67 o                         
   6  -4   4        242.93        238.54        39.80 o                         
   7  -4   4        104.44        109.45        18.90 o                         
   8  -4   4         10.96        -13.72        19.40 o                         
  -9  -3   4          3.22          9.33        11.83 o                         
  -8  -3   4         92.74        132.25        23.84 o                         
  -7  -3   4         13.58         22.30         7.92 o                         
  -6  -3   4          1.90         -0.69        15.95 o                         
  -5  -3   4        187.88        195.95        18.17 o                         
  -4  -3   4         60.89         56.27         5.81 o                         
  -3  -3   4         34.60         38.35         5.48 o                         
  -2  -3   4        305.51        236.16        20.84 o                         
  -1  -3   4       1810.67       1623.34        24.18 o                         
   0  -3   4         10.78         28.29         8.51 o                         
   1  -3   4       4233.08       4466.65        71.70 o                         
   2  -3   4          0.08         14.81         8.10 o                         
   3  -3   4        997.96       1126.90        22.94 o                         
   4  -3   4         19.03         23.26         6.66 o                         
   5  -3   4         39.66         68.58        11.28 o                         
   6  -3   4        128.92        152.96        18.68 o                         
   7  -3   4          0.01          1.68         9.88 o                         
   8  -3   4         19.95         36.74        16.49 o                         
   9  -3   4         30.13          1.01        20.26 o                         
  -9  -2   4         21.13         32.98        15.21 o                         
  -8  -2   4         15.38         16.78         7.43 o                         
  -7  -2   4         31.90         35.87         7.74 o                         
  -6  -2   4          4.38          5.13         6.25 o                         
  -5  -2   4          0.02          0.82         6.16 o                         
  -4  -2   4         33.07         26.83         5.88 o                         
  -3  -2   4        149.42        119.25         7.40 o                         
  -2  -2   4        658.91        646.55        12.31 o                         
  -1  -2   4       2575.50       2224.84        49.14 o                         
   0  -2   4       2830.06       3067.26        59.63 o                         
   1  -2   4        254.34        221.48         6.66 o                         
   2  -2   4       2111.59       2066.96        49.82 o                         
   3  -2   4        122.86        133.86        25.54 o                         
   4  -2   4         13.46         39.37        10.49 o                         
   5  -2   4        414.31        415.55        25.62 o                         
   6  -2   4          2.77         -7.17        10.60 o                         
   7  -2   4         21.10         11.53        10.19 o                         
   8  -2   4         10.13         20.40        13.29 o                         
   9  -2   4         55.43         36.47        18.56 o                         
  -9  -1   4          4.87          4.94        10.06 o                         
  -8  -1   4         39.28         43.39        11.44 o                         
  -7  -1   4         75.79         88.42        12.00 o                         
  -6  -1   4          4.71          8.77         6.26 o                         
  -5  -1   4          1.59          6.20         4.83 o                         
  -4  -1   4        145.73        146.27         9.07 o                         
  -3  -1   4         24.84         73.90         5.28 o                         
  -2  -1   4         64.63         49.48         4.53 o                         
  -1  -1   4       7807.90       7703.18       141.97 o                         
   0  -1   4       1501.26       1422.95        20.47 o                         
   1  -1   4         38.69         35.12         3.31 o                         
   2  -1   4       1625.16       1830.12        43.66 o                         
   3  -1   4        239.11        242.19        18.14 o                         
   4  -1   4        172.51        186.84        13.91 o                         
   5  -1   4        249.04        299.32        28.52 o                         
   6  -1   4        153.02        193.88        21.40 o                         
   7  -1   4          0.49        -16.31        16.31 o                         
   8  -1   4          0.74          1.87        14.94 o                         
   9  -1   4         30.18         43.18        27.66 o                         
  -9   0   4          4.48         13.36        13.36 o                         
  -8   0   4          5.98          6.41         7.07 o                         
  -7   0   4          1.11         -3.35        12.86 o                         
  -6   0   4          9.95          3.41         8.48 o                         
  -5   0   4         49.94         50.63         9.73 o                         
  -4   0   4         14.56         28.53         7.74 o                         
  -3   0   4       1377.87       1263.87        39.23 o                         
  -2   0   4         38.95         31.03         4.11 o                         
  -1   0   4       3066.49       2891.48        48.57 o                         
   0   0   4          3.77         21.20         2.59 o                         
   1   0   4        152.87        105.10         5.74 o                         
   2   0   4         22.25         22.96         2.72 o                         
   3   0   4        385.14        348.38        14.64 o                         
   4   0   4          4.97          1.44         6.83 o                         
   6   0   4       1717.82       1862.30        84.77 o                         
   7   0   4         98.85        120.35        19.68 o                         
   9   0   4          0.02          0.57        12.43 o                         
  -9   1   4         11.94          4.67        15.81 o                         
  -8   1   4          1.68         65.88        18.54 o                         
  -6   1   4         75.00         92.32        12.90 o                         
  -5   1   4          1.10          4.28         7.87 o                         
  -4   1   4        325.10        258.18        10.24 o                         
  -3   1   4        881.56        865.00        28.85 o                         
  -2   1   4          1.01          9.05         4.53 o                         
  -1   1   4       1022.02        945.66        45.59 o                         
   0   1   4        237.52        185.02         9.29 o                         
   1   1   4       2351.03       1988.90        43.54 o                         
   2   1   4        463.98        423.15        12.27 o                         
   3   1   4         40.38         33.65         7.58 o                         
   4   1   4        694.19        710.11        18.58 o                         
   5   1   4        314.36        261.35        38.59 o                         
   6   1   4         17.22         29.73        11.41 o                         
   7   1   4         41.30         82.63        25.29 o                         
   8   1   4          0.09         11.74        12.21 o                         
   9   1   4          3.89          4.10        11.88 o                         
  -9   2   4          0.00          5.74        12.20 o                         
  -8   2   4          1.32          3.63         8.88 o                         
  -7   2   4         28.42         15.79         6.67 o                         
  -6   2   4        274.98        233.79        41.47 o                         
  -5   2   4          0.18          0.85         4.13 o                         
  -4   2   4        113.32         98.82         9.47 o                         
  -3   2   4        671.09        612.83        29.82 o                         
  -2   2   4        550.94        546.55        28.74 o                         
  -1   2   4        534.61        602.09        21.27 o                         
   0   2   4          0.02          2.72         1.59 o                         
   1   2   4       2472.08       2680.01        52.61 o                         
   2   2   4         64.77         64.03         6.75 o                         
   3   2   4        262.51        290.63        11.84 o                         
   4   2   4        435.07        391.75        12.50 o                         
   5   2   4        184.02        178.98        13.89 o                         
   6   2   4         43.64         60.13        19.73 o                         
   7   2   4          3.39         14.32        18.75 o                         
   8   2   4         55.80         33.57        13.33 o                         
   9   2   4         54.99         17.92        13.41 o                         
  -9   3   4         17.45         17.63        12.20 o                         
  -8   3   4          2.83          3.81        14.59 o                         
  -7   3   4         18.19         32.85        11.84 o                         
  -6   3   4        747.39        733.35        68.97 o                         
  -5   3   4         32.70        742.45       410.97 o                         
  -4   3   4          7.99         12.60         6.03 o                         
  -3   3   4         74.60         99.98         8.11 o                         
  -2   3   4        198.01        188.09        17.42 o                         
  -1   3   4        199.66        134.70         3.87 o                         
   0   3   4       1292.13       1042.70        35.96 o                         
   1   3   4        208.54        257.87         7.05 o                         
   2   3   4       2532.60       2303.79        62.90 o                         
   3   3   4         34.07         34.34         9.45 o                         
   4   3   4          1.15          5.96         3.99 o                         
   5   3   4        279.25        252.94        16.93 o                         
   6   3   4          0.75          2.79         4.60 o                         
   7   3   4          5.77          9.44         8.22 o                         
  -7   4   4        118.72        155.87        18.64 o                         
  -6   4   4        436.16        391.90        28.43 o                         
  -5   4   4        458.18        442.38        44.22 o                         
  -4   4   4         30.49         40.17         8.90 o                         
  -3   4   4         45.60         51.41         8.01 o                         
  -2   4   4        630.83        682.57        45.66 o                         
  -1   4   4        500.19        520.87        17.40 o                         
   0   4   4         44.16         29.43         4.67 o                         
   1   4   4         33.68         37.57         7.22 o                         
   2   4   4         25.10         45.27         6.30 o                         
   3   4   4        196.83        165.32        10.49 o                         
   4   4   4        444.56        455.89        20.89 o                         
   5   4   4          1.95          6.52         6.13 o                         
   6   4   4          4.21          5.57         4.20 o                         
   7   4   4         61.40         50.94         9.80 o                         
   8   4   4          3.81          9.63        18.11 o                         
  -8   5   4        102.15        107.48        40.59 o                         
  -7   5   4          1.64          6.04        13.79 o                         
  -6   5   4         60.88         54.03        23.57 o                         
  -5   5   4         44.32         62.79        12.30 o                         
  -4   5   4        163.88        101.66        20.12 o                         
  -3   5   4        581.38        540.68        24.91 o                         
  -2   5   4         20.38         26.57         9.52 o                         
  -1   5   4         89.89         74.77         4.31 o                         
   0   5   4        350.12        306.33        10.67 o                         
   1   5   4        131.30        114.98        14.20 o                         
   2   5   4         85.37         66.97        16.63 o                         
   3   5   4         50.67         62.15         8.92 o                         
   4   5   4         63.65         57.46         6.91 o                         
   5   5   4          0.35         -2.08         6.16 o                         
   6   5   4          8.40         10.42        11.21 o                         
   7   5   4          9.95         16.02        16.09 o                         
   8   5   4          0.29         13.15        18.82 o                         
  -8   6   4          2.00          9.75        29.24 o                         
  -7   6   4         10.10         11.72        10.65 o                         
  -6   6   4         27.95         33.91        15.16 o                         
  -5   6   4          1.22          5.64         8.12 o                         
  -4   6   4        164.32        144.70        28.95 o                         
  -3   6   4         61.66         79.14        11.80 o                         
  -2   6   4         75.44         82.77        12.07 o                         
  -1   6   4         67.60         58.79         5.00 o                         
   0   6   4         80.96         91.83         9.09 o                         
   1   6   4        172.34        165.09        12.89 o                         
   2   6   4          5.33          3.03         4.54 o                         
   3   6   4         35.76         27.34        29.21 o                         
   4   6   4          8.60          9.88         4.83 o                         
   5   6   4          4.37         12.58         9.10 o                         
   6   6   4          3.11          0.99         9.38 o                         
   7   6   4          9.71         20.19        18.39 o                         
  -7   7   4         11.65         17.76        13.32 o                         
  -6   7   4          4.17         11.21        13.44 o                         
  -5   7   4        120.68        109.75        15.80 o                         
  -4   7   4         12.65         19.28         8.68 o                         
  -3   7   4          6.04         -4.07         6.42 o                         
  -2   7   4         21.38         13.20        11.14 o                         
  -1   7   4          3.24          4.44         3.54 o                         
   0   7   4         75.67         73.02         9.56 o                         
   1   7   4        156.78        156.81        10.80 o                         
   2   7   4         17.90          2.73         5.46 o                         
   3   7   4          2.74          2.98         5.31 o                         
   4   7   4         21.47         27.74        13.17 o                         
   5   7   4         20.66         10.55        21.52 o                         
   6   7   4          0.55         11.40        11.08 o                         
  -6   8   4          3.13          7.74        10.07 o                         
  -5   8   4         11.43          8.14         9.01 o                         
  -4   8   4         34.83         47.85        17.03 o                         
  -3   8   4          8.73         15.73        11.85 o                         
  -2   8   4        143.35        165.94        20.04 o                         
  -1   8   4         48.24         42.92         8.46 o                         
   0   8   4         13.66         28.59        10.28 o                         
   1   8   4        180.08        157.95        28.77 o                         
   3   8   4          1.40         10.87        19.00 o                         
   4   8   4          9.82         13.65        14.08 o                         
   5   8   4          6.68         18.97        18.11 o                         
   6   8   4         14.21         32.16        38.65 o                         
  -5   9   4          8.33         -3.16        13.22 o                         
  -4   9   4         28.54         12.77        16.78 o                         
  -3   9   4          4.23         18.46        18.03 o                         
  -2   9   4         10.03         15.59         9.57 o                         
  -1   9   4         10.13         -4.02        13.72 o                         
   0   9   4         19.72         34.19        14.87 o                         
   1   9   4          2.26         -6.74        14.98 o                         
   2   9   4          1.65        -12.29        12.29 o                         
   3   9   4         61.33        102.55        19.17 o                         
   4   9   4         10.38          9.65        13.23 o                         
   5   9   4         21.89         39.95        24.00 o                         
  -4  10   4          3.51          0.41         9.49 o                         
  -3  10   4          0.01         -7.53         9.73 o                         
  -1  10   4         21.63         22.16        26.76 o                         
   0  10   4         19.15         20.09        12.88 o                         
   1  10   4          0.04         -6.76         8.12 o                         
   2  10   4          8.79         -8.55        11.35 o                         
   3  10   4          1.30          2.15         9.19 o                         
  -1  11   4          8.97         28.09        22.42 o                         
   0  11   4          4.39         13.00        16.31 o                         
  -3 -11   5          1.28        -26.80        27.37 o                         
  -2 -11   5          2.92        -22.61        33.34 o                         
  -1 -11   5          0.00         16.11        16.63 o                         
   0 -11   5          0.31         25.92        29.92 o                         
   1 -11   5         12.65         -2.83         9.87 o                         
   2 -11   5         23.66         48.77        25.33 o                         
   3 -11   5          0.75          6.89        10.81 o                         
  -4 -10   5          8.10         -6.42        11.72 o                         
  -3 -10   5          0.05         -6.59         9.80 o                         
  -2 -10   5          0.59         -2.58         9.22 o                         
  -1 -10   5         28.77         46.45        14.30 o                         
   0 -10   5         50.02         66.30        15.52 o                         
   1 -10   5          0.22         25.58        19.61 o                         
   2 -10   5          6.34          3.16        13.00 o                         
   3 -10   5          2.91         13.11        18.50 o                         
   4 -10   5          0.04          2.75         8.67 o                         
  -6  -9   5          4.16         13.51        20.05 o                         
  -5  -9   5          0.04        -12.20        12.28 o                         
  -4  -9   5          0.37         10.71         9.42 o                         
  -3  -9   5        178.85        179.36        22.45 o                         
  -2  -9   5         59.55         57.84        16.09 o                         
  -1  -9   5          0.78         -2.95         9.12 o                         
   0  -9   5          2.04          3.37         7.02 o                         
   1  -9   5          8.45          8.91        14.08 o                         
   2  -9   5         96.18        125.37        13.16 o                         
   3  -9   5          1.04          3.89         5.95 o                         
   4  -9   5          3.13          0.19         5.45 o                         
   5  -9   5          6.15          9.24        13.43 o                         
   6  -9   5         29.06         21.55        27.81 o                         
  -6  -8   5         18.60         12.66        10.75 o                         
  -5  -8   5         56.72         74.30        22.27 o                         
  -4  -8   5          0.14         -4.24        12.21 o                         
  -3  -8   5        103.52        124.94        15.62 o                         
  -2  -8   5          0.34          4.80         6.53 o                         
  -1  -8   5        199.33        191.29        20.80 o                         
   0  -8   5        109.86        124.83        13.34 o                         
   1  -8   5        166.50        152.50        11.83 o                         
   2  -8   5        738.97        844.40        33.06 o                         
   3  -8   5         85.66         83.71        16.99 o                         
   4  -8   5         26.17         28.82        10.97 o                         
   5  -8   5          0.03         -1.46         6.73 o                         
   6  -8   5         27.63         34.70        16.59 o                         
  -7  -7   5         65.35        105.19        31.04 o                         
  -6  -7   5         12.96          1.17         8.93 o                         
  -5  -7   5         65.75         85.12        13.68 o                         
  -4  -7   5         22.94         37.03        10.73 o                         
  -3  -7   5        147.97        194.83        36.36 o                         
  -2  -7   5        204.31        243.07        17.24 o                         
  -1  -7   5        619.40       1127.46       224.56 o                         
   0  -7   5         60.49         64.03         6.42 o                         
   1  -7   5         39.35         50.94         6.21 o                         
   2  -7   5        156.83        148.61        23.35 o                         
   3  -7   5        668.74        688.10        81.98 o                         
   4  -7   5         25.27          2.80        13.33 o                         
   5  -7   5         47.53         20.14        14.18 o                         
   6  -7   5         49.82        110.41        64.23 o                         
   7  -7   5          1.25          3.06        12.51 o                         
  -8  -6   5          9.30         12.95        27.23 o                         
  -7  -6   5         25.94         15.93        12.36 o                         
  -6  -6   5          2.79          6.68        10.39 o                         
  -5  -6   5          5.58         -1.04         6.83 o                         
  -4  -6   5         20.98         39.55        10.49 o                         
  -3  -6   5        319.84        333.02        20.03 o                         
  -2  -6   5        217.23        219.66        24.25 o                         
  -1  -6   5        145.39        144.62        40.88 o                         
   0  -6   5        235.46        261.24        19.54 o                         
   1  -6   5        548.75        608.33        24.78 o                         
   2  -6   5          7.95          8.48         3.92 o                         
   3  -6   5        460.05        462.49        81.30 o                         
   4  -6   5         54.08         41.13        18.64 o                         
   5  -6   5         43.85         21.58        18.11 o                         
   6  -6   5          2.42          2.79         9.34 o                         
   7  -6   5         71.98         79.97        35.85 o                         
   8  -6   5         33.39         36.28        19.15 o                         
  -8  -5   5          0.39         14.27        20.91 o                         
  -7  -5   5          5.47         14.15        17.21 o                         
  -6  -5   5         18.61         76.45        19.97 o                         
  -5  -5   5         26.20         57.86        11.78 o                         
  -4  -5   5        488.18        408.81        63.87 o                         
  -3  -5   5        437.63        443.82        21.11 o                         
  -2  -5   5        277.04        250.23        12.64 o                         
  -1  -5   5          7.97         -0.84         2.95 o                         
   0  -5   5        229.37        302.99        40.97 o                         
   1  -5   5         77.96         76.67         7.67 o                         
   2  -5   5         57.37         66.16        17.25 o                         
   3  -5   5        114.39        119.39         8.29 o                         
   4  -5   5          9.48         13.27         5.73 o                         
   5  -5   5       1062.70       1122.13        95.70 o                         
   6  -5   5         50.99         41.89        17.39 o                         
   7  -5   5        103.02        188.92        26.21 o                         
   8  -5   5         15.07          4.86        13.26 o                         
  -8  -4   5         27.21         15.95        12.33 o                         
  -7  -4   5          2.10          8.80        13.83 o                         
  -6  -4   5         61.90         81.69        14.91 o                         
  -5  -4   5        129.91        161.87        16.84 o                         
  -3  -4   5          6.73          5.48         4.63 o                         
  -2  -4   5        810.84        815.29        25.08 o                         
  -1  -4   5        450.73        363.97        23.93 o                         
   0  -4   5        223.66        233.49         7.02 o                         
   1  -4   5        390.23        420.89        15.81 o                         
   2  -4   5          0.08          2.35         2.89 o                         
   3  -4   5        812.73        803.58        74.40 o                         
   4  -4   5          3.50          7.76         6.49 o                         
   5  -4   5         33.27         70.41        19.40 o                         
   6  -4   5          0.64          6.17        11.24 o                         
   7  -4   5          1.07         -0.36        15.16 o                         
   8  -4   5          6.86         36.14        18.14 o                         
  -9  -3   5         26.99          1.02        11.49 o                         
  -8  -3   5         14.02          3.43         9.82 o                         
  -7  -3   5        208.53        142.76        33.48 o                         
  -6  -3   5          5.24          9.00         5.25 o                         
  -5  -3   5         11.15          9.32         5.09 o                         
  -4  -3   5         45.34         64.59        13.94 o                         
  -3  -3   5        317.39        275.80        23.43 o                         
  -2  -3   5        602.34        676.14        36.93 o                         
  -1  -3   5         79.05         51.32         7.87 o                         
   0  -3   5       1623.94       1522.88        26.20 o                         
   1  -3   5         69.56         84.76         4.64 o                         
   2  -3   5         40.91         60.17         3.74 o                         
   3  -3   5        262.83        244.09        23.17 o                         
   4  -3   5         51.42         74.04        12.07 o                         
   5  -3   5        152.66        124.70        13.61 o                         
   6  -3   5         16.73         28.67        12.30 o                         
   7  -3   5          1.20          9.84        14.23 o                         
   8  -3   5         27.74         10.67        12.47 o                         
  -9  -2   5          4.31         -4.07        15.41 o                         
  -8  -2   5         15.75          8.59         7.86 o                         
  -7  -2   5         13.53         65.67        18.82 o                         
  -6  -2   5         84.59         60.15        20.94 o                         
  -5  -2   5         31.75         30.79         9.48 o                         
  -4  -2   5         79.95         88.35         8.01 o                         
  -3  -2   5         31.70         26.30         3.22 o                         
  -2  -2   5        137.60        141.04         6.17 o                         
  -1  -2   5         84.77         86.57         3.25 o                         
   0  -2   5        471.77        481.02         8.74 o                         
   1  -2   5       2106.18       1883.42        54.17 o                         
   2  -2   5        352.27        418.50        21.59 o                         
   3  -2   5       1029.61       1207.73        38.92 o                         
   4  -2   5         26.93         24.16         6.45 o                         
   5  -2   5         14.53         20.60         9.39 o                         
   6  -2   5          9.69         29.64        10.52 o                         
   7  -2   5          1.81         24.14        17.39 o                         
   8  -2   5         51.26         40.94        17.28 o                         
   9  -2   5          3.61          3.16        17.17 o                         
  -9  -1   5          4.06          3.09         8.72 o                         
  -8  -1   5          5.79         -1.66         6.11 o                         
  -7  -1   5        260.26        273.48        30.21 o                         
  -6  -1   5         31.13         47.64         9.00 o                         
  -5  -1   5          1.79         27.90        22.56 o                         
  -4  -1   5         15.80         46.34        10.99 o                         
  -3  -1   5         80.15        107.15         6.40 o                         
  -2  -1   5        317.59        301.34         9.91 o                         
  -1  -1   5         72.31        111.01         5.00 o                         
   0  -1   5        443.29        450.57         8.77 o                         
   1  -1   5          5.04         15.82         1.90 o                         
   2  -1   5         20.52         42.04         4.96 o                         
   3  -1   5        359.48        358.31        23.71 o                         
   4  -1   5          5.08          9.50         7.47 o                         
   5  -1   5          5.59          1.80         6.47 o                         
   6  -1   5          2.97          6.21         8.34 o                         
   7  -1   5        185.60        197.73        32.69 o                         
   8  -1   5         22.84         49.93        26.73 o                         
   9  -1   5         10.37          4.12        19.47 o                         
  -9   0   5         29.85         64.40        40.49 o                         
  -8   0   5          3.29         -4.46         6.59 o                         
  -7   0   5        126.09        125.87        17.46 o                         
  -6   0   5         14.26          9.46         5.17 o                         
  -5   0   5        190.97        162.74        19.18 o                         
  -4   0   5        357.65        376.98        18.46 o                         
  -3   0   5          1.24          7.81         6.90 o                         
  -2   0   5        132.97         96.45        11.60 o                         
  -1   0   5         51.03         70.01         3.69 o                         
   0   0   5        208.18        246.47         6.67 o                         
   1   0   5       1837.31       1629.09        45.84 o                         
   2   0   5          0.44         -3.14         3.14 o                         
   3   0   5        114.33        165.82        10.68 o                         
   4   0   5        182.05        168.10        12.97 o                         
   5   0   5          0.54         -9.71        15.59 o                         
   6   0   5        469.39        531.18        35.41 o                         
   7   0   5         37.00         24.39        13.08 o                         
   8   0   5         34.01         53.80        46.34 o                         
   9   0   5         24.54         19.26        21.55 o                         
  -9   1   5          5.03         11.40        13.21 o                         
  -8   1   5          0.03         -2.98         9.82 o                         
  -7   1   5          6.68          8.37         6.53 o                         
  -6   1   5         33.94         36.75        10.47 o                         
  -5   1   5        413.62        386.04        28.42 o                         
  -4   1   5         75.91        109.30         5.96 o                         
  -3   1   5         47.52         42.14         3.16 o                         
  -2   1   5        929.25        855.28        36.64 o                         
  -1   1   5          9.40          9.44         4.11 o                         
   0   1   5       1051.42       1002.14        35.24 o                         
   1   1   5        647.35        837.63        78.67 o                         
   2   1   5         15.89         25.46         4.28 o                         
   3   1   5        257.82        195.80        10.87 o                         
   4   1   5          0.53          3.18         5.63 o                         
   5   1   5          1.02         11.50         7.29 o                         
   6   1   5        177.65        208.95        21.13 o                         
   7   1   5        124.41        112.38        18.43 o                         
   8   1   5         13.15         20.52        22.45 o                         
   9   1   5          5.62          3.73        13.29 o                         
  -9   2   5         56.02         28.30        14.55 o                         
  -8   2   5          2.70        -15.02        18.90 o                         
  -7   2   5         35.29         34.64        12.71 o                         
  -6   2   5          0.02         -2.01        10.13 o                         
  -5   2   5          7.04          1.80         8.26 o                         
  -4   2   5        523.36        475.15        23.54 o                         
  -3   2   5         39.35         53.96         8.26 o                         
  -2   2   5         55.96        116.50        19.08 o                         
  -1   2   5       3810.13       3370.17        83.71 o                         
   0   2   5        362.38        499.34        16.27 o                         
   1   2   5        367.70        387.76        22.64 o                         
   2   2   5        298.07        330.93        23.71 o                         
   3   2   5        375.76        346.28        17.79 o                         
   4   2   5         75.09         71.19         5.27 o                         
   5   2   5          6.61          9.85         5.47 o                         
   6   2   5        190.48        203.79        24.43 o                         
   7   2   5         56.16         71.27        19.65 o                         
   8   2   5          9.55         18.75        12.05 o                         
  -9   3   5         19.58          4.55        11.46 o                         
  -8   3   5          3.87          2.98        10.41 o                         
  -7   3   5          0.01          3.15         8.96 o                         
  -6   3   5          0.07          5.53        11.06 o                         
  -5   3   5          6.99         25.65        13.08 o                         
  -4   3   5        513.45        559.19        38.01 o                         
  -3   3   5        254.29        231.98        17.21 o                         
  -2   3   5          0.37         -0.11         3.60 o                         
  -1   3   5         30.35         28.86         7.87 o                         
   0   3   5        866.59        804.41        18.37 o                         
   1   3   5       1475.92       1448.11        48.67 o                         
   2   3   5         65.26         68.39         5.91 o                         
   3   3   5         98.00         78.39        18.07 o                         
   4   3   5         53.32         59.54        24.08 o                         
   5   3   5         45.41         60.06        15.04 o                         
   6   3   5          0.03          7.36         9.16 o                         
   7   3   5         17.15         18.19        22.20 o                         
   8   3   5          6.13        179.21       132.16 o                         
  -8   4   5          3.44         10.74        12.58 o                         
  -7   4   5         23.20         21.77        11.65 o                         
  -6   4   5        421.71        393.36        30.43 o                         
  -5   4   5        117.35        129.68        16.18 o                         
  -4   4   5          0.07          4.83         6.70 o                         
  -3   4   5        251.71        274.71        31.18 o                         
  -2   4   5         24.75         23.74         6.60 o                         
  -1   4   5        144.07        136.87         6.47 o                         
   0   4   5         31.07         26.13         3.55 o                         
   1   4   5         48.71         51.54         7.80 o                         
   2   4   5         46.43         46.02         6.95 o                         
   3   4   5         18.78         19.99         4.03 o                         
   4   4   5         40.30         49.77         8.53 o                         
   5   4   5         48.17         54.45         8.95 o                         
   6   4   5         86.52         85.03        17.16 o                         
   7   4   5         37.12         15.26         9.84 o                         
   8   4   5          6.05         16.74        17.96 o                         
  -8   5   5          0.01         10.70        12.57 o                         
  -7   5   5         61.24         85.45        46.31 o                         
  -6   5   5        416.02        423.46        38.40 o                         
  -5   5   5        160.58        187.78        22.52 o                         
  -4   5   5         36.30         78.24        21.55 o                         
  -3   5   5        633.80        621.53        30.50 o                         
  -2   5   5        133.69        160.41        12.80 o                         
  -1   5   5        252.08        206.35         9.41 o                         
   0   5   5        229.84        217.52         9.49 o                         
   1   5   5         14.25         20.96         3.73 o                         
   2   5   5          0.29          8.24         4.77 o                         
   3   5   5          2.06          1.29         6.75 o                         
   4   5   5         33.80         32.14         5.92 o                         
   5   5   5         24.82          7.74         9.16 o                         
   6   5   5          0.28          3.77         5.88 o                         
   7   5   5          1.79         31.40        22.56 o                         
  -7   6   5          0.03          2.47        10.11 o                         
  -6   6   5          0.03         16.57        19.51 o                         
  -5   6   5          6.60          8.43         9.12 o                         
  -4   6   5         57.26         75.67        18.07 o                         
  -3   6   5         90.16         87.70        12.03 o                         
  -2   6   5        113.55        105.51        11.88 o                         
  -1   6   5        411.58        345.72        35.72 o                         
   0   6   5         12.81         10.36         3.90 o                         
   1   6   5          7.47         11.53         4.30 o                         
   2   6   5        129.02        126.09        16.24 o                         
   3   6   5        133.21        121.20        19.80 o                         
   4   6   5         19.93         43.34        22.24 o                         
   5   6   5         11.27         -1.07         5.91 o                         
   6   6   5          0.48         -6.44        15.09 o                         
   7   6   5          1.13        -13.72        17.60 o                         
  -7   7   5          1.27          2.02        11.36 o                         
  -6   7   5          4.18          3.16        11.28 o                         
  -5   7   5          0.89         11.89        10.27 o                         
  -4   7   5         16.03         24.55        10.92 o                         
  -3   7   5         94.97         73.31        13.32 o                         
  -2   7   5          5.42         18.94         8.19 o                         
  -1   7   5         32.57         35.64         6.89 o                         
   0   7   5         14.32         29.28         7.56 o                         
   1   7   5         16.34         16.17         9.99 o                         
   2   7   5         10.73          5.92         6.17 o                         
   3   7   5        309.26        217.46       142.87 o                         
   4   7   5          7.73         14.37        12.65 o                         
   5   7   5         35.10         35.31        12.19 o                         
  -6   8   5          0.11         -2.96        11.65 o                         
  -5   8   5         38.07         21.47        11.38 o                         
  -4   8   5          3.43         -3.16        17.75 o                         
  -3   8   5          0.75          1.58         7.55 o                         
  -2   8   5          2.38         12.05         8.51 o                         
  -1   8   5          6.04          5.39        10.20 o                         
   0   8   5        106.14         81.86         9.85 o                         
   1   8   5          0.29          8.30         8.48 o                         
   2   8   5          0.97          4.70         7.94 o                         
   3   8   5          0.02         10.09        12.07 o                         
   4   8   5         13.47         24.51        16.67 o                         
   5   8   5         21.16         13.65        17.67 o                         
  -5   9   5          6.02         13.34        14.94 o                         
  -4   9   5         22.93         34.03        19.11 o                         
  -3   9   5         35.47         11.38        10.13 o                         
  -2   9   5         14.41          3.02        11.50 o                         
  -1   9   5         11.61         15.52        10.05 o                         
   0   9   5          1.27         -1.71         8.22 o                         
   1   9   5         23.69         -2.46         6.27 o                         
   2   9   5         20.09         26.89         9.99 o                         
   3   9   5         15.05          6.99        14.59 o                         
   4   9   5          0.15          3.53        14.55 o                         
  -3  10   5         10.48         13.62        12.18 o                         
  -2  10   5          0.07         19.47        17.46 o                         
  -1  10   5          9.95         22.17        14.28 o                         
   0  10   5          1.68          4.53        13.94 o                         
   1  10   5          0.01         -2.30        11.57 o                         
   2  10   5         19.55         20.26        14.30 o                         
   3  10   5         13.86         10.99        15.66 o                         
  -2 -11   6          5.25         -2.57        10.65 o                         
  -1 -11   6         11.69         20.86        15.81 o                         
   0 -11   6         11.65         13.83        12.74 o                         
   1 -11   6          8.34         43.25        29.60 o                         
   2 -11   6          4.69         18.23        13.34 o                         
  -3 -10   6          3.42          6.41        11.78 o                         
  -2 -10   6         21.25         32.52        21.37 o                         
  -1 -10   6          1.03         -3.94        15.27 o                         
   0 -10   6          0.05         -1.70         8.02 o                         
   1 -10   6         19.92         14.10        11.24 o                         
   2 -10   6          5.98          9.41        10.12 o                         
   3 -10   6          6.21          8.04        10.51 o                         
   4 -10   6          0.38         -4.24         8.99 o                         
  -5  -9   6         43.59         19.01        12.68 o                         
  -4  -9   6          1.96          9.74        10.51 o                         
  -3  -9   6          0.03         -2.93         8.84 o                         
  -2  -9   6          2.35          5.01         7.99 o                         
  -1  -9   6         16.07         30.41        12.93 o                         
   0  -9   6         27.98         74.05        14.89 o                         
   1  -9   6          0.72         15.96         8.72 o                         
   2  -9   6          4.73          0.03         6.70 o                         
   3  -9   6          0.01         -3.38         7.55 o                         
   4  -9   6          5.86         10.60         8.98 o                         
   5  -9   6          6.75         14.68        15.90 o                         
  -6  -8   6          0.65         -1.37        15.52 o                         
  -5  -8   6         10.69          9.03         9.39 o                         
  -4  -8   6          9.46         12.72        15.73 o                         
  -3  -8   6         19.17         38.95        14.59 o                         
  -2  -8   6         76.54         85.41        22.42 o                         
  -1  -8   6        244.49        265.94        19.67 o                         
   0  -8   6          6.13         12.72        14.80 o                         
   1  -8   6         42.62         31.03         6.96 o                         
   2  -8   6         68.33         67.38        12.87 o                         
   3  -8   6         24.21         40.21        16.56 o                         
   4  -8   6        248.18        280.71        46.77 o                         
   5  -8   6         10.15         12.50        14.73 o                         
   6  -8   6          9.89         15.78        13.50 o                         
  -7  -7   6          8.28          7.09        10.10 o                         
  -6  -7   6         23.76         64.38        22.27 o                         
  -5  -7   6         25.08         28.01        11.37 o                         
  -4  -7   6         20.50         41.31        17.53 o                         
  -3  -7   6         40.26         44.15         9.55 o                         
  -2  -7   6         85.74         89.38        19.04 o                         
  -1  -7   6         23.80         46.48         8.57 o                         
   0  -7   6         49.91         61.23        11.39 o                         
   1  -7   6        578.43        645.67        25.07 o                         
   2  -7   6        860.00        873.06        41.59 o                         
   3  -7   6        103.48        119.70        14.70 o                         
   4  -7   6         34.00         70.78        17.03 o                         
   5  -7   6          0.07         -2.68         9.88 o                         
   6  -7   6          0.01         -6.13        24.14 o                         
   7  -7   6         11.14         10.68        15.21 o                         
  -8  -6   6          0.03          2.51        15.95 o                         
  -7  -6   6          0.62          1.54         8.91 o                         
  -6  -6   6          4.74          5.39        13.29 o                         
  -5  -6   6         46.12         50.58        11.79 o                         
  -4  -6   6         14.55         11.45         6.40 o                         
  -3  -6   6          4.13          8.07         6.32 o                         
  -2  -6   6          0.07         -0.79         4.89 o                         
  -1  -6   6        114.33        116.95        10.59 o                         
   0  -6   6          0.07          8.00         3.33 o                         
   1  -6   6         26.23         38.63         7.33 o                         
   2  -6   6        878.90       1054.41        33.55 o                         
   3  -6   6          8.53         19.37         9.76 o                         
   4  -6   6          1.19         15.02         8.79 o                         
   5  -6   6         84.36         91.53        24.28 o                         
   6  -6   6        185.26        144.85        34.27 o                         
   7  -6   6          5.12         -3.82        12.00 o                         
  -8  -5   6         15.61         17.80        16.49 o                         
  -7  -5   6         42.88         64.02        17.25 o                         
  -6  -5   6          1.90          4.08        14.80 o                         
  -5  -5   6        310.40        310.53        23.17 o                         
  -4  -5   6         80.19         91.56        12.82 o                         
  -3  -5   6          1.76          8.98         4.71 o                         
  -2  -5   6          8.64         12.19         4.35 o                         
  -1  -5   6        285.22        298.62        24.32 o                         
   0  -5   6        747.56        804.63        21.47 o                         
   1  -5   6         56.67         60.91         8.06 o                         
   2  -5   6          1.44          0.04         3.23 o                         
   3  -5   6         41.93         33.70        12.36 o                         
   4  -5   6         45.64        106.14        26.48 o                         
   5  -5   6         31.91         19.77        11.89 o                         
   6  -5   6         30.24         37.43        18.46 o                         
   7  -5   6         16.73         25.37        16.25 o                         
   8  -5   6          3.68         25.27        17.78 o                         
  -8  -4   6          1.38          3.08        10.20 o                         
  -7  -4   6         30.45         20.14        11.48 o                         
  -6  -4   6          0.06         -2.48         6.95 o                         
  -5  -4   6          0.12          4.64         6.83 o                         
  -4  -4   6          1.48          3.22         4.84 o                         
  -2  -4   6         25.42         22.03         4.38 o                         
  -1  -4   6        811.29        858.12        16.37 o                         
   0  -4   6        242.87        216.46         6.99 o                         
   1  -4   6         94.80         92.00        12.47 o                         
   2  -4   6        101.18        103.08        10.30 o                         
   3  -4   6        121.12        130.46        10.95 o                         
   4  -4   6          3.09          9.12        10.49 o                         
   5  -4   6         13.75         26.62         9.94 o                         
   6  -4   6          7.12          2.14         8.50 o                         
   7  -4   6         47.00         59.32        20.30 o                         
  -9  -3   6          6.94         12.34        14.21 o                         
  -8  -3   6         29.99         29.67        12.94 o                         
  -7  -3   6          1.98          0.13         7.90 o                         
  -6  -3   6         44.94         34.55        13.36 o                         
  -5  -3   6         92.84        934.67        58.56 o                         
  -4  -3   6         36.78         32.19         4.09 o                         
  -3  -3   6          1.52          4.52         3.05 o                         
  -2  -3   6        103.18        118.94         8.55 o                         
  -1  -3   6        749.42        628.89        27.52 o                         
   0  -3   6         29.14         23.44         2.46 o                         
   1  -3   6        627.66        599.62        13.54 o                         
   2  -3   6        459.73        492.96        34.95 o                         
   3  -3   6        331.55        373.09        23.96 o                         
   4  -3   6         26.22         47.35        29.06 o                         
   5  -3   6         93.89        116.77        14.54 o                         
   6  -3   6         24.12         30.77        12.19 o                         
   7  -3   6          9.77         19.80        11.71 o                         
   8  -3   6        126.24        202.74        33.71 o                         
  -9  -2   6          6.84          3.16        16.45 o                         
  -8  -2   6          2.23         10.63        10.50 o                         
  -7  -2   6          1.00         -0.65         4.78 o                         
  -6  -2   6        103.94         96.05        25.54 o                         
  -5  -2   6         46.40         42.80         6.93 o                         
  -4  -2   6         24.86         27.03         3.90 o                         
  -3  -2   6        193.69        200.01         7.52 o                         
  -2  -2   6         97.90        100.42         3.91 o                         
  -1  -2   6        556.68        609.56        13.40 o                         
   0  -2   6          0.75         -0.24         1.40 o                         
   1  -2   6        303.42        330.80        13.84 o                         
   2  -2   6         27.78         36.23         5.89 o                         
   3  -2   6        840.40        983.89        52.66 o                         
   4  -2   6         14.92         16.21         9.52 o                         
   5  -2   6        672.95        735.37        40.13 o                         
   6  -2   6          0.17          0.89         9.23 o                         
   7  -2   6         25.83         57.33        22.49 o                         
   8  -2   6         15.27         24.07        24.57 o                         
  -9  -1   6         13.40         20.26        19.69 o                         
  -8  -1   6          2.68          3.82         6.38 o                         
  -7  -1   6         59.26         34.71         8.48 o                         
  -6  -1   6         23.02         12.04         5.57 o                         
  -5  -1   6          6.71          7.47         5.96 o                         
  -4  -1   6        175.93        158.41        11.55 o                         
  -3  -1   6         38.20         48.32         5.83 o                         
  -2  -1   6        179.28        123.42         5.88 o                         
  -1  -1   6         56.53         46.86         5.07 o                         
   0  -1   6       2040.60       2006.57        57.91 o                         
   1  -1   6         52.74         45.39         4.20 o                         
   2  -1   6         52.38         40.09         4.91 o                         
   3  -1   6        206.35        197.73        11.45 o                         
   4  -1   6         44.31         57.44         9.18 o                         
   5  -1   6        209.43        216.34       147.97 o                         
   6  -1   6          3.93          8.44         9.27 o                         
   7  -1   6         21.80         28.66        20.91 o                         
   8  -1   6         16.66          6.46        11.71 o                         
  -9   0   6          0.01         -5.46        21.05 o                         
  -8   0   6         18.73         23.68        12.36 o                         
  -7   0   6        100.89         98.43        10.96 o                         
  -6   0   6         15.30          7.06         6.20 o                         
  -5   0   6        326.60        274.10        26.08 o                         
  -4   0   6        382.26        299.80        26.44 o                         
  -3   0   6        779.18        818.33        28.33 o                         
  -2   0   6         19.15         21.21         2.46 o                         
  -1   0   6        127.50        111.09         3.85 o                         
   0   0   6       1766.63       1881.27        48.57 o                         
   1   0   6         21.12         20.53         2.44 o                         
   2   0   6        357.40        352.81        13.17 o                         
   3   0   6        747.38        719.46        37.22 o                         
   4   0   6         15.38         36.27         7.09 o                         
   5   0   6         27.46         37.88        11.32 o                         
   6   0   6          0.71          4.21        15.66 o                         
   7   0   6          0.01         -8.16        12.36 o                         
   8   0   6          0.90        -11.42        20.12 o                         
  -9   1   6         31.13         12.88        15.81 o                         
  -8   1   6          1.73          4.10        12.65 o                         
  -7   1   6         64.06         84.92        25.65 o                         
  -6   1   6          9.08          8.29         4.60 o                         
  -5   1   6          4.15          8.39         3.28 o                         
  -4   1   6        198.03        180.69        15.02 o                         
  -3   1   6        372.95        331.62        30.25 o                         
  -2   1   6          3.56          4.45         5.24 o                         
  -1   1   6        902.96        996.82        38.22 o                         
   0   1   6        166.03        137.28        12.49 o                         
   1   1   6        447.52        529.98        24.63 o                         
   2   1   6        293.83        304.16        30.24 o                         
   3   1   6         10.73         31.98         5.14 o                         
   4   1   6         13.11         16.45         6.75 o                         
   5   1   6          9.76         30.01         7.95 o                         
   6   1   6        243.83        187.93        20.15 o                         
   7   1   6          9.03          4.05         8.76 o                         
   8   1   6         10.31         24.23        13.83 o                         
  -9   2   6          7.78         11.14        16.09 o                         
  -8   2   6          5.95         -2.52        10.06 o                         
  -7   2   6        166.23        145.53        23.04 o                         
  -6   2   6         80.01         84.99        17.03 o                         
  -5   2   6         64.42         47.06        13.58 o                         
  -4   2   6         24.13         18.87        13.04 o                         
  -3   2   6        245.20        249.33        16.42 o                         
  -2   2   6        901.34        967.84        31.85 o                         
  -1   2   6       1070.18       1035.62        38.37 o                         
   0   2   6        462.44        354.34        10.82 o                         
   1   2   6        129.46        130.69         8.23 o                         
   2   2   6          2.94         11.07         4.11 o                         
   3   2   6        378.80        344.11        46.52 o                         
   4   2   6         48.36         54.42         5.60 o                         
   5   2   6         89.58         70.56         9.93 o                         
   6   2   6         32.09         47.67        12.14 o                         
   7   2   6         80.11         49.38        13.57 o                         
   8   2   6         10.37          3.31         9.34 o                         
  -8   3   6         14.89         14.64        12.98 o                         
  -7   3   6        178.23        235.03        30.98 o                         
  -6   3   6         66.87         69.15        13.72 o                         
  -5   3   6        349.60        393.05        33.30 o                         
  -4   3   6         71.41         85.01        11.96 o                         
  -3   3   6          1.15         -0.17        10.99 o                         
  -2   3   6        175.46        180.02        11.67 o                         
  -1   3   6          0.55          0.09         2.27 o                         
   0   3   6       1436.36       1432.46        30.10 o                         
   1   3   6        576.94        594.49        15.02 o                         
   2   3   6         12.28         24.04         4.68 o                         
   3   3   6        434.04        500.44        21.41 o                         
   4   3   6        294.82        246.37        17.39 o                         
   5   3   6        153.67        140.56         9.03 o                         
   6   3   6         19.48         23.71        24.07 o                         
   7   3   6          5.03          4.60        12.65 o                         
   8   3   6         16.32         -2.66        15.66 o                         
  -8   4   6         31.15         54.16        15.93 o                         
  -7   4   6         31.02         25.82        17.71 o                         
  -6   4   6         82.42         91.49        15.07 o                         
  -5   4   6        698.50        732.69        39.63 o                         
  -4   4   6        320.09        358.40        24.10 o                         
  -3   4   6        300.63        390.06        31.33 o                         
  -2   4   6        196.23        219.07        14.14 o                         
  -1   4   6        381.48        311.85        73.97 o                         
   0   4   6         16.60         26.22         5.49 o                         
   1   4   6         85.20        121.09        38.15 o                         
   2   4   6         28.18         32.43        14.69 o                         
   3   4   6         10.35          8.26         3.48 o                         
   4   4   6         91.95         91.03         9.55 o                         
   5   4   6         13.36         11.87         5.43 o                         
   6   4   6          4.86          6.51         5.87 o                         
   8   4   6          0.30        -14.87        20.84 o                         
  -8   5   6          5.55          5.78        12.81 o                         
  -7   5   6         31.18         19.00        13.28 o                         
  -6   5   6         37.92         57.90        14.60 o                         
  -5   5   6        148.33        139.88        18.97 o                         
  -4   5   6         71.94         91.34        13.94 o                         
  -3   5   6        109.75        106.25        33.27 o                         
  -2   5   6          0.00         -4.81        20.12 o                         
  -1   5   6        801.56        855.31        32.89 o                         
   0   5   6          6.62          9.60         3.02 o                         
   1   5   6        365.30        341.15        13.63 o                         
   2   5   6        329.10        303.78        13.15 o                         
   3   5   6        192.05        172.27         9.18 o                         
   4   5   6         13.60         12.21         5.32 o                         
   5   5   6         45.96         70.09        21.41 o                         
   6   5   6         50.70         11.75        16.49 o                         
   7   5   6          0.10          1.80        13.36 o                         
  -7   6   6          5.39         18.19        14.00 o                         
  -6   6   6         99.63        126.81        39.01 o                         
  -5   6   6         12.10         13.49        28.09 o                         
  -4   6   6        541.63        556.42        39.76 o                         
  -3   6   6         80.78        108.24        15.13 o                         
  -2   6   6         96.32         86.29        13.29 o                         
  -1   6   6         56.97         57.21         7.28 o                         
   0   6   6         63.28         65.86         8.49 o                         
   1   6   6        909.21        902.58        35.02 o                         
   2   6   6          0.03         -2.96        10.17 o                         
   3   6   6          1.90          1.02         4.10 o                         
   4   6   6         13.18         13.51        15.23 o                         
   5   6   6         22.45         15.14         5.98 o                         
   6   6   6          0.54         -4.38        15.45 o                         
   7   6   6          0.08         -3.31        16.09 o                         
  -7   7   6          0.01        -12.99        22.24 o                         
  -6   7   6         14.83          9.06        11.96 o                         
  -5   7   6          0.27         26.58        14.37 o                         
  -4   7   6         41.48         64.52        15.98 o                         
  -3   7   6         12.28         24.68        11.38 o                         
  -2   7   6        322.61        303.06        48.43 o                         
  -1   7   6         11.33         15.52        10.71 o                         
   0   7   6         19.79         22.50         5.32 o                         
   1   7   6          7.78          5.12         8.48 o                         
   2   7   6         80.57         69.69        14.89 o                         
   3   7   6         36.15         31.33        10.99 o                         
   4   7   6         17.52         16.72         8.55 o                         
   5   7   6         12.29         16.38        15.66 o                         
  -6   8   6         33.80         22.78        18.97 o                         
  -5   8   6         24.30        126.96        24.14 o                         
  -4   8   6          0.12         -3.37         8.95 o                         
  -3   8   6          3.71         -5.21         9.00 o                         
  -2   8   6          0.02          2.30        10.35 o                         
  -1   8   6         41.57         43.94        20.69 o                         
   0   8   6        132.78         93.80        17.92 o                         
   1   8   6          2.24         -0.60         4.90 o                         
   2   8   6         35.11         36.35        14.38 o                         
   3   8   6          2.05          7.27         5.93 o                         
   4   8   6          0.11         10.07        10.44 o                         
   5   8   6          1.16         -2.44        15.88 o                         
  -5   9   6         15.05         16.75        12.90 o                         
  -4   9   6         12.20         27.24        34.95 o                         
  -3   9   6          2.34         10.67        11.30 o                         
  -2   9   6          1.28          6.01         9.55 o                         
  -1   9   6         20.28         23.77        13.09 o                         
   0   9   6         34.80         38.08        28.85 o                         
   2   9   6          1.16         -0.93        10.85 o                         
   3   9   6          3.29         14.30        19.18 o                         
   4   9   6         45.59         36.09        43.83 o                         
  -3  10   6          0.95          0.14        10.63 o                         
  -2  10   6         20.60         -8.31        12.48 o                         
  -1  10   6         24.22         62.94        25.58 o                         
   0  10   6         13.18          3.59        15.66 o                         
   1  10   6         10.89         14.51        14.30 o                         
   2  10   6         13.91          9.20        12.50 o                         
  -2 -11   7          1.84          8.69        13.44 o                         
  -1 -11   7          2.49          6.78        11.04 o                         
   0 -11   7          0.94        -11.28        16.74 o                         
   1 -11   7          6.12          4.20        10.14 o                         
   2 -11   7          1.02         29.24        20.98 o                         
  -4 -10   7          3.67         -8.23        10.92 o                         
  -3 -10   7         18.72          4.66        10.66 o                         
  -2 -10   7         42.26         59.93        15.88 o                         
   0 -10   7         95.78        166.76        42.97 o                         
   1 -10   7          7.43         27.37        19.90 o                         
   2 -10   7         43.86         17.46        17.89 o                         
   3 -10   7          1.18          4.89        10.31 o                         
   4 -10   7         39.70          5.57        14.19 o                         
  -5  -9   7         28.89         88.52        26.08 o                         
  -4  -9   7         40.03         39.53        18.90 o                         
  -3  -9   7         34.74         22.12        11.06 o                         
  -2  -9   7          0.15          2.09         7.59 o                         
  -1  -9   7          2.11          3.49        16.09 o                         
   0  -9   7         39.68         74.91        19.08 o                         
   1  -9   7         70.38        101.67        17.62 o                         
   2  -9   7        101.07        117.60        13.94 o                         
   3  -9   7         43.61         22.98        29.71 o                         
   4  -9   7        130.60        150.06        27.84 o                         
   5  -9   7          7.07         13.70        31.47 o                         
  -6  -8   7          2.53          3.95        17.89 o                         
  -5  -8   7         13.14         17.61        11.55 o                         
  -4  -8   7          1.93         31.29        30.89 o                         
  -3  -8   7        230.08        251.97        29.31 o                         
  -2  -8   7          1.66         15.55         8.08 o                         
  -1  -8   7          0.07          9.92         8.33 o                         
   0  -8   7          2.04          7.04         7.51 o                         
   1  -8   7          0.00         12.14         9.63 o                         
   2  -8   7        113.84        138.03        13.62 o                         
   3  -8   7         16.51         50.71        23.93 o                         
   4  -8   7         17.08          7.11         7.71 o                         
   5  -8   7         12.91         24.29        16.46 o                         
   6  -8   7         55.26         61.03        19.51 o                         
  -7  -7   7          2.32         12.71        12.69 o                         
  -6  -7   7          0.02         -8.05        16.24 o                         
  -5  -7   7          0.02         -2.03         7.52 o                         
  -4  -7   7         55.22         82.48        17.53 o                         
  -3  -7   7         53.91         39.73        18.97 o                         
  -2  -7   7         10.02         18.57        11.24 o                         
  -1  -7   7        528.60        559.22        28.63 o                         
   0  -7   7         33.75         47.59        14.25 o                         
   1  -7   7        303.50        361.11        27.23 o                         
   2  -7   7         57.12         57.02         8.50 o                         
   3  -7   7        118.76        172.15        19.46 o                         
   4  -7   7         72.28        100.52        24.64 o                         
   5  -7   7         25.03         13.79        12.57 o                         
   6  -7   7         49.62         47.03        16.07 o                         
   7  -7   7          1.46         52.94        76.41 o                         
  -7  -6   7          5.91          1.87         9.37 o                         
  -6  -6   7          4.27         -9.17        15.41 o                         
  -5  -6   7         19.45         28.24        12.79 o                         
  -4  -6   7          4.92          7.93         6.27 o                         
  -3  -6   7          1.56         -4.20         5.12 o                         
  -2  -6   7         20.79         35.61         7.11 o                         
  -1  -6   7         97.53        121.51        10.28 o                         
   0  -6   7         38.11         53.21        12.89 o                         
   1  -6   7         90.67         86.29        10.26 o                         
   2  -6   7         28.39         37.77        19.00 o                         
   3  -6   7        862.41       1063.58        75.58 o                         
   4  -6   7          2.69          0.00         4.61 o                         
   5  -6   7        102.06        165.34        23.24 o                         
   6  -6   7          9.96         17.10        18.54 o                         
   7  -6   7         21.89         59.56        28.60 o                         
  -8  -5   7         16.22         17.58        11.89 o                         
  -7  -5   7          1.65          8.79        10.64 o                         
  -6  -5   7         85.89        116.13        14.65 o                         
  -5  -5   7         38.28         48.71        12.72 o                         
  -4  -5   7        812.58        924.78        57.84 o                         
  -3  -5   7          0.08        -10.42        10.42 o                         
  -2  -5   7        163.45        127.44        21.05 o                         
  -1  -5   7          6.84          8.87         3.38 o                         
   0  -5   7          0.08          1.42         2.20 o                         
   1  -5   7         40.91         35.15         4.95 o                         
   2  -5   7        196.33        182.15        10.74 o                         
   3  -5   7         64.76         68.87        11.00 o                         
   4  -5   7         13.85         34.04        10.77 o                         
   5  -5   7         30.85         25.15        14.51 o                         
   6  -5   7          2.67         -4.65        15.73 o                         
   7  -5   7         71.64        128.86        30.46 o                         
   8  -5   7         11.75         14.66        20.15 o                         
  -8  -4   7          0.43        -10.42        21.91 o                         
  -7  -4   7         13.67          0.57        11.85 o                         
  -6  -4   7          0.81         -3.18         7.14 o                         
  -5  -4   7         85.49         71.15        10.31 o                         
  -4  -4   7        206.61        225.87        16.12 o                         
  -3  -4   7         49.75         59.19         9.38 o                         
  -2  -4   7         34.59         24.84         5.79 o                         
  -1  -4   7        125.58         88.06         6.78 o                         
   0  -4   7        591.70        548.10        49.83 o                         
   1  -4   7        187.87        208.88        10.18 o                         
   2  -4   7        599.91        629.55        26.64 o                         
   3  -4   7         24.75         38.43        23.42 o                         
   4  -4   7          0.45         18.97        10.85 o                         
   5  -4   7         48.40         69.19        23.78 o                         
   6  -4   7         30.46         31.41        17.03 o                         
   7  -4   7          0.20         19.76        14.78 o                         
   8  -4   7         12.01          5.26        12.24 o                         
  -8  -3   7         70.93        106.04        20.33 o                         
  -7  -3   7         92.21        107.34        23.46 o                         
  -6  -3   7         69.20         92.44        11.96 o                         
  -5  -3   7         67.98         68.35         8.43 o                         
  -4  -3   7        105.64         89.63        10.78 o                         
  -2  -3   7          0.02          7.93         7.83 o                         
  -1  -3   7          4.99         25.04         7.44 o                         
   0  -3   7        360.68        390.65        13.29 o                         
   1  -3   7         91.62         84.49         7.90 o                         
   2  -3   7         80.14         65.99        12.49 o                         
   3  -3   7        109.29        141.17        12.85 o                         
   4  -3   7        125.32        779.30       359.89 o                         
   5  -3   7          4.02          1.51         6.66 o                         
   6  -3   7        138.03        187.84        22.01 o                         
   7  -3   7          0.01          7.70        10.25 o                         
   8  -3   7          7.77         16.07        16.09 o                         
  -9  -2   7         27.33         -3.88        17.32 o                         
  -8  -2   7         30.33         29.40        13.86 o                         
  -7  -2   7         47.33         57.32        33.98 o                         
  -6  -2   7          1.89         -3.69         5.03 o                         
  -5  -2   7         86.08        103.51         7.41 o                         
  -4  -2   7        121.79        106.05         6.75 o                         
  -3  -2   7        145.04        113.22         5.53 o                         
  -2  -2   7        888.08        823.31        16.71 o                         
  -1  -2   7       3174.44       2806.19        61.50 o                         
   0  -2   7         17.74         36.65         4.06 o                         
   1  -2   7        132.65        110.05         6.83 o                         
   2  -2   7         63.84         40.80         9.14 o                         
   3  -2   7        162.69        157.09        13.19 o                         
   4  -2   7         13.65          9.39         7.36 o                         
   5  -2   7          0.30          8.47        14.98 o                         
   6  -2   7        123.23        146.92        29.60 o                         
   7  -2   7          5.14        -12.75        12.75 o                         
   8  -2   7         11.22         24.48        16.62 o                         
  -9  -1   7         29.78          8.41        20.19 o                         
  -8  -1   7         12.84         10.13        12.79 o                         
  -7  -1   7         84.41        100.06        14.25 o                         
  -6  -1   7          2.69         -1.17         4.30 o                         
  -5  -1   7         59.71         56.08         5.83 o                         
  -4  -1   7         67.73         54.85         4.55 o                         
  -3  -1   7        231.20        215.06         9.41 o                         
  -2  -1   7        306.48        273.99        16.44 o                         
  -1  -1   7        271.82        219.68         7.21 o                         
   0  -1   7          0.02          2.08         2.13 o                         
   1  -1   7        157.60        154.94        10.99 o                         
   2  -1   7        376.33        403.64        26.30 o                         
   3  -1   7        254.51        233.42        28.70 o                         
   4  -1   7        239.69        224.59        28.74 o                         
   5  -1   7        262.08        289.16        23.10 o                         
   6  -1   7         69.59        139.74        25.94 o                         
   7  -1   7         27.41         23.74        14.16 o                         
   8  -1   7         39.34         36.31        16.00 o                         
  -9   0   7          2.94          9.20        20.12 o                         
  -8   0   7          5.13          1.27         8.33 o                         
  -7   0   7         26.40         16.81        23.71 o                         
  -5   0   7        295.95        255.68        29.53 o                         
  -4   0   7          8.72         10.29         6.20 o                         
  -3   0   7       1559.08       1390.02        33.23 o                         
  -2   0   7          2.95          5.61         2.01 o                         
  -1   0   7        800.21        740.25        17.76 o                         
   0   0   7         55.62         60.75         3.94 o                         
   1   0   7         20.12         36.48         2.99 o                         
   2   0   7          3.44          3.94         3.59 o                         
   3   0   7        159.91        146.52         9.62 o                         
   4   0   7         15.71         16.54         8.15 o                         
   5   0   7        128.08        134.85        14.54 o                         
   6   0   7         84.15         88.46        19.08 o                         
   7   0   7         56.09         69.32        14.33 o                         
   8   0   7          1.89          7.69        16.60 o                         
  -9   1   7         39.05         15.40        14.53 o                         
  -8   1   7         12.50         18.46        16.31 o                         
  -7   1   7         53.50         65.04        17.06 o                         
  -6   1   7         44.60         57.94        12.65 o                         
  -5   1   7        231.47        227.97        18.14 o                         
  -4   1   7        292.79        321.00        42.61 o                         
  -3   1   7        651.11        691.03        37.94 o                         
  -2   1   7         22.96         41.74         9.56 o                         
  -1   1   7       1525.83       1692.95        58.77 o                         
   0   1   7         23.11         35.64         3.12 o                         
   1   1   7        245.41        233.25        19.65 o                         
   2   1   7        140.76        123.86        21.84 o                         
   3   1   7        409.59        388.27        19.26 o                         
   4   1   7          1.07          1.18         4.07 o                         
   5   1   7          4.31        -11.55        14.87 o                         
   6   1   7        529.42        543.23        33.82 o                         
   7   1   7         49.63         78.36        17.23 o                         
   8   1   7          1.85         -8.33        11.90 o                         
  -8   2   7         46.25         48.93        33.80 o                         
  -7   2   7          3.87         31.99        22.09 o                         
  -6   2   7          1.22          5.72         8.91 o                         
  -5   2   7         22.16         52.38        18.18 o                         
  -4   2   7        136.05        157.05        15.71 o                         
  -3   2   7         53.13         47.36         8.45 o                         
  -2   2   7          3.95         12.44         5.30 o                         
  -1   2   7        411.92        377.51        13.74 o                         
   0   2   7        605.31        579.68        16.20 o                         
   1   2   7       1565.56       1670.82        57.77 o                         
   2   2   7        202.48        201.56        11.52 o                         
   3   2   7        350.72        288.89        16.44 o                         
   4   2   7         72.01         62.69         8.66 o                         
   5   2   7        108.99         96.73        20.26 o                         
   6   2   7        200.87        177.68        28.45 o                         
   7   2   7         27.42         21.78        13.18 o                         
   8   2   7         10.03          3.66         9.88 o                         
  -8   3   7          4.79        -10.85        22.06 o                         
  -7   3   7         43.73         86.92        22.49 o                         
  -6   3   7        221.86        226.47        44.94 o                         
  -5   3   7         23.03         26.91        10.88 o                         
  -4   3   7         51.97         73.18        12.27 o                         
  -3   3   7        219.74        216.76        22.24 o                         
  -2   3   7        118.79        116.03        13.08 o                         
  -1   3   7         60.24         86.83        14.84 o                         
   0   3   7         61.30         55.31         4.62 o                         
   1   3   7        729.59        668.06        17.34 o                         
   2   3   7          5.74         10.42         5.03 o                         
   3   3   7         30.58         31.14         9.49 o                         
   4   3   7         44.15         39.81        11.91 o                         
   5   3   7          9.90         20.15         5.78 o                         
   6   3   7         31.11         22.54        24.54 o                         
   7   3   7         52.19         57.10        15.02 o                         
   8   3   7          3.70          6.74         9.35 o                         
  -8   4   7         45.10         69.03        28.95 o                         
  -7   4   7         77.15         90.37        17.86 o                         
  -6   4   7        434.65        397.30        31.10 o                         
  -5   4   7        151.87        149.90        19.04 o                         
  -4   4   7         42.39         23.85        19.33 o                         
  -3   4   7        107.08         89.10        12.05 o                         
  -2   4   7         21.95         34.40         7.79 o                         
  -1   4   7         77.89         51.85        18.68 o                         
   0   4   7        309.40        259.14        28.38 o                         
   1   4   7          5.02          6.48         3.39 o                         
   2   4   7         33.60         39.18         6.45 o                         
   3   4   7         14.87         17.16         4.74 o                         
   4   4   7         33.12         16.56        10.32 o                         
   5   4   7         31.49         34.46         7.97 o                         
   6   4   7          0.75          9.62         5.91 o                         
   7   4   7          4.93          4.74         6.44 o                         
  -7   5   7         12.77         31.04        15.32 o                         
  -6   5   7         21.07         28.62        12.95 o                         
  -5   5   7         94.99        126.67        32.19 o                         
  -4   5   7        128.89        158.56        19.00 o                         
  -3   5   7        158.69        194.00        17.42 o                         
  -2   5   7        211.01        261.37        20.91 o                         
  -1   5   7        191.61        194.37        13.58 o                         
   0   5   7        193.00        174.97        12.57 o                         
   1   5   7         51.12         41.89         6.92 o                         
   2   5   7        163.47        169.30        13.00 o                         
   3   5   7         13.34          9.53         5.19 o                         
   4   5   7          9.83          5.10         4.98 o                         
   5   5   7         16.63          4.06         7.22 o                         
   7   5   7         14.66         13.08        18.90 o                         
  -7   6   7          9.94         19.95        13.73 o                         
  -6   6   7        108.49         83.88        37.43 o                         
  -5   6   7         18.45         29.73        16.17 o                         
  -4   6   7         65.53         66.04        14.40 o                         
  -3   6   7          4.25          7.03        18.57 o                         
  -2   6   7         77.20         76.03        12.08 o                         
  -1   6   7         22.04         41.60        16.45 o                         
   0   6   7         50.91         56.12         6.59 o                         
   1   6   7         16.85         18.11         7.69 o                         
   2   6   7        424.25        462.45        26.34 o                         
   3   6   7         75.27         72.65         8.69 o                         
   4   6   7        107.23         81.62         9.42 o                         
   5   6   7          4.07          3.83        10.67 o                         
   6   6   7          1.73        -20.40        20.40 o                         
  -6   7   7          2.09          6.58        11.32 o                         
  -5   7   7          5.34         12.70        13.00 o                         
  -4   7   7          1.66        -10.57        10.57 o                         
  -3   7   7          0.28         -9.25         9.25 o                         
  -2   7   7         86.59         93.25        20.33 o                         
  -1   7   7         23.03         20.23         9.92 o                         
   0   7   7        113.06        120.81        10.30 o                         
   1   7   7          2.13         11.56         9.38 o                         
   2   7   7          6.68         10.36         5.98 o                         
   3   7   7          8.57         -1.59        16.60 o                         
   4   7   7         35.82         13.00        19.79 o                         
   5   7   7         14.28          7.46        18.82 o                         
   6   7   7         29.14         38.51        25.36 o                         
  -5   8   7          1.99         -0.56        15.52 o                         
  -4   8   7          0.29          3.52        21.05 o                         
  -3   8   7         10.08         -0.14         8.69 o                         
  -2   8   7         28.36         28.41        12.14 o                         
  -1   8   7          7.73         18.79         9.07 o                         
   0   8   7         49.64         73.69        12.79 o                         
   1   8   7         24.43         14.20         6.93 o                         
   2   8   7          7.85          3.93         8.70 o                         
   3   8   7         10.44         11.85        16.67 o                         
   4   8   7          4.84          1.84         9.53 o                         
  -4   9   7         33.37         69.50        37.33 o                         
  -3   9   7         15.32         29.15        15.38 o                         
  -2   9   7         55.56         37.21        16.27 o                         
  -1   9   7         31.37         27.65        12.24 o                         
   0   9   7          0.23          9.33        10.15 o                         
   1   9   7         32.62         60.71        17.60 o                         
   3   9   7          0.76         -7.69        15.73 o                         
  -2  10   7          4.48          9.11        12.67 o                         
  -1  10   7         14.22         18.85        23.64 o                         
   0  10   7         12.41          7.91        11.64 o                         
   1  10   7         14.72         10.06        14.15 o                         
  -1 -11   8         29.49         25.00        14.50 o                         
   0 -11   8          0.95         -0.10        10.91 o                         
   1 -11   8         18.11         12.58        14.69 o                         
  -4 -10   8         47.70         16.25        13.31 o                         
  -3 -10   8         10.72         21.77        24.14 o                         
  -2 -10   8          0.08          2.30         9.32 o                         
  -1 -10   8         31.66         40.92        16.67 o                         
   0 -10   8          0.14          9.49        11.46 o                         
   1 -10   8          3.82         10.49        10.28 o                         
   2 -10   8         30.88         26.22        36.61 o                         
   3 -10   8          0.00        379.95       264.36 o                         
   4 -10   8          3.86         -1.01        18.03 o                         
  -5  -9   8         70.22        138.47        30.46 o                         
  -4  -9   8         62.22         83.14        17.67 o                         
  -3  -9   8         13.34         22.25        11.16 o                         
  -2  -9   8          0.18         -9.53         9.53 o                         
  -1  -9   8         17.89         14.73        12.72 o                         
   0  -9   8          3.97         10.82         9.55 o                         
   1  -9   8         34.07         54.46        19.76 o                         
   2  -9   8         18.61         11.10        10.64 o                         
   3  -9   8         19.45          6.76        13.00 o                         
   4  -9   8         12.31          8.13        12.51 o                         
   5  -9   8         74.50        130.21        26.93 o                         
  -6  -8   8          2.72         -3.42        16.96 o                         
  -5  -8   8         77.31         79.42        18.64 o                         
  -4  -8   8         10.33         14.47         8.82 o                         
  -3  -8   8         40.76         67.39        27.34 o                         
  -2  -8   8        137.19        132.22        15.89 o                         
  -1  -8   8         38.61         65.02        15.16 o                         
   0  -8   8          6.41         29.42        10.34 o                         
   1  -8   8          7.60          8.34         6.62 o                         
   2  -8   8        149.92        165.69        25.95 o                         
   3  -8   8          7.49         10.90         9.15 o                         
   4  -8   8          6.06          4.92        17.89 o                         
   5  -8   8          5.38          2.37        16.17 o                         
   6  -8   8         19.33          5.46        16.88 o                         
  -7  -7   8          1.38         -1.65        13.15 o                         
  -6  -7   8          0.52         -0.86        12.43 o                         
  -5  -7   8          4.47          8.16         8.82 o                         
  -4  -7   8         15.41         16.53        15.16 o                         
  -3  -7   8          7.91         10.46         7.30 o                         
  -2  -7   8          5.44         15.69         7.62 o                         
  -1  -7   8         54.60         71.62        11.20 o                         
   0  -7   8         43.08         37.04         5.78 o                         
   1  -7   8         27.97         36.02         7.13 o                         
   2  -7   8        523.50        662.41        37.98 o                         
   3  -7   8          0.45          6.89         5.97 o                         
   4  -7   8          0.23          6.78         9.28 o                         
   5  -7   8         23.70         50.86        16.87 o                         
   6  -7   8          1.33          8.35        19.04 o                         
  -7  -6   8         82.38        100.33        23.89 o                         
  -6  -6   8          5.38          2.17         7.71 o                         
  -5  -6   8         34.97         68.60        13.41 o                         
  -4  -6   8          5.72          4.64         6.16 o                         
  -3  -6   8          7.49          9.41         5.62 o                         
  -2  -6   8         62.95         57.22         8.53 o                         
  -1  -6   8        133.07        176.85        13.89 o                         
   0  -6   8          3.25          0.38         2.78 o                         
   1  -6   8        128.93        130.74         9.28 o                         
   2  -6   8        354.12        360.73        30.32 o                         
   3  -6   8         42.40         34.20        28.78 o                         
   4  -6   8          6.76         21.80        11.90 o                         
   5  -6   8         25.68         27.27        13.63 o                         
   6  -6   8          0.42          1.50         9.18 o                         
   7  -6   8          8.39         10.24        15.88 o                         
  -8  -5   8          2.72          2.95        18.39 o                         
  -7  -5   8          0.02         -4.06         9.89 o                         
  -6  -5   8          2.76         10.13        12.57 o                         
  -5  -5   8         34.51         84.28        18.68 o                         
  -4  -5   8          1.21          8.41        12.72 o                         
  -3  -5   8        273.32        285.38        21.34 o                         
  -2  -5   8        169.03        124.87        15.52 o                         
  -1  -5   8          2.60          0.12         2.37 o                         
   0  -5   8        303.21        265.62        33.41 o                         
   1  -5   8        123.98        111.48        10.98 o                         
   2  -5   8        308.92        287.09        32.75 o                         
   3  -5   8         12.17          6.43         4.66 o                         
   4  -5   8         15.59         43.20        12.62 o                         
   5  -5   8          1.57         -2.22        15.30 o                         
   6  -5   8         54.77         41.25        16.99 o                         
   7  -5   8          6.07          8.78        13.05 o                         
  -8  -4   8          2.05          5.36        10.41 o                         
  -7  -4   8         12.38          6.14         9.00 o                         
  -6  -4   8         14.93         10.03         9.00 o                         
  -5  -4   8         33.74         31.05         9.42 o                         
  -4  -4   8        216.36        196.32        13.63 o                         
  -3  -4   8        179.04        122.90        47.31 o                         
  -2  -4   8          0.16         -2.01         4.00 o                         
  -1  -4   8          2.60          4.78         4.43 o                         
   0  -4   8         93.07         94.70         7.86 o                         
   1  -4   8          7.04          2.62         2.66 o                         
   2  -4   8         50.22         42.96         4.91 o                         
   3  -4   8        114.96        138.47        25.72 o                         
   4  -4   8          1.46          4.01        15.09 o                         
   5  -4   8        208.93        215.65        21.33 o                         
   6  -4   8         10.24         17.33        13.59 o                         
   7  -4   8         10.94         22.49        14.64 o                         
   8  -4   8         13.97          9.35        14.77 o                         
  -8  -3   8         20.09         48.60        31.90 o                         
  -7  -3   8          5.71         -9.99        16.45 o                         
  -6  -3   8          5.02          1.00         6.58 o                         
  -5  -3   8         24.04         21.44         5.62 o                         
  -4  -3   8        384.05        325.82        34.72 o                         
  -3  -3   8        146.98        135.58        18.57 o                         
  -2  -3   8        525.47        465.08        27.82 o                         
  -1  -3   8        350.05        334.81        12.71 o                         
   0  -3   8         26.90         31.20         3.16 o                         
   1  -3   8         31.41         34.40         4.95 o                         
   2  -3   8         45.66         49.89        12.92 o                         
   3  -3   8         18.66         35.81        12.50 o                         
   4  -3   8         66.77         52.88        14.44 o                         
   5  -3   8          7.90          8.12        14.12 o                         
   6  -3   8          1.13         -2.65         8.65 o                         
   7  -3   8          0.62         -5.93        12.51 o                         
   8  -3   8          0.42          6.48        15.73 o                         
  -8  -2   8         22.07         10.90         9.80 o                         
  -7  -2   8          3.98         10.20         8.22 o                         
  -6  -2   8          0.95          6.95         6.52 o                         
  -5  -2   8          5.97          7.95         7.51 o                         
  -4  -2   8          7.25         13.82         6.83 o                         
  -3  -2   8          0.20         -1.76         2.44 o                         
  -2  -2   8         13.87         31.05         8.26 o                         
  -1  -2   8        749.97        746.18        15.87 o                         
   0  -2   8        122.78        142.20        24.75 o                         
   1  -2   8         32.75         29.62         8.41 o                         
   2  -2   8         95.40         86.65        13.94 o                         
   3  -2   8         11.03         13.18         5.94 o                         
   4  -2   8        184.66        198.06        16.89 o                         
   5  -2   8         96.21        147.56        18.60 o                         
   6  -2   8         38.45         32.94        13.70 o                         
   7  -2   8          0.06          3.70        11.37 o                         
   8  -2   8        118.71        120.32        25.33 o                         
  -8  -1   8         10.26          2.80        10.99 o                         
  -7  -1   8        195.89        150.52        24.50 o                         
  -6  -1   8          1.23         -3.06        13.97 o                         
  -5  -1   8        397.42        344.64        23.75 o                         
  -4  -1   8          2.09          2.80         3.21 o                         
  -3  -1   8          6.91          0.98         6.56 o                         
  -2  -1   8        247.08        210.20        10.22 o                         
  -1  -1   8         53.28         45.95         4.93 o                         
   0  -1   8          3.89         -4.20         5.10 o                         
   1  -1   8        108.57        100.28         7.94 o                         
   2  -1   8         42.92         40.51         5.15 o                         
   3  -1   8         27.32         36.02         6.93 o                         
   4  -1   8         11.06         12.90         6.43 o                         
   5  -1   8        515.34        486.89        30.89 o                         
   6  -1   8         31.96         68.25        14.22 o                         
   7  -1   8          1.69         -6.32        19.04 o                         
   8  -1   8          2.88        -12.74        14.79 o                         
  -8   0   8          0.26         -0.46         8.58 o                         
  -7   0   8          4.95         16.26        10.14 o                         
  -6   0   8         49.24         37.82         8.08 o                         
  -5   0   8         39.70         55.39        13.94 o                         
  -4   0   8         94.52         93.87         5.68 o                         
  -3   0   8        203.70        153.44        14.01 o                         
  -2   0   8         10.60         11.40         3.08 o                         
  -1   0   8        950.01        898.74        19.75 o                         
   0   0   8          3.72          9.05         4.74 o                         
   1   0   8        210.62        201.95        12.49 o                         
   2   0   8          3.42          0.87         2.29 o                         
   3   0   8        909.97       1076.64        63.73 o                         
   4   0   8          0.02         -0.61         4.84 o                         
   5   0   8        199.90        198.32        16.61 o                         
   6   0   8         17.12          9.05        10.35 o                         
   7   0   8          0.16         -7.01         9.77 o                         
   8   0   8         12.55         15.40        14.87 o                         
  -8   1   8         19.68         25.73        15.58 o                         
  -7   1   8         29.73         32.43        13.61 o                         
  -6   1   8          0.47         14.20         9.30 o                         
  -5   1   8         24.81         14.61        11.35 o                         
  -4   1   8        557.31        692.26        49.36 o                         
  -3   1   8        245.45        295.80        24.57 o                         
  -2   1   8        217.22        202.25         7.92 o                         
  -1   1   8        685.35        721.39        23.03 o                         
   0   1   8          0.45          2.94         2.41 o                         
   1   1   8       1514.57       1497.67        49.07 o                         
   2   1   8         16.86         26.48         2.97 o                         
   3   1   8         46.63         64.73         7.48 o                         
   4   1   8         18.24         37.58        13.18 o                         
   5   1   8         47.93         55.75        10.87 o                         
   6   1   8          0.77        -13.72        13.72 o                         
   7   1   8        196.89        160.36        37.15 o                         
   8   1   8         41.11         40.92        16.16 o                         
  -8   2   8          8.81          1.06        10.52 o                         
  -7   2   8         21.38         19.62        11.68 o                         
  -6   2   8         43.37         50.08        15.45 o                         
  -5   2   8         28.55         53.22        23.85 o                         
  -4   2   8         63.25         92.64        15.17 o                         
  -3   2   8         83.85        110.86        17.39 o                         
  -2   2   8        222.22        208.76        14.92 o                         
  -1   2   8         91.38        119.92         8.25 o                         
   0   2   8        175.71        161.77         7.26 o                         
   1   2   8         41.14         44.78         4.93 o                         
   2   2   8          8.70         27.65         3.58 o                         
   3   2   8        151.13        184.71        15.30 o                         
   4   2   8          0.82         -5.91         8.12 o                         
   5   2   8        109.62        112.66        14.80 o                         
   6   2   8         36.68         66.48        12.33 o                         
   7   2   8          0.80         -9.84        10.35 o                         
   8   2   8          0.16         13.32        14.55 o                         
  -8   3   8          0.44         -9.59        15.80 o                         
  -7   3   8        110.71        147.16        36.79 o                         
  -6   3   8          1.40         -7.34        10.00 o                         
  -5   3   8          1.29         10.83        12.14 o                         
  -4   3   8        233.91        308.44        27.08 o                         
  -3   3   8          3.81          3.68         5.12 o                         
  -2   3   8         47.27         67.14         9.62 o                         
  -1   3   8        346.74        355.07        33.48 o                         
   0   3   8        195.04        206.51        14.87 o                         
   1   3   8        194.05        184.69         9.78 o                         
   2   3   8         61.12         50.35         7.13 o                         
   3   3   8          6.56          1.15         3.66 o                         
   5   3   8         52.88         52.71        10.42 o                         
   6   3   8         31.74         22.14        17.93 o                         
   7   3   8         62.37         54.08        13.94 o                         
  -8   4   8          6.36         10.03        14.07 o                         
  -7   4   8         63.00         51.37        20.33 o                         
  -6   4   8         40.66         30.29        25.43 o                         
  -5   4   8         78.99         78.19        15.53 o                         
  -4   4   8          0.06         -8.12         9.48 o                         
  -3   4   8        140.49        158.35        21.05 o                         
  -2   4   8         75.62         62.15        14.59 o                         
  -1   4   8          0.46         -1.63         3.75 o                         
   0   4   8        238.46        208.75        11.96 o                         
   1   4   8         17.61         37.08         7.47 o                         
   2   4   8         84.11         94.69         6.79 o                         
   3   4   8        169.11        141.70        12.01 o                         
   4   4   8          4.81         -5.41         5.41 o                         
   5   4   8          1.17         -3.22         6.11 o                         
   6   4   8          5.58          0.10        16.74 o                         
   7   4   8          1.90         -1.84         8.73 o                         
  -7   5   8          5.08         -2.85        10.74 o                         
  -6   5   8        100.05        102.02        19.73 o                         
  -5   5   8        463.68        533.39        43.63 o                         
  -4   5   8          5.24         -2.00         7.70 o                         
  -3   5   8         36.17         39.36        10.78 o                         
  -2   5   8         17.10          7.83         7.20 o                         
  -1   5   8         14.77         38.48        23.24 o                         
   0   5   8        234.34        221.70        13.47 o                         
   1   5   8          0.00          8.19         5.35 o                         
   2   5   8          2.71          9.99         4.99 o                         
   3   5   8         10.86         -0.86        11.57 o                         
   4   5   8         38.52         93.98        25.51 o                         
   5   5   8         10.29         11.74         8.15 o                         
   6   5   8          5.45         12.69        11.71 o                         
  -7   6   8          0.87         18.25        15.02 o                         
  -5   6   8         54.55         59.25        20.91 o                         
  -4   6   8          2.56         -7.68        15.34 o                         
  -3   6   8         21.98         27.30        10.74 o                         
  -2   6   8         92.97        113.95        24.79 o                         
  -1   6   8        148.73        159.43        18.11 o                         
   0   6   8         66.96         71.45        10.38 o                         
   1   6   8         57.82         55.64         7.49 o                         
   2   6   8          9.55         33.20        19.22 o                         
   3   6   8         49.38         34.69        14.37 o                         
   4   6   8        118.58        126.83        24.99 o                         
   5   6   8          1.38         17.38        22.38 o                         
   6   6   8          6.17         26.22        19.40 o                         
  -6   7   8          7.47          3.85        13.70 o                         
  -5   7   8         33.52         34.92        14.36 o                         
  -4   7   8         14.10         15.00        11.06 o                         
  -3   7   8         33.27         77.86        14.95 o                         
  -2   7   8         82.39         88.62        21.48 o                         
  -1   7   8         61.11         89.09        16.02 o                         
   0   7   8          3.67          5.68         7.90 o                         
   1   7   8        107.61         75.42        11.30 o                         
   2   7   8          8.92          7.56         5.79 o                         
   3   7   8          4.32          4.34         8.98 o                         
   4   7   8          0.66          1.42         6.17 o                         
   5   7   8          6.19         44.98        24.14 o                         
  -4   8   8         61.19         69.30        18.91 o                         
  -3   8   8         33.12         36.09        15.52 o                         
  -2   8   8          6.53         14.35        11.16 o                         
  -1   8   8         20.98         33.92        11.75 o                         
   0   8   8          2.59         17.67        17.17 o                         
   1   8   8          2.75          6.04        11.28 o                         
   2   8   8          4.36         13.10         9.89 o                         
   3   8   8          1.08         -3.36         7.10 o                         
   4   8   8         10.45         24.53        24.79 o                         
  -3   9   8          8.94         17.02        18.07 o                         
  -2   9   8         19.30         30.80        27.30 o                         
  -1   9   8          2.75          8.48        12.79 o                         
   0   9   8          6.41          1.18         9.03 o                         
   1   9   8          6.61          1.55         8.97 o                         
   2   9   8         41.44         38.15        17.03 o                         
   0 -11   9          1.47        -11.06        17.03 o                         
  -3 -10   9         10.65          3.92        10.10 o                         
  -2 -10   9          4.68          9.20        13.94 o                         
  -1 -10   9         29.31         47.99        14.06 o                         
   0 -10   9          9.48         16.81        16.31 o                         
   1 -10   9          0.27         10.36        11.04 o                         
   2 -10   9         51.50         30.78        30.28 o                         
   3 -10   9          2.62        -11.35        18.75 o                         
  -5  -9   9          0.02          2.59        13.72 o                         
  -4  -9   9          6.87         11.57        18.32 o                         
  -3  -9   9          1.93         -8.48        13.15 o                         
  -2  -9   9          8.24         38.04        12.47 o                         
  -1  -9   9          3.65          9.23        10.67 o                         
   0  -9   9          0.37         19.18        18.39 o                         
   1  -9   9         59.95         69.47        17.50 o                         
   2  -9   9          5.43          0.63         9.03 o                         
   3  -9   9         47.29         61.69        18.57 o                         
   4  -9   9         34.99          7.54        18.97 o                         
  -6  -8   9          6.90         19.61        18.68 o                         
  -5  -8   9         18.46         19.23        13.22 o                         
  -4  -8   9          4.09         19.26        10.22 o                         
  -3  -8   9         73.75         74.89        12.78 o                         
  -2  -8   9         28.50         40.95        13.51 o                         
  -1  -8   9        115.37        132.19        16.17 o                         
   0  -8   9          0.12         11.21        10.42 o                         
   1  -8   9          5.21          7.98         5.49 o                         
   2  -8   9         21.76         14.94         7.68 o                         
   3  -8   9         10.41          7.36         7.88 o                         
   4  -8   9          6.86         35.81        14.89 o                         
   5  -8   9          5.42          4.49        12.44 o                         
  -6  -7   9          1.42          5.75        16.45 o                         
  -5  -7   9          2.36         15.41        11.15 o                         
  -4  -7   9         22.23         33.92         9.61 o                         
  -3  -7   9         15.07          9.36         7.23 o                         
  -2  -7   9         14.58          7.96         7.27 o                         
  -1  -7   9         50.42         56.51        13.47 o                         
   0  -7   9          0.00          1.70         3.29 o                         
   1  -7   9         32.68         33.36         6.31 o                         
   2  -7   9        116.50        109.72        10.87 o                         
   3  -7   9         11.71        -10.12        10.71 o                         
   4  -7   9         42.51        145.35        33.12 o                         
   5  -7   9         13.42         17.89        23.42 o                         
   6  -7   9          0.05         50.82        57.51 o                         
  -7  -6   9          0.14         12.82        11.06 o                         
  -6  -6   9         39.22         61.95        15.92 o                         
  -5  -6   9         28.26         17.67        12.11 o                         
  -4  -6   9         19.50         31.31         9.15 o                         
  -3  -6   9         52.91         75.71        12.07 o                         
  -2  -6   9        105.08        102.56        22.45 o                         
  -1  -6   9         56.51         26.44        12.65 o                         
   0  -6   9         15.23         13.53         3.58 o                         
   1  -6   9          0.00         -1.79         4.88 o                         
   2  -6   9        186.47        186.85        27.55 o                         
   3  -6   9         42.78         40.57         9.32 o                         
   4  -6   9        121.10        132.62        34.63 o                         
   5  -6   9          0.63         42.89        21.20 o                         
   6  -6   9         65.72         63.62        45.34 o                         
   7  -6   9          0.00        121.63       104.14 o                         
  -7  -5   9         24.58         17.40        12.48 o                         
  -6  -5   9          4.18          9.58         9.59 o                         
  -5  -5   9         70.01         60.39        11.74 o                         
  -4  -5   9          2.17          5.35         8.19 o                         
  -3  -5   9          8.19         13.36         7.18 o                         
  -2  -5   9          0.94          0.88         6.86 o                         
  -1  -5   9         32.32         20.64         3.48 o                         
   0  -5   9          1.51          1.35         2.67 o                         
   1  -5   9          7.61          8.32         3.50 o                         
   2  -5   9       1057.05       1046.75        53.09 o                         
   3  -5   9         83.52         80.01        13.35 o                         
   4  -5   9         65.19         78.94        16.10 o                         
   5  -5   9          1.46         10.34         9.79 o                         
   6  -5   9         48.75         28.74        15.05 o                         
   7  -5   9          2.82         -6.56        13.52 o                         
  -8  -4   9         15.02         23.08        12.77 o                         
  -7  -4   9         25.08         29.22        11.74 o                         
  -6  -4   9          2.07         16.53        14.44 o                         
  -5  -4   9         49.68         60.58        10.35 o                         
  -4  -4   9        111.08        103.37        10.14 o                         
  -3  -4   9         18.85          8.39         4.29 o                         
  -2  -4   9         43.44         36.64         7.28 o                         
  -1  -4   9         42.62         37.56         3.81 o                         
   0  -4   9         62.97         58.48        10.49 o                         
   1  -4   9          6.35          5.68         4.50 o                         
   2  -4   9          3.37          9.27         8.77 o                         
   3  -4   9         57.07         85.96        13.18 o                         
   4  -4   9          3.69          0.28         6.39 o                         
   5  -4   9          1.10         -9.56        12.86 o                         
   6  -4   9         36.58         70.46        18.65 o                         
   7  -4   9         18.15         17.46        16.13 o                         
  -8  -3   9          9.42         15.45        14.23 o                         
  -7  -3   9         97.58        117.82        21.81 o                         
  -6  -3   9         12.02         12.53         9.84 o                         
  -5  -3   9         16.00          8.99         4.43 o                         
  -4  -3   9          4.62         14.43         4.86 o                         
  -3  -3   9         64.37         50.42         7.41 o                         
  -2  -3   9        137.23        116.16         8.22 o                         
  -1  -3   9        175.86        165.94        18.50 o                         
   0  -3   9        166.30        139.67         8.01 o                         
   1  -3   9          1.86          2.58         3.34 o                         
   3  -3   9         19.98         47.83        12.97 o                         
   4  -3   9         30.70         71.34        12.04 o                         
   5  -3   9         16.75         38.36        11.85 o                         
   6  -3   9         42.54         28.72        12.80 o                         
   7  -3   9         18.14         14.23        18.18 o                         
  -8  -2   9          3.30         -8.55        15.73 o                         
  -7  -2   9          4.77          5.00         8.72 o                         
  -6  -2   9          0.53          4.35         4.64 o                         
  -5  -2   9         82.02         62.02         9.02 o                         
  -4  -2   9          0.27          6.80         6.97 o                         
  -3  -2   9          0.24          3.97         4.09 o                         
  -2  -2   9          3.76          6.44         6.24 o                         
  -1  -2   9         33.20         37.46         5.25 o                         
   0  -2   9        145.27        128.53        12.68 o                         
   1  -2   9          0.90          4.42         3.85 o                         
   2  -2   9          0.25          6.06         4.69 o                         
   3  -2   9         40.69         61.07        14.51 o                         
   4  -2   9          1.78         18.76         7.58 o                         
   5  -2   9          2.80          0.50         9.34 o                         
   6  -2   9          2.95         23.54        12.23 o                         
   7  -2   9         38.46         14.97        12.11 o                         
   8  -2   9         35.98         18.96        25.18 o                         
  -7  -1   9         14.62          8.48        11.50 o                         
  -6  -1   9        190.38        186.87        11.58 o                         
  -5  -1   9          3.60          1.43        10.31 o                         
  -4  -1   9         11.39         11.44         3.98 o                         
  -3  -1   9        224.44        174.22        24.10 o                         
  -2  -1   9         14.85         24.61         4.74 o                         
  -1  -1   9        699.07        780.12        19.05 o                         
   0  -1   9        349.95        306.59        25.45 o                         
   1  -1   9          0.11         -2.08         2.51 o                         
   2  -1   9         30.95         26.66         7.45 o                         
   3  -1   9          0.07          3.92         4.60 o                         
   4  -1   9        115.79        105.03        12.52 o                         
   5  -1   9        141.09        174.45        22.78 o                         
   6  -1   9         60.51        102.44        16.04 o                         
   7  -1   9          2.18         -3.32        10.15 o                         
   8  -1   9         23.49         -9.27        20.55 o                         
  -8   0   9         15.84         -2.85        11.32 o                         
  -6   0   9        134.99        131.37        17.80 o                         
  -5   0   9        101.25         72.68         5.92 o                         
  -4   0   9        175.11         92.51        47.42 o                         
  -3   0   9          0.16          3.65         3.02 o                         
  -2   0   9        538.50        503.09        14.60 o                         
  -1   0   9         13.87          5.12         3.68 o                         
   0   0   9        158.86        150.60        10.43 o                         
   1   0   9         22.53         37.75         3.91 o                         
   2   0   9         13.06          7.76         2.02 o                         
   3   0   9         12.63         20.02         5.46 o                         
   4   0   9        115.02        121.32        13.15 o                         
   5   0   9          0.80          2.41         6.25 o                         
   6   0   9          6.26          2.22         7.91 o                         
   7   0   9          0.28          4.17        12.50 o                         
   8   0   9          1.41        -10.98        13.88 o                         
  -8   1   9         89.56        125.95        23.60 o                         
  -7   1   9         40.77         58.17        41.06 o                         
  -6   1   9         41.54         36.93        12.75 o                         
  -4   1   9         19.00         23.59         9.09 o                         
  -3   1   9          2.31          5.16         3.00 o                         
  -2   1   9          0.05          1.15         2.47 o                         
  -1   1   9         64.36         61.72         7.18 o                         
   0   1   9         38.55         32.56         4.29 o                         
   1   1   9          0.01         -5.39         5.39 o                         
   2   1   9        103.27         90.41        15.27 o                         
   3   1   9        126.10        121.52        15.05 o                         
   4   1   9          0.41          9.63         6.61 o                         
   5   1   9         12.79         23.20        11.53 o                         
   6   1   9          0.20         -2.73         7.91 o                         
   7   1   9          0.14         -3.47        10.35 o                         
   8   1   9          2.95         17.75        25.79 o                         
  -8   2   9          1.24         -2.33        12.40 o                         
  -7   2   9         11.53         32.96        22.96 o                         
  -6   2   9         32.79         28.00        12.36 o                         
  -5   2   9          2.29        -14.23        14.80 o                         
  -4   2   9        181.67        217.63        19.11 o                         
  -3   2   9          1.44        606.55       365.60 o                         
  -2   2   9        152.52        158.61        17.93 o                         
  -1   2   9        445.83        436.43        26.23 o                         
   0   2   9         57.45         67.69         6.66 o                         
   1   2   9         65.11         55.33         6.11 o                         
   2   2   9          9.70         21.14         6.36 o                         
   3   2   9         38.00         32.29        14.05 o                         
   4   2   9         31.23         42.03        17.39 o                         
   5   2   9         12.74          8.96        11.39 o                         
   6   2   9         92.96        157.35        30.10 o                         
   7   2   9          1.96          4.47         7.88 o                         
  -8   3   9          4.15          8.40        14.07 o                         
  -7   3   9          7.80         24.70        14.20 o                         
  -6   3   9         29.30         34.25        13.78 o                         
  -5   3   9         50.09         62.34        16.11 o                         
  -4   3   9         23.93         40.12        12.28 o                         
  -3   3   9        100.41         78.43        11.27 o                         
  -2   3   9        110.13        132.20        11.85 o                         
  -1   3   9        165.41        152.99        22.38 o                         
   0   3   9        331.31        348.91        13.61 o                         
   1   3   9         29.54         37.30         4.98 o                         
   2   3   9          2.91         10.77         4.15 o                         
   3   3   9        159.61        160.23        19.56 o                         
   4   3   9          4.44         -6.72         6.72 o                         
   5   3   9          0.19          8.45        18.00 o                         
   6   3   9         51.53         35.38        10.05 o                         
  -7   4   9          3.95         -3.76         9.89 o                         
  -6   4   9         53.82         25.36        15.16 o                         
  -5   4   9          9.14         -9.84         9.84 o                         
  -4   4   9         68.29        104.05        24.36 o                         
  -3   4   9         44.02         73.48        13.98 o                         
  -2   4   9          6.85          2.77         6.97 o                         
  -1   4   9         24.11         35.06         8.55 o                         
   0   4   9        537.63        522.06        17.90 o                         
   1   4   9        664.24        694.53        30.73 o                         
   2   4   9         67.11         58.39         7.27 o                         
   3   4   9          2.87         12.30        12.97 o                         
   4   4   9        143.77        115.78        20.26 o                         
   5   4   9        116.58         94.28        33.41 o                         
   6   4   9          0.56         -6.20         8.79 o                         
   7   4   9          3.89         -7.05         8.93 o                         
  -7   5   9         21.06         65.12        50.80 o                         
  -6   5   9        121.61        449.23       238.50 o                         
  -5   5   9         55.17         68.87        20.58 o                         
  -4   5   9         90.14        141.61        28.81 o                         
  -3   5   9         80.60         77.88        17.75 o                         
  -2   5   9        161.76        209.63        17.33 o                         
  -1   5   9          1.23         -7.34         7.34 o                         
   0   5   9        168.52        126.38        14.80 o                         
   1   5   9        110.68         99.38        10.95 o                         
   2   5   9        141.09        125.02        20.05 o                         
   3   5   9          9.25         -3.16         6.08 o                         
   4   5   9         39.08         27.94         9.15 o                         
   5   5   9          1.30         12.01        11.82 o                         
   6   5   9          0.54          4.81         8.98 o                         
  -6   6   9         16.43         37.45        16.89 o                         
  -5   6   9         24.55         21.87        12.59 o                         
  -4   6   9         10.15          8.99         9.40 o                         
  -3   6   9          0.58          6.60        20.62 o                         
  -2   6   9          0.60         -8.59         8.59 o                         
  -1   6   9          0.41         -3.38         6.81 o                         
   0   6   9         82.25         79.46        13.08 o                         
   1   6   9         11.11          4.53         5.91 o                         
   2   6   9        193.24        217.29        14.96 o                         
   3   6   9         36.38         46.65        10.08 o                         
   4   6   9          4.67         11.61         8.86 o                         
   5   6   9         10.66         20.01        17.21 o                         
  -5   7   9          3.37         -6.47        15.52 o                         
  -4   7   9         34.25         43.69        16.65 o                         
  -3   7   9          0.92        -23.14        23.14 o                         
  -2   7   9          8.31          2.25        14.19 o                         
  -1   7   9         15.34         23.02        10.21 o                         
   0   7   9         11.91          8.10         7.50 o                         
   1   7   9          0.60         -6.86         7.01 o                         
   2   7   9          1.07         11.75         8.18 o                         
   3   7   9         56.76         39.76        17.17 o                         
   4   7   9         45.67         20.48        11.42 o                         
   5   7   9          0.00         27.66        21.48 o                         
  -4   8   9         10.07         12.46        12.52 o                         
  -3   8   9         24.80         32.71        24.28 o                         
  -2   8   9         16.40         16.16        11.24 o                         
  -1   8   9         30.64          5.70        15.52 o                         
   0   8   9         10.52         34.76        12.30 o                         
   1   8   9         62.66         79.04        17.62 o                         
   2   8   9          5.25         14.90        12.65 o                         
   3   8   9          0.63         15.13         8.53 o                         
  -2   9   9         11.37          8.67        11.68 o                         
  -1   9   9          9.99         -7.76        10.18 o                         
   0   9   9         27.99         21.31        13.78 o                         
   1   9   9          3.99        -20.98        20.98 o                         
  -3 -10  10          0.56         -8.04        12.16 o                         
  -2 -10  10          5.70         11.47        22.27 o                         
  -1 -10  10         11.55         17.97        12.68 o                         
   0 -10  10          4.84         17.60        15.52 o                         
   1 -10  10         83.27         96.08        52.48 o                         
   2 -10  10          6.79         23.28        18.68 o                         
  -4  -9  10         13.92         15.70        13.17 o                         
  -3  -9  10          8.80         19.04        15.66 o                         
  -2  -9  10          5.18         26.78        20.76 o                         
  -1  -9  10         27.61         36.39        16.49 o                         
   0  -9  10         57.78         16.53        15.81 o                         
   1  -9  10         65.97         30.00        17.85 o                         
   2  -9  10          9.22         17.05        11.73 o                         
   3  -9  10          7.97         -5.46         9.30 o                         
   4  -9  10          4.02        -30.39        30.39 o                         
  -5  -8  10          0.36         -4.04        10.14 o                         
  -4  -8  10         62.24         72.06        19.72 o                         
  -3  -8  10          0.02          8.84        11.06 o                         
  -2  -8  10          1.77         -8.28         8.28 o                         
  -1  -8  10         38.76         46.24        12.51 o                         
   0  -8  10          1.51          0.70         7.33 o                         
   2  -8  10          5.02          7.45         7.69 o                         
   3  -8  10         24.14         36.12        13.14 o                         
   4  -8  10         97.25        229.84        46.13 o                         
   5  -8  10         28.41        110.26        58.52 o                         
  -6  -7  10          0.13          1.46        11.03 o                         
  -5  -7  10          8.58          5.82        10.63 o                         
  -4  -7  10          4.28         -5.25         8.60 o                         
  -3  -7  10          9.85         10.33         7.54 o                         
  -2  -7  10         23.26         18.77         8.80 o                         
  -1  -7  10         83.43         69.74        13.33 o                         
   0  -7  10          7.86          5.18         3.84 o                         
   1  -7  10          4.06          0.99         4.21 o                         
   2  -7  10          2.08         60.08        48.89 o                         
   3  -7  10          1.91          5.43         8.53 o                         
   4  -7  10         42.27         33.54        14.22 o                         
   5  -7  10         39.15         58.31        20.38 o                         
   6  -7  10         32.34         48.68        25.47 o                         
  -7  -6  10          1.23          7.57        11.72 o                         
  -6  -6  10          1.45         -2.08        11.35 o                         
  -5  -6  10          1.74         55.73        47.74 o                         
  -4  -6  10          0.22          8.53         8.73 o                         
  -3  -6  10          1.69          5.35         6.06 o                         
  -2  -6  10         13.97         14.10         7.21 o                         
  -1  -6  10        264.86        240.62        16.05 o                         
   0  -6  10          9.91          1.09         2.59 o                         
   1  -6  10        176.77        153.61        17.75 o                         
   2  -6  10         41.19         30.03        12.46 o                         
   3  -6  10          0.45          1.09        10.06 o                         
   4  -6  10         35.04         85.64        27.30 o                         
   5  -6  10          0.01         -4.91        12.18 o                         
   6  -6  10          4.96         -2.64        13.17 o                         
  -7  -5  10         11.31         -3.55        10.05 o                         
  -6  -5  10          4.43         -6.83        14.23 o                         
  -5  -5  10          0.53         -0.08        10.13 o                         
  -4  -5  10         52.26         60.57        10.59 o                         
  -3  -5  10          0.06          3.85         5.87 o                         
  -2  -5  10        121.74        118.34        12.53 o                         
  -1  -5  10          2.22          2.89         2.99 o                         
   0  -5  10          0.18          5.27         3.24 o                         
   1  -5  10         13.01          8.24         7.29 o                         
   2  -5  10         10.70          7.15         5.06 o                         
   3  -5  10        225.65        230.65        19.96 o                         
   4  -5  10         22.26         19.39        19.76 o                         
   5  -5  10          0.27          4.24        14.15 o                         
   6  -5  10         37.39         17.39        21.84 o                         
   7  -5  10          4.24         14.02        16.78 o                         
  -7  -4  10          0.58         -3.99         9.36 o                         
  -6  -4  10         11.10         21.12        19.11 o                         
  -5  -4  10          4.30         11.67        15.12 o                         
  -4  -4  10        452.34        500.56        45.55 o                         
  -3  -4  10         18.31         16.57         5.56 o                         
  -2  -4  10        183.50        164.88        22.65 o                         
  -1  -4  10        185.89        128.10        10.27 o                         
   1  -4  10          2.16         -0.85         5.82 o                         
   2  -4  10         12.75         10.56         3.94 o                         
   3  -4  10        259.59        309.59        37.07 o                         
   4  -4  10          5.95         -0.79         9.63 o                         
   5  -4  10          0.25          3.93         8.21 o                         
   6  -4  10         19.68         14.34        13.64 o                         
   7  -4  10         60.86         35.83        34.92 o                         
  -8  -3  10          2.83          7.47        20.91 o                         
  -7  -3  10         13.63         16.31         8.56 o                         
  -6  -3  10          4.96          0.47         5.97 o                         
  -4  -3  10        755.92        753.67        43.47 o                         
  -3  -3  10         75.57         71.36        10.81 o                         
  -2  -3  10        210.44        209.44         9.52 o                         
  -1  -3  10          4.73          2.99         2.87 o                         
   0  -3  10        170.40        177.58        11.35 o                         
   1  -3  10        309.87        295.64        35.67 o                         
   2  -3  10        584.88        639.60        77.81 o                         
   3  -3  10          3.40         17.53        10.78 o                         
   5  -3  10          5.51          6.97        11.71 o                         
   6  -3  10          0.32          2.80        13.65 o                         
   7  -3  10          1.20          5.52        10.60 o                         
  -8  -2  10         77.36         40.67        21.91 o                         
  -6  -2  10        144.82        140.93        26.66 o                         
  -5  -2  10         21.56         16.01         5.36 o                         
  -4  -2  10          8.48          6.07         5.67 o                         
  -3  -2  10          4.58          1.97         3.12 o                         
  -2  -2  10        116.45         99.99         6.69 o                         
  -1  -2  10          1.13         -3.18         3.18 o                         
   0  -2  10        577.06        557.48        18.79 o                         
   1  -2  10         48.32         49.22        12.07 o                         
   2  -2  10         34.55         49.30         7.40 o                         
   3  -2  10          1.15          8.69         5.66 o                         
   4  -2  10        292.42        347.69        31.40 o                         
   5  -2  10        140.35        176.83        19.92 o                         
   6  -2  10        139.39        160.87        34.27 o                         
   7  -2  10          0.02         10.00        12.38 o                         
  -7  -1  10         11.85        -11.93        13.36 o                         
  -6  -1  10          1.82          8.46         8.81 o                         
  -5  -1  10         78.47         94.48        11.45 o                         
  -4  -1  10        381.87        383.39        22.57 o                         
  -3  -1  10          0.40          2.21         3.85 o                         
  -2  -1  10        224.64        210.70        11.81 o                         
  -1  -1  10        795.05        748.45        31.65 o                         
   0  -1  10         17.52         18.75         6.39 o                         
   1  -1  10         43.00         37.28         5.96 o                         
   2  -1  10        452.60        398.68        18.68 o                         
   3  -1  10         30.43         32.64         7.48 o                         
   4  -1  10          6.06         11.18         6.98 o                         
   5  -1  10         13.77         24.38         9.75 o                         
   6  -1  10         58.60         50.86        18.54 o                         
   7  -1  10         17.78          6.81        11.31 o                         
  -8   0  10         40.84         67.18        33.27 o                         
  -7   0  10          1.23         10.44         9.69 o                         
  -6   0  10         13.44         16.64        12.61 o                         
  -5   0  10          5.34         -1.01        10.99 o                         
  -4   0  10         28.74         13.01        20.40 o                         
  -3   0  10        153.95        193.25        24.54 o                         
  -2   0  10          4.18         -0.37         2.87 o                         
  -1   0  10         27.41         36.56         6.41 o                         
   0   0  10        239.40        245.93        14.53 o                         
   1   0  10         37.75         38.86         5.35 o                         
   2   0  10        611.80        760.07        30.93 o                         
   3   0  10         13.94         19.08         6.00 o                         
   4   0  10        193.50        223.59        24.21 o                         
   5   0  10        160.65        209.55        21.41 o                         
   6   0  10         55.97         43.04        17.53 o                         
   7   0  10          0.33         11.10        11.85 o                         
  -8   1  10          3.80         34.63        22.78 o                         
  -7   1  10          6.89          7.99        11.07 o                         
  -6   1  10        183.82        219.06        24.89 o                         
  -5   1  10          0.71         14.65        10.34 o                         
  -4   1  10         20.56         60.24        13.23 o                         
  -3   1  10        444.77        478.69        27.67 o                         
  -2   1  10         55.00         53.29         5.56 o                         
  -1   1  10         21.37         19.37         6.06 o                         
   0   1  10         15.77         15.88         7.08 o                         
   1   1  10         76.92         76.15         5.51 o                         
   2   1  10         13.62         10.63         3.47 o                         
   3   1  10        128.75        152.11        14.42 o                         
   4   1  10         30.35         32.48         8.69 o                         
   5   1  10          3.18          7.22        15.73 o                         
   6   1  10         39.66         73.78        13.85 o                         
   7   1  10          0.91         12.21        18.43 o                         
  -8   2  10          2.45         12.13        15.55 o                         
  -7   2  10          0.95         21.25        14.88 o                         
  -6   2  10          6.95         18.18        28.16 o                         
  -5   2  10         16.76         20.13        12.62 o                         
  -4   2  10        101.90        127.84        17.47 o                         
  -3   2  10         45.56         93.40        20.84 o                         
  -2   2  10        144.16        176.53        21.41 o                         
  -1   2  10         11.03         12.07         3.90 o                         
   0   2  10        170.27        179.29        12.90 o                         
   1   2  10         26.55         41.45         6.57 o                         
   2   2  10          0.01         -0.72         6.54 o                         
   3   2  10         70.92         64.56        15.09 o                         
   4   2  10        125.07        142.07        16.72 o                         
   5   2  10          2.79         -3.95         5.57 o                         
   6   2  10         41.72         22.85        18.25 o                         
   7   2  10         44.11         51.87        16.56 o                         
  -7   3  10          2.50          1.01        14.94 o                         
  -6   3  10         12.28         33.16        15.06 o                         
  -5   3  10        273.87        346.28        38.47 o                         
  -4   3  10          2.44         16.68        10.81 o                         
  -3   3  10        407.56        494.55        31.41 o                         
  -2   3  10         11.56          7.11        10.85 o                         
  -1   3  10         36.01         53.89         8.69 o                         
   0   3  10        364.58        368.82        15.29 o                         
   1   3  10          3.56          8.39         3.78 o                         
   2   3  10        191.27        204.17        10.40 o                         
   3   3  10          3.91         13.29        10.42 o                         
   4   3  10         10.68         15.52         7.40 o                         
   5   3  10          5.92          4.79         8.59 o                         
   6   3  10         67.73         83.01        38.12 o                         
   7   3  10          1.31          3.52         8.08 o                         
  -7   4  10          3.50          3.66        10.98 o                         
  -6   4  10         12.87          4.67        20.33 o                         
  -5   4  10         10.82          0.66         8.64 o                         
  -4   4  10          1.67         11.64        14.80 o                         
  -3   4  10          4.96         17.24        11.64 o                         
  -2   4  10         65.78        100.68        14.13 o                         
  -1   4  10        156.87        162.31        13.92 o                         
   0   4  10         40.44         55.47         8.67 o                         
   1   4  10        559.87        570.26        21.40 o                         
   2   4  10         39.66         50.88        13.62 o                         
   3   4  10          1.68          3.19         9.59 o                         
   4   4  10         21.63          9.77         9.34 o                         
   5   4  10         18.13          4.45         6.30 o                         
   6   4  10         59.63         68.41        19.29 o                         
  -6   5  10         14.58        -17.75        26.87 o                         
  -5   5  10          0.07         -4.24        10.44 o                         
  -4   5  10         31.41          7.47        12.08 o                         
  -3   5  10          7.83         18.67        11.18 o                         
  -2   5  10          5.13          3.38        13.51 o                         
  -1   5  10          1.41          5.92         6.91 o                         
   0   5  10        243.05        231.18        35.60 o                         
   1   5  10         75.53         86.93         9.33 o                         
   2   5  10          7.87         17.62         5.24 o                         
   3   5  10         36.25         55.00        11.35 o                         
   4   5  10          9.63         -0.40         8.87 o                         
   5   5  10         10.81         29.75        22.42 o                         
   6   5  10          2.75          6.10         8.68 o                         
  -6   6  10         26.39          7.39        14.71 o                         
  -5   6  10         55.46         57.14        17.97 o                         
  -4   6  10          4.24          5.59        10.23 o                         
  -3   6  10         29.83         25.04        12.81 o                         
  -2   6  10         64.71         83.20        25.43 o                         
  -1   6  10          6.99         18.19         8.30 o                         
   0   6  10         52.66         58.33         9.94 o                         
   1   6  10          6.50         -0.72         6.30 o                         
   2   6  10          3.30          6.43         8.75 o                         
   3   6  10         15.57         15.22         7.11 o                         
   4   6  10         19.37          3.48         8.14 o                         
   5   6  10          1.13         14.26        10.11 o                         
  -5   7  10          0.70          1.22        11.89 o                         
  -4   7  10         27.89         13.08        14.87 o                         
  -3   7  10         11.21         13.90        11.84 o                         
  -2   7  10         27.42         36.56        13.77 o                         
   0   7  10          6.24          3.31         9.84 o                         
   1   7  10         21.28          2.08         7.54 o                         
   2   7  10         22.34         40.47        11.22 o                         
   3   7  10          9.95         66.03        37.54 o                         
   4   7  10         12.89         -6.46         9.90 o                         
  -4   8  10          0.01          6.50        14.14 o                         
  -3   8  10          2.06          6.40        11.36 o                         
  -2   8  10         47.15         98.32        24.90 o                         
  -1   8  10          4.69         10.55         9.99 o                         
   0   8  10          0.79          7.96         8.77 o                         
   2   8  10          8.75         31.99        24.03 o                         
   3   8  10          8.61         -1.08        11.57 o                         
  -2 -10  11         37.05         32.56        30.50 o                         
  -1 -10  11          6.24        -12.21        15.23 o                         
   1 -10  11         15.43         11.85        15.95 o                         
  -4  -9  11         10.18          3.75        15.12 o                         
  -3  -9  11          0.00         13.04        19.79 o                         
  -2  -9  11          3.82          4.26         8.90 o                         
  -1  -9  11          0.05         17.38        12.56 o                         
   0  -9  11         10.83          9.39        10.23 o                         
   1  -9  11          6.68         -0.31        16.53 o                         
   2  -9  11        263.52        300.61        42.39 o                         
   3  -9  11          4.82         14.59        21.99 o                         
  -5  -8  11         18.31          7.81        11.04 o                         
  -4  -8  11          2.89          7.19         9.42 o                         
  -3  -8  11          0.00          7.15        10.31 o                         
  -2  -8  11          1.16          5.38        15.05 o                         
  -1  -8  11         45.10         33.81        12.06 o                         
   0  -8  11          0.56          8.98        11.50 o                         
   1  -8  11         21.34         27.92        11.75 o                         
   2  -8  11          1.05          3.23        11.03 o                         
   3  -8  11          7.96         10.71         9.69 o                         
   4  -8  11         12.53         44.12        17.24 o                         
  -6  -7  11         11.52          8.30        11.41 o                         
  -5  -7  11          1.39         -6.42         9.07 o                         
  -4  -7  11         10.97         -4.67        14.80 o                         
  -3  -7  11         17.66         23.22        10.59 o                         
  -2  -7  11         33.30         20.84        12.14 o                         
  -1  -7  11          1.97         14.60         8.31 o                         
   0  -7  11          3.11          2.13         6.14 o                         
   1  -7  11          0.30         -3.09         5.13 o                         
   2  -7  11         52.60         74.77        13.06 o                         
   3  -7  11          0.00         -9.12         9.92 o                         
   4  -7  11          0.08         -5.82        10.11 o                         
   5  -7  11         49.86         94.42        38.69 o                         
  -6  -6  11         15.66         23.85        13.30 o                         
  -5  -6  11         46.82         66.94        14.15 o                         
  -4  -6  11          0.73         -4.13        10.09 o                         
  -3  -6  11          3.68          7.08         9.16 o                         
  -2  -6  11         44.76         51.34        11.32 o                         
  -1  -6  11         57.27         41.52         9.76 o                         
   0  -6  11          0.60          1.11         3.85 o                         
   1  -6  11          1.35          0.96         3.97 o                         
   2  -6  11          9.16         11.52         6.61 o                         
   3  -6  11          4.90          0.86         6.37 o                         
   4  -6  11          0.94         -5.51         9.26 o                         
   5  -6  11         26.59         12.12        14.71 o                         
   6  -6  11          4.03         22.26        16.28 o                         
  -7  -5  11          9.44          1.45         9.55 o                         
  -6  -5  11          0.48          2.26         8.41 o                         
  -5  -5  11          8.63          9.27        14.59 o                         
  -4  -5  11          0.44         -6.54         8.77 o                         
  -3  -5  11        109.27        153.61        19.69 o                         
  -2  -5  11          0.03         -1.60         3.83 o                         
  -1  -5  11         18.77         15.56         5.56 o                         
   0  -5  11        170.15        138.93        15.23 o                         
   1  -5  11         22.21         10.19         5.40 o                         
   2  -5  11        549.63        601.73        50.87 o                         
   3  -5  11         81.28         72.11        14.23 o                         
   4  -5  11          2.44          5.16        13.62 o                         
   5  -5  11         66.85         62.27        23.31 o                         
   6  -5  11          0.02          1.07        11.85 o                         
  -7  -4  11         24.82         34.39        13.06 o                         
  -6  -4  11         56.78         46.06        18.72 o                         
  -5  -4  11         29.43         30.16         9.84 o                         
  -4  -4  11          8.69          7.47         6.75 o                         
  -3  -4  11         60.39         58.29         8.22 o                         
  -2  -4  11        105.73         99.60        20.13 o                         
  -1  -4  11          0.02         -1.58         6.83 o                         
   0  -4  11        128.08        113.22         8.39 o                         
   1  -4  11        310.29        285.00        23.83 o                         
   2  -4  11        109.34        125.68        12.50 o                         
   3  -4  11          1.33         64.59        15.59 o                         
   4  -4  11         31.62         31.39        10.55 o                         
   5  -4  11          0.01         -5.18         9.29 o                         
   6  -4  11         32.77         25.05        25.18 o                         
   7  -4  11          2.40          0.22        17.46 o                         
  -7  -3  11         67.59         53.60        25.94 o                         
  -6  -3  11         73.20         77.08        12.44 o                         
  -5  -3  11          0.19         -3.17         4.73 o                         
  -4  -3  11         42.41         58.61         8.13 o                         
  -3  -3  11        199.29        174.81        20.92 o                         
  -2  -3  11        924.60        842.30        59.84 o                         
  -1  -3  11         15.30         10.78         7.62 o                         
   0  -3  11         26.35         22.79         4.36 o                         
   1  -3  11          5.25         -0.67         3.25 o                         
   2  -3  11         21.35         54.85         8.85 o                         
   3  -3  11        354.23        320.30        23.03 o                         
   4  -3  11         15.37         24.65         9.12 o                         
   5  -3  11          2.85         23.97        10.68 o                         
   6  -3  11          9.34         -7.27        10.95 o                         
   7  -3  11          4.45          5.75        16.45 o                         
  -8  -2  11          1.70        -15.81        18.82 o                         
  -7  -2  11          0.03         -3.74        13.22 o                         
  -6  -2  11        117.96        104.39        11.28 o                         
  -5  -2  11         29.20         38.92        21.89 o                         
  -4  -2  11        900.83        902.36        39.26 o                         
  -3  -2  11        100.27        104.28        11.23 o                         
  -2  -2  11       1056.61       1039.11        29.88 o                         
  -1  -2  11         13.89         13.89         5.64 o                         
   0  -2  11        348.73        361.14        15.43 o                         
   1  -2  11          9.77          4.67        13.83 o                         
   2  -2  11         83.80        117.38        36.86 o                         
   3  -2  11          0.01          1.62         5.21 o                         
   4  -2  11         70.32         70.93        14.94 o                         
   5  -2  11         69.80         79.21        15.44 o                         
   6  -2  11          4.31         -1.15        12.29 o                         
   7  -2  11          0.88         -2.23        10.64 o                         
  -8  -1  11         13.19         35.71        27.52 o                         
  -7  -1  11         26.46         23.21        15.30 o                         
  -6  -1  11         19.02         19.90        15.09 o                         
  -5  -1  11         10.63          5.60         5.71 o                         
  -4  -1  11         32.34         40.51        13.65 o                         
  -3  -1  11          5.08         -0.27         3.91 o                         
  -2  -1  11        232.48        230.86        10.90 o                         
  -1  -1  11         53.51         75.01        16.70 o                         
   0  -1  11        880.73        971.70        26.53 o                         
   1  -1  11          3.03          3.27         3.10 o                         
   2  -1  11        414.38        363.69        21.77 o                         
   3  -1  11         32.55         52.82        19.76 o                         
   4  -1  11        315.53        375.71        24.96 o                         
   5  -1  11         12.25         15.88        10.05 o                         
   6  -1  11          0.04         -5.53        16.67 o                         
   7  -1  11          0.90        -12.97        12.97 o                         
  -8   0  11          6.93         14.02        19.18 o                         
  -7   0  11         27.69         18.25        13.35 o                         
  -6   0  11          3.56          5.53         9.50 o                         
  -5   0  11        112.89        158.94        20.87 o                         
  -4   0  11          0.24          1.02         6.29 o                         
  -3   0  11          2.43         -0.20         3.56 o                         
  -2   0  11          4.02          7.98         4.16 o                         
  -1   0  11          1.90          8.69         5.96 o                         
   0   0  11          0.16         -3.60         3.60 o                         
   1   0  11         23.39         21.91         4.69 o                         
   2   0  11         69.14         76.89         9.95 o                         
   3   0  11         37.23         40.44         7.74 o                         
   4   0  11        244.82        292.19        22.99 o                         
   5   0  11         50.16         33.99        10.97 o                         
   6   0  11         87.48        142.67        20.01 o                         
   7   0  11          0.28          9.35        11.58 o                         
  -8   1  11          0.88          6.35        13.10 o                         
  -7   1  11         15.29         11.71        20.26 o                         
  -5   1  11          7.80         28.12        14.30 o                         
  -4   1  11        101.66        115.58        16.97 o                         
  -3   1  11          0.49         17.39        13.65 o                         
  -2   1  11          4.41          7.06         3.96 o                         
  -1   1  11        112.07         83.03        56.04 o                         
   0   1  11          8.56         -1.77         7.51 o                         
   1   1  11        197.36        175.47        12.60 o                         
   2   1  11         15.29         17.29         7.28 o                         
   3   1  11        106.03        108.22        17.14 o                         
   4   1  11         24.03         24.07         6.95 o                         
   5   1  11          1.98          3.27         6.23 o                         
   6   1  11         70.18        100.08        33.34 o                         
   7   1  11          0.11         -8.62        21.27 o                         
  -7   2  11         21.78         27.84        27.12 o                         
  -6   2  11          4.24         24.57        21.27 o                         
  -5   2  11         16.11         34.34        14.58 o                         
  -4   2  11          2.05        -14.37        14.37 o                         
  -3   2  11         39.69         66.98        12.31 o                         
  -2   2  11          6.69         -3.95         8.19 o                         
  -1   2  11         86.32         96.93         9.48 o                         
   0   2  11         71.63         86.24         7.16 o                         
   1   2  11          0.92          3.55         3.88 o                         
   2   2  11         21.00         33.11         7.45 o                         
   3   2  11          4.73          2.44         5.68 o                         
   4   2  11          3.76          5.69         6.97 o                         
   5   2  11          4.22         -3.61         7.61 o                         
   6   2  11         11.73         92.23        73.14 o                         
  -7   3  11          1.17         13.12        14.43 o                         
  -6   3  11          0.72         18.18        15.52 o                         
  -5   3  11          9.45         10.90        11.91 o                         
  -4   3  11          2.39         -5.57        18.57 o                         
  -3   3  11        309.61        348.51        40.95 o                         
  -2   3  11          7.83         -1.65        11.50 o                         
  -1   3  11         83.81         69.98        16.81 o                         
   0   3  11         32.40         56.50         6.88 o                         
   1   3  11         45.37         32.59         5.82 o                         
   2   3  11         41.62         42.43         7.19 o                         
   3   3  11          0.40         18.39        23.96 o                         
   4   3  11          2.80         15.69         7.15 o                         
   6   3  11          0.35          6.08         9.71 o                         
  -7   4  11          8.63          3.73        13.67 o                         
  -6   4  11          9.34         -5.94        12.41 o                         
  -5   4  11         31.76         50.44        25.36 o                         
  -4   4  11          6.53         37.69        15.81 o                         
  -3   4  11          0.79         -5.23         8.56 o                         
  -2   4  11         20.08         37.36        19.26 o                         
  -1   4  11         84.70        111.31        19.08 o                         
   0   4  11         48.66         37.90         7.92 o                         
   1   4  11        117.45        137.57        10.77 o                         
   2   4  11         33.39         25.69         6.07 o                         
   3   4  11          4.44          6.75         6.70 o                         
   4   4  11          3.57          1.29        13.51 o                         
   5   4  11          0.07         -1.80         7.54 o                         
   6   4  11          8.58         15.96        17.17 o                         
  -6   5  11         57.03         86.43        39.66 o                         
  -5   5  11         53.63         49.36        30.89 o                         
  -4   5  11          2.47          9.12        13.72 o                         
  -3   5  11         38.63         67.53        16.06 o                         
  -2   5  11         17.06         10.97         8.80 o                         
   0   5  11        159.36        156.17        19.54 o                         
   1   5  11         92.16         74.46         8.79 o                         
   2   5  11          6.65         -5.84        11.46 o                         
   3   5  11         34.72         29.53         7.64 o                         
   4   5  11         15.96          0.34         6.74 o                         
   5   5  11          1.25          9.09         8.19 o                         
  -5   6  11         14.36          4.53        13.22 o                         
  -4   6  11         19.05         20.65        14.99 o                         
  -3   6  11         41.92         34.22        14.88 o                         
  -2   6  11          2.66         15.67        10.00 o                         
  -1   6  11         32.82         28.85        17.75 o                         
   0   6  11         81.70        150.02        21.55 o                         
   1   6  11         55.47         62.44        20.84 o                         
   2   6  11          3.46          0.00         5.24 o                         
   3   6  11         12.53         -6.25        11.50 o                         
   4   6  11          6.12          1.87         8.37 o                         
  -4   7  11          0.57         -8.85        25.15 o                         
  -3   7  11         16.60         26.01        14.28 o                         
  -2   7  11          4.16          3.39         9.65 o                         
  -1   7  11          0.57          2.46         7.59 o                         
   0   7  11          4.44         14.61         9.86 o                         
   1   7  11          4.85         14.51        15.59 o                         
   2   7  11          8.33         -7.51         8.48 o                         
   3   7  11          7.81         17.72        10.76 o                         
  -2   8  11         15.12         10.56        13.10 o                         
  -1   8  11          4.39        -11.89        11.89 o                         
   0   8  11          1.55         -1.68         9.31 o                         
   1   8  11         10.19         10.71        14.30 o                         
  -3  -9  12          2.71         -8.73        10.93 o                         
  -2  -9  12          2.21        -11.65        11.65 o                         
  -1  -9  12          2.05        -11.27        11.45 o                         
   0  -9  12          0.66         -5.72        12.72 o                         
   1  -9  12         29.15         14.24        14.66 o                         
   2  -9  12          9.22          7.83        16.02 o                         
   3  -9  12          0.21         21.12        23.28 o                         
  -4  -8  12          2.76          6.37         9.99 o                         
  -3  -8  12          1.51          3.41         8.97 o                         
  -2  -8  12          2.24         -0.07         7.02 o                         
  -1  -8  12         22.90         19.51        22.99 o                         
   0  -8  12          0.85         -8.41        11.35 o                         
   1  -8  12        124.32        146.43        27.52 o                         
   2  -8  12         10.39          2.23         7.69 o                         
   3  -8  12          0.16          8.44        10.74 o                         
   4  -8  12         13.15         31.89        38.94 o                         
  -5  -7  12         48.01          9.38        11.91 o                         
  -4  -7  12         56.18         66.23        14.88 o                         
  -3  -7  12         56.54         97.55        23.85 o                         
  -2  -7  12         50.69         44.50        12.15 o                         
  -1  -7  12         37.89         22.26         9.81 o                         
   0  -7  12         12.52         11.90        13.58 o                         
   1  -7  12          0.18         -4.31        10.56 o                         
   2  -7  12          9.68         19.61        16.60 o                         
   3  -7  12         15.65         -9.48        11.93 o                         
   4  -7  12          0.02          1.59         8.70 o                         
   5  -7  12          0.40          1.72        13.51 o                         
  -6  -6  12          8.36          3.11         9.95 o                         
  -5  -6  12          0.09          3.80         8.63 o                         
  -4  -6  12         37.69         31.11        13.00 o                         
  -3  -6  12          1.18         -0.20         6.68 o                         
  -2  -6  12          8.08         -1.66        16.20 o                         
  -1  -6  12         36.98         25.49        14.98 o                         
   0  -6  12         29.93         30.29         6.10 o                         
   1  -6  12         47.03         39.29         6.89 o                         
   2  -6  12          0.68          6.75        14.37 o                         
   3  -6  12         39.45         40.33        13.26 o                         
   4  -6  12         18.70         41.52        28.67 o                         
  -6  -5  12          0.10          9.04         9.69 o                         
  -5  -5  12         16.72          8.54        14.05 o                         
  -3  -5  12         29.36         51.99        14.66 o                         
  -2  -5  12         55.97         49.99        14.59 o                         
  -1  -5  12          1.42          0.20         3.11 o                         
   0  -5  12          7.23          4.13         5.63 o                         
   1  -5  12         68.25         47.33         6.51 o                         
   2  -5  12          1.81          8.41         7.47 o                         
   3  -5  12         18.67         20.01        12.14 o                         
   4  -5  12         83.15         87.88        16.97 o                         
   5  -5  12          2.12          5.82        14.59 o                         
   6  -5  12         53.00         47.90        16.79 o                         
  -7  -4  12          0.02          2.16        18.25 o                         
  -6  -4  12         77.23         86.35        14.38 o                         
  -5  -4  12          3.31         -5.17         7.47 o                         
  -4  -4  12        129.64        124.82        33.80 o                         
  -3  -4  12          0.44          6.58         8.73 o                         
  -2  -4  12          1.84          1.48         3.96 o                         
  -1  -4  12        162.55        169.38        14.93 o                         
   0  -4  12         63.41         60.10        10.44 o                         
   2  -4  12        348.34        295.63        19.92 o                         
   3  -4  12        112.21        110.04        15.49 o                         
   4  -4  12          2.10          5.55         9.99 o                         
   5  -4  12          7.18          6.15         9.41 o                         
   6  -4  12          5.23         -1.12         9.73 o                         
  -7  -3  12          0.24          9.34        18.97 o                         
  -6  -3  12         56.71        103.03        31.90 o                         
  -5  -3  12         10.87          8.84         5.82 o                         
  -4  -3  12          1.04          8.59         5.35 o                         
  -3  -3  12         50.42         53.70         8.18 o                         
  -2  -3  12          1.31          2.05         4.26 o                         
  -1  -3  12         28.39         30.53         5.55 o                         
   0  -3  12         18.15         37.85        20.62 o                         
   1  -3  12         17.83         18.82         5.08 o                         
   2  -3  12         91.03        103.20        31.43 o                         
   3  -3  12         84.00         97.52        24.21 o                         
   4  -3  12         41.90         56.23        11.63 o                         
   5  -3  12         49.71         71.55        16.30 o                         
   6  -3  12         47.40         25.07        22.99 o                         
  -7  -2  12          0.93          8.48        14.59 o                         
  -6  -2  12          6.75         10.04        14.48 o                         
  -5  -2  12         63.93         58.91         8.68 o                         
  -4  -2  12        310.75        332.81        25.36 o                         
  -3  -2  12          2.12         -0.22         4.38 o                         
  -2  -2  12         99.65        104.48        13.29 o                         
  -1  -2  12          5.86          7.04         6.75 o                         
   0  -2  12        345.94        410.54        34.34 o                         
   1  -2  12         19.24         19.15         4.63 o                         
   2  -2  12         25.06         40.10        14.94 o                         
   3  -2  12          0.06         -2.35         6.25 o                         
   4  -2  12          6.28          6.64         7.85 o                         
   5  -2  12        137.48        165.54        28.31 o                         
   6  -2  12         21.50         87.05        70.20 o                         
  -7  -1  12          0.01        -12.64        12.64 o                         
  -6  -1  12          3.83          2.77         8.16 o                         
  -5  -1  12          1.37         -6.04        12.14 o                         
  -3  -1  12         55.11         47.35        16.02 o                         
  -1  -1  12        124.64        146.12        12.48 o                         
   0  -1  12        232.44        236.30        12.62 o                         
   1  -1  12         36.10         32.83        12.33 o                         
   2  -1  12        236.84        255.25        18.78 o                         
   3  -1  12          0.00         18.06        12.97 o                         
   4  -1  12          7.88         40.06        14.80 o                         
   5  -1  12         11.69         33.55        22.20 o                         
   6  -1  12          0.17          1.64         9.29 o                         
  -7   0  12         13.47         -7.33        16.81 o                         
  -6   0  12         91.48        119.80        20.84 o                         
  -5   0  12          2.58          2.44        14.66 o                         
  -4   0  12         23.42         44.25        12.59 o                         
  -3   0  12          0.24         -1.93         4.14 o                         
  -2   0  12         19.98         24.20        13.88 o                         
  -1   0  12          2.94          5.27         4.06 o                         
   0   0  12         37.83         48.22         6.01 o                         
   1   0  12         16.19         24.33         7.29 o                         
   2   0  12         12.95         23.33         6.73 o                         
   3   0  12          7.60         14.90         7.59 o                         
   4   0  12         33.74         71.18        12.36 o                         
   5   0  12         17.34          4.86        15.91 o                         
   6   0  12         52.19         60.71        17.39 o                         
  -7   1  12         15.62         13.66        24.97 o                         
  -6   1  12          2.02          3.94        12.13 o                         
  -5   1  12          7.38        -12.50        15.09 o                         
  -4   1  12         48.57         80.35        17.01 o                         
  -3   1  12          3.74         -8.16         8.16 o                         
  -2   1  12        241.33        295.59        47.89 o                         
  -1   1  12          1.94          4.46         5.61 o                         
   0   1  12        175.67        204.06        12.54 o                         
   1   1  12          6.17          2.56         5.70 o                         
   2   1  12         47.52         48.47         9.52 o                         
   3   1  12         44.82         61.80        21.88 o                         
   4   1  12          2.49          7.98         8.69 o                         
   5   1  12          2.50         16.53        18.18 o                         
   6   1  12          0.09         -0.77         6.77 o                         
  -7   2  12         56.55         58.84        32.12 o                         
  -6   2  12         57.25         81.69        26.55 o                         
  -5   2  12        116.16        146.00        28.63 o                         
  -4   2  12          7.72          9.25        11.25 o                         
  -3   2  12         39.88         28.95        17.75 o                         
  -2   2  12        116.77        116.70        18.43 o                         
  -1   2  12         27.05         45.41        12.57 o                         
   0   2  12          1.44         -0.53         3.97 o                         
   1   2  12          4.86         13.17         6.05 o                         
   2   2  12         98.57         96.49        13.62 o                         
   3   2  12         31.82         26.94         8.55 o                         
   4   2  12          1.84          8.67         7.00 o                         
   5   2  12         24.83         39.48        29.67 o                         
   6   2  12          6.21         16.01        12.53 o                         
  -7   3  12          3.43        -31.76        31.76 o                         
  -6   3  12          0.32         13.48        19.22 o                         
  -5   3  12        141.61        212.08        31.15 o                         
  -4   3  12         41.16         68.04        17.53 o                         
  -3   3  12          1.56          8.37         8.09 o                         
  -2   3  12         43.66         58.37        12.68 o                         
  -1   3  12        177.91        187.13        16.99 o                         
   0   3  12        143.97        120.55        13.19 o                         
   1   3  12         33.53         38.31         7.51 o                         
   2   3  12         12.95         19.92         5.30 o                         
   4   3  12         39.94         32.62        18.61 o                         
   5   3  12         24.01          6.29        10.06 o                         
   6   3  12         34.37         34.28        30.39 o                         
  -6   4  12          5.73         -6.04        25.72 o                         
  -5   4  12          2.28        -10.78        15.59 o                         
  -4   4  12          3.68          9.12        17.89 o                         
  -3   4  12        149.16        174.38        26.94 o                         
  -2   4  12          0.92          2.53         8.21 o                         
  -1   4  12         53.76         58.21         9.71 o                         
   0   4  12          1.55          7.47        10.92 o                         
   1   4  12         16.44         25.94         5.87 o                         
   2   4  12          0.02         -0.18         4.49 o                         
   4   4  12          7.63         12.63         7.85 o                         
   5   4  12          3.85         29.53         9.97 o                         
  -5   5  12          1.43         -9.15        14.23 o                         
  -4   5  12         36.68         31.46        15.07 o                         
  -3   5  12         44.75         58.20        26.66 o                         
  -2   5  12          0.00         -2.81         9.84 o                         
  -1   5  12         18.13         16.28         9.81 o                         
   0   5  12         51.82         61.55        10.77 o                         
   1   5  12        287.24        217.95        24.85 o                         
   2   5  12         13.69         19.71         7.03 o                         
   3   5  12          4.60         16.41         9.81 o                         
   4   5  12          5.03          8.20         9.53 o                         
  -5   6  12          0.43         15.52        25.22 o                         
  -4   6  12         17.46         11.80        12.38 o                         
  -3   6  12         18.52         14.82        13.16 o                         
  -2   6  12         35.81         74.99        16.53 o                         
  -1   6  12         11.40         11.52         9.22 o                         
   0   6  12         17.73         13.72        11.14 o                         
   1   6  12         48.68         65.60        22.31 o                         
   2   6  12          4.52          6.72        12.36 o                         
   3   6  12          5.17         25.94        15.23 o                         
  -3   7  12          1.90         15.14        12.84 o                         
  -2   7  12         27.16         40.69        15.17 o                         
  -1   7  12          0.84          1.25         7.86 o                         
   0   7  12         72.39        109.47        24.68 o                         
   1   7  12          0.30          2.65         8.21 o                         
   2   7  12         20.39         -6.77        25.18 o                         
  -2  -9  13          0.72          4.17        13.29 o                         
  -1  -9  13          0.65         -3.79        10.36 o                         
   0  -9  13          1.12         12.14        11.53 o                         
   1  -9  13         24.86         21.12        17.75 o                         
  -4  -8  13          0.27          6.26        11.05 o                         
  -3  -8  13          0.00          8.33        11.28 o                         
  -2  -8  13          0.65         20.35        21.12 o                         
  -1  -8  13          0.15          4.53        10.92 o                         
   0  -8  13         20.75          3.23        14.01 o                         
   1  -8  13          1.46         18.03        15.81 o                         
   2  -8  13         22.37         64.23        23.21 o                         
   3  -8  13         16.23          3.64        10.06 o                         
  -5  -7  13          0.47         -7.26        10.63 o                         
  -4  -7  13          1.20         -5.00        10.18 o                         
  -3  -7  13          0.80         15.43        15.63 o                         
  -2  -7  13         30.83         10.55         8.88 o                         
  -1  -7  13         54.24         61.97        13.33 o                         
   0  -7  13          2.34          5.43         8.86 o                         
   1  -7  13         34.05         22.57         6.38 o                         
   2  -7  13          9.65          8.98        18.18 o                         
   3  -7  13         11.43         20.47        10.98 o                         
   4  -7  13          0.69          4.13        10.11 o                         
  -5  -6  13         11.81         17.43        12.32 o                         
  -3  -6  13          3.77         31.18        12.00 o                         
  -2  -6  13          1.45         -7.54        12.07 o                         
  -1  -6  13         14.21         21.07        13.40 o                         
   0  -6  13         38.77         33.90         8.58 o                         
   1  -6  13          1.73         -1.67         6.60 o                         
   2  -6  13         24.69          2.92         6.03 o                         
   3  -6  13          4.68         10.69         9.39 o                         
   4  -6  13         47.07         44.69        17.67 o                         
   5  -6  13         57.52         65.67        19.47 o                         
  -6  -5  13          0.00         11.40        11.10 o                         
  -5  -5  13         44.15         53.69        15.53 o                         
  -3  -5  13         51.90         69.10        13.04 o                         
  -2  -5  13        116.68        124.64        14.78 o                         
  -1  -5  13        121.09        104.04        19.76 o                         
   0  -5  13          5.13          8.40         5.11 o                         
   1  -5  13         95.95         84.45        20.98 o                         
   2  -5  13          2.20          3.09         7.54 o                         
   3  -5  13          6.36         -2.74         7.55 o                         
   4  -5  13          4.37         -3.38        15.02 o                         
   5  -5  13          0.32         10.38        17.28 o                         
  -6  -4  13         35.58         70.22        36.50 o                         
  -5  -4  13         13.44         18.95         9.06 o                         
  -4  -4  13         23.70         38.32        16.42 o                         
  -3  -4  13         43.72         21.34        19.40 o                         
  -2  -4  13         16.96         17.69        12.14 o                         
  -1  -4  13          8.20          0.75         4.18 o                         
   0  -4  13         17.55         14.80         9.99 o                         
   1  -4  13          2.74          0.22         5.94 o                         
   2  -4  13         61.89         49.86        16.24 o                         
   3  -4  13         71.37         82.21        22.67 o                         
   4  -4  13         38.50         40.74        14.80 o                         
   5  -4  13          0.02         -2.80        12.65 o                         
   6  -4  13         22.95         10.31        14.25 o                         
  -6  -3  13         78.07         77.74        31.47 o                         
  -5  -3  13          2.15          4.52         7.98 o                         
  -4  -3  13        479.80        445.08        23.53 o                         
  -3  -3  13         23.19         21.81         8.54 o                         
  -2  -3  13        114.00        115.03        18.98 o                         
  -1  -3  13        131.07        136.43        11.63 o                         
   0  -3  13          7.44         18.38         5.52 o                         
   1  -3  13         61.18         43.51         7.70 o                         
   2  -3  13          1.30          7.72         8.41 o                         
   3  -3  13         13.92         10.71        14.30 o                         
   4  -3  13         70.78         79.07        14.01 o                         
   5  -3  13          0.36         -8.12        19.18 o                         
   6  -3  13          6.38          9.14        12.39 o                         
  -6  -2  13         40.77         43.32        22.63 o                         
  -5  -2  13          2.93          5.76         9.17 o                         
  -4  -2  13        111.27        144.75        19.18 o                         
  -3  -2  13         76.50         73.35        13.49 o                         
  -2  -2  13        362.68        341.60        21.31 o                         
  -1  -2  13          7.83          8.02         4.61 o                         
   0  -2  13        299.95        244.35        19.40 o                         
   1  -2  13         42.47         55.67        25.47 o                         
   2  -2  13        203.35        246.97        26.94 o                         
   3  -2  13        133.36         91.21        33.37 o                         
   4  -2  13         20.28         16.09        11.42 o                         
   5  -2  13          0.27         -1.02         7.68 o                         
   6  -2  13          5.26          2.80        17.03 o                         
  -7  -1  13          0.72          9.34        19.76 o                         
  -6  -1  13          9.81         20.00        13.26 o                         
  -5  -1  13          9.18         15.39        11.51 o                         
  -4  -1  13        127.54        123.48        17.25 o                         
  -3  -1  13        118.63        137.30        26.01 o                         
  -2  -1  13         33.16         29.26        12.17 o                         
  -1  -1  13         26.76         25.80         6.06 o                         
   0  -1  13          4.59          0.50         3.79 o                         
   1  -1  13          6.71         12.48         6.55 o                         
   2  -1  13         74.43         84.89        19.11 o                         
   3  -1  13          7.01          9.42         9.02 o                         
   4  -1  13        163.11        152.10        17.39 o                         
   5  -1  13         14.84         39.23        23.35 o                         
   6  -1  13         19.21         12.82        11.25 o                         
  -7   0  13          5.70         40.52        28.67 o                         
  -6   0  13          5.74          3.43        10.85 o                         
  -5   0  13         31.86         45.55        22.49 o                         
  -4   0  13         58.01         61.87        15.24 o                         
  -3   0  13         27.42         41.68        13.10 o                         
  -2   0  13         25.14         45.86        13.33 o                         
  -1   0  13         31.05         31.84        12.78 o                         
   0   0  13         92.97         91.19        11.24 o                         
   1   0  13         47.52         55.60        11.20 o                         
   2   0  13          3.77         13.64        14.12 o                         
   3   0  13         13.07         23.58         8.83 o                         
   4   0  13          4.20          4.60        20.40 o                         
   5   0  13          0.04         -0.97         9.41 o                         
   6   0  13          0.55         -1.19         7.94 o                         
  -7   1  13          8.65          1.44        15.59 o                         
  -6   1  13          6.33          5.66        11.30 o                         
  -5   1  13          4.29         19.54        16.96 o                         
  -4   1  13          8.52          5.58        13.47 o                         
  -3   1  13          5.35         10.81         9.43 o                         
  -2   1  13         56.75         74.71        12.71 o                         
  -1   1  13          3.82         -0.57         8.41 o                         
   0   1  13         28.82         32.38         6.25 o                         
   1   1  13         14.94         17.02         6.83 o                         
   2   1  13         91.68         93.01        16.49 o                         
   3   1  13          3.00          5.56         6.54 o                         
   4   1  13          0.67          3.74        10.35 o                         
   5   1  13         36.31         27.65        12.79 o                         
   6   1  13         11.14         -2.32        12.79 o                         
  -6   2  13         49.51         77.32        22.96 o                         
  -5   2  13         15.61         40.18        17.29 o                         
  -4   2  13          8.83         26.98        17.75 o                         
  -3   2  13         66.64        124.79        36.46 o                         
  -2   2  13          2.19          8.91        10.99 o                         
  -1   2  13         25.58         30.18        14.82 o                         
   0   2  13          0.93          6.98         8.28 o                         
   1   2  13          0.51         -4.75         4.75 o                         
   2   2  13         63.41         81.82        32.65 o                         
   3   2  13         40.18         33.26        21.12 o                         
   4   2  13          0.33          9.58         8.42 o                         
   5   2  13         20.28         16.61        17.82 o                         
  -6   3  13          5.05         33.77        28.81 o                         
  -5   3  13          0.18          3.76        13.97 o                         
  -4   3  13          0.46         -0.52         8.18 o                         
  -3   3  13         45.87         46.54        18.03 o                         
  -2   3  13          8.47         26.35        11.18 o                         
  -1   3  13          5.30         -8.12         8.12 o                         
   0   3  13        102.65        146.22        11.99 o                         
   1   3  13         90.20        118.53        13.33 o                         
   2   3  13          5.54         -3.48         7.26 o                         
   3   3  13         71.10         66.64        11.65 o                         
   4   3  13         47.82         49.69        38.19 o                         
   5   3  13          7.38          6.75         8.98 o                         
  -5   4  13         70.48        121.00        34.20 o                         
  -4   4  13          4.42          0.18        10.01 o                         
  -3   4  13         46.29         68.18        19.29 o                         
  -2   4  13          3.33          6.68        15.30 o                         
  -1   4  13         16.74          2.23        11.57 o                         
   0   4  13         62.25         71.03        23.46 o                         
   1   4  13          4.59          1.31         4.54 o                         
   2   4  13          1.11          3.14         7.39 o                         
   3   4  13          0.25          1.78         7.87 o                         
   4   4  13          0.22         -5.60         7.60 o                         
  -5   5  13          7.20         22.63        31.04 o                         
  -4   5  13          9.10         -4.81        23.42 o                         
  -3   5  13          3.52         25.36        16.53 o                         
  -2   5  13         61.21         94.44        32.26 o                         
  -1   5  13          5.37         16.32        10.48 o                         
   0   5  13         41.71         44.68        15.02 o                         
   1   5  13         84.88         93.69        13.42 o                         
   2   5  13         15.60          3.88        13.08 o                         
   3   5  13          0.28          6.68        12.93 o                         
   4   5  13          5.75         28.09        22.56 o                         
  -4   6  13         13.47         15.93        16.13 o                         
  -3   6  13          4.98         -6.16        13.04 o                         
  -2   6  13         32.57         59.88        37.07 o                         
  -1   6  13         13.61         26.73        11.08 o                         
   0   6  13          7.14         -2.76         7.96 o                         
   1   6  13          0.06          5.84         8.49 o                         
  -1   7  13         25.76         13.50        10.79 o                         
   0   7  13          0.04         10.41        11.78 o                         
  -3  -8  14          0.00          1.01        11.85 o                         
  -2  -8  14         15.01         27.67        35.71 o                         
  -1  -8  14          2.68          3.33         8.75 o                         
   0  -8  14         12.32         21.74        11.83 o                         
   1  -8  14          1.30         -5.96        17.39 o                         
   2  -8  14         87.50        180.77        42.97 o                         
  -4  -7  14          4.37         -2.23         8.04 o                         
  -3  -7  14          3.08        148.82       105.04 o                         
  -2  -7  14          0.00         -6.17         9.03 o                         
  -1  -7  14         12.41         18.55        10.65 o                         
   0  -7  14          6.69          5.93         8.69 o                         
   1  -7  14          0.10         25.56        15.20 o                         
   2  -7  14          1.95          3.74         7.79 o                         
   3  -7  14          0.27        -10.49        10.49 o                         
  -5  -6  14          0.03          5.85        10.60 o                         
  -4  -6  14         11.73          6.23         9.51 o                         
  -3  -6  14          0.07          5.96        15.95 o                         
  -2  -6  14         40.67         30.21        11.60 o                         
  -1  -6  14          6.04          4.56         7.87 o                         
   0  -6  14         28.63         19.49         9.83 o                         
   1  -6  14         11.22         11.89         7.94 o                         
   2  -6  14          9.99         15.22         7.41 o                         
   3  -6  14          2.32          5.34         8.18 o                         
   4  -6  14          1.37         16.70        26.76 o                         
  -5  -5  14         40.33         66.05        15.90 o                         
  -4  -5  14         22.65         63.51        14.73 o                         
  -3  -5  14          0.78          1.69        12.97 o                         
  -2  -5  14         63.20         60.46        13.74 o                         
  -1  -5  14         21.96          8.19         6.75 o                         
   0  -5  14         26.81         12.42         5.61 o                         
   1  -5  14          1.07          4.99         7.29 o                         
   2  -5  14          0.04         -2.62         7.08 o                         
   3  -5  14          6.86          8.33         8.26 o                         
   4  -5  14          0.31          9.02        10.93 o                         
   5  -5  14          0.30          3.88        16.24 o                         
  -6  -4  14         24.25         49.43        29.39 o                         
  -5  -4  14          2.97         13.69        10.39 o                         
  -4  -4  14         14.67         26.42        10.82 o                         
  -3  -4  14        112.52        111.36        17.66 o                         
  -2  -4  14          0.17          0.31         5.94 o                         
  -1  -4  14          6.28         10.27         7.62 o                         
   0  -4  14         38.71         18.86        11.78 o                         
   1  -4  14          1.80         -5.62        10.49 o                         
   2  -4  14        165.66        165.90        36.89 o                         
   3  -4  14         25.56         25.92         9.84 o                         
   4  -4  14          9.04         30.55        13.44 o                         
   5  -4  14          0.04          2.02        11.35 o                         
  -6  -3  14         21.30         17.39        19.61 o                         
  -5  -3  14          0.05        -14.80        17.67 o                         
  -4  -3  14         71.07         85.17        11.16 o                         
  -3  -3  14         76.45         71.87        10.85 o                         
  -2  -3  14        162.65        182.55        14.61 o                         
  -1  -3  14         10.07         -0.43         8.26 o                         
   0  -3  14         16.28          5.85         4.75 o                         
   1  -3  14         82.93        153.90        22.85 o                         
   2  -3  14        155.38        164.25        20.94 o                         
   3  -3  14         58.64         80.37        19.54 o                         
   4  -3  14        108.87        141.26        36.82 o                         
   5  -3  14         12.25          7.83        10.75 o                         
  -5  -2  14          6.77         12.17        14.91 o                         
  -4  -2  14          7.69          7.51         6.72 o                         
  -3  -2  14         88.15         97.19        16.25 o                         
  -2  -2  14         10.17          2.23         4.97 o                         
  -1  -2  14          2.68          5.65        10.13 o                         
   0  -2  14          4.20          3.33         4.37 o                         
   1  -2  14          3.69         -0.04         4.91 o                         
   2  -2  14        114.20        132.81        17.93 o                         
   3  -2  14         38.51         32.91        10.06 o                         
   4  -2  14         33.28         56.43        44.26 o                         
   5  -2  14          0.00          2.84         9.23 o                         
  -6  -1  14          4.64          4.80        13.54 o                         
  -5  -1  14         16.86         16.32        12.67 o                         
  -4  -1  14         92.41        111.46        20.40 o                         
  -3  -1  14        113.35        114.20        16.47 o                         
  -2  -1  14         22.58         36.78        19.66 o                         
  -1  -1  14         11.13          8.19         5.26 o                         
   0  -1  14         27.45         30.46         7.57 o                         
   1  -1  14        115.64        123.00        16.53 o                         
   2  -1  14          1.46          7.58         5.62 o                         
   3  -1  14         14.40         20.92        10.08 o                         
   4  -1  14          0.01         -4.60         7.90 o                         
   5  -1  14         83.97         83.39        15.07 o                         
  -6   0  14          4.37         -5.89        13.62 o                         
  -5   0  14          8.24         11.79        12.72 o                         
  -4   0  14         85.33        122.64        27.23 o                         
  -3   0  14         17.06         29.64        12.90 o                         
  -2   0  14         29.98         34.44        23.80 o                         
  -1   0  14         26.01         25.60        10.03 o                         
   0   0  14        105.38        108.34        12.49 o                         
   1   0  14         10.68         10.75         4.90 o                         
   2   0  14          2.23         13.06         7.42 o                         
   3   0  14         50.75         62.60        16.02 o                         
   4   0  14          5.09          5.31         8.36 o                         
   5   0  14          2.48          1.89         9.62 o                         
  -6   1  14          4.09        -12.05        16.20 o                         
  -5   1  14          5.01          7.58        13.36 o                         
  -4   1  14          4.32          7.76        15.16 o                         
  -3   1  14         24.54         22.32        12.02 o                         
  -2   1  14          8.01          7.62        11.35 o                         
  -1   1  14          6.42         10.05         5.93 o                         
   0   1  14        120.43        150.45        11.72 o                         
   1   1  14         14.39          8.70         4.32 o                         
   2   1  14          0.92         10.55         7.15 o                         
   3   1  14         38.36         29.21        11.46 o                         
   5   1  14          0.41         -5.79        10.05 o                         
  -6   2  14          4.14         14.31        15.40 o                         
  -5   2  14          6.97         -0.22        14.15 o                         
  -4   2  14          4.17          0.04        10.13 o                         
  -3   2  14          0.01         -2.80         9.00 o                         
  -2   2  14          6.91          7.40        12.57 o                         
  -1   2  14         35.47         47.11        11.63 o                         
   0   2  14          2.06         -2.95         4.89 o                         
   1   2  14         48.06         47.56        10.20 o                         
   2   2  14         23.08         36.68         9.18 o                         
   3   2  14         25.61         30.14        11.38 o                         
   4   2  14          3.65         -1.08        16.17 o                         
   5   2  14          2.56        -12.51        16.78 o                         
  -5   3  14          0.50          2.08        12.79 o                         
  -4   3  14          2.30          6.42        10.36 o                         
  -3   3  14         23.40         18.49        13.08 o                         
  -2   3  14         45.41         59.07        15.31 o                         
  -1   3  14         16.04         26.82        10.86 o                         
   0   3  14          9.02         -6.74        14.98 o                         
   1   3  14         25.40         23.89        10.06 o                         
   2   3  14          1.68          9.48        15.73 o                         
   3   3  14          0.46         -5.07         7.65 o                         
   4   3  14          5.51         83.85        29.39 o                         
  -5   4  14          6.22         -3.90        14.87 o                         
  -4   4  14          7.18         11.98        12.39 o                         
  -3   4  14         54.35         65.03        24.64 o                         
  -2   4  14          7.37         26.76        12.77 o                         
  -1   4  14         15.15          5.59         7.64 o                         
   0   4  14        112.49        106.38        14.26 o                         
   1   4  14          0.52         11.78        12.36 o                         
   2   4  14          2.14         -9.75         9.75 o                         
   3   4  14          8.73         -5.24        15.02 o                         
   4   4  14          8.56          4.81        10.42 o                         
  -4   5  14         36.10         32.48        25.22 o                         
  -3   5  14          6.18        -13.29        23.35 o                         
  -2   5  14          3.48         10.68        19.43 o                         
  -1   5  14          4.70         11.71        12.21 o                         
   0   5  14          5.36          7.03         8.73 o                         
   2   5  14         10.41         23.85        18.75 o                         
   3   5  14         17.52         13.22        15.38 o                         
  -2   6  14          3.62         20.44        12.13 o                         
  -1   6  14         24.59         13.88        18.18 o                         
   0   6  14         80.64         89.07        17.85 o                         
  -1  -8  15         21.32         18.18        16.31 o                         
   0  -8  15          6.78         11.35        17.96 o                         
  -3  -7  15          0.56          8.63        10.04 o                         
  -2  -7  15          6.19          9.59        17.89 o                         
  -1  -7  15         32.24         22.77        11.09 o                         
   0  -7  15          4.95         -5.60        12.57 o                         
   2  -7  15         12.80         -7.52        17.85 o                         
  -4  -6  15         15.27         21.86        22.31 o                         
  -3  -6  15          1.76         -3.45        12.29 o                         
  -2  -6  15          2.49         28.81        14.30 o                         
  -1  -6  15          2.20         -0.93        11.85 o                         
   0  -6  15          0.96          3.71         6.03 o                         
   1  -6  15         28.42         26.28         8.68 o                         
   2  -6  15         40.81         21.06        11.21 o                         
  -5  -5  15          3.54         -6.18        13.94 o                         
  -4  -5  15         12.33         18.24        10.86 o                         
  -3  -5  15         15.99         28.85        12.60 o                         
  -2  -5  15         43.73         28.38        21.77 o                         
  -1  -5  15         57.12         27.60        14.91 o                         
   0  -5  15          0.02          7.13         8.70 o                         
   1  -5  15          0.91          7.18        13.51 o                         
   2  -5  15         13.40          8.99         8.71 o                         
   3  -5  15          4.90         18.40        10.23 o                         
   4  -5  15         29.77         18.28        30.82 o                         
  -5  -4  15         22.12         18.29        10.39 o                         
  -4  -4  15          0.23          1.29        10.20 o                         
  -3  -4  15          0.00          4.02        11.35 o                         
  -2  -4  15         26.57         13.28        10.56 o                         
  -1  -4  15          6.53          9.35         6.84 o                         
   0  -4  15          1.38         -0.19         5.43 o                         
   1  -4  15          2.14         -2.44         6.75 o                         
   2  -4  15          0.09          2.06         6.79 o                         
   3  -4  15         93.71         93.41        39.34 o                         
   4  -4  15          1.76         -3.31         8.62 o                         
  -5  -3  15          5.97         -0.22        11.93 o                         
  -4  -3  15          0.06          5.90         8.54 o                         
  -3  -3  15          4.51          3.76         6.19 o                         
  -2  -3  15         12.99         15.82         6.54 o                         
  -1  -3  15         61.70         66.89         9.46 o                         
   0  -3  15          1.37         36.28        23.49 o                         
   1  -3  15          3.46          8.67         7.17 o                         
   2  -3  15         45.99        127.05        17.82 o                         
   3  -3  15         35.89         49.13        13.46 o                         
  -6  -2  15          7.64         -3.66        16.09 o                         
  -4  -2  15         82.20         74.51        28.24 o                         
  -3  -2  15         40.84         12.17        13.58 o                         
  -2  -2  15         15.71          0.81         6.13 o                         
  -1  -2  15         32.38         42.25        16.26 o                         
   0  -2  15          5.22         -0.89         4.17 o                         
   1  -2  15          1.06          7.83         7.44 o                         
   2  -2  15        148.46        117.04        18.36 o                         
   3  -2  15         33.76         28.24        34.16 o                         
   4  -2  15         47.45          5.62         7.46 o                         
   5  -2  15          8.10         14.53        10.93 o                         
  -6  -1  15          5.22         -5.53        20.12 o                         
  -5  -1  15         31.64          2.08        16.02 o                         
  -4  -1  15         23.78         11.78        18.97 o                         
  -3  -1  15         21.23         32.66        14.00 o                         
  -2  -1  15          1.68         -4.12         8.30 o                         
  -1  -1  15          1.79          7.27         6.17 o                         
   0  -1  15         11.48          9.95         5.64 o                         
   1  -1  15          1.65         13.83         6.29 o                         
   2  -1  15         89.09         79.89        30.82 o                         
   3  -1  15         59.00         64.20        11.70 o                         
   4  -1  15          0.54          1.11         8.01 o                         
   5  -1  15          1.31         16.50        10.37 o                         
  -6   0  15          0.88         -5.88        14.68 o                         
  -5   0  15          2.65         -2.64        11.80 o                         
  -4   0  15          9.17         24.57        16.96 o                         
  -3   0  15         36.87         49.80        20.30 o                         
  -2   0  15          0.02         16.57        14.37 o                         
  -1   0  15          3.58          6.18         6.83 o                         
   0   0  15          8.15          4.64         5.03 o                         
   1   0  15          2.76         11.42         7.69 o                         
   2   0  15          4.18          3.01         7.16 o                         
   3   0  15          0.97          1.15         7.18 o                         
   4   0  15          0.00         -0.71         6.55 o                         
   5   0  15         27.76         22.13        18.61 o                         
  -5   1  15         11.83         19.65        15.92 o                         
  -4   1  15          6.98         17.26        13.87 o                         
  -3   1  15         32.70         83.73        20.15 o                         
  -2   1  15         62.43         78.06        14.76 o                         
  -1   1  15          1.77          2.06         6.89 o                         
   0   1  15         15.23         37.11        17.98 o                         
   1   1  15         21.18         24.65         9.42 o                         
   2   1  15         26.82          9.63         8.12 o                         
   3   1  15          8.83          5.75         7.29 o                         
   4   1  15          2.03         -0.04         7.89 o                         
  -5   2  15          3.20         -7.22        15.88 o                         
  -4   2  15          3.34         -3.55        12.27 o                         
  -3   2  15          5.69          6.95        10.59 o                         
  -2   2  15          0.97          3.52        10.71 o                         
  -1   2  15          0.99         -0.22         6.37 o                         
   0   2  15         19.11         20.62         8.63 o                         
   1   2  15          8.27         12.72         9.40 o                         
   2   2  15          2.31          2.47         7.55 o                         
   3   2  15         27.02         31.36        26.69 o                         
   4   2  15          0.85         -0.47         7.44 o                         
  -4   3  15         19.74         25.63        17.04 o                         
  -3   3  15          0.52         21.99        18.82 o                         
  -2   3  15          3.18          3.41         8.88 o                         
  -1   3  15          0.08         -3.13         8.18 o                         
   0   3  15         20.37         17.86         8.11 o                         
   1   3  15         63.70         49.07        17.39 o                         
   2   3  15         12.51         12.56        10.39 o                         
   3   3  15          0.76         16.49        13.58 o                         
  -4   4  15          1.96         24.77        16.97 o                         
  -3   4  15          2.57         18.32        15.12 o                         
  -2   4  15         34.61         44.39        22.13 o                         
  -1   4  15         15.00         18.74        10.77 o                         
   0   4  15          0.06          4.10        13.08 o                         
   1   4  15          0.60         -7.04        12.79 o                         
   2   4  15         21.25          7.76        14.23 o                         
  -2   5  15          0.77         -5.96        15.77 o                         
  -1   5  15          5.20          0.82         8.24 o                         
   0   5  15          2.41          1.22        14.66 o                         
   1   5  15          0.36          4.24        13.44 o                         
  -1  -7  16          1.27          6.18        13.44 o                         
   0  -7  16          1.96          1.29        14.66 o                         
  -3  -6  16          0.56        -14.59        14.59 o                         
  -2  -6  16          3.65         50.72        27.52 o                         
  -1  -6  16          7.11         31.10        22.74 o                         
   0  -6  16          2.61         -3.88        14.66 o                         
   1  -6  16         13.50         -4.17        17.60 o                         
   2  -6  16          0.79         -7.18        15.59 o                         
  -4  -5  16          1.11         25.01        13.08 o                         
  -3  -5  16          1.11         21.72        12.90 o                         
  -2  -5  16          1.51          6.91        10.01 o                         
  -1  -5  16         38.33         16.04         8.22 o                         
   0  -5  16          0.33         -9.92        15.30 o                         
   1  -5  16         14.49         22.31        10.92 o                         
   2  -5  16          1.59         -3.62        25.07 o                         
   3  -5  16          0.09          1.48         7.31 o                         
  -4  -4  16         18.80         25.73        28.74 o                         
  -3  -4  16         24.87         31.26        16.60 o                         
  -2  -4  16         29.47         12.02         7.88 o                         
  -1  -4  16         39.83         41.86        17.96 o                         
   0  -4  16         15.99         12.10         6.64 o                         
   1  -4  16         28.21         52.18        38.62 o                         
   2  -4  16          7.63        -10.78        15.88 o                         
   3  -4  16          2.49        -10.68        15.84 o                         
  -5  -3  16          0.15          2.23        13.72 o                         
  -4  -3  16          0.00         37.50        21.20 o                         
  -3  -3  16          2.59         -8.03         9.23 o                         
  -2  -3  16          0.11          2.59         6.03 o                         
  -1  -3  16          7.32         10.62         8.18 o                         
   0  -3  16          0.90          2.82         6.23 o                         
   1  -3  16          0.79          4.45        14.87 o                         
   2  -3  16         17.85         18.69        13.58 o                         
   3  -3  16          6.88         -9.04        10.50 o                         
   4  -3  16         39.47         41.60        29.96 o                         
  -5  -2  16         10.99        -14.44        19.11 o                         
  -4  -2  16          4.89         10.15        12.35 o                         
  -3  -2  16          3.47         -1.31         6.35 o                         
  -2  -2  16          2.99         10.18        10.05 o                         
  -1  -2  16         18.37         18.15         7.45 o                         
   0  -2  16         18.49         18.24         9.18 o                         
   1  -2  16          0.06          3.81         6.93 o                         
   2  -2  16         11.54         10.27         8.69 o                         
   3  -2  16         10.97          3.02         8.05 o                         
   4  -2  16         19.34         -2.68        10.14 o                         
  -5  -1  16          4.52         14.44        19.26 o                         
  -4  -1  16         46.45         50.39        16.87 o                         
  -3  -1  16         27.97         28.02        26.04 o                         
  -2  -1  16          7.01          9.94         7.62 o                         
  -1  -1  16          6.56          4.94         6.43 o                         
   0  -1  16          0.02         -3.52         6.18 o                         
   1  -1  16         18.45          7.57         6.51 o                         
   2  -1  16         17.18         12.52        14.55 o                         
   3  -1  16          5.70         97.94        88.19 o                         
   4  -1  16          0.05         -9.50         9.82 o                         
  -5   0  16          3.93         18.16        18.97 o                         
  -4   0  16         17.10         -6.32        20.62 o                         
  -3   0  16        128.72        192.34        36.21 o                         
  -2   0  16          5.28         -5.68         9.06 o                         
  -1   0  16         49.66         48.21        16.31 o                         
   0   0  16         20.24         28.84         8.69 o                         
   1   0  16          8.08         -4.80         7.09 o                         
   2   0  16          6.28          9.11         9.34 o                         
   3   0  16         21.79          9.83         9.38 o                         
   4   0  16          0.00          0.30         7.81 o                         
  -4   1  16         17.15         21.78        17.25 o                         
  -3   1  16         36.60         46.89        19.97 o                         
  -2   1  16         25.32         38.65        18.75 o                         
  -1   1  16          9.50         26.61        10.48 o                         
   0   1  16          3.73          4.65         9.12 o                         
   1   1  16         33.57         43.21        36.43 o                         
   2   1  16          0.03         -1.44        13.72 o                         
   3   1  16          8.09          5.72         8.29 o                         
  -4   2  16          6.30         -4.94        12.24 o                         
  -3   2  16          0.48        -13.20        13.20 o                         
  -2   2  16         10.69          7.06        10.18 o                         
  -1   2  16          6.43          9.84        13.44 o                         
   0   2  16         65.92         66.73        12.76 o                         
   1   2  16          2.39        -10.14        10.14 o                         
   2   2  16         12.81         24.86        15.23 o                         
   3   2  16          7.31         13.04        10.57 o                         
  -3   3  16         26.05         20.90        13.94 o                         
  -2   3  16         21.19         27.00        20.87 o                         
  -1   3  16          4.51         17.31         9.10 o                         
   0   3  16          9.13          2.95        14.44 o                         
   1   3  16          7.83         11.71        16.60 o                         
  -2   4  16          1.93         18.13        12.26 o                         
  -1   4  16         10.59          9.99        14.94 o                         
   0   4  16         44.62         44.98        21.84 o                         
   1   4  16         30.84        301.83        43.11 o                         
  -2  -5  17          7.26         10.28        11.89 o                         
  -1  -5  17          0.00         21.27        16.31 o                         
   0  -5  17          6.90         -8.34         8.34 o                         
   1  -5  17         50.93        120.63        34.27 o                         
  -3  -4  17          0.56         58.13        25.15 o                         
  -2  -4  17         86.27         45.66        16.56 o                         
  -1  -4  17         58.27         89.81        28.52 o                         
   0  -4  17          0.02         -0.88         7.06 o                         
   1  -4  17         14.41         14.80        10.13 o                         
   2  -4  17          0.71         -3.04        15.45 o                         
  -3  -3  17          3.45          0.50        14.30 o                         
  -2  -3  17          8.34          1.69         7.83 o                         
  -1  -3  17         17.52         18.29         7.50 o                         
   0  -3  17         23.02         14.44         9.92 o                         
   1  -3  17          0.32          6.18        15.59 o                         
   2  -3  17         41.63         33.73        16.74 o                         
  -4  -2  17          1.79          4.89        13.56 o                         
  -3  -2  17          5.36         15.16        17.75 o                         
  -2  -2  17         12.35          5.49         7.39 o                         
  -1  -2  17          1.61         -0.96         6.44 o                         
   0  -2  17         26.59         28.31        13.15 o                         
   1  -2  17         29.51         28.90         9.59 o                         
   2  -2  17         47.66         19.98         9.35 o                         
   3  -2  17         37.33          9.05         9.30 o                         
  -4  -1  17         25.45         17.55        16.94 o                         
  -3  -1  17         84.81        120.36        24.28 o                         
  -2  -1  17          0.06          0.41         7.99 o                         
  -1  -1  17          0.29          3.24         6.97 o                         
   0  -1  17          0.00          0.65        10.49 o                         
   1  -1  17          0.44         -5.89         8.19 o                         
   3  -1  17          0.62         -2.09         9.20 o                         
  -4   0  17          8.49         12.75        14.15 o                         
  -3   0  17         10.40         -9.76        13.71 o                         
  -2   0  17          5.51         -7.98        14.80 o                         
  -1   0  17         27.37         70.97        47.74 o                         
   0   0  17          7.53         -4.31         9.63 o                         
   1   0  17         52.83         34.72        25.47 o                         
   2   0  17         15.70         20.35        12.43 o                         
  -3   1  17         37.33         36.96        17.85 o                         
  -2   1  17          8.49         13.98        25.72 o                         
  -1   1  17         67.17         85.28        26.94 o                         
   0   1  17          1.65         -6.61        11.64 o                         
   1   1  17          6.41         11.34        10.81 o                         
   2   1  17          2.78         15.56         9.68 o                         
  -3   2  17         15.99         34.49        30.75 o                         
  -2   2  17          0.03         -0.26         8.18 o                         
  -1   2  17          6.46         22.31        16.20 o                         
   0   2  17         48.23         50.51        22.85 o                         
   1   2  17          7.66          2.44         9.92 o                         
  -1   3  17         40.69         77.38        24.07 o                         
  -1  -4  18         10.79          9.59        21.66 o                         
  -2  -3  18          1.07         20.62        15.73 o                         
  -1  -3  18         11.44          9.20        16.31 o                         
   0  -3  18         21.36         18.54        11.28 o                         
   1  -3  18          0.05         16.31         8.74 o                         
  -2  -2  18          0.64          0.19         9.47 o                         
  -1  -2  18         29.66         -2.51        10.42 o                         
   0  -2  18          3.08         11.82        10.09 o                         
   1  -2  18          0.00         13.62         8.68 o                         
  -2  -1  18          0.91         17.73        12.60 o                         
  -1  -1  18         47.11         32.19        16.09 o                         
   0  -1  18          3.90          7.66        10.17 o                         
   1  -1  18         14.11         10.94         9.84 o                         
  -2   0  18          0.52          8.07        11.37 o                         
  -1   0  18          3.11         -0.57        12.50 o                         
                                                                                
