# Supplementary material for: Quaternary and quinary molecular solids based on structural inequivalence and combinatorial approaches: 2-nitro­resorcinol and 4,6-di­chloro­resorcinol
Source: IUCrJ. 2021 Jan 11;8(Pt 2):178–85. doi: 10.1107/S2052252520016589 (PMC7924232; doi:10.1107/S2052252520016589)
Supplement: Supplementary file 25 [file m-08-00178-23NRES-TMP-22TBP-DPE-IIsup25.hkl]

data_23NRES-TMP-22TBP-DPE-II                                                       
_shelx_title ' shelx in P-1 No2' 
_shelx_refln_list_code          4                                               
_shelx_F_calc_maximum      126.09                                               
_exptl_crystal_F_000       416.00                                               
_reflns_d_resolution_high  0.8411                                               
                                                                                
loop_                                                                           
 _space_group_symop_operation_xyz                                               
 'x, y, z'                                                                      
 '-x, -y, -z'                                                                   
                                                                                
_cell_length_a     7.5139                                                       
_cell_length_b     9.2717                                                       
_cell_length_c    13.8515                                                       
_cell_angle_alpha  83.832                                                       
_cell_angle_beta   89.887                                                       
_cell_angle_gamma  88.173                                                       
                                                                                
_shelx_F_squared_multiplier     1.000                                           
                                                                                
loop_                                                                           
 _refln_index_h                                                                 
 _refln_index_k                                                                 
 _refln_index_l                                                                 
 _refln_F_squared_calc                                                          
 _refln_F_squared_meas                                                          
 _refln_F_squared_sigma                                                         
 _refln_observed_status                                                         
   2   0   0       4195.60       4517.22        86.65 o                         
   3   0   0        140.64        150.43        10.37 o                         
   4   0   0         80.64         60.63         5.69 o                         
   5   0   0        289.82        307.90        13.57 o                         
   6   0   0         49.11         55.12         9.57 o                         
   7   0   0         72.76         75.89        10.12 o                         
   8   0   0          1.22          4.30         5.76 o                         
  -8   1   0          9.27         10.67        10.10 o                         
  -7   1   0         62.30        106.35        18.44 o                         
  -6   1   0        158.84        171.59        28.02 o                         
  -5   1   0        202.61        193.95        23.57 o                         
  -4   1   0          8.94         51.59        10.29 o                         
  -3   1   0       2713.51       2608.86        62.05 o                         
  -2   1   0       1466.15       1499.65        16.96 o                         
  -1   1   0        325.01        326.86         7.83 o                         
   1   1   0        342.18        344.66         8.18 o                         
   2   1   0       8857.07       9775.84       146.11 o                         
   3   1   0         63.64         52.74         3.85 o                         
   4   1   0       3350.09       3507.58        97.68 o                         
   5   1   0         12.00         17.93         3.15 o                         
   6   1   0        157.45        132.98        10.24 o                         
   7   1   0          6.66         21.38         5.95 o                         
   8   1   0         11.84         18.63         7.55 o                         
  -8   2   0         10.11         11.33        11.06 o                         
  -7   2   0         46.57         41.79         9.07 o                         
  -6   2   0        127.84        168.78        26.24 o                         
  -5   2   0        629.79        652.83        48.29 o                         
  -4   2   0         38.31         56.72         9.06 o                         
  -3   2   0        708.40        851.72        43.96 o                         
  -2   2   0       2708.86       2796.11        64.74 o                         
  -1   2   0        424.66        437.38        10.21 o                         
   0   2   0          6.31         62.22         2.13 o                         
   1   2   0       1706.73       1526.19        21.58 o                         
   2   2   0        200.50        194.18         8.66 o                         
   3   2   0        618.46        631.49        18.17 o                         
   4   2   0        158.19        124.97         9.06 o                         
   5   2   0         56.09         42.17        10.61 o                         
   6   2   0        598.76        562.56        27.42 o                         
   7   2   0         53.45         68.93         7.98 o                         
   8   2   0         91.70         83.69        10.17 o                         
  -8   3   0          4.77          4.86         9.83 o                         
  -7   3   0         79.69         95.88        19.67 o                         
  -6   3   0        261.06        258.72        20.34 o                         
  -5   3   0        158.27        168.96        13.74 o                         
  -4   3   0        819.60        868.05        34.38 o                         
  -3   3   0          0.34         43.76        24.10 o                         
  -2   3   0        122.78        649.32        75.36 o                         
  -1   3   0        580.21        589.98        20.09 o                         
   0   3   0         24.67         13.69         1.30 o                         
   1   3   0         85.80        364.22        11.76 o                         
   2   3   0         97.85         75.17         2.95 o                         
   3   3   0        718.65        628.01        13.35 o                         
   4   3   0          1.23          2.28         1.90 o                         
   5   3   0         58.97         60.12         8.82 o                         
   6   3   0        106.90        115.01        23.60 o                         
   7   3   0         18.60         14.08         5.08 o                         
   8   3   0         42.95         34.20         7.74 o                         
  -8   4   0          0.45          4.74        10.39 o                         
  -7   4   0         43.45         53.94        12.78 o                         
  -6   4   0          0.24          5.08         9.51 o                         
  -5   4   0        184.16        274.32        30.70 o                         
  -4   4   0         20.26         50.43         7.36 o                         
  -3   4   0        103.05        112.56        13.04 o                         
  -2   4   0        332.40        453.16        10.05 o                         
  -1   4   0        123.38        165.19         9.87 o                         
   0   4   0         24.13        140.83        52.35 o                         
   1   4   0         31.50         43.14         4.47 o                         
   2   4   0         33.30         38.08         3.61 o                         
   3   4   0        167.29        133.10        14.62 o                         
   4   4   0        215.27        214.64        10.14 o                         
   5   4   0         24.52         31.61         4.65 o                         
   6   4   0         62.20         71.97         7.02 o                         
   7   4   0         13.14         14.88         6.03 o                         
   8   4   0          0.84         -0.36         5.83 o                         
  -7   5   0          5.59         13.88         8.43 o                         
  -6   5   0          2.53         11.91         7.23 o                         
  -5   5   0          8.13          1.87        10.29 o                         
  -4   5   0        276.19        262.16        33.03 o                         
  -3   5   0          2.41        146.45        32.84 o                         
  -2   5   0         63.08         63.16         5.63 o                         
  -1   5   0        720.91        789.89        17.67 o                         
   0   5   0         54.65         97.73        12.27 o                         
   1   5   0        128.32        183.71         8.87 o                         
   2   5   0        195.17        228.82         7.72 o                         
   3   5   0        194.76        167.56         8.24 o                         
   4   5   0        101.25         94.61         9.92 o                         
   5   5   0          6.35          7.87         3.15 o                         
   6   5   0          2.97         -1.37         3.31 o                         
   7   5   0          1.56         -2.19         4.59 o                         
   8   5   0          1.73          9.92         5.17 o                         
  -7   6   0         20.81         24.55        10.16 o                         
  -6   6   0          0.32          7.81         6.91 o                         
  -5   6   0         40.62         61.37        10.23 o                         
  -4   6   0        105.71        149.09        14.43 o                         
  -3   6   0        155.29        180.53        13.41 o                         
  -2   6   0         15.10         25.89         3.53 o                         
  -1   6   0         46.79         71.87         6.46 o                         
   0   6   0        113.38        109.47         5.44 o                         
   1   6   0        271.54        272.33        17.19 o                         
   2   6   0         40.20         40.97         5.51 o                         
   3   6   0        119.96        111.64        11.28 o                         
   4   6   0        262.77        255.30        11.60 o                         
   5   6   0         92.13         84.94        11.62 o                         
   6   6   0          1.53         -1.25         3.00 o                         
   7   6   0          7.18         11.79         5.10 o                         
  -6   7   0         96.08        124.56        19.00 o                         
  -5   7   0          6.61         12.39         7.36 o                         
  -4   7   0        179.71        164.77        16.73 o                         
  -3   7   0        204.83        230.49        16.54 o                         
  -2   7   0         97.58        119.71         7.49 o                         
  -1   7   0         45.41         40.72         4.49 o                         
   0   7   0         35.98         38.59         4.07 o                         
   1   7   0          8.83         10.60         3.04 o                         
   2   7   0         59.19         61.35        11.86 o                         
   3   7   0          9.32         16.87         5.52 o                         
   4   7   0         74.44         48.83        13.05 o                         
   5   7   0          7.91         16.06         5.60 o                         
   6   7   0          7.86          3.96         3.42 o                         
   7   7   0         12.00         12.69        11.12 o                         
  -5   8   0          9.90          0.42         4.79 o                         
  -4   8   0         35.89         50.41         9.97 o                         
  -3   8   0         17.79          8.90         5.04 o                         
  -2   8   0         93.38        119.97        11.31 o                         
  -1   8   0          1.07          3.20         4.18 o                         
   0   8   0         79.42         71.09         6.24 o                         
   1   8   0         31.50         35.40         5.13 o                         
   2   8   0          0.31         -1.01         2.60 o                         
   3   8   0          7.70         11.61         3.98 o                         
   4   8   0        183.96        155.69        12.27 o                         
   5   8   0          0.03          2.66         5.36 o                         
   6   8   0          0.15          7.66         7.96 o                         
  -4   9   0          8.44          3.56         5.47 o                         
  -3   9   0          5.27          8.42         6.07 o                         
  -2   9   0        139.28        134.62        21.53 o                         
  -1   9   0        151.69        159.96         9.96 o                         
   0   9   0         11.43          2.38         4.68 o                         
   1   9   0          0.02          1.50         2.94 o                         
   2   9   0        147.47        140.81        11.53 o                         
   3   9   0         11.94         11.43         4.40 o                         
   4   9   0         45.54         58.07        16.14 o                         
   5   9   0          0.09          3.57         5.43 o                         
  -3  10   0          1.20          8.61         7.83 o                         
  -2  10   0         72.54         81.02        29.55 o                         
  -1  10   0         19.23         30.54         5.85 o                         
   0  10   0          2.25          8.34         4.56 o                         
   1  10   0         10.65          7.36         4.99 o                         
   2  10   0          6.21         15.41         9.57 o                         
   3  10   0          9.18          7.53         6.62 o                         
  -3 -10   1          4.41          2.82         5.57 o                         
  -2 -10   1          0.01          0.86         3.84 o                         
  -1 -10   1          1.04          2.74         3.68 o                         
   0 -10   1          1.61          1.48         3.39 o                         
   1 -10   1          1.97          6.76         7.79 o                         
   2 -10   1          7.59         11.49         6.79 o                         
   3 -10   1         49.27         58.92        12.19 o                         
  -5  -9   1          5.93          0.03         4.65 o                         
  -4  -9   1         17.15         14.80         8.07 o                         
  -3  -9   1         10.98          2.25         4.62 o                         
  -2  -9   1          4.15          5.58         4.01 o                         
  -1  -9   1          0.39          2.92         3.04 o                         
   0  -9   1          0.59          1.48         2.76 o                         
   1  -9   1        131.04        116.52         8.09 o                         
   2  -9   1          0.05          0.91         4.10 o                         
   3  -9   1          1.87          3.11        10.53 o                         
   4  -9   1         10.16         17.07         8.08 o                         
  -6  -8   1          2.19         -0.05         4.44 o                         
  -5  -8   1         47.96         51.77         9.54 o                         
  -4  -8   1        205.18        190.55        18.06 o                         
  -3  -8   1          1.68          5.01         3.51 o                         
  -2  -8   1         47.72         54.78         6.08 o                         
  -1  -8   1          0.27          3.74         2.77 o                         
   0  -8   1         28.97         53.08         4.87 o                         
   1  -8   1          0.00          1.78         4.09 o                         
   2  -8   1        169.62        151.25         9.61 o                         
   3  -8   1        123.52        121.68        12.58 o                         
   4  -8   1         15.71          5.40         5.73 o                         
   5  -8   1         70.22         79.44        17.10 o                         
  -6  -7   1          3.67          9.24        11.97 o                         
  -5  -7   1         81.16         81.03        12.04 o                         
  -4  -7   1         51.58         52.57        11.17 o                         
  -3  -7   1         43.64         41.09         5.24 o                         
  -2  -7   1          4.71         -0.28         3.43 o                         
  -1  -7   1         70.21         56.44         4.40 o                         
   0  -7   1          0.17         -0.37         1.63 o                         
   1  -7   1          4.80          5.55         3.90 o                         
   2  -7   1         35.75         44.63         8.01 o                         
   3  -7   1        168.13        128.02        12.30 o                         
   4  -7   1         10.37          6.95         7.54 o                         
   5  -7   1          0.71         -0.46         6.97 o                         
   6  -7   1          4.47          3.08         6.89 o                         
  -7  -6   1          6.26         14.54        14.27 o                         
  -6  -6   1         31.06         16.75         4.85 o                         
  -5  -6   1          6.42          5.78         4.32 o                         
  -4  -6   1          0.36          2.49         4.52 o                         
  -3  -6   1          0.46          5.60         3.21 o                         
  -2  -6   1        138.76        147.47         8.68 o                         
  -1  -6   1        502.71        457.20        18.21 o                         
   0  -6   1         25.25         24.02         2.69 o                         
   1  -6   1          1.01          8.17         9.61 o                         
   2  -6   1         22.73         22.09         5.36 o                         
   3  -6   1         23.99         76.81        10.42 o                         
   4  -6   1          1.37          3.16         4.74 o                         
   5  -6   1        111.37        113.76        16.01 o                         
   6  -6   1          8.91         11.02        14.86 o                         
   7  -6   1         24.06         22.66        10.19 o                         
  -8  -5   1          5.19          3.64         6.00 o                         
  -7  -5   1          8.45          9.20         5.06 o                         
  -6  -5   1         34.22         44.59         6.38 o                         
  -5  -5   1         84.35         73.71         6.17 o                         
  -4  -5   1         31.63         28.81         3.90 o                         
  -3  -5   1        112.94         95.26         4.82 o                         
  -2  -5   1         11.62         12.67         2.95 o                         
  -1  -5   1         32.17         48.26         6.15 o                         
   0  -5   1        219.20        286.39        10.84 o                         
   1  -5   1          1.65         56.26        25.09 o                         
   2  -5   1        119.89        117.61        12.13 o                         
   3  -5   1          1.47         76.77        58.01 o                         
   4  -5   1        113.52        139.48        13.55 o                         
   5  -5   1         12.16         19.60         7.25 o                         
   6  -5   1          8.23         17.85         7.92 o                         
   7  -5   1         11.76          6.38         7.49 o                         
  -8  -4   1          8.82         12.12         9.69 o                         
  -7  -4   1          9.05          2.74         3.84 o                         
  -6  -4   1         41.23         52.48         8.33 o                         
  -5  -4   1          6.41          3.26         3.46 o                         
  -4  -4   1        254.99        217.05         8.21 o                         
  -3  -4   1         34.70         33.85         4.99 o                         
  -2  -4   1         23.48         34.89         3.20 o                         
  -1  -4   1          0.67          0.97         0.91 o                         
   0  -4   1        429.92        504.63        19.83 o                         
   1  -4   1         98.02         86.18        13.23 o                         
   2  -4   1       1058.02       1154.86        37.70 o                         
   3  -4   1       1119.02       1266.65        45.50 o                         
   4  -4   1        101.53        123.19        19.45 o                         
   5  -4   1         28.86         84.61        14.70 o                         
   6  -4   1          6.01          6.49         6.01 o                         
   7  -4   1          0.08          6.47         7.02 o                         
   8  -4   1         19.58         20.66        11.03 o                         
  -8  -3   1         18.05         22.75         8.42 o                         
  -7  -3   1        122.34        118.21        13.10 o                         
  -6  -3   1         42.45         40.60         7.33 o                         
  -5  -3   1         16.78         21.53         3.65 o                         
  -4  -3   1        152.94        155.94         6.57 o                         
  -3  -3   1        524.17        498.91        18.89 o                         
  -2  -3   1        427.55        389.96        21.38 o                         
  -1  -3   1         20.32         22.68         2.22 o                         
   0  -3   1        616.51        581.39        11.57 o                         
   1  -3   1        290.61        284.12        15.33 o                         
   2  -3   1         74.41        116.31        35.65 o                         
   3  -3   1         18.86         34.03         9.67 o                         
   4  -3   1         78.28        329.61        71.24 o                         
   5  -3   1          0.04         45.39        13.09 o                         
   6  -3   1         13.52         43.18        10.45 o                         
   7  -3   1          9.65         46.62        20.82 o                         
   8  -3   1          2.87          3.80         7.35 o                         
  -8  -2   1          6.69          8.77         6.71 o                         
  -7  -2   1        123.99        123.33         9.82 o                         
  -6  -2   1        130.39        113.78         8.45 o                         
  -5  -2   1         19.46         31.75         3.78 o                         
  -4  -2   1        162.70        178.03        13.54 o                         
  -3  -2   1          0.02         12.90         7.62 o                         
  -2  -2   1       1061.24        941.09        15.04 o                         
  -1  -2   1         15.58          8.47         1.57 o                         
   0  -2   1       7044.10       6728.57       107.02 o                         
   1  -2   1         15.04         13.44         6.60 o                         
   2  -2   1        158.24        650.21       229.30 o                         
   3  -2   1          3.40        249.14        53.42 o                         
   4  -2   1          1.00          6.03         4.07 o                         
   5  -2   1          1.41        184.33        21.38 o                         
   6  -2   1          1.98         61.05        41.98 o                         
   7  -2   1        191.82        197.53        29.71 o                         
   8  -2   1          1.96          1.99         6.28 o                         
  -8  -1   1          6.95         13.59         5.59 o                         
  -7  -1   1         34.87         41.40         7.72 o                         
  -6  -1   1        159.27        159.20        13.78 o                         
  -5  -1   1          1.53          2.86         2.18 o                         
  -4  -1   1       1129.92       1197.47        80.75 o                         
  -3  -1   1        379.77        423.31        16.92 o                         
  -2  -1   1       2924.98       2823.60        40.43 o                         
  -1  -1   1       2469.47       2165.03        21.44 o                         
   1  -1   1       1968.25       1687.81        17.60 o                         
   2  -1   1        992.74       1051.67        34.26 o                         
   3  -1   1          6.77        667.55        21.04 o                         
   4  -1   1        869.33        773.83        22.07 o                         
   5  -1   1        184.49        197.01        24.28 o                         
   6  -1   1        176.91        144.71        19.68 o                         
   7  -1   1         19.74         17.63         7.28 o                         
   8  -1   1         17.16         16.91         8.41 o                         
  -8   0   1          1.77          1.31         5.38 o                         
  -7   0   1          1.04         -1.63         3.16 o                         
  -6   0   1         20.43         19.69         4.68 o                         
  -5   0   1          0.77          1.48         2.01 o                         
  -4   0   1        245.50        230.65        12.51 o                         
  -3   0   1        272.38        287.31         6.90 o                         
  -2   0   1      10002.71      10623.98       201.55 o                         
  -1   0   1         11.50         14.71         2.51 o                         
   1   0   1          6.29          6.89         0.82 o                         
   2   0   1       1105.55       1123.54        16.43 o                         
   3   0   1       1831.14       1756.85        65.82 o                         
   4   0   1          6.89         12.28         3.50 o                         
   5   0   1         11.76         32.95         9.24 o                         
   6   0   1         33.13         30.75         7.86 o                         
   7   0   1         32.07         41.44         5.82 o                         
   8   0   1          2.00          0.18         5.29 o                         
  -8   1   1          2.56          9.90         6.99 o                         
  -7   1   1         78.53         90.33        12.36 o                         
  -6   1   1        553.27        573.53        21.65 o                         
  -5   1   1        168.93        175.46        11.81 o                         
  -4   1   1        224.48        189.26        19.21 o                         
  -3   1   1         36.83         39.48         4.19 o                         
  -2   1   1       1012.36        935.68        12.56 o                         
  -1   1   1        494.97        452.96         5.33 o                         
   1   1   1       1289.10       1570.91        91.84 o                         
   2   1   1       8775.22      12464.42       193.07 o                         
   3   1   1       3399.55       4513.81        83.96 o                         
   4   1   1         98.87        130.69        10.38 o                         
   5   1   1         63.78         52.52         5.81 o                         
   6   1   1         85.13         80.54        14.54 o                         
   7   1   1        245.85        262.50        14.82 o                         
   8   1   1         13.20          9.51         4.87 o                         
  -8   2   1          9.19          4.18         6.55 o                         
  -7   2   1          0.05          4.92         6.15 o                         
  -6   2   1        343.48        321.24        30.12 o                         
  -5   2   1          7.29          3.34         3.93 o                         
  -4   2   1        218.53        257.42        13.03 o                         
  -3   2   1        323.53        343.31        26.43 o                         
  -2   2   1       1718.61       1736.81        38.88 o                         
  -1   2   1        823.73        758.88         9.70 o                         
   0   2   1         41.38         52.10         2.30 o                         
   1   2   1       2318.86       2304.42        33.43 o                         
   2   2   1        111.16        131.69         4.38 o                         
   3   2   1        767.75       1144.57        23.42 o                         
   4   2   1       2646.04       3448.07       100.67 o                         
   5   2   1         56.52         54.34         7.83 o                         
   6   2   1        191.40        183.78        14.11 o                         
   7   2   1         61.28         55.76        10.29 o                         
   8   2   1         31.20         23.81         6.37 o                         
  -8   3   1         47.47         42.38        11.28 o                         
  -7   3   1          1.25          9.53         8.44 o                         
  -6   3   1         14.13         11.64         6.22 o                         
  -5   3   1          7.13         10.22         5.12 o                         
  -4   3   1          0.12         -3.31         3.59 o                         
  -3   3   1        111.06        230.82        18.52 o                         
  -2   3   1       2677.98       2693.89        37.15 o                         
  -1   3   1         11.15        103.46         5.02 o                         
   0   3   1         11.46         84.88        30.70 o                         
   1   3   1       2246.27       2278.14        33.06 o                         
   2   3   1         31.30         28.84         3.34 o                         
   3   3   1         85.42         60.68         3.57 o                         
   4   3   1         69.85         78.03         7.77 o                         
   5   3   1         32.06         40.66         6.48 o                         
   6   3   1          4.19         -0.24         2.95 o                         
   7   3   1         92.58         83.51         8.71 o                         
   8   3   1         87.87         80.06        15.18 o                         
  -8   4   1          8.85         47.55        24.96 o                         
  -7   4   1          2.25          3.00         6.65 o                         
  -6   4   1         21.15         26.70         7.99 o                         
  -5   4   1        234.37        248.83        17.42 o                         
  -4   4   1        224.56        198.97        15.23 o                         
  -3   4   1          3.39         11.24         7.00 o                         
  -2   4   1        128.96        133.72         4.90 o                         
  -1   4   1        463.49        490.90        27.34 o                         
   0   4   1       1666.85       1893.64        35.84 o                         
   1   4   1        252.39        232.10         5.74 o                         
   2   4   1        166.74        156.71         4.73 o                         
   3   4   1         95.60        141.58         5.45 o                         
   4   4   1          8.31          6.15         2.38 o                         
   5   4   1         18.17         14.19         4.00 o                         
   6   4   1         17.57         14.69         5.24 o                         
   7   4   1         31.48         28.00         6.89 o                         
   8   4   1         12.05         34.55        27.42 o                         
  -7   5   1          5.61          3.79         6.15 o                         
  -6   5   1         80.32         79.01        16.86 o                         
  -5   5   1         15.14         12.80         5.83 o                         
  -4   5   1         68.81         67.32         9.14 o                         
  -3   5   1        615.46        697.22       227.38 o                         
  -2   5   1          3.13          6.57         2.18 o                         
  -1   5   1        325.04        273.72        21.91 o                         
   0   5   1        992.48       1095.50        22.82 o                         
   1   5   1       1100.82       1246.51        45.18 o                         
   2   5   1        423.21        542.39        13.73 o                         
   3   5   1         25.71         33.88         4.28 o                         
   4   5   1          8.27         10.83         3.76 o                         
   5   5   1         40.17         49.43         6.87 o                         
   6   5   1         29.47         40.33         6.80 o                         
   7   5   1          0.10          4.68         4.60 o                         
   8   5   1          2.14          2.53         4.19 o                         
  -7   6   1          0.20         10.87         9.17 o                         
  -6   6   1         45.49         82.52        13.83 o                         
  -5   6   1          4.65          4.73         6.23 o                         
  -4   6   1         33.00         41.31        13.95 o                         
  -3   6   1        580.32        567.92        25.66 o                         
  -2   6   1         95.24         89.65         5.58 o                         
  -1   6   1        374.31        393.13        20.90 o                         
   0   6   1        152.00        157.42         6.82 o                         
   1   6   1         35.07         28.02         3.80 o                         
   2   6   1         17.19         25.42         8.01 o                         
   3   6   1         10.36          6.28         2.51 o                         
   4   6   1          5.39          8.97         5.03 o                         
   5   6   1         12.61         14.75         9.73 o                         
   6   6   1          5.90          1.58         2.82 o                         
   7   6   1         10.97          8.63         7.20 o                         
  -6   7   1          0.64         -3.19         7.19 o                         
  -5   7   1         19.19         10.23         6.28 o                         
  -4   7   1          2.91          7.80         5.88 o                         
  -3   7   1        106.62        135.57        12.95 o                         
  -2   7   1        223.49        251.78        10.94 o                         
  -1   7   1          0.19         -2.72         3.71 o                         
   0   7   1        158.90        161.52         8.20 o                         
   1   7   1        186.89        193.37        10.78 o                         
   2   7   1         48.89         45.81         5.36 o                         
   3   7   1        148.08        129.58         8.27 o                         
   4   7   1        102.18        102.48        17.23 o                         
   5   7   1         22.67         21.47         5.26 o                         
   6   7   1          9.08          8.13         4.18 o                         
   7   7   1          0.48         13.57        14.32 o                         
  -5   8   1          2.69          6.20         6.50 o                         
  -4   8   1          1.84          0.32         4.71 o                         
  -3   8   1         99.04         95.90        15.79 o                         
  -2   8   1          0.77         38.38        12.85 o                         
  -1   8   1         14.49         16.08         6.97 o                         
   0   8   1         69.70         71.83         6.66 o                         
   1   8   1          2.63          2.49         2.86 o                         
   2   8   1          2.73          3.27         3.14 o                         
   3   8   1         32.11         40.89         5.60 o                         
   4   8   1         30.56         37.93        19.61 o                         
   5   8   1         52.61         51.05        17.78 o                         
   6   8   1          9.92         37.68        18.17 o                         
  -4   9   1          0.35          3.74        12.61 o                         
  -3   9   1         11.39          4.29         6.60 o                         
  -2   9   1        150.81        142.01        11.91 o                         
  -1   9   1          1.28          4.32         3.12 o                         
   0   9   1         23.95         22.89         4.72 o                         
   1   9   1         31.16         30.95         7.82 o                         
   2   9   1          1.46          8.17         6.62 o                         
   3   9   1          0.17         10.14         6.33 o                         
   4   9   1         11.98         10.29         9.22 o                         
   5   9   1          5.42         -2.40        11.01 o                         
  -3  10   1         23.35         46.74         8.87 o                         
  -2  10   1          1.19          0.16         3.77 o                         
  -1  10   1          1.99          0.27         7.86 o                         
   0  10   1          2.56          2.40         3.82 o                         
   1  10   1          6.34         17.05        10.38 o                         
   2  10   1         27.34         17.58         6.99 o                         
   3  10   1          1.77          6.30         5.21 o                         
   4  10   1          5.38          3.63        11.38 o                         
   0  11   1          7.87         24.50         8.87 o                         
  -3 -10   2         14.50          8.39        11.06 o                         
  -2 -10   2         21.10         21.69         9.40 o                         
  -1 -10   2         12.16         13.22         4.62 o                         
   0 -10   2          4.73          6.69         7.07 o                         
   1 -10   2          9.86          5.02         4.30 o                         
   2 -10   2         19.84         15.69         5.47 o                         
  -5  -9   2          7.42          4.00         6.05 o                         
  -4  -9   2         37.63         19.45         9.75 o                         
  -3  -9   2          4.72          5.10         5.96 o                         
  -2  -9   2          1.39          5.36         6.06 o                         
  -1  -9   2         11.62          6.59         3.69 o                         
   0  -9   2         24.82         14.95         3.77 o                         
   1  -9   2         13.25          9.19         6.00 o                         
   2  -9   2         81.02         73.19         9.20 o                         
   3  -9   2         16.82         22.04         6.79 o                         
   4  -9   2          1.21          7.25        11.52 o                         
  -6  -8   2          5.16         12.71        11.44 o                         
  -5  -8   2          0.57         -1.01         4.54 o                         
  -4  -8   2         11.32         18.36         6.77 o                         
  -3  -8   2          6.53         -2.62         4.36 o                         
  -2  -8   2         10.31         18.19         5.67 o                         
  -1  -8   2          0.20         -0.96         2.24 o                         
   0  -8   2        119.64         98.90         6.40 o                         
   1  -8   2          1.32         -0.04         2.34 o                         
   2  -8   2          0.03          5.16         3.87 o                         
   3  -8   2          1.04          0.57         4.33 o                         
   4  -8   2          0.09          1.17         7.43 o                         
   5  -8   2          0.03          6.17        17.61 o                         
  -6  -7   2          3.23          0.90         4.43 o                         
  -5  -7   2          4.15         12.19         8.12 o                         
  -4  -7   2         56.01         68.98         8.73 o                         
  -3  -7   2         45.77         44.81         5.06 o                         
  -2  -7   2          0.71          2.29         9.81 o                         
  -1  -7   2         47.69         41.59         3.99 o                         
   0  -7   2         68.94         60.81         9.07 o                         
   1  -7   2         12.95         25.88         5.16 o                         
   2  -7   2         52.23         49.03         4.17 o                         
   3  -7   2         90.74         95.64        12.15 o                         
   4  -7   2         48.54         51.36        12.13 o                         
   5  -7   2          3.49         -2.54         5.70 o                         
   6  -7   2          4.06         10.35        12.59 o                         
  -7  -6   2          7.17          9.49         6.31 o                         
  -6  -6   2          1.50          2.77         4.13 o                         
  -5  -6   2         14.50         13.32         4.70 o                         
  -4  -6   2         18.56         17.24         4.30 o                         
  -3  -6   2        254.63        218.08        13.23 o                         
  -2  -6   2         24.37         24.29         4.05 o                         
  -1  -6   2        308.03        307.36        20.47 o                         
   0  -6   2         49.38         49.02         5.68 o                         
   1  -6   2          1.67          2.50         2.34 o                         
   2  -6   2          0.05         -0.36         1.97 o                         
   3  -6   2        228.04        239.75        17.24 o                         
   4  -6   2          1.67         -2.73         4.81 o                         
   5  -6   2         66.87         74.70        14.80 o                         
   6  -6   2         41.80         40.99        14.38 o                         
   7  -6   2          2.92          4.02         7.70 o                         
  -7  -5   2         78.91         85.20        10.94 o                         
  -6  -5   2         52.12         50.05         6.48 o                         
  -5  -5   2         43.77         45.60        10.37 o                         
  -4  -5   2         82.49         74.43         5.54 o                         
  -3  -5   2          2.94          2.95         4.42 o                         
  -2  -5   2         13.61         27.40         4.49 o                         
  -1  -5   2        192.30        167.62         5.17 o                         
   0  -5   2         98.98         84.71         3.78 o                         
   1  -5   2         59.24         47.32         3.28 o                         
   2  -5   2         31.58         34.41         3.89 o                         
   3  -5   2        192.64        202.45        18.33 o                         
   4  -5   2        207.95        221.67        18.87 o                         
   5  -5   2          4.95          4.76         6.17 o                         
   6  -5   2          5.39         -0.11        11.70 o                         
   7  -5   2          0.01         -3.34         8.87 o                         
  -8  -4   2          0.51          4.06         5.72 o                         
  -7  -4   2         16.18         13.36         7.62 o                         
  -6  -4   2         50.17         49.92         6.39 o                         
  -5  -4   2         11.55          9.29         4.40 o                         
  -4  -4   2         34.05         36.51         4.51 o                         
  -3  -4   2        272.23        272.94         9.23 o                         
  -2  -4   2         40.27         31.68         2.42 o                         
  -1  -4   2        349.83        326.61        35.06 o                         
   0  -4   2         71.18         50.34         2.65 o                         
   1  -4   2         79.00         81.26         3.82 o                         
   2  -4   2         48.49        101.96         7.89 o                         
   3  -4   2          2.22        166.37        12.91 o                         
   4  -4   2         70.76         86.78        14.06 o                         
   5  -4   2         76.52         76.52        11.71 o                         
   6  -4   2         48.59         58.16        11.70 o                         
   7  -4   2         13.50          0.61         5.93 o                         
   8  -4   2         37.88         15.74        10.55 o                         
  -8  -3   2         28.50         24.81         6.85 o                         
  -7  -3   2         15.41         14.16         5.19 o                         
  -6  -3   2         20.90         21.60         8.10 o                         
  -5  -3   2         18.00         13.13         4.08 o                         
  -4  -3   2        124.50        139.37         8.22 o                         
  -3  -3   2        419.72        500.89        14.19 o                         
  -2  -3   2         27.66         37.21         6.20 o                         
  -1  -3   2        229.91        226.93        11.25 o                         
   0  -3   2         70.17         61.96         8.47 o                         
   1  -3   2        270.39        268.91         6.69 o                         
   2  -3   2        150.64        167.47         4.63 o                         
   3  -3   2          4.63         11.15         4.31 o                         
   4  -3   2         16.91         43.48        31.83 o                         
   5  -3   2         90.29        104.14        12.58 o                         
   6  -3   2        429.28        446.68        32.96 o                         
   7  -3   2          4.68         11.52         9.62 o                         
   8  -3   2          1.48         -3.48         6.99 o                         
  -8  -2   2         11.69         12.16         7.51 o                         
  -7  -2   2         28.48         43.97        11.20 o                         
  -6  -2   2         76.04         66.36         7.60 o                         
  -5  -2   2         11.34         15.41         5.45 o                         
  -4  -2   2        273.34        321.24        17.19 o                         
  -3  -2   2         11.71          9.89         4.09 o                         
  -2  -2   2        115.70         79.02         3.60 o                         
  -1  -2   2       1221.65       1068.00        20.08 o                         
   0  -2   2        412.26        353.70        14.54 o                         
   1  -2   2         56.23         44.30         2.00 o                         
   2  -2   2        574.27        512.26        35.01 o                         
   3  -2   2        358.96        338.81        14.94 o                         
   4  -2   2        150.56        132.75         8.86 o                         
   5  -2   2        146.40        158.47        12.98 o                         
   6  -2   2        345.34        339.68        23.07 o                         
   7  -2   2         55.97         77.99        12.84 o                         
   8  -2   2         16.07         20.54        10.88 o                         
  -8  -1   2         14.25         13.50         5.55 o                         
  -7  -1   2          1.58          9.77         4.38 o                         
  -6  -1   2         45.05         35.42         6.63 o                         
  -5  -1   2        159.26        144.81        14.46 o                         
  -4  -1   2        173.99        152.35         5.88 o                         
  -3  -1   2        148.25        145.89         8.00 o                         
  -2  -1   2       1028.60        982.06        20.54 o                         
  -1  -1   2        101.01        114.09         3.32 o                         
   0  -1   2       7024.36       6535.60        86.26 o                         
   1  -1   2       1292.72       1074.47        20.36 o                         
   2  -1   2       1380.32       1169.59        18.91 o                         
   3  -1   2          0.69          1.06         1.18 o                         
   4  -1   2          2.57        192.74        10.70 o                         
   5  -1   2          2.22         37.52        11.31 o                         
   6  -1   2         17.64         41.48        11.64 o                         
   7  -1   2          5.12         10.81         6.01 o                         
   8  -1   2          3.75        389.06       232.54 o                         
  -8   0   2         14.05         14.53         7.88 o                         
  -7   0   2        149.91        160.92        16.05 o                         
  -6   0   2          2.77          0.68         2.25 o                         
  -5   0   2          1.08          4.91         2.61 o                         
  -4   0   2        371.07        414.82        18.63 o                         
  -3   0   2        448.63        493.00        15.90 o                         
  -2   0   2       1825.97       1775.99        33.41 o                         
  -1   0   2       2235.23       1996.20        20.02 o                         
   1   0   2        866.16        920.37        31.16 o                         
   2   0   2        118.64        145.77         7.13 o                         
   3   0   2        193.67        246.57        28.65 o                         
   4   0   2          1.00          1.17         1.78 o                         
   5   0   2         19.74         12.61         4.29 o                         
   6   0   2          0.44         -0.39         2.27 o                         
   7   0   2         10.89          7.16         3.84 o                         
   8   0   2         14.83         14.42         7.46 o                         
  -8   1   2          1.26         14.89         7.42 o                         
  -7   1   2        118.30        105.86        12.77 o                         
  -6   1   2          3.57          7.00         9.01 o                         
  -5   1   2         65.79         52.39         9.51 o                         
  -4   1   2         24.73         25.71         2.40 o                         
  -3   1   2          7.18         13.63         1.77 o                         
  -2   1   2          3.07          4.20         1.00 o                         
  -1   1   2        146.96        180.67        19.56 o                         
   0   1   2       6465.25       5853.48        54.94 o                         
   1   1   2        197.32        209.88         7.62 o                         
   2   1   2       1125.70       1359.31        31.38 o                         
   3   1   2          3.00        101.77         5.18 o                         
   4   1   2        968.86       1032.57        35.20 o                         
   5   1   2         12.53         32.13        17.10 o                         
   6   1   2          0.55          3.35         4.06 o                         
   7   1   2         27.00         26.36         7.01 o                         
   8   1   2          0.24          4.94         4.37 o                         
  -8   2   2          8.20          2.89         9.51 o                         
  -7   2   2         12.16         27.97         8.34 o                         
  -6   2   2        144.39        179.47        16.02 o                         
  -5   2   2         97.27         98.88         9.22 o                         
  -4   2   2         57.41         51.46         8.87 o                         
  -3   2   2         65.87         63.59         2.61 o                         
  -2   2   2          3.20         10.49         1.74 o                         
  -1   2   2          2.41          0.23         0.71 o                         
   0   2   2        489.21        495.27         8.52 o                         
   1   2   2       4863.07       5019.34        57.77 o                         
   2   2   2        623.67        683.93        30.44 o                         
   3   2   2         41.95         68.63        13.25 o                         
   4   2   2        272.88        409.90        13.76 o                         
   5   2   2        333.51        379.59        17.17 o                         
   6   2   2        208.34        249.33        12.88 o                         
   7   2   2         56.05         48.36         8.30 o                         
   8   2   2          1.10         -0.80         3.69 o                         
  -8   3   2          0.11         -0.36         5.22 o                         
  -7   3   2         26.48         18.97         7.37 o                         
  -6   3   2         85.27         62.56         9.97 o                         
  -5   3   2         65.79         77.15         8.90 o                         
  -4   3   2        205.15        184.14        16.62 o                         
  -3   3   2        781.37        767.17        35.43 o                         
  -2   3   2        372.97        411.56         9.90 o                         
  -1   3   2       1096.00       1106.42        17.98 o                         
   0   3   2        878.54        981.99        19.20 o                         
   1   3   2        177.85        208.48         6.25 o                         
   2   3   2        684.56        770.14        12.73 o                         
   3   3   2         56.52         60.78         6.05 o                         
   4   3   2        122.44        198.60        12.32 o                         
   5   3   2          0.06          1.47         5.88 o                         
   6   3   2         67.94         75.45         8.77 o                         
   7   3   2         61.70         71.39         9.79 o                         
   8   3   2          0.39          6.20         4.63 o                         
  -8   4   2         31.87         37.56        10.78 o                         
  -7   4   2          0.04          0.63         4.48 o                         
  -6   4   2         28.91         15.06         6.49 o                         
  -5   4   2         29.75         23.73        10.96 o                         
  -4   4   2          0.10          0.46         5.05 o                         
  -3   4   2         34.82         37.05         5.32 o                         
  -2   4   2        156.67        311.28        12.82 o                         
  -1   4   2        119.98        128.01         4.88 o                         
   0   4   2        988.17       1000.95        50.00 o                         
   1   4   2         12.34         18.00         2.00 o                         
   2   4   2          8.96          7.64         3.12 o                         
   3   4   2        229.90        226.45         9.09 o                         
   4   4   2        181.22        215.35        20.02 o                         
   5   4   2          1.28          0.91         3.53 o                         
   6   4   2         40.59         50.75         6.29 o                         
   7   4   2          1.12         -5.50         8.02 o                         
   8   4   2          0.00          2.63         6.12 o                         
  -7   5   2         33.67         46.68        11.00 o                         
  -6   5   2          8.55         15.82        12.35 o                         
  -5   5   2         19.12         20.83         6.59 o                         
  -4   5   2         40.86         47.83         7.74 o                         
  -3   5   2        119.09        115.57         9.06 o                         
  -2   5   2         70.69         57.02         4.46 o                         
  -1   5   2          2.24         17.91         8.39 o                         
   0   5   2          2.07         53.23         5.77 o                         
   1   5   2        904.01       1006.15        26.77 o                         
   2   5   2        465.58        516.81        30.70 o                         
   3   5   2         98.02        120.22         6.47 o                         
   4   5   2        134.00        151.02        12.54 o                         
   5   5   2         32.43         57.75        21.14 o                         
   6   5   2          3.22          6.11         3.82 o                         
   7   5   2          3.38          5.07         8.63 o                         
   8   5   2          4.38          5.11         7.86 o                         
  -7   6   2          6.02         11.09         8.84 o                         
  -6   6   2         40.72         49.08        12.07 o                         
  -5   6   2         25.93          8.71         5.79 o                         
  -4   6   2         19.61         28.74         6.61 o                         
  -3   6   2        201.91        185.70        13.13 o                         
  -2   6   2         25.36         26.07         5.83 o                         
  -1   6   2          0.90         -2.32         2.32 o                         
   0   6   2          8.49         53.01         4.40 o                         
   1   6   2          0.90         -2.27         2.27 o                         
   2   6   2         11.39         19.51         3.38 o                         
   3   6   2          7.92          5.05         2.65 o                         
   4   6   2         45.27         98.22        47.75 o                         
   5   6   2        122.58        162.34        18.63 o                         
   6   6   2         19.16         15.10         4.65 o                         
   7   6   2          5.98         15.93        12.99 o                         
  -6   7   2         17.25         27.36         9.04 o                         
  -5   7   2         65.10         51.13        10.37 o                         
  -4   7   2         49.94         43.34         9.57 o                         
  -3   7   2        194.03        182.48        13.34 o                         
  -2   7   2        151.11        153.92         8.97 o                         
  -1   7   2         25.64         45.29         6.04 o                         
   0   7   2         42.39         50.82        13.92 o                         
   1   7   2          7.65         11.48         3.72 o                         
   2   7   2        195.81        221.63        20.04 o                         
   3   7   2          1.99          1.34         6.79 o                         
   4   7   2        297.73        278.40        37.52 o                         
   5   7   2         57.06         48.20        11.64 o                         
   6   7   2          4.92         14.87         8.69 o                         
   7   7   2          3.25         17.05        13.90 o                         
  -5   8   2          1.85         -5.94         6.35 o                         
  -4   8   2          0.80          2.44         4.39 o                         
  -3   8   2         71.12         55.71        10.21 o                         
  -2   8   2         56.07        113.37        27.66 o                         
  -1   8   2        120.65         93.83         8.27 o                         
   0   8   2          5.22          3.84         3.35 o                         
   1   8   2          0.71         -0.70         3.75 o                         
   2   8   2          3.02         22.96         8.52 o                         
   3   8   2          6.12          8.82         6.68 o                         
   4   8   2         66.84         60.26        18.45 o                         
   5   8   2          1.82          6.61         7.11 o                         
   6   8   2         16.19         20.97         9.81 o                         
  -4   9   2          0.20          0.59        10.74 o                         
  -3   9   2          1.29          3.79         4.96 o                         
  -2   9   2          2.68         10.44         4.46 o                         
  -1   9   2         29.28         22.43         5.92 o                         
   0   9   2         20.95         29.92         9.56 o                         
   1   9   2          8.06          9.45         4.61 o                         
   2   9   2         11.00          9.22         4.27 o                         
   3   9   2         56.67         37.75        15.02 o                         
   4   9   2          1.07          5.10         6.63 o                         
   5   9   2          0.95         11.44        10.23 o                         
  -3  10   2          4.61         -3.03         5.01 o                         
  -2  10   2         11.72         10.57         5.62 o                         
  -1  10   2         16.59         11.16         5.57 o                         
   0  10   2         32.10         25.84        10.10 o                         
   1  10   2          9.16          6.67         7.05 o                         
   2  10   2          2.34         18.97         9.94 o                         
   3  10   2          0.23          7.97         7.55 o                         
   4  10   2          1.48         32.66        28.06 o                         
   0  11   2          2.86          6.05         5.90 o                         
  -3 -10   3          3.55         12.86         9.94 o                         
  -2 -10   3         13.45         11.04         7.53 o                         
  -1 -10   3          0.20         -1.33         5.06 o                         
   0 -10   3          3.56          6.21         6.13 o                         
   1 -10   3         74.64         73.28         7.33 o                         
   2 -10   3         36.04         59.15        22.42 o                         
  -4  -9   3         49.47         58.91        18.17 o                         
  -3  -9   3          1.23         -6.74         6.74 o                         
  -2  -9   3          2.65          5.58         5.63 o                         
  -1  -9   3         53.51         52.20         5.52 o                         
   0  -9   3          8.76          2.44         2.55 o                         
   1  -9   3          0.53          3.45         2.98 o                         
   2  -9   3          5.30          5.02         9.51 o                         
   3  -9   3          3.71          5.16         5.30 o                         
   4  -9   3         26.07         20.15         6.55 o                         
  -5  -8   3          0.50         -1.19         4.42 o                         
  -4  -8   3        134.24        128.43        13.57 o                         
  -3  -8   3          9.56         11.09         9.19 o                         
  -2  -8   3         82.70         58.94         6.79 o                         
  -1  -8   3          0.57          6.28         7.56 o                         
   0  -8   3          1.57         -1.75         2.38 o                         
   1  -8   3         84.11         74.35         6.06 o                         
   2  -8   3         11.34         16.04         8.42 o                         
   3  -8   3         18.44         15.18         6.71 o                         
   4  -8   3          0.03          1.31         5.62 o                         
   5  -8   3          4.61          9.42         9.41 o                         
  -6  -7   3         34.55         27.26         6.87 o                         
  -5  -7   3         62.47         53.36         8.71 o                         
  -4  -7   3          0.82         -3.92         4.49 o                         
  -3  -7   3        293.30        299.36        19.34 o                         
  -2  -7   3         96.19         89.16         9.87 o                         
  -1  -7   3         24.66         28.21         9.31 o                         
   0  -7   3         99.06        100.45         7.54 o                         
   1  -7   3         14.29         14.55         3.38 o                         
   2  -7   3         21.87         24.87         7.36 o                         
   3  -7   3         30.43         29.73         7.21 o                         
   4  -7   3          4.38          3.79         7.16 o                         
   5  -7   3         15.21         29.04         9.30 o                         
   6  -7   3          7.31         10.58         8.04 o                         
  -7  -6   3          5.04         14.35         8.28 o                         
  -6  -6   3          1.31          3.05         4.29 o                         
  -5  -6   3         14.40         11.42        11.44 o                         
  -4  -6   3         49.23         43.97        14.35 o                         
  -3  -6   3        231.32        224.25        14.78 o                         
  -2  -6   3         39.62         38.75         3.38 o                         
  -1  -6   3        154.38        148.89        15.55 o                         
   0  -6   3         32.00         33.74         3.48 o                         
   1  -6   3        160.62        152.14         9.07 o                         
   2  -6   3         71.81         83.54         9.41 o                         
   3  -6   3          1.71         -1.03         4.25 o                         
   4  -6   3        293.15        294.84        22.53 o                         
   5  -6   3          9.38         22.40        11.49 o                         
   6  -6   3         16.36         17.40        11.38 o                         
   7  -6   3          0.19         -0.95         6.31 o                         
  -7  -5   3          8.00          6.19         6.89 o                         
  -6  -5   3         62.69         64.27        12.85 o                         
  -5  -5   3          4.57          1.84         6.71 o                         
  -4  -5   3         78.00         72.26        12.45 o                         
  -3  -5   3         28.25         28.66         2.86 o                         
  -2  -5   3          5.15          4.29         1.60 o                         
  -1  -5   3         12.92         18.62         7.46 o                         
   0  -5   3        185.55        192.96         6.07 o                         
   1  -5   3         43.38         46.80         3.78 o                         
   2  -5   3        164.84        136.80         6.16 o                         
   3  -5   3          5.54          4.86         5.42 o                         
   4  -5   3        254.98        282.96        21.21 o                         
   5  -5   3        140.73        141.70        16.39 o                         
   6  -5   3         16.39         25.70        11.92 o                         
   7  -5   3          4.46          7.23         8.37 o                         
  -8  -4   3          3.69          4.59         5.91 o                         
  -7  -4   3          0.54          1.91         4.43 o                         
  -6  -4   3         20.46         16.04         5.41 o                         
  -5  -4   3        152.96        170.00        11.24 o                         
  -4  -4   3          0.08          0.19         1.81 o                         
  -3  -4   3         11.73         11.53         2.69 o                         
  -2  -4   3        622.61        511.56        12.62 o                         
  -1  -4   3        280.46        267.59        16.85 o                         
   0  -4   3        225.09        219.32         9.55 o                         
   1  -4   3        379.18        347.65         9.23 o                         
   2  -4   3         21.98         30.52         4.73 o                         
   3  -4   3        202.02        196.28        13.67 o                         
   4  -4   3        119.00        135.84        13.08 o                         
   5  -4   3         35.18         37.20        15.02 o                         
   6  -4   3        131.51        143.66        17.80 o                         
   7  -4   3         34.87         41.82        26.19 o                         
  -8  -3   3          4.49          6.08         6.20 o                         
  -7  -3   3          0.59          0.87         3.19 o                         
  -6  -3   3          0.15          3.54         3.59 o                         
  -5  -3   3        129.31        126.33        12.27 o                         
  -4  -3   3        104.28        101.41         7.26 o                         
  -3  -3   3          0.27         -0.50         2.07 o                         
  -2  -3   3        134.90        133.48         9.44 o                         
  -1  -3   3         13.24          9.43         2.42 o                         
   0  -3   3       1241.80       1169.08        29.79 o                         
   1  -3   3        426.96        423.96         9.62 o                         
   2  -3   3        348.80        368.65        31.67 o                         
   3  -3   3        110.41         89.82         8.92 o                         
   4  -3   3          4.66          9.66         5.23 o                         
   5  -3   3        189.59        180.20        16.65 o                         
   6  -3   3        172.15        220.42        21.21 o                         
   7  -3   3          3.52         -4.81         9.14 o                         
   8  -3   3          0.29         -7.01         8.28 o                         
  -8  -2   3         15.98         10.74         5.30 o                         
  -7  -2   3         69.89         76.84        10.82 o                         
  -6  -2   3          0.82          3.30         3.94 o                         
  -5  -2   3          7.92          6.72         2.70 o                         
  -4  -2   3        376.26        361.92         9.91 o                         
  -3  -2   3        988.24        866.88        42.11 o                         
  -2  -2   3         70.36         75.01         1.73 o                         
  -1  -2   3        288.56        270.69         7.59 o                         
   0  -2   3       3170.87       3118.05        56.88 o                         
   1  -2   3          5.07          5.13         2.58 o                         
   2  -2   3        113.95        118.01        11.46 o                         
   3  -2   3        175.07        154.54         7.19 o                         
   4  -2   3         93.44         89.83         4.22 o                         
   5  -2   3         16.19         30.31        22.85 o                         
   6  -2   3          0.26         -3.43         4.83 o                         
   7  -2   3          8.86          2.94         9.94 o                         
   8  -2   3          0.89          2.51         6.61 o                         
  -8  -1   3          1.14         -3.02         3.89 o                         
  -7  -1   3         14.60          8.38         3.88 o                         
  -6  -1   3        226.98        224.37        11.73 o                         
  -5  -1   3          8.22          6.95         2.77 o                         
  -4  -1   3        441.03        408.56        15.14 o                         
  -3  -1   3        351.02        307.03         8.58 o                         
  -2  -1   3         69.58         87.86         9.35 o                         
  -1  -1   3       1108.49       1084.17        14.44 o                         
   0  -1   3      15897.84      14229.13       228.36 o                         
   1  -1   3         42.26         59.51         3.59 o                         
   2  -1   3        806.81        630.54        21.15 o                         
   3  -1   3        170.05        162.70         9.44 o                         
   4  -1   3         16.80         16.75         2.36 o                         
   5  -1   3          0.97          4.66         4.92 o                         
   6  -1   3         21.54         19.25         4.05 o                         
   7  -1   3          4.39          6.43         6.31 o                         
   8  -1   3          6.42         12.62         8.27 o                         
  -8   0   3         25.17         21.36         8.68 o                         
  -7   0   3         86.48         92.95        19.70 o                         
  -6   0   3        889.62        982.88        44.71 o                         
  -5   0   3         17.22         27.05         4.25 o                         
  -4   0   3          1.27         -1.00         2.43 o                         
  -3   0   3        315.56        268.20         6.96 o                         
  -2   0   3        115.34        102.66         4.13 o                         
  -1   0   3        641.58        619.12        11.67 o                         
   0   0   3       2026.48       1972.88        29.25 o                         
   1   0   3        612.74        728.07        11.78 o                         
   2   0   3         77.62         91.53         6.62 o                         
   3   0   3         19.49         28.95         2.72 o                         
   4   0   3       1017.69        937.59        31.72 o                         
   5   0   3         43.01         48.62        10.72 o                         
   6   0   3          7.77          5.74         4.34 o                         
   7   0   3          9.06          7.94         6.19 o                         
   8   0   3          0.94          4.09         5.78 o                         
  -8   1   3          5.38          0.57         4.90 o                         
  -7   1   3         22.61         16.43         6.54 o                         
  -6   1   3         73.70         69.25        13.75 o                         
  -5   1   3        579.64        526.53        33.68 o                         
  -4   1   3          5.86         14.93         5.18 o                         
  -3   1   3        767.18        706.81        25.49 o                         
  -2   1   3       1271.13       1097.47        19.56 o                         
  -1   1   3        382.39        340.17         4.85 o                         
   0   1   3        162.87        122.01         3.72 o                         
   1   1   3       7113.43       6630.83       123.72 o                         
   2   1   3       2360.38       2488.12       110.87 o                         
   3   1   3        350.12        375.18        10.41 o                         
   4   1   3        502.26        567.86        17.97 o                         
   5   1   3         20.00         34.78         4.28 o                         
   6   1   3         24.06         29.15         5.12 o                         
   7   1   3         30.27         30.61        13.15 o                         
   8   1   3          1.09         36.36        17.10 o                         
  -8   2   3         26.76         30.30        13.63 o                         
  -7   2   3          1.74          6.07         9.75 o                         
  -6   2   3         79.02         80.91         9.27 o                         
  -5   2   3         63.16         67.51         4.18 o                         
  -4   2   3        875.21        825.77        18.01 o                         
  -3   2   3        383.80        367.93        20.39 o                         
  -2   2   3        354.93        474.37        12.47 o                         
  -1   2   3       1588.54       1412.13        19.63 o                         
   0   2   3       1437.85       1233.63        60.07 o                         
   1   2   3       1705.89       1604.69        33.38 o                         
   2   2   3         22.85         42.51         3.89 o                         
   3   2   3       1942.87       2228.13        69.77 o                         
   4   2   3        122.84        144.10         6.78 o                         
   5   2   3         74.47         94.17        14.25 o                         
   6   2   3         29.44         31.58        12.60 o                         
   7   2   3         73.66         70.60         8.17 o                         
   8   2   3          7.34          7.85         4.78 o                         
  -8   3   3          3.92         17.07        14.24 o                         
  -7   3   3         27.36         28.66         7.65 o                         
  -6   3   3          6.56          5.95         4.58 o                         
  -5   3   3          5.42          9.55         4.45 o                         
  -4   3   3        118.23        113.36        10.03 o                         
  -3   3   3        198.07        186.83         9.09 o                         
  -2   3   3        122.50        110.04         6.27 o                         
  -1   3   3          8.05         14.87         3.68 o                         
   0   3   3        653.64        721.32        17.93 o                         
   1   3   3       2606.67       2575.07        86.82 o                         
   2   3   3         43.19         49.33         4.25 o                         
   3   3   3        169.38        151.41         7.10 o                         
   4   3   3          0.05         -1.87         1.87 o                         
   5   3   3        252.08        275.44        11.31 o                         
   6   3   3         50.58         64.31        13.44 o                         
   7   3   3          0.03          2.15         4.69 o                         
   8   3   3        177.31        173.52        14.65 o                         
  -8   4   3          8.79         24.16         9.53 o                         
  -7   4   3          4.30         -0.03         5.07 o                         
  -6   4   3         18.36          5.32         5.03 o                         
  -5   4   3         11.96         11.22         6.68 o                         
  -4   4   3        125.31        118.00        13.04 o                         
  -3   4   3          3.43         11.78         3.42 o                         
  -2   4   3       1740.63       1721.75        55.96 o                         
  -1   4   3        141.37        119.99         4.45 o                         
   0   4   3         13.34         22.72         2.87 o                         
   1   4   3          4.81          5.30         2.06 o                         
   2   4   3         78.76         87.55         9.59 o                         
   3   4   3        159.45        156.16         5.61 o                         
   4   4   3          1.10         -1.66         1.66 o                         
   5   4   3          6.95          5.79         2.99 o                         
   6   4   3          0.51         -0.75         2.66 o                         
   7   4   3         78.33         94.52         9.91 o                         
   8   4   3          8.68          1.28         4.44 o                         
  -7   5   3          0.00          4.35         6.48 o                         
  -6   5   3          5.05          6.48         5.88 o                         
  -5   5   3          6.25         -0.99         4.30 o                         
  -4   5   3          3.27          5.11         3.86 o                         
  -3   5   3          8.45          3.42         3.59 o                         
  -2   5   3         16.70         16.40         4.68 o                         
  -1   5   3         17.45         13.13         3.25 o                         
   0   5   3        509.94        473.94        16.10 o                         
   1   5   3         41.29         37.15         5.86 o                         
   2   5   3          6.41         28.06         7.83 o                         
   3   5   3        183.88        229.20        13.73 o                         
   4   5   3        113.42        163.00        19.88 o                         
   5   5   3         19.81         20.80         3.90 o                         
   6   5   3         34.60         49.27        24.34 o                         
   7   5   3          0.05          4.72         3.47 o                         
  -7   6   3          5.53         12.88         8.52 o                         
  -6   6   3         54.61         58.58        11.32 o                         
  -5   6   3        104.79        106.52        12.21 o                         
  -4   6   3         61.52         73.07         9.22 o                         
  -3   6   3          2.73         25.41        18.04 o                         
  -2   6   3          8.29         41.18        14.54 o                         
  -1   6   3          0.00         -1.75         2.13 o                         
   0   6   3        469.59        469.91        20.50 o                         
   1   6   3         18.31         31.97         3.63 o                         
   2   6   3         18.61         24.00         6.20 o                         
   3   6   3         16.28         11.53         3.98 o                         
   4   6   3        453.93        487.30        57.08 o                         
   5   6   3         25.05         38.00        21.89 o                         
   6   6   3          4.06          8.23         7.64 o                         
   7   6   3          3.62         12.31        16.73 o                         
  -6   7   3         44.89         49.07        27.50 o                         
  -5   7   3          1.86         -2.35         4.85 o                         
  -4   7   3         33.64         34.51         7.12 o                         
  -3   7   3         64.32         47.40         8.87 o                         
  -2   7   3         51.89         48.19         5.36 o                         
  -1   7   3        223.44        245.00        12.22 o                         
   0   7   3         55.53         72.89         5.52 o                         
   1   7   3         10.45         17.32        12.22 o                         
   2   7   3          6.90         23.18        24.00 o                         
   3   7   3         10.16         16.41        10.21 o                         
   4   7   3        127.96        120.87        26.60 o                         
   5   7   3          5.38          1.07         6.84 o                         
   6   7   3          0.00          3.52         6.03 o                         
   7   7   3          0.13         16.22         9.84 o                         
  -5   8   3          0.79          2.69         5.23 o                         
  -4   8   3          9.20         17.96         6.68 o                         
  -3   8   3          1.39         -5.34         5.34 o                         
  -2   8   3        978.70        881.65        29.98 o                         
  -1   8   3         30.29         27.37         6.73 o                         
   0   8   3         12.20          5.51         3.25 o                         
   1   8   3         49.22         26.98        18.52 o                         
   2   8   3        152.18        151.36        13.35 o                         
   3   8   3         14.55          6.15         6.63 o                         
   4   8   3        139.71        148.47        23.03 o                         
   5   8   3         23.59         16.41        11.12 o                         
   6   8   3          5.62          7.27        11.92 o                         
  -4   9   3         17.72         42.92        30.20 o                         
  -3   9   3         14.32         19.45        12.61 o                         
  -2   9   3         15.69         14.50         4.47 o                         
  -1   9   3          6.40          7.12         3.91 o                         
   0   9   3          0.06         -0.96         3.57 o                         
   1   9   3         41.30         52.65        12.93 o                         
   2   9   3         51.42         67.38        10.29 o                         
   3   9   3          0.00         -0.86         5.40 o                         
   4   9   3          0.20          6.20         6.59 o                         
   5   9   3         63.64         78.52        35.38 o                         
  -3  10   3          0.15         -6.44         6.55 o                         
  -2  10   3          0.91          2.76         4.70 o                         
  -1  10   3          0.12          6.53         5.27 o                         
   0  10   3         19.28         18.07         5.41 o                         
   1  10   3         11.50         13.69         6.43 o                         
   2  10   3         11.71          9.08         7.22 o                         
   3  10   3         24.56         19.14        15.66 o                         
  -2 -10   4          0.03         -0.02         4.91 o                         
  -1 -10   4          0.51          3.74         5.44 o                         
   0 -10   4          9.65         18.60        12.08 o                         
   1 -10   4          5.55          9.67         4.17 o                         
  -4  -9   4         16.09         12.33         7.25 o                         
  -3  -9   4         26.30         25.71         8.75 o                         
  -2  -9   4          0.08          1.82         7.64 o                         
  -1  -9   4          1.46          2.80         4.98 o                         
   0  -9   4          0.97          0.68         5.85 o                         
   1  -9   4          0.87          5.34         3.34 o                         
   2  -9   4         22.86         19.37         5.74 o                         
   3  -9   4          0.01          4.57         8.71 o                         
  -5  -8   4         25.27         16.10         7.29 o                         
  -4  -8   4          0.33          0.76         4.80 o                         
  -3  -8   4         29.07         18.21        13.87 o                         
  -2  -8   4         15.18         12.76         6.58 o                         
  -1  -8   4        140.67        132.81        22.18 o                         
   0  -8   4          8.23          9.54         5.55 o                         
   1  -8   4         36.74         49.64        12.95 o                         
   2  -8   4         59.26         65.85         9.25 o                         
   3  -8   4          3.99          7.21         5.55 o                         
   4  -8   4         11.19         12.54         7.55 o                         
   5  -8   4          1.61         12.64         8.86 o                         
  -6  -7   4          0.56         11.70         5.97 o                         
  -5  -7   4          4.47          1.64         5.69 o                         
  -4  -7   4          5.72          7.27         5.15 o                         
  -3  -7   4         15.39          7.91         5.26 o                         
  -2  -7   4          0.28          3.91         4.40 o                         
  -1  -7   4        252.26        251.29        16.92 o                         
   0  -7   4         31.31         42.11         6.85 o                         
   1  -7   4          5.97          3.01         2.31 o                         
   2  -7   4          6.50          3.57         3.54 o                         
   3  -7   4          9.73          4.71         5.24 o                         
   4  -7   4          9.23          0.05         4.92 o                         
   5  -7   4         19.55         11.04         7.94 o                         
   6  -7   4          0.01          7.37        12.61 o                         
  -7  -6   4          8.71          3.50         5.54 o                         
  -6  -6   4         47.34         32.63         8.22 o                         
  -5  -6   4          2.42          4.61         6.28 o                         
  -4  -6   4          0.01          3.05         6.84 o                         
  -3  -6   4         37.21         44.78         9.67 o                         
  -2  -6   4        166.93        177.13        12.41 o                         
  -1  -6   4         55.65         48.83         6.12 o                         
   0  -6   4         63.72         67.36         4.73 o                         
   1  -6   4         36.88         26.82         4.29 o                         
   2  -6   4         13.55         23.15         7.07 o                         
   3  -6   4          2.94          3.76         4.49 o                         
   4  -6   4        181.12        134.12        14.88 o                         
   5  -6   4          0.63          1.82         8.42 o                         
   6  -6   4         19.90         29.08        11.67 o                         
  -7  -5   4          3.60          5.97         5.55 o                         
  -6  -5   4         17.72         28.30         7.93 o                         
  -5  -5   4         12.13         27.92         7.00 o                         
  -4  -5   4         60.79         60.41         6.86 o                         
  -3  -5   4         55.25         59.84         6.46 o                         
  -2  -5   4        178.62        162.07        18.01 o                         
  -1  -5   4         35.11         29.18         3.62 o                         
   0  -5   4        232.85        220.02        14.63 o                         
   1  -5   4        109.55         97.33         5.69 o                         
   2  -5   4         31.31         34.67         5.98 o                         
   3  -5   4        422.92        349.41        41.16 o                         
   4  -5   4        158.47        157.72        16.29 o                         
   5  -5   4         20.21         31.74         9.75 o                         
   6  -5   4          0.31          7.17         7.65 o                         
   7  -5   4         12.34         12.92        10.21 o                         
  -8  -4   4          0.62          6.93         6.31 o                         
  -7  -4   4         48.31         60.14         9.87 o                         
  -6  -4   4          4.92          8.15         4.89 o                         
  -5  -4   4         38.15         32.29         5.83 o                         
  -4  -4   4        298.07        296.89        14.50 o                         
  -3  -4   4        316.07        323.49        13.56 o                         
  -2  -4   4          0.43          0.96         2.07 o                         
  -1  -4   4         61.78         47.09        15.15 o                         
   0  -4   4         32.16         33.92         2.67 o                         
   1  -4   4        371.54        403.09        12.06 o                         
   2  -4   4        690.87        721.94        46.55 o                         
   3  -4   4         33.00         34.05         5.58 o                         
   4  -4   4          0.16          0.49         4.86 o                         
   5  -4   4        156.83        199.35        20.67 o                         
   6  -4   4         15.40         11.29         8.24 o                         
   7  -4   4         31.15         26.10        10.98 o                         
  -8  -3   4          5.55          2.14         6.41 o                         
  -7  -3   4          0.00          6.20         8.60 o                         
  -6  -3   4          5.61         11.26         3.77 o                         
  -5  -3   4        160.78        170.29        10.59 o                         
  -4  -3   4         11.91         15.60         2.57 o                         
  -3  -3   4         58.88         50.69         4.75 o                         
  -2  -3   4       1631.90       1625.75        43.14 o                         
  -1  -3   4        133.01        132.90         6.59 o                         
   0  -3   4        679.57        671.35        13.01 o                         
   1  -3   4        107.83         98.10        18.71 o                         
   2  -3   4        149.29        137.68         8.62 o                         
   3  -3   4         56.98         57.42        13.12 o                         
   4  -3   4         19.30         16.67         2.17 o                         
   5  -3   4          0.00          0.81         5.02 o                         
   6  -3   4        392.78        389.72        30.99 o                         
   7  -3   4         23.37         14.33         7.98 o                         
   8  -3   4          0.03          4.47         8.04 o                         
  -8  -2   4          0.73          4.19         5.04 o                         
  -7  -2   4          4.71          5.14         3.76 o                         
  -6  -2   4        197.66        189.24        10.29 o                         
  -5  -2   4        156.06        126.74         6.53 o                         
  -4  -2   4         95.10         93.91        11.92 o                         
  -3  -2   4        155.39        168.40        11.69 o                         
  -2  -2   4        330.95        286.37        14.46 o                         
  -1  -2   4       2181.45       2189.47        46.73 o                         
   0  -2   4          3.29         -0.20         1.41 o                         
   1  -2   4        377.33        333.30        10.35 o                         
   2  -2   4        281.79        258.20         9.55 o                         
   3  -2   4        457.73        425.95        24.96 o                         
   4  -2   4        126.89        104.78        14.88 o                         
   5  -2   4          9.61          7.46         4.86 o                         
   6  -2   4        159.39        155.59        14.34 o                         
   7  -2   4          9.10          2.24         5.69 o                         
   8  -2   4         26.56         27.03        12.80 o                         
  -8  -1   4          0.80         -0.94         3.39 o                         
  -7  -1   4        153.67        157.35        21.32 o                         
  -6  -1   4          3.14         -0.24         3.61 o                         
  -5  -1   4        143.64        131.20         6.86 o                         
  -4  -1   4        422.40        424.42        14.27 o                         
  -3  -1   4         60.74         49.87         3.24 o                         
  -2  -1   4        623.80        605.21        18.46 o                         
  -1  -1   4       2666.81       2382.79        28.29 o                         
   0  -1   4        140.27        131.01         5.72 o                         
   1  -1   4        779.25        848.00        30.51 o                         
   2  -1   4         52.43         45.28         3.95 o                         
   3  -1   4        378.78        445.96        17.36 o                         
   4  -1   4        237.78        210.73        11.10 o                         
   5  -1   4         54.39         54.12         4.65 o                         
   6  -1   4          0.07         -0.50         4.08 o                         
   7  -1   4          6.84         19.74        11.86 o                         
   8  -1   4          9.78          6.10         6.62 o                         
  -8   0   4          0.06         -1.16         4.65 o                         
  -7   0   4        127.55        121.81        10.77 o                         
  -6   0   4        873.32        877.94        41.13 o                         
  -5   0   4         56.87         59.60         8.97 o                         
  -4   0   4         18.75         21.15         2.66 o                         
  -3   0   4        248.64        234.06         6.25 o                         
  -2   0   4         25.38         26.55         3.48 o                         
  -1   0   4        296.13        259.77         4.32 o                         
   0   0   4        126.08        139.89         7.51 o                         
   1   0   4       3520.62       3349.35        50.70 o                         
   2   0   4         52.03         41.64         7.11 o                         
   3   0   4       1187.43       1102.73        29.30 o                         
   4   0   4         72.46         82.91        10.03 o                         
   5   0   4          3.58          4.49         3.87 o                         
   6   0   4         20.51         16.23         4.11 o                         
   7   0   4         38.16         22.44         5.37 o                         
   8   0   4          8.64          4.37         6.83 o                         
  -8   1   4          2.27          2.98         5.38 o                         
  -7   1   4          3.36          0.54         4.20 o                         
  -6   1   4        105.85         73.72        16.01 o                         
  -5   1   4        405.36        387.98        12.70 o                         
  -4   1   4        149.65        143.80         6.78 o                         
  -3   1   4        395.74        417.28        17.49 o                         
  -2   1   4       1439.35       1434.62        22.22 o                         
  -1   1   4         29.26         19.47         2.10 o                         
   0   1   4        394.84        406.66         8.68 o                         
   1   1   4       9373.25       8562.95       112.15 o                         
   2   1   4         62.06         56.71         4.52 o                         
   3   1   4         97.71        132.17        16.33 o                         
   4   1   4        161.86        152.57         7.80 o                         
   5   1   4         26.07         27.07         3.95 o                         
   6   1   4         46.65         47.69         6.07 o                         
   7   1   4         26.86          9.69         7.21 o                         
   8   1   4         19.29         21.91         9.73 o                         
  -8   2   4          4.41         14.01        12.80 o                         
  -7   2   4         10.23         -0.05         3.66 o                         
  -6   2   4          1.91          6.82         4.97 o                         
  -5   2   4        212.45        191.59        21.11 o                         
  -4   2   4          2.28          5.56         2.14 o                         
  -3   2   4         44.28         39.00        10.31 o                         
  -2   2   4       2318.20       2259.41        47.85 o                         
  -1   2   4        301.02        288.36         5.69 o                         
   0   2   4       2210.33       2211.31        36.84 o                         
   1   2   4        642.56        576.95        15.06 o                         
   2   2   4        407.45        424.26        20.07 o                         
   3   2   4         72.53         59.22         4.90 o                         
   4   2   4          3.04         13.85         7.21 o                         
   5   2   4          2.40          4.86         2.60 o                         
   6   2   4         30.62         13.11         4.28 o                         
   7   2   4         37.75         23.29         8.59 o                         
   8   2   4         10.62          8.32         5.01 o                         
  -8   3   4         39.50         34.16         9.54 o                         
  -7   3   4          3.48          5.79         5.42 o                         
  -6   3   4         83.55         74.95        13.44 o                         
  -5   3   4         73.11         89.69         9.15 o                         
  -4   3   4         23.53         19.21         2.38 o                         
  -3   3   4        508.57        559.12        12.92 o                         
  -2   3   4         48.67         58.17         4.01 o                         
  -1   3   4       3327.49       3342.01        55.30 o                         
   0   3   4         40.27         31.27         1.99 o                         
   1   3   4       1081.79       1060.29        27.06 o                         
   2   3   4        397.81        335.54        15.28 o                         
   3   3   4        116.09        117.85         8.94 o                         
   4   3   4        107.17        116.37         5.10 o                         
   5   3   4         35.23         43.50         9.48 o                         
   6   3   4          2.13          1.68         2.95 o                         
   7   3   4         15.33         13.49         7.54 o                         
   8   3   4          6.75         10.02         5.35 o                         
  -8   4   4          1.94          6.29         7.56 o                         
  -7   4   4         52.94         44.63        10.59 o                         
  -6   4   4        142.41        153.90        14.76 o                         
  -5   4   4          5.32          0.28         8.68 o                         
  -4   4   4        225.55        206.61        13.29 o                         
  -3   4   4         48.62         73.05        19.00 o                         
  -2   4   4         10.86          8.54         3.17 o                         
  -1   4   4        218.28        203.03         6.64 o                         
   0   4   4        365.31        405.40        12.38 o                         
   1   4   4         50.19         68.41         8.07 o                         
   2   4   4         75.69         80.17         6.71 o                         
   3   4   4         35.20         31.73         3.96 o                         
   4   4   4         73.27         55.39         7.82 o                         
   5   4   4        238.75        269.91        24.64 o                         
   6   4   4         11.22          7.56         8.26 o                         
   7   4   4          4.23         -1.29         5.88 o                         
   8   4   4          6.10          3.59         6.78 o                         
  -7   5   4         13.82         15.18         7.46 o                         
  -6   5   4          9.80          8.58         8.93 o                         
  -5   5   4          5.72         13.13         6.20 o                         
  -4   5   4         26.72         31.95         7.86 o                         
  -3   5   4        543.28        488.27        22.15 o                         
  -2   5   4         43.44         33.47         3.40 o                         
  -1   5   4        241.86        236.06        11.86 o                         
   0   5   4        426.13        424.12        13.10 o                         
   1   5   4        106.33        117.44        14.03 o                         
   2   5   4         59.10         44.96         5.72 o                         
   3   5   4        186.94        162.89        17.80 o                         
   4   5   4          0.71          3.03         3.83 o                         
   5   5   4          6.48          5.80         2.38 o                         
   6   5   4          1.57          2.63         8.31 o                         
   7   5   4         11.62         11.44         7.81 o                         
  -7   6   4          1.31          6.42         7.25 o                         
  -6   6   4         28.73         31.27         8.91 o                         
  -5   6   4         95.53         93.52        11.54 o                         
  -4   6   4         62.46         63.53        12.00 o                         
  -3   6   4        422.14        422.61        13.08 o                         
  -2   6   4        781.67        744.69        25.43 o                         
  -1   6   4        205.49        186.84        18.58 o                         
   0   6   4         29.80         24.32         3.73 o                         
   1   6   4        221.13        246.07        15.04 o                         
   2   6   4         75.08         69.00        10.13 o                         
   3   6   4        115.42        110.58        17.82 o                         
   4   6   4        119.69        144.43        21.48 o                         
   5   6   4        115.94        117.09        15.03 o                         
   6   6   4          2.95         -0.27         5.06 o                         
   7   6   4          5.28         10.49         8.75 o                         
  -6   7   4         46.17         76.54        15.50 o                         
  -5   7   4          6.48          7.95         5.50 o                         
  -4   7   4          5.53          5.31         4.86 o                         
  -3   7   4        125.52        161.24        14.51 o                         
  -2   7   4         25.33         22.60         4.14 o                         
  -1   7   4         72.96         81.25         6.60 o                         
   0   7   4        191.82        183.74        11.40 o                         
   1   7   4        146.76        122.54        21.51 o                         
   2   7   4        206.52        191.80        14.41 o                         
   3   7   4         47.78         56.28         9.12 o                         
   4   7   4         39.03         35.77         9.09 o                         
   5   7   4         60.15         64.99        12.19 o                         
   6   7   4          3.95          3.88         7.21 o                         
  -5   8   4          7.45         11.44         6.97 o                         
  -4   8   4          4.13         21.97        15.50 o                         
  -3   8   4          6.44          1.07         6.04 o                         
  -2   8   4        422.23        422.75        17.63 o                         
  -1   8   4          0.74         -3.68         3.68 o                         
   0   8   4         55.59         60.59         6.28 o                         
   1   8   4          6.80         31.00        16.00 o                         
   2   8   4         58.28         73.18        10.09 o                         
   3   8   4         55.35         65.09        11.79 o                         
   4   8   4         32.99         47.50        12.32 o                         
   5   8   4          3.43          8.70         7.48 o                         
   6   8   4          8.37         27.61        12.24 o                         
  -4   9   4         51.06         42.59        10.39 o                         
  -3   9   4          2.54          4.90         5.41 o                         
  -2   9   4         25.12         18.83         5.37 o                         
  -1   9   4         35.81         37.57         8.62 o                         
   0   9   4         14.23         10.32         4.40 o                         
   1   9   4         32.20         22.59         7.48 o                         
   2   9   4         43.13         39.16        14.75 o                         
   3   9   4         17.49          0.38         5.02 o                         
   4   9   4         23.68         25.34         9.62 o                         
   5   9   4          2.75         10.17        13.17 o                         
  -3  10   4          0.01          4.26         5.40 o                         
  -2  10   4          0.33          7.47         5.62 o                         
  -1  10   4         16.84         18.42         8.27 o                         
   0  10   4         12.22         16.91         5.44 o                         
   1  10   4          9.34         11.19         9.11 o                         
   2  10   4          4.00          0.75         5.27 o                         
   3  10   4          0.00         -5.17         6.84 o                         
  -1 -10   5          1.00         -9.25        12.35 o                         
   0 -10   5          0.02          6.37        13.71 o                         
  -4  -9   5          7.19          8.50         8.42 o                         
  -3  -9   5          8.79          3.04        15.26 o                         
  -2  -9   5         13.17         13.35         7.63 o                         
  -1  -9   5          1.30         -2.40         5.78 o                         
   0  -9   5          8.96          4.08         5.68 o                         
   1  -9   5          0.66          4.26         3.62 o                         
   2  -9   5         17.93         12.02        10.58 o                         
   3  -9   5         13.27         15.92        11.01 o                         
  -5  -8   5         17.63         10.38         6.83 o                         
  -4  -8   5         27.02         35.50         9.82 o                         
  -3  -8   5         70.12         56.38        10.46 o                         
  -2  -8   5          3.18          2.08         4.78 o                         
  -1  -8   5          4.25         -8.50        10.34 o                         
   0  -8   5         31.77         35.16         9.42 o                         
   1  -8   5         17.41         18.11         4.02 o                         
   2  -8   5          0.24          4.11         5.07 o                         
   3  -8   5          3.84          0.81         4.77 o                         
   4  -8   5          2.81          8.88        11.09 o                         
  -6  -7   5          0.08         11.00         7.64 o                         
  -5  -7   5         12.37          5.18         5.63 o                         
  -4  -7   5         18.19         28.11        12.51 o                         
  -3  -7   5        253.28        245.82        19.94 o                         
  -2  -7   5          1.91         -2.55        13.39 o                         
  -1  -7   5         12.17         36.85        34.63 o                         
   0  -7   5         17.52         13.29         2.97 o                         
   1  -7   5          0.01          2.24         2.43 o                         
   2  -7   5          0.16         -4.22         8.18 o                         
   3  -7   5         15.73          7.33         5.23 o                         
   4  -7   5          2.74          3.95         7.27 o                         
   5  -7   5          0.07         -3.98         6.89 o                         
  -6  -6   5          4.74          4.67         5.64 o                         
  -5  -6   5          2.15         -3.82         4.76 o                         
  -4  -6   5         18.13         35.91         9.09 o                         
  -3  -6   5         30.34         33.78         6.93 o                         
  -2  -6   5          0.05         -1.48         3.64 o                         
  -1  -6   5         11.21          6.63         2.29 o                         
   0  -6   5          0.95          4.61         4.53 o                         
   1  -6   5        331.60        315.57        12.47 o                         
   2  -6   5         94.07         91.37         6.60 o                         
   3  -6   5         72.68         72.82         8.80 o                         
   4  -6   5         17.38         39.28        13.47 o                         
   5  -6   5          8.15          7.83         7.90 o                         
   6  -6   5          1.12          0.53         7.80 o                         
  -7  -5   5         27.55         47.03        17.88 o                         
  -6  -5   5          2.84          1.66         4.36 o                         
  -5  -5   5         18.39         21.02         6.06 o                         
  -4  -5   5         13.19         15.72         9.97 o                         
  -3  -5   5          2.75          5.40         3.43 o                         
  -2  -5   5         34.14         38.50         5.79 o                         
  -1  -5   5         19.29         15.75         8.79 o                         
   0  -5   5        133.65        116.17         9.61 o                         
   1  -5   5         88.96         88.11         5.90 o                         
   2  -5   5         61.01         68.67         7.36 o                         
   3  -5   5        259.47        249.36        18.44 o                         
   4  -5   5          4.01          0.82         6.87 o                         
   5  -5   5         93.32        113.06        16.28 o                         
   6  -5   5        212.87        219.16        25.24 o                         
   7  -5   5         11.35         18.82        12.07 o                         
  -7  -4   5         39.02         60.34        11.62 o                         
  -6  -4   5         66.82         88.41        18.04 o                         
  -5  -4   5          0.01          4.79         3.88 o                         
  -4  -4   5        122.67        124.38        13.36 o                         
  -3  -4   5          0.38          1.83         2.79 o                         
  -2  -4   5         32.60         36.45        11.68 o                         
  -1  -4   5         52.22         57.84         6.06 o                         
   0  -4   5          2.95          1.24         2.90 o                         
   1  -4   5         97.35        120.33         6.77 o                         
   2  -4   5          0.03          2.06         3.17 o                         
   3  -4   5        105.68        112.43         9.77 o                         
   4  -4   5         28.67         28.52         8.37 o                         
   5  -4   5         93.11        111.50        16.39 o                         
   6  -4   5        127.28        179.54        21.48 o                         
   7  -4   5          3.33         11.66         9.75 o                         
  -8  -3   5         11.42         14.89         7.31 o                         
  -7  -3   5          0.01         -2.93         5.26 o                         
  -6  -3   5          6.84         10.66         5.58 o                         
  -5  -3   5         72.57         71.54         7.96 o                         
  -4  -3   5          2.74          0.32         2.50 o                         
  -3  -3   5         36.03         33.91         4.67 o                         
  -2  -3   5        245.94        252.50        11.34 o                         
  -1  -3   5       1224.30       1239.33        34.48 o                         
   0  -3   5        661.85        675.56        14.90 o                         
   1  -3   5         87.53        103.29        11.18 o                         
   2  -3   5         35.20         35.23         9.90 o                         
   3  -3   5        196.35        177.58         7.83 o                         
   4  -3   5        261.75        270.78        21.14 o                         
   5  -3   5         19.41         33.56         8.18 o                         
   6  -3   5        158.68        193.15        24.61 o                         
   7  -3   5         42.14         71.27        14.26 o                         
  -8  -2   5          1.22          0.43         7.27 o                         
  -7  -2   5         31.75         39.10         7.80 o                         
  -6  -2   5        154.09        124.18        16.73 o                         
  -5  -2   5          7.39          8.41         4.12 o                         
  -4  -2   5          0.58         -0.49         2.05 o                         
  -3  -2   5        292.92        257.23        14.70 o                         
  -2  -2   5        335.10        371.38        17.00 o                         
  -1  -2   5        584.23        566.13        17.80 o                         
   0  -2   5        434.79        470.52        23.13 o                         
   1  -2   5       3833.58       3793.42        72.34 o                         
   2  -2   5         29.05         38.41         4.74 o                         
   3  -2   5         12.82         28.96         4.12 o                         
   4  -2   5        242.48        188.86        11.80 o                         
   5  -2   5         41.03         33.17        26.27 o                         
   6  -2   5         82.32        105.03        13.41 o                         
   7  -2   5          0.04         -3.27         6.06 o                         
   8  -2   5          1.91         -9.89        15.28 o                         
  -8  -1   5          2.53          3.29         4.97 o                         
  -7  -1   5        114.09        112.13        20.31 o                         
  -6  -1   5          0.45          5.59         3.32 o                         
  -5  -1   5         15.86         10.36         3.69 o                         
  -4  -1   5         43.26         43.75         6.34 o                         
  -3  -1   5        166.44        129.58         4.83 o                         
  -2  -1   5         18.18         22.78         3.04 o                         
  -1  -1   5        319.76        342.42         9.30 o                         
   0  -1   5       1209.32       1232.38        28.90 o                         
   1  -1   5          3.35         13.82         3.84 o                         
   2  -1   5        422.85        337.48        15.34 o                         
   3  -1   5        121.87        112.60         6.50 o                         
   4  -1   5        158.13        136.70         6.76 o                         
   5  -1   5        201.15        193.89        15.73 o                         
   6  -1   5         37.87         26.56         7.20 o                         
   7  -1   5          9.11          8.10         6.66 o                         
   8  -1   5          0.72         -0.31         5.17 o                         
  -8   0   5          2.67          5.27         4.99 o                         
  -7   0   5          0.19          1.96         3.01 o                         
  -6   0   5          6.19          3.54         4.45 o                         
  -5   0   5          0.10         -1.16         2.53 o                         
  -4   0   5        119.15        109.78         7.19 o                         
  -3   0   5         16.73         19.18         4.89 o                         
  -2   0   5          3.27          5.12         1.08 o                         
  -1   0   5       1163.64       1102.74        16.54 o                         
   0   0   5         31.66         24.90         3.53 o                         
   1   0   5        146.58        166.16         6.36 o                         
   2   0   5        240.80        214.89         6.76 o                         
   3   0   5        205.70        200.55         9.07 o                         
   4   0   5         64.12         63.96         6.26 o                         
   5   0   5        260.61        232.40        10.58 o                         
   6   0   5          1.43          2.75         4.80 o                         
   7   0   5         91.35         88.41         8.15 o                         
   8   0   5          1.92          8.02         7.05 o                         
  -8   1   5          1.47         41.42        14.48 o                         
  -7   1   5         53.46         57.27         8.26 o                         
  -6   1   5         13.86         16.56         3.77 o                         
  -5   1   5         52.43         41.77         6.17 o                         
  -4   1   5          0.36          3.04         1.92 o                         
  -3   1   5        122.74        144.96         8.07 o                         
  -2   1   5          3.88          2.66         1.08 o                         
  -1   1   5          0.06         -0.43         1.26 o                         
   0   1   5          7.43         12.72         5.60 o                         
   1   1   5        815.84        737.91        12.55 o                         
   2   1   5        172.97        153.20         7.79 o                         
   3   1   5          6.42         24.66        11.13 o                         
   4   1   5         52.97         45.01         5.31 o                         
   5   1   5         33.43         30.34         6.18 o                         
   6   1   5          8.11          5.89         3.60 o                         
   7   1   5          7.27          4.82         4.96 o                         
   8   1   5          0.25         -1.50         4.99 o                         
  -8   2   5          6.16         30.43        27.36 o                         
  -7   2   5          0.78         15.82        10.48 o                         
  -6   2   5          2.35          6.57         4.58 o                         
  -5   2   5          0.25         -2.75         5.67 o                         
  -4   2   5          3.42          1.31         4.28 o                         
  -3   2   5       1002.79       1102.91        22.59 o                         
  -2   2   5        461.16        456.78         9.42 o                         
  -1   2   5       1904.78       1865.19        37.38 o                         
   0   2   5        487.29        466.51         7.86 o                         
   1   2   5        659.60        622.75        23.19 o                         
   2   2   5        245.02        221.84        10.17 o                         
   3   2   5        255.98        262.38        11.56 o                         
   4   2   5         28.61         28.58         5.57 o                         
   5   2   5         10.08          9.46         3.10 o                         
   6   2   5          0.10          1.31         3.01 o                         
   7   2   5          2.08          1.44         3.61 o                         
   8   2   5         40.31         18.88         9.94 o                         
  -8   3   5         19.54         17.30        13.84 o                         
  -7   3   5          1.25          2.61         4.79 o                         
  -6   3   5          6.57          9.34         5.34 o                         
  -5   3   5         63.69         62.59         9.47 o                         
  -4   3   5         59.44         56.92        11.07 o                         
  -3   3   5        306.19        301.65        13.49 o                         
  -2   3   5        172.32        190.27         5.72 o                         
  -1   3   5        101.45        104.11         3.94 o                         
   0   3   5       1018.56       1018.61        25.13 o                         
   1   3   5        106.84         93.10        15.15 o                         
   2   3   5       1323.58       1377.75        41.24 o                         
   3   3   5         83.65         73.23         7.48 o                         
   4   3   5          0.90          1.18         1.43 o                         
   5   3   5          4.94          6.17         4.21 o                         
   6   3   5          0.26          2.00         2.92 o                         
   7   3   5         54.37         41.45        12.55 o                         
   8   3   5          6.64          9.75         7.89 o                         
  -7   4   5          0.60          5.48         5.60 o                         
  -6   4   5          4.11         -4.18         4.84 o                         
  -5   4   5         23.28         19.18         8.07 o                         
  -4   4   5         13.56         18.26         3.08 o                         
  -3   4   5        463.29        453.56        16.99 o                         
  -2   4   5         59.00         52.67         4.05 o                         
  -1   4   5        394.50        421.78        12.89 o                         
   0   4   5        332.71        341.62        10.33 o                         
   1   4   5        675.41        754.42        24.69 o                         
   2   4   5        300.54        299.06        14.09 o                         
   3   4   5        192.25        214.65        13.53 o                         
   4   4   5         19.73         19.98         6.05 o                         
   5   4   5          0.62          6.73         8.28 o                         
   6   4   5         44.78         42.55         9.75 o                         
   7   4   5          3.97          0.47         5.05 o                         
   8   4   5          2.82          6.41         9.54 o                         
  -7   5   5         72.87         89.59        15.12 o                         
  -6   5   5         65.97         76.16        12.61 o                         
  -5   5   5        708.74        595.79        47.94 o                         
  -4   5   5         12.08         13.01         4.78 o                         
  -3   5   5         80.42         77.06         9.36 o                         
  -2   5   5         55.15         63.36         4.10 o                         
  -1   5   5          1.80          2.78         3.06 o                         
   0   5   5         47.68         62.93         5.76 o                         
   1   5   5         48.28         43.19         8.69 o                         
   2   5   5        105.18        113.73         9.04 o                         
   3   5   5        224.32        235.91        18.44 o                         
   4   5   5        284.55        295.81        20.69 o                         
   5   5   5         76.31        108.42        15.44 o                         
   6   5   5          5.88          0.69         5.09 o                         
   7   5   5          5.85         12.79         8.99 o                         
  -7   6   5         19.00         20.89         8.75 o                         
  -6   6   5          4.90          3.30         5.33 o                         
  -5   6   5         40.17        107.96        26.40 o                         
  -4   6   5         30.82         15.36         9.41 o                         
  -3   6   5         80.74         72.62         7.66 o                         
  -2   6   5          4.31          7.30         4.78 o                         
  -1   6   5        429.69        421.54        16.65 o                         
   0   6   5        115.23        111.86         6.46 o                         
   1   6   5          4.95          1.96         2.23 o                         
   2   6   5        211.36        236.21        15.67 o                         
   3   6   5        114.25        130.82        15.02 o                         
   4   6   5        105.32        114.71        17.82 o                         
   5   6   5         21.00         23.02         8.82 o                         
   6   6   5          7.82         11.50         9.17 o                         
   7   6   5          2.82         -2.02         7.30 o                         
  -6   7   5         19.06         16.14         8.34 o                         
  -5   7   5         19.81          8.99         5.66 o                         
  -4   7   5         21.44         20.68         7.02 o                         
  -3   7   5        309.26        283.97        12.09 o                         
  -2   7   5        229.94        203.58        13.18 o                         
  -1   7   5         26.92         17.64         6.31 o                         
   0   7   5         37.68         28.06         6.84 o                         
   1   7   5        332.84        317.24        31.45 o                         
   2   7   5          2.68         -1.46         8.93 o                         
   3   7   5         99.36        100.99        12.57 o                         
   5   7   5         26.30         21.99         9.85 o                         
   6   7   5          7.56          4.35         8.45 o                         
  -5   8   5          1.08         -0.59         4.78 o                         
  -4   8   5         13.39         19.12         7.01 o                         
  -3   8   5         49.74         47.72         7.55 o                         
  -2   8   5         90.53         92.35         7.68 o                         
  -1   8   5        119.88         95.08         9.70 o                         
   0   8   5         89.66         82.54        13.56 o                         
   1   8   5        321.83        328.41        26.16 o                         
   2   8   5          1.31         -1.48         4.78 o                         
   3   8   5         26.78         28.93         8.62 o                         
   4   8   5          1.07          9.41        11.01 o                         
   5   8   5         52.30         67.98        19.48 o                         
   6   8   5          4.28         -1.18        10.64 o                         
  -4   9   5          0.00          1.50         4.73 o                         
  -3   9   5          2.66          1.81         4.48 o                         
  -2   9   5         18.59         16.27         4.73 o                         
  -1   9   5         51.00         46.76        14.83 o                         
   0   9   5          1.95         -0.91         4.22 o                         
   1   9   5          2.52         -2.48         6.89 o                         
   2   9   5         14.82         42.42        11.73 o                         
   3   9   5         56.20         76.65        14.03 o                         
   4   9   5          1.04         -1.73         6.82 o                         
   5   9   5         34.68         43.45        20.74 o                         
  -3  10   5         14.28         21.26        15.82 o                         
  -2  10   5          0.63          3.41         4.79 o                         
  -1  10   5         36.46         31.18        10.33 o                         
   0  10   5          3.46          1.61         5.52 o                         
   1  10   5          4.06         -1.08         5.12 o                         
   2  10   5          2.88          2.39         9.57 o                         
   3  10   5          2.19          2.85         7.60 o                         
  -3  -9   6          0.61          1.13         5.84 o                         
  -2  -9   6          2.42          1.68         6.39 o                         
  -1  -9   6          6.54          3.85        12.72 o                         
   0  -9   6          6.51         11.17        12.35 o                         
   1  -9   6          0.23          2.23         4.87 o                         
   2  -9   6          1.48         11.72        17.64 o                         
  -4  -8   6          0.62          1.32         5.40 o                         
  -3  -8   6          8.69          5.78         6.13 o                         
  -2  -8   6         10.64         13.30         6.86 o                         
  -1  -8   6          7.93         11.94         7.06 o                         
   0  -8   6         77.56         74.16        11.00 o                         
   1  -8   6         46.49         30.93         4.53 o                         
   2  -8   6          0.61          3.16         3.71 o                         
   3  -8   6          0.90          7.51         5.92 o                         
   4  -8   6          0.16          4.33         5.89 o                         
  -5  -7   6         21.31         26.96         8.60 o                         
  -4  -7   6         12.03          2.45         4.80 o                         
  -3  -7   6         48.93         47.88         9.80 o                         
  -2  -7   6          0.85         10.24         5.82 o                         
  -1  -7   6          2.95          6.01         4.88 o                         
   0  -7   6          1.13          0.62         2.03 o                         
   1  -7   6          0.01         -0.05         3.77 o                         
   2  -7   6        130.87        141.54        23.73 o                         
   3  -7   6          0.10          1.00         4.40 o                         
   4  -7   6         18.02          9.67         8.23 o                         
   5  -7   6          1.43         17.56        14.99 o                         
  -6  -6   6          2.47          5.66        12.99 o                         
  -5  -6   6         16.52         12.32         6.00 o                         
  -4  -6   6         33.91         29.58         7.76 o                         
  -3  -6   6          8.13         20.87         5.91 o                         
  -2  -6   6         88.60         92.72        17.08 o                         
  -1  -6   6        603.78        624.41        34.26 o                         
   0  -6   6         39.68         42.39         9.08 o                         
   1  -6   6         69.98         67.96        18.11 o                         
   2  -6   6         45.62         46.87         5.60 o                         
   3  -6   6         98.28         78.65         7.33 o                         
   4  -6   6        228.72        260.15        22.08 o                         
   5  -6   6         10.67         26.76        10.67 o                         
   6  -6   6         28.23         -2.62        12.19 o                         
  -7  -5   6          1.27          9.73         9.09 o                         
  -6  -5   6         31.64         51.95        23.89 o                         
  -5  -5   6          3.03          1.55         5.24 o                         
  -4  -5   6          4.22          5.25         4.16 o                         
  -3  -5   6         93.62         94.40         9.40 o                         
  -2  -5   6        334.04        329.39        17.78 o                         
  -1  -5   6        159.54        158.88        18.22 o                         
   0  -5   6          0.73          2.71         1.99 o                         
   1  -5   6        573.48        536.88        24.69 o                         
   2  -5   6          0.00          3.48         2.92 o                         
   3  -5   6         85.05         85.25         6.89 o                         
   4  -5   6         39.88         74.46        12.92 o                         
   5  -5   6         35.99         42.03        12.65 o                         
   6  -5   6          8.40         13.32         9.72 o                         
  -7  -4   6          3.25          2.34         5.32 o                         
  -6  -4   6          3.42          5.59         4.86 o                         
  -5  -4   6        145.45        144.94        11.92 o                         
  -4  -4   6         33.91         58.96         7.53 o                         
  -3  -4   6          6.36          9.05         4.06 o                         
  -2  -4   6          1.16          0.45         2.73 o                         
  -1  -4   6         11.15         16.05         4.50 o                         
   0  -4   6          2.68          3.56         2.00 o                         
   1  -4   6        200.96        223.79        19.58 o                         
   2  -4   6        108.73        112.86        11.05 o                         
   3  -4   6        213.91        193.62        21.33 o                         
   4  -4   6         42.12         49.58         9.77 o                         
   5  -4   6        683.74        775.65        49.21 o                         
   6  -4   6          1.43         -1.65         6.54 o                         
   7  -4   6         24.23         36.91        19.75 o                         
  -7  -3   6         10.57         17.39         9.33 o                         
  -6  -3   6          3.78         10.74         5.37 o                         
  -5  -3   6         59.08         49.76         7.09 o                         
  -4  -3   6        215.80        219.51        12.90 o                         
  -3  -3   6        704.69        711.86        26.80 o                         
  -2  -3   6         88.68        105.52        13.92 o                         
  -1  -3   6        755.25        846.57        35.67 o                         
   0  -3   6        871.19        861.65        19.26 o                         
   1  -3   6          2.56          3.53         1.89 o                         
   2  -3   6         51.10         49.81         4.19 o                         
   3  -3   6         27.54         23.32         4.70 o                         
   4  -3   6          0.25          3.13         3.37 o                         
   5  -3   6        210.42        198.05        18.99 o                         
   6  -3   6          2.14         10.30         7.27 o                         
   7  -3   6         45.55         44.52        12.30 o                         
  -8  -2   6          0.82         -5.37         6.36 o                         
  -7  -2   6          0.06          7.17         6.25 o                         
  -6  -2   6          2.69         -0.37         3.74 o                         
  -5  -2   6         61.53         62.81         7.84 o                         
  -4  -2   6        186.72        192.82        12.19 o                         
  -3  -2   6        216.01        205.22        11.13 o                         
  -2  -2   6          2.55          7.87         2.85 o                         
  -1  -2   6         36.06         39.86         7.99 o                         
   0  -2   6        695.22        592.71        22.65 o                         
   1  -2   6        450.77        521.80        13.76 o                         
   2  -2   6        873.84        772.50        38.03 o                         
   3  -2   6        110.14        113.39         8.47 o                         
   4  -2   6         73.87         59.66         7.32 o                         
   5  -2   6          3.78         10.48         7.00 o                         
   6  -2   6         10.35          7.99         6.88 o                         
   7  -2   6         33.42         37.70        10.28 o                         
   8  -2   6         12.77         30.53        19.85 o                         
  -8  -1   6          0.00          7.72         6.63 o                         
  -7  -1   6          6.87          1.47         4.96 o                         
  -6  -1   6        476.30        444.97        18.61 o                         
  -5  -1   6          0.00          0.04         1.68 o                         
  -4  -1   6          0.06         -0.69         1.36 o                         
  -3  -1   6         26.91         26.55         3.57 o                         
  -2  -1   6        294.50        330.26         9.10 o                         
  -1  -1   6        450.12        477.71        11.61 o                         
   0  -1   6         78.15         54.06         8.60 o                         
   1  -1   6        784.01        738.20        29.82 o                         
   2  -1   6          0.20          2.09         1.84 o                         
   3  -1   6        287.11        325.97        18.30 o                         
   4  -1   6        411.38        387.34        13.66 o                         
   5  -1   6          0.73          1.01         2.50 o                         
   6  -1   6          0.72          2.23         2.90 o                         
   7  -1   6         44.50         65.32        11.99 o                         
   8  -1   6         20.75         37.24        12.26 o                         
  -8   0   6          1.86          4.39         5.93 o                         
  -7   0   6         16.92         14.68         4.51 o                         
  -6   0   6        134.96        143.06        11.86 o                         
  -5   0   6         70.66         59.88         6.39 o                         
  -4   0   6         14.52         15.64         2.92 o                         
  -3   0   6        244.88        281.01        17.21 o                         
  -2   0   6        433.03        412.47        14.12 o                         
  -1   0   6         95.51         86.36         7.88 o                         
   0   0   6        707.95        664.09        11.86 o                         
   1   0   6         63.77         73.01         3.37 o                         
   2   0   6          2.95          1.68         3.27 o                         
   3   0   6        678.46        672.45        18.98 o                         
   4   0   6        225.48        206.68         9.26 o                         
   5   0   6        172.90        150.74         8.79 o                         
   6   0   6          4.13          1.24         3.07 o                         
   7   0   6          7.53          8.75         4.64 o                         
   8   0   6          4.19         14.70         7.64 o                         
  -8   1   6          1.36          1.96         8.98 o                         
  -7   1   6         47.72         42.58         7.85 o                         
  -6   1   6          1.61          4.63         3.05 o                         
  -5   1   6        412.83        421.20        28.09 o                         
  -4   1   6         32.39         35.83         5.22 o                         
  -3   1   6         66.73         73.11         5.35 o                         
  -2   1   6          0.13          3.96         1.35 o                         
  -1   1   6         28.91         23.36         1.83 o                         
   0   1   6        771.14        704.98        21.19 o                         
   1   1   6        536.54        493.56         9.68 o                         
   2   1   6        111.32         93.18        12.10 o                         
   3   1   6         29.80         29.59         5.82 o                         
   4   1   6         12.91         20.48         4.92 o                         
   5   1   6         27.33         36.61         9.55 o                         
   6   1   6         14.60          2.82         4.57 o                         
   7   1   6          0.43          2.26         5.44 o                         
   8   1   6          1.48          9.77         7.25 o                         
  -8   2   6          6.25          8.92         5.84 o                         
  -7   2   6         22.69         13.17        12.51 o                         
  -6   2   6          0.50         -1.87         3.90 o                         
  -5   2   6        276.37        318.05        16.24 o                         
  -4   2   6          0.01         -2.58         2.78 o                         
  -3   2   6        734.96        822.07        18.60 o                         
  -2   2   6         13.49         20.07         4.11 o                         
  -1   2   6        267.79        268.86         9.53 o                         
   0   2   6         53.80         56.99         6.18 o                         
   1   2   6          8.58          1.71         2.15 o                         
   2   2   6        238.17        198.44        41.07 o                         
   3   2   6         59.50         61.37         5.79 o                         
   4   2   6          4.41          5.34         2.32 o                         
   5   2   6         41.88         40.55         6.10 o                         
   6   2   6         20.01         15.67         4.26 o                         
   7   2   6         38.10         28.50         5.51 o                         
   8   2   6         11.54          5.61        12.24 o                         
  -7   3   6          0.29          2.78         4.90 o                         
  -6   3   6         49.42         45.32         7.24 o                         
  -5   3   6        100.83        101.84         6.81 o                         
  -4   3   6          1.18          0.44         1.70 o                         
  -3   3   6        137.49        138.05         6.54 o                         
  -2   3   6        724.76        721.18        15.65 o                         
  -1   3   6        400.82        401.07        22.21 o                         
   0   3   6          9.34          8.52         2.42 o                         
   1   3   6        375.99        347.69        14.22 o                         
   2   3   6        897.23        895.33        31.57 o                         
   3   3   6         29.52         42.89         6.57 o                         
   4   3   6          0.41         -4.44         5.56 o                         
   5   3   6         29.67         15.80         7.25 o                         
   6   3   6         16.05         18.04         7.93 o                         
   7   3   6         20.00         11.37         7.40 o                         
   8   3   6          0.99          8.93         9.99 o                         
  -7   4   6         24.30         40.98        21.62 o                         
  -6   4   6          8.79          5.40         5.57 o                         
  -5   4   6         12.09         10.75         4.74 o                         
  -4   4   6          0.08         -1.98         2.10 o                         
  -3   4   6         21.47         29.36         4.96 o                         
  -2   4   6          0.42          0.74         1.61 o                         
  -1   4   6          2.34          0.82         1.70 o                         
   0   4   6        463.48        423.68        10.14 o                         
   1   4   6        551.47        656.95        23.44 o                         
   2   4   6         46.53         42.84         6.50 o                         
   3   4   6        875.67        874.29        36.90 o                         
   4   4   6         94.24         84.96        10.30 o                         
   5   4   6         35.22         38.82         9.27 o                         
   6   4   6          2.33          9.81        10.48 o                         
   7   4   6          4.03         -2.32         9.65 o                         
  -7   5   6         10.56          8.41         7.12 o                         
  -6   5   6          4.20          6.33         5.63 o                         
  -5   5   6          1.13         -6.41         8.60 o                         
  -4   5   6          0.01         -1.95         3.38 o                         
  -3   5   6         64.16         50.25         4.73 o                         
  -2   5   6          3.84         -3.14         4.92 o                         
  -1   5   6        116.93        114.94         6.29 o                         
   0   5   6        482.64        484.11        13.15 o                         
   1   5   6         35.30         52.31        17.50 o                         
   2   5   6         53.52         57.12         7.38 o                         
   3   5   6         57.87         49.10         8.03 o                         
   4   5   6        506.71        489.05        31.21 o                         
   5   5   6        202.56        222.00        36.88 o                         
   6   5   6          0.68          1.24         5.31 o                         
   7   5   6         15.12         16.95        10.96 o                         
  -6   6   6        125.73        107.71        12.75 o                         
  -5   6   6         17.24         15.61         6.07 o                         
  -4   6   6          0.26         -0.54         3.43 o                         
  -3   6   6         18.12         25.50         3.90 o                         
  -2   6   6        404.70        390.22        14.16 o                         
  -1   6   6         19.53         28.83        10.39 o                         
   0   6   6          0.42          0.12         2.61 o                         
   1   6   6        212.85        203.81        12.96 o                         
   2   6   6         49.69         57.62         8.19 o                         
   3   6   6         38.53         57.75         8.79 o                         
   4   6   6          2.34          5.40         5.54 o                         
   5   6   6          1.69          6.55         6.48 o                         
   6   6   6          0.43         -4.24        12.45 o                         
   7   6   6          0.00         28.73        17.05 o                         
  -6   7   6          0.28          3.71         6.52 o                         
  -5   7   6          1.30          0.27         5.83 o                         
  -4   7   6         10.24         19.91         5.94 o                         
  -3   7   6        125.39        112.56         7.33 o                         
  -2   7   6       1213.97       1090.26        39.33 o                         
  -1   7   6        554.42        569.90        19.88 o                         
   0   7   6         36.12         47.13         6.59 o                         
   1   7   6         39.97         48.21         8.00 o                         
   2   7   6         15.03         19.60         6.51 o                         
   3   7   6         21.31         24.37         8.02 o                         
   4   7   6         21.40         21.02         8.68 o                         
   5   7   6          0.10          0.22         5.25 o                         
   6   7   6          7.26         12.91         9.56 o                         
  -5   8   6         13.88          7.89         6.53 o                         
  -4   8   6        107.75        117.70        12.24 o                         
  -3   8   6         11.99         12.95         5.48 o                         
  -2   8   6          0.96          7.22         3.58 o                         
  -1   8   6         83.07         80.27         6.89 o                         
   0   8   6          0.02          1.14         2.68 o                         
   1   8   6         74.25         75.00        11.19 o                         
   2   8   6        117.35         98.66        21.11 o                         
   3   8   6        119.61        150.62        16.95 o                         
   4   8   6          1.40         -6.50         6.95 o                         
   5   8   6          0.00          1.84         6.80 o                         
  -4   9   6          1.49          1.04        10.02 o                         
  -3   9   6          4.73         -2.00         4.34 o                         
  -2   9   6          1.10          6.17         4.93 o                         
  -1   9   6         51.29         70.29         9.92 o                         
   0   9   6         23.35         20.66        10.47 o                         
   1   9   6          2.25          3.29         5.55 o                         
   2   9   6         15.98         18.09         8.03 o                         
   3   9   6         10.06          0.54         8.15 o                         
   4   9   6         19.00         28.20        10.94 o                         
  -2  10   6          3.65          9.50        10.18 o                         
  -1  10   6          3.66          9.81         7.43 o                         
   0  10   6         10.93         13.90         6.72 o                         
   1  10   6          6.34          5.11         6.19 o                         
   2  10   6          8.72         13.12         9.09 o                         
   3  10   6          0.26         -3.01         7.59 o                         
  -2  -9   7          0.84         -0.45         9.75 o                         
  -1  -9   7         29.06         24.97         9.58 o                         
   0  -9   7          0.03         17.85        14.22 o                         
   1  -9   7         16.66         33.81        22.26 o                         
   2  -9   7          8.50         19.19        14.54 o                         
  -4  -8   7          5.73         20.43         8.84 o                         
  -3  -8   7         21.71         19.77        12.19 o                         
  -2  -8   7         12.02          6.94         6.29 o                         
  -1  -8   7          9.42         14.40         6.94 o                         
   0  -8   7          8.76          2.52         5.51 o                         
   1  -8   7          3.52          4.87         3.30 o                         
   2  -8   7          1.51          6.37         3.82 o                         
   3  -8   7          1.80          6.01         6.25 o                         
  -5  -7   7          3.83         14.12         7.69 o                         
  -4  -7   7         30.09         32.93         9.04 o                         
  -3  -7   7          9.22          0.84         4.76 o                         
  -2  -7   7         82.24        101.22        19.08 o                         
  -1  -7   7          8.32         14.33         6.15 o                         
   0  -7   7        104.20        132.55        14.67 o                         
   1  -7   7         21.91         19.84         4.44 o                         
   2  -7   7         40.24         36.70         7.82 o                         
   3  -7   7          4.86          0.26         4.29 o                         
   4  -7   7          0.05         -3.10         6.68 o                         
   5  -7   7          0.29         -2.28         6.07 o                         
  -6  -6   7          0.20         12.95        14.88 o                         
  -5  -6   7          0.01          0.05         6.63 o                         
  -4  -6   7         26.19         21.23         6.92 o                         
  -3  -6   7         20.51         27.74        12.83 o                         
  -2  -6   7        464.66        481.57        28.35 o                         
  -1  -6   7         36.08         45.99         8.61 o                         
   0  -6   7         40.87         31.00         4.01 o                         
   1  -6   7         22.67         17.38         4.75 o                         
   2  -6   7         31.86         49.04         5.72 o                         
   3  -6   7          0.92         -0.17         4.36 o                         
   4  -6   7          4.92         12.93         7.91 o                         
   5  -6   7         24.58         32.96        19.19 o                         
  -6  -5   7          0.18         -2.06         5.30 o                         
  -5  -5   7         35.33         43.61        11.33 o                         
  -4  -5   7          2.38          1.32         3.75 o                         
  -3  -5   7         28.88         36.54        11.94 o                         
  -2  -5   7         48.06         48.88         8.05 o                         
  -1  -5   7         96.75         88.51        15.98 o                         
   0  -5   7         58.35         48.57         5.17 o                         
   1  -5   7        119.99        116.73         7.92 o                         
   2  -5   7        143.42        142.74        16.48 o                         
   3  -5   7         53.86         64.75        10.84 o                         
   4  -5   7         22.20         48.80        18.17 o                         
   5  -5   7          8.70         13.11         8.83 o                         
   6  -5   7          1.36         -0.97         8.02 o                         
  -7  -4   7          1.61          0.78         5.13 o                         
  -6  -4   7          4.60          9.12         5.57 o                         
  -5  -4   7         18.79         15.06         6.44 o                         
  -4  -4   7         38.61         38.88         7.51 o                         
  -3  -4   7          0.54          2.14         3.36 o                         
  -2  -4   7         62.05         77.19         8.30 o                         
  -1  -4   7          4.54          3.86         8.63 o                         
   0  -4   7        215.13        198.49         8.07 o                         
   1  -4   7         40.22         38.31         4.76 o                         
   2  -4   7         23.59         29.00         4.28 o                         
   3  -4   7         55.98         41.00         5.31 o                         
   4  -4   7         22.66          6.63         3.26 o                         
   5  -4   7          7.82          8.55         8.02 o                         
   6  -4   7        223.71        290.22        30.90 o                         
   7  -4   7         53.32         53.52        16.45 o                         
  -7  -3   7          3.90          7.37         6.12 o                         
  -6  -3   7         22.14         16.43         6.35 o                         
  -5  -3   7         50.36         56.60         8.46 o                         
  -4  -3   7          0.55          2.25         4.65 o                         
  -3  -3   7         53.23         50.95         6.82 o                         
  -2  -3   7         26.92         32.10         9.17 o                         
  -1  -3   7        500.23        501.24        27.87 o                         
   0  -3   7         62.95         56.91         3.96 o                         
   1  -3   7         28.06         30.28         3.76 o                         
   2  -3   7         51.41         40.77         4.30 o                         
   3  -3   7        126.70        130.86        11.67 o                         
   4  -3   7          0.97          4.86         2.89 o                         
   5  -3   7         19.26         23.84         9.03 o                         
   6  -3   7        109.91        108.31        20.98 o                         
   7  -3   7         29.05         54.52        15.59 o                         
  -7  -2   7         70.80         68.43        14.88 o                         
  -6  -2   7        107.77        133.32        12.77 o                         
  -5  -2   7         38.71         43.40         8.20 o                         
  -4  -2   7         91.58        106.74        18.41 o                         
  -3  -2   7        349.13        364.73        19.45 o                         
  -2  -2   7        135.37        146.40         8.82 o                         
  -1  -2   7       1564.08       1586.25        58.23 o                         
   0  -2   7        478.48        442.87        15.71 o                         
   1  -2   7        207.86        212.09         8.33 o                         
   2  -2   7        120.74        115.26         6.58 o                         
   3  -2   7         49.09         55.16         5.45 o                         
   4  -2   7         20.49         33.91         8.41 o                         
   5  -2   7         23.06         28.61         7.91 o                         
   6  -2   7          4.10         15.61         7.97 o                         
   7  -2   7          0.87         -9.14         9.41 o                         
  -8  -1   7          6.26          3.63         5.40 o                         
  -7  -1   7         70.09         70.76        12.67 o                         
  -6  -1   7        238.03        269.05        18.21 o                         
  -5  -1   7          4.30          0.56         1.68 o                         
  -4  -1   7         19.02         27.59        13.55 o                         
  -3  -1   7        274.38        303.43        25.41 o                         
  -2  -1   7        127.82        100.16         5.49 o                         
  -1  -1   7        199.33        187.34         6.87 o                         
   0  -1   7        155.84        231.59        25.27 o                         
   1  -1   7       1577.23       1695.22        38.82 o                         
   2  -1   7         55.40         75.13        10.47 o                         
   3  -1   7        510.43        507.33        16.06 o                         
   4  -1   7          0.31          2.42         3.14 o                         
   5  -1   7        148.56        144.58        10.53 o                         
   6  -1   7         24.79         19.44         4.79 o                         
   7  -1   7          1.62          7.54         8.93 o                         
  -8   0   7          0.25         -8.60        10.80 o                         
  -7   0   7         48.04         40.44        14.28 o                         
  -6   0   7        112.82        128.23         8.16 o                         
  -5   0   7        193.67        197.79        15.83 o                         
  -4   0   7         21.87         17.46         2.84 o                         
  -3   0   7        294.67        324.16        13.64 o                         
  -2   0   7          0.10          0.68         1.55 o                         
  -1   0   7         18.55         12.36         5.67 o                         
   0   0   7        289.44        274.31        13.74 o                         
   1   0   7        856.24        796.15        18.03 o                         
   2   0   7          9.21         17.28         2.72 o                         
   3   0   7        896.38        779.71        21.89 o                         
   4   0   7          6.24         12.35         5.08 o                         
   5   0   7        122.10        134.48         8.85 o                         
   6   0   7        123.00        110.27         9.83 o                         
   7   0   7          0.16         -4.40         4.40 o                         
   8   0   7          6.29         14.86        10.37 o                         
  -8   1   7         23.80         28.07        17.61 o                         
  -7   1   7         11.00          7.55         3.54 o                         
  -6   1   7         56.08         49.86         7.00 o                         
  -5   1   7        224.72        221.93        10.50 o                         
  -4   1   7        157.67        165.83         6.70 o                         
  -3   1   7        363.25        395.35        10.47 o                         
  -2   1   7        550.56        487.67        11.19 o                         
  -1   1   7        144.20        137.11        14.48 o                         
   0   1   7         44.91         35.50         2.27 o                         
   1   1   7         10.61          3.73         1.54 o                         
   2   1   7        238.85        254.51         8.41 o                         
   3   1   7        188.23        174.96         9.87 o                         
   4   1   7         58.10         49.75         4.90 o                         
   5   1   7        245.60        216.56        10.93 o                         
   6   1   7         60.18         49.45         6.65 o                         
   7   1   7         80.64         62.72        13.64 o                         
   8   1   7         13.71         19.35        15.98 o                         
  -7   2   7          3.30          6.09         5.48 o                         
  -6   2   7         47.13         43.73         6.06 o                         
  -5   2   7         29.33         41.01         7.10 o                         
  -4   2   7          3.81          3.60         2.21 o                         
  -3   2   7         42.02         34.81         4.38 o                         
  -2   2   7         27.59         36.81         2.81 o                         
  -1   2   7        103.98         74.70         3.62 o                         
   0   2   7          5.95         -0.74         2.46 o                         
   1   2   7        920.81        869.32        51.28 o                         
   2   2   7       1411.70       1272.24        42.42 o                         
   3   2   7         77.00         60.01         9.35 o                         
   4   2   7         99.18         86.12         5.35 o                         
   5   2   7         15.35         22.67         8.36 o                         
   6   2   7          4.54          3.67         3.84 o                         
   7   2   7          0.04          1.10         5.45 o                         
   8   2   7          0.06          7.92        13.49 o                         
  -7   3   7          4.54          6.33         5.96 o                         
  -6   3   7         50.60         58.46         8.21 o                         
  -5   3   7          5.06         19.27        12.01 o                         
  -4   3   7        178.31        182.80        11.43 o                         
  -3   3   7         28.55         26.19         3.16 o                         
  -2   3   7          1.23         -1.38         2.59 o                         
  -1   3   7        154.38        180.89         6.25 o                         
   0   3   7        232.80        240.06        10.21 o                         
   1   3   7        117.29        145.37        12.72 o                         
   2   3   7        640.98        571.67        25.02 o                         
   3   3   7         69.82         49.37        11.46 o                         
   4   3   7        115.33         94.18        11.58 o                         
   5   3   7         89.97        123.35        24.10 o                         
   6   3   7         46.95         61.34        12.08 o                         
   7   3   7          1.81          3.17         6.47 o                         
  -7   4   7         11.03         13.71         6.64 o                         
  -6   4   7          3.50          0.68         3.79 o                         
  -5   4   7         73.63         69.53         7.66 o                         
  -4   4   7          4.62          3.22         2.54 o                         
  -3   4   7         49.76         51.04         3.98 o                         
  -2   4   7        175.75        157.69         7.75 o                         
  -1   4   7        358.32        386.56        17.82 o                         
   0   4   7        238.13        220.08         6.59 o                         
   1   4   7         35.38         36.45         5.84 o                         
   2   4   7          2.21          1.14         3.31 o                         
   3   4   7          3.75          3.76         6.12 o                         
   4   4   7         12.60         13.65         6.68 o                         
   5   4   7         84.57         82.41        30.38 o                         
   6   4   7          7.38         -3.12         6.28 o                         
   7   4   7          1.52          9.30         8.09 o                         
  -7   5   7         34.36         41.29         8.89 o                         
  -6   5   7          8.95          9.20         5.27 o                         
  -5   5   7         13.73         13.07         5.95 o                         
  -4   5   7         38.48         49.88         4.87 o                         
  -3   5   7         83.92         77.37         6.56 o                         
  -2   5   7        226.78        218.96        11.10 o                         
  -1   5   7        128.67        130.97         8.37 o                         
   0   5   7         26.00         16.67         7.11 o                         
   1   5   7         12.03         26.55         8.28 o                         
   2   5   7         93.09         86.19         9.35 o                         
   3   5   7        112.09        101.02        12.36 o                         
   4   5   7        213.83        222.59        25.97 o                         
   5   5   7         25.18         15.79         7.90 o                         
   6   5   7         31.60         16.93         9.67 o                         
   7   5   7          0.28        -10.10        13.63 o                         
  -6   6   7          0.19         -0.51         7.16 o                         
  -5   6   7         93.02        107.31        15.58 o                         
  -4   6   7         17.66         16.88         5.29 o                         
  -3   6   7        428.07        440.23        17.99 o                         
  -2   6   7         38.82         36.16         8.84 o                         
  -1   6   7         15.67         13.37         3.88 o                         
   0   6   7         39.91         35.50         4.24 o                         
   1   6   7          0.00         -0.43         3.40 o                         
   2   6   7         99.26        105.29        12.67 o                         
   3   6   7          0.44          0.80         4.34 o                         
   4   6   7         17.20         15.25         7.44 o                         
   5   6   7         42.01         49.50        11.91 o                         
   6   6   7          6.58          9.42         8.59 o                         
  -5   7   7         10.50          0.07         3.78 o                         
  -4   7   7         95.37         87.77        10.34 o                         
  -3   7   7         23.20         43.92         7.11 o                         
  -2   7   7         14.27         47.59         8.40 o                         
  -1   7   7        147.85        153.73         9.78 o                         
   0   7   7         11.38         21.65         7.61 o                         
   1   7   7        350.07        381.00        35.06 o                         
   2   7   7         15.17         24.12        13.04 o                         
   3   7   7          6.03          8.12         6.67 o                         
   4   7   7         19.05         16.89         8.28 o                         
   5   7   7          5.93          1.45         6.22 o                         
   6   7   7          3.42          6.65         8.83 o                         
  -5   8   7         14.08         20.38         7.68 o                         
  -4   8   7          7.12          9.07         7.78 o                         
  -3   8   7          0.35          0.71         6.46 o                         
  -2   8   7          5.54         -1.46         3.25 o                         
  -1   8   7         43.40         50.40         7.92 o                         
   0   8   7          0.29          1.49         4.05 o                         
   1   8   7          0.08         13.18         6.87 o                         
   2   8   7         43.24         50.65        11.28 o                         
   3   8   7         41.62         30.18         9.63 o                         
   4   8   7          0.14         14.76         8.56 o                         
   5   8   7         35.51         43.72        13.17 o                         
  -3   9   7          5.13         12.57         5.96 o                         
  -2   9   7         39.23         44.53         6.67 o                         
  -1   9   7        217.32        224.98        18.19 o                         
   0   9   7          1.11          5.56         6.68 o                         
   1   9   7          1.01          8.23        10.05 o                         
   2   9   7          9.44         16.41         8.43 o                         
   3   9   7          7.82         16.06         9.14 o                         
   4   9   7          0.45          0.83         8.71 o                         
  -2  10   7         37.12         49.44        12.93 o                         
  -1  10   7          0.68         11.25         6.68 o                         
   0  10   7         10.44          2.33         5.39 o                         
   1  10   7          1.52          5.16         8.93 o                         
   2  10   7         16.20         20.18        10.23 o                         
   0  -9   8          0.00          9.32         7.31 o                         
  -3  -8   8          3.37         46.11        17.61 o                         
  -2  -8   8          1.79         -6.74         6.74 o                         
  -1  -8   8          4.09          7.54        11.06 o                         
   0  -8   8          5.57          7.61         6.30 o                         
   1  -8   8          4.89         -0.63         5.18 o                         
   2  -8   8          0.93         -0.12         3.15 o                         
   3  -8   8         11.35         26.21         9.31 o                         
  -4  -7   8          2.12          8.39        14.56 o                         
  -3  -7   8          5.29          7.64         6.39 o                         
  -2  -7   8          0.45          4.65         5.77 o                         
  -1  -7   8         87.69         64.64        10.61 o                         
   0  -7   8          0.67        187.89       125.59 o                         
   1  -7   8         20.08         17.52         4.83 o                         
   2  -7   8         48.73         52.90         8.89 o                         
   3  -7   8         17.69         28.35         8.99 o                         
   4  -7   8          2.07          9.74        12.64 o                         
  -5  -6   8          0.99         10.41         6.76 o                         
  -4  -6   8         82.76         85.64        12.83 o                         
  -3  -6   8         57.08         58.39         9.67 o                         
  -2  -6   8         15.02         15.79         7.09 o                         
  -1  -6   8          7.08         84.68        53.12 o                         
   0  -6   8         51.87         54.94        15.45 o                         
   1  -6   8        105.21         83.78        11.77 o                         
   2  -6   8         32.32         32.94        11.25 o                         
   3  -6   8          0.11          3.66         5.47 o                         
   4  -6   8          2.43         -1.80         5.81 o                         
   5  -6   8          2.52         -3.09        11.14 o                         
  -6  -5   8          1.28         16.59         7.48 o                         
  -5  -5   8          0.05         30.16        27.79 o                         
  -4  -5   8         54.38         55.46         9.06 o                         
  -3  -5   8          1.86         -2.29         4.45 o                         
  -2  -5   8          3.25         12.01         5.72 o                         
  -1  -5   8         11.61         26.30         9.19 o                         
   0  -5   8        136.72        127.43         7.50 o                         
   1  -5   8          0.28          1.87         6.25 o                         
   2  -5   8          7.92         13.87        13.41 o                         
   3  -5   8         72.84         72.03        11.02 o                         
   4  -5   8         36.50         53.84        11.22 o                         
   5  -5   8        237.62        222.93        29.55 o                         
   6  -5   8         52.20         58.53        16.93 o                         
  -6  -4   8          0.47         -2.37         5.83 o                         
  -5  -4   8          1.53          2.77         4.57 o                         
  -4  -4   8          6.03          1.63         4.09 o                         
  -3  -4   8         69.10         76.81        26.00 o                         
  -2  -4   8         55.35         69.79         8.89 o                         
  -1  -4   8         25.08         38.51         7.35 o                         
   0  -4   8         96.83         84.81        10.95 o                         
   1  -4   8          5.81          4.85         3.26 o                         
   2  -4   8         85.57         75.83         8.85 o                         
   3  -4   8         30.11         17.10        10.10 o                         
   4  -4   8          0.86         15.78         6.98 o                         
   5  -4   8         30.01         55.07        26.05 o                         
   6  -4   8          7.70          6.12         8.65 o                         
  -7  -3   8         69.36         67.26        13.51 o                         
  -6  -3   8          2.06          0.67         4.68 o                         
  -5  -3   8         54.93         52.41        10.37 o                         
  -4  -3   8         64.19         60.35         8.69 o                         
  -3  -3   8          0.00          0.39         3.33 o                         
  -2  -3   8         56.03         63.95         6.73 o                         
  -1  -3   8        147.38        150.02        15.93 o                         
   0  -3   8        257.74        282.63        14.35 o                         
   1  -3   8        335.38        346.92        22.49 o                         
   2  -3   8         16.06         12.57         4.09 o                         
   3  -3   8          0.75         -8.98         8.98 o                         
   4  -3   8         39.64         52.42         9.67 o                         
   5  -3   8         44.77         18.90        15.37 o                         
   6  -3   8         19.66         20.07         9.24 o                         
   7  -3   8          0.05         -9.62        12.13 o                         
  -7  -2   8          0.00         -6.82         6.82 o                         
  -6  -2   8          0.20          3.85         8.55 o                         
  -5  -2   8         81.95         75.10        10.13 o                         
  -4  -2   8          0.23          4.47         4.11 o                         
  -3  -2   8        129.22        133.66        14.78 o                         
  -2  -2   8          0.49          8.67         3.45 o                         
  -1  -2   8        112.26        109.03         8.55 o                         
   0  -2   8        250.73        227.00        28.99 o                         
   1  -2   8         62.05         80.83         8.10 o                         
   2  -2   8         30.83         34.98         4.54 o                         
   3  -2   8         47.36         58.47         7.18 o                         
   4  -2   8         29.45         33.89         5.15 o                         
   5  -2   8          3.59          4.84         4.15 o                         
   6  -2   8          0.66         -1.52         4.82 o                         
   7  -2   8          3.61         18.10         9.16 o                         
  -7  -1   8         40.82         36.76         9.07 o                         
  -6  -1   8         45.72         44.64        15.20 o                         
  -5  -1   8         49.55         65.67        11.70 o                         
  -4  -1   8         42.90         50.03         7.22 o                         
  -3  -1   8          3.86          4.66         1.53 o                         
  -2  -1   8         21.55         23.49         3.48 o                         
  -1  -1   8       1151.24       1117.07        25.33 o                         
   0  -1   8         64.96         70.04         7.19 o                         
   1  -1   8        319.09        301.05        15.12 o                         
   2  -1   8        318.96        298.75        13.92 o                         
   3  -1   8         58.45         52.47         5.50 o                         
   4  -1   8        181.19        205.69        28.81 o                         
   5  -1   8         24.02         21.04         5.01 o                         
   6  -1   8         47.62         27.72         8.58 o                         
   7  -1   8         21.59         20.08        13.31 o                         
  -7   0   8          1.09          3.22         5.06 o                         
  -6   0   8          2.25          2.66         5.18 o                         
  -5   0   8        242.25        197.04        15.49 o                         
  -4   0   8          3.70          1.68         1.91 o                         
  -3   0   8        665.92        637.10        16.96 o                         
  -2   0   8          1.28          0.54         2.43 o                         
  -1   0   8        154.08        144.56        12.64 o                         
   0   0   8        157.46        160.96         6.30 o                         
   1   0   8        386.69        338.56        21.42 o                         
   2   0   8         34.57         28.09         3.87 o                         
   3   0   8          3.75          4.86         6.33 o                         
   4   0   8        203.17        192.01        10.94 o                         
   5   0   8          4.36          7.37         3.93 o                         
   6   0   8          8.54         36.47        17.56 o                         
   7   0   8         11.05         15.66        15.61 o                         
  -7   1   8          0.74         -2.71         5.00 o                         
  -6   1   8          9.97          7.09         3.39 o                         
  -5   1   8        232.57        243.59        10.40 o                         
  -4   1   8         20.25         22.58         3.69 o                         
  -3   1   8         48.82         58.06         3.92 o                         
  -2   1   8         33.25         36.57         2.83 o                         
  -1   1   8         99.32        121.90         5.17 o                         
   0   1   8         77.77         76.93         4.91 o                         
   1   1   8         80.79         78.04         4.23 o                         
   2   1   8        303.41        299.63         9.99 o                         
   3   1   8         74.79         58.98         5.46 o                         
   4   1   8          0.16          1.23         2.55 o                         
   5   1   8         49.05         49.85         8.70 o                         
   6   1   8         81.29         65.17        10.32 o                         
   7   1   8         33.16         13.44         7.81 o                         
  -7   2   8          0.00          0.52         3.57 o                         
  -6   2   8          2.59         -1.76         6.31 o                         
  -5   2   8         62.05         67.99        12.24 o                         
  -4   2   8        133.98        130.91         6.68 o                         
  -3   2   8        119.32        107.66        14.86 o                         
  -2   2   8         37.00         43.25         5.33 o                         
  -1   2   8         27.84         35.64         3.78 o                         
   0   2   8        192.26        200.15        14.54 o                         
   1   2   8        311.35        350.42         8.55 o                         
   2   2   8        317.22        260.38        15.02 o                         
   3   2   8          2.38          2.03         6.63 o                         
   4   2   8         25.07         35.41         8.26 o                         
   5   2   8          4.62          2.21         4.55 o                         
   6   2   8          7.71          8.09         6.00 o                         
   7   2   8          2.35          1.02         6.89 o                         
  -7   3   8          2.60          2.14         4.70 o                         
  -6   3   8          4.95          4.52         3.37 o                         
  -5   3   8          9.90         10.63         3.48 o                         
  -4   3   8         78.45         70.76        12.56 o                         
  -3   3   8          2.49          3.20         2.11 o                         
  -2   3   8          0.23         -3.21         3.54 o                         
  -1   3   8        144.55        109.78        10.64 o                         
   0   3   8         11.56         18.59         3.95 o                         
   1   3   8         88.27         86.42         7.64 o                         
   2   3   8          1.33         -0.68         4.28 o                         
   3   3   8          0.17          0.21         8.82 o                         
   4   3   8        235.94        248.69        22.30 o                         
   5   3   8         11.22         17.01         7.63 o                         
   6   3   8         17.39         24.98         9.53 o                         
   7   3   8         12.00          8.13         7.91 o                         
  -7   4   8          9.74         10.48         5.93 o                         
  -6   4   8         29.69         28.65        13.20 o                         
  -5   4   8        153.21        133.52         8.44 o                         
  -4   4   8          2.53          3.21         2.65 o                         
  -3   4   8         57.54         58.25         5.13 o                         
  -2   4   8          4.28          7.67         2.52 o                         
  -1   4   8        113.47        106.36         5.38 o                         
   0   4   8         57.24         53.46         6.27 o                         
   1   4   8          7.86          4.62         3.78 o                         
   2   4   8          6.37         13.34        10.66 o                         
   3   4   8        243.63        243.13        18.24 o                         
   4   4   8        265.45        246.97        20.15 o                         
   5   4   8          5.77         10.72         7.77 o                         
   6   4   8          3.40          8.21         7.94 o                         
   7   4   8          0.72         16.46        14.96 o                         
  -6   5   8         53.69         38.60         8.35 o                         
  -5   5   8          1.08         -1.84         3.55 o                         
  -4   5   8          7.12          7.12         3.19 o                         
  -3   5   8         30.45         29.94         4.00 o                         
  -2   5   8        107.71        116.44         9.73 o                         
  -1   5   8          9.63         12.70         3.43 o                         
   0   5   8        185.32        208.50        12.94 o                         
   1   5   8          9.61          8.87         5.10 o                         
   2   5   8         88.06        111.38        11.58 o                         
   3   5   8         16.49         11.82         6.17 o                         
   4   5   8         61.24         51.79        16.73 o                         
   5   5   8          6.10         -3.33         6.35 o                         
   6   5   8          7.98          8.69         8.10 o                         
   7   5   8          3.48          5.75         9.03 o                         
  -6   6   8          0.20         -1.65         4.44 o                         
  -5   6   8          9.29          2.86         4.17 o                         
  -4   6   8          7.30          8.08         3.51 o                         
  -3   6   8         60.92         56.23         9.16 o                         
  -2   6   8        277.48        256.01        11.44 o                         
  -1   6   8        225.05        231.68        14.09 o                         
   0   6   8          2.47          4.54         4.19 o                         
   1   6   8         20.90         23.99         7.48 o                         
   2   6   8          0.01         -3.95         5.56 o                         
   3   6   8         11.27         12.29         6.88 o                         
   4   6   8          1.86         -1.42         5.44 o                         
   5   6   8          8.67          2.19         6.45 o                         
   6   6   8          1.02          0.90         6.98 o                         
  -5   7   8         12.94         15.22         6.48 o                         
  -4   7   8          4.79          4.47         4.51 o                         
  -3   7   8          2.62          6.10         3.56 o                         
  -2   7   8         92.98        107.48        13.20 o                         
  -1   7   8         21.62         22.88         6.07 o                         
   0   7   8         20.48         24.74         6.93 o                         
   1   7   8          1.25          9.60         6.31 o                         
   2   7   8          4.63        182.23       118.08 o                         
   3   7   8         31.46         46.44        15.93 o                         
   4   7   8          0.22         -1.47         5.97 o                         
  -4   8   8          3.77         11.71         6.25 o                         
  -3   8   8         10.29         10.01         4.06 o                         
  -2   8   8         33.83         56.84        10.73 o                         
  -1   8   8         63.59         85.14        13.24 o                         
   0   8   8          0.04         -0.61         4.51 o                         
   1   8   8         65.38         82.54        14.59 o                         
   2   8   8         19.72         22.74         9.56 o                         
   3   8   8         57.19         75.78        20.47 o                         
   4   8   8          0.09         10.17         8.64 o                         
   5   8   8         20.56         20.21        13.47 o                         
  -3   9   8          5.03          7.00         5.60 o                         
  -2   9   8         19.07         20.40         6.54 o                         
  -1   9   8         32.09         16.56         8.07 o                         
   0   9   8          0.00          3.43         6.39 o                         
   1   9   8          6.70          0.44         5.26 o                         
   2   9   8          0.99          3.23         6.65 o                         
   3   9   8          7.63          3.65         8.84 o                         
  -1  10   8          1.60         -0.98         4.82 o                         
   0  10   8          2.52          3.93         6.62 o                         
   1  10   8         19.18         16.97        10.05 o                         
  -2  -8   9          0.75          4.12         6.72 o                         
  -1  -8   9         37.84         35.54        17.26 o                         
   0  -8   9          0.19          0.92         5.27 o                         
   1  -8   9          5.37         -8.28        11.06 o                         
   2  -8   9          0.68         -1.66         5.33 o                         
  -4  -7   9         24.64         31.05         9.81 o                         
  -3  -7   9         26.64         38.21        25.28 o                         
  -2  -7   9         27.03         19.19         8.08 o                         
  -1  -7   9          0.13          2.51         5.64 o                         
   0  -7   9          2.10          1.07         6.84 o                         
   1  -7   9          7.40          2.71         6.55 o                         
   2  -7   9          6.08          7.82         4.82 o                         
   3  -7   9          8.13         19.28         8.44 o                         
  -5  -6   9          0.09         16.31         8.02 o                         
  -4  -6   9          1.08         -0.77         5.14 o                         
  -3  -6   9         19.40         12.57         7.14 o                         
  -2  -6   9         96.09         85.79        20.68 o                         
  -1  -6   9         26.17         32.01         8.99 o                         
   0  -6   9         20.72         34.90        13.57 o                         
   1  -6   9          0.52          7.50         3.80 o                         
   2  -6   9          1.43          5.34         5.16 o                         
   3  -6   9          1.32          3.83         4.41 o                         
   4  -6   9          2.99          1.07         8.34 o                         
  -6  -5   9          5.68         10.57         7.42 o                         
  -5  -5   9         18.94         18.44        12.56 o                         
  -4  -5   9          1.60          2.56         9.65 o                         
  -3  -5   9          1.20          8.32         6.26 o                         
  -2  -5   9         19.43         22.89        11.60 o                         
  -1  -5   9         11.96         22.16         7.78 o                         
   0  -5   9        100.50         75.69        18.87 o                         
   1  -5   9          0.32          7.48         3.82 o                         
   2  -5   9         60.06         64.89         8.08 o                         
   3  -5   9         11.22          8.33         4.43 o                         
   4  -5   9          0.00          6.03         6.78 o                         
   5  -5   9         50.22         67.55        41.18 o                         
  -6  -4   9          3.90          1.71         9.46 o                         
  -5  -4   9         46.38         70.06        11.52 o                         
  -4  -4   9         58.91         63.60        10.00 o                         
  -3  -4   9         35.45         43.92         7.53 o                         
  -2  -4   9         42.46         40.74        11.92 o                         
  -1  -4   9        614.84        656.10        46.02 o                         
   0  -4   9        195.60        192.91        15.77 o                         
   1  -4   9         26.09         47.84         9.59 o                         
   2  -4   9          1.63         -0.68         2.98 o                         
   3  -4   9         27.07         41.87        16.38 o                         
   4  -4   9          1.61         -0.78         2.81 o                         
   5  -4   9          0.01          3.42         7.35 o                         
   6  -4   9         24.84         34.69        13.60 o                         
  -6  -3   9         56.87         64.34        10.83 o                         
  -5  -3   9          0.68          6.31         6.73 o                         
  -4  -3   9         14.08         12.52         5.74 o                         
  -3  -3   9         49.19         66.23        13.44 o                         
  -2  -3   9         11.05         15.69         4.90 o                         
  -1  -3   9          4.33          3.14         5.58 o                         
   0  -3   9        386.92        377.91        18.82 o                         
   1  -3   9         39.28         46.92        11.28 o                         
   2  -3   9        109.94        105.35        25.25 o                         
   3  -3   9         27.22         18.92         5.22 o                         
   4  -3   9          3.56          0.28         3.94 o                         
   5  -3   9         10.38         19.40         5.53 o                         
   6  -3   9         31.64         27.61        10.69 o                         
  -7  -2   9          6.53          7.75         6.51 o                         
  -6  -2   9        136.65        148.76        16.38 o                         
  -5  -2   9          0.39          2.95         7.80 o                         
  -4  -2   9         19.32         16.94         5.54 o                         
  -3  -2   9         51.86         56.61         7.49 o                         
  -2  -2   9          1.90          5.26         3.51 o                         
  -1  -2   9         66.93         57.47         5.39 o                         
   0  -2   9         35.52         45.46         5.95 o                         
   1  -2   9        137.45        143.51        10.71 o                         
   2  -2   9        200.77        183.68        10.53 o                         
   3  -2   9         15.98         20.93        10.17 o                         
   4  -2   9        175.20        177.20        11.53 o                         
   5  -2   9          0.42          2.82         3.59 o                         
   6  -2   9         24.44         14.54        12.35 o                         
   7  -2   9          7.48         14.42         9.48 o                         
  -7  -1   9         43.95         43.70        17.72 o                         
  -6  -1   9         12.89          9.83         9.73 o                         
  -5  -1   9          2.38          3.52         4.95 o                         
  -4  -1   9          2.07         11.12         6.15 o                         
  -3  -1   9         41.92         44.90         8.04 o                         
  -2  -1   9         82.41         73.35         6.00 o                         
  -1  -1   9          0.03          0.10         2.74 o                         
   0  -1   9         15.94         19.04         4.73 o                         
   1  -1   9         47.24         47.59         5.65 o                         
   2  -1   9         28.51         32.44         6.21 o                         
   3  -1   9         42.82         44.39         7.88 o                         
   4  -1   9         35.29         39.59         8.59 o                         
   5  -1   9         51.90         74.08         9.19 o                         
   6  -1   9         17.42         13.66         5.31 o                         
   7  -1   9          0.88         -0.56         9.67 o                         
  -7   0   9          0.95         -0.78         4.52 o                         
  -6   0   9          2.05          4.03         5.11 o                         
  -5   0   9          6.68          6.41         5.40 o                         
  -4   0   9         77.50         90.63        10.77 o                         
  -3   0   9         45.57         46.85         9.01 o                         
  -2   0   9          7.16          6.32         3.00 o                         
  -1   0   9         22.98         29.61         4.22 o                         
   0   0   9         76.15         89.27         5.38 o                         
   1   0   9          0.72          4.62         2.68 o                         
   2   0   9        258.65        262.57        11.46 o                         
   3   0   9         57.19         70.36        12.83 o                         
   4   0   9          3.89          6.73         3.68 o                         
   5   0   9         73.84         64.44         7.30 o                         
   6   0   9         36.88         28.78        14.11 o                         
   7   0   9          0.15          6.27         8.04 o                         
  -7   1   9          0.58          1.39         5.15 o                         
  -6   1   9         47.79         78.89        16.59 o                         
  -5   1   9         28.07         31.23         7.17 o                         
  -4   1   9         86.88         78.56         9.93 o                         
  -3   1   9          0.66          5.92         2.45 o                         
  -2   1   9         72.88         77.07         8.43 o                         
  -1   1   9          2.38          4.14         2.41 o                         
   0   1   9        143.18        116.24        14.99 o                         
   1   1   9         19.31         25.77         5.07 o                         
   2   1   9         20.99         29.64         6.45 o                         
   3   1   9        113.45        113.67         7.02 o                         
   4   1   9         52.73         49.59         5.41 o                         
   5   1   9          0.62          7.89         3.53 o                         
   6   1   9         15.23         10.17         7.33 o                         
   7   1   9          0.09         11.32        15.74 o                         
  -7   2   9          4.66          7.96        10.10 o                         
  -6   2   9          4.28          7.04         3.86 o                         
  -5   2   9         12.98         15.38         5.68 o                         
  -4   2   9         14.59         28.65        11.97 o                         
  -3   2   9          0.03         -0.93         3.02 o                         
  -2   2   9         15.75         19.45         3.28 o                         
  -1   2   9          1.80          2.10         1.72 o                         
   0   2   9          0.89          0.24         1.49 o                         
   1   2   9        102.22        109.47         5.72 o                         
   2   2   9         37.92         40.49         7.07 o                         
   3   2   9          0.31          2.92         4.22 o                         
   4   2   9          0.02          0.64         7.27 o                         
   5   2   9          6.55         -4.47         5.51 o                         
   6   2   9          0.60          3.01         6.28 o                         
   7   2   9          1.80         15.95        12.99 o                         
  -7   3   9          2.22         -2.07         3.97 o                         
  -6   3   9         21.31         17.82         5.36 o                         
  -5   3   9         14.58         19.33         5.55 o                         
  -4   3   9         36.93         46.53         4.88 o                         
  -3   3   9          4.11          3.48         2.75 o                         
  -2   3   9         61.03         70.29         5.99 o                         
  -1   3   9         12.43         13.12         3.02 o                         
   0   3   9        116.09         86.76         7.10 o                         
   1   3   9        141.33        155.76        11.25 o                         
   2   3   9          0.45          4.73         4.27 o                         
   3   3   9          0.20          7.61         5.33 o                         
   4   3   9        212.44        233.76        20.04 o                         
   5   3   9          2.62          3.75         6.02 o                         
   6   3   9          6.13          7.37         9.49 o                         
   7   3   9          4.54          4.24         6.82 o                         
  -6   4   9          9.97         12.43         5.05 o                         
  -5   4   9          0.50         -2.49         3.44 o                         
  -4   4   9          0.49          1.72         3.35 o                         
  -3   4   9         19.30         23.60         3.80 o                         
  -2   4   9         25.87         25.43         3.76 o                         
  -1   4   9         20.58         25.85         4.36 o                         
   0   4   9         33.38         32.82         9.37 o                         
   1   4   9         30.02         45.03         7.07 o                         
   2   4   9          0.09         -0.86         3.84 o                         
   3   4   9        328.67        301.26        28.81 o                         
   4   4   9          9.63         10.73         7.28 o                         
   5   4   9          5.59          1.37         5.82 o                         
   6   4   9          2.08          0.74         6.24 o                         
   7   4   9          2.16         30.59        13.36 o                         
  -6   5   9         21.00          6.90         7.51 o                         
  -5   5   9         12.03          7.23         4.28 o                         
  -4   5   9         39.43         50.31         5.89 o                         
  -3   5   9         52.74         84.94        24.40 o                         
  -2   5   9        753.88        778.11        29.15 o                         
  -1   5   9          7.91          3.39         2.53 o                         
   0   5   9         14.58         10.68         5.02 o                         
   1   5   9         56.84         76.63         9.41 o                         
   2   5   9         21.75         42.09         8.78 o                         
   3   5   9          0.51          3.74         9.65 o                         
   4   5   9         12.62         19.37         8.28 o                         
   5   5   9         32.64         23.93        10.27 o                         
   6   5   9          5.74          2.59         6.94 o                         
  -5   6   9          3.12          1.47         4.04 o                         
  -4   6   9        104.75         97.25        10.43 o                         
  -3   6   9         67.94         73.03         6.28 o                         
  -2   6   9        248.00        244.48        13.90 o                         
  -1   6   9         27.93         36.99         6.82 o                         
   0   6   9         44.89         47.77         8.24 o                         
   1   6   9          0.55         -0.48         4.15 o                         
   2   6   9         12.12         15.52         8.10 o                         
   3   6   9         23.42         17.82         9.17 o                         
   4   6   9          0.82          4.04         6.67 o                         
   5   6   9          9.24          4.38         7.38 o                         
   6   6   9          5.18         14.51        10.04 o                         
  -5   7   9         12.36          4.86         5.00 o                         
  -4   7   9          4.41          2.51         4.36 o                         
  -3   7   9          5.84          3.64         3.78 o                         
  -2   7   9         18.36         20.58         6.89 o                         
  -1   7   9          0.31          2.38         3.07 o                         
   0   7   9          0.43          6.79         7.38 o                         
   1   7   9          3.82          4.81         6.50 o                         
   2   7   9         73.09         76.25        14.08 o                         
   3   7   9         17.55         11.06         8.36 o                         
   4   7   9          1.57          3.62         6.95 o                         
   5   7   9          0.06         29.49        11.87 o                         
  -4   8   9          2.77         -1.06         4.68 o                         
  -3   8   9          3.38          2.49         3.52 o                         
  -2   8   9          7.32          7.87         4.30 o                         
  -1   8   9         55.52         42.48         8.89 o                         
   0   8   9          1.10         -2.44         5.52 o                         
   1   8   9         54.60         45.45        11.34 o                         
   2   8   9         38.78         31.97        10.22 o                         
   3   8   9          0.48         10.05        12.02 o                         
   4   8   9          5.95         16.41        12.37 o                         
  -2   9   9         11.71          7.94         6.18 o                         
  -1   9   9          3.70          6.23         5.90 o                         
   0   9   9         20.39         16.12         8.36 o                         
   1   9   9         12.11         -5.40         7.04 o                         
   2   9   9          0.95         -5.07         7.57 o                         
   3   9   9          1.30         25.55        11.41 o                         
  -3  -7  10          2.54         12.56        15.98 o                         
  -2  -7  10         15.50          8.77         7.68 o                         
  -1  -7  10          3.24         14.15        14.67 o                         
   0  -7  10          4.44         10.09         8.04 o                         
   1  -7  10         23.84         21.30         9.40 o                         
   2  -7  10          6.40         15.44         8.90 o                         
   3  -7  10          8.64         25.89        17.02 o                         
  -4  -6  10          5.38         23.81         8.99 o                         
  -3  -6  10         25.15         34.32        10.05 o                         
  -2  -6  10          2.32          6.25         7.65 o                         
  -1  -6  10         27.56         24.29         9.37 o                         
   0  -6  10          2.88          9.26         7.10 o                         
   1  -6  10          0.01         -3.35         5.83 o                         
   2  -6  10         25.72         25.01         7.66 o                         
   3  -6  10         15.07         27.99         9.63 o                         
   4  -6  10          0.15         19.54        14.11 o                         
  -5  -5  10          6.45         17.76        16.38 o                         
  -4  -5  10         19.60         18.58         8.18 o                         
  -3  -5  10         14.63         10.21        14.91 o                         
  -2  -5  10         17.64         26.94         8.75 o                         
  -1  -5  10        122.28        142.15        20.28 o                         
   0  -5  10        164.36        182.25        34.90 o                         
   1  -5  10          2.38         -2.30         3.34 o                         
   2  -5  10          5.38          7.20         4.28 o                         
   3  -5  10          2.95          9.15         7.10 o                         
   4  -5  10          0.05         10.34         9.51 o                         
   5  -5  10          4.76         -3.09         7.86 o                         
  -6  -4  10         13.24          6.93         6.97 o                         
  -5  -4  10          0.50         -6.34         6.34 o                         
  -4  -4  10         54.17         70.64        12.23 o                         
  -3  -4  10          0.08         -0.71         8.26 o                         
  -2  -4  10          2.35          7.34         5.35 o                         
  -1  -4  10        340.09        383.74        30.09 o                         
   0  -4  10         16.32         29.77         7.50 o                         
   1  -4  10         59.43         63.86        10.07 o                         
   2  -4  10         28.13         27.98         5.25 o                         
   3  -4  10          2.99          5.12         4.61 o                         
   4  -4  10          6.02         10.72         4.77 o                         
   5  -4  10          4.90         -0.75         6.46 o                         
  -6  -3  10         20.27         -0.43         6.36 o                         
  -5  -3  10          2.88         -3.59         6.81 o                         
  -4  -3  10         24.05         34.31         8.57 o                         
  -3  -3  10         17.22         45.89         8.04 o                         
  -2  -3  10        103.54        117.36        11.63 o                         
  -1  -3  10          4.25         -1.53         3.71 o                         
   0  -3  10        320.67        291.32        32.29 o                         
   1  -3  10         11.42         19.70         4.46 o                         
   2  -3  10          4.39          0.79         2.96 o                         
   3  -3  10        259.63        252.24        17.41 o                         
   4  -3  10          0.04         -8.55         9.78 o                         
   5  -3  10         36.35         55.66        28.89 o                         
   6  -3  10         35.80         40.11        13.04 o                         
  -6  -2  10          7.02         17.26        10.42 o                         
  -5  -2  10          1.50          9.51        10.53 o                         
  -4  -2  10         32.75         34.17        16.11 o                         
  -3  -2  10         29.74         45.62        12.29 o                         
  -2  -2  10          7.98          9.36         5.88 o                         
  -1  -2  10          8.43          8.17         2.91 o                         
   0  -2  10         63.76         54.36         9.66 o                         
   1  -2  10         10.82         11.38         3.79 o                         
   2  -2  10         26.59         35.15         7.08 o                         
   3  -2  10         97.12         88.76        10.20 o                         
   4  -2  10          9.11          9.58         4.63 o                         
   5  -2  10          5.31          6.43         6.69 o                         
   6  -2  10         19.36         12.56        13.25 o                         
  -6  -1  10         30.40         28.53         9.15 o                         
  -5  -1  10         29.58         20.62         8.68 o                         
  -4  -1  10         15.57         30.87        15.20 o                         
  -3  -1  10        137.18        146.14        10.93 o                         
  -2  -1  10          3.17          3.26         2.25 o                         
  -1  -1  10         33.86         37.18         9.33 o                         
   0  -1  10         21.48         27.65         4.53 o                         
   1  -1  10         54.38         49.80         5.49 o                         
   2  -1  10          3.08          4.13         4.95 o                         
   3  -1  10        217.58        205.11        12.36 o                         
   4  -1  10         48.19         57.26         7.00 o                         
   5  -1  10          0.36          2.30         4.57 o                         
   6  -1  10         34.73         29.01         6.85 o                         
  -7   0  10          0.28          4.33         6.54 o                         
  -6   0  10         18.84         26.96         8.91 o                         
  -5   0  10         97.29        116.71        13.18 o                         
  -4   0  10        172.76        196.62        19.03 o                         
  -3   0  10         30.38         35.17         5.81 o                         
  -2   0  10        513.75        531.80        63.06 o                         
  -1   0  10         50.13         51.07         6.11 o                         
   0   0  10        211.98        205.33        15.85 o                         
   1   0  10         18.46          9.27         4.45 o                         
   2   0  10          0.01         -3.07         3.07 o                         
   3   0  10         23.50         20.74         5.97 o                         
   4   0  10          6.46          5.65         4.97 o                         
   5   0  10         42.19         44.94         6.88 o                         
   6   0  10         28.29          6.31        12.83 o                         
   7   0  10          4.37         -2.57        12.93 o                         
  -7   1  10         17.41         15.07         7.61 o                         
  -6   1  10         10.37          3.80         5.82 o                         
  -5   1  10         45.14         55.73         8.82 o                         
  -4   1  10         37.51         47.17         7.75 o                         
  -3   1  10          6.74          9.71         4.12 o                         
  -2   1  10        254.51        252.09        11.20 o                         
  -1   1  10         68.12         61.82         7.20 o                         
   0   1  10         45.61         44.67         4.15 o                         
   1   1  10        155.77        167.15        11.80 o                         
   2   1  10        365.41        365.03        18.16 o                         
   3   1  10         43.30         43.33         4.91 o                         
   4   1  10         98.17         94.40        11.00 o                         
   5   1  10         20.74         24.90         8.76 o                         
   6   1  10          0.06          0.53         5.33 o                         
   7   1  10          0.00          6.90         7.49 o                         
  -6   2  10         78.20         73.64        11.88 o                         
  -5   2  10         72.11         68.01        11.05 o                         
  -4   2  10        427.59        456.06        15.71 o                         
  -3   2  10         16.75         23.11         3.63 o                         
  -2   2  10         12.83         11.84         3.26 o                         
  -1   2  10          2.63          1.39         2.07 o                         
   0   2  10        345.44        331.19        21.91 o                         
   1   2  10         53.45         47.56         8.33 o                         
   2   2  10        484.50        506.78        25.43 o                         
   3   2  10         70.96         76.98        10.48 o                         
   4   2  10         49.95         53.67        10.10 o                         
   5   2  10          0.02         -2.03         5.49 o                         
   6   2  10        155.72        156.73        18.93 o                         
   7   2  10          2.39          0.84         6.34 o                         
  -6   3  10          7.19          0.34         2.70 o                         
  -5   3  10          0.32          0.26         2.70 o                         
  -4   3  10        152.98        131.20         8.40 o                         
  -3   3  10          1.46         -0.61         2.41 o                         
  -2   3  10        274.00        287.32        10.86 o                         
  -1   3  10        285.06        287.55        14.41 o                         
   0   3  10        130.50        121.17        11.07 o                         
   1   3  10          0.45         -3.98         3.98 o                         
   2   3  10          1.99          0.27         3.67 o                         
   3   3  10         79.77         81.87        11.58 o                         
   4   3  10        278.93        293.69        24.11 o                         
   5   3  10         65.63         67.57        12.69 o                         
   6   3  10         10.98         16.09         9.11 o                         
  -6   4  10          0.28          1.99         4.15 o                         
  -5   4  10          0.72         -3.26         4.28 o                         
  -4   4  10          0.97         -0.56         2.40 o                         
  -3   4  10         72.07         69.73        10.00 o                         
  -2   4  10          7.54         11.09         5.30 o                         
  -1   4  10         43.77         49.61         9.17 o                         
   0   4  10         69.43         82.77         9.86 o                         
   1   4  10        108.57        116.90        11.75 o                         
   2   4  10        132.16        149.66        23.30 o                         
   3   4  10        114.14        124.50        15.30 o                         
   4   4  10        167.56        187.94        21.29 o                         
   5   4  10         37.78         22.93        16.78 o                         
   6   4  10          3.60          2.07         6.70 o                         
  -6   5  10          4.18          6.11         7.91 o                         
  -5   5  10          4.73          2.77         6.04 o                         
  -4   5  10         15.14          8.37         4.37 o                         
  -3   5  10        170.67        180.12        17.21 o                         
  -2   5  10         46.79         39.92         6.79 o                         
  -1   5  10          0.81         12.56         5.10 o                         
   0   5  10          4.20         -0.92        10.98 o                         
   1   5  10          4.44         14.58         8.18 o                         
   2   5  10         42.56         60.72        15.12 o                         
   3   5  10         56.50         62.05        11.55 o                         
   4   5  10          4.39         -0.06         5.72 o                         
   5   5  10         13.46         24.32        14.11 o                         
   6   5  10          0.43         -6.35         9.01 o                         
  -5   6  10          0.05         10.03         6.76 o                         
  -4   6  10         50.15         42.85         5.92 o                         
  -3   6  10          4.12          7.49         3.52 o                         
  -2   6  10          8.74          5.34         3.52 o                         
  -1   6  10        113.76        112.98        10.67 o                         
   0   6  10          0.92         -0.46         5.85 o                         
   1   6  10        216.55        232.13        19.57 o                         
   2   6  10          9.77          1.95         6.20 o                         
   3   6  10          0.66         -3.65         6.48 o                         
   4   6  10          0.09         -2.79         7.04 o                         
   5   6  10         12.38          3.67         8.09 o                         
  -4   7  10          3.18          1.43         4.58 o                         
  -3   7  10          3.05          3.62         3.47 o                         
  -2   7  10          6.75          8.37         3.76 o                         
  -1   7  10          1.05          3.08         4.53 o                         
   0   7  10         17.42          3.42         8.12 o                         
   1   7  10         41.70         28.99         9.22 o                         
   2   7  10          0.94          6.20         9.35 o                         
   3   7  10          2.76         10.37         8.42 o                         
   4   7  10          8.13          8.71        11.54 o                         
   5   7  10          2.71         14.80        14.06 o                         
  -3   8  10          1.64          1.61         4.08 o                         
  -2   8  10          0.71          4.15         5.15 o                         
  -1   8  10         74.18         75.36        15.07 o                         
   0   8  10          8.06          1.09         8.04 o                         
   1   8  10          0.39          1.32         5.92 o                         
   2   8  10          6.84         11.91         8.63 o                         
   3   8  10          2.63         18.65        15.39 o                         
   4   8  10         21.45         13.54        10.33 o                         
  -1   9  10          8.42         10.91         6.90 o                         
   0   9  10          2.31         24.38        17.88 o                         
   1   9  10         20.28         23.42        10.72 o                         
   2   9  10          9.79         35.25        12.83 o                         
  -2  -7  11          0.96         17.26        25.76 o                         
  -1  -7  11         12.49         17.08         9.78 o                         
   0  -7  11          1.15          3.79         7.56 o                         
   1  -7  11          0.88         12.28        12.96 o                         
  -3  -6  11          5.08         22.61         9.88 o                         
  -2  -6  11          0.25         -1.98         6.28 o                         
  -1  -6  11         36.42         42.65        11.84 o                         
   0  -6  11         28.42         40.52        11.57 o                         
   1  -6  11         32.21         41.97        12.54 o                         
   2  -6  11          0.63          3.47         9.03 o                         
   3  -6  11          3.24         13.60         6.35 o                         
  -4  -5  11         19.01         17.88         8.49 o                         
  -3  -5  11         23.59         16.84         9.57 o                         
  -2  -5  11          0.64         30.88        27.82 o                         
  -1  -5  11         69.68         73.04        13.58 o                         
   0  -5  11         59.51         58.42        11.86 o                         
   1  -5  11          0.08          8.41         7.86 o                         
   2  -5  11          5.89          1.20         5.33 o                         
   3  -5  11         26.89         18.90         8.62 o                         
   4  -5  11          2.29         10.20         8.76 o                         
  -5  -4  11          0.28          8.11         6.69 o                         
  -4  -4  11          8.68          2.98         8.42 o                         
  -3  -4  11          1.06          1.11         4.85 o                         
  -2  -4  11         17.14          1.84         8.42 o                         
  -1  -4  11         98.35        120.57        17.32 o                         
   0  -4  11         56.47         46.68        12.69 o                         
   1  -4  11         97.20         96.45         8.27 o                         
   2  -4  11          6.45          6.51         4.40 o                         
   3  -4  11          4.77         12.33        11.09 o                         
   4  -4  11          0.80          4.39         4.56 o                         
   5  -4  11          0.01          0.58         6.05 o                         
  -5  -3  11          3.38          1.43         9.11 o                         
  -4  -3  11          0.10         -0.71         4.27 o                         
  -3  -3  11          0.82          6.56         9.59 o                         
  -2  -3  11         34.82         47.42         8.55 o                         
  -1  -3  11         54.31         50.45         8.26 o                         
   0  -3  11         59.92         83.88        10.25 o                         
   1  -3  11         93.43        116.36        12.40 o                         
   2  -3  11          7.52          3.51         3.63 o                         
   3  -3  11         87.48         88.29         9.98 o                         
   4  -3  11          0.05          5.36         4.80 o                         
   5  -3  11          1.08          3.07         5.04 o                         
  -6  -2  11          9.67         16.76         9.09 o                         
  -5  -2  11         10.11         12.83         7.38 o                         
  -4  -2  11          0.06          7.46         5.60 o                         
  -3  -2  11          0.51         -2.55         4.12 o                         
  -2  -2  11          7.42         78.25        56.17 o                         
  -1  -2  11          5.06          5.73         5.75 o                         
   0  -2  11         41.07         27.49         4.85 o                         
   1  -2  11         22.00         29.90         6.96 o                         
   2  -2  11         23.61         11.47         4.51 o                         
   3  -2  11          1.00          7.89         6.29 o                         
   4  -2  11          0.57          4.38         4.07 o                         
   5  -2  11         37.16         54.25        13.41 o                         
   6  -2  11         21.20         20.44         9.81 o                         
  -6  -1  11         78.64         82.68        14.54 o                         
  -5  -1  11          8.11          8.73         6.23 o                         
  -4  -1  11         79.90         94.16        17.16 o                         
  -3  -1  11         95.58         97.14        19.51 o                         
  -2  -1  11         13.35         14.01         5.56 o                         
  -1  -1  11        109.40        110.04         7.70 o                         
   0  -1  11          0.04          6.18         3.49 o                         
   1  -1  11         40.55         34.36         6.57 o                         
   2  -1  11         53.96         57.63         6.77 o                         
   3  -1  11         59.40         50.43        12.38 o                         
   4  -1  11         48.77         44.77        10.08 o                         
   5  -1  11          9.38          8.94         5.67 o                         
   6  -1  11          2.51          3.07         4.39 o                         
  -6   0  11         63.80         76.69        24.26 o                         
  -5   0  11          8.84          8.91         6.26 o                         
  -4   0  11        201.39        219.12        16.95 o                         
  -3   0  11          1.96         -3.53         7.27 o                         
  -2   0  11        135.78        146.48        10.50 o                         
  -1   0  11         41.63         33.02        11.38 o                         
   0   0  11          0.48          1.56         2.68 o                         
   1   0  11         29.49         43.33         5.89 o                         
   2   0  11          2.52          4.92         3.38 o                         
   3   0  11          0.18          2.62         3.05 o                         
   4   0  11          2.59          2.23         3.55 o                         
   5   0  11          1.13          1.88         4.76 o                         
   6   0  11         37.68         47.22        11.51 o                         
  -6   1  11          0.49         -1.50         5.99 o                         
  -5   1  11          9.28         15.40         7.34 o                         
  -4   1  11        300.30        275.02        18.40 o                         
  -3   1  11         58.50         64.38         7.98 o                         
  -2   1  11        344.74        340.05        21.04 o                         
  -1   1  11          0.46          2.87         3.50 o                         
   0   1  11        963.94       1012.48        29.45 o                         
   1   1  11         21.04         24.07         6.28 o                         
   2   1  11         72.03         79.35        10.22 o                         
   3   1  11          0.86          2.85         4.82 o                         
   4   1  11         14.65         16.56         7.10 o                         
   5   1  11          2.41          8.82         6.76 o                         
   6   1  11          2.54          6.78         6.57 o                         
  -6   2  11         13.58          3.83         6.31 o                         
  -5   2  11         20.87         14.89         7.08 o                         
  -4   2  11         79.91         96.03        10.85 o                         
  -3   2  11          1.16         -0.14         3.21 o                         
  -2   2  11         27.27         37.56         7.40 o                         
  -1   2  11         16.55          8.60         4.75 o                         
   0   2  11        345.96        297.09         9.99 o                         
   1   2  11          3.18          6.54         2.55 o                         
   2   2  11        391.94        420.09        25.86 o                         
   3   2  11          7.98         14.03         6.24 o                         
   4   2  11        587.08        598.30        39.11 o                         
   5   2  11         39.10         39.18        11.52 o                         
   6   2  11          0.02         -2.06         6.85 o                         
  -6   3  11          8.16          2.11         3.24 o                         
  -5   3  11          9.10          5.43         3.67 o                         
  -4   3  11          3.14          5.42         3.42 o                         
  -3   3  11        293.70        314.44        17.50 o                         
  -2   3  11         44.46         39.01         6.78 o                         
  -1   3  11          5.44          6.43         2.91 o                         
   0   3  11         51.21         48.95         8.78 o                         
   1   3  11          0.10          9.19         6.73 o                         
   2   3  11        294.74        301.10        41.66 o                         
   3   3  11        435.31        423.75        28.57 o                         
   4   3  11          3.34          6.42        16.49 o                         
   5   3  11         10.46          7.11        13.15 o                         
   6   3  11         62.73         61.98        14.54 o                         
  -6   4  11         36.92         40.18         7.56 o                         
  -5   4  11          0.13         10.28         4.87 o                         
  -4   4  11          9.49          4.89         3.37 o                         
  -3   4  11         14.92         11.92         4.98 o                         
  -2   4  11         25.72         32.10         4.55 o                         
  -1   4  11        124.50        118.51        16.31 o                         
   0   4  11        164.03        157.80        14.77 o                         
   1   4  11         13.57         13.02         6.01 o                         
   2   4  11         19.43         34.79        11.70 o                         
   3   4  11          0.40         -2.70         6.08 o                         
   4   4  11         93.18         93.71        15.82 o                         
   5   4  11          2.26         14.80        16.94 o                         
   6   4  11         55.44         63.89        38.27 o                         
  -5   5  11         12.56         13.59         5.05 o                         
  -4   5  11          0.11         -4.48         4.48 o                         
  -3   5  11         42.90         69.74        13.84 o                         
  -2   5  11        344.57        336.06        14.92 o                         
  -1   5  11         77.50         64.35         9.48 o                         
   0   5  11        171.00        179.21        14.99 o                         
   1   5  11         10.68         11.84         6.33 o                         
   2   5  11          0.30          1.47         5.25 o                         
   3   5  11         39.45         49.97        14.96 o                         
   4   5  11         26.29         64.32        21.22 o                         
   5   5  11          6.16         14.18        10.01 o                         
  -4   6  11          7.42          6.19         5.57 o                         
  -3   6  11          3.57          3.05         3.62 o                         
  -2   6  11         12.79         13.49         4.21 o                         
  -1   6  11          0.04          9.93         6.73 o                         
   0   6  11         15.81         19.17         7.58 o                         
   1   6  11          1.46         -2.61         5.36 o                         
   2   6  11         60.36         48.25        11.56 o                         
   3   6  11         10.63         11.89         8.42 o                         
   4   6  11         29.13         24.21        10.98 o                         
   5   6  11         14.02         47.95        15.36 o                         
  -4   7  11          3.12          3.86         5.06 o                         
  -3   7  11         10.30          6.32         5.41 o                         
  -2   7  11          8.10          7.11         5.25 o                         
  -1   7  11          1.92         -0.43         4.13 o                         
   0   7  11         14.21         12.76         8.26 o                         
   1   7  11         18.34         28.07         9.49 o                         
   2   7  11          2.08          2.08         6.43 o                         
   3   7  11         34.32         26.64        10.82 o                         
   4   7  11         36.88         53.24        15.64 o                         
  -2   8  11          0.37         -2.15         4.99 o                         
  -1   8  11         11.07          7.66         6.70 o                         
   0   8  11          5.17          4.20         6.46 o                         
   1   8  11         38.45         56.25        21.83 o                         
   2   8  11          0.28         -3.44        12.96 o                         
   3   8  11          3.50         26.94        12.56 o                         
  -2  -6  12          0.01         14.91        12.21 o                         
  -1  -6  12          8.92         52.68        31.80 o                         
   0  -6  12          8.50         -0.14         5.80 o                         
   1  -6  12          1.20          5.85         7.59 o                         
   2  -6  12          8.53         27.51        16.67 o                         
  -3  -5  12          7.10         32.69        10.44 o                         
  -2  -5  12          0.92          0.61         6.52 o                         
  -1  -5  12        198.34        211.40        37.68 o                         
   0  -5  12         37.40         39.20        11.16 o                         
   1  -5  12          8.88          6.12         8.20 o                         
   2  -5  12          0.02          2.32         5.26 o                         
   3  -5  12          3.76         16.91         7.98 o                         
  -4  -4  12         11.53          2.08         6.41 o                         
  -3  -4  12         18.77         22.66         8.88 o                         
  -2  -4  12          0.72         -1.51         5.16 o                         
  -1  -4  12          0.80         -0.92         4.90 o                         
   0  -4  12          0.01          5.57         6.26 o                         
   1  -4  12         12.06         14.38        11.01 o                         
   2  -4  12          2.70         -0.69         4.64 o                         
   3  -4  12         39.78         27.96         9.78 o                         
   4  -4  12          0.02          2.48         6.33 o                         
  -5  -3  12          2.71         11.54         8.50 o                         
  -4  -3  12         34.90         37.98        15.20 o                         
  -3  -3  12          2.13          0.01         3.91 o                         
  -2  -3  12          0.51          0.58         4.62 o                         
  -1  -3  12         32.44         40.47         8.85 o                         
   0  -3  12        104.55         90.21        12.08 o                         
   1  -3  12          7.07          5.47         5.42 o                         
   2  -3  12         31.16         41.24         7.31 o                         
   3  -3  12          5.92          6.99         5.14 o                         
   4  -3  12          5.70          0.53         5.61 o                         
   5  -3  12         22.28         20.21         6.73 o                         
  -5  -2  12         17.98         14.08        11.54 o                         
  -4  -2  12          1.41         -0.43         4.86 o                         
  -3  -2  12         21.81         14.97         6.89 o                         
  -2  -2  12         54.16         65.01        18.97 o                         
  -1  -2  12          2.67          5.78         4.48 o                         
   0  -2  12          6.62          8.03         4.08 o                         
   1  -2  12         18.31         16.94         5.10 o                         
   2  -2  12         33.59         23.26         6.11 o                         
   3  -2  12         25.33         30.34        16.37 o                         
   4  -2  12          8.24          5.68         4.53 o                         
   5  -2  12          9.44          9.63         5.81 o                         
  -5  -1  12          1.06          3.25         7.78 o                         
  -4  -1  12          0.03         -5.40         5.40 o                         
  -3  -1  12         33.66         45.15         8.42 o                         
  -2  -1  12         28.36         23.56         5.50 o                         
  -1  -1  12          1.37         -1.27         3.44 o                         
   0  -1  12        138.95        145.70        12.03 o                         
   1  -1  12          8.03         15.87         8.60 o                         
   2  -1  12         43.23         54.17         7.75 o                         
   3  -1  12         57.92         59.31         8.18 o                         
   4  -1  12          7.90          7.36         5.21 o                         
   5  -1  12          1.03          2.76         5.85 o                         
  -6   0  12         32.61         23.80         9.98 o                         
  -5   0  12         10.03          6.26         5.96 o                         
  -4   0  12         21.04         41.10         9.89 o                         
  -3   0  12          2.82          8.54         4.60 o                         
  -2   0  12          7.60          9.68         3.82 o                         
  -1   0  12          6.10          7.25         3.28 o                         
   0   0  12          6.05          5.63         3.18 o                         
   1   0  12         21.74         25.27         6.36 o                         
   2   0  12          9.00         19.38         7.82 o                         
   3   0  12         13.24         14.37         4.61 o                         
   4   0  12         15.72         17.96         7.46 o                         
   5   0  12          0.18         -1.19         5.00 o                         
   6   0  12          4.88         -6.44         7.35 o                         
  -6   1  12          1.65          3.94         6.49 o                         
  -5   1  12          3.26          3.77         5.62 o                         
  -4   1  12          0.05         -3.26         4.76 o                         
  -3   1  12          0.04          0.00         5.78 o                         
  -2   1  12        168.74        173.26         9.69 o                         
  -1   1  12         13.11         15.75         7.27 o                         
   0   1  12         64.78         62.37         5.87 o                         
   1   1  12        124.62        126.55         8.32 o                         
   2   1  12         29.66         35.23         7.75 o                         
   3   1  12         93.49         84.34        12.07 o                         
   4   1  12         80.42         66.00        13.39 o                         
   5   1  12          0.17          4.61         6.49 o                         
   6   1  12          0.09         -0.68         6.49 o                         
  -6   2  12          9.05         14.32        10.05 o                         
  -4   2  12         20.26         12.18         7.15 o                         
  -3   2  12          0.41         -1.88         4.11 o                         
  -2   2  12         58.17         56.36         9.53 o                         
  -1   2  12          4.21          9.97         5.13 o                         
   0   2  12        141.76        142.60         8.08 o                         
   1   2  12         14.95         16.74         4.27 o                         
   2   2  12        153.56        156.00        17.90 o                         
   3   2  12          0.52          4.01         7.11 o                         
   4   2  12          2.17          6.24         8.39 o                         
   5   2  12          9.46          9.06         9.06 o                         
   6   2  12          4.59          7.32         7.32 o                         
  -5   3  12         17.61         12.62         4.65 o                         
  -4   3  12          5.73          4.29         3.35 o                         
  -3   3  12          3.75          2.96         3.14 o                         
  -2   3  12        114.83        126.92         8.20 o                         
  -1   3  12         32.31         40.63        13.87 o                         
   0   3  12          3.24          0.07         1.96 o                         
   1   3  12          3.36          4.72         5.15 o                         
   2   3  12         17.57         15.34         7.11 o                         
   3   3  12         50.68         21.59         9.81 o                         
   4   3  12         87.06        115.65        32.55 o                         
   5   3  12          3.61         -0.73         6.68 o                         
  -5   4  12         11.85         10.60         4.62 o                         
  -4   4  12          7.63         13.38         6.13 o                         
  -3   4  12        220.77        207.59        14.74 o                         
  -2   4  12        286.30        293.07        14.03 o                         
  -1   4  12         13.55          7.38         3.04 o                         
   0   4  12          1.27          0.59         4.38 o                         
   1   4  12         75.67         89.63        11.78 o                         
   2   4  12          0.47         -4.70         6.26 o                         
   3   4  12         20.25         25.34        10.62 o                         
   4   4  12        114.34        119.83        39.39 o                         
   5   4  12          2.28         14.20        30.70 o                         
  -4   5  12         64.66         63.47         9.91 o                         
  -3   5  12          6.28          9.34         4.48 o                         
  -2   5  12          4.44         -3.72         4.66 o                         
  -1   5  12         10.56         13.78         8.31 o                         
   0   5  12          7.09          6.87         8.42 o                         
   1   5  12          0.03         -2.08         7.00 o                         
   2   5  12         62.87         71.84        12.84 o                         
   3   5  12         16.03          8.78         8.58 o                         
   4   5  12          2.92          3.35         7.67 o                         
   5   5  12         10.89         20.77        11.97 o                         
  -4   6  12          0.90          5.06         4.32 o                         
  -3   6  12         26.91         23.78         5.66 o                         
  -2   6  12          7.12         10.60         6.60 o                         
  -1   6  12         31.58         42.87        11.30 o                         
   0   6  12          2.98          4.52         6.00 o                         
   1   6  12         11.49         31.25         9.80 o                         
   2   6  12          3.35         -4.75         7.02 o                         
   3   6  12          0.16          1.15         7.07 o                         
   4   6  12          5.88         11.65        21.30 o                         
  -3   7  12         46.84         32.52         8.70 o                         
  -2   7  12          4.30          1.35         6.89 o                         
  -1   7  12          0.28          3.84         5.86 o                         
   0   7  12          0.66          1.73         6.28 o                         
   1   7  12         32.62         40.09        15.23 o                         
   2   7  12         53.12         70.91        15.31 o                         
   3   7  12          4.21          7.64        13.47 o                         
  -1   8  12         33.97         31.64        14.54 o                         
   0   8  12          3.01          0.80         6.22 o                         
   1   8  12          0.91          9.63         8.86 o                         
   2   8  12          0.77          2.99        13.63 o                         
  -2  -5  13          1.24         -6.31         9.57 o                         
  -1  -5  13         24.64         28.55        11.13 o                         
   0  -5  13          8.80         13.60        12.99 o                         
   1  -5  13          0.53         -7.78         7.78 o                         
   2  -5  13         13.74          9.03        11.01 o                         
  -3  -4  13          5.86          8.34         8.55 o                         
  -2  -4  13          0.92         -0.16         6.52 o                         
  -1  -4  13          3.96          1.58         8.18 o                         
   0  -4  13         73.90         81.37        13.43 o                         
   1  -4  13         11.19          9.30         7.16 o                         
   2  -4  13          3.43         10.21        11.01 o                         
   3  -4  13         20.80          8.77         7.21 o                         
  -4  -3  13         17.26         15.73         7.89 o                         
  -3  -3  13         32.20         22.66         8.60 o                         
  -2  -3  13          0.03         -6.16         6.16 o                         
  -1  -3  13         35.29         60.73        16.41 o                         
   0  -3  13         71.06        108.87        18.71 o                         
   1  -3  13          5.52          4.54         5.43 o                         
   2  -3  13          2.64          6.26         5.01 o                         
   3  -3  13         42.64         69.36        13.19 o                         
   4  -3  13          0.32          1.61         5.14 o                         
  -4  -2  13          2.03          8.74         6.86 o                         
  -3  -2  13         41.80         40.32         9.01 o                         
  -2  -2  13         12.95          8.24         5.71 o                         
  -1  -2  13          0.84          2.89         5.64 o                         
   0  -2  13          7.23          8.60         6.22 o                         
   1  -2  13         21.52         16.91         5.35 o                         
   2  -2  13          0.01         -1.08         4.99 o                         
   3  -2  13         19.80         17.00         6.34 o                         
   4  -2  13          1.26          6.23         5.98 o                         
  -5  -1  13         20.67         36.28        22.21 o                         
  -4  -1  13          1.93          4.82         5.88 o                         
  -3  -1  13          4.88          8.12         8.76 o                         
  -2  -1  13         36.28         47.36         8.35 o                         
  -1  -1  13          0.04          8.36         6.87 o                         
   0  -1  13          0.28          3.89         3.87 o                         
   1  -1  13          0.65          1.12        10.48 o                         
   2  -1  13         11.19         13.18         6.48 o                         
   3  -1  13          3.27          1.99         4.10 o                         
   4  -1  13          3.98          0.47         5.06 o                         
   5  -1  13          2.01         -0.51         5.64 o                         
  -5   0  13          0.08          0.68         5.26 o                         
  -4   0  13         28.50         12.07        14.62 o                         
  -3   0  13         13.97         13.13         5.77 o                         
  -2   0  13          7.16          5.98         4.45 o                         
  -1   0  13         45.15         68.71         7.29 o                         
   0   0  13         62.75         60.46         7.43 o                         
   1   0  13         25.17         27.74         5.30 o                         
   2   0  13          8.08         10.49         5.09 o                         
   3   0  13          1.48         -7.35         7.96 o                         
   4   0  13          2.24         -6.78         6.78 o                         
   5   0  13          6.41         -0.81         5.72 o                         
  -5   1  13          1.51          4.68         7.38 o                         
  -4   1  13        125.60        124.91        13.15 o                         
  -3   1  13          7.27          0.91         2.64 o                         
  -2   1  13         60.47         57.36        22.46 o                         
  -1   1  13          2.44         11.03         5.71 o                         
   0   1  13         17.80         10.84         5.13 o                         
   1   1  13          0.66         -0.80         3.09 o                         
   2   1  13          3.79          2.44         5.34 o                         
   3   1  13          2.02          5.62         6.19 o                         
   4   1  13          0.23         -2.30         6.23 o                         
   5   1  13          3.13         -3.19         6.41 o                         
  -5   2  13          8.60          7.63         6.42 o                         
  -4   2  13         28.88         35.72         8.05 o                         
  -3   2  13        109.20         94.62        10.03 o                         
  -2   2  13         74.70         91.73        17.88 o                         
  -1   2  13         15.62         16.08         5.24 o                         
   0   2  13        238.95        230.58        27.92 o                         
   1   2  13          0.03          1.82         4.84 o                         
   2   2  13         47.56         39.44         9.14 o                         
   3   2  13         17.21         31.61        10.95 o                         
   4   2  13         39.37         56.86        26.64 o                         
   5   2  13          1.17         20.67        12.16 o                         
  -5   3  13          0.65          8.19         6.44 o                         
  -4   3  13         25.85         13.29         4.66 o                         
  -3   3  13          8.23          6.20         8.28 o                         
  -2   3  13         16.56         15.63         5.85 o                         
  -1   3  13         16.06         20.10        10.91 o                         
   0   3  13          1.51          4.01         5.25 o                         
   1   3  13          7.53          2.07         5.34 o                         
   2   3  13         82.17         84.99        13.71 o                         
   3   3  13          6.21         22.69        10.45 o                         
   4   3  13        179.49        190.20        23.66 o                         
   5   3  13          1.40          6.25         9.19 o                         
  -4   4  13         16.65         13.38        10.26 o                         
  -3   4  13        139.91        178.44        12.52 o                         
  -2   4  13          8.82          4.39         3.42 o                         
  -1   4  13          0.80         -5.78         5.78 o                         
   0   4  13         18.51          8.73        16.92 o                         
   1   4  13          5.97         -3.00         5.63 o                         
   2   4  13          3.57         -0.75         9.09 o                         
   3   4  13          4.67          2.17         6.35 o                         
   4   4  13         13.48         -5.98         9.62 o                         
  -4   5  13          0.72          7.00         4.42 o                         
  -3   5  13          0.46          4.54         5.29 o                         
  -2   5  13          5.51          7.34         6.49 o                         
  -1   5  13         45.50         52.16        14.48 o                         
   0   5  13          6.33          7.88         7.32 o                         
   1   5  13         77.87         80.29        13.59 o                         
   2   5  13          8.59          8.90         8.16 o                         
   3   5  13         20.00          6.61         8.62 o                         
   4   5  13         46.00         42.01        13.89 o                         
  -3   6  13          3.73         11.01         8.34 o                         
  -2   6  13         10.20          2.56         5.19 o                         
  -1   6  13          4.87         10.60         7.05 o                         
   0   6  13         56.57         73.43        21.59 o                         
   1   6  13         39.13         21.00        11.86 o                         
   2   6  13          9.40         13.78         8.99 o                         
   3   6  13          4.23         29.46        12.28 o                         
  -2   7  13         12.22          5.79         6.67 o                         
  -1   7  13         22.20         20.74        14.75 o                         
   0   7  13          4.39         -3.68         6.48 o                         
   1   7  13         16.12         19.99         9.91 o                         
   2   7  13          4.46         21.67        11.17 o                         
  -2  -4  14          4.43         21.28        15.34 o                         
  -1  -4  14          2.86          8.52         7.61 o                         
   0  -4  14        108.45        158.02        21.60 o                         
   1  -4  14         15.69          4.87        13.92 o                         
   2  -4  14          7.56         10.71         7.60 o                         
  -3  -3  14          6.79          9.03        10.13 o                         
  -2  -3  14          1.99          4.28         6.95 o                         
  -1  -3  14          3.67          7.18         7.05 o                         
   0  -3  14         20.10         34.80        12.80 o                         
   1  -3  14          7.15         19.41         9.94 o                         
   2  -3  14          8.09         16.13         8.53 o                         
   3  -3  14          4.29          6.33         5.80 o                         
  -4  -2  14          0.23         19.93        17.56 o                         
  -3  -2  14         22.30         24.69        17.10 o                         
  -2  -2  14         25.21         34.39         8.90 o                         
  -1  -2  14         28.29         35.90         8.74 o                         
   0  -2  14          2.03          4.06         5.08 o                         
   1  -2  14         25.18         43.99        13.59 o                         
   2  -2  14         17.38         21.69         7.19 o                         
   3  -2  14          2.06          0.89         5.11 o                         
  -4  -1  14          0.64          8.83         8.15 o                         
  -3  -1  14         18.57         22.05        12.45 o                         
  -2  -1  14          0.32          4.17         5.07 o                         
  -1  -1  14          3.45          4.28         5.40 o                         
   0  -1  14         44.87         74.72        10.96 o                         
   1  -1  14          8.73          8.01         5.24 o                         
   2  -1  14          0.46          5.20         7.40 o                         
   3  -1  14          0.50         -5.04         5.04 o                         
   4  -1  14          8.99         10.95        13.12 o                         
  -4   0  14          0.02         -6.50         6.50 o                         
  -3   0  14         20.87         15.50         7.43 o                         
  -2   0  14          2.45          8.43         7.43 o                         
  -1   0  14          6.03          3.06         3.42 o                         
   0   0  14         84.90         94.87        13.52 o                         
   1   0  14          2.93          8.11         4.85 o                         
   2   0  14         14.49         14.50         5.85 o                         
   3   0  14          2.53          0.57         5.32 o                         
   4   0  14         43.17         32.75        12.72 o                         
  -4   1  14          0.00         -1.56         5.23 o                         
  -3   1  14          1.57          0.65         6.84 o                         
  -2   1  14          0.64         11.81        11.33 o                         
  -1   1  14         46.72         52.23         9.75 o                         
   0   1  14          1.04          5.44         3.56 o                         
   1   1  14          5.05          4.42         4.14 o                         
   2   1  14          9.57         10.26         8.87 o                         
   3   1  14         29.35         19.45         8.76 o                         
   4   1  14         28.10         36.03        11.39 o                         
  -4   2  14          5.77          9.03         6.38 o                         
  -3   2  14         91.83         67.37        35.14 o                         
  -2   2  14         54.92         55.33        12.40 o                         
  -1   2  14          0.10          6.69         5.96 o                         
   0   2  14          1.37          9.22        13.99 o                         
   1   2  14          7.63          6.17         6.00 o                         
   2   2  14          6.85         11.89         7.88 o                         
   3   2  14        120.45        145.61        20.92 o                         
   4   2  14         91.04         66.89        15.74 o                         
  -4   3  14         29.06         30.69         7.20 o                         
  -3   3  14        129.49        145.31        14.24 o                         
  -2   3  14         56.18         39.44        13.21 o                         
  -1   3  14         51.72         52.41         5.78 o                         
   0   3  14         19.11         78.96        43.48 o                         
   1   3  14          8.23          4.13         6.33 o                         
   2   3  14         30.18         34.32        11.94 o                         
   3   3  14         23.10         47.42        27.44 o                         
   4   3  14          8.56         29.85        11.40 o                         
  -3   4  14          0.20          6.48         4.91 o                         
  -2   4  14         74.22         73.75         7.29 o                         
  -1   4  14          7.47          6.41         6.40 o                         
   0   4  14         22.12         41.05        13.41 o                         
   1   4  14         11.28         12.00         7.39 o                         
   2   4  14         12.04          1.23         6.26 o                         
   3   4  14         24.40         30.79        11.99 o                         
   4   4  14         33.14         48.54        20.95 o                         
  -3   5  14          0.24          2.19         5.25 o                         
  -2   5  14         53.74         74.18        12.67 o                         
  -1   5  14          3.70         -0.80         5.05 o                         
   1   5  14          0.12         -0.09         5.19 o                         
   2   5  14         11.71          8.86         8.19 o                         
   3   5  14          3.89         12.13         9.80 o                         
  -2   6  14         21.06         11.85         8.10 o                         
  -1   6  14          0.26          3.10         6.51 o                         
   0   6  14          4.40          6.28         7.57 o                         
   1   6  14          0.23          6.79         7.96 o                         
   2   6  14         23.30         28.70        11.44 o                         
  -1  -3  15         16.83         10.55         7.92 o                         
   0  -3  15          0.11          6.55         8.04 o                         
   1  -3  15          1.90          4.32         6.66 o                         
  -2  -2  15          0.42          4.78        15.18 o                         
  -1  -2  15          1.72          1.83         5.04 o                         
   0  -2  15         36.02         42.92        13.25 o                         
   1  -2  15          4.25          8.38         7.38 o                         
   2  -2  15          6.67          5.32         5.96 o                         
  -3  -1  15         17.98         38.69         9.14 o                         
  -2  -1  15         18.80         21.49         7.92 o                         
  -1  -1  15         11.71          2.68         5.14 o                         
   0  -1  15          6.94         12.97         7.20 o                         
   1  -1  15          0.70          9.65         7.88 o                         
   2  -1  15         20.26         10.93         6.17 o                         
   3  -1  15          0.03         14.46        11.49 o                         
  -3   0  15         10.44         17.61        10.58 o                         
  -2   0  15          0.06          3.66         4.70 o                         
  -1   0  15          0.09          1.94         4.35 o                         
   0   0  15          9.43          4.14         4.55 o                         
   1   0  15          4.02          3.47         6.10 o                         
   2   0  15          0.35          6.32         8.23 o                         
   3   0  15         50.55         67.30        37.25 o                         
  -3   1  15         35.99         23.25        21.00 o                         
  -2   1  15         17.38          6.92         5.43 o                         
  -1   1  15          6.41          7.41         4.65 o                         
   0   1  15          0.03          3.11         3.64 o                         
   1   1  15         18.57         10.00         8.39 o                         
   2   1  15          0.02         -3.86         6.71 o                         
   3   1  15         35.66         49.98        12.53 o                         
  -3   2  15          0.19         -4.20         5.50 o                         
  -2   2  15         89.64         66.37        17.00 o                         
  -1   2  15          0.41          1.90         3.95 o                         
   0   2  15          0.23          0.47         5.23 o                         
   1   2  15         53.46         55.76        12.24 o                         
   2   2  15          0.45          0.16         6.52 o                         
   3   2  15          0.06          8.84         8.87 o                         
  -3   3  15         85.05         67.84        12.53 o                         
  -2   3  15         54.57         40.46        13.98 o                         
  -1   3  15          5.73         11.32         9.11 o                         
   0   3  15          7.11         13.20        10.58 o                         
   1   3  15          3.42          6.37         7.16 o                         
   2   3  15          8.24          9.65         8.30 o                         
   3   3  15          0.10          7.97        14.46 o                         
  -2   4  15          6.56         12.21         8.16 o                         
  -1   4  15         11.21         14.96         9.22 o                         
   0   4  15          3.62          3.41         6.26 o                         
   1   4  15          1.84         10.91         8.35 o                         
   2   4  15          1.36          1.64         7.61 o                         
  -1   5  15          2.99         -1.70         8.12 o                         
   0   5  15          1.08          7.73         7.96 o                         
   1   5  15         73.64        113.45        19.00 o                         
  -1  -1  16         19.18         36.03        16.89 o                         
   0  -1  16          0.29          4.54         8.98 o                         
   1  -1  16         53.76         61.09        12.65 o                         
  -1   0  16          1.51         11.61         8.23 o                         
   0   0  16          4.83          1.00         6.07 o                         
   1   0  16         28.03         26.40        13.95 o                         
  -2   1  16         18.52         16.20         6.20 o                         
  -1   1  16          5.38          4.34         8.31 o                         
   0   1  16          3.75          0.00         5.57 o                         
   1   1  16          0.27          6.19         7.61 o                         
   2   1  16          2.12          3.22         8.55 o                         
  -1   2  16          0.06        336.16        37.73 o                         
   0   2  16          0.85         -0.70         5.71 o                         
   1   2  16          1.75          9.99        10.90 o                         
   2   2  16          0.55         28.06        14.64 o                         
  -1   3  16          1.31         29.50        13.84 o                         
   0   3  16          0.01         -1.59         6.11 o                         
   1   3  16          0.01          3.44         7.04 o                         
                                                                                
