# Supplementary material for: Quaternary and quinary molecular solids based on structural inequivalence and combinatorial approaches: 2-nitro­resorcinol and 4,6-di­chloro­resorcinol
Source: IUCrJ. 2021 Jan 11;8(Pt 2):178–85. doi: 10.1107/S2052252520016589 (PMC7924232; doi:10.1107/S2052252520016589)
Supplement: Supplementary file 26 [file m-08-00178-24NRES-TMP-22BP-22TBP-DPE-Isup26.hkl]

data_24NRES-TMP-22BP-22TBP-DPE-I                                                  
_shelx_title ' 22 in P-1'                                                       
_shelx_refln_list_code          4                                               
_shelx_F_calc_maximum      127.19                                               
_exptl_crystal_F_000       416.00                                               
_reflns_d_resolution_high  0.7701                                               
                                                                                
loop_                                                                           
 _space_group_symop_operation_xyz                                               
 'x, y, z'                                                                      
 '-x, -y, -z'                                                                   
                                                                                
_cell_length_a     7.4741                                                       
_cell_length_b     9.2215                                                       
_cell_length_c    14.2952                                                       
_cell_angle_alpha  96.245                                                       
_cell_angle_beta   92.609                                                       
_cell_angle_gamma  92.314                                                       
                                                                                
_shelx_F_squared_multiplier     1.000                                           
                                                                                
loop_                                                                           
 _refln_index_h                                                                 
 _refln_index_k                                                                 
 _refln_index_l                                                                 
 _refln_F_squared_calc                                                          
 _refln_F_squared_meas                                                          
 _refln_F_squared_sigma                                                         
 _refln_observed_status                                                         
   2   0   0       5943.25       6239.29        82.18 o                         
   3   0   0        263.13        239.17         8.35 o                         
   4   0   0        117.08        105.65         4.13 o                         
   5   0   0        625.60        655.97        17.03 o                         
   6   0   0         15.55         19.99         4.16 o                         
   7   0   0         94.82        102.10         7.31 o                         
   8   0   0          1.20          4.17         4.41 o                         
   9   0   0          8.92          8.52         3.43 o                         
  -9   1   0         74.23         75.69         8.29 o                         
  -8   1   0         12.27         23.68         4.68 o                         
  -7   1   0        210.32        214.82        10.98 o                         
  -6   1   0         70.97         96.52         8.49 o                         
  -5   1   0         40.68         42.79         3.68 o                         
  -4   1   0        414.10        439.79        10.68 o                         
  -3   1   0       2674.89       2902.94        44.25 o                         
  -2   1   0       1339.94       1230.18        16.48 o                         
  -1   1   0        506.55        429.28        15.31 o                         
   1   1   0         31.27         35.56         1.23 o                         
   2   1   0       9801.89      10529.88       157.67 o                         
   3   1   0        221.94        222.03         8.51 o                         
   4   1   0       4574.12       5065.88       108.07 o                         
   5   1   0         12.93         14.51         2.13 o                         
   6   1   0        732.68        755.02        29.15 o                         
   7   1   0         46.57         57.54         5.17 o                         
   8   1   0         51.22         53.02         6.04 o                         
   9   1   0          5.73          9.94         4.68 o                         
  -9   2   0          1.14          1.50         3.47 o                         
  -8   2   0         60.41         54.48         8.39 o                         
  -7   2   0        152.64        151.65         9.42 o                         
  -6   2   0          6.86         14.16         3.49 o                         
  -5   2   0        532.70        497.68        14.68 o                         
  -4   2   0         10.56         12.40         2.09 o                         
  -3   2   0        306.27        364.40         8.00 o                         
  -2   2   0       1400.41       1387.10        18.31 o                         
  -1   2   0        377.47        374.34         4.55 o                         
   0   2   0          1.23          3.93         0.80 o                         
   1   2   0       1879.60       1784.18        16.80 o                         
   2   2   0        393.33        375.07        11.75 o                         
   3   2   0        526.94        522.16        17.46 o                         
   4   2   0         77.68         84.33         5.05 o                         
   5   2   0         33.53         35.80         2.54 o                         
   6   2   0       1126.65       1098.63        30.88 o                         
   7   2   0         18.75         20.08         3.10 o                         
   8   2   0        188.03        163.01        12.76 o                         
   9   2   0         66.98         59.50         9.43 o                         
  -9   3   0         15.13         22.09         6.44 o                         
  -8   3   0          3.87          4.13         3.85 o                         
  -7   3   0         55.40         47.36         5.95 o                         
  -6   3   0        166.46        169.39        10.91 o                         
  -5   3   0        165.40        174.03         7.84 o                         
  -4   3   0        890.28        955.14        21.72 o                         
  -3   3   0          1.07          3.96         1.16 o                         
  -2   3   0         49.64         42.70         1.38 o                         
  -1   3   0        155.15        147.00         2.96 o                         
   0   3   0         83.68         88.99         3.38 o                         
   1   3   0         57.99         60.62         2.09 o                         
   2   3   0         51.52         60.65         4.58 o                         
   3   3   0       1457.06       1358.42        16.34 o                         
   4   3   0         44.24         49.09         2.44 o                         
   5   3   0        394.95        341.03        13.98 o                         
   6   3   0        306.57        263.73        18.76 o                         
   7   3   0        114.90         91.62        15.55 o                         
   8   3   0         58.40         40.68        11.53 o                         
   9   3   0          8.50          7.40         4.69 o                         
  -9   4   0         31.99         26.29         7.33 o                         
  -8   4   0         18.09         13.42         5.67 o                         
  -7   4   0         43.26         39.81         7.98 o                         
  -6   4   0          6.63         11.71         4.55 o                         
  -5   4   0        139.75        143.48         7.26 o                         
  -4   4   0          2.00         10.78         2.67 o                         
  -3   4   0          0.70         10.95         1.47 o                         
  -2   4   0        473.63        533.07        17.23 o                         
  -1   4   0        108.47        142.09         3.17 o                         
   0   4   0         11.53         11.92         1.53 o                         
   1   4   0         86.38         74.78         4.38 o                         
   2   4   0         20.19         19.17         1.40 o                         
   3   4   0        573.31        583.05        15.49 o                         
   4   4   0          1.64          5.35         2.21 o                         
   5   4   0          1.44          6.24         0.91 o                         
   6   4   0        219.63        195.72        18.38 o                         
   7   4   0          5.39          1.29         2.80 o                         
   8   4   0         49.20         35.07         8.49 o                         
  -8   5   0        106.15        120.29        14.07 o                         
  -7   5   0         45.44         42.59         8.80 o                         
  -6   5   0          0.14          0.00         3.53 o                         
  -5   5   0        122.75        131.40        11.34 o                         
  -4   5   0        129.14        131.48         9.35 o                         
  -3   5   0         30.83         28.20         4.02 o                         
  -2   5   0         14.88         26.88         1.22 o                         
  -1   5   0        376.82        405.70        24.68 o                         
   0   5   0        433.96        453.01        14.18 o                         
   1   5   0        125.64        140.60         5.31 o                         
   2   5   0        385.52        367.89        19.79 o                         
   3   5   0        304.37        296.02        25.24 o                         
   4   5   0         80.19         81.33         5.58 o                         
   5   5   0          1.23         -2.67         2.67 o                         
   6   5   0        209.15        162.26        50.84 o                         
   7   5   0          1.78          1.58         3.09 o                         
   8   5   0         22.94         20.98         6.28 o                         
  -8   6   0         28.97         43.33         9.61 o                         
  -7   6   0         40.79         39.76         9.42 o                         
  -6   6   0         51.73         48.44        13.92 o                         
  -5   6   0          6.47         11.22         4.94 o                         
  -4   6   0        397.24        415.61        23.74 o                         
  -3   6   0        319.45        239.69        21.47 o                         
  -2   6   0         17.51         23.19         1.49 o                         
  -1   6   0          0.15          4.69         1.24 o                         
   0   6   0         72.65         96.95         4.86 o                         
   1   6   0        548.43        550.29        18.83 o                         
   2   6   0         48.20         53.49         5.16 o                         
   3   6   0          3.69          7.81         2.89 o                         
   4   6   0        207.88        205.94        16.82 o                         
   5   6   0          3.19         10.18         3.95 o                         
   6   6   0         91.36         97.66        19.93 o                         
   7   6   0          0.93          7.13         4.47 o                         
   8   6   0          2.68          2.22         3.20 o                         
  -8   7   0         16.51         13.18         7.25 o                         
  -7   7   0         15.72         17.13         6.90 o                         
  -6   7   0         59.54         60.44         9.61 o                         
  -5   7   0          9.06         20.04         6.57 o                         
  -4   7   0        228.68        197.44        14.36 o                         
  -3   7   0         26.25         25.05         5.30 o                         
  -2   7   0         89.33        108.38         5.46 o                         
  -1   7   0         28.99         24.79         3.50 o                         
   0   7   0          1.52         -0.63         1.44 o                         
   1   7   0         62.05         66.17         4.53 o                         
   2   7   0          3.81          7.17         3.57 o                         
   3   7   0        217.47        226.51        28.32 o                         
   4   7   0         67.85        106.03        17.66 o                         
   5   7   0         12.94         10.38         3.58 o                         
   6   7   0         12.72          7.98         4.60 o                         
   7   7   0          6.42          6.15         6.22 o                         
  -7   8   0          1.65         -0.29         3.75 o                         
  -6   8   0         46.38         53.39        10.23 o                         
  -5   8   0          7.14          9.10         5.21 o                         
  -4   8   0         21.98         18.17         6.13 o                         
  -3   8   0          0.02          2.96         4.17 o                         
  -2   8   0         61.18         60.79         3.29 o                         
  -1   8   0          2.66          8.22         1.96 o                         
   0   8   0         20.07         23.03         6.34 o                         
   1   8   0         14.58         19.47         3.46 o                         
   2   8   0         26.58         30.58         5.03 o                         
   3   8   0         49.64         43.83         5.99 o                         
   4   8   0         89.13        119.66        39.83 o                         
   5   8   0         19.69         25.56         6.07 o                         
   6   8   0          5.02         13.57         5.82 o                         
  -6   9   0          0.91          6.23         5.52 o                         
  -5   9   0          2.73          2.69         4.08 o                         
  -4   9   0          0.17          2.17         3.66 o                         
  -3   9   0         14.52         21.04         6.43 o                         
  -2   9   0        155.75        180.40        14.67 o                         
  -1   9   0         35.75         32.14         3.20 o                         
   0   9   0          0.90          5.78         2.55 o                         
   1   9   0          9.61         20.34         3.56 o                         
   2   9   0        112.86        121.30        10.01 o                         
   3   9   0          0.46          9.54         4.11 o                         
   4   9   0         25.05         37.83         6.95 o                         
   5   9   0          1.16         -0.71         3.89 o                         
   6   9   0          4.28         18.45         7.66 o                         
  -5  10   0         22.28         26.70         9.65 o                         
  -4  10   0          5.23         11.09         8.06 o                         
  -3  10   0         30.71         43.31         9.14 o                         
  -2  10   0        108.10         94.67        11.99 o                         
  -1  10   0         29.68         40.61         7.07 o                         
   0  10   0          0.87          1.28         1.74 o                         
   1  10   0         10.74         13.36         5.09 o                         
   2  10   0          9.12         10.53         4.30 o                         
   3  10   0          4.15          5.10         3.72 o                         
   4  10   0         10.35         13.18         8.83 o                         
  -4  11   0          8.71          5.95         8.95 o                         
  -3  11   0         14.70         21.36         7.45 o                         
  -2  11   0         19.26         18.74         6.54 o                         
  -1  11   0         11.51          8.96         4.67 o                         
   0  11   0          5.13          1.66         4.48 o                         
   1  11   0         35.95         45.88         5.87 o                         
   2  11   0         26.42         24.86         5.94 o                         
   3  11   0          9.62          7.12         4.36 o                         
  -3 -11   1          0.33          1.79         3.33 o                         
  -2 -11   1          2.22          4.88         3.94 o                         
  -1 -11   1          2.34          1.63         2.73 o                         
   0 -11   1          0.19         -2.51         4.72 o                         
   1 -11   1          8.17          5.31         4.87 o                         
   2 -11   1          0.00          3.86         4.60 o                         
   3 -11   1          1.95          2.59         4.62 o                         
   4 -11   1         64.89         74.06        12.81 o                         
  -4 -10   1         12.38          5.43         4.55 o                         
  -3 -10   1          9.63         11.96         4.84 o                         
  -2 -10   1          1.31         -1.47         2.92 o                         
  -1 -10   1          1.08          0.63         2.20 o                         
   0 -10   1         20.32         16.56         4.44 o                         
   1 -10   1          8.77         12.87         5.52 o                         
   2 -10   1          6.56          5.99         4.55 o                         
   3 -10   1          1.12          2.28         4.23 o                         
   4 -10   1          0.70         -0.99         3.71 o                         
   5 -10   1         61.93         72.02        17.23 o                         
  -6  -9   1          0.69          1.79         3.82 o                         
  -5  -9   1          0.52         -2.09         3.17 o                         
  -4  -9   1         20.84         17.29         5.60 o                         
  -3  -9   1         39.95         37.67        10.33 o                         
  -2  -9   1         49.03         61.42         7.97 o                         
  -1  -9   1          4.46          9.56         3.20 o                         
   0  -9   1         51.38         44.79         4.68 o                         
   1  -9   1         26.81         33.00         3.26 o                         
   2  -9   1         19.77         22.78         7.01 o                         
   3  -9   1         52.64         46.82         9.14 o                         
   4  -9   1          2.65          3.69         4.22 o                         
   5  -9   1          6.82          7.86         5.30 o                         
   6  -9   1          5.06          9.87         6.36 o                         
  -6  -8   1          2.02          4.20         4.11 o                         
  -5  -8   1         25.89         41.52         8.43 o                         
  -4  -8   1        206.13        221.83        37.40 o                         
  -3  -8   1        124.61        116.15        12.27 o                         
  -2  -8   1         53.28         45.75         6.26 o                         
  -1  -8   1         25.16         26.24         3.66 o                         
   0  -8   1         83.79         75.87         5.32 o                         
   1  -8   1         17.52         16.37         5.38 o                         
   2  -8   1          3.98          8.67         4.83 o                         
   3  -8   1        358.74        361.63        21.51 o                         
   4  -8   1         50.49         36.31         7.45 o                         
   5  -8   1          5.80         13.31         5.70 o                         
   6  -8   1         54.96         62.80        12.72 o                         
   7  -8   1          1.11          5.05         6.33 o                         
  -7  -7   1         68.53         52.01        17.51 o                         
  -6  -7   1         32.23         39.75        20.94 o                         
  -5  -7   1         11.53         10.69         3.75 o                         
  -4  -7   1        453.10        486.08        21.60 o                         
  -3  -7   1        137.38        174.34        12.27 o                         
  -2  -7   1         17.56         19.41         2.80 o                         
  -1  -7   1         57.61         67.58         4.78 o                         
   0  -7   1          1.89         15.68         2.68 o                         
   1  -7   1        109.78         82.49        10.24 o                         
   2  -7   1        328.76        293.18        22.04 o                         
   3  -7   1          1.04          4.73         3.48 o                         
   4  -7   1          0.18          0.82         2.92 o                         
   5  -7   1         28.30         29.26         7.89 o                         
   6  -7   1         50.47         44.95         9.62 o                         
   7  -7   1          0.14         -0.57         3.84 o                         
   8  -7   1          0.00          1.40         4.75 o                         
  -8  -6   1          6.57          3.13         3.50 o                         
  -7  -6   1          0.07         -1.60         3.03 o                         
  -6  -6   1          0.44          2.05         2.79 o                         
  -5  -6   1         58.07         65.89         6.58 o                         
  -4  -6   1        615.31        630.27        95.85 o                         
  -3  -6   1         98.36        104.92         7.27 o                         
  -2  -6   1         29.33         39.02         2.99 o                         
  -1  -6   1         13.34         12.19         2.30 o                         
   0  -6   1        352.25        368.91        12.89 o                         
   1  -6   1        231.70        221.75        21.16 o                         
   2  -6   1          5.47         18.74         1.23 o                         
   3  -6   1        216.04        236.90        13.85 o                         
   4  -6   1         25.07         30.79         6.01 o                         
   5  -6   1          1.05          6.38         4.38 o                         
   6  -6   1        199.08        194.66        17.06 o                         
   7  -6   1         33.97         41.04         8.69 o                         
   8  -6   1         19.71         17.46         7.40 o                         
  -8  -5   1          3.35         -1.16         3.15 o                         
  -7  -5   1          0.36          2.61         5.46 o                         
  -6  -5   1        113.29        101.61        18.06 o                         
  -5  -5   1         22.65         31.40         4.62 o                         
  -4  -5   1          0.00          4.14         2.65 o                         
  -3  -5   1          0.12          0.50         0.75 o                         
  -2  -5   1        452.53        449.94        13.06 o                         
  -1  -5   1       1469.11       1510.74        28.66 o                         
   0  -5   1       1133.00       1135.49        28.04 o                         
   1  -5   1        234.80        222.60         5.54 o                         
   2  -5   1         76.33         79.75         6.31 o                         
   3  -5   1        582.04        630.60        24.80 o                         
   4  -5   1          1.55         19.98         4.42 o                         
   5  -5   1         24.81         30.09         6.64 o                         
   6  -5   1         15.69         21.36         6.50 o                         
   7  -5   1          6.65         26.06        17.14 o                         
   8  -5   1          1.01         -0.23         3.08 o                         
  -8  -4   1          1.50          5.31         3.82 o                         
  -7  -4   1          0.01         -1.21         3.65 o                         
  -6  -4   1          4.52          4.15         1.28 o                         
  -5  -4   1         51.41         39.11         6.99 o                         
  -4  -4   1        104.36        112.04         3.77 o                         
  -3  -4   1        312.70        363.58        11.07 o                         
  -2  -4   1        110.00        120.08        12.21 o                         
  -1  -4   1         14.18         22.20         1.86 o                         
   0  -4   1        778.02        757.83        21.28 o                         
   1  -4   1        371.82        320.19         5.83 o                         
   2  -4   1        135.80        113.37         6.11 o                         
   3  -4   1         16.49         16.60         2.13 o                         
   4  -4   1        307.21        297.94        13.18 o                         
   5  -4   1        259.30        265.80        14.15 o                         
   6  -4   1         23.03         17.26         5.13 o                         
   7  -4   1         10.88         12.05         4.78 o                         
   8  -4   1         24.14         27.22         7.28 o                         
   9  -4   1         22.93         23.34         8.28 o                         
  -9  -3   1         12.04         11.96        13.67 o                         
  -8  -3   1        188.69        149.13        24.39 o                         
  -7  -3   1        106.80         96.13        11.27 o                         
  -6  -3   1         35.30         42.19         4.05 o                         
  -5  -3   1         17.36         15.58         1.95 o                         
  -4  -3   1         84.46         93.51         8.32 o                         
  -3  -3   1         52.48         34.62         1.63 o                         
  -2  -3   1        141.67        116.41         2.52 o                         
  -1  -3   1       1635.05       1449.64        26.24 o                         
   0  -3   1        209.11        223.92         6.06 o                         
   1  -3   1         58.11         53.04         1.41 o                         
   2  -3   1       2059.86       2177.89        25.90 o                         
   3  -3   1        222.78        280.83        12.79 o                         
   4  -3   1        119.04        132.54         5.99 o                         
   5  -3   1          3.42          3.05         1.88 o                         
   6  -3   1         36.82         42.90         4.82 o                         
   7  -3   1         50.31         58.10         7.63 o                         
   8  -3   1         88.87         88.08        10.43 o                         
   9  -3   1          0.02          2.30         3.96 o                         
  -9  -2   1         35.48         28.45        11.90 o                         
  -8  -2   1        129.92        110.93        11.69 o                         
  -7  -2   1         20.00         22.63         3.23 o                         
  -6  -2   1        469.84        462.63        13.65 o                         
  -5  -2   1         30.82         35.94         3.02 o                         
  -4  -2   1       1984.83       2136.49        32.72 o                         
  -3  -2   1         63.27         91.99         4.00 o                         
  -2  -2   1         12.52         20.44         1.22 o                         
  -1  -2   1       1885.48       1741.09        36.16 o                         
   0  -2   1          0.76          8.76         0.90 o                         
   1  -2   1        494.93        492.73         9.82 o                         
   2  -2   1       3274.16       3285.07        43.33 o                         
   3  -2   1        723.55        781.89        14.43 o                         
   4  -2   1        264.17        339.32        10.24 o                         
   5  -2   1        500.01        563.41        16.15 o                         
   6  -2   1        642.92        645.39        21.22 o                         
   7  -2   1         50.08         55.95         7.25 o                         
   8  -2   1         18.84         20.54         4.84 o                         
   9  -2   1         23.08         25.56         6.62 o                         
  -9  -1   1         16.27         18.11         4.35 o                         
  -8  -1   1          3.35          3.82         2.46 o                         
  -7  -1   1        154.50        149.74         8.69 o                         
  -6  -1   1          0.33          0.91         1.74 o                         
  -5  -1   1         33.29         26.98         2.35 o                         
  -4  -1   1        639.48        689.24        17.66 o                         
  -3  -1   1       3191.90       3310.57        57.81 o                         
  -2  -1   1       7411.03       8407.55        86.26 o                         
  -1  -1   1       1846.10       1782.88        17.31 o                         
   1  -1   1        693.65        636.44        11.96 o                         
   2  -1   1       1941.40       1950.52        56.43 o                         
   3  -1   1        332.11        305.20         7.06 o                         
   4  -1   1         52.89         51.14         3.30 o                         
   5  -1   1        212.63        215.91         8.25 o                         
   6  -1   1        811.47        811.66        23.93 o                         
   7  -1   1        123.46        130.29        14.72 o                         
   8  -1   1          0.17         -0.16         1.98 o                         
   9  -1   1         16.53         17.42         5.58 o                         
  -9   0   1         10.61         12.98         4.46 o                         
  -8   0   1          0.77          2.98         2.99 o                         
  -7   0   1          0.26          2.60         2.28 o                         
  -6   0   1        474.75        465.86        15.21 o                         
  -5   0   1         24.41         26.99         3.62 o                         
  -4   0   1         14.83         10.86         1.85 o                         
  -3   0   1       1870.10       2010.68        29.87 o                         
  -2   0   1        846.74        851.56        11.23 o                         
  -1   0   1          9.82         14.56         0.77 o                         
   1   0   1        121.88        107.75         2.58 o                         
   2   0   1       9886.95      10481.40       115.07 o                         
   3   0   1        854.06        842.28        16.50 o                         
   4   0   1        450.49        449.71        16.22 o                         
   5   0   1        237.87        211.18         8.11 o                         
   6   0   1         26.68         22.60         3.44 o                         
   7   0   1        198.11        189.76        10.74 o                         
   8   0   1         15.18         18.64         4.22 o                         
   9   0   1          1.41          7.66         8.77 o                         
  -9   1   1          3.05          8.96         4.90 o                         
  -8   1   1         57.46         53.08         6.42 o                         
  -7   1   1         16.22         22.20         4.02 o                         
  -6   1   1        247.18        255.36        10.57 o                         
  -5   1   1         53.54         64.01         5.61 o                         
  -4   1   1        739.80        774.39        16.22 o                         
  -3   1   1         37.94         32.29         2.34 o                         
  -2   1   1        286.47        261.61        10.07 o                         
  -1   1   1       1763.81       1603.75        13.93 o                         
   1   1   1       1724.43       1625.14        13.79 o                         
   2   1   1       1875.69       1883.38        21.09 o                         
   3   1   1         73.17         96.11         2.79 o                         
   4   1   1        371.88        401.02         9.86 o                         
   5   1   1         14.31         20.09         2.67 o                         
   6   1   1         15.48         28.29         4.20 o                         
   7   1   1        211.98        205.66        14.23 o                         
   8   1   1          9.79         17.99         3.79 o                         
   9   1   1          6.05         13.76         9.44 o                         
  -9   2   1         31.67         37.09         7.65 o                         
  -8   2   1         12.55         20.24         4.50 o                         
  -7   2   1         26.85         27.63         4.62 o                         
  -6   2   1        112.18        113.95         7.10 o                         
  -5   2   1        177.46        184.79         7.70 o                         
  -4   2   1         26.25         23.52         3.53 o                         
  -3   2   1        112.33        130.85         5.38 o                         
  -2   2   1        197.61        159.07         4.10 o                         
  -1   2   1        118.39        114.29         3.43 o                         
   0   2   1       6520.33       6507.64        66.63 o                         
   1   2   1         11.55          8.59         0.88 o                         
   2   2   1       2711.25       2475.96        65.35 o                         
   3   2   1         87.24         84.25         3.24 o                         
   4   2   1        644.15        713.12        12.96 o                         
   5   2   1         90.30         83.07         3.86 o                         
   6   2   1         15.87         16.15         2.45 o                         
   7   2   1          0.15          2.11         1.99 o                         
   8   2   1         12.72         10.90         4.66 o                         
   9   2   1         46.03         31.79         8.21 o                         
  -9   3   1         11.77         10.44        10.58 o                         
  -8   3   1          0.59          2.44         3.59 o                         
  -7   3   1         60.21         62.60         6.56 o                         
  -6   3   1        856.36        815.87        25.47 o                         
  -5   3   1         70.72         77.30         5.24 o                         
  -4   3   1        635.10        616.07        17.23 o                         
  -3   3   1          0.01          2.69         1.92 o                         
  -2   3   1          0.01          0.21         0.59 o                         
  -1   3   1        297.27        274.90         7.51 o                         
   1   3   1         66.41         67.98         1.93 o                         
   2   3   1         61.77         46.43         2.12 o                         
   3   3   1         46.04         74.52        15.61 o                         
   4   3   1        323.21        359.16        31.21 o                         
   5   3   1         47.16         40.07         5.80 o                         
   6   3   1          2.63          2.77         1.21 o                         
   7   3   1         20.74         29.20         5.65 o                         
   8   3   1         55.94         59.45        15.55 o                         
   9   3   1        102.39         94.33        18.71 o                         
  -9   4   1          5.12          4.41         6.93 o                         
  -8   4   1         85.02         79.60        10.93 o                         
  -7   4   1          8.89         21.46         8.37 o                         
  -6   4   1          0.22          0.80         1.86 o                         
  -5   4   1         80.01         85.57         5.78 o                         
  -4   4   1        287.11        251.87        13.78 o                         
  -3   4   1       1127.36       1208.94        21.88 o                         
  -2   4   1       2039.06       1916.39        25.09 o                         
  -1   4   1        113.45         85.11        12.27 o                         
   0   4   1       1001.49       1121.05        18.60 o                         
   1   4   1         12.50         21.42         3.46 o                         
   2   4   1        136.84        125.59         9.90 o                         
   3   4   1         42.85         45.29         3.38 o                         
   4   4   1        162.99        172.63         8.76 o                         
   5   4   1         26.79         26.70         3.74 o                         
   6   4   1          1.09          4.50         6.44 o                         
   7   4   1         11.25         17.12         5.08 o                         
   8   4   1         49.32         55.62        14.99 o                         
  -8   5   1          1.73          0.98         3.65 o                         
  -7   5   1         21.34         23.61         6.33 o                         
  -6   5   1         23.77         30.84         6.81 o                         
  -5   5   1         16.31         22.58         4.74 o                         
  -4   5   1         28.20         24.83         2.87 o                         
  -3   5   1         48.27         48.15         5.16 o                         
  -2   5   1         34.14         41.85         5.27 o                         
  -1   5   1         18.26         13.35         3.26 o                         
   0   5   1        321.57        371.75         9.22 o                         
   1   5   1         72.47         86.38         3.84 o                         
   2   5   1        269.45        254.84        24.32 o                         
   3   5   1         11.47         39.23         4.10 o                         
   4   5   1        104.15         93.27        20.12 o                         
   5   5   1        120.55        128.26        11.50 o                         
   6   5   1         97.87         93.13        22.23 o                         
   7   5   1         16.13         22.94        12.02 o                         
   8   5   1          6.62          5.14         4.41 o                         
  -8   6   1         57.08         50.25        10.28 o                         
  -7   6   1         21.40         27.42         8.15 o                         
  -6   6   1         16.27         17.34         5.87 o                         
  -5   6   1        187.44        198.27        14.87 o                         
  -4   6   1          1.04          1.33         2.95 o                         
  -3   6   1        176.78        171.02         5.62 o                         
  -2   6   1         34.42         26.91         4.68 o                         
  -1   6   1          1.92          3.44         0.93 o                         
   0   6   1          8.54         16.12         2.23 o                         
   1   6   1        160.61        189.24        10.93 o                         
   2   6   1        438.80        444.07        36.32 o                         
   3   6   1         48.63         58.13         5.71 o                         
   4   6   1          0.26          2.61         5.09 o                         
   5   6   1          7.03          4.19         3.37 o                         
   6   6   1         51.53         39.71         7.04 o                         
   7   6   1         21.00         25.97         6.29 o                         
   8   6   1         15.35         14.99        14.10 o                         
  -8   7   1          1.28          5.27         5.78 o                         
  -7   7   1         55.23         67.55        11.50 o                         
  -6   7   1        117.28         93.50        12.05 o                         
  -5   7   1         52.79         52.80         7.86 o                         
  -4   7   1          1.66         11.96         4.98 o                         
  -3   7   1        223.03        183.57        13.47 o                         
  -2   7   1         35.54         44.48         3.26 o                         
  -1   7   1         91.17         70.92        11.22 o                         
   0   7   1         46.38         50.26         3.82 o                         
   1   7   1          1.69         12.23         2.97 o                         
   2   7   1          8.32         20.51         4.11 o                         
   3   7   1        268.52        294.82        25.54 o                         
   4   7   1        114.85        134.43        16.32 o                         
   5   7   1          8.66         10.47         5.36 o                         
   6   7   1         16.15         24.19        10.21 o                         
   7   7   1          0.10          3.81         4.37 o                         
  -7   8   1          4.68          5.01         5.31 o                         
  -6   8   1          5.71          3.84         4.83 o                         
  -5   8   1         64.45         57.71         8.84 o                         
  -4   8   1         19.17         22.01         6.74 o                         
  -3   8   1        134.84        147.39        13.06 o                         
  -2   8   1        156.07        134.88         5.27 o                         
  -1   8   1         11.73          8.09         1.58 o                         
   0   8   1         91.57         77.84         4.73 o                         
   1   8   1         12.93         15.97         2.85 o                         
   2   8   1          1.56         15.59         4.46 o                         
   3   8   1          0.42          1.58         3.22 o                         
   4   8   1        165.78        168.44        30.71 o                         
   5   8   1          2.49         12.51         4.81 o                         
   6   8   1          1.33          2.54         4.00 o                         
  -6   9   1         27.29         29.46         7.93 o                         
  -5   9   1          2.36         -0.70         3.54 o                         
  -4   9   1          0.06          4.28         4.50 o                         
  -3   9   1         35.73         37.48         7.71 o                         
  -2   9   1         12.63         22.87         8.28 o                         
  -1   9   1         81.68         80.57         6.70 o                         
   0   9   1         25.89         18.74         3.00 o                         
   1   9   1          1.17          1.03         2.23 o                         
   2   9   1          2.71         -1.35         2.37 o                         
   3   9   1         89.23         92.23        12.63 o                         
   4   9   1         47.15         49.92         7.49 o                         
   5   9   1          3.49          5.60         4.27 o                         
  -5  10   1         11.50         15.49         9.90 o                         
  -4  10   1          4.96          5.95         4.81 o                         
  -3  10   1        109.35        106.52        12.77 o                         
  -2  10   1         46.35         59.04         9.53 o                         
  -1  10   1          3.95          0.33         1.22 o                         
   0  10   1         37.04         27.17         3.88 o                         
   1  10   1          0.01         -0.96         2.06 o                         
   2  10   1         64.21         64.78         8.06 o                         
   3  10   1          0.28          4.43         3.96 o                         
   4  10   1         19.31         26.85        15.02 o                         
  -3  11   1         32.42         35.26         8.82 o                         
  -2  11   1         37.13         38.57         9.35 o                         
  -1  11   1         38.52         36.61         9.69 o                         
   0  11   1         14.89          7.66         6.25 o                         
   1  11   1          4.40          2.26         2.74 o                         
   2  11   1          1.84          0.66         2.74 o                         
   3  11   1         11.73         28.27         8.28 o                         
  -3 -11   2          1.61          3.88         3.41 o                         
  -2 -11   2          1.58         -0.20         2.39 o                         
  -1 -11   2         34.03         32.01        10.42 o                         
   0 -11   2          6.80         -4.05         4.66 o                         
   1 -11   2          8.44         11.86         6.21 o                         
   2 -11   2         16.80         23.59         7.88 o                         
   3 -11   2         32.67         48.83        11.37 o                         
   4 -11   2          0.50          5.20         5.98 o                         
  -5 -10   2         16.28         22.38         7.60 o                         
  -4 -10   2          0.44         -0.18         2.71 o                         
  -3 -10   2          7.55          9.65         7.60 o                         
  -2 -10   2         22.25         23.68         5.20 o                         
  -1 -10   2          0.46          6.65         4.52 o                         
   0 -10   2         86.19         80.08         6.47 o                         
   1 -10   2          1.64          0.69         4.05 o                         
   2 -10   2         21.80         32.13         7.70 o                         
   3 -10   2          0.10         -0.83         3.70 o                         
   4 -10   2          4.86          3.13         5.18 o                         
   5 -10   2         10.36          0.46         4.31 o                         
  -6  -9   2         21.73         21.97         9.93 o                         
  -5  -9   2          1.63          1.85         3.59 o                         
  -4  -9   2         14.71         10.24        10.48 o                         
  -3  -9   2          3.35         12.61         6.74 o                         
  -2  -9   2          6.84          5.48         5.06 o                         
  -1  -9   2          0.67         -0.34         1.72 o                         
   0  -9   2          5.76          3.84         2.19 o                         
   1  -9   2        118.97        118.13        11.56 o                         
   2  -9   2         60.55         60.72         9.70 o                         
   3  -9   2          0.56         -0.64         3.39 o                         
   4  -9   2          4.37          6.36         5.18 o                         
   5  -9   2          4.05          7.48         5.36 o                         
   6  -9   2          7.67          8.74         6.29 o                         
  -6  -8   2         12.56         16.33         6.93 o                         
  -5  -8   2          0.22          3.93         3.25 o                         
  -4  -8   2        129.59        147.34        12.48 o                         
  -3  -8   2          6.44         12.89         4.07 o                         
  -2  -8   2        221.35        251.36        21.33 o                         
  -1  -8   2          4.10          7.02         2.51 o                         
   0  -8   2         16.57         20.95         3.32 o                         
   1  -8   2        139.09        110.53        16.17 o                         
   2  -8   2         58.58         75.71        10.36 o                         
   3  -8   2        598.35        611.12        40.48 o                         
   4  -8   2          3.26          4.78         3.86 o                         
   5  -8   2         11.31         11.30         8.58 o                         
   6  -8   2         48.09         53.50        10.94 o                         
   7  -8   2          0.42         -1.81         4.83 o                         
  -7  -7   2         55.35         35.38        27.32 o                         
  -6  -7   2         81.28         78.46        22.35 o                         
  -5  -7   2          0.35          3.39         3.92 o                         
  -4  -7   2         82.26         96.69        18.00 o                         
  -3  -7   2         11.56         14.85         6.09 o                         
  -2  -7   2         51.67         93.03        15.55 o                         
  -1  -7   2          9.36         20.40         3.19 o                         
   0  -7   2          6.39         10.72         2.43 o                         
   1  -7   2         15.53         13.43         2.09 o                         
   2  -7   2         12.42         26.07         5.59 o                         
   3  -7   2        219.77        237.77        17.03 o                         
   4  -7   2         78.06         77.81         9.81 o                         
   5  -7   2         52.41         38.47         7.69 o                         
   6  -7   2          6.83          7.81         5.80 o                         
   7  -7   2         25.37         19.02        11.65 o                         
   8  -7   2         11.94          6.07         8.40 o                         
  -8  -6   2         13.45          6.25         4.24 o                         
  -7  -6   2          0.88          3.15         3.30 o                         
  -6  -6   2          7.02         10.95         3.67 o                         
  -5  -6   2         21.39         44.88        16.06 o                         
  -4  -6   2         77.29         87.34        11.87 o                         
  -3  -6   2        374.58        366.93        14.39 o                         
  -2  -6   2         28.40         27.53         3.80 o                         
  -1  -6   2          1.35          2.65         1.67 o                         
   0  -6   2        161.45        164.76         7.05 o                         
   1  -6   2         42.85         47.04         2.78 o                         
   2  -6   2          1.06          7.84         3.32 o                         
   3  -6   2        328.69        318.90        16.58 o                         
   4  -6   2        186.45        184.79        13.87 o                         
   5  -6   2         17.62         56.89         9.05 o                         
   6  -6   2         31.26         41.90         9.04 o                         
   7  -6   2          8.43          1.89         4.50 o                         
   8  -6   2          1.67          1.87         4.50 o                         
  -8  -5   2          0.59          0.22         2.91 o                         
  -7  -5   2         43.35         41.24         8.37 o                         
  -6  -5   2          0.05          0.43         2.08 o                         
  -5  -5   2          0.44          3.75         4.29 o                         
  -4  -5   2         65.38         63.64         4.97 o                         
  -3  -5   2         12.68          4.10         8.68 o                         
  -2  -5   2        208.72        191.73        85.09 o                         
  -1  -5   2        195.31        220.68         7.46 o                         
   0  -5   2         35.39         24.68         2.38 o                         
   1  -5   2          0.18          0.41         0.90 o                         
   2  -5   2         38.68         34.62         5.55 o                         
   3  -5   2        146.01        151.49        11.87 o                         
   4  -5   2        137.31        138.72        10.24 o                         
   5  -5   2         10.11          8.66         3.93 o                         
   6  -5   2        162.46        158.31        13.85 o                         
   7  -5   2        152.30        148.89        15.46 o                         
   8  -5   2          1.04          3.30         4.75 o                         
  -8  -4   2          2.54         -1.59         3.19 o                         
  -7  -4   2         50.55         32.64         7.91 o                         
  -6  -4   2          2.63          7.28         4.98 o                         
  -5  -4   2          8.20         10.04         3.57 o                         
  -4  -4   2          0.01          4.26         1.04 o                         
  -3  -4   2         50.83         79.10         3.39 o                         
  -2  -4   2         34.15         38.89         2.06 o                         
  -1  -4   2          3.37          4.41         1.16 o                         
   0  -4   2       1270.05       1264.13        27.49 o                         
   1  -4   2        667.42        669.38        20.24 o                         
   2  -4   2        152.84        144.60         7.87 o                         
   3  -4   2          1.60         19.85         3.73 o                         
   4  -4   2         18.10         24.23         4.33 o                         
   5  -4   2         69.69         64.87         7.06 o                         
   6  -4   2         47.72         42.10         6.85 o                         
   7  -4   2          6.02         10.64         5.01 o                         
   8  -4   2          6.64          8.31         5.03 o                         
   9  -4   2        116.42        123.81        15.47 o                         
  -9  -3   2          0.11         -2.58         6.87 o                         
  -8  -3   2        168.61        154.81        17.48 o                         
  -7  -3   2        104.31         83.68         5.10 o                         
  -6  -3   2          9.18         17.82         4.34 o                         
  -5  -3   2          2.11          3.05         1.03 o                         
  -4  -3   2         15.99         24.14         1.64 o                         
  -3  -3   2         79.35         81.11         3.44 o                         
  -2  -3   2        551.09        574.37         8.34 o                         
  -1  -3   2        122.88        134.37         3.44 o                         
   0  -3   2       1646.32       1419.35        25.76 o                         
   1  -3   2        761.15        716.64        17.37 o                         
   2  -3   2       1391.76       1440.28        33.56 o                         
   3  -3   2        630.07        701.34        28.52 o                         
   4  -3   2        372.84        361.06        14.73 o                         
   5  -3   2         27.12         42.44        10.21 o                         
   6  -3   2          3.88          5.47         3.41 o                         
   7  -3   2          4.56          4.20         3.82 o                         
   8  -3   2         10.87         19.16         5.75 o                         
   9  -3   2         61.23         73.79        13.55 o                         
  -8  -2   2          7.75          3.59         2.38 o                         
  -7  -2   2        174.76        152.80        11.09 o                         
  -6  -2   2        546.95        532.13        15.11 o                         
  -5  -2   2        293.37        295.60         7.98 o                         
  -4  -2   2       1079.15       1166.45        19.33 o                         
  -3  -2   2        478.64        489.20        15.31 o                         
  -2  -2   2       1372.66       1262.43        37.69 o                         
  -1  -2   2       2508.09       2845.11       101.47 o                         
   0  -2   2        882.07        962.38        15.00 o                         
   1  -2   2         48.50         34.49         1.49 o                         
   2  -2   2         77.54         84.64         2.44 o                         
   3  -2   2         66.06         68.03         4.64 o                         
   4  -2   2        314.01        309.01        23.75 o                         
   5  -2   2          1.65          2.36         2.43 o                         
   6  -2   2          5.66         18.97         3.34 o                         
   7  -2   2         14.90         15.32         4.77 o                         
   8  -2   2         37.76         35.15         7.22 o                         
   9  -2   2          0.11          2.24         3.64 o                         
  -9  -1   2         33.06         26.57         6.21 o                         
  -8  -1   2         29.38         27.13         4.05 o                         
  -7  -1   2         62.13         65.87         5.58 o                         
  -6  -1   2        272.61        277.43         9.88 o                         
  -5  -1   2         85.17         78.79         3.87 o                         
  -4  -1   2        377.63        362.73         7.84 o                         
  -3  -1   2        544.59        510.55        21.91 o                         
  -2  -1   2       2667.40       2707.47        26.42 o                         
  -1  -1   2        344.39        343.24         5.95 o                         
   0  -1   2       4600.44       4498.98        47.77 o                         
   1  -1   2        131.39        125.37        11.92 o                         
   2  -1   2        113.17         89.66         3.44 o                         
   3  -1   2         16.29         25.03         1.97 o                         
   4  -1   2         53.87         53.31         3.15 o                         
   5  -1   2         20.46         36.91         5.93 o                         
   6  -1   2        551.55        542.45        18.65 o                         
   7  -1   2         69.13         72.08         6.40 o                         
   8  -1   2          7.11         10.06         3.21 o                         
   9  -1   2         11.22         14.28         5.09 o                         
  -9   0   2          5.75         10.39         5.11 o                         
  -8   0   2         14.16         17.27         3.61 o                         
  -7   0   2          1.50          8.41         4.41 o                         
  -6   0   2         43.91         36.10         4.93 o                         
  -5   0   2          2.48         12.27         3.04 o                         
  -4   0   2         13.06         24.75         2.11 o                         
  -3   0   2         19.59         23.53         1.55 o                         
  -2   0   2        168.88        191.59         6.05 o                         
  -1   0   2        238.69        232.13        14.82 o                         
   1   0   2       1704.33       1700.14        21.37 o                         
   2   0   2        954.65        954.40        17.22 o                         
   3   0   2        108.51        123.53         3.88 o                         
   4   0   2        110.41        124.28         4.72 o                         
   5   0   2        478.34        485.13        14.00 o                         
   6   0   2        293.11        319.36        12.57 o                         
   7   0   2          0.43         13.91         3.75 o                         
   8   0   2         63.29         65.85         6.80 o                         
   9   0   2          4.52          5.13         4.46 o                         
  -9   1   2          1.85          2.85         3.95 o                         
  -8   1   2         35.09         39.19         7.03 o                         
  -7   1   2         32.15         33.05         4.49 o                         
  -6   1   2          4.44          5.21         2.30 o                         
  -5   1   2         79.23         82.55         4.76 o                         
  -4   1   2          0.60          4.26         1.46 o                         
  -3   1   2        316.25        311.34        15.92 o                         
  -2   1   2       1242.99       1083.65        26.29 o                         
  -1   1   2       1550.63       1267.98        40.17 o                         
   0   1   2       7297.52       7299.35        64.17 o                         
   1   1   2        143.25        172.48         4.74 o                         
   2   1   2       1429.86       1415.89        17.22 o                         
   3   1   2         40.26         48.44         3.36 o                         
   4   1   2        815.53        858.47        17.28 o                         
   5   1   2        183.80        188.44         7.01 o                         
   6   1   2         31.13         36.83         3.88 o                         
   7   1   2         11.33         12.50         3.18 o                         
   8   1   2          1.29          7.32         7.42 o                         
   9   1   2         32.47         36.48         8.28 o                         
  -8   2   2         24.30         19.48         4.68 o                         
  -7   2   2        206.32        213.03        11.24 o                         
  -6   2   2        120.38        117.59         7.63 o                         
  -5   2   2         91.92        115.91         5.90 o                         
  -4   2   2        310.51        284.53         8.30 o                         
  -3   2   2        572.73        512.17        10.09 o                         
  -2   2   2        729.28        643.60        16.71 o                         
  -1   2   2         23.68         30.09         3.03 o                         
   0   2   2         15.48         18.65         2.08 o                         
   1   2   2       1103.31       1013.92        27.28 o                         
   2   2   2        164.20        208.23         6.63 o                         
   3   2   2         63.13         54.22         3.13 o                         
   4   2   2          0.41          3.57         1.88 o                         
   5   2   2          0.79          0.34         1.46 o                         
   6   2   2        251.26        239.75        14.12 o                         
   7   2   2         20.74         24.17         3.12 o                         
   8   2   2         24.08         17.38         5.92 o                         
   9   2   2         31.30         36.52         8.48 o                         
  -9   3   2          0.91         -2.45         5.58 o                         
  -8   3   2          1.54          3.48         2.90 o                         
  -7   3   2         57.60         47.49         6.83 o                         
  -6   3   2        508.15        500.99        39.29 o                         
  -5   3   2        275.78        269.56         9.70 o                         
  -4   3   2         40.51         41.84         3.37 o                         
  -3   3   2        369.69        359.87        18.74 o                         
  -2   3   2        591.29        542.30        29.07 o                         
  -1   3   2        773.39        757.56        18.38 o                         
   0   3   2         19.35         22.08         1.33 o                         
   1   3   2        188.99        153.13         5.59 o                         
   2   3   2          0.07          3.89         1.28 o                         
   3   3   2        200.12        216.03         8.11 o                         
   4   3   2          3.34         11.16         2.82 o                         
   5   3   2          7.65         10.15         2.98 o                         
   6   3   2         54.60         52.09         6.71 o                         
   7   3   2         34.80         28.13         8.37 o                         
   8   3   2         17.91         14.67         5.33 o                         
   9   3   2         10.41         15.19         7.02 o                         
  -9   4   2         11.81         18.09         9.93 o                         
  -8   4   2          7.31          7.30         5.10 o                         
  -7   4   2         40.08         28.77         4.78 o                         
  -6   4   2         21.03         23.95         4.17 o                         
  -5   4   2         29.25         33.77         3.74 o                         
  -4   4   2          4.96         10.92         2.98 o                         
  -3   4   2         24.15         23.54         2.32 o                         
  -2   4   2         80.63         96.48         9.26 o                         
  -1   4   2         16.08         29.27         2.97 o                         
   0   4   2          0.04         12.06         1.55 o                         
   1   4   2          0.86         27.32         4.97 o                         
   2   4   2         26.58         48.88        12.57 o                         
   3   4   2         82.32         71.60         4.79 o                         
   4   4   2        166.21        183.43        13.22 o                         
   5   4   2          2.50          2.95         3.71 o                         
   6   4   2        138.13        135.20        13.22 o                         
   7   4   2          3.66          6.80         4.03 o                         
   8   4   2          4.72         13.02         7.42 o                         
  -8   5   2          0.69          1.28         3.84 o                         
  -7   5   2          4.62          8.95         4.63 o                         
  -6   5   2          1.70         -0.44         2.37 o                         
  -5   5   2         60.39         58.46         5.37 o                         
  -4   5   2        318.93        307.53        10.68 o                         
  -3   5   2        184.42        185.77         7.29 o                         
  -2   5   2          6.42          8.76         1.06 o                         
  -1   5   2         38.71         41.29         2.37 o                         
   0   5   2          8.30         11.86         1.54 o                         
   1   5   2         31.39         33.31         3.00 o                         
   2   5   2          0.30          4.61         2.02 o                         
   3   5   2         97.59        127.19        15.89 o                         
   4   5   2        112.13        144.77        17.88 o                         
   5   5   2          4.21          9.66         4.12 o                         
   6   5   2          0.11         -0.72         2.98 o                         
   7   5   2         39.52         47.43        13.43 o                         
   8   5   2         28.60         20.54         6.12 o                         
  -8   6   2         62.70         55.60        10.94 o                         
  -7   6   2          5.54         10.64         5.34 o                         
  -6   6   2         45.04         43.32         7.84 o                         
  -5   6   2         15.99         18.75         4.94 o                         
  -4   6   2         68.94         73.73         4.65 o                         
  -3   6   2        311.20        299.75        14.90 o                         
  -2   6   2         14.10         14.96         4.52 o                         
  -1   6   2         12.33         16.12         1.61 o                         
   0   6   2        223.22        236.99         6.88 o                         
   1   6   2        297.34        276.74        15.63 o                         
   2   6   2        118.12        110.84         6.41 o                         
   3   6   2         74.47         79.39         7.11 o                         
   4   6   2        114.35        118.47        16.65 o                         
   5   6   2         12.95         18.25         4.52 o                         
   6   6   2         32.40         30.60         6.34 o                         
   7   6   2          6.40          6.20         4.39 o                         
  -7   7   2         35.58         41.75         9.28 o                         
  -6   7   2          1.17          0.43         2.97 o                         
  -5   7   2          0.13          2.61         5.82 o                         
  -4   7   2        281.12        273.63        17.52 o                         
  -3   7   2         93.90         89.29         7.03 o                         
  -2   7   2         18.97         30.15         4.10 o                         
  -1   7   2          7.01         16.28         3.30 o                         
   0   7   2        108.79         96.85         8.42 o                         
   1   7   2        224.18        209.05        13.45 o                         
   2   7   2         44.64         59.85        14.35 o                         
   3   7   2         42.35         44.68         5.76 o                         
   4   7   2          0.75          7.87         3.71 o                         
   5   7   2         19.16         29.76        10.27 o                         
   6   7   2         31.51         33.84         7.40 o                         
   7   7   2          0.63          0.02         3.14 o                         
  -7   8   2          2.89         -2.22         4.40 o                         
  -6   8   2         71.44         63.27        10.19 o                         
  -5   8   2          3.33          5.55         4.24 o                         
  -4   8   2         44.55         40.19         7.09 o                         
  -3   8   2          2.09          2.17         1.89 o                         
  -2   8   2         24.81         11.65         2.36 o                         
  -1   8   2          0.24         -1.17         1.59 o                         
   0   8   2         49.69         32.19         3.35 o                         
   1   8   2          0.30          0.37         1.65 o                         
   2   8   2         39.61         38.79         5.95 o                         
   3   8   2         55.36         69.60        15.97 o                         
   4   8   2        149.42        167.44        13.26 o                         
   5   8   2          1.51          3.45         5.33 o                         
   6   8   2          6.23          9.48         5.21 o                         
  -6   9   2         45.14         38.51         8.94 o                         
  -5   9   2         40.39         46.20         9.90 o                         
  -4   9   2          0.10         -1.09         3.32 o                         
  -3   9   2         32.51         40.74         7.63 o                         
  -2   9   2        198.12        165.31        20.33 o                         
  -1   9   2          8.38          9.36         2.59 o                         
   0   9   2         51.84         44.89         3.79 o                         
   1   9   2          0.00          3.56         2.40 o                         
   2   9   2         29.85         30.00         7.11 o                         
   3   9   2         10.70         10.52         4.25 o                         
   4   9   2         26.48         36.32         7.06 o                         
   5   9   2          4.53          6.70         4.17 o                         
  -5  10   2         13.51         14.43         6.27 o                         
  -4  10   2          0.41         -1.10         4.05 o                         
  -3  10   2         57.45         59.86         9.57 o                         
  -2  10   2         39.08         40.65         7.54 o                         
  -1  10   2          0.07         -0.82         1.23 o                         
   0  10   2          5.56          8.74         2.39 o                         
   1  10   2         25.22         32.71         5.20 o                         
   2  10   2          7.46          4.26         3.22 o                         
   3  10   2          9.35          7.26         4.36 o                         
   4  10   2         34.08         33.14         7.31 o                         
  -3  11   2          0.14          3.54         5.18 o                         
  -2  11   2          0.16          6.44         6.13 o                         
  -1  11   2          1.83          5.52         6.44 o                         
   0  11   2          0.20          0.88         1.84 o                         
   1  11   2          0.02         -2.00         2.17 o                         
   2  11   2          2.91          0.79         2.31 o                         
  -3 -11   3          7.12          5.70         4.58 o                         
  -2 -11   3          0.01          4.31         3.44 o                         
   0 -11   3          0.13          1.49         3.19 o                         
   1 -11   3          1.58          2.99         4.33 o                         
   2 -11   3         11.76          8.61         6.21 o                         
   3 -11   3          3.67          6.49         6.47 o                         
  -4 -10   3          6.31          9.65         4.72 o                         
  -3 -10   3         14.97         27.66         6.63 o                         
  -2 -10   3         11.92         18.26         4.96 o                         
  -1 -10   3          1.03          1.55         2.30 o                         
   0 -10   3          0.38         -2.35         3.52 o                         
   1 -10   3          2.36          5.20         4.33 o                         
   2 -10   3          2.66          5.70         5.16 o                         
   3 -10   3          5.49          0.91         4.63 o                         
   4 -10   3          7.83          8.83         6.90 o                         
   5 -10   3         43.95         56.27        12.77 o                         
  -6  -9   3          6.46          7.74         5.02 o                         
  -5  -9   3         38.27         45.03        15.21 o                         
  -4  -9   3         46.73         43.03         7.40 o                         
  -3  -9   3        128.36        146.81        12.82 o                         
  -2  -9   3        126.20        136.10        11.85 o                         
  -1  -9   3          0.14         -0.04         1.48 o                         
   0  -9   3          0.94          4.98         2.50 o                         
   1  -9   3          0.49          4.21         3.80 o                         
   2  -9   3        162.50        143.55        14.93 o                         
   3  -9   3         44.03         54.16         9.49 o                         
   4  -9   3          1.84          3.53         4.88 o                         
   5  -9   3          1.12          2.07         4.48 o                         
   6  -9   3          2.18          1.59         5.41 o                         
  -6  -8   3         20.54         20.78         5.15 o                         
  -5  -8   3          7.65          7.75         3.88 o                         
  -4  -8   3         44.14         59.93         7.38 o                         
  -3  -8   3        220.03        252.05        19.33 o                         
  -2  -8   3         46.77         70.15         7.98 o                         
  -1  -8   3        223.39        253.23        14.25 o                         
   0  -8   3        195.95        204.11         9.96 o                         
   1  -8   3         21.31         20.63         2.70 o                         
   2  -8   3        689.60        690.73        72.20 o                         
   3  -8   3          7.19          9.75         7.27 o                         
   4  -8   3         10.68         15.04         7.08 o                         
   5  -8   3          9.30         10.31         6.62 o                         
   6  -8   3         16.01          1.99         4.71 o                         
   7  -8   3          5.04         15.34         7.73 o                         
  -7  -7   3          4.18          4.36         4.66 o                         
  -6  -7   3          0.35         -0.51         2.59 o                         
  -5  -7   3          0.16         -2.67         2.67 o                         
  -4  -7   3        190.98        206.86        35.04 o                         
  -3  -7   3          9.25          9.29         3.55 o                         
  -2  -7   3         83.85         90.46         7.30 o                         
  -1  -7   3         36.92         42.98         4.34 o                         
   0  -7   3          0.03          4.60         2.11 o                         
   1  -7   3        274.49        251.18        20.50 o                         
   2  -7   3          1.78          9.97         4.53 o                         
   3  -7   3        696.88        709.83        35.03 o                         
   4  -7   3          0.61          2.21         3.96 o                         
   5  -7   3          0.03         -3.13         4.52 o                         
   6  -7   3         64.05         49.97         9.86 o                         
   7  -7   3          0.21         -4.96         5.80 o                         
  -8  -6   3          8.12         22.93        16.00 o                         
  -7  -6   3         23.87         17.82         7.20 o                         
  -6  -6   3         15.62         28.27         5.40 o                         
  -5  -6   3         66.08         78.88         6.69 o                         
  -4  -6   3          0.94         47.09         5.92 o                         
  -3  -6   3         87.98         87.11        12.05 o                         
  -2  -6   3         12.54          7.26         6.16 o                         
  -1  -6   3          3.27          8.18         3.09 o                         
   0  -6   3        491.27        489.97        15.58 o                         
   1  -6   3         14.10         13.48         1.78 o                         
   2  -6   3          0.51          0.46         2.10 o                         
   3  -6   3        205.49        216.29        13.85 o                         
   4  -6   3         50.52         55.81        11.53 o                         
   5  -6   3        612.74        567.17        30.53 o                         
   6  -6   3         52.21         48.88         9.39 o                         
   7  -6   3         43.42         46.66        10.07 o                         
   8  -6   3          1.02          0.80         5.86 o                         
  -7  -5   3          0.00          1.00         2.35 o                         
  -6  -5   3          2.73          4.62         1.31 o                         
  -5  -5   3         18.62         15.39         2.21 o                         
  -4  -5   3         12.46          9.21         4.75 o                         
  -3  -5   3        227.68        270.51        19.95 o                         
  -2  -5   3          0.31          7.52         1.69 o                         
  -1  -5   3        113.57        133.78         5.76 o                         
   0  -5   3          3.88         13.14         2.07 o                         
   1  -5   3         24.27         30.51         2.29 o                         
   2  -5   3         44.94         45.24         5.07 o                         
   3  -5   3         13.97         25.76         5.45 o                         
   4  -5   3        137.76        136.32        10.74 o                         
   5  -5   3          0.22          9.19         4.42 o                         
   6  -5   3          0.06         12.11         6.22 o                         
   7  -5   3         18.00         26.59        10.21 o                         
   8  -5   3         11.53         13.51         6.61 o                         
  -8  -4   3          3.90          5.70        11.47 o                         
  -7  -4   3         18.85         22.07         3.84 o                         
  -6  -4   3         91.28         61.91        12.88 o                         
  -5  -4   3         21.47         20.21         4.10 o                         
  -4  -4   3        223.48        193.99        23.66 o                         
  -3  -4   3        103.06         87.40        12.02 o                         
  -2  -4   3         23.20         24.34         2.13 o                         
  -1  -4   3        298.43        312.77         7.62 o                         
   0  -4   3        376.34        375.00        15.07 o                         
   1  -4   3         89.48         79.60         6.43 o                         
   2  -4   3       1109.47       1192.16        33.91 o                         
   3  -4   3        115.88        126.94         8.17 o                         
   4  -4   3        118.81        130.96         9.62 o                         
   5  -4   3          3.41         11.84         4.14 o                         
   6  -4   3         44.87         40.36         6.78 o                         
   7  -4   3          1.47          0.75         4.26 o                         
   8  -4   3         45.14         53.94         9.99 o                         
   9  -4   3         83.29         81.60        11.62 o                         
  -9  -3   3         44.17         35.99        20.11 o                         
  -8  -3   3         59.39         46.11         6.04 o                         
  -7  -3   3        252.25        221.42        24.52 o                         
  -6  -3   3        281.35        258.66        19.00 o                         
  -5  -3   3        149.01        120.78         7.31 o                         
  -4  -3   3         20.64         24.56         1.73 o                         
  -3  -3   3        523.07        438.34        13.18 o                         
  -2  -3   3        157.40        173.78         5.39 o                         
  -1  -3   3       1370.44       1251.58        26.19 o                         
   0  -3   3        631.21        689.84        12.15 o                         
   1  -3   3        111.89        108.32         6.50 o                         
   2  -3   3        268.39        262.30        11.03 o                         
   3  -3   3        145.12        160.27         8.20 o                         
   4  -3   3          6.27          9.91         3.41 o                         
   5  -3   3          5.78          6.02         1.71 o                         
   6  -3   3          1.02          0.42         2.34 o                         
   7  -3   3         38.85         26.21         5.86 o                         
   8  -3   3         42.65         50.19         8.92 o                         
   9  -3   3          6.88          8.63         5.72 o                         
  -9  -2   3          0.48         11.16        11.16 o                         
  -8  -2   3         22.57         32.77        17.19 o                         
  -7  -2   3        409.65        366.28        17.87 o                         
  -6  -2   3        141.22        151.48         6.37 o                         
  -5  -2   3        329.60        342.17         8.77 o                         
  -4  -2   3        230.28        242.63         5.59 o                         
  -3  -2   3       2666.63       2546.24        65.37 o                         
  -2  -2   3         12.63         15.23         1.48 o                         
  -1  -2   3         16.65         27.57         1.40 o                         
   1  -2   3       1022.05        979.75        18.65 o                         
   2  -2   3        232.00        277.64         8.62 o                         
   3  -2   3        506.41        440.64        15.67 o                         
   4  -2   3        620.29        663.01        30.82 o                         
   5  -2   3         31.52         23.92         2.84 o                         
   6  -2   3        139.86        145.84         7.94 o                         
   7  -2   3          9.20         13.10         3.37 o                         
   8  -2   3          4.59          8.94         4.39 o                         
   9  -2   3         18.95         19.73         6.59 o                         
  -9  -1   3          3.78          6.89         4.28 o                         
  -8  -1   3          0.15          4.67         2.64 o                         
  -7  -1   3          1.62          7.67         2.59 o                         
  -6  -1   3        171.84        188.35         8.12 o                         
  -5  -1   3          4.19          1.17         2.22 o                         
  -4  -1   3       1108.86       1159.41        19.33 o                         
  -3  -1   3        873.70        865.49        23.28 o                         
  -2  -1   3       1967.23       1937.01        18.30 o                         
  -1  -1   3       8494.85       8632.15       187.23 o                         
   0  -1   3        948.00        891.04        11.78 o                         
   1  -1   3        236.99        199.23         4.28 o                         
   2  -1   3        423.33        381.00         9.99 o                         
   3  -1   3        914.15        932.50        16.74 o                         
   4  -1   3         19.37         25.84         2.54 o                         
   5  -1   3       1156.26       1109.15        26.87 o                         
   6  -1   3        129.98        139.31         8.13 o                         
   7  -1   3          5.87          9.35         3.22 o                         
   8  -1   3          2.77          1.57         2.92 o                         
   9  -1   3         17.43         22.64         5.54 o                         
  -9   0   3         15.45         26.26         7.09 o                         
  -8   0   3         18.74         23.95         4.40 o                         
  -7   0   3         35.67         43.56         5.24 o                         
  -6   0   3         29.95         37.38         5.83 o                         
  -5   0   3         58.07         60.75         3.57 o                         
  -4   0   3        902.92        884.18        22.94 o                         
  -3   0   3        421.68        478.33        17.38 o                         
  -2   0   3         27.06         37.26         1.08 o                         
  -1   0   3       1181.77       1217.30        14.82 o                         
   0   0   3       2395.17       2115.14        16.25 o                         
   1   0   3        581.77        555.12        10.53 o                         
   2   0   3        121.88        106.12         3.23 o                         
   3   0   3        193.04        173.05         5.49 o                         
   4   0   3         69.68         74.59         4.58 o                         
   5   0   3        103.37         96.76         5.35 o                         
   6   0   3         15.64         63.09         5.99 o                         
   7   0   3        397.81        398.02        16.18 o                         
   8   0   3         23.17         20.83         4.38 o                         
   9   0   3         68.60         69.97        14.04 o                         
  -9   1   3          7.50          7.13         4.61 o                         
  -8   1   3          1.22          2.14         2.99 o                         
  -7   1   3          0.05          0.09         1.99 o                         
  -6   1   3          0.71          2.37         1.90 o                         
  -5   1   3         24.35         30.06         3.14 o                         
  -4   1   3         91.16         79.95         3.71 o                         
  -3   1   3        524.42        485.57        11.28 o                         
  -2   1   3        644.65        524.69         7.40 o                         
  -1   1   3         56.56         59.28         1.31 o                         
   0   1   3      16176.48      16679.23       142.35 o                         
   1   1   3        667.87        736.11        17.29 o                         
   2   1   3          0.37          2.41         0.78 o                         
   3   1   3        316.57        288.08         7.44 o                         
   4   1   3         70.46         67.88         3.37 o                         
   5   1   3          7.46          9.35         2.22 o                         
   6   1   3        302.29        277.61        10.69 o                         
   7   1   3        176.10        166.66        13.85 o                         
   8   1   3          0.65         -2.09         3.47 o                         
   9   1   3          4.39          6.51         4.69 o                         
  -9   2   3         48.90         43.49         8.11 o                         
  -8   2   3         12.21         17.27         4.20 o                         
  -7   2   3        126.84        120.57         8.25 o                         
  -6   2   3        543.41        543.66        18.43 o                         
  -5   2   3         73.46         69.40         4.55 o                         
  -4   2   3        269.63        280.19         8.20 o                         
  -3   2   3         29.86         41.74         2.81 o                         
  -2   2   3         51.69         51.80         4.75 o                         
  -1   2   3         38.83         27.21         2.39 o                         
   0   2   3       3714.76       3645.93        66.02 o                         
   1   2   3          0.01         12.21         0.36 o                         
   2   2   3          5.37         11.69         1.69 o                         
   3   2   3        353.01        376.03        23.98 o                         
   4   2   3        233.00        232.54        17.04 o                         
   5   2   3          2.98          2.18         1.27 o                         
   6   2   3        214.29        207.10        12.24 o                         
   7   2   3        125.46        134.46        12.42 o                         
   8   2   3         18.58         13.78         5.55 o                         
   9   2   3         70.92         71.09        10.43 o                         
  -9   3   3         12.32         17.41         9.56 o                         
  -8   3   3          0.15          1.14         2.55 o                         
  -7   3   3         40.16         34.39         4.98 o                         
  -6   3   3         14.15         25.88         4.24 o                         
  -5   3   3          3.90         21.55         4.20 o                         
  -4   3   3         23.62         42.93         3.21 o                         
  -3   3   3         11.03         20.47         2.02 o                         
  -2   3   3         42.26         53.76         7.34 o                         
  -1   3   3         22.47         52.14         7.14 o                         
   0   3   3        357.67        338.68        14.26 o                         
   1   3   3        174.06        185.45        13.29 o                         
   2   3   3        316.04        323.77         9.93 o                         
   3   3   3          0.40          6.92         1.94 o                         
   4   3   3        123.38        134.12         6.79 o                         
   5   3   3          3.42          4.13         2.53 o                         
   6   3   3         29.18         30.99         7.20 o                         
   7   3   3         15.97         14.16         4.37 o                         
   8   3   3         39.12         40.95        17.23 o                         
   9   3   3          0.19          4.17         5.95 o                         
  -9   4   3         20.30         22.69         9.32 o                         
  -8   4   3         34.00         32.19         7.13 o                         
  -7   4   3          0.44          4.70         3.03 o                         
  -6   4   3          5.21         10.81         3.21 o                         
  -5   4   3         34.52         39.67         4.38 o                         
  -4   4   3         31.62         28.39         3.48 o                         
  -3   4   3        496.26        503.38        11.44 o                         
  -2   4   3          3.16          9.05         1.25 o                         
  -1   4   3        166.50        145.28         5.28 o                         
   0   4   3       1371.22       1388.68        21.04 o                         
   1   4   3         21.98         48.10         6.71 o                         
   2   4   3        177.04        207.06        39.16 o                         
   3   4   3         22.07         40.98         6.50 o                         
   4   4   3         14.27         16.50         3.62 o                         
   5   4   3        338.17        328.87        17.41 o                         
   6   4   3          4.20          8.20         3.73 o                         
   7   4   3         49.88         50.64         9.26 o                         
   8   4   3         16.50         22.54         7.36 o                         
  -8   5   3        161.37        133.47        18.62 o                         
  -7   5   3          4.04          0.00         2.63 o                         
  -6   5   3          0.22          7.56         4.59 o                         
  -5   5   3         95.67         94.00         6.55 o                         
  -4   5   3        312.20        298.66        12.10 o                         
  -3   5   3        202.48        211.78         7.84 o                         
  -2   5   3        114.62        100.57         3.35 o                         
  -1   5   3         35.54         51.98         4.63 o                         
   0   5   3        198.95        195.37         6.09 o                         
   1   5   3         41.79         34.04         2.53 o                         
   2   5   3        282.93        299.96        11.09 o                         
   3   5   3          5.40         14.04         3.22 o                         
   4   5   3          7.92         21.69         4.12 o                         
   5   5   3         11.07         24.22         4.65 o                         
   6   5   3         83.67         95.40         9.62 o                         
   7   5   3         17.40         16.58         9.75 o                         
   8   5   3          0.15          0.27         3.05 o                         
  -8   6   3          0.17         -5.70         8.89 o                         
  -7   6   3          2.28         19.74         9.07 o                         
  -6   6   3        180.52        177.14        14.16 o                         
  -5   6   3         25.63         26.88         3.88 o                         
  -4   6   3        314.47        319.00        18.23 o                         
  -3   6   3          3.86          8.46         1.76 o                         
  -2   6   3          0.01         19.63         2.56 o                         
  -1   6   3         45.76         61.29         8.03 o                         
   0   6   3          5.06         22.39         2.28 o                         
   1   6   3         19.26         29.02         6.64 o                         
   2   6   3        193.69        194.06         9.20 o                         
   3   6   3        336.81        320.67        23.40 o                         
   4   6   3         26.78         24.28         4.19 o                         
   5   6   3          1.40          0.40         2.40 o                         
   6   6   3        142.74        121.69        22.85 o                         
   7   6   3          4.84         20.46         5.76 o                         
  -7   7   3         41.46         52.79        12.42 o                         
  -6   7   3          3.85          4.39         4.29 o                         
  -5   7   3          4.50          7.90         4.67 o                         
  -4   7   3          6.92         12.57         4.02 o                         
  -3   7   3         58.82         53.53         4.15 o                         
  -2   7   3         44.51         40.73         3.40 o                         
  -1   7   3         14.99         20.57         3.75 o                         
   0   7   3         29.55         34.40         3.16 o                         
   1   7   3        104.94        109.54         7.71 o                         
   2   7   3        140.64        141.31         8.55 o                         
   3   7   3         46.39         58.06         7.17 o                         
   4   7   3          2.08          5.75         3.45 o                         
   5   7   3         18.47         24.70         6.04 o                         
   6   7   3         19.18         24.39         6.08 o                         
   7   7   3          0.90         11.49        13.73 o                         
  -7   8   3         14.66         20.86         6.76 o                         
  -6   8   3         10.62         16.83         5.94 o                         
  -5   8   3          2.99          1.81         3.49 o                         
  -4   8   3         10.54         13.97         5.33 o                         
  -3   8   3         17.45         14.84         2.40 o                         
  -2   8   3         86.15         71.66         6.34 o                         
  -1   8   3         89.17         88.55        10.09 o                         
   0   8   3          4.64          4.88         2.19 o                         
   1   8   3         39.18         44.95         4.70 o                         
   2   8   3         35.22         35.31         5.07 o                         
   3   8   3        208.74        245.82        24.33 o                         
   4   8   3         41.59         63.70         9.19 o                         
   5   8   3         52.22         55.83         8.91 o                         
   6   8   3          2.12          2.00         3.73 o                         
  -6   9   3         32.39         33.64         9.39 o                         
  -5   9   3         29.74         32.49         7.23 o                         
  -4   9   3         25.03         24.98         6.15 o                         
  -3   9   3         17.58         20.53         5.61 o                         
  -2   9   3         24.22         34.37         4.70 o                         
  -1   9   3         13.51          8.98         2.43 o                         
   0   9   3         31.48         30.82         4.32 o                         
   1   9   3         48.19         52.33         7.33 o                         
   2   9   3         19.88         25.64         5.61 o                         
   3   9   3          0.16          3.96         5.00 o                         
   4   9   3         10.50         23.80         6.33 o                         
   5   9   3         59.65         63.41        10.56 o                         
  -5  10   3         14.57         10.19         6.50 o                         
  -4  10   3          0.06          1.64         3.40 o                         
  -3  10   3         40.72         40.12         8.12 o                         
  -2  10   3         90.54         92.05         9.69 o                         
  -1  10   3         65.75         61.81         4.72 o                         
   0  10   3          2.45          4.18         2.06 o                         
   1  10   3         22.14         23.18         4.21 o                         
   2  10   3          4.14         10.42         4.94 o                         
   3  10   3          4.71          5.09         4.01 o                         
   4  10   3          0.73          1.36         3.30 o                         
  -3  11   3         11.63         24.68         6.64 o                         
  -2  11   3         62.85         32.93         9.93 o                         
  -1  11   3          2.78          1.47         4.41 o                         
   0  11   3          0.70         -0.40         1.52 o                         
   1  11   3          9.96         10.27         3.49 o                         
   2  11   3         16.51         15.23         4.49 o                         
  -3 -11   4          0.32          2.89         4.90 o                         
  -2 -11   4          2.69         15.47         5.37 o                         
  -1 -11   4          4.34          5.52         5.27 o                         
   0 -11   4         55.54         56.45        38.97 o                         
   1 -11   4         15.70          8.80        10.21 o                         
   2 -11   4         46.86         52.46        11.18 o                         
   3 -11   4         81.47        116.06        17.13 o                         
  -4 -10   4         81.71         84.92        20.94 o                         
  -3 -10   4          0.37          2.55         3.34 o                         
  -2 -10   4          9.23          5.20         4.21 o                         
  -1 -10   4          1.07          1.74         2.40 o                         
   0 -10   4          4.35          5.10         3.85 o                         
   1 -10   4          3.03          7.52         8.64 o                         
   2 -10   4          4.58         17.02         8.28 o                         
   3 -10   4          1.68         -3.83         4.95 o                         
   4 -10   4         82.48        105.35        16.86 o                         
   5 -10   4          8.16          5.28         5.95 o                         
  -6  -9   4         27.79         20.66         6.13 o                         
  -5  -9   4        106.92        105.17        42.38 o                         
  -4  -9   4         13.43         18.12         5.38 o                         
  -3  -9   4          2.19          5.83         8.40 o                         
  -2  -9   4         27.59         22.67        10.97 o                         
  -1  -9   4        115.12        117.66        10.25 o                         
   0  -9   4         24.53         23.70         4.00 o                         
   1  -9   4          2.40          2.30         3.34 o                         
   2  -9   4          4.67          0.62         3.74 o                         
   3  -9   4         25.73         25.62         8.05 o                         
   4  -9   4         42.12         32.05         9.38 o                         
   5  -9   4         15.70         34.14         9.58 o                         
   6  -9   4         10.84         23.47         9.36 o                         
  -6  -8   4         30.35         28.41        15.30 o                         
  -5  -8   4          0.00          1.55         2.65 o                         
  -4  -8   4        236.95        253.11        46.49 o                         
  -3  -8   4          6.52          5.51         2.68 o                         
  -2  -8   4         96.39         93.55         8.88 o                         
  -1  -8   4        133.30        165.88        11.67 o                         
   0  -8   4          0.00          4.86         2.59 o                         
   1  -8   4         38.37         59.79         8.20 o                         
   2  -8   4          0.91         31.34        16.49 o                         
   3  -8   4          2.73          8.39         5.67 o                         
   4  -8   4         39.35         48.42        13.34 o                         
   5  -8   4         35.56         28.63         9.00 o                         
   6  -8   4         11.70         15.76         8.00 o                         
   7  -8   4          1.45         -4.08         5.59 o                         
  -7  -7   4         14.99         42.74        22.81 o                         
  -6  -7   4          1.91          3.92         2.90 o                         
  -5  -7   4         30.41         30.97         5.64 o                         
  -4  -7   4        363.40        370.02        20.08 o                         
  -3  -7   4         95.14         73.02        45.54 o                         
  -2  -7   4         35.28         36.48         6.62 o                         
  -1  -7   4         17.05         19.02         3.70 o                         
   0  -7   4        168.30        152.04         8.28 o                         
   1  -7   4        389.17        350.50        14.92 o                         
   2  -7   4         18.13         23.02         5.70 o                         
   3  -7   4        316.39        349.68        23.72 o                         
   4  -7   4          1.92         10.25         5.59 o                         
   5  -7   4          0.98         11.15         6.61 o                         
   6  -7   4         91.26         94.14        13.53 o                         
   7  -7   4          5.23          9.15         6.61 o                         
  -8  -6   4         16.13         19.31        12.45 o                         
  -7  -6   4         27.97         14.33         8.28 o                         
  -6  -6   4         12.02         13.96         3.80 o                         
  -5  -6   4          2.97          2.73         2.12 o                         
  -4  -6   4        663.95        691.28        24.56 o                         
  -3  -6   4          4.87         36.95         6.28 o                         
  -2  -6   4          1.53          6.12         3.59 o                         
  -1  -6   4          2.20         17.37         3.25 o                         
   0  -6   4         44.15         44.50         3.97 o                         
   1  -6   4         72.59         80.99         4.24 o                         
   2  -6   4       1117.51       1095.08        38.89 o                         
   3  -6   4        332.84        354.12        19.42 o                         
   4  -6   4          8.10          4.82         4.01 o                         
   5  -6   4        151.31        151.05        14.71 o                         
   6  -6   4          0.06          9.88         8.86 o                         
   7  -6   4         21.41         18.14         6.92 o                         
   8  -6   4         14.77         18.83         7.73 o                         
  -8  -5   4         42.63         41.33        20.36 o                         
  -7  -5   4         12.49         15.40         3.92 o                         
  -6  -5   4         26.48         22.26         2.36 o                         
  -5  -5   4          4.52          8.32         3.06 o                         
  -4  -5   4        466.69        425.54        30.94 o                         
  -3  -5   4         21.37         24.43         4.88 o                         
  -2  -5   4         18.17         26.67         2.65 o                         
  -1  -5   4         46.03         45.33         3.52 o                         
   0  -5   4        757.50        845.65        25.30 o                         
   1  -5   4         47.70         52.41         3.59 o                         
   2  -5   4         60.84         66.16         6.15 o                         
   3  -5   4        242.76        268.24        14.62 o                         
   4  -5   4        147.91        152.17        11.13 o                         
   5  -5   4        105.98        123.56        13.22 o                         
   6  -5   4        126.68        116.45        11.80 o                         
   7  -5   4        163.18        154.00        16.04 o                         
   8  -5   4         13.48          9.04         6.02 o                         
  -8  -4   4         18.90         28.27        14.53 o                         
  -7  -4   4        107.21         77.50         8.65 o                         
  -6  -4   4          0.48          2.89         1.36 o                         
  -5  -4   4         67.33         60.33         9.69 o                         
  -4  -4   4         67.48         65.84         2.74 o                         
  -3  -4   4        118.25        121.72         4.86 o                         
  -2  -4   4         32.81         29.91         2.84 o                         
  -1  -4   4          2.05         12.79         2.94 o                         
   0  -4   4        437.85        444.16        10.65 o                         
   1  -4   4        200.39        179.38         5.07 o                         
   2  -4   4         72.04         80.29         7.05 o                         
   3  -4   4        126.47        111.75         8.59 o                         
   4  -4   4        171.77        184.84        11.50 o                         
   5  -4   4         59.71         54.11         7.06 o                         
   6  -4   4        128.12        109.36        11.09 o                         
   7  -4   4        101.65         98.01        11.71 o                         
   8  -4   4          4.87          4.86         4.75 o                         
  -9  -3   4          0.24         -2.76         9.87 o                         
  -8  -3   4        159.32        107.03        20.73 o                         
  -7  -3   4         24.37         13.67         3.16 o                         
  -6  -3   4         11.42          9.22         2.45 o                         
  -5  -3   4        272.71        254.15         9.23 o                         
  -4  -3   4         70.22         74.16         3.14 o                         
  -3  -3   4         38.94         29.99         1.91 o                         
  -2  -3   4        194.53        189.35         4.27 o                         
  -1  -3   4       1512.33       1534.84        32.12 o                         
   0  -3   4         20.88         22.58         1.83 o                         
   1  -3   4       3884.72       3999.18       107.67 o                         
   2  -3   4          0.34          0.73         0.36 o                         
   3  -3   4       1311.16       1401.66        38.87 o                         
   4  -3   4         26.97         34.22         4.35 o                         
   5  -3   4         15.51         17.47         4.61 o                         
   6  -3   4        120.12        103.30         9.30 o                         
   7  -3   4         13.19         16.21         5.46 o                         
   8  -3   4          0.42          9.65         4.68 o                         
   9  -3   4         39.87         22.99         6.74 o                         
  -9  -2   4         45.38         34.75         6.37 o                         
  -8  -2   4         17.17         17.32         9.04 o                         
  -7  -2   4         13.75         20.72         4.05 o                         
  -6  -2   4          0.55          2.72         1.49 o                         
  -5  -2   4          2.27          1.83         1.09 o                         
  -4  -2   4         89.09         75.09         4.26 o                         
  -3  -2   4        170.40        156.30        11.55 o                         
  -2  -2   4        634.17        615.66        19.82 o                         
  -1  -2   4       2249.61       2080.28        27.83 o                         
   0  -2   4       4289.54       4143.56        49.76 o                         
   1  -2   4        108.11         98.34         3.51 o                         
   2  -2   4       1623.86       1602.26        15.90 o                         
   3  -2   4         93.24         79.29         3.26 o                         
   4  -2   4         43.49         47.79         5.40 o                         
   5  -2   4        520.21        485.66        16.51 o                         
   6  -2   4          3.28          4.08         1.92 o                         
   7  -2   4          1.53          3.27         3.14 o                         
   8  -2   4          1.79          2.42         3.22 o                         
   9  -2   4         55.97         59.02        10.04 o                         
  -9  -1   4         23.93         21.09         7.54 o                         
  -8  -1   4         48.08         57.94         7.47 o                         
  -7  -1   4        162.24        166.20        12.45 o                         
  -6  -1   4         20.61         21.70         2.79 o                         
  -5  -1   4          3.20          5.02         1.42 o                         
  -4  -1   4         66.24         62.53         2.69 o                         
  -3  -1   4          0.84          4.08         1.51 o                         
  -2  -1   4        117.05        100.65         3.13 o                         
  -1  -1   4       7401.70       7558.21        67.39 o                         
   0  -1   4       1655.34       1601.75        16.59 o                         
   1  -1   4         39.43         34.87         2.06 o                         
   2  -1   4       2697.27       2758.52        32.75 o                         
   3  -1   4         67.84         70.25         6.91 o                         
   4  -1   4        113.78        107.18         4.67 o                         
   5  -1   4         85.81         89.43         8.44 o                         
   6  -1   4         91.48         90.66         6.74 o                         
   7  -1   4         12.05         18.43         3.87 o                         
   8  -1   4          2.52          4.52         3.47 o                         
   9  -1   4         18.10         21.77         8.46 o                         
  -9   0   4          0.74          6.26         4.55 o                         
  -8   0   4          1.19          0.26         2.80 o                         
  -7   0   4          3.08          4.67         2.38 o                         
  -6   0   4          0.29          2.15         1.62 o                         
  -5   0   4         32.87         32.43         2.55 o                         
  -4   0   4         56.00         51.69         4.30 o                         
  -3   0   4        918.85        807.52        24.30 o                         
  -2   0   4          4.91          5.85         1.19 o                         
  -1   0   4       2889.65       2562.94        30.91 o                         
   0   0   4         51.11         67.36         1.38 o                         
   1   0   4         97.91         73.83         1.45 o                         
   2   0   4          3.05          6.41         1.15 o                         
   3   0   4        266.15        250.69        10.51 o                         
   4   0   4         41.24         46.53         3.22 o                         
   5   0   4          5.64         10.56         2.32 o                         
   6   0   4       1830.24       1910.74        50.14 o                         
   7   0   4         30.99         30.03         4.64 o                         
   8   0   4         29.68         27.12         4.70 o                         
   9   0   4          0.57         -2.02         5.64 o                         
  -9   1   4         43.05         41.54         8.89 o                         
  -8   1   4          4.88          4.25         3.57 o                         
  -7   1   4         67.02         62.23         5.78 o                         
  -6   1   4         16.73         19.13         3.45 o                         
  -5   1   4         44.24         47.39         4.02 o                         
  -4   1   4        328.44        261.93        21.17 o                         
  -3   1   4        654.81        668.22        13.02 o                         
  -2   1   4          3.48          2.90         0.67 o                         
  -1   1   4       1634.76       1399.67        49.16 o                         
   0   1   4          6.41         26.63         0.80 o                         
   1   1   4       1757.47       1662.95        23.62 o                         
   2   1   4        241.42        239.95        14.27 o                         
   3   1   4          0.43          8.58         4.02 o                         
   4   1   4        595.93        579.28        13.36 o                         
   5   1   4        339.47        309.74         9.82 o                         
   6   1   4          8.28         15.70         3.06 o                         
   7   1   4          0.09          4.74         2.59 o                         
   8   1   4          3.20          5.55         4.63 o                         
   9   1   4         19.75         22.17         8.95 o                         
  -9   2   4         26.04         36.04         7.27 o                         
  -8   2   4         13.59         12.83         4.27 o                         
  -7   2   4         50.38         44.75         5.21 o                         
  -6   2   4         81.28         69.08        14.70 o                         
  -5   2   4         47.38         47.62         3.74 o                         
  -4   2   4         10.54         33.17         2.61 o                         
  -3   2   4        223.62        207.68         5.44 o                         
  -2   2   4        168.88        155.93         4.66 o                         
  -1   2   4       1400.19       1246.53        19.67 o                         
   0   2   4        263.53        223.05         8.12 o                         
   1   2   4       2108.82       2171.18        27.61 o                         
   2   2   4         51.11         45.02         7.27 o                         
   3   2   4        417.17        468.85        15.38 o                         
   4   2   4        693.77        653.16        23.79 o                         
   5   2   4        124.28        123.15         8.32 o                         
   6   2   4          7.16         22.73         5.00 o                         
   7   2   4          2.81          6.64         6.01 o                         
   8   2   4         59.18         63.45         9.01 o                         
   9   2   4         60.49         65.58        10.61 o                         
  -9   3   4         31.09         24.22         7.30 o                         
  -8   3   4          1.29         -1.68         3.47 o                         
  -7   3   4         30.52         26.80         4.63 o                         
  -6   3   4        697.04        656.28        25.73 o                         
  -5   3   4         38.15         28.23         3.28 o                         
  -4   3   4         10.35          6.27         1.92 o                         
  -3   3   4        335.46        353.72         8.48 o                         
  -2   3   4          0.04         25.16         1.91 o                         
  -1   3   4          7.02         42.50         2.62 o                         
   0   3   4        707.55        689.26        32.93 o                         
   1   3   4        594.27        544.59        11.89 o                         
   2   3   4       2120.32       2048.95        40.26 o                         
   3   3   4         18.63         32.63         3.63 o                         
   4   3   4         30.87         34.59         4.91 o                         
   5   3   4        318.92        329.62        14.24 o                         
   6   3   4          0.29          1.51         2.47 o                         
   7   3   4         28.42         32.58         6.66 o                         
   8   3   4          3.15          5.11         4.41 o                         
  -9   4   4          0.52          0.61         5.58 o                         
  -8   4   4          0.18         -0.55         4.35 o                         
  -7   4   4         97.75         84.17        11.53 o                         
  -6   4   4        798.46        743.76        30.31 o                         
  -5   4   4        203.02        206.37        16.10 o                         
  -4   4   4          0.57          4.78         1.90 o                         
  -3   4   4        185.21        180.38         6.86 o                         
  -2   4   4        360.76        379.25        14.02 o                         
  -1   4   4        518.15        535.88        14.06 o                         
   0   4   4         34.32         26.51         2.85 o                         
   1   4   4          5.75          8.89         1.45 o                         
   2   4   4        176.63        190.83        12.18 o                         
   3   4   4          0.25         44.98        14.96 o                         
   4   4   4        330.36        378.29        15.73 o                         
   5   4   4         42.61         46.63         6.99 o                         
   6   4   4          0.22         -2.56         2.70 o                         
   7   4   4        107.44        103.04        10.31 o                         
   8   4   4          2.06          1.99         3.63 o                         
  -8   5   4         50.33         58.32        16.50 o                         
  -7   5   4          5.47          4.82         5.21 o                         
  -6   5   4         33.82         35.41         4.98 o                         
  -5   5   4          5.13          7.98         3.15 o                         
  -4   5   4        414.30        418.26        13.59 o                         
  -3   5   4        217.56        260.95        15.36 o                         
  -2   5   4        121.26        122.18         4.25 o                         
  -1   5   4         17.87         41.10         2.25 o                         
   0   5   4        111.32        100.22         3.46 o                         
   1   5   4         30.59         37.54         2.79 o                         
   2   5   4         14.93         19.50         4.32 o                         
   3   5   4        131.56        143.45        15.95 o                         
   4   5   4         68.12         64.85         6.41 o                         
   5   5   4          0.18          1.85         2.79 o                         
   6   5   4          1.44          1.49         4.20 o                         
   7   5   4         16.64         23.71        12.20 o                         
   8   5   4          1.98          0.99         3.69 o                         
  -8   6   4          4.99          7.48         8.40 o                         
  -7   6   4          0.00          1.07         3.23 o                         
  -6   6   4          2.85          2.68         3.21 o                         
  -5   6   4          5.11          7.88         3.47 o                         
  -4   6   4        157.46        158.00         8.57 o                         
  -3   6   4        105.53        107.61         4.93 o                         
  -2   6   4          1.55          9.01         2.23 o                         
  -1   6   4          1.66         13.63         2.68 o                         
   0   6   4         11.46         22.10         2.81 o                         
   1   6   4         11.86         30.05        12.02 o                         
   2   6   4         45.18         55.81         5.31 o                         
   3   6   4          3.85         27.59         4.37 o                         
   4   6   4          0.14          1.52         4.90 o                         
   5   6   4          1.25          6.77         4.12 o                         
   6   6   4          3.48         12.71         9.75 o                         
   7   6   4         19.80         28.65         6.63 o                         
  -7   7   4         12.05          5.29         4.62 o                         
  -6   7   4         23.89         22.90         6.03 o                         
  -5   7   4         44.95         36.90         6.98 o                         
  -4   7   4          3.21          7.23         2.32 o                         
  -3   7   4          7.08          9.87         2.00 o                         
  -2   7   4          2.77          1.39         1.13 o                         
  -1   7   4         10.87         10.16         1.71 o                         
   0   7   4        175.58        159.31         5.52 o                         
   1   7   4         80.99         88.01        12.79 o                         
   2   7   4         59.80         71.03         6.10 o                         
   3   7   4          5.93         15.85         4.08 o                         
   4   7   4         29.17         32.47         5.81 o                         
   5   7   4         16.76         19.21         5.39 o                         
   6   7   4          0.08         -0.44         2.94 o                         
   7   7   4          1.58          1.04         4.66 o                         
  -7   8   4         15.48         33.97        13.61 o                         
  -6   8   4         14.40         13.92         6.16 o                         
  -5   8   4         22.56         23.38         6.71 o                         
  -4   8   4         16.20         27.67         9.38 o                         
  -3   8   4         72.99         62.79         4.09 o                         
  -2   8   4          7.55         25.55         5.67 o                         
  -1   8   4          2.59          6.77         2.96 o                         
   0   8   4        137.73        112.14         5.19 o                         
   1   8   4         41.18         51.28         5.86 o                         
   2   8   4         50.13         52.75         6.39 o                         
   3   8   4         56.65         63.63         6.93 o                         
   4   8   4         39.33         46.48         7.45 o                         
   5   8   4          4.29          4.13         4.33 o                         
   6   8   4         14.60         22.31         8.86 o                         
  -6   9   4          0.88          4.80         6.74 o                         
  -5   9   4          1.30          3.52         4.10 o                         
  -4   9   4         22.12         29.83         6.71 o                         
  -3   9   4          0.92          1.10         1.40 o                         
  -2   9   4         10.27         13.94         2.35 o                         
  -1   9   4         51.61         35.78         5.20 o                         
   0   9   4          5.91         12.96         2.94 o                         
   1   9   4          4.53          5.14         3.10 o                         
   2   9   4         10.97         19.05         4.44 o                         
   3   9   4         97.13        108.01        10.83 o                         
   4   9   4         21.04         21.58         6.18 o                         
   5   9   4          0.13         12.11         5.88 o                         
  -4  10   4          0.02         -0.81         3.12 o                         
  -3  10   4          6.96          5.74         3.66 o                         
  -2  10   4          2.71          1.74         4.41 o                         
  -1  10   4          4.70          2.65         1.83 o                         
   0  10   4          8.43          7.09         2.29 o                         
   1  10   4          0.07          1.15         2.05 o                         
   2  10   4         16.47         21.18         4.52 o                         
   3  10   4         22.52         30.43         5.85 o                         
  -2  11   4          2.78          3.74         6.50 o                         
  -1  11   4          1.87          7.60         5.40 o                         
   0  11   4          0.06          2.90         2.20 o                         
   1  11   4          3.65         -0.01         1.62 o                         
  -3 -11   5          0.07          5.07         4.31 o                         
  -2 -11   5         17.59         14.90         6.44 o                         
  -1 -11   5          0.36          2.64         3.67 o                         
   0 -11   5          7.33         -0.51         3.03 o                         
   1 -11   5         15.97         13.03         9.41 o                         
   2 -11   5         16.85         21.58         8.46 o                         
   3 -11   5          0.57         -2.32         5.46 o                         
  -4 -10   5          6.44          2.29         3.68 o                         
  -3 -10   5          3.23          9.10         4.51 o                         
  -2 -10   5          0.28          3.44         2.91 o                         
  -1 -10   5         47.57         24.63         8.03 o                         
   0 -10   5         81.66         42.38        31.12 o                         
   1 -10   5          0.00          7.39         5.02 o                         
   2 -10   5          0.22          4.50         4.94 o                         
   3 -10   5         17.84          6.91         6.36 o                         
   4 -10   5          0.02         -1.70         5.86 o                         
   5 -10   5          8.75         12.84         7.67 o                         
  -5  -9   5          1.82         -1.30         2.38 o                         
  -4  -9   5          0.21          4.36         5.06 o                         
  -3  -9   5        316.80        363.66        30.23 o                         
  -2  -9   5         14.95         11.03         5.93 o                         
  -1  -9   5         55.28         69.09         7.99 o                         
   0  -9   5          9.26         12.53         3.81 o                         
   1  -9   5          1.86          6.10         4.45 o                         
   2  -9   5        163.24        178.16        17.26 o                         
   3  -9   5          3.13          4.31         5.17 o                         
   4  -9   5          4.54          3.45         5.13 o                         
   5  -9   5         14.80          5.41         6.12 o                         
   6  -9   5         22.83         25.32        10.00 o                         
  -6  -8   5          4.19          3.70         3.31 o                         
  -5  -8   5         71.77         55.85         9.69 o                         
  -4  -8   5         10.06          9.70         4.38 o                         
  -3  -8   5        180.54        205.06        20.09 o                         
  -2  -8   5          1.14         -0.78         1.94 o                         
  -1  -8   5        291.20        330.75        17.59 o                         
   0  -8   5         44.88         57.49         5.51 o                         
   1  -8   5        292.78        300.59        19.84 o                         
   2  -8   5        483.54        514.04        30.18 o                         
   3  -8   5        164.39        188.23        23.74 o                         
   4  -8   5          9.29         16.02         7.79 o                         
   5  -8   5         15.14         24.10         8.79 o                         
   6  -8   5         35.93         30.18         9.30 o                         
   7  -8   5          4.03          3.22         5.98 o                         
  -6  -7   5          4.02          6.03         3.92 o                         
  -5  -7   5         18.80         16.94         6.25 o                         
  -4  -7   5          1.44          2.88         2.27 o                         
  -3  -7   5         61.43         88.97         7.74 o                         
  -2  -7   5        297.49        307.77        15.77 o                         
  -1  -7   5        543.59        570.72        22.40 o                         
   0  -7   5         92.33         94.20         6.77 o                         
   1  -7   5        145.51        152.86        12.35 o                         
   2  -7   5        171.85        175.26        14.59 o                         
   3  -7   5       1094.12       1131.68        53.00 o                         
   4  -7   5          7.44          2.12         3.81 o                         
   5  -7   5         75.98         60.02        10.39 o                         
   6  -7   5         11.08         13.48         8.77 o                         
   7  -7   5          2.02          4.61         5.35 o                         
  -7  -6   5         53.92         73.65        23.30 o                         
  -6  -6   5          8.55          8.47         2.14 o                         
  -5  -6   5         63.57         37.12         9.16 o                         
  -4  -6   5          0.41          3.60         3.53 o                         
  -3  -6   5        283.89        318.77        13.41 o                         
  -2  -6   5         98.34        111.76         7.83 o                         
  -1  -6   5         46.88         57.66         4.67 o                         
   0  -6   5         99.30        107.88         5.86 o                         
   1  -6   5        162.37        162.64        11.54 o                         
   2  -6   5        104.53         91.03        10.18 o                         
   3  -6   5        230.80        257.74        16.55 o                         
   4  -6   5        100.62        105.63        12.67 o                         
   5  -6   5        112.54        115.45        13.22 o                         
   6  -6   5          2.92          1.58         4.45 o                         
   7  -6   5        113.50         90.17        13.10 o                         
   8  -6   5         29.66         33.54        10.54 o                         
  -8  -5   5         24.28         29.06        16.92 o                         
  -7  -5   5          9.05          7.14         2.85 o                         
  -6  -5   5          3.77          4.35         1.27 o                         
  -5  -5   5          9.59         12.46         3.72 o                         
  -4  -5   5        211.14        217.04         7.26 o                         
  -3  -5   5        873.29        863.20        26.67 o                         
  -2  -5   5        193.80        194.13         6.74 o                         
  -1  -5   5         22.14         32.21         3.17 o                         
   0  -5   5        431.37        415.71        13.59 o                         
   1  -5   5         20.34         24.94         2.46 o                         
   2  -5   5          6.89         18.61         3.95 o                         
   3  -5   5         35.16         33.09         6.13 o                         
   4  -5   5          0.78          1.63         2.97 o                         
   5  -5   5        858.34        830.06        39.67 o                         
   6  -5   5        104.89        118.68        13.08 o                         
   7  -5   5        136.21        140.79        16.04 o                         
   8  -5   5         39.10         37.93         9.89 o                         
  -8  -4   5          2.27          1.93         2.25 o                         
  -7  -4   5          2.77          3.16         2.18 o                         
  -6  -4   5         62.49         48.35         7.42 o                         
  -5  -4   5        205.08        186.41        13.58 o                         
  -4  -4   5          0.29          6.25         1.19 o                         
  -3  -4   5         24.45         23.59         4.40 o                         
  -2  -4   5        687.45        740.01        15.37 o                         
  -1  -4   5        229.09        239.59         7.15 o                         
   0  -4   5        216.21        204.84         6.78 o                         
   1  -4   5        666.13        708.22        16.38 o                         
   2  -4   5          0.57          2.68         2.25 o                         
   3  -4   5        819.64        832.43        28.16 o                         
   4  -4   5         18.71         29.80         5.46 o                         
   5  -4   5         48.35         47.08         7.98 o                         
   6  -4   5         20.57         17.41         6.01 o                         
   7  -4   5          2.03          6.59         9.14 o                         
   8  -4   5          6.13          7.07         5.27 o                         
  -9  -3   5          1.62         29.43        15.76 o                         
  -8  -3   5         14.19         16.80        14.62 o                         
  -7  -3   5         96.96         71.89         6.17 o                         
  -6  -3   5          4.61          7.19         1.75 o                         
  -5  -3   5         34.51         31.93         6.02 o                         
  -4  -3   5        133.43        126.77         9.95 o                         
  -3  -3   5        138.38        147.15         3.36 o                         
  -2  -3   5       1052.80       1106.78        23.28 o                         
  -1  -3   5         15.11         11.58         1.85 o                         
   0  -3   5       1161.83       1268.34        21.93 o                         
   1  -3   5          0.03         10.96         1.46 o                         
   2  -3   5         14.81         13.13         1.03 o                         
   3  -3   5        208.09        187.94         9.99 o                         
   4  -3   5         81.05         79.18         9.88 o                         
   5  -3   5        146.03        154.69        11.67 o                         
   6  -3   5         29.28         19.84         6.04 o                         
   7  -3   5          0.64          1.23         3.16 o                         
   8  -3   5          3.66          6.02         4.71 o                         
   9  -3   5         10.72         12.25         8.22 o                         
  -9  -2   5          0.02         -2.25         3.59 o                         
  -8  -2   5          0.03          2.08         3.28 o                         
  -7  -2   5         22.37         24.14         5.24 o                         
  -6  -2   5        173.82        146.21         6.65 o                         
  -5  -2   5         13.48         14.42         3.76 o                         
  -4  -2   5         49.34         49.37         5.23 o                         
  -3  -2   5         24.15         21.98         2.32 o                         
  -2  -2   5        241.21        250.94         4.84 o                         
  -1  -2   5          0.32          9.85         1.09 o                         
   0  -2   5       1014.86        996.72        15.72 o                         
   1  -2   5       1612.57       1560.69        21.04 o                         
   2  -2   5        891.56        910.39        31.95 o                         
   3  -2   5        983.76       1163.98        48.27 o                         
   4  -2   5         13.95         10.45         2.84 o                         
   5  -2   5         26.31         15.39         2.65 o                         
   6  -2   5          0.70         -1.24         2.58 o                         
   7  -2   5          8.20         13.88         4.78 o                         
   8  -2   5         43.40         46.55         7.97 o                         
   9  -2   5         31.96         37.29         7.85 o                         
  -9  -1   5          0.11         -1.73         3.22 o                         
  -8  -1   5          0.11          1.85         3.35 o                         
  -7  -1   5        371.46        399.83        20.84 o                         
  -6  -1   5         35.27         30.42         4.36 o                         
  -5  -1   5          4.05          9.03         3.18 o                         
  -4  -1   5          4.91          7.51         1.32 o                         
  -3  -1   5        161.51        186.06         7.95 o                         
  -2  -1   5        204.19        177.41         4.55 o                         
  -1  -1   5         74.26         91.08         1.80 o                         
   0  -1   5        393.59        353.52         9.05 o                         
   1  -1   5          5.39          6.20         0.96 o                         
   2  -1   5          3.53          3.67         0.61 o                         
   3  -1   5        330.75        327.90         7.03 o                         
   4  -1   5        119.98        139.26         5.19 o                         
   5  -1   5          3.98          1.65         1.55 o                         
   6  -1   5         17.57         23.01         3.35 o                         
   7  -1   5        229.38        204.05        13.09 o                         
   8  -1   5         22.93         27.23         6.25 o                         
   9  -1   5          1.43          3.62         5.64 o                         
  -9   0   5         32.02         32.37         7.07 o                         
  -8   0   5         15.63          8.75        11.47 o                         
  -7   0   5         99.81        115.29        10.83 o                         
  -6   0   5         18.34         20.01         4.29 o                         
  -5   0   5        136.32        139.73        14.53 o                         
  -4   0   5        548.42        525.14        19.48 o                         
  -3   0   5          0.63          1.21         1.15 o                         
  -2   0   5         22.97         31.02         2.18 o                         
  -1   0   5        274.46        244.05        37.23 o                         
   0   0   5        496.31        456.63         5.23 o                         
   1   0   5       1417.21       1310.03        34.39 o                         
   2   0   5          1.71          3.43         0.82 o                         
   3   0   5        107.93        103.94         3.97 o                         
   4   0   5        169.43        161.03         5.80 o                         
   5   0   5          7.71          8.27         3.44 o                         
   6   0   5        903.47        901.87        37.50 o                         
   7   0   5         17.60         15.27         3.53 o                         
   8   0   5         27.18         37.64         7.15 o                         
   9   0   5         80.30         64.70        13.80 o                         
  -9   1   5          3.61          4.82         4.59 o                         
  -8   1   5         10.98         11.74         5.50 o                         
  -7   1   5         20.17         30.75         5.91 o                         
  -6   1   5          0.31          8.57         8.10 o                         
  -5   1   5        231.98        246.95        25.23 o                         
  -4   1   5        258.08        258.76        11.65 o                         
  -3   1   5          3.54         13.29         2.34 o                         
  -2   1   5        721.04        673.32        37.63 o                         
  -1   1   5          2.04         11.97         1.53 o                         
   0   1   5       1453.06       1453.03        22.11 o                         
   1   1   5       1121.93       1140.92        29.93 o                         
   2   1   5        190.70        222.51         7.13 o                         
   3   1   5        173.64        159.67        12.45 o                         
   4   1   5         42.78         41.96         4.56 o                         
   5   1   5         29.01         29.36         4.77 o                         
   6   1   5        404.99        371.24        14.74 o                         
   7   1   5         82.54         90.92         9.49 o                         
   8   1   5          4.20          1.95         3.88 o                         
   9   1   5          1.16         -4.29         6.25 o                         
  -9   2   5         21.89         18.39         6.92 o                         
  -8   2   5          9.78          4.29         3.87 o                         
  -7   2   5         50.02         52.73         7.54 o                         
  -6   2   5          0.38          2.04         2.33 o                         
  -5   2   5         27.82         31.70         3.31 o                         
  -4   2   5        167.51         97.54        45.32 o                         
  -3   2   5          5.95          9.25         9.23 o                         
  -2   2   5        433.68        426.26        21.30 o                         
  -1   2   5       2810.23       2969.35       109.26 o                         
   0   2   5        695.35        606.43        15.13 o                         
   1   2   5        102.95        156.89        10.62 o                         
   2   2   5        127.71        159.38        12.30 o                         
   3   2   5        338.02        342.26        20.92 o                         
   4   2   5        176.35        160.84        12.02 o                         
   5   2   5          1.28          1.37         2.10 o                         
   6   2   5        222.16        220.21        21.33 o                         
   7   2   5         42.85         45.63         6.84 o                         
   8   2   5         37.73         50.67         8.79 o                         
  -9   3   5         14.22         28.57        10.73 o                         
  -8   3   5         34.82         30.35         6.02 o                         
  -7   3   5         44.26         54.45        12.39 o                         
  -6   3   5         13.19         18.87         4.12 o                         
  -5   3   5         21.26         23.74         3.19 o                         
  -4   3   5        438.91        459.18        16.56 o                         
  -3   3   5        142.69        130.33         6.54 o                         
  -2   3   5          8.81          9.64         1.22 o                         
  -1   3   5          7.50         15.40         1.13 o                         
   0   3   5        183.03        209.51         4.02 o                         
   1   3   5        955.02       1032.01        22.38 o                         
   2   3   5          5.68         31.16         3.34 o                         
   3   3   5         57.30         70.51        10.70 o                         
   4   3   5         87.30         96.26         7.19 o                         
   5   3   5         71.04         63.91         6.20 o                         
   6   3   5          3.63         12.84         8.43 o                         
   7   3   5         61.14         59.24        18.09 o                         
   8   3   5          5.13         10.52         6.84 o                         
  -8   4   5          6.17          3.13         6.25 o                         
  -7   4   5         20.72         14.58         5.16 o                         
  -6   4   5         95.99        108.39        16.77 o                         
  -5   4   5        135.63        128.17         9.44 o                         
  -4   4   5         38.32         43.39         4.73 o                         
  -3   4   5         20.88         43.11         3.58 o                         
  -2   4   5          4.80          5.60         1.12 o                         
  -1   4   5        412.78        433.10         8.24 o                         
   0   4   5         12.20         16.19         2.30 o                         
   1   4   5          8.80         11.28         1.68 o                         
   2   4   5         93.99         90.63         4.96 o                         
   3   4   5         46.02         44.01         5.58 o                         
   4   4   5          0.22         22.17         4.01 o                         
   5   4   5         48.34         51.88         6.90 o                         
   6   4   5         98.63         93.42         9.06 o                         
   7   4   5         27.39         31.50         6.75 o                         
   8   4   5          2.43          1.14         3.62 o                         
  -8   5   5          3.22          3.74         6.81 o                         
  -7   5   5         57.52         61.23         9.75 o                         
  -6   5   5        318.43        278.10        36.79 o                         
  -5   5   5         51.95         50.98         9.89 o                         
  -4   5   5          0.03          9.73         3.09 o                         
  -3   5   5        403.23        434.83        14.55 o                         
  -2   5   5         18.47         33.13         3.72 o                         
  -1   5   5         67.90         89.22        12.17 o                         
   0   5   5        100.40        106.27         7.35 o                         
   1   5   5         10.50         14.30         3.12 o                         
   2   5   5          4.27          5.17         2.04 o                         
   3   5   5          5.25         11.04         5.03 o                         
   4   5   5          1.10          6.44         5.00 o                         
   5   5   5         55.78         58.56         6.96 o                         
   6   5   5         14.51         14.84         5.40 o                         
   7   5   5          2.73          1.54         3.34 o                         
  -8   6   5         28.88         39.73        14.04 o                         
  -7   6   5          5.51         16.43         8.03 o                         
  -6   6   5          3.75          5.23         2.83 o                         
  -5   6   5         53.30         66.50         6.22 o                         
  -4   6   5        136.59        151.59        10.05 o                         
  -3   6   5        127.07        125.71        10.18 o                         
  -2   6   5        100.87        100.70         5.72 o                         
  -1   6   5        323.49        287.67         7.37 o                         
   0   6   5         14.87         15.18         1.81 o                         
   1   6   5          2.78          8.35         4.45 o                         
   2   6   5        247.03        236.98        10.76 o                         
   3   6   5         65.09         64.77         6.46 o                         
   4   6   5         29.72         35.95         5.67 o                         
   5   6   5          5.68          3.63         3.32 o                         
   6   6   5          0.70          0.84         3.53 o                         
   7   6   5         10.43         26.66         7.63 o                         
  -7   7   5          0.01         -0.18         3.80 o                         
  -6   7   5          6.44          4.73         3.65 o                         
  -5   7   5         12.71         17.59         4.09 o                         
  -4   7   5         12.87         20.78         3.65 o                         
  -3   7   5         28.13         29.99         3.15 o                         
  -2   7   5         53.80         46.63         3.01 o                         
  -1   7   5          0.33          5.80         2.14 o                         
   0   7   5          6.20          7.81         1.64 o                         
   1   7   5         69.39         50.12         4.61 o                         
   2   7   5         17.35         20.90         3.83 o                         
   3   7   5        402.42        449.81        20.63 o                         
   4   7   5         30.72         35.01         6.91 o                         
   5   7   5         69.61         94.38        10.60 o                         
   6   7   5         12.95         15.81         5.27 o                         
  -6   8   5          0.37          2.18         3.47 o                         
  -5   8   5         27.39         37.44         7.42 o                         
  -4   8   5          4.33          1.80         2.10 o                         
  -3   8   5          4.37          5.95         2.64 o                         
  -2   8   5          0.68         -0.82         1.42 o                         
  -1   8   5         33.12         33.09         2.84 o                         
   0   8   5         47.93         53.05         4.42 o                         
   1   8   5         10.27         12.95         2.96 o                         
   2   8   5          3.39          0.55         3.00 o                         
   3   8   5         19.96         32.41         8.55 o                         
   4   8   5          2.71          5.31        10.30 o                         
   5   8   5         81.72        109.31        17.11 o                         
  -5   9   5          3.63          6.58         4.53 o                         
  -4   9   5          4.59          0.00         2.53 o                         
  -3   9   5         13.48         10.92         2.39 o                         
  -2   9   5         19.02         10.39         1.97 o                         
  -1   9   5         15.03         14.71         2.33 o                         
   0   9   5          0.53          0.15         1.12 o                         
   1   9   5          1.35          6.55         2.91 o                         
   2   9   5          9.32         10.93         3.51 o                         
   3   9   5          8.61          6.82         3.63 o                         
   4   9   5          8.26         15.75         5.55 o                         
  -4  10   5         75.80         95.29        22.75 o                         
  -3  10   5          4.14          0.86         3.59 o                         
  -2  10   5         13.52          3.72         2.08 o                         
  -1  10   5          0.19         -1.04         1.75 o                         
   0  10   5          1.92          4.00         1.98 o                         
   1  10   5          5.42          8.59         4.54 o                         
   2  10   5         11.51         10.61         3.86 o                         
   3  10   5          6.96          5.23         3.81 o                         
  -1  11   5          6.64         -1.41         4.66 o                         
   0  11   5          7.07         10.18         6.68 o                         
  -2 -11   6          9.84          7.11         5.58 o                         
  -1 -11   6          5.99         11.83         5.44 o                         
   0 -11   6          1.44          6.60         4.62 o                         
   1 -11   6          0.52          2.58         4.59 o                         
   2 -11   6          0.54          5.22         6.05 o                         
   3 -11   6         10.96         15.50         8.44 o                         
  -4 -10   6          1.31          1.98         6.04 o                         
  -3 -10   6         71.14         86.45        28.21 o                         
  -2 -10   6          7.09          8.91         4.56 o                         
  -1 -10   6          2.46          0.32         2.66 o                         
   0 -10   6          0.77          1.41         3.53 o                         
   1 -10   6         16.94         17.55         7.27 o                         
   2 -10   6          6.06         10.34         7.11 o                         
   3 -10   6         10.56         22.62        13.00 o                         
   4 -10   6          0.34          7.67         7.16 o                         
  -5  -9   6         69.26         59.38        21.03 o                         
  -4  -9   6         33.65         31.99        16.46 o                         
  -3  -9   6         25.85         21.82         8.54 o                         
  -2  -9   6         19.74         11.18         6.47 o                         
  -1  -9   6          3.42          4.21         2.96 o                         
   0  -9   6          1.16          7.38         4.39 o                         
   1  -9   6         14.32         13.87         5.98 o                         
   2  -9   6         45.58         49.29         9.60 o                         
   3  -9   6         13.22         31.76         8.03 o                         
   4  -9   6         10.76         19.70         8.52 o                         
   5  -9   6         22.47         36.88        11.70 o                         
   6  -9   6          6.89         13.79        10.33 o                         
  -5  -8   6         13.97         13.06         7.08 o                         
  -4  -8   6         12.92          6.71         4.78 o                         
  -3  -8   6          2.24         10.92         5.23 o                         
  -2  -8   6         64.48         42.84        29.07 o                         
  -1  -8   6        431.20        423.13        22.26 o                         
   0  -8   6          0.03         -0.10         1.90 o                         
   1  -8   6        112.71        108.91        12.13 o                         
   2  -8   6        184.57        164.90        16.57 o                         
   3  -8   6         10.30         10.27         6.41 o                         
   4  -8   6        133.44        132.61        15.70 o                         
   5  -8   6         14.97         11.99        11.96 o                         
   6  -8   6          5.15          9.28         6.79 o                         
  -7  -7   6          4.07          6.56        11.47 o                         
  -6  -7   6         35.96         41.76        17.66 o                         
  -5  -7   6          4.49          4.60         2.72 o                         
  -4  -7   6          3.74          5.21         2.76 o                         
  -3  -7   6          0.67          5.80         4.37 o                         
  -2  -7   6         11.61         13.99         7.34 o                         
  -1  -7   6         18.52         29.16         4.92 o                         
   0  -7   6        146.26        142.72        11.45 o                         
   1  -7   6        380.81        381.04        20.78 o                         
   2  -7   6        855.77        886.15        41.12 o                         
   3  -7   6        236.97        218.13        18.47 o                         
   4  -7   6         14.36         19.20         8.37 o                         
   5  -7   6          8.32          5.50         4.79 o                         
   6  -7   6          0.22          0.57         4.03 o                         
   7  -7   6         12.96         18.86         7.91 o                         
  -7  -6   6         17.35         40.34        18.58 o                         
  -6  -6   6         37.40         32.20        13.15 o                         
  -5  -6   6          2.90          4.04         1.70 o                         
  -4  -6   6         64.99         55.18         3.85 o                         
  -3  -6   6         22.52         24.18         2.62 o                         
  -2  -6   6          0.11          1.58         1.83 o                         
  -1  -6   6         27.01         31.78         3.98 o                         
   0  -6   6         74.54         85.36         5.93 o                         
   1  -6   6          5.47          6.93         2.02 o                         
   2  -6   6        591.03        600.20        27.01 o                         
   3  -6   6         51.29         50.49         8.53 o                         
   4  -6   6          6.12         12.25         5.99 o                         
   5  -6   6         87.77         95.35        11.16 o                         
   6  -6   6        247.37        218.16        20.88 o                         
   7  -6   6          1.20         -3.43         4.85 o                         
  -8  -5   6          9.31         27.84        16.86 o                         
  -7  -5   6         17.64         12.21         3.26 o                         
  -6  -5   6          4.81          6.18         2.59 o                         
  -5  -5   6        201.06        199.42        16.71 o                         
  -4  -5   6          2.73         27.13         6.00 o                         
  -3  -5   6          0.23          1.44         1.34 o                         
  -2  -5   6         51.72         55.18         3.87 o                         
  -1  -5   6        430.30        455.41        17.27 o                         
   0  -5   6        698.81        705.45        18.95 o                         
   1  -5   6          0.03          6.45         1.84 o                         
   2  -5   6         11.16         12.69         3.59 o                         
   3  -5   6         15.89         36.50        13.95 o                         
   4  -5   6         12.06         14.79         4.65 o                         
   5  -5   6        106.87         90.25        10.89 o                         
   6  -5   6         26.38         20.80         7.35 o                         
   7  -5   6         27.89         15.40         6.44 o                         
   8  -5   6         14.28         11.74         6.42 o                         
  -8  -4   6          6.00          8.97        15.82 o                         
  -7  -4   6         52.68         34.51        15.67 o                         
  -6  -4   6         18.05         20.70         4.38 o                         
  -5  -4   6          8.16          5.63         1.61 o                         
  -4  -4   6          3.61          1.66         1.47 o                         
  -3  -4   6       1591.80       1528.76        27.70 o                         
  -2  -4   6          1.98         10.69         1.85 o                         
  -1  -4   6        673.22        756.11        25.80 o                         
   0  -4   6        202.80        211.32         7.17 o                         
   1  -4   6         24.90         30.57         2.70 o                         
   2  -4   6        186.93        167.19         9.16 o                         
   3  -4   6        189.98        213.03        12.71 o                         
   4  -4   6         33.97         29.26         6.03 o                         
   5  -4   6         34.80         28.45         7.48 o                         
   6  -4   6          5.13          1.66         3.48 o                         
   7  -4   6         60.20         58.79        10.67 o                         
   8  -4   6          0.35          0.21         3.30 o                         
  -8  -3   6         80.52         52.19        17.57 o                         
  -7  -3   6         35.53         36.29         7.45 o                         
  -6  -3   6          7.51         20.37         3.76 o                         
  -5  -3   6         76.98         59.36         7.55 o                         
  -4  -3   6         12.95         14.47         2.27 o                         
  -3  -3   6         16.32         12.91         1.54 o                         
  -2  -3   6          0.00         15.89         1.57 o                         
  -1  -3   6        414.81        374.07        13.20 o                         
   0  -3   6          4.83          8.18         1.49 o                         
   1  -3   6        502.12        544.21        16.26 o                         
   2  -3   6        366.46        393.23        10.43 o                         
   3  -3   6        168.06        191.17        12.77 o                         
   4  -3   6         25.35         27.61         4.57 o                         
   5  -3   6         66.27         67.62         8.02 o                         
   6  -3   6          8.57         14.09         4.56 o                         
   7  -3   6          6.90         10.47         4.87 o                         
   8  -3   6        183.49        191.01        17.72 o                         
  -9  -2   6          3.92          7.10         4.35 o                         
  -8  -2   6         14.97         13.56         4.13 o                         
  -7  -2   6         10.03          9.32         3.69 o                         
  -6  -2   6         74.81         57.64         6.78 o                         
  -5  -2   6          6.25         17.17         2.65 o                         
  -4  -2   6          2.21          6.68         5.46 o                         
  -3  -2   6        177.95        182.96         7.24 o                         
  -2  -2   6        179.49        164.83         4.85 o                         
  -1  -2   6        622.84        627.87        10.25 o                         
   0  -2   6         12.56          7.29         1.06 o                         
   1  -2   6        178.05        189.06         7.96 o                         
   2  -2   6         63.15         70.58         4.33 o                         
   3  -2   6        589.61        639.24        20.04 o                         
   4  -2   6         12.72          8.14         3.31 o                         
   5  -2   6        892.97        820.44        36.47 o                         
   6  -2   6          0.37         -0.73         1.67 o                         
   7  -2   6         52.60         47.73         6.82 o                         
   8  -2   6         44.26         48.76         8.56 o                         
  -9  -1   6          8.85          4.30         3.70 o                         
  -8  -1   6         20.02         13.70         5.46 o                         
  -7  -1   6         16.26         18.95         4.56 o                         
  -6  -1   6         24.36         21.60         9.90 o                         
  -5  -1   6          0.03          2.71         2.14 o                         
  -4  -1   6         98.60         84.78         4.86 o                         
  -3  -1   6         13.68         25.01         3.59 o                         
  -2  -1   6         34.68         41.33         7.48 o                         
  -1  -1   6          0.42         14.15         3.46 o                         
   0  -1   6       1789.86       1638.35        25.90 o                         
   1  -1   6         34.71         30.04         1.36 o                         
   2  -1   6        111.51         89.34         7.07 o                         
   3  -1   6        473.42        450.22        14.39 o                         
   4  -1   6         63.17         71.81         4.30 o                         
   5  -1   6        286.19        275.07         9.63 o                         
   6  -1   6          3.73          5.96         2.38 o                         
   7  -1   6         11.29          7.99         2.95 o                         
   8  -1   6         39.55         33.76         6.43 o                         
   9  -1   6         72.38         49.00        10.73 o                         
  -9   0   6          2.82          1.63         3.88 o                         
  -8   0   6          2.95          9.32         6.99 o                         
  -7   0   6         60.64         66.97         8.91 o                         
  -6   0   6         97.19         83.91         7.10 o                         
  -5   0   6        271.59        289.31        25.82 o                         
  -4   0   6        352.40        338.70        14.87 o                         
  -3   0   6        748.87        879.91        26.19 o                         
  -2   0   6          1.78          3.22         1.29 o                         
  -1   0   6         32.46         26.27         2.20 o                         
   0   0   6       1180.97       1137.09        32.14 o                         
   1   0   6          3.09          8.17         1.36 o                         
   2   0   6        237.65        243.37         4.68 o                         
   3   0   6        928.90        979.62        17.85 o                         
   4   0   6         18.49         18.73         3.36 o                         
   5   0   6          7.27          8.77         2.27 o                         
   6   0   6         90.33         95.59         6.50 o                         
   7   0   6         34.62         27.42         4.03 o                         
   8   0   6          8.48         11.90         4.80 o                         
   9   0   6          0.42         -0.25         4.11 o                         
  -9   1   6         51.22         64.43        10.76 o                         
  -8   1   6          9.83         15.91         5.84 o                         
  -7   1   6          5.14         23.06         7.27 o                         
  -6   1   6          0.04          4.85         3.44 o                         
  -5   1   6         25.92         30.30         4.50 o                         
  -4   1   6          4.55         37.33         8.12 o                         
  -3   1   6        115.60        142.73         6.93 o                         
  -2   1   6         76.50         72.66         3.96 o                         
  -1   1   6        531.48        537.92        25.01 o                         
   0   1   6         81.29         81.25         2.73 o                         
   1   1   6        355.78        410.49        11.10 o                         
   2   1   6        210.71        265.88        11.75 o                         
   3   1   6         21.73         20.24         1.95 o                         
   4   1   6          6.37          6.63         1.68 o                         
   5   1   6         27.44         24.39         3.05 o                         
   6   1   6         10.68         36.45         7.65 o                         
   7   1   6         42.30         46.23         7.48 o                         
   8   1   6         33.58         38.08         8.10 o                         
  -9   2   6         29.76         27.45         7.56 o                         
  -8   2   6          0.44          1.48         3.31 o                         
  -7   2   6         83.76         81.61         9.72 o                         
  -6   2   6        122.00        121.22         9.53 o                         
  -5   2   6         40.51         39.85         5.57 o                         
  -4   2   6         12.87         12.47         2.49 o                         
  -3   2   6         70.99         78.86         4.32 o                         
  -2   2   6        366.81        327.03        24.44 o                         
  -1   2   6        661.39        688.46        30.32 o                         
   0   2   6        204.82        206.32         8.39 o                         
   1   2   6         90.97         99.11         5.32 o                         
   2   2   6         16.08         11.57         1.33 o                         
   3   2   6        409.05        369.62        47.60 o                         
   4   2   6         15.56         25.20         4.35 o                         
   5   2   6        141.36        135.34         8.45 o                         
   6   2   6        209.17        206.53        31.60 o                         
   7   2   6         51.87         54.45         7.55 o                         
   8   2   6         16.04         14.47         6.13 o                         
  -9   3   6         25.10         31.39         9.93 o                         
  -8   3   6          2.15          0.53         3.06 o                         
  -7   3   6        177.28        175.39        14.37 o                         
  -6   3   6        224.94        243.57        24.67 o                         
  -5   3   6        165.51        193.83        17.67 o                         
  -4   3   6         43.99         31.26        25.94 o                         
  -3   3   6         80.04         78.15         5.95 o                         
  -2   3   6         55.56         54.00         2.40 o                         
  -1   3   6          2.85          2.01         0.76 o                         
   0   3   6       1720.97       1621.77        30.95 o                         
   1   3   6        263.88        285.99        14.93 o                         
   2   3   6        176.61        189.78         7.19 o                         
   3   3   6        341.23        398.24        15.76 o                         
   4   3   6        141.44        156.34        19.76 o                         
   5   3   6        157.02        170.87        10.93 o                         
   6   3   6         38.03         45.81         7.85 o                         
   7   3   6         32.85         35.85         9.53 o                         
   8   3   6         17.50         14.25        10.21 o                         
  -8   4   6         52.73         43.94         8.81 o                         
  -7   4   6          6.94         14.96         8.71 o                         
  -6   4   6        100.84        107.41        10.51 o                         
  -5   4   6        408.40        451.46        21.32 o                         
  -4   4   6        140.98        151.89         9.36 o                         
  -3   4   6        209.42        251.41        11.63 o                         
  -2   4   6         94.55         72.34        14.08 o                         
  -1   4   6        195.23        220.73         5.17 o                         
   0   4   6         59.04         51.08         2.05 o                         
   1   4   6          1.06         12.52         1.35 o                         
   2   4   6          0.18          6.18         1.87 o                         
   3   4   6          5.74         15.54         3.20 o                         
   4   4   6        117.08        109.43         7.75 o                         
   5   4   6          8.89         15.52         4.07 o                         
   6   4   6         25.48         24.28         5.89 o                         
   7   4   6          4.17          3.22         4.17 o                         
   8   4   6          0.82          3.45         4.18 o                         
  -7   5   6         95.41        102.29        12.22 o                         
  -6   5   6         86.70         88.37         9.32 o                         
  -5   5   6        281.54        311.04        18.24 o                         
  -4   5   6         97.93        103.65         8.23 o                         
  -3   5   6         83.46         76.15         5.64 o                         
  -2   5   6          1.35          1.16         1.23 o                         
  -1   5   6        669.15        606.51        22.95 o                         
   0   5   6          0.71          2.17         1.03 o                         
   1   5   6        243.45        258.28        13.87 o                         
   2   5   6        236.62        213.26         8.99 o                         
   3   5   6        132.42        131.05        12.05 o                         
   4   5   6         16.68         32.92         5.07 o                         
   5   5   6         33.79         26.18         5.64 o                         
   6   5   6         47.49         42.52         7.26 o                         
   7   5   6          0.31          0.39         3.06 o                         
  -7   6   6          0.39         -6.50         6.50 o                         
  -6   6   6         20.52         13.06         8.21 o                         
  -5   6   6         31.64         21.79        10.27 o                         
  -4   6   6        425.82        427.07        17.94 o                         
  -3   6   6        140.32        139.26         7.19 o                         
  -2   6   6         72.54         84.25         4.81 o                         
  -1   6   6        192.14        178.97        11.15 o                         
   0   6   6         52.57         46.53         3.70 o                         
   1   6   6       1243.46       1166.80       111.69 o                         
   2   6   6         15.33         22.88         8.65 o                         
   3   6   6          3.00          2.51         2.45 o                         
   4   6   6         21.19         12.93         4.27 o                         
   5   6   6          5.80          9.26         4.63 o                         
   6   6   6          1.60          2.95         3.99 o                         
   7   6   6          1.64         12.14        14.32 o                         
  -7   7   6          0.22          2.39         6.01 o                         
  -6   7   6          5.90          5.07         8.61 o                         
  -5   7   6          7.33          5.99         2.55 o                         
  -4   7   6         23.17         15.60         7.33 o                         
  -3   7   6          8.69         14.92         6.18 o                         
  -2   7   6        199.59        224.36        17.15 o                         
  -1   7   6          3.48          1.37         1.27 o                         
   0   7   6          0.08          0.51         1.27 o                         
   1   7   6          5.62          7.81         2.20 o                         
   2   7   6        124.66        111.10         7.54 o                         
   3   7   6        110.72        111.26         8.57 o                         
   4   7   6          3.14          1.47         3.62 o                         
   5   7   6         51.90         64.36         9.17 o                         
   6   7   6          5.64          1.80         3.74 o                         
  -6   8   6         11.02          6.99         6.50 o                         
  -5   8   6          8.28         -0.34         4.51 o                         
  -4   8   6          0.06         -0.14         1.47 o                         
  -3   8   6         13.97         18.55         6.73 o                         
  -2   8   6          0.13          1.91         1.81 o                         
  -1   8   6          0.44          5.01         2.99 o                         
   0   8   6        150.27        137.51         8.59 o                         
   1   8   6          1.43          1.59         2.82 o                         
   2   8   6         63.63         60.81         5.57 o                         
   3   8   6          0.33          3.43         2.85 o                         
   4   8   6          2.51          5.64         4.18 o                         
   5   8   6         28.89         44.64         8.92 o                         
  -5   9   6         19.42          9.59         4.68 o                         
  -4   9   6          1.64         -1.11         3.46 o                         
  -3   9   6          0.03          1.56         2.16 o                         
  -2   9   6         24.96         32.63         4.58 o                         
  -1   9   6          3.58          3.51         2.33 o                         
   0   9   6         27.74         21.36         6.78 o                         
   1   9   6         19.69         22.13         3.31 o                         
   2   9   6          5.23          0.89         2.15 o                         
   3   9   6         20.65         31.11         5.43 o                         
   4   9   6         82.66         75.55         9.63 o                         
  -4  10   6          0.11         10.24         6.13 o                         
  -3  10   6          4.91         10.04         9.26 o                         
  -2  10   6         22.94         22.64         4.12 o                         
  -1  10   6         15.31         11.79         3.13 o                         
   0  10   6          0.05          1.65         1.91 o                         
   1  10   6          2.39          2.02         2.17 o                         
   2  10   6          0.11          2.11         2.21 o                         
  -2 -11   7          0.16         -4.35         4.66 o                         
  -1 -11   7          1.54          3.23         3.69 o                         
   0 -11   7          0.05          5.33         5.04 o                         
   1 -11   7         12.84         15.15        14.68 o                         
   2 -11   7          1.96         -3.02         5.97 o                         
  -4 -10   7          0.28          4.13         3.52 o                         
  -3 -10   7          7.74         10.37         4.87 o                         
  -2 -10   7          6.38          7.29         4.42 o                         
  -1 -10   7          7.44          5.25         5.36 o                         
   0 -10   7         75.33         68.33        46.15 o                         
   1 -10   7         35.04         36.07         9.12 o                         
   2 -10   7         26.36         23.19         7.79 o                         
   3 -10   7          4.46          9.28         7.28 o                         
   4 -10   7         23.89         36.36        10.38 o                         
  -5  -9   7          8.58          3.25         7.85 o                         
  -4  -9   7        115.94         67.51        43.36 o                         
  -3  -9   7         69.26         58.42        20.98 o                         
  -2  -9   7          2.84          1.18         2.50 o                         
  -1  -9   7          0.20          0.40         1.97 o                         
   0  -9   7         17.49         33.16         7.02 o                         
   1  -9   7         21.19         19.79         6.98 o                         
   2  -9   7         48.57         61.27        10.35 o                         
   3  -9   7         35.74         38.22         9.84 o                         
   4  -9   7         86.42         95.16        15.24 o                         
   5  -9   7         25.45         24.00         9.40 o                         
  -6  -8   7          0.32        -10.24        12.08 o                         
  -5  -8   7          0.75          1.12         1.89 o                         
  -4  -8   7          4.53          5.26         2.95 o                         
  -3  -8   7        115.05        130.16        10.25 o                         
  -2  -8   7         21.82         16.88         6.11 o                         
  -1  -8   7          2.66          4.71         3.06 o                         
   0  -8   7          6.19          7.65         3.22 o                         
   1  -8   7          8.05          5.96         3.84 o                         
   2  -8   7        144.56        152.13        15.09 o                         
   3  -8   7         12.60         22.81         6.98 o                         
   4  -8   7         30.28         24.07         9.25 o                         
   5  -8   7         24.49         22.51         8.50 o                         
   6  -8   7         34.25         45.67        11.00 o                         
  -7  -7   7         14.51         14.41        17.66 o                         
  -6  -7   7          2.09          2.41         5.52 o                         
  -5  -7   7          0.38          0.01         1.30 o                         
  -4  -7   7         51.18         41.79         4.82 o                         
  -3  -7   7         11.32         16.18         3.56 o                         
  -2  -7   7          0.05          3.13         2.44 o                         
  -1  -7   7        315.60        314.29        13.77 o                         
   0  -7   7          0.95         11.42         3.38 o                         
   1  -7   7        106.20        102.07        10.41 o                         
   2  -7   7         90.10         74.28        17.54 o                         
   3  -7   7         28.55         28.94         7.17 o                         
   4  -7   7        117.30        116.42        14.93 o                         
   5  -7   7         21.09         18.10         6.63 o                         
   6  -7   7         62.46         70.35        13.26 o                         
   7  -7   7          3.19         11.10         7.79 o                         
  -7  -6   7          0.20          5.64        11.77 o                         
  -6  -6   7          7.59          6.14         3.08 o                         
  -5  -6   7         23.49         17.06         2.95 o                         
  -4  -6   7         11.02         11.33         2.02 o                         
  -3  -6   7         26.63         24.70         6.23 o                         
  -2  -6   7          4.00          2.96         2.56 o                         
  -1  -6   7         34.30         52.32         4.66 o                         
   0  -6   7         32.33         33.42         4.41 o                         
   1  -6   7         67.05         60.02         4.92 o                         
   2  -6   7        144.56        161.65        13.79 o                         
   3  -6   7        950.30        939.54        41.60 o                         
   4  -6   7         26.85         26.70         6.56 o                         
   5  -6   7         70.75         68.50        10.38 o                         
   6  -6   7          7.46          6.10         5.47 o                         
   7  -6   7         28.88         36.43         9.66 o                         
  -8  -5   7          9.97          2.27        11.28 o                         
  -7  -5   7          9.20          5.66         3.03 o                         
  -6  -5   7         59.36         60.76         5.73 o                         
  -5  -5   7         94.16         72.41        12.41 o                         
  -4  -5   7        760.10        721.80        80.81 o                         
  -3  -5   7         38.96         29.03         2.97 o                         
  -2  -5   7        123.58        130.27         9.52 o                         
  -1  -5   7         42.01         31.24         3.54 o                         
   0  -5   7          1.58          6.51         2.49 o                         
   1  -5   7         19.08         22.21         2.91 o                         
   2  -5   7        255.68        225.15        12.63 o                         
   3  -5   7        108.85        119.25        10.39 o                         
   4  -5   7          6.77          5.19         3.92 o                         
   5  -5   7         66.29         61.05         9.18 o                         
   6  -5   7          0.57          1.91         4.03 o                         
   7  -5   7         86.02         83.92        13.16 o                         
   8  -5   7         28.12         27.97         8.41 o                         
  -8  -4   7          0.61          0.03         2.22 o                         
  -7  -4   7         27.28         16.64         7.05 o                         
  -6  -4   7         11.50          9.07         4.17 o                         
  -5  -4   7         14.94         19.09         2.85 o                         
  -4  -4   7        447.80        381.77        47.77 o                         
  -3  -4   7         66.23         80.53         6.72 o                         
  -2  -4   7         13.36         21.09         2.34 o                         
  -1  -4   7        112.13        124.67         5.26 o                         
   0  -4   7        480.81        492.48        12.65 o                         
   1  -4   7        156.66        171.21         7.44 o                         
   2  -4   7        598.19        610.78        22.61 o                         
   3  -4   7          8.65         13.78         4.09 o                         
   4  -4   7          2.91          7.51         4.12 o                         
   5  -4   7         19.57         16.91         5.53 o                         
   6  -4   7         94.19         86.50        10.44 o                         
   7  -4   7          0.00          1.08         3.77 o                         
   8  -4   7          5.21          9.69         6.24 o                         
  -8  -3   7         51.73         36.15         6.02 o                         
  -7  -3   7        102.43        113.27         9.75 o                         
  -6  -3   7         52.64         66.18         7.30 o                         
  -5  -3   7         25.81         32.59         4.97 o                         
  -4  -3   7         56.68         65.47         4.57 o                         
  -3  -3   7          1.80          2.74         0.68 o                         
  -2  -3   7          0.25          4.41         3.83 o                         
  -1  -3   7          5.66          4.73         1.47 o                         
   0  -3   7        538.37        496.83        10.89 o                         
   1  -3   7         55.40         76.82         3.66 o                         
   2  -3   7         49.51         50.40         3.67 o                         
   3  -3   7        144.09        133.93         8.69 o                         
   4  -3   7        137.47        142.13        10.27 o                         
   5  -3   7         15.99         16.88         4.77 o                         
   6  -3   7        119.79        113.15        11.05 o                         
   7  -3   7          1.03          0.99         3.18 o                         
   8  -3   7         24.44         51.37        20.69 o                         
  -8  -2   7         41.73         34.99        13.03 o                         
  -7  -2   7         53.03         35.59         4.88 o                         
  -6  -2   7          6.25         20.97        10.39 o                         
  -5  -2   7         65.02         74.21         8.37 o                         
  -4  -2   7         85.89         92.43         5.88 o                         
  -3  -2   7        103.85        103.85         5.64 o                         
  -2  -2   7        893.41        842.14        11.91 o                         
  -1  -2   7       3329.49       3302.48        52.02 o                         
   0  -2   7         19.55         24.07         2.68 o                         
   1  -2   7        152.94        121.98         3.67 o                         
   2  -2   7         37.44         32.95         3.25 o                         
   3  -2   7        162.76        163.53         8.52 o                         
   4  -2   7         35.72         30.60         6.35 o                         
   5  -2   7         46.64         41.02         5.71 o                         
   6  -2   7         66.57         68.50        12.63 o                         
   7  -2   7          0.58          3.59         3.21 o                         
   8  -2   7          1.47         12.54         5.70 o                         
  -9  -1   7         15.54          9.13         5.06 o                         
  -8  -1   7          0.01          2.77         5.27 o                         
  -7  -1   7         56.68         68.57         8.08 o                         
  -6  -1   7          0.08          6.46         3.34 o                         
  -5  -1   7         64.35         74.02         7.21 o                         
  -4  -1   7         98.83         91.92         5.21 o                         
  -3  -1   7        137.52        118.88         5.28 o                         
  -2  -1   7        210.76        234.76         8.78 o                         
  -1  -1   7        212.99        195.16         5.14 o                         
   0  -1   7          9.47          6.17         1.02 o                         
   1  -1   7        129.03        132.82         3.34 o                         
   2  -1   7        311.26        312.27         6.22 o                         
   3  -1   7        246.32        257.85         5.94 o                         
   4  -1   7        182.42        186.93         8.69 o                         
   5  -1   7        145.67        138.98         6.23 o                         
   6  -1   7         72.86         68.28         5.33 o                         
   7  -1   7         20.02         26.19         3.84 o                         
   8  -1   7          7.37         10.48         7.05 o                         
  -9   0   7          0.94         -0.17         2.98 o                         
  -8   0   7          4.39          0.11         2.88 o                         
  -7   0   7          7.96         13.04         5.36 o                         
  -6   0   7         26.77         35.78         7.11 o                         
  -5   0   7        261.14        265.35        12.17 o                         
  -4   0   7         15.23         29.14         3.73 o                         
  -3   0   7       1552.24       1610.89        37.05 o                         
  -2   0   7          9.22         10.91         1.77 o                         
  -1   0   7        904.21        923.83        17.06 o                         
   0   0   7         12.90         15.51         1.12 o                         
   1   0   7         13.83         14.44         1.18 o                         
   2   0   7         17.20         17.28         1.51 o                         
   3   0   7         38.41         54.40         4.62 o                         
   4   0   7         20.30         15.66         2.20 o                         
   5   0   7         71.13         71.22         5.20 o                         
   6   0   7         61.61         60.21         5.26 o                         
   7   0   7         62.82         51.73         6.64 o                         
   8   0   7         20.60         24.65        10.06 o                         
  -9   1   7         16.35         21.45         6.89 o                         
  -8   1   7         35.53         45.59         9.04 o                         
  -7   1   7         60.62         59.25         8.15 o                         
  -6   1   7         61.06         64.04         7.35 o                         
  -5   1   7         77.00         98.27         8.56 o                         
  -4   1   7        275.66        238.37        17.47 o                         
  -3   1   7        335.17        359.54        10.88 o                         
  -2   1   7        198.95        211.12        21.55 o                         
  -1   1   7       1356.47       1381.40        42.65 o                         
   0   1   7         93.54         82.89         3.56 o                         
   1   1   7        252.76        257.60         7.38 o                         
   2   1   7        180.31        174.64         4.33 o                         
   3   1   7        233.64        266.26         9.32 o                         
   4   1   7          3.33          3.34         1.42 o                         
   5   1   7          4.73          7.72         2.29 o                         
   6   1   7        643.84        636.85        24.38 o                         
   7   1   7         21.06         23.49         5.55 o                         
   8   1   7         16.16         22.38         6.78 o                         
  -8   2   7         24.03         24.87         7.20 o                         
  -7   2   7         16.31         21.31         6.12 o                         
  -6   2   7          5.22         12.49         4.37 o                         
  -5   2   7          2.44         20.18         3.94 o                         
  -4   2   7        130.70        102.83         7.67 o                         
  -3   2   7         33.74         38.25         3.46 o                         
  -2   2   7          3.65          4.99         1.08 o                         
  -1   2   7        812.78        630.94        26.34 o                         
   0   2   7        203.01        243.67         9.21 o                         
   1   2   7       1508.52       1599.71        51.25 o                         
   2   2   7         85.33        103.73         9.99 o                         
   3   2   7        345.84        332.44        24.02 o                         
   4   2   7        100.19        119.25        11.72 o                         
   5   2   7        153.10        154.42        10.13 o                         
   6   2   7        149.82        152.53        10.96 o                         
   7   2   7          0.12          2.96         3.30 o                         
   8   2   7         10.88          8.89         8.65 o                         
  -8   3   7         10.86         14.99         5.44 o                         
  -7   3   7         28.50         25.99         7.02 o                         
  -6   3   7        124.01        134.35        11.40 o                         
  -5   3   7         36.93         42.72         5.30 o                         
  -4   3   7        163.58        152.96         8.89 o                         
  -3   3   7         91.42         94.73         6.26 o                         
  -2   3   7         20.09         32.14         2.65 o                         
  -1   3   7        398.53        396.83        24.75 o                         
   0   3   7         21.31         31.77         1.76 o                         
   1   3   7        517.47        487.87        26.30 o                         
   2   3   7         13.67         11.15         2.08 o                         
   3   3   7         42.03         40.26         4.84 o                         
   4   3   7        195.02        202.80        18.87 o                         
   5   3   7         18.73         24.42         4.36 o                         
   6   3   7          0.04          6.79         3.84 o                         
   7   3   7        108.28        105.73        11.47 o                         
   8   3   7          1.62          4.36         4.00 o                         
  -8   4   7         64.65         60.60        11.05 o                         
  -7   4   7         83.79         96.36        11.20 o                         
  -6   4   7        379.95        399.03        24.68 o                         
  -5   4   7        163.83        144.97        30.80 o                         
  -4   4   7         20.89         17.48         3.43 o                         
  -3   4   7         90.75         80.73         6.66 o                         
  -2   4   7         20.78         19.26         4.34 o                         
  -1   4   7         12.38         15.93         1.49 o                         
   0   4   7        266.66        245.07        11.37 o                         
   1   4   7         64.27         68.31         5.54 o                         
   2   4   7          0.65         10.09         3.13 o                         
   3   4   7          0.49         11.28         2.89 o                         
   4   4   7          1.68          9.98         3.02 o                         
   5   4   7          5.34         10.35         4.02 o                         
   6   4   7          6.01          6.83         4.69 o                         
   7   4   7          3.06          6.51         5.61 o                         
  -8   5   7         23.02         17.60         9.93 o                         
  -7   5   7          2.94          1.92         3.05 o                         
  -6   5   7         20.69         27.41         9.63 o                         
  -5   5   7         67.20         73.88        14.44 o                         
  -4   5   7         70.53         81.45         7.48 o                         
  -3   5   7        349.99        398.92        19.90 o                         
  -2   5   7        118.76        114.33         5.58 o                         
  -1   5   7        439.08        384.47        10.20 o                         
   0   5   7         58.45         60.44         7.87 o                         
   1   5   7         11.22         17.83         3.80 o                         
   2   5   7        191.74        204.28         9.28 o                         
   3   5   7          6.22         19.39         3.86 o                         
   4   5   7          4.66         12.47         5.46 o                         
   5   5   7          0.98          7.51         4.48 o                         
   6   5   7          1.86          1.87         3.20 o                         
   7   5   7         14.80         22.62         6.80 o                         
  -6   6   7         67.92         68.09         9.16 o                         
  -5   6   7          0.02          0.83         1.99 o                         
  -4   6   7         69.46         64.41         7.76 o                         
  -3   6   7         23.57         23.50         3.61 o                         
  -2   6   7         34.84         24.47        17.81 o                         
  -1   6   7         90.61         81.58         3.93 o                         
   0   6   7         23.90         20.57         3.27 o                         
   1   6   7        173.15        175.64         9.88 o                         
   2   6   7        192.12        208.47        11.19 o                         
   3   6   7        362.48        413.47        18.74 o                         
   4   6   7         38.23         45.10        14.56 o                         
   5   6   7          7.88          7.39         3.98 o                         
   6   6   7          0.12         -0.17         2.60 o                         
  -6   7   7          0.00          1.41         4.41 o                         
  -5   7   7          1.59          3.40         2.19 o                         
  -4   7   7         23.67         20.40         7.14 o                         
  -3   7   7          3.68          7.01         4.16 o                         
  -2   7   7         77.69         71.91         5.54 o                         
  -1   7   7         72.31         70.65         9.29 o                         
   0   7   7        174.35        166.52        18.77 o                         
   1   7   7         21.23         25.13         4.08 o                         
   2   7   7          2.56          6.11         2.66 o                         
   3   7   7         86.38        115.44         9.29 o                         
   4   7   7         16.52         23.62        10.45 o                         
   5   7   7        130.26        184.92        42.29 o                         
   6   7   7          4.28         18.77         6.69 o                         
  -6   8   7          0.91          2.45         5.95 o                         
  -5   8   7          3.83          6.24         3.45 o                         
  -4   8   7          7.12          7.94         3.22 o                         
  -3   8   7          3.24          1.32         1.55 o                         
  -2   8   7         32.73         24.86         3.52 o                         
  -1   8   7          0.45         10.17         9.56 o                         
   0   8   7         59.92         59.32         4.85 o                         
   1   8   7         19.51         20.94         7.69 o                         
   2   8   7         48.07         39.95         6.68 o                         
   3   8   7          8.66         11.78         9.14 o                         
   4   8   7         19.27         27.07         8.25 o                         
   5   8   7         52.79         59.10         8.93 o                         
  -5   9   7         66.91         56.91        13.49 o                         
  -4   9   7         41.00         30.48        25.11 o                         
  -3   9   7         27.97         21.92         8.85 o                         
  -2   9   7         10.40          6.20         2.95 o                         
  -1   9   7         18.84         26.06        13.00 o                         
   0   9   7         24.21         19.00         3.31 o                         
   1   9   7          2.37         12.30         3.62 o                         
   2   9   7          0.09          4.19         2.23 o                         
   3   9   7          0.68          1.63         2.72 o                         
   4   9   7          6.80          5.40         6.50 o                         
  -3  10   7         12.58          0.86         2.64 o                         
  -2  10   7         18.26          7.17         8.86 o                         
  -1  10   7         24.14         17.68         8.49 o                         
   0  10   7          5.72          2.20         1.92 o                         
   1  10   7         15.85          7.31         3.00 o                         
   2  10   7          0.02          2.76         3.99 o                         
  -1 -11   8         17.59         16.36         7.39 o                         
   0 -11   8          5.27          6.25         6.50 o                         
   1 -11   8          3.40         -5.20         5.26 o                         
   2 -11   8         52.40         77.75        24.47 o                         
  -3 -10   8          2.44          1.73         2.63 o                         
  -2 -10   8          4.23          2.06         2.94 o                         
  -1 -10   8         22.48         13.87        11.19 o                         
   0 -10   8          8.88          4.48         6.04 o                         
   1 -10   8         12.18         15.12         7.28 o                         
   2 -10   8         31.17         33.94        10.58 o                         
   3 -10   8          8.13         21.82         9.72 o                         
   4 -10   8          1.73          3.44         5.49 o                         
  -5  -9   8         74.45         93.46        29.87 o                         
  -4  -9   8         34.96         23.40        14.11 o                         
  -3  -9   8         21.91         16.55         5.97 o                         
  -2  -9   8          1.05          2.08         2.63 o                         
  -1  -9   8         22.93         10.27         5.33 o                         
   0  -9   8          1.26          1.45         3.18 o                         
   1  -9   8         58.28         76.80        11.24 o                         
   2  -9   8         16.02         20.58        10.24 o                         
   3  -9   8         28.36         21.88         9.03 o                         
   4  -9   8         27.36         34.21        10.27 o                         
   5  -9   8         55.06         73.02        14.25 o                         
  -6  -8   8          0.37          8.89        12.26 o                         
  -5  -8   8         34.67          9.09        15.51 o                         
  -4  -8   8          4.45          6.62         3.77 o                         
  -3  -8   8         31.21         24.16         9.08 o                         
  -2  -8   8         62.66         43.35        16.07 o                         
  -1  -8   8         14.46         24.08         7.54 o                         
   0  -8   8          1.61          4.78         3.96 o                         
   1  -8   8          0.07          3.44         3.78 o                         
   2  -8   8        182.45        204.51        18.06 o                         
   3  -8   8          1.03          3.10         4.94 o                         
   4  -8   8          2.67          1.76         4.58 o                         
   5  -8   8          5.35          6.08         6.82 o                         
   6  -8   8         47.22         49.97        12.15 o                         
  -6  -7   8         10.24         11.59        10.67 o                         
  -5  -7   8         16.02         13.51         4.47 o                         
  -4  -7   8         26.37         25.86         3.83 o                         
  -3  -7   8          0.04          1.67         2.02 o                         
  -2  -7   8         10.05         13.58         3.52 o                         
  -1  -7   8         60.61         54.87         5.98 o                         
   0  -7   8         30.41         26.33         4.51 o                         
   1  -7   8         25.70         24.19         5.74 o                         
   2  -7   8        403.04        424.54        26.23 o                         
   3  -7   8         18.63         21.64         6.38 o                         
   4  -7   8          4.48          7.10         5.70 o                         
   5  -7   8          0.03          8.05         5.81 o                         
   6  -7   8          4.33          4.63         5.84 o                         
  -7  -6   8         63.92         47.58         7.22 o                         
  -6  -6   8          0.34         -0.53         1.92 o                         
  -5  -6   8         32.57         30.83         5.14 o                         
  -4  -6   8         16.90         14.32         4.36 o                         
  -3  -6   8          1.54          6.89         2.21 o                         
  -2  -6   8         69.78         63.74         6.12 o                         
  -1  -6   8        147.56        147.49         8.10 o                         
   0  -6   8          9.30          6.39         2.61 o                         
   1  -6   8         36.85         41.33         4.32 o                         
   2  -6   8        273.59        281.26        17.16 o                         
   3  -6   8         37.02         28.16         7.51 o                         
   4  -6   8         11.07          7.34         4.72 o                         
   5  -6   8         36.20         36.79         8.57 o                         
   6  -6   8          7.75         10.76         6.22 o                         
   7  -6   8          0.66         -0.57         4.42 o                         
  -7  -5   8          1.23          0.84         1.48 o                         
  -6  -5   8          1.06          1.52         1.96 o                         
  -5  -5   8         55.35         49.07         5.92 o                         
  -4  -5   8          3.08          4.88         1.48 o                         
  -3  -5   8        283.89        250.82        18.66 o                         
  -2  -5   8        100.48        109.68         5.69 o                         
  -1  -5   8          0.50          2.11         1.69 o                         
   0  -5   8        266.96        263.62        12.11 o                         
   1  -5   8         41.46         46.19         4.25 o                         
   2  -5   8        406.92        383.65        19.41 o                         
   3  -5   8         84.87         81.08         9.81 o                         
   4  -5   8         30.71         32.22         6.33 o                         
   5  -5   8         21.59         21.78         7.24 o                         
   6  -5   8         24.50         23.66         7.43 o                         
   7  -5   8          5.59          3.42         5.03 o                         
  -8  -4   8          0.68         -0.92         2.40 o                         
  -7  -4   8          7.43          6.27         5.55 o                         
  -6  -4   8         32.49         27.81        10.39 o                         
  -5  -4   8         35.74         37.89         4.75 o                         
  -4  -4   8         24.01         35.40         5.73 o                         
  -3  -4   8        298.18        241.36        29.93 o                         
  -2  -4   8          5.42          5.06         1.66 o                         
  -1  -4   8          3.02          2.61         1.46 o                         
   0  -4   8        119.61        103.47         6.66 o                         
   1  -4   8         25.83         18.84         2.50 o                         
   2  -4   8        113.02         97.06        15.56 o                         
   3  -4   8        109.30        104.53         8.42 o                         
   4  -4   8          6.61         12.07         4.41 o                         
   5  -4   8        185.47        165.83        14.71 o                         
   6  -4   8         20.77         21.24         6.48 o                         
   7  -4   8          0.02          1.93         3.92 o                         
   8  -4   8         32.76         36.16         9.23 o                         
  -8  -3   8         12.26          7.49         4.29 o                         
  -7  -3   8         16.86         20.88         7.69 o                         
  -6  -3   8         12.04         11.21         3.16 o                         
  -5  -3   8         52.73         65.02         6.06 o                         
  -4  -3   8        350.93        319.54        24.47 o                         
  -3  -3   8        195.84        194.75         8.00 o                         
  -2  -3   8        616.82        619.65        12.80 o                         
  -1  -3   8        426.68        422.58        10.19 o                         
   0  -3   8         60.91         66.26         3.52 o                         
   1  -3   8         23.82         17.87         2.18 o                         
   2  -3   8         28.85         26.97         2.17 o                         
   3  -3   8         24.62         29.24         4.70 o                         
   4  -3   8         98.31         86.39         7.91 o                         
   5  -3   8         13.68         18.85         5.62 o                         
   6  -3   8         24.53         20.70         6.07 o                         
   7  -3   8          1.52          1.10         4.63 o                         
   8  -3   8          4.65         23.04        20.29 o                         
  -8  -2   8         31.19         34.52         6.62 o                         
  -7  -2   8         57.90         52.14        22.26 o                         
  -6  -2   8          9.72         11.66        10.21 o                         
  -5  -2   8         24.85         34.42         5.33 o                         
  -4  -2   8         29.70         29.27         3.67 o                         
  -3  -2   8          0.05          3.56         3.13 o                         
  -2  -2   8          7.33          9.83         2.01 o                         
  -1  -2   8        903.74        871.82        22.77 o                         
   0  -2   8         93.58         86.52         4.40 o                         
   1  -2   8        126.32        110.36         7.18 o                         
   2  -2   8         17.53         13.31         4.78 o                         
   3  -2   8          0.11          0.46         0.72 o                         
   4  -2   8        151.74        152.04        10.31 o                         
   5  -2   8         74.89         80.91         8.53 o                         
   6  -2   8        135.17        120.36        17.18 o                         
   7  -2   8          1.92          2.61         3.03 o                         
   8  -2   8         69.11         77.70        14.47 o                         
  -8  -1   8         19.05         26.98        16.19 o                         
  -7  -1   8        165.02        148.95        11.26 o                         
  -6  -1   8         23.48         33.36         5.59 o                         
  -5  -1   8        584.06        547.38        19.30 o                         
  -4  -1   8         12.75         23.82         6.56 o                         
  -3  -1   8         12.67          7.99         2.36 o                         
  -2  -1   8        376.65        378.72        13.12 o                         
  -1  -1   8         64.51         57.43         2.30 o                         
   0  -1   8          3.63          1.13         0.83 o                         
   1  -1   8        176.68        154.94         6.62 o                         
   2  -1   8         87.83         90.09         6.34 o                         
   3  -1   8         14.17         18.54         4.04 o                         
   4  -1   8         12.87         20.41         2.04 o                         
   5  -1   8        802.31        843.71        24.03 o                         
   6  -1   8         21.21         22.78         3.01 o                         
   7  -1   8          9.49         13.82         4.62 o                         
   8  -1   8          5.53          7.11         6.87 o                         
  -8   0   8         15.69         26.01         6.72 o                         
  -7   0   8          0.21         -0.31         2.88 o                         
  -6   0   8         62.52         66.11         7.51 o                         
  -5   0   8          1.89         10.48         3.42 o                         
  -4   0   8         27.76         39.10         5.79 o                         
  -3   0   8        230.39        189.90        22.56 o                         
  -2   0   8         27.59         28.68         2.78 o                         
  -1   0   8       1027.13        932.46        34.03 o                         
   0   0   8         18.64         13.08         1.18 o                         
   1   0   8        113.18        103.27         3.92 o                         
   2   0   8         35.22         35.08         3.20 o                         
   3   0   8        953.30        928.51        16.97 o                         
   4   0   8          0.00          2.11         1.49 o                         
   5   0   8        313.17        309.36        10.42 o                         
   6   0   8         64.90         64.44         4.93 o                         
   7   0   8          9.20         13.58         3.89 o                         
   8   0   8          5.78          8.46         6.81 o                         
  -8   1   8         60.02         69.45         9.70 o                         
  -7   1   8          8.62         15.56         6.25 o                         
  -6   1   8          1.61          2.87         2.86 o                         
  -5   1   8         46.09         46.30         5.70 o                         
  -4   1   8        658.76        631.86        60.22 o                         
  -3   1   8        127.09        129.63         6.37 o                         
  -2   1   8         91.09         83.03         8.12 o                         
  -1   1   8        562.04        567.46        35.95 o                         
   0   1   8         28.80         29.58         1.66 o                         
   1   1   8       1644.83       1684.68        24.49 o                         
   2   1   8         18.85         16.39         1.53 o                         
   3   1   8        101.64        101.04         4.41 o                         
   4   1   8          3.45          6.11         2.36 o                         
   5   1   8         12.75         15.40         2.72 o                         
   6   1   8         89.96         89.34         7.58 o                         
   7   1   8        255.97        283.26        17.95 o                         
   8   1   8         76.00         80.12         9.28 o                         
  -8   2   8         17.52         25.01         7.09 o                         
  -7   2   8         22.66         31.23         6.58 o                         
  -6   2   8         11.48         16.98         4.57 o                         
  -5   2   8         18.69         17.05         7.57 o                         
  -4   2   8        197.11        210.08        14.58 o                         
  -3   2   8          7.40         17.53         2.73 o                         
  -2   2   8         94.03         96.69         5.64 o                         
  -1   2   8        188.20        166.27         7.51 o                         
   0   2   8        295.81        265.91         5.33 o                         
   1   2   8         13.55         18.82         1.85 o                         
   2   2   8         78.40         81.59         3.00 o                         
   3   2   8        178.55        184.52        22.97 o                         
   4   2   8         12.56         16.43         3.30 o                         
   5   2   8         66.16         79.41        13.06 o                         
   6   2   8        202.33        233.41        18.96 o                         
   7   2   8          0.95          0.40         2.55 o                         
   8   2   8          0.43         -0.64         3.08 o                         
  -8   3   8          1.81          2.39         3.88 o                         
  -7   3   8        176.09        197.45        17.12 o                         
  -6   3   8          6.40         16.63         5.33 o                         
  -5   3   8          3.27          7.12         3.57 o                         
  -4   3   8        217.71        225.46        11.43 o                         
  -3   3   8          0.05         -0.32         0.67 o                         
  -2   3   8        178.37        187.59        14.96 o                         
  -1   3   8        208.94        227.03        20.53 o                         
   0   3   8        554.33        556.49         9.82 o                         
   1   3   8         17.36         43.16         5.52 o                         
   2   3   8         10.82         19.21         3.99 o                         
   3   3   8          1.88          5.20         3.22 o                         
   4   3   8         10.87         11.16         3.08 o                         
   5   3   8        196.21        187.29        10.99 o                         
   6   3   8        100.53        111.59        14.08 o                         
   7   3   8         36.43         48.05         7.99 o                         
  -8   4   8         13.44          6.64         5.45 o                         
  -7   4   8        124.58        119.54        13.49 o                         
  -6   4   8         66.14         68.00         9.08 o                         
  -5   4   8        219.87        231.14        14.26 o                         
  -4   4   8         33.61         34.57         5.33 o                         
  -3   4   8        352.02        329.00        20.17 o                         
  -2   4   8          9.77          8.61         3.03 o                         
  -1   4   8          0.00         -0.01         0.68 o                         
   0   4   8        164.66        149.48        36.97 o                         
   1   4   8         32.32         24.97         2.93 o                         
   2   4   8         35.81         49.61         8.83 o                         
   3   4   8        135.06        120.52         6.92 o                         
   4   4   8          7.60          2.83         2.59 o                         
   5   4   8          3.98          2.98         2.88 o                         
   6   4   8         21.75         24.54         5.53 o                         
   7   4   8         23.94         33.96         6.78 o                         
  -7   5   8         16.21         13.84         5.65 o                         
  -6   5   8         62.82         59.88         8.80 o                         
  -5   5   8        483.71        542.28        43.52 o                         
  -4   5   8          0.04          3.49         3.02 o                         
  -3   5   8        105.25        129.82         8.43 o                         
  -2   5   8        190.58        179.85         7.56 o                         
  -1   5   8        260.36        254.53        16.71 o                         
   0   5   8          2.35         33.17         4.26 o                         
   1   5   8        135.25        135.28         6.68 o                         
   2   5   8         48.67         56.38         4.65 o                         
   3   5   8         20.48         16.29         3.58 o                         
   4   5   8         25.51         31.90         8.65 o                         
   5   5   8          5.39         10.49         3.76 o                         
   6   5   8          0.86          1.77         3.55 o                         
   7   5   8          3.68          4.27         4.53 o                         
  -7   6   8          5.43          6.13         6.50 o                         
  -6   6   8         62.09         55.45        10.27 o                         
  -5   6   8         28.25         21.42         5.03 o                         
  -4   6   8          1.71          0.46         1.23 o                         
  -3   6   8          3.16          5.48         2.30 o                         
  -2   6   8        176.20        174.36        17.70 o                         
  -1   6   8        216.27        164.51        14.45 o                         
   0   6   8         11.73         13.81         1.85 o                         
   1   6   8        217.85        194.77        16.51 o                         
   2   6   8        106.92        101.95         6.62 o                         
   3   6   8        215.29        248.05        27.80 o                         
   4   6   8         12.70         40.72         8.95 o                         
   5   6   8         26.03         29.80         5.67 o                         
   6   6   8          2.65          0.75         3.71 o                         
  -5   7   8         21.12         19.68         7.24 o                         
  -4   7   8         31.55         25.36        19.19 o                         
  -3   7   8          3.54          1.51         1.31 o                         
  -2   7   8         56.93         58.01         6.35 o                         
  -1   7   8         65.55         53.37         6.16 o                         
   0   7   8         57.83         56.24         4.52 o                         
   1   7   8        167.36        154.29         8.21 o                         
   2   7   8         36.85         36.05         6.50 o                         
   3   7   8         50.33         56.82         6.78 o                         
   4   7   8          2.70         13.36         5.73 o                         
   5   7   8         34.96         48.41         7.88 o                         
  -4   8   8         18.73         12.02         7.48 o                         
  -3   8   8         24.21         14.08        10.67 o                         
  -2   8   8         35.17         21.91         7.38 o                         
  -1   8   8          0.25          1.79         2.85 o                         
   0   8   8          1.29         -0.69         1.50 o                         
   1   8   8         13.16          8.73         2.75 o                         
   2   8   8          0.30          2.78         2.34 o                         
   3   8   8          0.04          1.51         2.59 o                         
   4   8   8          0.06          1.79         2.90 o                         
  -4   9   8          0.39          4.90         3.80 o                         
  -3   9   8         25.55         11.69         7.33 o                         
  -2   9   8          1.14         -0.83         1.58 o                         
  -1   9   8         11.50          3.59         4.78 o                         
   0   9   8          0.82          1.85         1.88 o                         
   1   9   8          0.28         -1.59         2.00 o                         
   2   9   8         23.02         22.29         4.00 o                         
   3   9   8          0.53          2.34         2.53 o                         
  -2  10   8          0.21         -0.37         2.58 o                         
  -1  10   8         15.79          8.61         8.15 o                         
   0  10   8          1.35          0.07         1.86 o                         
   1  10   8          6.28         -0.98         3.31 o                         
   0 -11   9          4.49         -0.92         5.33 o                         
  -3 -10   9          8.58          7.06         6.07 o                         
  -2 -10   9          6.81          7.05         4.33 o                         
  -1 -10   9         18.27          8.76         8.22 o                         
   0 -10   9         20.22         16.93        10.36 o                         
   1 -10   9          7.25          1.27         4.40 o                         
   2 -10   9        130.69        134.19        17.45 o                         
   3 -10   9          2.69          1.65         5.31 o                         
  -4  -9   9          2.31          1.02         3.45 o                         
  -3  -9   9          5.09          3.93         2.58 o                         
  -2  -9   9         10.00          5.87         3.09 o                         
  -1  -9   9          6.10         -0.74         5.30 o                         
   0  -9   9          2.25         -0.72         3.33 o                         
   1  -9   9         40.22         22.96         6.70 o                         
   2  -9   9          4.70          2.77         4.90 o                         
   3  -9   9         33.79         54.02        12.20 o                         
   4  -9   9         33.40         28.69         9.86 o                         
   5  -9   9         12.11         10.94         8.42 o                         
  -5  -8   9         10.64         11.41         4.39 o                         
  -4  -8   9         28.76         13.94        20.82 o                         
  -3  -8   9         64.91         59.26        16.04 o                         
  -2  -8   9         33.82         38.27         8.35 o                         
  -1  -8   9         99.26         86.69         8.14 o                         
   0  -8   9         22.85         26.93         6.89 o                         
   1  -8   9         14.20         19.74         5.73 o                         
   2  -8   9         31.96         27.59         8.32 o                         
   3  -8   9         46.27         43.75        10.18 o                         
   4  -8   9          4.87          0.08         4.66 o                         
   5  -8   9         26.63         53.52        12.59 o                         
  -6  -7   9          0.12          2.71         3.44 o                         
  -5  -7   9          1.05          3.79         3.19 o                         
  -4  -7   9         22.90         23.51         6.15 o                         
  -3  -7   9         19.74         19.32         3.46 o                         
  -2  -7   9          0.84          1.12         2.00 o                         
  -1  -7   9         94.81         79.47         6.78 o                         
   0  -7   9          2.55          3.18         2.49 o                         
   1  -7   9         67.13         64.43         8.93 o                         
   2  -7   9        118.63        139.31        14.39 o                         
   3  -7   9         20.36         25.92         7.28 o                         
   4  -7   9         23.02         24.92         8.83 o                         
   5  -7   9         48.70         42.70         9.79 o                         
   6  -7   9          0.00          3.10         4.83 o                         
  -7  -6   9          8.55          7.92         5.95 o                         
  -6  -6   9         40.89         36.11         6.16 o                         
  -5  -6   9          9.17          5.40         2.93 o                         
  -4  -6   9         10.04          9.14         4.00 o                         
  -3  -6   9         51.16         47.53         4.05 o                         
  -2  -6   9         57.48         58.07         5.19 o                         
  -1  -6   9        120.40        107.22         7.22 o                         
   0  -6   9         32.38         31.84         4.48 o                         
   1  -6   9         13.77         14.56         4.76 o                         
   2  -6   9        322.20        320.90        21.05 o                         
   3  -6   9         38.86         34.73         7.45 o                         
   4  -6   9         86.69         89.94        11.35 o                         
   5  -6   9          0.85          2.34         4.27 o                         
   6  -6   9         62.48         54.67        11.15 o                         
   7  -6   9          0.60          1.05         4.87 o                         
  -7  -5   9          2.39         -1.03         2.43 o                         
  -6  -5   9         28.53         33.72         8.06 o                         
  -5  -5   9         43.32         32.54         5.27 o                         
  -4  -5   9          2.20          0.91         2.18 o                         
  -3  -5   9          2.86          4.38         1.72 o                         
  -2  -5   9          5.50          5.69         2.03 o                         
  -1  -5   9         25.24         20.46         3.02 o                         
   0  -5   9          4.11          7.34         2.44 o                         
   1  -5   9         22.40         18.91         3.14 o                         
   2  -5   9        980.56        988.14        38.90 o                         
   3  -5   9        152.14        138.13        11.60 o                         
   4  -5   9         19.25         31.73        11.40 o                         
   5  -5   9         24.82         33.57         7.98 o                         
   6  -5   9         60.28         54.49         9.39 o                         
   7  -5   9         36.99         53.89        10.81 o                         
  -8  -4   9          6.98          4.59         3.46 o                         
  -7  -4   9          6.52         13.09         4.11 o                         
  -6  -4   9          0.71          0.15         2.58 o                         
  -5  -4   9         10.43          7.59         3.29 o                         
  -4  -4   9        291.34        255.26        38.80 o                         
  -3  -4   9         11.57         15.21         3.17 o                         
  -2  -4   9         72.57         75.96         4.25 o                         
  -1  -4   9         17.00         15.12         2.32 o                         
   0  -4   9         93.69         75.25         4.65 o                         
   1  -4   9         23.41         23.70         3.64 o                         
   2  -4   9          1.61          2.93         1.55 o                         
   3  -4   9          5.87          9.54         4.18 o                         
   4  -4   9          0.63          2.87         3.29 o                         
   5  -4   9          0.75         -0.08         2.60 o                         
   6  -4   9         23.55         17.25         5.95 o                         
   7  -4   9         24.96         29.08         8.76 o                         
  -8  -3   9         38.80         33.96         6.50 o                         
  -7  -3   9        139.35        114.38        14.23 o                         
  -6  -3   9         35.47         29.96         8.19 o                         
  -5  -3   9          8.55         13.60         3.15 o                         
  -4  -3   9         58.39         59.56         5.65 o                         
  -3  -3   9         13.10          9.46         2.91 o                         
  -2  -3   9        304.48        308.69         7.97 o                         
  -1  -3   9         44.68         51.59         3.14 o                         
   0  -3   9         21.68         27.07         2.81 o                         
   1  -3   9         34.29         40.98         4.03 o                         
   2  -3   9          0.01          3.31         1.36 o                         
   3  -3   9          3.00          9.61         3.43 o                         
   4  -3   9         71.76         76.49         9.28 o                         
   5  -3   9         51.32         47.28         7.37 o                         
   6  -3   9         20.47         16.46         5.80 o                         
   7  -3   9         26.75         28.98         7.51 o                         
   8  -3   9          0.77         -2.55         4.65 o                         
  -8  -2   9          2.22          2.11         3.94 o                         
  -7  -2   9          0.63         30.11         6.33 o                         
  -6  -2   9          0.03          0.91         3.68 o                         
  -5  -2   9         53.67         43.75         9.08 o                         
  -4  -2   9         15.68         13.61         4.14 o                         
  -3  -2   9          0.41          0.75         1.44 o                         
  -2  -2   9         21.39         15.82         2.51 o                         
  -1  -2   9         62.20         68.25         4.25 o                         
   0  -2   9         94.20         95.38         5.08 o                         
   1  -2   9         52.84         51.56         2.94 o                         
   2  -2   9         58.91         56.36         8.89 o                         
   3  -2   9          0.01         14.07         3.62 o                         
   4  -2   9         12.11         14.94         4.63 o                         
   5  -2   9          0.00          0.66         2.60 o                         
   6  -2   9         28.83         31.52        10.73 o                         
   7  -2   9         36.46         34.39         6.53 o                         
   8  -2   9         91.01         88.56        16.56 o                         
  -8  -1   9         20.98         28.76         6.48 o                         
  -7  -1   9         14.14         11.66         4.33 o                         
  -6  -1   9        185.03        164.57        10.22 o                         
  -5  -1   9          5.78          7.48         3.24 o                         
  -4  -1   9          4.92          7.13         2.59 o                         
  -3  -1   9        263.10        251.67         9.71 o                         
  -2  -1   9         48.63         46.85         3.57 o                         
  -1  -1   9        980.89       1058.43        33.04 o                         
   0  -1   9        236.39        198.70         5.22 o                         
   1  -1   9         19.32         22.42         1.88 o                         
   2  -1   9         19.40         19.97         3.31 o                         
   3  -1   9         29.89         31.19         4.29 o                         
   4  -1   9        183.84        190.23        11.15 o                         
   5  -1   9        166.99        144.37         5.72 o                         
   6  -1   9          3.45         16.21         3.78 o                         
   7  -1   9          0.80          0.86         5.03 o                         
   8  -1   9         85.17        105.12        17.91 o                         
  -8   0   9         28.41         34.30         7.90 o                         
  -7   0   9          0.05          0.90         4.57 o                         
  -6   0   9        191.39        213.05        13.95 o                         
  -5   0   9         43.31         47.46         5.84 o                         
  -4   0   9        135.30        131.47         7.58 o                         
  -3   0   9         29.69         25.78         3.36 o                         
  -2   0   9        472.53        436.76        12.77 o                         
  -1   0   9          2.04          0.10         0.71 o                         
   0   0   9        110.90        118.84         3.54 o                         
   1   0   9         98.94        112.57         3.69 o                         
   2   0   9          2.78          2.24         1.11 o                         
   3   0   9         54.88         62.80         3.90 o                         
   4   0   9        101.26        108.77         5.07 o                         
   5   0   9          1.92          5.28         1.82 o                         
   6   0   9         19.81         18.09         3.22 o                         
   7   0   9         16.92         21.42         4.05 o                         
   8   0   9          7.19         11.71         8.03 o                         
  -8   1   9         69.12         77.44        11.83 o                         
  -7   1   9         44.80         45.51         8.19 o                         
  -6   1   9        116.36        119.00         9.72 o                         
  -5   1   9        155.87        162.78        12.06 o                         
  -4   1   9         17.67         16.52         3.13 o                         
  -3   1   9          0.38         -0.06         1.20 o                         
  -2   1   9          0.32          0.34         1.07 o                         
  -1   1   9         27.75         29.77         1.63 o                         
   0   1   9         34.41         37.25         1.92 o                         
   1   1   9         12.09         11.32         1.83 o                         
   2   1   9         83.37         79.85         3.82 o                         
   3   1   9        168.69        179.56         7.39 o                         
   4   1   9          0.11          1.08         1.31 o                         
   5   1   9          0.87          5.35         2.66 o                         
   6   1   9          1.82          1.58         2.15 o                         
   7   1   9         13.37         20.20         4.58 o                         
   8   1   9          1.51          5.33         7.66 o                         
  -8   2   9         18.67         15.34         6.34 o                         
  -7   2   9         10.29         14.92         5.82 o                         
  -6   2   9         43.79         39.23         6.59 o                         
  -5   2   9          0.35          3.37         2.41 o                         
  -4   2   9         38.19         58.75         6.87 o                         
  -3   2   9         55.30         70.98         5.33 o                         
  -2   2   9         29.44         38.44         3.44 o                         
  -1   2   9        236.73        249.59        13.57 o                         
   0   2   9         18.93         22.07         1.97 o                         
   1   2   9         22.79         24.25         2.02 o                         
   2   2   9          4.75          3.64         1.23 o                         
   3   2   9         34.81         40.60         5.33 o                         
   4   2   9         17.68         21.38         3.80 o                         
   5   2   9         55.09         53.54         5.17 o                         
   6   2   9         10.83         26.95         6.35 o                         
   7   2   9          0.94          4.14         3.48 o                         
  -8   3   9         14.48         15.10         6.36 o                         
  -7   3   9          7.06         11.68         5.38 o                         
  -6   3   9         93.72         96.52        10.30 o                         
  -5   3   9        165.78        193.00        13.58 o                         
  -4   3   9          0.01          0.90         1.96 o                         
  -3   3   9        129.41        119.96         7.12 o                         
  -2   3   9         78.71         86.19         8.46 o                         
  -1   3   9         77.66         79.30         4.45 o                         
   0   3   9        249.82        255.34         6.94 o                         
   1   3   9         15.48         13.08         1.39 o                         
   2   3   9          2.74          5.99         1.30 o                         
   3   3   9        162.05        148.96        12.70 o                         
   4   3   9          5.26          7.69         2.61 o                         
   5   3   9          0.56          2.24         2.40 o                         
   6   3   9          0.88         11.37         7.02 o                         
   7   3   9         36.42         44.90         6.89 o                         
  -7   4   9          7.89         10.40         5.18 o                         
  -6   4   9         75.90         78.55         9.94 o                         
  -5   4   9         72.38         84.18         9.24 o                         
  -4   4   9          0.40         18.70         6.87 o                         
  -3   4   9         22.97         41.60         5.24 o                         
  -2   4   9         76.37         81.08         6.07 o                         
  -1   4   9         32.77         44.33         2.58 o                         
   0   4   9        521.79        475.96        37.30 o                         
   1   4   9        526.79        574.02        16.26 o                         
   2   4   9         14.39         27.80         4.02 o                         
   3   4   9          3.74          9.69         3.68 o                         
   4   4   9        125.05        131.31         9.49 o                         
   5   4   9        133.74        132.73        10.00 o                         
   6   4   9         13.33         18.85         7.08 o                         
   7   4   9          2.05          3.02         3.27 o                         
  -7   5   9         20.12         25.37         7.10 o                         
  -6   5   9        147.00        151.70        13.71 o                         
  -5   5   9         51.42         66.96        15.18 o                         
  -4   5   9        160.06        186.86        12.86 o                         
  -3   5   9        134.60        132.97         8.77 o                         
  -2   5   9         44.10         51.50         4.31 o                         
  -1   5   9         14.33         12.72         1.82 o                         
   0   5   9        686.40        665.28       101.14 o                         
   1   5   9          0.32         28.58         3.61 o                         
   2   5   9         32.17         43.19         6.25 o                         
   3   5   9          7.32         12.86         2.86 o                         
   4   5   9         36.33         28.37         5.09 o                         
   5   5   9          0.09          4.04         3.31 o                         
   6   5   9          2.10          4.14         3.89 o                         
  -6   6   9          6.36          5.10         4.45 o                         
  -5   6   9          0.05         -0.33         2.37 o                         
  -4   6   9          8.97          5.39         2.81 o                         
  -3   6   9         11.98          8.56         5.15 o                         
  -2   6   9         16.03         17.17         2.68 o                         
  -1   6   9         13.45          7.72         1.86 o                         
   0   6   9         75.18         73.31         7.97 o                         
   1   6   9         26.91         24.98         3.62 o                         
   2   6   9         76.55         96.33         6.93 o                         
   3   6   9         25.32         27.81         4.10 o                         
   4   6   9          2.80         17.10         4.30 o                         
   5   6   9          2.21          7.55         4.09 o                         
   6   6   9          5.84          7.30         7.30 o                         
  -6   7   9          8.08          3.49         5.70 o                         
  -5   7   9          4.62         11.19         4.48 o                         
  -4   7   9          5.22          4.56         2.98 o                         
  -3   7   9          7.48          8.19         3.07 o                         
  -2   7   9         28.29         25.93         3.44 o                         
  -1   7   9          0.18          1.64         1.10 o                         
   0   7   9          0.00          5.36         4.02 o                         
   1   7   9         20.70         21.54         3.58 o                         
   2   7   9         30.51         28.25         4.05 o                         
   3   7   9        102.48         84.45         7.09 o                         
   4   7   9         42.29         46.34         7.02 o                         
   5   7   9          4.67          7.28         4.68 o                         
  -5   8   9          3.23         16.80         8.15 o                         
  -4   8   9         28.42         28.81         5.61 o                         
  -3   8   9          0.50          1.13         1.56 o                         
  -2   8   9          3.59          2.49         1.48 o                         
  -1   8   9         27.52         16.23        12.45 o                         
   0   8   9          0.10          9.26         8.49 o                         
   1   8   9         30.33         35.30         4.63 o                         
   2   8   9          1.05         -0.40         2.61 o                         
   3   8   9          1.26          1.16         2.15 o                         
   4   8   9         12.26         22.66         5.47 o                         
  -3   9   9          0.21          1.33         2.54 o                         
  -2   9   9         19.23         10.66         7.91 o                         
  -1   9   9          0.00         -0.09         1.34 o                         
   0   9   9         14.07          2.38         2.38 o                         
   1   9   9          0.44          0.51         1.80 o                         
   2   9   9          3.49          0.38         1.90 o                         
  -2 -10  10          0.02         -0.25         2.41 o                         
  -1 -10  10         43.49         32.41        24.50 o                         
   0 -10  10          2.74         10.40         7.60 o                         
   1 -10  10         71.94        105.55        15.30 o                         
   2 -10  10          4.59          5.30         6.45 o                         
   3 -10  10         31.67         45.99        18.70 o                         
  -4  -9  10         18.93          5.45         7.97 o                         
  -3  -9  10         11.59          2.92         3.78 o                         
  -2  -9  10          0.73          1.83         2.67 o                         
  -1  -9  10         42.20         34.80         7.38 o                         
   0  -9  10         45.02         48.02         9.96 o                         
   1  -9  10        178.69        175.37        16.76 o                         
   2  -9  10          2.84         -1.67         4.55 o                         
   3  -9  10          0.16          1.75         5.05 o                         
   4  -9  10          2.45          1.16         5.36 o                         
  -5  -8  10          4.01          2.45         3.93 o                         
  -4  -8  10         63.53         55.87        10.03 o                         
  -3  -8  10          0.21         -0.10         1.72 o                         
  -2  -8  10          8.59          8.71         3.48 o                         
  -1  -8  10         58.56         59.73         6.97 o                         
   0  -8  10          0.48         -0.11         2.86 o                         
   1  -8  10          5.29          8.55         4.68 o                         
   2  -8  10          2.82          5.47         5.79 o                         
   3  -8  10          2.96          9.07         6.40 o                         
   4  -8  10         65.54         86.88        14.56 o                         
   5  -8  10         44.03         43.89        11.69 o                         
  -6  -7  10          0.39          5.12         4.11 o                         
  -5  -7  10         19.79         19.11        14.41 o                         
  -4  -7  10          3.11          2.20         2.90 o                         
  -3  -7  10          6.02          5.92         3.39 o                         
  -2  -7  10         64.73         53.71         5.88 o                         
  -1  -7  10        139.65        137.64         9.31 o                         
   0  -7  10          1.20          6.84         3.05 o                         
   1  -7  10          0.00         -2.16         3.54 o                         
   2  -7  10         13.98         16.31         6.19 o                         
   3  -7  10          2.51          4.91         4.84 o                         
   4  -7  10         65.04         66.40        11.53 o                         
   5  -7  10         27.62         29.73        10.61 o                         
   6  -7  10         47.24         63.16        12.63 o                         
  -6  -6  10          3.49          4.06         3.24 o                         
  -5  -6  10         28.45         27.06         6.24 o                         
  -4  -6  10          0.47          1.60         2.64 o                         
  -3  -6  10          0.81         -0.50         2.57 o                         
  -2  -6  10         17.33         15.70         3.07 o                         
  -1  -6  10        197.61        159.73         8.93 o                         
   0  -6  10         58.50         46.23         5.28 o                         
   1  -6  10         87.40         86.81         8.66 o                         
   2  -6  10         73.35         60.50         8.55 o                         
   3  -6  10         23.81         27.54         7.10 o                         
   4  -6  10         78.89         84.79        11.76 o                         
   5  -6  10          3.61          2.91         4.73 o                         
   6  -6  10         13.75         26.39         9.57 o                         
  -7  -5  10         35.03         39.29         7.08 o                         
  -6  -5  10          2.01          1.51         2.49 o                         
  -5  -5  10          0.73          1.32         3.40 o                         
  -4  -5  10         57.96         70.05         7.71 o                         
  -3  -5  10          0.12          0.64         2.28 o                         
  -2  -5  10        117.06        106.21         5.97 o                         
  -1  -5  10          1.69          2.39         1.87 o                         
   0  -5  10          1.36          3.27         2.31 o                         
   1  -5  10         29.05         20.87         3.41 o                         
   2  -5  10         48.83         31.46         7.14 o                         
   3  -5  10        310.84        298.27        20.32 o                         
   4  -5  10         63.85         65.01        10.89 o                         
   5  -5  10          0.99          3.77         4.48 o                         
   6  -5  10         28.13         29.26         8.62 o                         
   7  -5  10          0.95         -1.15         4.21 o                         
  -7  -4  10         33.01         28.41         8.83 o                         
  -6  -4  10         10.87         12.13        12.20 o                         
  -5  -4  10          1.21          3.89         2.59 o                         
  -4  -4  10        319.97        346.14        20.35 o                         
  -3  -4  10        202.28        202.31        11.42 o                         
  -2  -4  10         65.35         65.48         4.60 o                         
  -1  -4  10        105.13        116.33         5.79 o                         
   0  -4  10         33.42         34.97         3.74 o                         
   1  -4  10         14.13         10.33         2.81 o                         
   2  -4  10          5.89          8.07         2.46 o                         
   3  -4  10        238.98        273.38        16.46 o                         
   4  -4  10         12.58          9.23         4.35 o                         
   5  -4  10          2.58          3.15         4.00 o                         
   6  -4  10         60.93         56.39         9.99 o                         
   7  -4  10         65.92         51.60        11.06 o                         
  -8  -3  10          0.20         -1.25         3.28 o                         
  -7  -3  10         15.10         16.39         9.01 o                         
  -6  -3  10          3.05          9.19         3.46 o                         
  -5  -3  10         80.38         61.44         6.78 o                         
  -4  -3  10        774.90        871.48        43.96 o                         
  -3  -3  10        147.63        129.37         7.64 o                         
  -2  -3  10        178.53        189.16        10.71 o                         
  -1  -3  10         21.04         24.22         2.68 o                         
   0  -3  10         52.80         60.31         5.49 o                         
   1  -3  10        148.88        157.26         7.54 o                         
   2  -3  10        364.41        397.44        18.37 o                         
   3  -3  10          5.21          2.40         2.49 o                         
   4  -3  10        298.71        301.70        18.11 o                         
   5  -3  10         10.89         16.80         5.52 o                         
   6  -3  10          1.07          0.66         3.17 o                         
   7  -3  10          3.19          3.57         4.33 o                         
  -8  -2  10         81.78         79.64        10.98 o                         
  -7  -2  10          0.15          4.27         3.99 o                         
  -6  -2  10        144.86        171.40        13.37 o                         
  -5  -2  10          3.22          3.38         4.78 o                         
  -4  -2  10         62.21         65.75         7.33 o                         
  -3  -2  10         32.23         34.29         3.72 o                         
  -2  -2  10         24.57         30.18         4.08 o                         
  -1  -2  10          6.12          8.75         1.64 o                         
   0  -2  10        684.29        699.88        16.26 o                         
   1  -2  10        176.07        172.07         8.87 o                         
   2  -2  10          3.14          1.14         2.88 o                         
   3  -2  10         58.62         75.75         8.25 o                         
   4  -2  10        205.37        208.73        13.84 o                         
   5  -2  10         79.70         79.97         9.59 o                         
   6  -2  10        191.95        144.55        20.31 o                         
   7  -2  10          1.14          5.90         8.80 o                         
  -8  -1  10          0.00          4.09         3.75 o                         
  -7  -1  10         18.32         26.73         5.16 o                         
  -6  -1  10          2.11          3.49         3.08 o                         
  -5  -1  10         76.55         77.54         7.09 o                         
  -4  -1  10        407.91        431.41        17.59 o                         
  -3  -1  10          0.58          0.33         1.19 o                         
  -2  -1  10        160.59        150.46         7.49 o                         
  -1  -1  10        568.43        619.24        28.35 o                         
   0  -1  10          5.07         11.43         1.79 o                         
   1  -1  10          4.15         11.85         1.80 o                         
   2  -1  10        425.32        439.29        16.57 o                         
   3  -1  10         82.12         93.93         7.44 o                         
   4  -1  10          0.10          0.09         1.11 o                         
   5  -1  10         22.71         40.10         6.61 o                         
   6  -1  10         88.11         75.99         7.79 o                         
   7  -1  10          6.99          3.13         5.64 o                         
  -8   0  10         14.91         18.67         7.17 o                         
  -7   0  10          4.27          5.03         4.00 o                         
  -6   0  10          5.35          6.91         3.50 o                         
  -5   0  10         20.84         22.72         4.33 o                         
  -4   0  10         34.44         27.70         3.70 o                         
  -3   0  10        142.31        146.56         8.25 o                         
  -2   0  10          4.42         11.78         2.94 o                         
  -1   0  10         59.31         57.56         6.40 o                         
   0   0  10        180.00        191.91        14.67 o                         
   1   0  10          0.74          6.36         1.68 o                         
   2   0  10        522.45        573.92        30.70 o                         
   3   0  10        104.96        110.66        11.26 o                         
   4   0  10        189.18        197.69        13.90 o                         
   5   0  10        117.65        123.63        15.72 o                         
   6   0  10        108.40         98.35         8.28 o                         
   7   0  10         15.31         15.33         7.79 o                         
  -8   1  10          1.61          3.50         5.00 o                         
  -7   1  10         18.03         17.00         5.15 o                         
  -6   1  10         63.62         68.90         7.42 o                         
  -5   1  10          0.16          5.56         3.03 o                         
  -4   1  10          0.34         18.94         8.34 o                         
  -3   1  10        369.19        355.21        16.34 o                         
  -2   1  10         44.12         55.95         5.34 o                         
  -1   1  10         14.37         10.16         1.34 o                         
   0   1  10         40.67         41.09         4.16 o                         
   1   1  10         80.29         73.09         3.43 o                         
   2   1  10         19.09         18.41         1.97 o                         
   3   1  10         27.65         42.76         4.98 o                         
   4   1  10         32.63         33.90         4.29 o                         
   5   1  10         12.64         17.12         2.98 o                         
   6   1  10         92.92         86.76         7.20 o                         
   7   1  10          2.52          3.59         3.12 o                         
  -8   2  10         12.58          8.68         5.74 o                         
  -7   2  10          6.00         15.69         5.62 o                         
  -6   2  10          3.65          4.47         3.16 o                         
  -5   2  10         29.30         32.85         5.19 o                         
  -4   2  10         94.29        106.19        11.68 o                         
  -3   2  10          2.99         14.47         4.20 o                         
  -2   2  10         48.62         49.56         7.36 o                         
  -1   2  10         57.88         53.33         8.17 o                         
   0   2  10         74.58         79.48         3.22 o                         
   1   2  10         10.73         10.85         1.41 o                         
   2   2  10          7.47          9.75         1.77 o                         
   3   2  10         29.85         33.16         6.68 o                         
   4   2  10        110.17        105.36         6.34 o                         
   5   2  10         22.45         20.41         3.55 o                         
   6   2  10         91.65         84.53         7.96 o                         
   7   2  10          3.02         10.07         3.80 o                         
  -7   3  10          3.82          2.33         3.30 o                         
  -6   3  10         13.31         25.81        11.31 o                         
  -5   3  10         71.40        106.31        10.01 o                         
  -4   3  10         37.96         40.68         5.26 o                         
  -3   3  10        207.30        233.21        22.49 o                         
  -2   3  10         12.34          7.25         3.83 o                         
  -1   3  10        112.26        109.86         6.09 o                         
   0   3  10        237.92        228.10         5.73 o                         
   1   3  10          3.23          5.64         1.36 o                         
   2   3  10        179.28        182.91         7.24 o                         
   3   3  10          4.44          6.89         2.04 o                         
   4   3  10         11.62         11.59         2.62 o                         
   5   3  10         35.50         33.17         5.15 o                         
   6   3  10         96.62         86.97         8.68 o                         
   7   3  10          7.76         12.85         5.33 o                         
  -7   4  10         11.27         17.81         6.32 o                         
  -6   4  10         17.19         24.87         6.34 o                         
  -5   4  10          0.26          4.47         3.83 o                         
  -4   4  10         55.30         63.68        10.39 o                         
  -3   4  10         24.36         36.60         4.72 o                         
  -2   4  10         31.29         54.20         7.43 o                         
  -1   4  10          8.79         37.79         2.56 o                         
   0   4  10         12.28         23.93         3.07 o                         
   1   4  10        498.31        511.79        22.31 o                         
   2   4  10         56.82         46.62         4.11 o                         
   3   4  10          0.59          6.23         2.43 o                         
   4   4  10          4.40          8.69         3.22 o                         
   5   4  10         51.67         41.10         5.85 o                         
   6   4  10         39.06         44.83         6.55 o                         
  -7   5  10          3.34         13.52         5.99 o                         
  -6   5  10          0.13         -1.40         3.31 o                         
  -5   5  10          4.29          6.35         4.07 o                         
  -4   5  10         22.67         20.39         5.04 o                         
  -3   5  10          1.09          1.35         1.07 o                         
  -2   5  10          1.74          0.31         0.84 o                         
  -1   5  10         17.92         22.11         3.05 o                         
   0   5  10        133.21        146.63         6.21 o                         
   1   5  10         34.16         39.48         4.13 o                         
   2   5  10         45.60         53.35         4.96 o                         
   3   5  10         25.55         29.41         4.30 o                         
   4   5  10          0.17          0.30         2.79 o                         
   5   5  10          5.59          4.72         3.30 o                         
   6   5  10         17.95         19.71         5.24 o                         
  -6   6  10         29.58         24.75         7.66 o                         
  -5   6  10         48.49         41.40         7.14 o                         
  -4   6  10          4.06         10.85         3.64 o                         
  -3   6  10          1.12          0.85         1.56 o                         
  -2   6  10         35.99         24.14         3.37 o                         
  -1   6  10          5.93          3.83         1.78 o                         
   0   6  10         47.01         37.36         4.81 o                         
   1   6  10          6.30         11.21         2.77 o                         
   2   6  10         38.00         34.75         4.77 o                         
   3   6  10          0.61         10.83         5.30 o                         
   4   6  10          1.66          4.06         2.81 o                         
   5   6  10          4.73          1.67         3.14 o                         
  -5   7  10          4.39          4.73         3.56 o                         
  -4   7  10         29.15         35.82        11.04 o                         
  -3   7  10          7.96          4.46         4.82 o                         
  -2   7  10          7.59          2.75         2.51 o                         
  -1   7  10         23.63         14.04        12.57 o                         
   0   7  10          0.14          3.61         2.42 o                         
   1   7  10          1.23          7.19         3.31 o                         
   2   7  10          7.91          5.83         3.31 o                         
   3   7  10          0.16          3.88         2.80 o                         
   4   7  10         22.71         15.92         4.01 o                         
  -4   8  10          7.96         11.75         4.66 o                         
  -3   8  10          1.11          1.68         1.60 o                         
  -2   8  10         18.43          7.08         7.24 o                         
  -1   8  10          0.01         -0.13         1.47 o                         
   0   8  10          0.00          1.41         2.76 o                         
   1   8  10          0.03          3.05         2.11 o                         
   2   8  10          3.98          8.87         5.79 o                         
   3   8  10         18.37         14.17         3.69 o                         
  -2   9  10         18.52          8.38         6.25 o                         
  -1   9  10          3.89          1.34         1.76 o                         
   0   9  10         25.29         11.09         9.53 o                         
   1   9  10          4.67          0.99         1.82 o                         
  -1 -10  11          0.34          3.42         4.65 o                         
   0 -10  11          4.08         12.23         6.71 o                         
   1 -10  11          2.01         -3.63         5.66 o                         
  -3  -9  11          1.82          4.38         4.87 o                         
  -2  -9  11          4.95          5.41         3.88 o                         
  -1  -9  11          1.32          2.00         3.92 o                         
   0  -9  11          0.21         -0.04         4.08 o                         
   1  -9  11          7.39          1.16         4.30 o                         
   2  -9  11        287.91        345.41        33.82 o                         
   3  -9  11         18.50         26.68         9.97 o                         
  -4  -8  11         27.86         27.18         7.47 o                         
  -3  -8  11          4.42          3.09         4.31 o                         
  -2  -8  11         13.61         18.99         4.37 o                         
  -1  -8  11         10.94          7.34         3.58 o                         
   0  -8  11          5.40         10.53         5.03 o                         
   1  -8  11         18.56         22.62         7.21 o                         
   2  -8  11          0.12          5.73         5.48 o                         
   3  -8  11         18.90         22.51         8.33 o                         
   4  -8  11         13.01         29.08         8.89 o                         
   5  -8  11         70.31         91.76        17.69 o                         
  -5  -7  11          0.05         -3.07         3.70 o                         
  -4  -7  11         14.46          6.97         4.05 o                         
  -3  -7  11         19.15         17.88         5.24 o                         
  -2  -7  11          4.33          5.11         3.00 o                         
  -1  -7  11          1.37          6.36         3.21 o                         
   0  -7  11          0.46         -1.63         2.39 o                         
   1  -7  11          9.08         14.94         5.94 o                         
   2  -7  11         30.33         37.67         9.38 o                         
   3  -7  11          6.77          6.35         5.82 o                         
   4  -7  11          2.39          9.54         6.52 o                         
   5  -7  11         67.03         73.47        12.36 o                         
  -6  -6  11          9.45          5.64         3.95 o                         
  -5  -6  11         49.62         40.85        13.21 o                         
  -4  -6  11          0.15          2.89         3.15 o                         
  -3  -6  11          1.83          1.76         2.77 o                         
  -2  -6  11         50.69         38.81         4.50 o                         
  -1  -6  11        100.02         79.23         6.73 o                         
   0  -6  11          0.48          0.50         1.93 o                         
   1  -6  11          1.81          5.80         4.08 o                         
   2  -6  11          0.83          1.26         3.46 o                         
   3  -6  11          2.65          9.40         5.10 o                         
   4  -6  11          0.65          3.88         4.82 o                         
   5  -6  11          4.66          4.38         5.58 o                         
   6  -6  11         10.24          8.17        10.33 o                         
  -7  -5  11          0.01          1.96         3.32 o                         
  -6  -5  11         15.05         20.22        12.57 o                         
  -5  -5  11          0.20          6.14         4.18 o                         
  -4  -5  11         14.64         18.38         4.82 o                         
  -3  -5  11         75.83         82.19         9.17 o                         
  -2  -5  11          1.91          5.65         2.50 o                         
  -1  -5  11         31.30         29.12         3.68 o                         
   0  -5  11        195.98        174.84         8.85 o                         
   1  -5  11         20.67         13.04         3.03 o                         
   2  -5  11        621.70        674.77        32.59 o                         
   3  -5  11         64.55         58.67         9.90 o                         
   4  -5  11         17.94         21.07         6.78 o                         
   5  -5  11         60.02         52.61        10.85 o                         
   6  -5  11         19.03         23.02         9.11 o                         
  -7  -4  11          6.27         12.58         4.96 o                         
  -6  -4  11         34.06         34.67         7.36 o                         
  -5  -4  11         25.67         33.60         5.60 o                         
  -4  -4  11         18.31         19.15         5.03 o                         
  -3  -4  11         12.18         15.20         5.73 o                         
  -2  -4  11         19.23         36.60         5.46 o                         
  -1  -4  11         57.70         61.02         5.49 o                         
   0  -4  11         68.51         62.79         5.12 o                         
   1  -4  11        268.79        259.93        14.49 o                         
   2  -4  11        105.58        100.52         8.97 o                         
   3  -4  11         36.01         32.08         6.11 o                         
   4  -4  11         89.90         86.40        10.52 o                         
   5  -4  11         12.61         14.89         5.89 o                         
   6  -4  11         22.08         23.75         7.66 o                         
   7  -4  11          6.15         -1.44         7.27 o                         
  -7  -3  11         85.56         66.20        23.09 o                         
  -6  -3  11         57.48         55.50         7.29 o                         
  -5  -3  11         19.56         23.43         5.95 o                         
  -4  -3  11         87.83         87.95         7.70 o                         
  -3  -3  11        184.06        214.52        12.68 o                         
  -2  -3  11       1244.97       1280.52        52.33 o                         
  -1  -3  11        129.57        139.44         6.21 o                         
   0  -3  11        176.69        171.20         7.57 o                         
   1  -3  11         50.13         65.85         4.86 o                         
   2  -3  11          1.82          4.26         2.80 o                         
   3  -3  11        442.35        440.79        21.95 o                         
   4  -3  11          0.33          3.08         5.86 o                         
   5  -3  11          3.38          1.49         3.65 o                         
   6  -3  11          0.24         -3.59         4.25 o                         
   7  -3  11          1.19          1.76         4.28 o                         
  -7  -2  11          0.45         -0.64         3.56 o                         
  -6  -2  11        197.79        214.65        21.44 o                         
  -5  -2  11         33.74         38.65         6.34 o                         
  -4  -2  11        671.10        718.66        26.48 o                         
  -3  -2  11        237.61        244.52        11.57 o                         
  -2  -2  11        885.11       1029.82        42.55 o                         
  -1  -2  11         59.18         55.16         8.40 o                         
   0  -2  11        387.24        362.13        11.29 o                         
   1  -2  11         38.38         51.76         4.68 o                         
   2  -2  11        213.44        204.01        31.91 o                         
   3  -2  11         41.75         63.10        12.57 o                         
   4  -2  11        179.92        213.95        23.81 o                         
   5  -2  11        133.53        139.31        19.75 o                         
   6  -2  11          2.04          3.99         6.25 o                         
   7  -2  11          1.43         -5.27         6.31 o                         
  -8  -1  11         11.23          7.42         5.09 o                         
  -7  -1  11         23.90         19.08         5.18 o                         
  -6  -1  11          2.91          2.78         3.17 o                         
  -5  -1  11          7.94         12.62         4.00 o                         
  -4  -1  11         21.87         20.79         4.81 o                         
  -3  -1  11         25.02         31.20         4.84 o                         
  -2  -1  11        200.29        222.27        17.40 o                         
  -1  -1  11        222.32        197.36        31.89 o                         
   0  -1  11        698.00        722.78        21.36 o                         
   1  -1  11         22.52         25.75         2.57 o                         
   2  -1  11        360.89        355.64        21.71 o                         
   3  -1  11         49.27         49.62         6.19 o                         
   4  -1  11        490.43        493.26        24.25 o                         
   5  -1  11         76.84         75.01         8.86 o                         
   6  -1  11          0.20          2.21         3.65 o                         
   7  -1  11          5.10         11.65         8.83 o                         
  -8   0  11          8.64         12.45         5.70 o                         
  -7   0  11         10.81         14.39         6.07 o                         
  -6   0  11          0.20         10.26         3.81 o                         
  -5   0  11        135.44        142.77         9.80 o                         
  -4   0  11          1.86          3.28         2.41 o                         
  -3   0  11          0.07         -1.10         2.00 o                         
  -2   0  11          7.64          5.42         1.90 o                         
  -1   0  11          3.23          3.57         3.25 o                         
   0   0  11          0.83          1.09         1.40 o                         
   1   0  11        139.93        137.99         4.93 o                         
   2   0  11         34.96         42.35         3.65 o                         
   3   0  11        134.94        132.71         5.78 o                         
   4   0  11        242.25        244.86        17.10 o                         
   5   0  11        136.24        123.73         7.29 o                         
   6   0  11        218.96        193.85        20.37 o                         
   7   0  11          8.77          6.19         6.68 o                         
  -7   1  11         17.87         16.88        15.08 o                         
  -6   1  11         33.81         43.88         6.10 o                         
  -5   1  11          1.29          5.24         5.55 o                         
  -4   1  11         50.09         47.72         5.19 o                         
  -3   1  11          2.82          4.11         2.33 o                         
  -2   1  11          0.75          6.93         2.20 o                         
  -1   1  11        106.67         86.97         6.61 o                         
   0   1  11         14.67         12.74         1.65 o                         
   1   1  11        179.08        175.99         9.20 o                         
   2   1  11          2.11          9.81         2.95 o                         
   3   1  11        260.50        253.69         9.91 o                         
   4   1  11         38.39         34.70         4.93 o                         
   5   1  11         35.91         34.06         8.68 o                         
   6   1  11        101.90         96.72         7.23 o                         
   7   1  11         17.67         20.34         3.48 o                         
  -7   2  11          0.11         13.26         5.58 o                         
  -6   2  11          1.22          2.03         2.72 o                         
  -5   2  11          2.17          5.05         3.02 o                         
  -4   2  11          4.89          6.14         3.03 o                         
  -3   2  11         20.43         22.35         3.37 o                         
  -2   2  11          0.06         -0.35         2.58 o                         
  -1   2  11         68.73         71.49         5.33 o                         
   0   2  11         50.83         47.44         2.72 o                         
   1   2  11          3.54          5.34         1.41 o                         
   2   2  11         38.33         34.46         2.99 o                         
   3   2  11         10.32         10.68         3.92 o                         
   4   2  11         44.27         39.73         4.10 o                         
   5   2  11          1.66          6.06         6.87 o                         
   6   2  11          1.67          1.58         3.56 o                         
   7   2  11         71.22         57.00        12.30 o                         
  -7   3  11         13.90         11.66         4.89 o                         
  -6   3  11         13.94         21.74         5.72 o                         
  -5   3  11         84.14         89.27         8.95 o                         
  -4   3  11        133.12        176.73        20.24 o                         
  -3   3  11        174.37        176.31        10.09 o                         
  -2   3  11         79.80         75.43        13.28 o                         
  -1   3  11         43.84         34.96         4.93 o                         
   0   3  11         65.62         69.70         7.99 o                         
   1   3  11         66.71         60.75         4.95 o                         
   2   3  11         34.44         37.09         4.97 o                         
   3   3  11          1.19          0.74         3.00 o                         
   4   3  11         23.74         18.84         3.12 o                         
   5   3  11         16.43         17.35         3.77 o                         
   6   3  11         44.27         35.79         5.52 o                         
  -7   4  11          3.51          4.20         4.00 o                         
  -6   4  11          9.06          3.00         3.69 o                         
  -5   4  11         48.10         60.86         9.01 o                         
  -4   4  11          0.11          1.18         2.76 o                         
  -3   4  11         28.85         24.74         4.30 o                         
  -2   4  11          4.89         14.89         2.01 o                         
  -1   4  11         44.29         43.46         3.04 o                         
   0   4  11        334.59        292.28        34.00 o                         
   1   4  11         41.73         48.69         6.59 o                         
   2   4  11        112.39        115.42         6.59 o                         
   3   4  11          1.26          7.13         3.25 o                         
   4   4  11          0.37          1.56         2.00 o                         
   5   4  11         30.43         24.83         4.58 o                         
   6   4  11         22.64         24.61         4.72 o                         
  -6   5  11         29.27         19.30         6.71 o                         
  -5   5  11         27.57         29.18         9.87 o                         
  -4   5  11         17.79         25.78         4.69 o                         
  -3   5  11         10.27         15.78         3.77 o                         
  -2   5  11         24.36         22.59         3.41 o                         
  -1   5  11         46.02         46.62         8.16 o                         
   0   5  11         69.35         67.85         5.24 o                         
   1   5  11        120.25        125.22         8.41 o                         
   2   5  11          0.12          8.67         2.55 o                         
   3   5  11         74.48         63.70        10.09 o                         
   4   5  11         41.06         40.81         7.91 o                         
   5   5  11         13.13          6.01         3.47 o                         
  -6   6  11          0.14          4.60         5.64 o                         
  -5   6  11         20.12         24.57         5.89 o                         
  -4   6  11          2.28         -0.84         4.87 o                         
  -3   6  11         26.17         19.40         4.11 o                         
  -2   6  11         49.17         58.77        10.46 o                         
  -1   6  11          4.45          7.18         3.57 o                         
   0   6  11         23.15         22.52         5.92 o                         
   1   6  11         33.70         28.22         4.62 o                         
   2   6  11          6.30          6.07         2.82 o                         
   3   6  11         30.99         20.11         3.89 o                         
   4   6  11          0.91          0.99         2.31 o                         
   5   6  11          5.68          4.11         5.27 o                         
  -5   7  11         46.75         37.84         6.93 o                         
  -4   7  11          4.56          4.06         3.15 o                         
  -3   7  11          2.93         -0.66         2.22 o                         
  -2   7  11          4.22          0.42         1.17 o                         
  -1   7  11          0.61          0.86         1.57 o                         
   0   7  11          5.04          4.72         3.56 o                         
   1   7  11          7.10          6.54         3.65 o                         
   2   7  11          2.02          5.63         2.67 o                         
   3   7  11          5.39          1.66         4.35 o                         
   4   7  11          0.93          4.84         6.38 o                         
  -3   8  11          5.50          2.82         3.99 o                         
  -2   8  11         37.58         17.34        11.53 o                         
  -1   8  11          0.88          1.00         1.60 o                         
   0   8  11          3.53         -0.18         1.34 o                         
   1   8  11          9.76         15.44         7.51 o                         
   2   8  11          4.46          7.30         3.39 o                         
  -2  -9  12          3.44          0.74         4.97 o                         
  -1  -9  12         14.68         12.08        10.15 o                         
   0  -9  12          0.12         -2.90         4.57 o                         
   1  -9  12         55.06         45.43         9.82 o                         
   2  -9  12         23.70         48.92        33.20 o                         
   3  -9  12          3.18         28.67        11.27 o                         
  -4  -8  12          0.38          1.72         3.72 o                         
  -3  -8  12          0.12         -0.79         3.60 o                         
  -2  -8  12          0.48         -3.17         4.29 o                         
  -1  -8  12          7.75          7.09         4.55 o                         
   0  -8  12          5.24          8.74         5.20 o                         
   1  -8  12         97.46         85.80        11.81 o                         
   2  -8  12         15.33         20.79         8.12 o                         
   3  -8  12          6.89          1.56         4.43 o                         
   4  -8  12          5.41          4.71         6.59 o                         
  -5  -7  12         45.70         22.48         7.03 o                         
  -4  -7  12         74.53         73.88        11.18 o                         
  -3  -7  12         89.08         71.50        12.08 o                         
  -2  -7  12         64.67         69.25         9.62 o                         
  -1  -7  12         20.16          8.76         3.55 o                         
   0  -7  12         80.95         70.55         9.28 o                         
   1  -7  12          7.86         10.92         4.98 o                         
   2  -7  12          0.82          5.68         4.95 o                         
   3  -7  12         12.20          8.50         5.60 o                         
   4  -7  12          0.87          0.89         4.12 o                         
   5  -7  12          0.76          8.50         7.36 o                         
  -6  -6  12          4.61          7.38         8.22 o                         
  -5  -6  12          0.01          1.12         2.73 o                         
  -4  -6  12         16.91         14.02         5.51 o                         
  -3  -6  12          0.66          1.11         3.23 o                         
  -2  -6  12         15.23         14.34         4.86 o                         
  -1  -6  12         31.60         23.84         4.21 o                         
   0  -6  12         40.46         35.36         5.16 o                         
   1  -6  12         72.67         74.93         9.84 o                         
   2  -6  12          3.05         -0.84         3.02 o                         
   3  -6  12         15.59         21.12         7.35 o                         
   4  -6  12          8.00          6.84         5.35 o                         
   5  -6  12          0.36         -1.35         7.66 o                         
  -6  -5  12         32.41         29.10         8.28 o                         
  -5  -5  12          5.18         17.51         5.83 o                         
  -4  -5  12          0.16          8.53         4.60 o                         
  -3  -5  12          1.69          2.04         2.75 o                         
  -2  -5  12          8.76         12.53         4.32 o                         
  -1  -5  12          8.13          6.45         2.52 o                         
   0  -5  12          2.18          2.45         2.21 o                         
   1  -5  12         97.71         80.90         6.71 o                         
   2  -5  12          4.64          8.48         4.17 o                         
   3  -5  12          7.63         11.04         5.21 o                         
   4  -5  12         81.34         78.13        11.63 o                         
   5  -5  12          0.84         -0.16         3.54 o                         
   6  -5  12         69.60         67.11        13.18 o                         
  -7  -4  12          0.38          1.45         3.06 o                         
  -6  -4  12         86.01         86.48         9.33 o                         
  -5  -4  12         12.80         22.06         7.69 o                         
  -4  -4  12        258.51        251.17        19.33 o                         
  -3  -4  12         42.54         42.95         6.00 o                         
  -2  -4  12         48.16         56.83         6.91 o                         
  -1  -4  12         52.63         50.78         8.11 o                         
   0  -4  12         18.45         13.88         3.14 o                         
   1  -4  12          0.69          4.16         3.67 o                         
   2  -4  12        417.60        415.47        22.79 o                         
   3  -4  12        165.21        171.49        13.54 o                         
   4  -4  12          0.17          5.76         4.51 o                         
   5  -4  12         47.07         42.64         9.56 o                         
   6  -4  12          0.11          1.10         3.81 o                         
  -7  -3  12         37.66         37.89        10.39 o                         
  -6  -3  12         36.59         38.51         6.86 o                         
  -5  -3  12         10.15         13.94         5.64 o                         
  -4  -3  12         35.47         36.65         5.64 o                         
  -3  -3  12         83.03         75.79         7.86 o                         
  -2  -3  12         11.23         11.42         3.82 o                         
  -1  -3  12          1.69          3.76         1.88 o                         
   0  -3  12        125.97        125.43         6.95 o                         
   1  -3  12          2.42          3.65         2.97 o                         
   2  -3  12        195.17        227.85        14.31 o                         
   3  -3  12          9.81         18.29         5.53 o                         
   4  -3  12         41.08         53.20         9.10 o                         
   5  -3  12         54.62         56.90        12.36 o                         
   6  -3  12         52.98         41.18        10.00 o                         
  -7  -2  12         10.17         15.84         5.11 o                         
  -6  -2  12         19.38         17.90         5.00 o                         
  -5  -2  12        104.53         97.41         8.19 o                         
  -4  -2  12        352.39        361.11        22.26 o                         
  -3  -2  12        109.90        112.71         8.36 o                         
  -2  -2  12         14.81         20.04         4.29 o                         
  -1  -2  12          6.11         10.07         2.14 o                         
   0  -2  12        277.11        255.28         9.23 o                         
   1  -2  12          7.98          8.95         5.27 o                         
   2  -2  12        108.10        104.02         8.88 o                         
   3  -2  12          0.76          1.18         1.23 o                         
   4  -2  12          1.43          1.07         1.25 o                         
   5  -2  12        188.58        160.93        22.76 o                         
   6  -2  12         27.96         27.16         6.59 o                         
   7  -2  12         17.98         21.71        10.73 o                         
  -7  -1  12          3.12          6.26         4.60 o                         
  -6  -1  12          3.90          4.43         3.86 o                         
  -5  -1  12          1.38          0.77         2.79 o                         
  -4  -1  12          2.81          2.44         2.45 o                         
  -3  -1  12         54.90         50.12         5.18 o                         
  -2  -1  12          8.09         13.33         3.62 o                         
  -1  -1  12        348.82        311.30        22.97 o                         
   0  -1  12        135.11        140.65         7.69 o                         
   1  -1  12        199.10        213.93        13.06 o                         
   2  -1  12        158.31        163.80         9.89 o                         
   3  -1  12          1.78          2.76         2.78 o                         
   4  -1  12         31.18         24.21         5.83 o                         
   5  -1  12          0.09          0.75         1.12 o                         
   6  -1  12          8.31         10.73         8.15 o                         
   7  -1  12          4.09          6.25         7.66 o                         
  -7   0  12          5.28          8.95         4.15 o                         
  -6   0  12         98.72        118.38        12.05 o                         
  -5   0  12          6.07          9.47         8.12 o                         
  -4   0  12         20.59         22.58         4.25 o                         
  -3   0  12          0.60          0.20         1.62 o                         
  -2   0  12          7.46         13.27         2.60 o                         
  -1   0  12          6.76         15.70         3.06 o                         
   0   0  12         14.62         20.10         2.38 o                         
   1   0  12         37.30         37.99         3.02 o                         
   2   0  12         19.04         18.61         2.55 o                         
   3   0  12          0.68          9.95         3.91 o                         
   4   0  12         38.19         49.30         4.61 o                         
   5   0  12         21.85         22.25         3.30 o                         
   6   0  12         54.60         40.47         4.84 o                         
   7   0  12         22.83         29.19        12.32 o                         
  -7   1  12         31.58         24.26         6.25 o                         
  -6   1  12          0.96         -1.16         2.16 o                         
  -5   1  12          1.23          5.23         3.08 o                         
  -4   1  12         38.07         46.94         8.74 o                         
  -3   1  12          0.00          3.94         2.63 o                         
  -2   1  12        330.40        369.01        17.07 o                         
  -1   1  12          5.80          9.20         1.69 o                         
   0   1  12        222.14        234.97        25.62 o                         
   1   1  12          9.30         11.51         2.09 o                         
   2   1  12         98.03        104.50         5.10 o                         
   3   1  12         37.41         36.74         5.07 o                         
   4   1  12          0.03          1.62         1.81 o                         
   5   1  12         39.19         45.45         4.24 o                         
   6   1  12          0.80          0.73         3.03 o                         
  -7   2  12         13.64         16.02         6.59 o                         
  -6   2  12        138.24        137.48        19.05 o                         
  -5   2  12         71.70         66.57         7.15 o                         
  -4   2  12         24.31         22.28         4.51 o                         
  -3   2  12         25.20         20.06         4.25 o                         
  -2   2  12        121.12        119.57         7.20 o                         
  -1   2  12         65.05         59.32         3.28 o                         
   0   2  12          2.13          3.39         1.40 o                         
   1   2  12         10.49          7.20         1.75 o                         
   2   2  12        192.66        178.07        13.38 o                         
   3   2  12          4.49          9.10         2.90 o                         
   4   2  12         11.43         10.76         3.28 o                         
   5   2  12         52.54         46.49         5.02 o                         
   6   2  12         24.65         22.88         8.03 o                         
  -7   3  12         10.88          8.46         4.32 o                         
  -6   3  12         20.06         24.77         7.11 o                         
  -5   3  12         66.80         85.28         9.30 o                         
  -4   3  12          4.28          7.79         3.49 o                         
  -3   3  12         26.68         38.61         5.02 o                         
  -2   3  12          2.12         17.44         3.34 o                         
  -1   3  12        155.55        133.23        12.56 o                         
   0   3  12        243.66        230.42        15.50 o                         
   1   3  12         11.07          8.96         1.75 o                         
   2   3  12          3.10          5.42         2.21 o                         
   3   3  12          7.55          6.29         2.43 o                         
   4   3  12         83.85         78.49         7.11 o                         
   5   3  12         50.27         47.99         7.97 o                         
   6   3  12         52.91         53.44         9.01 o                         
  -6   4  12         27.96         31.13         9.35 o                         
  -5   4  12          8.92         14.84         5.64 o                         
  -4   4  12         16.42         11.85         3.51 o                         
  -3   4  12        145.79        146.71        13.68 o                         
  -2   4  12         12.10          8.04         2.53 o                         
  -1   4  12         43.03         30.95         2.82 o                         
   0   4  12          4.48          7.21         2.55 o                         
   1   4  12         57.64         44.66         4.46 o                         
   2   4  12          3.99         12.15         2.87 o                         
   3   4  12         70.29         68.93         5.79 o                         
   4   4  12         28.71         27.54         4.34 o                         
   5   4  12          1.64          4.57         2.66 o                         
  -6   5  12          0.13          1.39         3.94 o                         
  -5   5  12          9.13         14.83         7.57 o                         
  -4   5  12          2.74         -1.93         3.16 o                         
  -3   5  12         19.17         13.94         9.07 o                         
  -2   5  12          2.68          5.09         3.44 o                         
  -1   5  12          1.16          0.13         1.31 o                         
   0   5  12        115.50        104.76        22.66 o                         
   1   5  12        353.21        368.58        21.49 o                         
   2   5  12          9.04         11.97         2.89 o                         
   3   5  12         14.96         12.47         3.46 o                         
   4   5  12          9.97          6.70         4.66 o                         
   5   5  12         27.92         21.80         4.33 o                         
  -5   6  12          3.56          4.70         4.27 o                         
  -4   6  12         28.07         34.51         6.32 o                         
  -3   6  12         17.52         11.79         3.10 o                         
  -2   6  12         26.69         22.46         4.08 o                         
  -1   6  12         22.04         14.08        12.75 o                         
   0   6  12         86.67         86.61        12.91 o                         
   1   6  12         16.55         20.89         4.16 o                         
   2   6  12          0.06          3.92         2.34 o                         
   3   6  12          1.73          7.22         3.19 o                         
   4   6  12          1.52          4.50         2.73 o                         
  -4   7  12          0.15          3.92         3.11 o                         
  -3   7  12          9.50          7.44         2.97 o                         
  -2   7  12         36.63         38.08         7.05 o                         
  -1   7  12          0.08         -0.43         1.50 o                         
   0   7  12         71.91         54.02        34.13 o                         
   1   7  12          1.28         -0.71         2.64 o                         
   2   7  12         21.09         19.52         3.90 o                         
   3   7  12          0.52          1.04         2.29 o                         
  -1   8  12          2.11          2.40         1.92 o                         
   0   8  12          8.18          4.39         5.12 o                         
   1   8  12         20.07         -2.82         3.49 o                         
  -1  -9  13          1.54          0.49         6.50 o                         
   0  -9  13          0.54         -1.17         4.32 o                         
   1  -9  13          7.33         11.11         7.00 o                         
  -3  -8  13          1.86         -1.30         4.09 o                         
  -2  -8  13         18.82         19.71         7.09 o                         
  -1  -8  13          7.39          1.47         6.50 o                         
   0  -8  13         16.70         20.56         6.54 o                         
   1  -8  13          0.10          1.08         3.74 o                         
   2  -8  13         21.97         30.93         9.07 o                         
   3  -8  13         16.09         13.64         7.72 o                         
  -4  -7  13          3.77          4.19         4.95 o                         
  -3  -7  13          0.44         -0.01         2.90 o                         
  -2  -7  13         31.52         28.80         9.60 o                         
  -1  -7  13         57.17         52.96         9.02 o                         
   0  -7  13          9.29         13.10         5.09 o                         
   1  -7  13         20.21         13.60         6.37 o                         
   2  -7  13         34.36         32.00         8.25 o                         
   3  -7  13         12.37         13.81         6.90 o                         
   4  -7  13          0.41          1.93         5.09 o                         
  -5  -6  13         13.30         10.65         5.70 o                         
  -4  -6  13         62.15         64.56        17.20 o                         
  -3  -6  13          0.83          0.00         2.63 o                         
  -2  -6  13          0.31          1.67         3.55 o                         
  -1  -6  13         18.31         22.66         4.34 o                         
   0  -6  13         32.78         26.90         4.92 o                         
   1  -6  13          1.49          3.15         3.74 o                         
   2  -6  13         33.49         38.99         8.83 o                         
   3  -6  13          3.06          5.62         5.12 o                         
   4  -6  13         62.99         77.86        12.86 o                         
   5  -6  13         36.27         34.93        11.18 o                         
  -6  -5  13          4.51          5.07         4.85 o                         
  -5  -5  13         23.94         23.55         7.02 o                         
  -4  -5  13         24.98         40.18         7.93 o                         
  -3  -5  13         24.60         24.18         5.62 o                         
  -2  -5  13        122.22        103.03        11.22 o                         
  -1  -5  13         93.99         75.98         8.70 o                         
   0  -5  13         14.70         15.11         3.52 o                         
   1  -5  13         83.19         71.98         7.04 o                         
   2  -5  13          0.00          3.07         3.50 o                         
   3  -5  13         34.48         26.62         9.29 o                         
   4  -5  13          8.01          7.23         5.23 o                         
   5  -5  13          0.11          4.01         5.63 o                         
  -6  -4  13         43.15         45.14         8.97 o                         
  -5  -4  13         24.98         25.62         7.20 o                         
  -4  -4  13         68.07         70.03         9.68 o                         
  -3  -4  13          8.81          9.02         3.97 o                         
  -2  -4  13         83.27         84.40         8.67 o                         
  -1  -4  13          0.25          8.11         6.38 o                         
   0  -4  13          1.26          0.71         1.89 o                         
   1  -4  13          3.69         -0.13         1.65 o                         
   2  -4  13         40.80         20.69         9.13 o                         
   3  -4  13        130.61        126.21        13.72 o                         
   4  -4  13         48.72         42.00         9.30 o                         
   5  -4  13          0.17          1.49         4.48 o                         
   6  -4  13         55.03         57.47        12.62 o                         
  -6  -3  13         32.33         33.37         8.12 o                         
  -5  -3  13          9.89         17.44         5.32 o                         
  -4  -3  13        306.04        376.22        27.81 o                         
  -3  -3  13        118.03        126.34        10.41 o                         
  -2  -3  13        109.75        103.01         9.25 o                         
  -1  -3  13        237.64        226.14        18.50 o                         
   0  -3  13         34.88         37.72         4.06 o                         
   1  -3  13         24.94         18.56         7.87 o                         
   2  -3  13          1.56          4.22         2.76 o                         
   3  -3  13         22.84         34.39         7.45 o                         
   4  -3  13        111.21         96.94        11.66 o                         
   5  -3  13          4.60         10.06         5.40 o                         
   6  -3  13         17.76         19.08         7.58 o                         
  -7  -2  13         48.57         42.56         7.42 o                         
  -6  -2  13         40.79         40.47         9.90 o                         
  -5  -2  13          0.14          2.04         2.53 o                         
  -4  -2  13        150.03        147.65        10.85 o                         
  -3  -2  13         38.95         30.80         4.96 o                         
  -2  -2  13        254.79        298.37        14.93 o                         
  -1  -2  13          4.44         10.53         3.79 o                         
   0  -2  13        262.84        250.83         9.78 o                         
   1  -2  13         70.49         71.99         7.21 o                         
   2  -2  13        338.95        350.32        19.34 o                         
   3  -2  13         70.37         78.34         8.41 o                         
   4  -2  13         66.76         30.83        32.63 o                         
   5  -2  13          3.84          0.25         2.74 o                         
   6  -2  13          0.02         -0.12         3.74 o                         
  -7  -1  13          1.41          8.79         4.45 o                         
  -6  -1  13         11.37          8.58         4.08 o                         
  -5  -1  13          3.10          1.27         2.37 o                         
  -4  -1  13        178.57        191.42        11.76 o                         
  -3  -1  13        125.93        135.94        13.04 o                         
  -2  -1  13         56.67         68.39        11.35 o                         
  -1  -1  13         41.95         44.21         5.12 o                         
   0  -1  13          2.11          0.84         1.41 o                         
   1  -1  13          0.30          3.15         2.51 o                         
   2  -1  13         70.30         66.07         7.23 o                         
   3  -1  13         25.11         32.69         6.36 o                         
   4  -1  13        228.35        212.89        20.53 o                         
   5  -1  13          8.89          4.88         3.72 o                         
   6  -1  13         66.37         72.24        16.31 o                         
  -7   0  13          4.48          4.99         4.48 o                         
  -6   0  13          2.17          1.90         2.81 o                         
  -5   0  13         45.50         52.87         6.68 o                         
  -4   0  13         96.61        108.37         9.04 o                         
  -3   0  13         43.14         40.28         5.22 o                         
  -2   0  13         35.42         38.18         4.98 o                         
  -1   0  13         30.86         33.58         3.85 o                         
   0   0  13        165.12        189.02         7.79 o                         
   1   0  13         57.58         61.63         4.36 o                         
   2   0  13         20.77         25.13         3.06 o                         
   3   0  13         38.74         40.41         6.15 o                         
   4   0  13          9.56          6.19         2.11 o                         
   5   0  13          0.70         -0.98         3.86 o                         
   6   0  13          6.00          2.88         6.25 o                         
  -7   1  13         11.09         12.03         4.72 o                         
  -6   1  13          7.36          7.67         3.53 o                         
  -5   1  13          2.89         -0.51         4.05 o                         
  -4   1  13         22.67         24.47         5.18 o                         
  -3   1  13         29.24         33.20         4.58 o                         
  -2   1  13         34.65         48.62         4.87 o                         
  -1   1  13          0.08         -0.86         1.72 o                         
   0   1  13         47.08         42.51         3.24 o                         
   1   1  13         20.35         18.91         2.43 o                         
   2   1  13        129.80        136.26         8.67 o                         
   3   1  13          0.01          1.54         1.65 o                         
   4   1  13          6.98         11.52         4.72 o                         
   5   1  13         46.66         45.48         5.08 o                         
   6   1  13         30.36         25.71         8.37 o                         
  -6   2  13         17.95         25.00         5.64 o                         
  -5   2  13         11.81         14.81         4.45 o                         
  -4   2  13          4.02         11.25         6.81 o                         
  -3   2  13         76.05         64.52         6.31 o                         
  -2   2  13          0.37          8.97         8.34 o                         
  -1   2  13          9.09          7.85         3.31 o                         
   0   2  13         10.80          9.23         1.96 o                         
   1   2  13         20.93         21.94         4.43 o                         
   2   2  13         52.25         50.00         6.14 o                         
   3   2  13         66.27         65.24         5.58 o                         
   4   2  13          2.05          7.84         2.51 o                         
   5   2  13         30.19         19.57         3.89 o                         
   6   2  13          0.02          0.41         1.98 o                         
  -6   3  13          7.02          9.51         5.29 o                         
  -5   3  13          0.10          2.33         2.75 o                         
  -4   3  13          0.10         -0.11         2.39 o                         
  -3   3  13         36.83         39.16         5.57 o                         
  -2   3  13         18.95         19.77         3.17 o                         
  -1   3  13         11.68         13.75         2.26 o                         
   0   3  13        104.51        110.38         5.30 o                         
   1   3  13         70.66         67.04         8.61 o                         
   2   3  13         59.22         57.58         4.99 o                         
   3   3  13         16.04         30.70         5.21 o                         
   4   3  13         38.33         41.99         6.38 o                         
   5   3  13          2.46          7.12         3.24 o                         
  -6   4  13          8.21          6.45         4.92 o                         
  -5   4  13         68.40         71.89        19.07 o                         
  -4   4  13          1.29          1.33         2.41 o                         
  -3   4  13         34.81         33.97         6.16 o                         
  -2   4  13          0.16          2.47         2.18 o                         
  -1   4  13         30.47         24.74         7.88 o                         
   0   4  13         92.15         88.15        11.93 o                         
   1   4  13          5.84          6.13         3.37 o                         
   2   4  13          1.47          1.36         2.42 o                         
   3   4  13          3.35          4.09         2.77 o                         
   4   4  13          0.26          0.96         1.98 o                         
   5   4  13         11.90          8.25         3.32 o                         
  -5   5  13          9.85          6.99         4.59 o                         
  -4   5  13          5.73          7.61         4.69 o                         
  -3   5  13          3.78          2.61         2.61 o                         
  -2   5  13         19.28         22.64         3.59 o                         
  -1   5  13          0.46          8.10         2.70 o                         
   0   5  13         16.09          8.56         4.91 o                         
   1   5  13         81.56         57.10         7.02 o                         
   2   5  13         21.31         13.73         3.65 o                         
   3   5  13          3.14          2.73         2.64 o                         
   4   5  13         11.35          5.04         3.11 o                         
  -4   6  13         19.79         15.70         4.71 o                         
  -3   6  13          6.12          7.40         4.72 o                         
  -2   6  13         38.68         35.82        16.34 o                         
  -1   6  13         29.75         26.67        21.12 o                         
   0   6  13         30.08         22.54        14.78 o                         
   1   6  13          1.73          1.25         3.92 o                         
   2   6  13          7.89          1.59         2.65 o                         
   3   6  13          4.30          1.35         2.37 o                         
  -2   7  13          0.00         -0.43         3.25 o                         
  -1   7  13         20.86         13.43         4.91 o                         
   0   7  13          0.45         -0.01         1.70 o                         
   1   7  13          7.37          2.65         2.55 o                         
  -2  -8  14          9.16          4.60         6.50 o                         
  -1  -8  14          7.31          3.13         6.56 o                         
   0  -8  14         12.82          3.07         8.58 o                         
   1  -8  14          1.77          0.20         3.92 o                         
   2  -8  14        110.43        123.15        17.35 o                         
  -4  -7  14         15.56         19.12         6.93 o                         
  -3  -7  14          2.63          3.95         4.59 o                         
  -2  -7  14          3.43         13.88         6.72 o                         
  -1  -7  14          4.63         -0.31         4.41 o                         
   0  -7  14          2.49          2.97         3.58 o                         
   1  -7  14          3.52          4.43         4.78 o                         
   2  -7  14          0.30          7.40         5.12 o                         
   3  -7  14          6.04          6.31         5.45 o                         
  -4  -6  14         12.61          8.76         5.72 o                         
  -3  -6  14          1.18         -1.92         3.96 o                         
  -2  -6  14         31.84         22.23         8.55 o                         
  -1  -6  14         15.09          5.95         5.03 o                         
   0  -6  14         24.50         22.93         4.70 o                         
   1  -6  14         10.07         13.18         5.35 o                         
   2  -6  14         10.01         27.00        19.01 o                         
   3  -6  14          3.99         -0.72         3.50 o                         
   4  -6  14          4.49          8.14         6.49 o                         
  -5  -5  14        106.88        112.66        14.03 o                         
  -4  -5  14          4.95          9.58         6.07 o                         
  -3  -5  14          0.17         -0.46         2.79 o                         
  -2  -5  14        108.19        119.04        12.32 o                         
  -1  -5  14         41.79         29.62         6.87 o                         
   0  -5  14         37.75         20.58         4.11 o                         
   1  -5  14          8.79         12.34         5.34 o                         
   2  -5  14          1.29          6.83         4.68 o                         
   3  -5  14          7.91          7.96         5.67 o                         
   4  -5  14          0.21         -1.92         5.02 o                         
   5  -5  14          2.75          8.31         6.45 o                         
  -5  -4  14          3.23          5.71         4.01 o                         
  -4  -4  14         43.50         51.96         8.40 o                         
  -3  -4  14        249.80        251.43        22.40 o                         
  -2  -4  14         18.72         18.74         5.34 o                         
  -1  -4  14         44.13         77.67        21.28 o                         
   0  -4  14         82.96         78.07         6.32 o                         
   1  -4  14          7.21          1.89         2.21 o                         
   2  -4  14        208.16        253.47        19.41 o                         
   3  -4  14         21.36         12.05         5.52 o                         
   4  -4  14         40.29         53.33        10.22 o                         
   5  -4  14          1.42          0.49         3.99 o                         
  -6  -3  14         20.61         24.33         7.63 o                         
  -5  -3  14          3.53          7.71         4.19 o                         
  -4  -3  14         63.11         48.47         7.86 o                         
  -3  -3  14         63.99         63.80         8.68 o                         
  -2  -3  14        193.22        208.13        14.83 o                         
  -1  -3  14          2.52          1.56         2.97 o                         
   0  -3  14         49.09         45.29         4.68 o                         
   1  -3  14        160.09        162.42        14.45 o                         
   2  -3  14        143.98        140.07        12.21 o                         
   3  -3  14         33.07         55.70        15.64 o                         
   4  -3  14        152.11        168.69        16.04 o                         
   5  -3  14          5.51          2.43         4.63 o                         
  -6  -2  14          2.50          5.64         3.71 o                         
  -5  -2  14          8.97          5.96         3.16 o                         
  -4  -2  14          0.00          0.02         1.96 o                         
  -3  -2  14        115.62        139.95        11.03 o                         
  -2  -2  14         23.23         29.45         5.94 o                         
  -1  -2  14          0.02          1.33         2.65 o                         
   0  -2  14          0.12          3.52         3.43 o                         
   1  -2  14          2.48          2.59         1.63 o                         
   2  -2  14         81.06         77.35         9.15 o                         
   3  -2  14        140.63        152.72        13.51 o                         
   4  -2  14         24.52         33.58         6.97 o                         
   5  -2  14          3.06          4.00         4.39 o                         
  -6  -1  14         32.91         34.55         7.39 o                         
  -5  -1  14         38.50         37.95         7.85 o                         
  -4  -1  14         81.74         79.20         7.51 o                         
  -3  -1  14        124.13        134.42         9.42 o                         
  -2  -1  14         15.55         27.26         5.21 o                         
  -1  -1  14          4.51          8.81         3.49 o                         
   0  -1  14         46.72         42.48         3.92 o                         
   1  -1  14        132.90        101.48        67.23 o                         
   2  -1  14          0.71          1.05         1.30 o                         
   3  -1  14         12.47         20.42         5.90 o                         
   4  -1  14          0.78          0.35         2.00 o                         
   5  -1  14         84.78        101.87        17.48 o                         
   6  -1  14         28.98         27.65        12.14 o                         
  -6   0  14          6.23          7.12         3.71 o                         
  -5   0  14          0.16          1.94         2.76 o                         
  -4   0  14         31.88         39.71         6.16 o                         
  -3   0  14         32.88         28.71         6.56 o                         
  -2   0  14         17.99         21.90         3.96 o                         
  -1   0  14         27.51         31.48         6.16 o                         
   0   0  14        118.74        129.79         6.72 o                         
   1   0  14          4.20          8.96         2.45 o                         
   2   0  14          0.00          2.65         1.68 o                         
   3   0  14         72.67         84.57         9.56 o                         
   4   0  14         31.95         18.38        21.34 o                         
   5   0  14          5.93          5.11         2.50 o                         
  -6   1  14          2.50          3.11         3.85 o                         
  -5   1  14          5.60         14.68         4.68 o                         
  -4   1  14          0.71          7.65         5.33 o                         
  -3   1  14          1.39          4.06         2.71 o                         
  -2   1  14         63.93         66.65         6.60 o                         
  -1   1  14         15.45         16.32         3.56 o                         
   0   1  14         65.17         71.91         4.66 o                         
   1   1  14         40.05         35.41         3.62 o                         
   2   1  14          0.16         -1.26         1.74 o                         
   3   1  14         64.14         56.52         9.60 o                         
   4   1  14          0.08          1.96         2.03 o                         
   5   1  14          1.41          0.95         2.18 o                         
  -6   2  14          9.39          1.85         2.79 o                         
  -5   2  14         10.19         15.12         4.92 o                         
  -4   2  14          1.68         10.50         6.13 o                         
  -3   2  14          0.14          3.42         2.73 o                         
  -2   2  14          1.96          1.39         1.88 o                         
  -1   2  14         14.33         20.37         5.33 o                         
   0   2  14         38.80         36.01         4.53 o                         
   1   2  14          2.04          8.22         2.89 o                         
   2   2  14          0.29         10.07         3.29 o                         
   3   2  14         12.56         15.16         3.21 o                         
   4   2  14          0.05         -1.21         2.17 o                         
   5   2  14          8.19          8.92         3.32 o                         
  -5   3  14          0.00          1.01         2.24 o                         
  -4   3  14          4.36          4.64         3.40 o                         
  -3   3  14         57.24         65.61        10.92 o                         
  -2   3  14         36.12         38.41         4.76 o                         
  -1   3  14         28.85         26.13         3.73 o                         
   0   3  14         11.87          6.39         2.27 o                         
   1   3  14         52.10         55.01        13.09 o                         
   2   3  14          2.16          1.49         2.02 o                         
   3   3  14         17.53         17.95         3.84 o                         
   4   3  14          4.17         12.52         4.90 o                         
  -5   4  14          8.12         10.79        13.40 o                         
  -4   4  14          0.33          2.30         2.51 o                         
  -3   4  14         39.75         38.45         5.81 o                         
  -2   4  14          0.56          2.05         2.07 o                         
  -1   4  14          4.28          6.18         6.56 o                         
   0   4  14        131.93        106.69        21.68 o                         
   1   4  14          4.20          5.62         2.85 o                         
   2   4  14          2.71          1.30         1.95 o                         
   3   4  14          6.70          2.70         2.62 o                         
   4   4  14          4.61          0.47         2.23 o                         
  -4   5  14         56.57         60.55        27.10 o                         
  -3   5  14          4.86          9.11         8.52 o                         
  -2   5  14          4.94          2.58         2.33 o                         
  -1   5  14          8.14         13.55         5.82 o                         
   0   5  14          1.31          3.46         2.52 o                         
   1   5  14          0.00          8.27         4.81 o                         
   2   5  14          1.31          7.45         4.35 o                         
   3   5  14          3.11          1.32         2.59 o                         
  -3   6  14         26.17         17.41        19.50 o                         
  -2   6  14         12.12         22.13         6.32 o                         
  -1   6  14         33.86         29.00         7.05 o                         
   0   6  14        104.68        140.33        13.92 o                         
   1   6  14          1.93          4.78         4.32 o                         
   2   6  14          9.46         17.46         4.51 o                         
  -2  -7  15          5.87          4.33         4.82 o                         
  -1  -7  15         32.91         15.88         9.69 o                         
   0  -7  15         16.27         23.36        11.59 o                         
   1  -7  15          6.97          4.15         4.77 o                         
   2  -7  15         32.14         34.27        10.28 o                         
  -4  -6  15         22.77         22.44         8.20 o                         
  -3  -6  15          2.92          3.37         6.53 o                         
  -2  -6  15          0.35          4.05         4.56 o                         
  -1  -6  15         12.69         18.17         6.37 o                         
   0  -6  15          3.25          3.56         6.99 o                         
   1  -6  15         61.48         60.09         9.41 o                         
   2  -6  15         25.19         22.86         7.57 o                         
   3  -6  15          2.34          3.66         5.24 o                         
  -4  -5  15          2.69         -0.83         4.57 o                         
  -3  -5  15         54.49         66.97        14.84 o                         
  -2  -5  15         43.75         39.67         8.68 o                         
  -1  -5  15         50.31         51.01        12.26 o                         
   0  -5  15          0.01          2.26         3.56 o                         
   1  -5  15          2.12          6.05         4.42 o                         
   2  -5  15          9.69         16.55         5.67 o                         
   3  -5  15         48.49         56.20        10.63 o                         
   4  -5  15         16.13         14.46         6.98 o                         
  -5  -4  15         13.18         19.90         7.15 o                         
  -4  -4  15          0.58         -0.62         3.47 o                         
  -3  -4  15          4.19          7.08         4.65 o                         
  -2  -4  15         35.62         38.31         7.15 o                         
  -1  -4  15          2.48          2.64         3.51 o                         
   0  -4  15          6.42          3.71         3.05 o                         
   1  -4  15          0.92         -0.26         1.96 o                         
   2  -4  15          0.46          1.91         3.98 o                         
   3  -4  15        122.85        118.00        13.75 o                         
   4  -4  15          0.71         -1.54         4.20 o                         
  -5  -3  15         17.85         20.89         6.74 o                         
  -4  -3  15          2.55          3.94         4.57 o                         
  -3  -3  15          9.33         10.43         4.58 o                         
  -2  -3  15         28.93         33.62         6.64 o                         
  -1  -3  15         93.11         97.80        10.45 o                         
   0  -3  15          5.73         12.85         9.93 o                         
   1  -3  15          6.63          3.37         2.46 o                         
   2  -3  15         64.04         62.69         8.71 o                         
   3  -3  15         66.58         72.35        11.27 o                         
   4  -3  15        112.72        125.06        15.06 o                         
   5  -3  15          0.00          6.15         7.14 o                         
  -5  -2  15          1.14         10.38         5.98 o                         
  -4  -2  15        112.62        101.20        19.41 o                         
  -3  -2  15         68.84         75.32         8.62 o                         
  -2  -2  15         18.95         17.04         5.12 o                         
  -1  -2  15         29.08         37.41         7.20 o                         
   0  -2  15          7.37          6.04         9.04 o                         
   1  -2  15          1.08          1.99         2.06 o                         
   2  -2  15        279.37        341.26        21.36 o                         
   3  -2  15         38.52         38.46         8.08 o                         
   4  -2  15        103.01        109.36        15.61 o                         
   5  -2  15         10.30         16.25         8.09 o                         
  -6  -1  15          0.22         -1.86         2.93 o                         
  -5  -1  15         13.92         13.85         4.76 o                         
  -4  -1  15         55.98         65.88         8.49 o                         
  -3  -1  15         12.60         18.54         4.53 o                         
  -2  -1  15          0.40          0.38         1.99 o                         
  -1  -1  15          0.71          3.71         3.09 o                         
   0  -1  15          5.06         18.14        13.46 o                         
   1  -1  15          0.00          0.71         2.03 o                         
   2  -1  15        133.98        132.39        10.99 o                         
   3  -1  15         15.05         18.30        10.18 o                         
   4  -1  15          0.60          2.98         2.53 o                         
   5  -1  15         24.62         19.80        10.48 o                         
  -6   0  15          0.95          4.11         4.05 o                         
  -5   0  15         19.30         25.97         5.74 o                         
  -4   0  15          0.00          2.40         3.68 o                         
  -3   0  15          1.32          7.73         3.86 o                         
  -2   0  15          8.07         10.08         3.86 o                         
  -1   0  15          1.03          1.41         2.61 o                         
   0   0  15         14.22         14.22         3.80 o                         
   1   0  15         10.35         17.27         5.20 o                         
   2   0  15          0.35          6.84         3.85 o                         
   3   0  15          0.23          0.80         1.20 o                         
   4   0  15          1.02          0.49         4.17 o                         
   5   0  15         56.19         61.51        14.96 o                         
  -5   1  15          8.10         13.99         4.22 o                         
  -4   1  15          5.24         10.45         3.75 o                         
  -3   1  15         87.30         87.26         8.00 o                         
  -2   1  15         11.82         20.16         4.53 o                         
  -1   1  15         14.22         25.70        11.43 o                         
   0   1  15          2.55         10.44         3.38 o                         
   1   1  15          1.35          3.12         1.99 o                         
   2   1  15         16.64         19.47         3.32 o                         
   3   1  15         33.35         33.85         4.78 o                         
   4   1  15          1.01          2.14         3.03 o                         
   5   1  15          7.44          4.72         5.95 o                         
  -5   2  15         17.63         26.32         6.46 o                         
  -4   2  15          1.72         -0.78         2.30 o                         
  -3   2  15          5.54          6.10         3.17 o                         
  -2   2  15          6.98         12.22         8.12 o                         
  -1   2  15          9.06         15.73         4.02 o                         
   0   2  15         21.82         19.55         6.71 o                         
   1   2  15          0.02          3.91         1.98 o                         
   2   2  15          6.41         15.35         3.65 o                         
   3   2  15          9.50         14.38         4.21 o                         
   4   2  15          0.08          0.91         3.28 o                         
  -5   3  15          0.62          1.08         2.80 o                         
  -4   3  15          7.99          4.70         3.51 o                         
  -3   3  15          5.92         11.08         5.09 o                         
  -2   3  15          0.66          1.83         2.24 o                         
  -1   3  15         11.63         15.82         3.43 o                         
   0   3  15          9.90         10.72         2.99 o                         
   1   3  15         58.75         60.00         7.88 o                         
   2   3  15         27.92         30.28         4.68 o                         
   3   3  15          0.87         -0.11         3.59 o                         
   4   3  15          4.51          5.56         2.89 o                         
  -4   4  15          1.46          2.04         3.04 o                         
  -3   4  15          7.99         10.48         3.23 o                         
  -2   4  15         16.12         11.78         3.92 o                         
  -1   4  15          1.21          3.05         3.56 o                         
   0   4  15          6.85         16.25         5.58 o                         
   1   4  15         13.08         18.32         3.94 o                         
   2   4  15         24.59         16.87         4.32 o                         
   3   4  15          0.13         -0.65         2.19 o                         
  -3   5  15         15.97         21.02         6.74 o                         
  -2   5  15          1.94          9.32         6.13 o                         
  -1   5  15         10.28         18.70         6.87 o                         
   0   5  15          2.68          1.53         3.56 o                         
   1   5  15          0.08          0.54         1.94 o                         
   2   5  15         16.43          9.93         5.64 o                         
  -2  -6  16          1.30          3.63         5.32 o                         
  -1  -6  16          3.89          1.96         5.27 o                         
   0  -6  16          0.35          2.39         6.50 o                         
   1  -6  16          6.30          3.74         7.36 o                         
   2  -6  16          7.55         12.32         6.15 o                         
  -3  -5  16          8.87          8.15         5.84 o                         
  -2  -5  16          6.64         10.67         9.60 o                         
  -1  -5  16         32.05         31.21         7.67 o                         
   0  -5  16          2.57          3.97         4.45 o                         
   1  -5  16         15.60         18.27        10.30 o                         
   2  -5  16          0.76          5.05         5.06 o                         
   3  -5  16          0.24         -6.50         8.40 o                         
  -4  -4  16         31.51         16.26        12.08 o                         
  -3  -4  16         34.39         30.42         8.17 o                         
  -2  -4  16         38.97         31.01         7.85 o                         
  -1  -4  16         35.36         31.92         7.42 o                         
   0  -4  16         47.92         35.17        26.34 o                         
   1  -4  16         19.65         19.75        18.52 o                         
   2  -4  16         26.29         41.18         8.51 o                         
   3  -4  16          8.24         10.26         5.80 o                         
  -4  -3  16          0.47          2.22         3.68 o                         
  -3  -3  16         10.93         11.98         5.28 o                         
  -2  -3  16          1.46          4.99         3.92 o                         
  -1  -3  16          0.77          0.52         2.91 o                         
   0  -3  16          0.05          1.01         2.74 o                         
   1  -3  16          2.84          1.05         2.87 o                         
   2  -3  16          1.25          0.68         2.35 o                         
   3  -3  16         15.63         12.08         6.78 o                         
   4  -3  16         48.11         44.87        10.68 o                         
  -5  -2  16         11.85         12.87         5.40 o                         
  -4  -2  16          0.01          0.60         2.90 o                         
  -3  -2  16         11.39          7.95         4.41 o                         
  -2  -2  16         15.10         16.63         4.72 o                         
  -1  -2  16          6.61         12.64         6.84 o                         
   0  -2  16         52.63         28.51        21.43 o                         
   1  -2  16          5.94          5.13         3.23 o                         
   2  -2  16          0.43          0.61         1.95 o                         
   3  -2  16         15.01          9.46         4.78 o                         
   4  -2  16          7.99          3.18         4.75 o                         
  -5  -1  16          0.19          2.80         3.31 o                         
  -4  -1  16         18.49         25.42         5.97 o                         
  -3  -1  16         56.46         64.72        13.43 o                         
  -2  -1  16         20.23         21.75         5.33 o                         
  -1  -1  16          3.63          2.03         3.05 o                         
   0  -1  16          6.72          6.30         5.79 o                         
   1  -1  16          8.58          7.63         5.50 o                         
   2  -1  16         30.76         14.14        10.64 o                         
   3  -1  16         16.71          5.56         2.57 o                         
  -5   0  16          2.21          5.95         3.63 o                         
  -4   0  16         67.13         73.16         9.55 o                         
  -3   0  16         77.03         89.10        13.98 o                         
  -2   0  16          3.35          8.96         3.93 o                         
  -1   0  16         25.75         31.09         5.51 o                         
   0   0  16         17.42         20.18         4.96 o                         
   1   0  16         18.92         12.34         6.99 o                         
   2   0  16         32.88         31.26         6.36 o                         
   3   0  16          8.26          0.57         1.90 o                         
   4   0  16          5.13          1.71         3.46 o                         
  -5   1  16          2.41          4.45         3.40 o                         
  -4   1  16         13.57          7.05         4.11 o                         
  -3   1  16         24.01         29.45         5.77 o                         
  -2   1  16         18.94         22.92         4.97 o                         
  -1   1  16          0.73          2.04         2.65 o                         
   0   1  16          0.70          6.53         2.95 o                         
   1   1  16         23.22         23.50         7.51 o                         
   2   1  16          3.03          7.13         3.13 o                         
   3   1  16          4.27          7.46         3.17 o                         
   4   1  16         40.09         29.49        10.85 o                         
  -4   2  16          0.26          0.13         2.52 o                         
  -3   2  16          0.44          0.81         2.26 o                         
  -2   2  16         15.84         19.94         4.63 o                         
  -1   2  16          2.57          7.51         5.36 o                         
   0   2  16         60.50         64.56        17.54 o                         
   1   2  16          0.90          3.19         3.62 o                         
   2   2  16         17.98         20.57         4.14 o                         
   3   2  16          3.44         10.07         3.90 o                         
  -4   3  16          3.61          1.47         3.00 o                         
  -3   3  16         13.71         11.78         3.98 o                         
  -2   3  16         12.69          6.54         3.24 o                         
  -1   3  16         10.65         19.65         4.16 o                         
   0   3  16          8.82          2.58         3.86 o                         
   1   3  16         13.01         16.98         6.25 o                         
   2   3  16         20.97         24.18         4.97 o                         
   3   3  16         36.68         34.83         9.07 o                         
  -3   4  16          2.90         -0.67         2.64 o                         
  -2   4  16          1.50          3.11         2.73 o                         
  -1   4  16          2.03         -2.02         4.66 o                         
   0   4  16         76.34         66.66        10.30 o                         
   1   4  16         31.75         25.32         6.81 o                         
   2   4  16         10.63          1.84         3.80 o                         
  -2  -5  17          2.25          2.32         4.40 o                         
  -1  -5  17          0.81         -0.28         3.33 o                         
   0  -5  17          8.79          3.80         6.56 o                         
   1  -5  17         69.77         68.68        19.07 o                         
  -3  -4  17          9.31          7.34         5.19 o                         
  -2  -4  17        109.70        114.63        13.24 o                         
  -1  -4  17         72.22         44.06        33.58 o                         
   0  -4  17          3.52          2.21         3.68 o                         
   1  -4  17          8.88          7.66         7.42 o                         
   2  -4  17          0.21         11.71        10.36 o                         
  -3  -3  17          0.49          1.11         3.40 o                         
  -2  -3  17          5.90          9.07         5.71 o                         
  -1  -3  17          6.85          6.50         7.36 o                         
   0  -3  17         36.54         27.73        21.49 o                         
   1  -3  17          1.80         -0.84         3.33 o                         
   2  -3  17         98.73         97.88        21.04 o                         
   3  -3  17        106.38        103.97        15.73 o                         
  -4  -2  17          2.56          6.99         5.00 o                         
  -3  -2  17          1.84          1.85         3.57 o                         
  -2  -2  17          4.47          2.75         4.38 o                         
  -1  -2  17          9.62          6.90         4.19 o                         
   0  -2  17         24.64          9.63         9.35 o                         
   1  -2  17         21.11          8.63         9.38 o                         
   2  -2  17         63.10         27.91        26.52 o                         
   3  -2  17         22.05         23.70        14.93 o                         
  -4  -1  17         18.04         25.39         6.48 o                         
  -3  -1  17         73.64        101.11        12.60 o                         
  -2  -1  17          1.32          3.16         3.47 o                         
  -1  -1  17          0.42         -1.09         3.02 o                         
   0  -1  17          4.57          1.32         2.97 o                         
   1  -1  17          0.21          3.40         3.56 o                         
   2  -1  17         31.18         26.34        10.86 o                         
   3  -1  17          0.01          2.71         2.28 o                         
  -4   0  17          0.47          1.81         3.30 o                         
  -3   0  17         26.60         26.08         6.99 o                         
  -2   0  17          0.04          3.27         3.31 o                         
  -1   0  17         14.18         24.33         5.84 o                         
   0   0  17         34.33         42.71         7.09 o                         
   1   0  17         51.12         18.77        18.67 o                         
   2   0  17          6.77          3.36         5.82 o                         
   3   0  17         38.64         48.01        10.55 o                         
  -3   1  17         20.95         30.61         5.70 o                         
  -2   1  17         27.07         27.87         8.46 o                         
  -1   1  17         61.31         68.55         8.89 o                         
   0   1  17          0.07          2.19         2.92 o                         
   1   1  17          6.24          6.32         3.71 o                         
   2   1  17          1.91         -1.04         3.49 o                         
  -3   2  17         11.30          6.24         4.38 o                         
  -2   2  17          0.54         -1.46         3.07 o                         
  -1   2  17          8.88          9.42         6.07 o                         
   0   2  17         95.24         96.70        18.34 o                         
   1   2  17          8.41         12.02         5.95 o                         
  -2   3  17         10.41         10.76         4.87 o                         
  -1   3  17         68.76         70.83        12.39 o                         
   0   3  17         25.40         21.40         9.57 o                         
  -2  -3  18          0.21          2.08         6.74 o                         
  -1  -3  18         21.21         12.22        12.48 o                         
   0  -3  18         29.98         22.60         9.53 o                         
  -2  -2  18          5.09          4.08         4.09 o                         
  -1  -2  18         27.64          7.76         6.68 o                         
   0  -2  18         13.25          4.61         5.15 o                         
   1  -2  18          1.30          5.56         4.12 o                         
  -2  -1  18          0.22          1.78         3.41 o                         
  -1  -1  18         50.59         62.42        10.95 o                         
   0  -1  18          6.09          2.44         3.49 o                         
   1  -1  18         15.54          5.19         5.46 o                         
  -2   0  18          0.30          0.30         2.89 o                         
  -1   0  18          4.91          5.14         3.82 o                         
   0   0  18          1.67         21.89         8.95 o                         
   1   0  18         13.41          2.38         2.90 o                         
  -1   1  18          2.25         -2.27         5.76 o                         
   0   1  18          0.66         -1.04         4.84 o                         
                                                                                
