# Supplementary material for: Quaternary and quinary molecular solids based on structural inequivalence and combinatorial approaches: 2-nitro­resorcinol and 4,6-di­chloro­resorcinol
Source: IUCrJ. 2021 Jan 11;8(Pt 2):178–85. doi: 10.1107/S2052252520016589 (PMC7924232; doi:10.1107/S2052252520016589)
Supplement: Supplementary file 27 [file m-08-00178-25NRES-TMP-22BP-22TBP-DPE-IIsup27.hkl]

data_25NRES-TMP-22BP-22TBP-DPE-II                                                  
_shelx_title ' 34_a.res in P-1'                                                 
_shelx_refln_list_code          4                                               
_shelx_F_calc_maximum      125.88                                               
_exptl_crystal_F_000       414.00                                               
_reflns_d_resolution_high  0.7700                                               
                                                                                
loop_                                                                           
 _space_group_symop_operation_xyz                                               
 'x, y, z'                                                                      
 '-x, -y, -z'                                                                   
                                                                                
_cell_length_a     7.4078                                                       
_cell_length_b     9.3192                                                       
_cell_length_c    13.8151                                                       
_cell_angle_alpha  94.239                                                       
_cell_angle_beta   91.445                                                       
_cell_angle_gamma  90.299                                                       
                                                                                
_shelx_F_squared_multiplier     1.000                                           
                                                                                
loop_                                                                           
 _refln_index_h                                                                 
 _refln_index_k                                                                 
 _refln_index_l                                                                 
 _refln_F_squared_calc                                                          
 _refln_F_squared_meas                                                          
 _refln_F_squared_sigma                                                         
 _refln_observed_status                                                         
   2   0   0       3491.21       3405.85        39.03 o                         
   3   0   0         90.10         79.68         4.23 o                         
   4   0   0         58.90         49.93         2.05 o                         
   5   0   0        347.24        347.98         6.33 o                         
   6   0   0        146.44        135.61         4.71 o                         
   7   0   0        147.64        139.65         5.71 o                         
   8   0   0          0.56         -0.03         2.00 o                         
   9   0   0          8.14          8.72         7.84 o                         
  -9   1   0          1.17          8.41         8.77 o                         
  -8   1   0         20.62         17.01         7.54 o                         
  -7   1   0         13.84         21.71         2.94 o                         
  -6   1   0        195.90        180.16         6.47 o                         
  -5   1   0          7.97          8.14         1.97 o                         
  -4   1   0       3279.47       3245.03        29.41 o                         
  -3   1   0         64.73         61.66         6.26 o                         
  -2   1   0       9506.83       9464.61        53.01 o                         
  -1   1   0        113.97        102.52         2.56 o                         
   1   1   0        337.97        293.85         6.09 o                         
   2   1   0       1553.74       1392.52         9.79 o                         
   3   1   0       2486.57       2463.09        24.13 o                         
   4   1   0         28.40         34.92         3.70 o                         
   5   1   0        447.84        471.93        10.84 o                         
   6   1   0        176.74        173.14         5.25 o                         
   7   1   0         53.34         61.61         5.46 o                         
   8   1   0         36.33         37.81        10.66 o                         
   9   1   0          5.64          6.32         7.32 o                         
  -9   2   0         28.58         19.18        10.86 o                         
  -8   2   0        166.67        168.98        13.57 o                         
  -7   2   0        144.39        141.68         5.97 o                         
  -6   2   0       1115.01       1051.01        16.14 o                         
  -5   2   0         25.37         26.16         3.35 o                         
  -4   2   0        465.04        453.78         9.98 o                         
  -3   2   0        674.67        631.77         9.20 o                         
  -2   2   0        169.27        167.85         3.38 o                         
  -1   2   0       1648.99       1503.07        10.07 o                         
   0   2   0          5.07          6.21         1.07 o                         
   1   2   0        166.20        182.52         2.51 o                         
   2   2   0       1902.86       1866.71        13.61 o                         
   3   2   0        443.32        488.22         5.73 o                         
   4   2   0          1.99          4.61         1.50 o                         
   5   2   0        645.31        614.78         9.84 o                         
   6   2   0        209.26        194.51        11.10 o                         
   7   2   0         67.14         62.18         4.74 o                         
   8   2   0         21.38         24.23         8.06 o                         
   9   2   0         25.94         31.05         9.74 o                         
  -9   3   0         12.52         10.21         5.19 o                         
  -8   3   0        133.33        111.80        14.28 o                         
  -7   3   0         16.72         26.49         4.99 o                         
  -6   3   0        178.29        203.80         6.17 o                         
  -5   3   0         43.20         37.73         5.59 o                         
  -4   3   0          4.71          3.80         1.93 o                         
  -3   3   0        890.12        841.86        13.00 o                         
  -2   3   0          8.52         10.02         2.02 o                         
  -1   3   0          1.42          3.00         1.12 o                         
   0   3   0         11.48         16.75         1.34 o                         
   1   3   0        161.75        176.46         3.12 o                         
   2   3   0         35.47         43.70         2.41 o                         
   3   3   0          0.27          1.28         0.92 o                         
   4   3   0       1170.51       1258.87        14.84 o                         
   5   3   0        144.35        146.29         7.06 o                         
   6   3   0        463.73        449.09        11.34 o                         
   7   3   0        140.26        124.09         5.74 o                         
   8   3   0         15.98          7.35         4.80 o                         
   9   3   0          7.30          6.56         5.23 o                         
  -9   4   0         17.65          9.46         5.74 o                         
  -8   4   0          2.33        129.65        92.35 o                         
  -7   4   0         11.81         27.00         8.67 o                         
  -6   4   0         62.36         77.95        13.98 o                         
  -5   4   0         57.20         53.26         5.76 o                         
  -4   4   0        225.16        255.43         8.26 o                         
  -3   4   0         73.46         61.70         2.67 o                         
  -2   4   0          5.85         12.39         2.30 o                         
  -1   4   0         24.76         23.42         1.75 o                         
   0   4   0         85.34         81.23         3.25 o                         
   1   4   0         27.84         42.68         2.78 o                         
   2   4   0        614.72        705.46        22.85 o                         
   3   4   0         65.06         66.06         2.70 o                         
   4   4   0          5.32          6.21         1.71 o                         
   5   4   0        173.69        193.79         5.58 o                         
   6   4   0         24.59         17.96         2.81 o                         
   7   4   0         11.28         10.11         3.58 o                         
   8   4   0          6.19          4.53         4.10 o                         
   9   4   0         50.36         72.97        17.94 o                         
  -8   5   0          1.86          1.63         3.70 o                         
  -7   5   0          0.01          0.76         3.23 o                         
  -6   5   0         13.96         20.33         4.46 o                         
  -5   5   0          2.53          4.19         1.75 o                         
  -4   5   0         43.42         44.66         5.65 o                         
  -3   5   0         86.46         77.69         3.12 o                         
  -2   5   0        568.29        546.03        12.12 o                         
  -1   5   0          6.61         10.14         1.46 o                         
   0   5   0        357.21        377.63        16.34 o                         
   1   5   0        397.22        479.41         6.58 o                         
   2   5   0         12.22         19.92         1.92 o                         
   3   5   0        112.76        105.58         3.97 o                         
   4   5   0        165.13        170.68         6.14 o                         
   5   5   0         18.71         20.85         2.66 o                         
   6   5   0         50.38         58.98         5.10 o                         
   7   5   0         26.95         31.33         7.28 o                         
   8   5   0         53.31         41.77        10.46 o                         
  -8   6   0         11.33         17.07         6.99 o                         
  -7   6   0          1.29          9.79         4.56 o                         
  -6   6   0          0.12          4.20         3.72 o                         
  -5   6   0         65.19         75.09         7.53 o                         
  -4   6   0        993.83       1001.49        24.71 o                         
  -3   6   0        145.42        138.92         8.48 o                         
  -2   6   0        138.92        145.79         9.14 o                         
  -1   6   0        148.21        145.76         9.56 o                         
   0   6   0          0.98          5.42         1.50 o                         
   1   6   0          2.01          5.55         1.51 o                         
   2   6   0          2.35         17.81         3.55 o                         
   3   6   0        473.49        422.68        13.98 o                         
   4   6   0        267.86        273.29         9.10 o                         
   5   6   0         62.11         63.41         4.51 o                         
   6   6   0          5.50          4.74         2.74 o                         
   7   6   0         25.93         27.99         5.13 o                         
   8   6   0          5.08          8.58         4.97 o                         
  -7   7   0         55.53         67.47        16.31 o                         
  -6   7   0         50.78         60.00         7.29 o                         
  -5   7   0         16.24         21.83         5.20 o                         
  -4   7   0         85.99        103.67         7.99 o                         
  -3   7   0          4.22          9.84         2.34 o                         
  -2   7   0          1.06          7.81         3.24 o                         
  -1   7   0         18.53         29.37         4.14 o                         
   0   7   0         44.04         41.02         5.16 o                         
   1   7   0         58.93         47.01         4.12 o                         
   2   7   0         95.57        100.56         4.58 o                         
   3   7   0        135.20        134.26         5.84 o                         
   4   7   0        154.96        137.13         7.32 o                         
   5   7   0         20.67         17.76         3.16 o                         
   6   7   0        148.96        129.96         6.60 o                         
   7   7   0         29.42         27.02        13.45 o                         
  -7   8   0         19.85         21.89        15.38 o                         
  -6   8   0         10.40         10.10         5.24 o                         
  -5   8   0          3.39          1.57         3.59 o                         
  -4   8   0        372.71        355.61        24.17 o                         
  -3   8   0          0.64          3.89         2.14 o                         
  -2   8   0         40.57         45.79         5.45 o                         
  -1   8   0         39.31         32.11         4.03 o                         
   0   8   0         49.83         47.35         3.49 o                         
   1   8   0         23.91         28.48         3.11 o                         
   2   8   0        100.52        103.91         4.61 o                         
   3   8   0          1.42         -0.74         1.61 o                         
   4   8   0         51.39         51.93         5.04 o                         
   5   8   0          0.01          1.45         2.21 o                         
   6   8   0         55.41         54.71        10.98 o                         
   7   8   0          0.58         -6.15         7.36 o                         
  -6   9   0          0.97         16.80        14.38 o                         
  -5   9   0          0.12         -0.76         6.42 o                         
  -4   9   0         83.37         85.48         9.30 o                         
  -3   9   0         24.22         31.32        17.66 o                         
  -2   9   0        238.75        218.17        14.48 o                         
  -1   9   0         14.50         14.88         3.00 o                         
   0   9   0          0.66          2.25         3.22 o                         
   1   9   0        124.45        135.42         5.69 o                         
   2   9   0        342.18        368.12        12.63 o                         
   3   9   0         27.92         37.41         5.35 o                         
   4   9   0          2.77          5.44         3.89 o                         
   5   9   0          9.45          3.90         5.02 o                         
   6   9   0          0.17          3.66         6.76 o                         
  -5  10   0         12.77         11.82         6.57 o                         
  -4  10   0         19.77         13.37         5.92 o                         
  -3  10   0          7.58          7.29         4.52 o                         
  -2  10   0         14.46         10.50         3.14 o                         
  -1  10   0         10.71          6.00         2.84 o                         
   0  10   0         14.42         17.39         6.36 o                         
   1  10   0         10.99          7.73         3.52 o                         
   2  10   0        113.91        112.82         8.97 o                         
   3  10   0          1.29          3.60         3.86 o                         
   4  10   0          4.05          3.93         4.31 o                         
   5  10   0         11.07         17.50         8.97 o                         
  -3  11   0          0.06         12.07         8.44 o                         
  -2  11   0         11.64         13.07         8.65 o                         
  -1  11   0         58.66         49.86        12.61 o                         
   0  11   0         15.77         -0.05        10.80 o                         
   1  11   0         17.82          8.09         4.25 o                         
   2  11   0          1.23         10.27         4.94 o                         
   3  11   0          0.53          0.42         5.53 o                         
  -1  12   0          1.87         12.03         9.98 o                         
   0  12   0          1.07          7.58         4.81 o                         
  -1 -12   1          0.41          9.12         4.91 o                         
   0 -12   1          6.82         30.44        11.21 o                         
   1 -12   1          5.99          5.39         7.53 o                         
  -3 -11   1         42.68         37.18        25.60 o                         
  -2 -11   1          0.54         -0.72         5.59 o                         
  -1 -11   1         14.28         23.26         5.16 o                         
   0 -11   1         13.76         11.13         9.23 o                         
   1 -11   1         66.82         57.62        23.01 o                         
   2 -11   1         14.57          9.00         5.56 o                         
   3 -11   1         16.46         11.01         5.72 o                         
   4 -11   1          0.08          4.83         5.43 o                         
  -5 -10   1         83.68         88.57        14.04 o                         
  -4 -10   1         14.05          8.45         5.79 o                         
  -3 -10   1         27.23         26.28        17.19 o                         
  -2 -10   1          4.64          5.40         2.81 o                         
  -1 -10   1          0.28          5.89         2.81 o                         
   0 -10   1          0.30          1.62         2.18 o                         
   1 -10   1          1.57          0.17         2.04 o                         
   2 -10   1         30.84         17.81        10.58 o                         
   3 -10   1          0.03         -0.76         4.12 o                         
   4 -10   1          6.69         14.84        14.87 o                         
   5 -10   1         74.95         66.51         9.95 o                         
  -6  -9   1          0.01          2.49         6.15 o                         
  -5  -9   1         10.76         10.74         7.04 o                         
  -4  -9   1          0.22         -1.36         2.38 o                         
  -3  -9   1         45.54         43.09         4.24 o                         
  -2  -9   1        118.06        114.35         5.71 o                         
  -1  -9   1          0.27         -0.92         1.82 o                         
   0  -9   1         36.18         39.56         3.87 o                         
   1  -9   1         23.85         18.09         3.26 o                         
   2  -9   1          4.85          5.74         2.34 o                         
   3  -9   1          1.08          0.56         3.27 o                         
   4  -9   1         24.05         17.52         5.69 o                         
   5  -9   1          1.65          7.07         5.15 o                         
   6  -9   1          6.09          4.08         4.96 o                         
  -7  -8   1          4.90         19.86         9.61 o                         
  -6  -8   1         63.48         61.46        10.80 o                         
  -5  -8   1          0.35          1.18         2.73 o                         
  -4  -8   1         38.36         42.89         4.19 o                         
  -3  -8   1        180.69        203.99        10.22 o                         
  -2  -8   1          7.82         13.58         2.62 o                         
  -1  -8   1          0.40          4.22         2.40 o                         
   0  -8   1         43.20         42.69         5.06 o                         
   1  -8   1          9.06          5.18         1.96 o                         
   2  -8   1         29.68         32.91         3.09 o                         
   3  -8   1         82.19         88.98        12.57 o                         
   4  -8   1         32.64         37.18         6.31 o                         
   5  -8   1         14.50         15.04         5.36 o                         
   6  -8   1         13.08         19.39         6.15 o                         
   7  -8   1         35.55         46.55         8.54 o                         
  -7  -7   1          5.01          7.50         4.17 o                         
  -6  -7   1          4.73          2.42         3.39 o                         
  -5  -7   1         96.84         90.48         5.85 o                         
  -4  -7   1          4.56         12.97         7.60 o                         
  -3  -7   1        239.37        266.89         6.94 o                         
  -2  -7   1        517.56        521.96         9.35 o                         
  -1  -7   1        101.30         91.86         6.14 o                         
   0  -7   1         33.51         37.90         4.88 o                         
   1  -7   1         75.37         89.38         5.04 o                         
   2  -7   1          8.90         14.87         2.04 o                         
   3  -7   1        123.13        120.03        10.04 o                         
   4  -7   1        109.49         99.91         8.02 o                         
   5  -7   1          8.07          7.21         4.24 o                         
   6  -7   1         70.37         58.30         7.56 o                         
   7  -7   1         26.56         24.41         6.57 o                         
  -8  -6   1         15.31         20.94         5.82 o                         
  -7  -6   1          4.11          6.08         3.84 o                         
  -6  -6   1        112.58        110.53         6.98 o                         
  -5  -6   1          3.84          6.54         2.36 o                         
  -4  -6   1          2.82          3.22         1.92 o                         
  -3  -6   1        300.81        310.85         8.79 o                         
  -2  -6   1          0.04          4.05         1.75 o                         
  -1  -6   1        209.81        226.32         4.83 o                         
   0  -6   1         49.08         60.18         3.06 o                         
   1  -6   1          6.34          6.42         2.55 o                         
   2  -6   1         11.91         17.97         4.37 o                         
   3  -6   1        123.09        111.41         3.74 o                         
   4  -6   1         16.05         18.15         4.36 o                         
   5  -6   1          0.00         -0.58         2.85 o                         
   6  -6   1          3.73          0.04         3.46 o                         
   7  -6   1          4.17         -0.44         9.51 o                         
   8  -6   1          3.91         17.10         6.23 o                         
  -8  -5   1         68.54         87.77         8.39 o                         
  -7  -5   1          2.87          6.82         3.84 o                         
  -6  -5   1         65.48         56.29         8.61 o                         
  -5  -5   1        143.34        143.22         5.41 o                         
  -4  -5   1          2.54          5.77         2.41 o                         
  -3  -5   1        412.20        457.03         7.55 o                         
  -2  -5   1         43.00         49.01         2.59 o                         
  -1  -5   1        186.71        183.52         4.12 o                         
   0  -5   1       1555.72       1663.26        18.16 o                         
   1  -5   1       1253.98       1331.10        17.61 o                         
   2  -5   1        269.08        291.47         4.98 o                         
   3  -5   1          0.01          4.41         2.67 o                         
   4  -5   1          3.03          6.23         2.95 o                         
   5  -5   1         40.77         50.71         5.52 o                         
   6  -5   1         18.65         17.18         4.59 o                         
   7  -5   1         16.85         16.06         5.25 o                         
   8  -5   1          0.12          2.39         4.34 o                         
  -9  -4   1          0.24         -1.22         4.31 o                         
  -8  -4   1          5.35         10.91         4.60 o                         
  -7  -4   1          0.07          6.53         3.95 o                         
  -6  -4   1          8.33          4.90         2.24 o                         
  -5  -4   1        358.66        345.04         7.77 o                         
  -4  -4   1        300.47        288.33         5.89 o                         
  -3  -4   1          6.59          9.20         1.41 o                         
  -2  -4   1        178.70        176.00         5.38 o                         
  -1  -4   1        273.83        266.13         3.81 o                         
   0  -4   1       1297.86       1371.45        12.10 o                         
   1  -4   1         85.13         78.65         2.30 o                         
   2  -4   1         38.27         42.34         2.92 o                         
   3  -4   1        200.11        216.08         6.30 o                         
   4  -4   1         27.28         25.25         3.33 o                         
   5  -4   1          9.16          6.34         2.85 o                         
   6  -4   1         29.88         22.40         4.31 o                         
   7  -4   1         33.46         33.35         5.50 o                         
   8  -4   1         56.61         53.74        16.77 o                         
   9  -4   1          5.25          3.98         5.25 o                         
  -9  -3   1          0.58         -0.52         3.78 o                         
  -8  -3   1         92.77         99.68         9.03 o                         
  -7  -3   1         11.65         19.54         4.22 o                         
  -6  -3   1         42.62         46.06         3.43 o                         
  -5  -3   1         50.94         44.44         4.93 o                         
  -4  -3   1          2.85          4.85         1.77 o                         
  -3  -3   1        397.10        456.56         9.56 o                         
  -2  -3   1       2184.85       2341.82        18.44 o                         
  -1  -3   1        145.94        145.13         2.24 o                         
   0  -3   1        428.69        420.49         5.45 o                         
   1  -3   1       1677.80       1564.28        11.63 o                         
   2  -3   1         67.55         44.13         3.61 o                         
   3  -3   1         27.24         16.93         2.41 o                         
   4  -3   1         92.06        108.92         3.61 o                         
   5  -3   1         38.90         42.37         2.62 o                         
   6  -3   1         20.29         22.67         3.60 o                         
   7  -3   1        200.87        178.78        13.16 o                         
   8  -3   1        260.28        235.82        20.50 o                         
   9  -3   1          4.65          7.15         7.20 o                         
  -9  -2   1          0.32         -3.37         4.35 o                         
  -8  -2   1         35.14         42.19        10.98 o                         
  -7  -2   1          1.86          2.03         2.24 o                         
  -6  -2   1        360.32        345.28        10.00 o                         
  -5  -2   1         11.63         20.31         2.85 o                         
  -4  -2   1        116.13        130.09         6.54 o                         
  -3  -2   1        637.21        700.98         7.38 o                         
  -2  -2   1       2687.02       2759.56        24.40 o                         
  -1  -2   1        517.50        539.49         5.43 o                         
   0  -2   1         54.92         55.31         1.62 o                         
   1  -2   1       2868.90       2711.93        23.52 o                         
   2  -2   1        338.43        355.05         4.81 o                         
   3  -2   1       1040.69       1134.89        18.84 o                         
   4  -2   1       3063.44       3060.34        39.41 o                         
   5  -2   1        113.77        100.48         3.55 o                         
   6  -2   1        227.86        217.82         6.10 o                         
   7  -2   1        182.84        159.59         6.26 o                         
   8  -2   1         22.32         20.49         5.44 o                         
   9  -2   1          7.49          8.46         4.81 o                         
  -9  -1   1         13.22          2.43         4.12 o                         
  -8  -1   1         10.52         12.56         5.06 o                         
  -7  -1   1         86.02         80.30         4.66 o                         
  -6  -1   1        854.50        925.10        45.86 o                         
  -5  -1   1        113.02        112.21         3.27 o                         
  -4  -1   1        380.29        372.25         6.19 o                         
  -3  -1   1         24.71         22.91         1.73 o                         
  -2  -1   1       1149.78       1085.09        13.70 o                         
  -1  -1   1        544.09        504.26         3.99 o                         
   1  -1   1       1118.85        960.73         8.15 o                         
   2  -1   1       8143.05       8276.86        67.31 o                         
   3  -1   1       3787.99       3645.16        37.66 o                         
   4  -1   1         90.84         75.32         2.45 o                         
   5  -1   1        180.32        163.09         4.32 o                         
   6  -1   1         46.45         49.13         3.05 o                         
   7  -1   1        406.62        381.77        16.32 o                         
   8  -1   1         56.45         61.97        10.82 o                         
   9  -1   1         28.66         26.73         5.91 o                         
  -9   0   1         25.38         15.58        17.72 o                         
  -8   0   1          8.67          5.40         2.46 o                         
  -7   0   1          0.08          3.45         2.05 o                         
  -6   0   1         77.94         71.35         7.76 o                         
  -5   0   1          0.77          1.37         1.25 o                         
  -4   0   1        157.54        144.30         8.68 o                         
  -3   0   1        248.37        249.60         4.59 o                         
  -2   0   1      10200.53      10191.79        72.27 o                         
  -1   0   1          0.01          9.22         0.58 o                         
   1   0   1         34.69         35.72         0.60 o                         
   2   0   1        720.56        689.91         6.76 o                         
   3   0   1       2288.56       2193.14        26.35 o                         
   4   0   1         62.66         46.58         2.21 o                         
   5   0   1          0.34          0.42         1.99 o                         
   6   0   1         24.66         24.09         2.50 o                         
   7   0   1         32.36         39.52         3.81 o                         
   8   0   1         13.48         25.93        15.31 o                         
   9   0   1         15.69         14.76         8.93 o                         
  -9   1   1          0.14         12.07         7.53 o                         
  -8   1   1         10.78         10.14         5.09 o                         
  -7   1   1         60.46         64.40         5.67 o                         
  -6   1   1        141.90        135.25         4.43 o                         
  -5   1   1          0.22          1.05         1.22 o                         
  -4   1   1       1745.94       1719.90        36.00 o                         
  -3   1   1        658.65        700.76        28.72 o                         
  -2   1   1       3403.21       3436.68        28.31 o                         
  -1   1   1       2367.65       2252.18        11.95 o                         
   1   1   1       2154.60       2062.48        10.53 o                         
   2   1   1        947.71        874.22        11.44 o                         
   3   1   1        108.25        110.09         2.59 o                         
   4   1   1        672.57        631.91        10.78 o                         
   5   1   1        126.25        129.75         4.87 o                         
   6   1   1        151.02        168.31         9.78 o                         
   7   1   1         30.60         30.39         4.60 o                         
   8   1   1         23.77         18.45         8.37 o                         
   9   1   1         22.36          8.30        10.46 o                         
  -9   2   1         92.76         79.52        15.65 o                         
  -8   2   1         31.78         32.01         4.14 o                         
  -7   2   1        325.98        307.95        19.42 o                         
  -6   2   1        333.07        316.45         7.57 o                         
  -5   2   1         15.19         18.41         2.10 o                         
  -4   2   1        204.07        234.08         5.51 o                         
  -3   2   1          2.25          1.63         0.91 o                         
  -2   2   1        905.03        853.78         9.88 o                         
  -1   2   1         37.50         41.04         4.30 o                         
   0   2   1       5523.68       5495.72        29.12 o                         
   1   2   1         78.42         78.86         1.18 o                         
   2   2   1          1.69          3.02         0.82 o                         
   3   2   1         81.88         88.07         2.57 o                         
   4   2   1          0.15          0.75         1.24 o                         
   5   2   1          0.49          2.45         1.50 o                         
   6   2   1          6.09          5.61         2.11 o                         
   7   2   1        351.36        355.94        19.68 o                         
   8   2   1         18.87         15.42         3.70 o                         
   9   2   1          0.04          0.89         4.05 o                         
  -9   3   1          1.44         -2.17         8.20 o                         
  -8   3   1         49.63         38.02        12.69 o                         
  -7   3   1        202.60        188.03        11.68 o                         
  -6   3   1        137.62        135.42         7.89 o                         
  -5   3   1        125.32        112.55         5.71 o                         
  -4   3   1         54.07         57.23         2.76 o                         
  -3   3   1        320.74        331.46        11.90 o                         
  -2   3   1        339.07        343.38         4.87 o                         
  -1   3   1        191.12        183.05         4.56 o                         
   0   3   1        555.41        512.64         4.93 o                         
   1   3   1        302.03        316.07         7.68 o                         
   2   3   1          6.97          5.28         0.79 o                         
   3   3   1        184.92        180.34         7.47 o                         
   4   3   1        184.19        189.83         6.26 o                         
   5   3   1         21.37         26.29         3.81 o                         
   6   3   1         24.28         25.59         5.91 o                         
   7   3   1          0.54          0.08         2.35 o                         
   8   3   1          2.39          6.19         4.11 o                         
   9   3   1          0.27          2.19         5.63 o                         
  -9   4   1         18.32         24.45        12.23 o                         
  -8   4   1         37.61         23.16         9.64 o                         
  -7   4   1          1.92          1.27         3.12 o                         
  -6   4   1        107.00        106.05         5.17 o                         
  -5   4   1         12.53         16.16         2.45 o                         
  -4   4   1        349.63        343.02         7.65 o                         
  -3   4   1        133.21        118.69         5.13 o                         
  -2   4   1          8.55          7.95         1.86 o                         
  -1   4   1         19.10         21.37         1.61 o                         
   0   4   1       1263.81       1362.36        16.40 o                         
   1   4   1         19.73         23.90         2.32 o                         
   2   4   1       1961.57       2119.09        25.74 o                         
   3   4   1        973.35       1091.36        13.74 o                         
   4   4   1        341.85        335.56        10.23 o                         
   5   4   1          0.42         -1.33         1.64 o                         
   6   4   1          4.54          4.39         2.72 o                         
   7   4   1          6.01          7.08         2.99 o                         
   8   4   1         50.31         44.50         6.88 o                         
  -8   5   1         28.22         11.41         5.42 o                         
  -7   5   1          8.24         16.62         4.61 o                         
  -6   5   1        105.86        106.20        25.44 o                         
  -5   5   1         34.91         34.83         3.66 o                         
  -4   5   1        125.75        112.44         4.48 o                         
  -3   5   1         56.81         56.34         4.32 o                         
  -2   5   1        263.47        265.85         5.43 o                         
  -1   5   1        501.13        483.22         8.68 o                         
   0   5   1        518.33        600.25        10.19 o                         
   1   5   1         33.67         36.11         1.89 o                         
   2   5   1         16.60         20.55         1.48 o                         
   3   5   1          6.84          7.60         1.57 o                         
   4   5   1        116.72        112.04         6.94 o                         
   5   5   1         39.44         44.31         3.45 o                         
   6   5   1         28.53         34.21         3.82 o                         
   7   5   1         17.11         25.15         4.17 o                         
   8   5   1         21.20         19.81         7.48 o                         
  -8   6   1          2.31          8.88         5.11 o                         
  -7   6   1          0.21          1.81         3.57 o                         
  -6   6   1        205.00        195.70        10.62 o                         
  -5   6   1         22.16         34.70         8.66 o                         
  -4   6   1          7.81          6.81         2.22 o                         
  -3   6   1         26.22         27.47         2.96 o                         
  -2   6   1        391.94        418.23        14.26 o                         
  -1   6   1        661.70        697.55        12.06 o                         
   0   6   1        104.86        115.01         3.67 o                         
   1   6   1          8.88         16.31         6.72 o                         
   2   6   1         68.60         65.79         6.08 o                         
   3   6   1         95.83         93.96         3.69 o                         
   4   6   1         13.05         19.46         2.34 o                         
   5   6   1        101.90        101.09         4.64 o                         
   6   6   1          2.19          1.63         2.24 o                         
   7   6   1        100.82         96.65         7.58 o                         
   8   6   1         97.94        104.38        16.90 o                         
  -7   7   1         17.15         13.24         5.29 o                         
  -6   7   1          9.52         15.07         5.05 o                         
  -5   7   1         88.82         95.70         8.06 o                         
  -4   7   1        225.28        224.53        20.42 o                         
  -3   7   1         10.91         19.15         5.33 o                         
  -2   7   1          2.52          5.63         3.63 o                         
  -1   7   1         23.48         23.46         6.03 o                         
   0   7   1         54.31         60.51         4.29 o                         
   1   7   1        117.14        123.89         9.40 o                         
   2   7   1          1.58          2.31         1.48 o                         
   3   7   1        316.60        325.13         7.18 o                         
   4   7   1          0.00          3.51         1.80 o                         
   5   7   1         12.44         12.55         2.88 o                         
   6   7   1          5.65          2.07         2.50 o                         
   7   7   1          4.38          3.17         6.04 o                         
  -7   8   1          0.07          6.34         5.69 o                         
  -6   8   1          0.49          6.64         6.21 o                         
  -5   8   1          4.56         13.77         7.87 o                         
  -4   8   1        815.46        882.97        30.30 o                         
  -3   8   1          2.05         12.80         4.38 o                         
  -2   8   1         17.23         16.25         3.51 o                         
  -1   8   1         12.98         20.47         9.61 o                         
   0   8   1         14.08         13.06         2.56 o                         
   1   8   1          1.22          3.45         3.44 o                         
   2   8   1        199.98        174.38         9.96 o                         
   3   8   1        381.52        354.20        12.51 o                         
   4   8   1         35.65         35.40         6.71 o                         
   5   8   1        105.66        110.30         9.91 o                         
   6   8   1         62.23         71.52        13.35 o                         
   7   8   1         15.70         13.31         8.77 o                         
  -6   9   1          0.09         13.52        10.54 o                         
  -5   9   1          3.61         -0.04         5.31 o                         
  -4   9   1          0.72          0.32         3.45 o                         
  -3   9   1         82.54         63.47         4.92 o                         
  -2   9   1          0.91          1.43         2.13 o                         
  -1   9   1          0.54          0.38         2.59 o                         
   0   9   1          1.04          2.13         2.12 o                         
   1   9   1        168.07        135.14         7.57 o                         
   2   9   1         48.22         54.46         5.79 o                         
   3   9   1         12.72          5.16         5.59 o                         
   4   9   1         19.66         34.53         7.38 o                         
   5   9   1          0.16         -1.74         3.89 o                         
   6   9   1         19.33         22.61         9.30 o                         
  -5  10   1          2.35          5.31         5.49 o                         
  -4  10   1          4.72          8.21         9.84 o                         
  -3  10   1          0.03          5.66         4.33 o                         
  -2  10   1         11.33          5.30         3.06 o                         
  -1  10   1         28.84         26.18         4.37 o                         
   0  10   1          4.52          1.66         2.87 o                         
   1  10   1          0.12         -2.77         3.40 o                         
   2  10   1         55.10         73.05        10.00 o                         
   3  10   1         98.81        118.72         9.59 o                         
   4  10   1          0.50          1.33         3.07 o                         
   5  10   1          4.49          6.83         6.92 o                         
  -3  11   1          5.43          5.59         7.64 o                         
  -2  11   1         18.73         16.01         8.65 o                         
  -1  11   1          6.81          6.94         6.70 o                         
   0  11   1         10.31          2.17         4.50 o                         
   1  11   1         20.32         14.85         7.36 o                         
   2  11   1         11.93         11.52         4.96 o                         
   3  11   1         85.66         86.43         9.69 o                         
   0  12   1          6.77          5.55         5.11 o                         
  -1 -12   2         11.41         35.20         7.38 o                         
   0 -12   2          0.99         39.30        12.26 o                         
   1 -12   2         37.55         56.76        12.75 o                         
  -3 -11   2          0.01          6.46         5.23 o                         
  -2 -11   2         43.77         46.51        10.26 o                         
  -1 -11   2          1.38          4.67         3.78 o                         
   0 -11   2          8.75         10.31         3.62 o                         
   1 -11   2          0.69          2.82         5.75 o                         
   2 -11   2          0.11         -3.30         5.19 o                         
   3 -11   2         12.70          8.28         7.36 o                         
   4 -11   2         18.98         29.62        16.18 o                         
  -5 -10   2         10.94          5.39         6.99 o                         
  -4 -10   2          0.25          0.56         4.66 o                         
  -3 -10   2          7.74          4.56         2.98 o                         
  -2 -10   2         17.95          7.90         3.18 o                         
  -1 -10   2          9.62          6.32         2.87 o                         
   0 -10   2        115.10        100.24         8.54 o                         
   1 -10   2          0.37          1.98         2.09 o                         
   2 -10   2          0.40          3.99         4.28 o                         
   3 -10   2          2.37          2.34         4.26 o                         
   4 -10   2          7.57          7.26         5.44 o                         
   5 -10   2          3.41          3.29         5.27 o                         
  -6  -9   2          5.98          7.76         7.48 o                         
  -5  -9   2          0.03          1.77         3.20 o                         
  -4  -9   2          5.67          3.54         2.62 o                         
  -3  -9   2          1.20         -0.39         2.09 o                         
  -2  -9   2          0.80         -0.14         1.75 o                         
  -1  -9   2         85.66         71.20         4.42 o                         
   0  -9   2          4.71          0.09         3.51 o                         
   1  -9   2         43.82         46.46         5.47 o                         
   2  -9   2          9.96         15.01        11.06 o                         
   3  -9   2         94.61        100.60        18.48 o                         
   4  -9   2          8.41         42.07        19.93 o                         
   5  -9   2          1.60          1.73         4.39 o                         
   6  -9   2         22.41         25.61         7.77 o                         
  -7  -8   2          4.21         18.78        10.21 o                         
  -6  -8   2         23.37         30.05         5.56 o                         
  -5  -8   2          0.34          2.80         3.12 o                         
  -4  -8   2         25.07         32.09        10.23 o                         
  -3  -8   2        311.18        324.04         8.45 o                         
  -2  -8   2        269.91        261.90         8.93 o                         
  -1  -8   2        151.18        138.63         7.41 o                         
   0  -8   2         44.07         37.69         3.01 o                         
   1  -8   2         36.33         38.63         3.29 o                         
   2  -8   2         75.13         59.07         6.88 o                         
   3  -8   2        138.21        137.44         8.97 o                         
   4  -8   2         33.02         36.04         6.10 o                         
   5  -8   2          0.91          4.37         4.26 o                         
   6  -8   2         20.53         16.20         9.93 o                         
   7  -8   2          7.08         13.12         9.94 o                         
  -7  -7   2         10.85          3.25         4.59 o                         
  -6  -7   2         70.44         66.27         6.55 o                         
  -5  -7   2         19.53          6.68         3.20 o                         
  -4  -7   2         88.01         90.52         5.47 o                         
  -3  -7   2        577.70        577.11        20.27 o                         
  -2  -7   2         26.24         41.83         3.43 o                         
  -1  -7   2          7.00          7.85         3.70 o                         
   0  -7   2          5.72         14.71         2.21 o                         
   1  -7   2        116.10        121.29         4.10 o                         
   2  -7   2        133.85        135.18         7.90 o                         
   3  -7   2          9.62         18.34         4.32 o                         
   4  -7   2        697.92        762.11        20.76 o                         
   5  -7   2         16.07         16.28         5.14 o                         
   6  -7   2         21.64         41.47        11.41 o                         
   7  -7   2          9.05         18.52         6.47 o                         
  -8  -6   2          5.50         17.54         5.79 o                         
  -7  -6   2         13.58         23.09         5.38 o                         
  -6  -6   2        179.22        177.04         8.43 o                         
  -5  -6   2          0.01          1.74         1.92 o                         
  -4  -6   2        214.28        209.09        11.80 o                         
  -3  -6   2        475.81        461.23        15.19 o                         
  -2  -6   2         21.88         27.53         2.97 o                         
  -1  -6   2         57.24         64.33         2.72 o                         
   0  -6   2        100.91        116.44         7.42 o                         
   1  -6   2         39.78         43.25         4.34 o                         
   2  -6   2         41.31         45.13         2.12 o                         
   3  -6   2         29.57         31.65         4.50 o                         
   4  -6   2        158.47        158.52        19.59 o                         
   5  -6   2         57.50         59.18         6.58 o                         
   6  -6   2         11.83         13.14         4.87 o                         
   7  -6   2         17.89         19.45         9.77 o                         
   8  -6   2         27.15         35.25        24.38 o                         
  -8  -5   2          2.04          7.95         4.71 o                         
  -7  -5   2        169.83        167.99         9.88 o                         
  -6  -5   2        102.03         93.27         6.66 o                         
  -5  -5   2          3.73          2.27         2.83 o                         
  -4  -5   2        132.82        122.13         8.29 o                         
  -3  -5   2        109.97        120.78        11.67 o                         
  -2  -5   2         53.96         53.64         2.34 o                         
  -1  -5   2          6.29          6.12         1.90 o                         
   0  -5   2         48.45         54.29         2.18 o                         
   1  -5   2        670.21        719.37        12.74 o                         
   2  -5   2        320.20        297.50         9.64 o                         
   3  -5   2         68.60         76.06         9.78 o                         
   4  -5   2         81.37         71.23         5.61 o                         
   5  -5   2         80.41         75.51         7.08 o                         
   6  -5   2         20.60         25.73         5.03 o                         
   7  -5   2          0.18         -2.08         4.18 o                         
   8  -5   2         11.26          1.06         4.16 o                         
  -9  -4   2          0.37          4.56         5.34 o                         
  -8  -4   2        104.29        130.01        14.86 o                         
  -7  -4   2          8.15          5.25         3.42 o                         
  -6  -4   2         45.87         42.98         4.68 o                         
  -5  -4   2         16.52         22.52         2.59 o                         
  -4  -4   2          4.30          5.19         2.30 o                         
  -3  -4   2          8.42         10.07         1.47 o                         
  -2  -4   2         47.65         46.21         3.18 o                         
  -1  -4   2        580.56        601.78         7.98 o                         
   0  -4   2        676.91        652.70        25.59 o                         
   1  -4   2         63.67         64.61         3.65 o                         
   2  -4   2        187.73        198.63         3.52 o                         
   3  -4   2         69.98         91.23         4.52 o                         
   4  -4   2        247.20        253.66         8.32 o                         
   5  -4   2          0.08          2.31         2.59 o                         
   6  -4   2         72.79         75.83         6.75 o                         
   7  -4   2          3.68          2.68         3.84 o                         
   8  -4   2          5.50          3.63         4.42 o                         
   9  -4   2          3.17         23.35        21.26 o                         
  -9  -3   2          1.41         14.80         8.20 o                         
  -8  -3   2          1.93          1.12         4.18 o                         
  -7  -3   2        110.19        115.42        10.38 o                         
  -6  -3   2         96.46         75.94         7.17 o                         
  -5  -3   2         26.08         29.72         3.60 o                         
  -4  -3   2        147.72        134.96         8.56 o                         
  -3  -3   2        447.58        535.91        19.53 o                         
  -2  -3   2        864.53        964.49        11.85 o                         
  -1  -3   2        929.42        977.52        17.82 o                         
   0  -3   2       1433.18       1379.56        10.66 o                         
   1  -3   2          8.08         13.49         2.06 o                         
   2  -3   2        883.95        888.95        12.81 o                         
   3  -3   2         36.03         28.10         3.09 o                         
   4  -3   2         85.99         96.13         7.19 o                         
   5  -3   2          3.67          3.89         2.56 o                         
   6  -3   2        108.36         92.85         6.66 o                         
   7  -3   2        106.83        129.80         8.60 o                         
   8  -3   2          0.00         -4.47         5.11 o                         
   9  -3   2          0.33          6.90         6.68 o                         
  -9  -2   2         47.52         44.09         7.66 o                         
  -8  -2   2         10.26          8.65         6.99 o                         
  -7  -2   2         16.64         21.97         4.39 o                         
  -6  -2   2        242.27        245.78         9.42 o                         
  -5  -2   2        262.12        242.62        11.21 o                         
  -4  -2   2         11.41         16.60         3.13 o                         
  -3  -2   2         46.61         38.20         1.96 o                         
  -2  -2   2          6.29          6.14         2.18 o                         
  -1  -2   2         31.61         24.19         1.29 o                         
   0  -2   2        430.38        459.94         5.08 o                         
   1  -2   2       6085.13       6292.74        44.95 o                         
   2  -2   2        635.88        564.44        11.64 o                         
   3  -2   2        167.88        135.96         6.20 o                         
   4  -2   2        167.30        194.09        10.23 o                         
   5  -2   2        410.74        397.54        10.66 o                         
   6  -2   2        267.59        284.52         9.86 o                         
   7  -2   2        104.43        101.57         7.57 o                         
   8  -2   2          6.58          7.40         4.45 o                         
   9  -2   2          2.39          0.64         3.45 o                         
  -9  -1   2          4.04          6.52         7.08 o                         
  -8  -1   2          3.33          4.37         4.10 o                         
  -7  -1   2        177.84        163.15        13.95 o                         
  -6  -1   2          1.77          2.00         2.10 o                         
  -5  -1   2        141.30        122.84         6.06 o                         
  -4  -1   2         18.48         21.23         3.05 o                         
  -3  -1   2          0.52          1.86         1.15 o                         
  -2  -1   2         32.99         39.42         1.60 o                         
  -1  -1   2        221.69        250.49         4.64 o                         
   0  -1   2       5715.82       5780.82        27.18 o                         
   1  -1   2        137.40        137.33         3.99 o                         
   2  -1   2       1108.01       1053.77         9.62 o                         
   3  -1   2        113.44        105.44         5.57 o                         
   4  -1   2        884.12        772.41        10.91 o                         
   5  -1   2         25.96         28.97        10.19 o                         
   6  -1   2         12.37         17.80         4.59 o                         
   7  -1   2         48.97         59.87        11.30 o                         
   8  -1   2          0.72         -1.95         3.62 o                         
   9  -1   2          5.63          5.15         4.52 o                         
  -9   0   2         14.11         21.65        18.02 o                         
  -8   0   2         48.61         45.15         6.61 o                         
  -7   0   2        196.91        178.22         8.42 o                         
  -6   0   2          1.46          3.58         1.63 o                         
  -5   0   2          0.26          2.14         1.25 o                         
  -4   0   2        344.83        336.01         6.98 o                         
  -3   0   2        745.03        765.06        10.41 o                         
  -2   0   2       1947.94       1833.71        11.09 o                         
  -1   0   2       2093.84       1907.08         7.05 o                         
   1   0   2        651.12        607.23         4.37 o                         
   2   0   2         10.57         16.60         2.44 o                         
   3   0   2        273.53        302.03         8.01 o                         
   4   0   2          1.18          0.42         1.62 o                         
   5   0   2         25.00         27.10         2.56 o                         
   6   0   2          3.32          3.28         1.85 o                         
   7   0   2          1.30          1.13         3.02 o                         
   8   0   2         11.84          5.89         4.36 o                         
   9   0   2         11.31         42.07         6.63 o                         
  -9   1   2         11.17         14.64         8.88 o                         
  -8   1   2         12.08          8.00         4.54 o                         
  -7   1   2          1.06          3.92         2.11 o                         
  -6   1   2         45.86         43.56         3.11 o                         
  -5   1   2        249.69        245.59         5.17 o                         
  -4   1   2        224.75        230.78         5.89 o                         
  -3   1   2        316.83        316.66         6.98 o                         
  -2   1   2       1406.40       1347.12        10.03 o                         
  -1   1   2         54.81         67.21         1.14 o                         
   0   1   2       6630.77       6813.98        25.11 o                         
   1   1   2       1160.00        995.85        12.86 o                         
   2   1   2        900.69        799.30        12.50 o                         
   3   1   2         56.21         41.20         1.65 o                         
   4   1   2         11.31         24.62         1.90 o                         
   5   1   2         22.56         24.73         2.32 o                         
   6   1   2         58.95         53.94         3.50 o                         
   7   1   2          2.14          1.85         2.23 o                         
   8   1   2          7.83          2.40         2.56 o                         
   9   1   2         16.06         18.14         9.41 o                         
  -9   2   2         13.20         14.87         8.04 o                         
  -8   2   2         52.32         53.82         4.55 o                         
  -7   2   2         85.35         91.02        14.72 o                         
  -6   2   2        116.12        115.22         4.70 o                         
  -5   2   2         13.45         18.35         4.84 o                         
  -4   2   2        566.01        661.73         8.93 o                         
  -3   2   2         42.21         33.06         2.04 o                         
  -2   2   2         68.67         53.78         1.98 o                         
  -1   2   2        496.69        484.72         5.21 o                         
   0   2   2         31.58         28.63         2.26 o                         
   1   2   2          1.41          1.61         0.36 o                         
   2   2   2        665.33        619.36         9.93 o                         
   3   2   2        562.70        528.27        14.09 o                         
   4   2   2        127.70        101.37         6.42 o                         
   5   2   2         47.52         56.17         3.21 o                         
   6   2   2        734.18        717.10        12.85 o                         
   7   2   2         80.83         81.25         5.12 o                         
   8   2   2         33.43         35.96        10.84 o                         
   9   2   2          0.85          1.12         4.01 o                         
  -9   3   2         66.40         71.24        15.60 o                         
  -8   3   2        113.55         85.80         6.89 o                         
  -7   3   2         10.11          3.45         3.42 o                         
  -6   3   2          5.07          2.77         3.01 o                         
  -5   3   2         79.86         67.79         3.37 o                         
  -4   3   2        172.01        166.08         4.33 o                         
  -3   3   2        804.76        846.80        12.41 o                         
  -2   3   2         55.21         58.90         3.34 o                         
  -1   3   2        107.14        101.36         2.21 o                         
   0   3   2          0.11          1.84         0.70 o                         
   1   3   2        926.39        903.27         9.71 o                         
   2   3   2        507.74        546.61         5.59 o                         
   3   3   2        180.00        177.15         3.85 o                         
   4   3   2         26.25         26.20         1.99 o                         
   5   3   2        175.03        165.58         5.04 o                         
   6   3   2        555.23        548.55        11.56 o                         
   7   3   2          1.45          2.77         3.17 o                         
   8   3   2          5.09          7.24         3.35 o                         
   9   3   2         24.32         20.44        12.51 o                         
  -8   4   2         11.30          8.73         4.12 o                         
  -7   4   2         14.44          7.29         2.64 o                         
  -6   4   2         57.16         55.69         4.10 o                         
  -5   4   2         83.60         88.54         6.28 o                         
  -4   4   2         61.58         65.69         3.80 o                         
  -3   4   2        274.04        252.55         5.36 o                         
  -2   4   2         49.52         45.16         2.78 o                         
  -1   4   2         36.18         40.39         4.39 o                         
   0   4   2         24.24         24.08         1.49 o                         
   1   4   2          5.45         12.88         3.52 o                         
   2   4   2         32.41         39.66         1.71 o                         
   3   4   2         71.47         77.33         2.38 o                         
   4   4   2        106.97         91.23         5.80 o                         
   5   4   2         61.78         56.99         3.36 o                         
   6   4   2         34.05         41.59         3.74 o                         
   7   4   2         38.96         40.33         4.90 o                         
   8   4   2        128.82        133.09        13.88 o                         
  -8   5   2         24.14         20.92         5.33 o                         
  -7   5   2         72.12         71.33         6.66 o                         
  -6   5   2        185.37        168.12         6.65 o                         
  -5   5   2         42.10         45.77         5.38 o                         
  -4   5   2          0.03          3.21         2.07 o                         
  -3   5   2        227.82        230.84         6.36 o                         
  -2   5   2         69.91         84.16         3.53 o                         
  -1   5   2        125.56        121.23         5.26 o                         
   0   5   2          3.76          8.72         1.36 o                         
   1   5   2         39.82         52.44         8.23 o                         
   2   5   2          0.06          1.90         0.93 o                         
   3   5   2        470.49        473.72         7.08 o                         
   4   5   2        308.89        281.76         5.96 o                         
   5   5   2         18.99         17.94         4.03 o                         
   6   5   2         27.02         36.82         6.19 o                         
   7   5   2          0.64         -0.95         2.36 o                         
   8   5   2         65.79         58.28        12.99 o                         
  -8   6   2          4.78         15.72         5.55 o                         
  -7   6   2         32.87         30.35         5.94 o                         
  -6   6   2          0.01          0.84         3.31 o                         
  -5   6   2          0.84          4.27         2.36 o                         
  -4   6   2         32.81         41.46         8.19 o                         
  -3   6   2        351.55        365.11         8.68 o                         
  -2   6   2          4.19         11.71         6.21 o                         
  -1   6   2        391.47        401.73        33.40 o                         
   0   6   2        359.44        398.41        10.19 o                         
   1   6   2         54.46         69.27         4.32 o                         
   2   6   2          8.43         17.04         2.64 o                         
   3   6   2        159.32        161.63         4.35 o                         
   4   6   2         38.60         46.12         5.55 o                         
   5   6   2        210.47        222.43         9.25 o                         
   6   6   2        136.12        128.64         6.32 o                         
   7   6   2          0.05          2.27         2.85 o                         
   8   6   2          0.36          1.33         5.59 o                         
  -7   7   2          3.48          5.11         4.57 o                         
  -6   7   2         19.59         18.37         9.93 o                         
  -5   7   2          0.02         -1.03         2.21 o                         
  -4   7   2         60.17         84.05         5.44 o                         
  -3   7   2        326.36        328.18        14.56 o                         
  -2   7   2         78.49         76.39         3.94 o                         
  -1   7   2        239.45        234.92         6.42 o                         
   0   7   2         22.52         18.33         2.43 o                         
   1   7   2          0.50          2.19         1.27 o                         
   2   7   2         19.80         28.52         4.68 o                         
   3   7   2        129.96        117.20         6.58 o                         
   4   7   2        147.54        139.83         8.39 o                         
   5   7   2          1.58          5.73         3.60 o                         
   6   7   2          1.93         -2.46         3.71 o                         
   7   7   2          7.72          6.88         6.64 o                         
  -7   8   2          9.58         19.89        17.86 o                         
  -6   8   2          0.33          8.47         8.52 o                         
  -5   8   2          2.92          6.47         4.69 o                         
  -4   8   2         13.73         12.72         3.21 o                         
  -3   8   2          8.80          6.94         2.56 o                         
  -2   8   2          0.08          0.47         1.72 o                         
  -1   8   2         21.72         17.57         4.10 o                         
   0   8   2        164.65        134.35         5.27 o                         
   1   8   2          5.02         -0.01         2.14 o                         
   2   8   2          2.32          5.36         7.04 o                         
   3   8   2         14.96         15.32         4.23 o                         
   4   8   2         16.16         25.12         8.82 o                         
   5   8   2          9.05         11.01         4.67 o                         
   6   8   2         13.67          2.99         4.26 o                         
  -6   9   2          0.63          1.97         4.49 o                         
  -5   9   2          1.28          2.27         4.32 o                         
  -4   9   2         43.64         36.65        23.61 o                         
  -3   9   2          3.90          5.75         3.35 o                         
  -2   9   2         13.66          8.39         3.63 o                         
  -1   9   2          0.95          6.90         2.73 o                         
   0   9   2        163.59        154.74         8.42 o                         
   1   9   2          0.00          2.82         5.30 o                         
   2   9   2        297.99        292.60        12.45 o                         
   3   9   2         69.53         85.89         8.95 o                         
   4   9   2          3.20         25.85        11.30 o                         
   5   9   2         47.60         55.79         7.78 o                         
   6   9   2         19.38         19.07         8.37 o                         
  -5  10   2          4.82          9.16         7.64 o                         
  -4  10   2         64.94         41.96        29.30 o                         
  -3  10   2          7.84          5.06         6.23 o                         
  -2  10   2        137.52        121.41         8.87 o                         
  -1  10   2         37.91         44.24         7.08 o                         
   0  10   2         10.16          6.16         3.67 o                         
   1  10   2         12.95         14.40         4.49 o                         
   2  10   2         36.74         35.28         6.57 o                         
   3  10   2         37.13         29.84         6.35 o                         
   4  10   2          0.41          3.10         4.50 o                         
   5  10   2         17.49          6.28         8.89 o                         
  -3  11   2         18.27         39.05        11.26 o                         
  -2  11   2         22.65         28.12         5.89 o                         
  -1  11   2          0.79         -1.88         3.64 o                         
   0  11   2          9.69          8.18         4.48 o                         
   1  11   2         13.90         11.77         7.95 o                         
   2  11   2          2.43          8.95        10.96 o                         
   3  11   2         21.89         48.89         8.14 o                         
   0 -12   3          0.00          0.37         4.99 o                         
  -3 -11   3         42.48         29.84         8.60 o                         
  -2 -11   3         21.27          1.61         3.61 o                         
  -1 -11   3          0.51          4.12         4.16 o                         
   0 -11   3         19.14         15.11         4.07 o                         
   1 -11   3         21.53         13.32         5.46 o                         
   2 -11   3          0.03         -0.61         4.08 o                         
   3 -11   3          0.67          9.02         9.61 o                         
  -5 -10   3         85.38        119.23        15.69 o                         
  -4 -10   3          8.80         25.85        20.79 o                         
  -3 -10   3          0.21          2.54         3.21 o                         
  -2 -10   3          0.83          1.66         3.46 o                         
  -1 -10   3          6.50          5.29         2.79 o                         
   0 -10   3         19.20         11.93         3.49 o                         
   1 -10   3          4.98          2.82         2.52 o                         
   2 -10   3         45.27         56.24        23.89 o                         
   3 -10   3         14.18         22.86         8.77 o                         
   4 -10   3        112.60        123.10        11.57 o                         
   5 -10   3         83.35         85.61        22.40 o                         
  -6  -9   3         13.62          9.00         4.73 o                         
  -5  -9   3          5.26          4.14         3.69 o                         
  -4  -9   3         26.94         25.50         9.09 o                         
  -3  -9   3         26.37         31.37        10.10 o                         
  -2  -9   3         17.22         18.73         3.32 o                         
  -1  -9   3          7.80          7.20         2.99 o                         
   0  -9   3         18.30         25.22         3.79 o                         
   1  -9   3         57.18         51.67         7.93 o                         
   2  -9   3        159.15        149.69         9.39 o                         
   3  -9   3         33.09         39.53         6.92 o                         
   4  -9   3          5.92          1.64         4.00 o                         
   5  -9   3        352.99        366.04        18.75 o                         
   6  -9   3          9.36         13.43         6.41 o                         
  -7  -8   3          9.08         21.40         6.76 o                         
  -6  -8   3         24.71         29.29        11.98 o                         
  -5  -8   3          2.58          1.95         3.03 o                         
  -4  -8   3          2.27          1.88         2.26 o                         
  -3  -8   3          3.78          1.19         1.88 o                         
  -2  -8   3       1598.00       1663.05        25.13 o                         
  -1  -8   3          2.45          3.91         2.01 o                         
   0  -8   3        216.36        213.43         6.24 o                         
   1  -8   3        333.34        327.23        14.60 o                         
   2  -8   3         98.47         90.24         9.89 o                         
   3  -8   3         90.66         82.82         7.66 o                         
   4  -8   3        178.38        174.63        11.23 o                         
   5  -8   3         30.26         26.66         6.35 o                         
   6  -8   3         10.51         10.18        16.27 o                         
   7  -8   3         53.31         77.81        10.59 o                         
  -7  -7   3          4.18          5.44         4.44 o                         
  -6  -7   3         85.71         77.02         7.37 o                         
  -5  -7   3          1.73          1.94         2.87 o                         
  -4  -7   3          0.13          1.04         2.02 o                         
  -3  -7   3        403.55        382.06        13.96 o                         
  -2  -7   3          3.54         10.91         2.30 o                         
  -1  -7   3        643.82        631.11        13.84 o                         
   0  -7   3          0.45         17.09         4.91 o                         
   1  -7   3          0.09          1.12         2.57 o                         
   2  -7   3          2.47          6.91         3.09 o                         
   3  -7   3         49.72         43.94         5.31 o                         
   4  -7   3        192.25        205.37        10.64 o                         
   5  -7   3         24.22         34.21         9.44 o                         
   6  -7   3          3.58          0.28         4.10 o                         
   7  -7   3         11.42         18.87         6.71 o                         
  -8  -6   3          6.87         13.21         5.49 o                         
  -7  -6   3         23.91         27.14         5.94 o                         
  -6  -6   3         11.80          9.43         4.02 o                         
  -5  -6   3        374.09        362.14        11.17 o                         
  -4  -6   3          1.71          5.69         2.24 o                         
  -3  -6   3         50.02         56.08         4.64 o                         
  -2  -6   3         17.13         18.47         2.45 o                         
  -1  -6   3          8.31         10.99         1.73 o                         
   0  -6   3        725.23        724.44        10.01 o                         
   1  -6   3         53.46         59.81         6.82 o                         
   2  -6   3          1.19          1.69         1.13 o                         
   3  -6   3        133.74        138.64         7.69 o                         
   4  -6   3        546.80        566.22        17.45 o                         
   5  -6   3         34.74         40.47         7.52 o                         
   6  -6   3          3.99          1.80         3.73 o                         
   7  -6   3          9.40         28.99        13.05 o                         
   8  -6   3         23.14         28.63         9.41 o                         
  -8  -5   3         17.80         18.26         5.86 o                         
  -7  -5   3         26.90         42.69         6.09 o                         
  -6  -5   3         51.07         49.39         5.57 o                         
  -5  -5   3          1.10         -0.63         2.05 o                         
  -4  -5   3          9.45          9.40         1.84 o                         
  -3  -5   3         24.19         24.57         7.52 o                         
  -2  -5   3         10.31         11.66         3.87 o                         
  -1  -5   3         30.47         35.05         2.14 o                         
   0  -5   3        355.48        382.40        10.39 o                         
   1  -5   3          0.00          1.12         1.69 o                         
   2  -5   3        138.09        164.23         6.33 o                         
   3  -5   3        214.43        219.97        16.77 o                         
   4  -5   3        254.79        269.42        10.01 o                         
   5  -5   3          0.32         -3.31         3.31 o                         
   6  -5   3         52.34         57.18         6.79 o                         
   7  -5   3          2.31         -3.62         4.42 o                         
   8  -5   3         29.17         20.61         6.64 o                         
  -8  -4   3          9.37         14.18        13.11 o                         
  -7  -4   3         19.37         14.27         6.07 o                         
  -6  -4   3         76.46         69.90         9.23 o                         
  -5  -4   3          3.28          3.56         2.54 o                         
  -4  -4   3         25.84         37.26         4.44 o                         
  -3  -4   3        116.25        130.23         4.99 o                         
  -2  -4   3       1464.73       1609.81        15.46 o                         
  -1  -4   3         82.31         77.85         6.04 o                         
   0  -4   3        338.13        355.98         7.84 o                         
   1  -4   3        115.75        128.05         5.65 o                         
   2  -4   3         82.26         85.92         5.53 o                         
   3  -4   3        386.18        375.55        12.20 o                         
   4  -4   3          0.34         -0.82         2.08 o                         
   5  -4   3         25.58         33.17         4.79 o                         
   6  -4   3          6.38          1.73         2.95 o                         
   7  -4   3        198.80        203.73        13.08 o                         
   8  -4   3         35.02         45.77         9.78 o                         
  -9  -3   3         34.09         43.06         8.12 o                         
  -8  -3   3          0.01          2.83         4.04 o                         
  -7  -3   3         20.86         28.44         4.98 o                         
  -6  -3   3         37.02         36.40         4.63 o                         
  -5  -3   3          1.40          2.38         2.29 o                         
  -4  -3   3        108.15         95.17         7.58 o                         
  -3  -3   3        241.65        249.41         8.05 o                         
  -2  -3   3        275.62        266.31        10.33 o                         
  -1  -3   3        141.37        141.37         2.87 o                         
   0  -3   3        879.49        913.65        19.73 o                         
   1  -3   3       2272.29       2241.40        69.27 o                         
   2  -3   3         18.53         22.16         6.54 o                         
   3  -3   3        163.74        127.69        10.49 o                         
   4  -3   3         13.91         17.13         3.04 o                         
   5  -3   3        391.21        370.51        16.40 o                         
   6  -3   3        127.84        111.99         7.33 o                         
   7  -3   3          0.40          5.09         3.84 o                         
   8  -3   3        375.90        359.66        16.71 o                         
   9  -3   3         19.09         19.93         6.70 o                         
  -9  -2   3         25.01         53.80        18.81 o                         
  -8  -2   3         66.01         72.44         8.99 o                         
  -7  -2   3          0.38          1.94         3.06 o                         
  -6  -2   3        125.12        123.20         6.49 o                         
  -5  -2   3        123.70        128.91         6.19 o                         
  -4  -2   3       1236.59       1337.70        19.60 o                         
  -3  -2   3        488.36        453.73         7.82 o                         
  -2  -2   3        462.30        526.78         8.39 o                         
  -1  -2   3       1120.15       1038.09         7.29 o                         
   0  -2   3       1349.13       1213.08        11.15 o                         
   1  -2   3       2057.29       2034.14        18.53 o                         
   2  -2   3        171.71        185.59         4.42 o                         
   3  -2   3       1836.78       1833.20        24.90 o                         
   4  -2   3        259.21        254.68         7.67 o                         
   5  -2   3         56.27         68.27         4.92 o                         
   6  -2   3          8.15         10.72         3.62 o                         
   7  -2   3         66.43         70.17         8.95 o                         
   8  -2   3         22.16         24.28         5.90 o                         
   9  -2   3          9.32         16.27         6.72 o                         
  -9  -1   3          6.36          1.01         4.05 o                         
  -8  -1   3         19.25         10.65         4.27 o                         
  -7  -1   3         21.51         18.10         4.14 o                         
  -6  -1   3         76.07         71.78         5.43 o                         
  -5  -1   3        923.07        861.57        16.03 o                         
  -4  -1   3         46.83         48.91         4.15 o                         
  -3  -1   3        627.99        591.51         8.96 o                         
  -2  -1   3       1015.59        891.06        10.06 o                         
  -1  -1   3        380.18        327.65         4.23 o                         
   0  -1   3         93.80         66.76         1.87 o                         
   1  -1   3       7020.38       7172.85        48.26 o                         
   2  -1   3       2377.07       2306.63        21.45 o                         
   3  -1   3        294.47        273.93         9.30 o                         
   4  -1   3        311.94        351.51         8.50 o                         
   5  -1   3         10.98         19.19         2.52 o                         
   6  -1   3         48.35         64.73        14.76 o                         
   7  -1   3         60.45         67.73         6.74 o                         
   8  -1   3          8.89         15.12         5.52 o                         
   9  -1   3         21.72         23.74         6.46 o                         
  -9   0   3         19.77         15.43         7.08 o                         
  -8   0   3         82.63        103.66         8.78 o                         
  -7   0   3        206.79        213.77        17.02 o                         
  -6   0   3       1209.50       1122.20        43.87 o                         
  -5   0   3         83.46         89.52         2.78 o                         
  -4   0   3         14.70         16.03         1.48 o                         
  -3   0   3        453.68        372.92         8.28 o                         
  -2   0   3        178.98        149.66         6.58 o                         
  -1   0   3        439.77        418.19         4.70 o                         
   0   0   3       2599.35       2578.47        16.22 o                         
   1   0   3        537.51        536.88         5.58 o                         
   2   0   3        167.92        195.71         2.77 o                         
   3   0   3          2.45          3.64         4.21 o                         
   4   0   3        954.39        967.26        18.47 o                         
   5   0   3          5.15          6.61         2.15 o                         
   6   0   3          1.40          1.66         2.01 o                         
   7   0   3         22.37         18.28         8.68 o                         
   8   0   3          5.60          5.21         2.72 o                         
   9   0   3          0.89          4.38         4.79 o                         
  -9   1   3          3.91          1.99         4.15 o                         
  -8   1   3          0.23          3.95         3.79 o                         
  -7   1   3         14.87         15.14         2.56 o                         
  -6   1   3        358.81        339.01         7.08 o                         
  -5   1   3          0.02          1.31         1.27 o                         
  -4   1   3        677.07        649.38        14.26 o                         
  -3   1   3        460.65        404.38        10.98 o                         
  -2   1   3        209.14        220.69         4.18 o                         
  -1   1   3       1111.70       1129.21         8.15 o                         
   0   1   3      15845.83      17137.76       131.05 o                         
   1   1   3        368.08        360.23        12.07 o                         
   2   1   3        499.09        477.01         6.76 o                         
   3   1   3         77.43         73.81         2.75 o                         
   4   1   3          1.90          0.10         1.55 o                         
   5   1   3         40.63         41.11         2.96 o                         
   6   1   3         17.04         16.78         3.39 o                         
   7   1   3         16.18          6.33         4.21 o                         
   8   1   3          3.13          6.17         3.92 o                         
   9   1   3         48.89         52.39         8.35 o                         
  -9   2   3         13.58         13.15         9.65 o                         
  -8   2   3         14.66          4.26         3.82 o                         
  -7   2   3        179.64        171.59        10.50 o                         
  -6   2   3         23.20         22.84         3.73 o                         
  -5   2   3          5.18          4.76         1.74 o                         
  -4   2   3        417.05        421.23         6.53 o                         
  -3   2   3        656.32        704.45         8.30 o                         
  -2   2   3        314.18        305.55         3.90 o                         
  -1   2   3         57.01         62.90         1.59 o                         
   0   2   3       3291.19       3165.41        20.58 o                         
   1   2   3         15.84         12.80         2.83 o                         
   2   2   3         16.85         18.08         1.18 o                         
   3   2   3         20.91         25.80         3.05 o                         
   4   2   3        409.36        426.89         9.78 o                         
   5   2   3        153.17        210.70        35.53 o                         
   6   2   3          1.16         17.91        10.09 o                         
   7   2   3          1.93          5.09         4.43 o                         
   8   2   3          2.34          0.30         2.74 o                         
   9   2   3         75.20         74.49        14.64 o                         
  -9   3   3         21.21          8.25         9.13 o                         
  -8   3   3          0.53         -0.95         2.29 o                         
  -7   3   3          6.00          5.50         2.71 o                         
  -6   3   3          8.89         11.24         3.06 o                         
  -5   3   3         91.04         93.19         5.53 o                         
  -4   3   3        177.93        169.59         6.78 o                         
  -3   3   3         39.93         51.01         2.37 o                         
  -2   3   3        537.79        534.92        16.47 o                         
  -1   3   3        153.62        143.01         4.11 o                         
   0   3   3        891.06        878.67        12.00 o                         
   1   3   3          5.35         22.97         4.35 o                         
   2   3   3         47.67         58.85         6.11 o                         
   3   3   3          3.70          4.54         1.19 o                         
   4   3   3          7.37         12.62         1.81 o                         
   5   3   3        150.27        146.39         4.80 o                         
   6   3   3        471.16        450.78        18.64 o                         
   7   3   3          0.79         -0.57         3.49 o                         
   8   3   3          1.16          2.24         2.86 o                         
   9   3   3         21.75         21.34        13.61 o                         
  -8   4   3          4.82          6.03         3.69 o                         
  -7   4   3          0.14          0.52         2.13 o                         
  -6   4   3         76.22         66.17         4.32 o                         
  -5   4   3        122.00        119.21         5.00 o                         
  -4   4   3         56.70         60.92         3.58 o                         
  -3   4   3          1.77          0.60         1.35 o                         
  -2   4   3        294.85        283.18         5.31 o                         
  -1   4   3          8.75         21.81         2.17 o                         
   0   4   3        985.39       1004.28        16.04 o                         
   1   4   3        155.96        142.77         7.83 o                         
   2   4   3          0.46          1.26         0.66 o                         
   3   4   3        325.59        322.06         5.18 o                         
   4   4   3         83.30         76.98         4.98 o                         
   5   4   3          0.87          0.64         1.49 o                         
   6   4   3        357.08        355.56        12.42 o                         
   7   4   3         75.59         80.10         5.82 o                         
   8   4   3          0.33          2.68         3.08 o                         
  -8   5   3          7.09          7.11         4.26 o                         
  -7   5   3          2.86          4.97         3.59 o                         
  -6   5   3         44.02         41.88         5.02 o                         
  -5   5   3          8.05         15.96         5.57 o                         
  -4   5   3         68.63         72.23         5.55 o                         
  -3   5   3          5.57          5.09         1.92 o                         
  -2   5   3         55.64         67.32         5.78 o                         
  -1   5   3         24.50         27.67         3.45 o                         
   0   5   3        256.41        275.98         7.23 o                         
   1   5   3          0.37          1.67         0.83 o                         
   2   5   3         56.45         42.23         5.84 o                         
   3   5   3         14.23         17.89         3.84 o                         
   4   5   3        180.15        175.97         9.23 o                         
   5   5   3        207.77        190.57         5.98 o                         
   6   5   3          3.60          2.30         2.41 o                         
   7   5   3          3.43          3.83         2.97 o                         
   8   5   3          6.42          4.54         6.08 o                         
  -8   6   3          3.26         14.01         5.69 o                         
  -7   6   3          0.45          1.10         4.06 o                         
  -6   6   3          1.99          6.51         3.21 o                         
  -5   6   3         12.26         12.29         3.14 o                         
  -4   6   3        133.79        142.74        10.00 o                         
  -3   6   3        272.54        287.66         7.53 o                         
  -2   6   3          1.57          3.23         1.79 o                         
  -1   6   3         25.22         29.57         3.54 o                         
   0   6   3         14.98         25.56         7.43 o                         
   1   6   3         51.41         64.14         8.71 o                         
   2   6   3          0.45          5.22         2.64 o                         
   3   6   3         37.26         49.40         4.93 o                         
   4   6   3        337.85        338.43        16.94 o                         
   5   6   3          6.72          8.37         4.22 o                         
   6   6   3         53.35         51.27         5.68 o                         
   7   6   3          0.23          3.26         6.41 o                         
   8   6   3          0.06         -1.77         5.78 o                         
  -7   7   3          0.12          5.32         5.41 o                         
  -6   7   3         72.50         86.10        21.98 o                         
  -5   7   3         38.96         41.31         4.76 o                         
  -4   7   3         43.26         50.79         4.38 o                         
  -3   7   3        406.51        382.22        10.14 o                         
  -2   7   3         51.15         51.59         4.34 o                         
  -1   7   3         11.12         16.65         4.36 o                         
   0   7   3         31.25         50.17         9.73 o                         
   1   7   3          0.17          4.81         2.86 o                         
   2   7   3         20.98         34.53         4.52 o                         
   3   7   3         45.36         39.89         5.00 o                         
   4   7   3         32.31         34.74         5.14 o                         
   5   7   3          7.71          7.37         4.06 o                         
   6   7   3         55.53         50.98         6.92 o                         
   7   7   3         27.17         21.98         6.22 o                         
  -6   8   3          4.98          6.30         4.83 o                         
  -5   8   3          3.11          6.69         4.42 o                         
  -4   8   3        198.67        183.43        20.56 o                         
  -3   8   3          5.28          6.46         3.83 o                         
  -2   8   3         72.91         71.20         6.58 o                         
  -1   8   3          1.81          1.05         1.74 o                         
   0   8   3          1.25          5.01         3.13 o                         
   1   8   3         53.94         57.02         5.74 o                         
   2   8   3        127.53        128.79        24.12 o                         
   3   8   3          1.07          0.31         2.38 o                         
   4   8   3          3.83          4.91         3.99 o                         
   5   8   3         20.00         10.39         6.80 o                         
   6   8   3         54.13         66.95         8.79 o                         
  -6   9   3          2.98          5.57         5.18 o                         
  -5   9   3          1.50          1.91         4.45 o                         
  -4   9   3        100.24         80.64        15.95 o                         
  -3   9   3         10.09          7.43         4.26 o                         
  -2   9   3         56.84         52.67         6.38 o                         
  -1   9   3         52.07         58.92         9.25 o                         
   0   9   3         20.97         21.83         4.63 o                         
   1   9   3          8.43          8.54         4.05 o                         
   2   9   3         39.15         84.05        12.73 o                         
   4   9   3         38.01         41.15         7.00 o                         
   5   9   3         12.17         15.76         5.76 o                         
  -5  10   3          0.08          0.68         5.75 o                         
  -4  10   3         13.99         13.31         7.97 o                         
  -3  10   3          2.81          4.99         4.41 o                         
  -2  10   3          2.24         10.35         4.49 o                         
  -1  10   3          6.62          4.58         3.79 o                         
   0  10   3         25.14         35.86         6.27 o                         
   1  10   3        124.18        132.05         9.75 o                         
   2  10   3        141.80        138.64        10.56 o                         
   3  10   3         33.66         36.38         6.98 o                         
   4  10   3         13.52         15.67         6.20 o                         
  -3  11   3          8.06         28.23        12.75 o                         
  -2  11   3         13.90          7.42         4.94 o                         
  -1  11   3          0.06          6.05         4.92 o                         
   0  11   3          8.48          5.54         5.90 o                         
   1  11   3         16.24         22.59         6.23 o                         
   2  11   3         87.24         80.08        11.54 o                         
   3  11   3          0.16          5.77         5.25 o                         
  -3 -11   4         33.47         42.59        10.09 o                         
  -2 -11   4         14.49          7.36         4.37 o                         
  -1 -11   4         25.14         25.79         5.87 o                         
   0 -11   4         17.47         11.78         5.11 o                         
   1 -11   4          1.05          9.58         5.09 o                         
   2 -11   4          5.07         63.11        36.86 o                         
   3 -11   4          1.20          4.60         5.45 o                         
  -5 -10   4          1.68          5.47         6.99 o                         
  -4 -10   4         79.00         92.95         9.04 o                         
  -3 -10   4          1.97          2.93         3.53 o                         
  -2 -10   4          2.02          4.04         2.78 o                         
  -1 -10   4         46.26         49.23         4.57 o                         
   0 -10   4         20.59         16.92         3.59 o                         
   1 -10   4         28.44         22.79         5.66 o                         
   2 -10   4          2.50          9.37         4.96 o                         
   3 -10   4          3.97         15.73         7.20 o                         
   4 -10   4          0.04         11.71         6.05 o                         
   5 -10   4          0.11          0.70         4.43 o                         
  -6  -9   4         16.52         31.97         8.85 o                         
  -5  -9   4         55.37         67.43         7.97 o                         
  -4  -9   4         64.71         78.06         7.00 o                         
  -3  -9   4         19.24         12.41         5.62 o                         
  -2  -9   4         79.04         80.32         6.26 o                         
  -1  -9   4         36.34         42.61         4.11 o                         
   0  -9   4          6.72          5.66         2.73 o                         
   1  -9   4        140.29        120.51        15.54 o                         
   2  -9   4         12.38         13.87         5.43 o                         
   3  -9   4        155.42        161.92        11.06 o                         
   4  -9   4         25.33         24.49         6.64 o                         
   5  -9   4          5.32         38.25        23.66 o                         
   6  -9   4         21.99         22.78         7.53 o                         
  -7  -8   4          1.89          0.65         4.94 o                         
  -6  -8   4          4.17          2.12         4.14 o                         
  -5  -8   4         34.93         26.90         5.22 o                         
  -4  -8   4          6.37          6.49         3.70 o                         
  -3  -8   4          0.12          1.83         2.10 o                         
  -2  -8   4        324.06        321.86        16.87 o                         
  -1  -8   4        100.22         89.20         5.43 o                         
   0  -8   4         11.34         16.70         3.46 o                         
   1  -8   4         89.60        104.97         4.42 o                         
   2  -8   4         24.10         22.35        11.95 o                         
   3  -8   4        120.09        123.62         8.83 o                         
   4  -8   4         65.52         83.76         8.17 o                         
   5  -8   4          8.69         -7.08         8.69 o                         
   6  -8   4         10.14         16.56         6.32 o                         
   7  -8   4          1.03          9.77        12.26 o                         
  -7  -7   4          3.00          3.67         4.44 o                         
  -6  -7   4         65.93         74.19         7.62 o                         
  -5  -7   4          1.27          1.08         2.96 o                         
  -4  -7   4          3.05          4.25         2.94 o                         
  -3  -7   4         90.95         85.26         5.66 o                         
  -2  -7   4          2.45          0.83         2.29 o                         
  -1  -7   4        277.20        300.08         9.69 o                         
   0  -7   4        153.73        145.99         4.79 o                         
   1  -7   4        259.59        234.13        11.19 o                         
   2  -7   4        460.39        458.73        13.62 o                         
   3  -7   4         29.95         42.23         5.61 o                         
   4  -7   4         58.14         58.46         8.35 o                         
   5  -7   4         19.68         34.26        17.49 o                         
   6  -7   4          4.41          8.39         5.41 o                         
   7  -7   4         46.37         60.07         9.92 o                         
  -8  -6   4          3.06         11.04         6.39 o                         
  -7  -6   4          6.92          7.20         4.33 o                         
  -6  -6   4         11.93         11.88         7.54 o                         
  -5  -6   4        274.79        304.36        18.93 o                         
  -4  -6   4         34.08         32.83         6.00 o                         
  -3  -6   4        790.46        790.58        14.02 o                         
  -2  -6   4       1433.75       1446.81        24.41 o                         
  -1  -6   4        128.15        131.70         4.12 o                         
   0  -6   4          0.14          1.00         1.39 o                         
   1  -6   4         33.99         39.44         3.62 o                         
   2  -6   4         10.83         15.04         3.49 o                         
   3  -6   4        102.80        111.97         9.58 o                         
   4  -6   4         74.86         89.62         9.43 o                         
   5  -6   4        190.58        190.71        10.99 o                         
   6  -6   4          0.58          1.08         5.59 o                         
   7  -6   4         42.97         50.99         8.17 o                         
   8  -6   4          0.01          7.53         6.33 o                         
  -8  -5   4          1.22          8.11         5.01 o                         
  -7  -5   4         70.81         70.38         7.28 o                         
  -6  -5   4         13.13         14.43         4.55 o                         
  -5  -5   4          5.64          7.07         3.31 o                         
  -4  -5   4        217.95        214.35         8.14 o                         
  -3  -5   4        348.04        346.37        24.82 o                         
  -2  -5   4          3.36         -0.05         1.04 o                         
  -1  -5   4         93.28        100.51         6.18 o                         
   0  -5   4        119.82        133.13         4.50 o                         
   1  -5   4        132.41        127.53        10.26 o                         
   2  -5   4         38.80         30.39         3.46 o                         
   3  -5   4        725.95        712.09        31.28 o                         
   4  -5   4          3.14         15.38         4.01 o                         
   5  -5   4         36.44         54.36         6.31 o                         
   6  -5   4          3.36          3.14         7.11 o                         
   7  -5   4         26.10         31.92         6.84 o                         
   8  -5   4         26.25         21.99         6.96 o                         
  -8  -4   4         10.39         16.42         5.69 o                         
  -7  -4   4         88.96         92.58         7.77 o                         
  -6  -4   4         66.02         81.35         6.61 o                         
  -5  -4   4         55.86         52.27         4.75 o                         
  -4  -4   4        176.33        180.15         6.74 o                         
  -3  -4   4        184.09        170.21         9.75 o                         
  -2  -4   4        148.96        158.48         4.46 o                         
  -1  -4   4        175.68        161.17         7.06 o                         
   0  -4   4        409.05        442.26        12.37 o                         
   1  -4   4          0.21          4.25         1.70 o                         
   2  -4   4        181.98        218.95        12.06 o                         
   3  -4   4          0.96         -1.92         2.16 o                         
   4  -4   4         49.43         40.13         4.64 o                         
   5  -4   4        479.91        509.39        28.68 o                         
   6  -4   4         31.35         39.83         6.08 o                         
   7  -4   4          5.00          5.28         4.56 o                         
   8  -4   4          3.29         -0.79         4.48 o                         
  -9  -3   4          5.97          7.44         5.67 o                         
  -8  -3   4         45.31         64.65         8.09 o                         
  -7  -3   4          0.13          1.75         3.19 o                         
  -6  -3   4        119.28        122.05         7.14 o                         
  -5  -3   4         78.58         83.20         5.37 o                         
  -4  -3   4         88.68         95.21         4.64 o                         
  -3  -3   4        638.95        700.38        18.30 o                         
  -2  -3   4         53.40         67.19         3.85 o                         
  -1  -3   4       3463.45       3594.79        26.60 o                         
   0  -3   4        103.16        114.22         6.19 o                         
   1  -3   4        844.10        805.91        12.18 o                         
   2  -3   4        222.18        184.48         5.02 o                         
   3  -3   4        149.17        155.49        10.23 o                         
   4  -3   4        132.17        158.93         6.39 o                         
   5  -3   4          7.94         12.51         5.35 o                         
   6  -3   4          6.38          1.70         2.99 o                         
   7  -3   4         22.24         19.93         5.36 o                         
   8  -3   4         49.68         64.88         8.75 o                         
   9  -3   4          0.59          0.61         4.65 o                         
  -9  -2   4         20.70        109.21        54.92 o                         
  -8  -2   4          3.66          7.90         4.55 o                         
  -7  -2   4          6.85          4.71         3.36 o                         
  -6  -2   4         20.70         30.03         4.31 o                         
  -5  -2   4        302.06        330.27         9.29 o                         
  -4  -2   4         10.15         11.73         2.49 o                         
  -3  -2   4         56.41         44.96         2.82 o                         
  -2  -2   4       2398.44       2457.44        27.27 o                         
  -1  -2   4        142.58        137.15         7.50 o                         
   0  -2   4       3664.60       4055.10        44.83 o                         
   1  -2   4        433.68        377.64         4.12 o                         
   2  -2   4        320.66        326.38        23.61 o                         
   3  -2   4         40.63         40.41         4.23 o                         
   4  -2   4          6.09          6.60         1.14 o                         
   5  -2   4          9.56         24.52        16.05 o                         
   6  -2   4         76.01         82.46        12.72 o                         
   7  -2   4        131.01        119.45        13.43 o                         
   8  -2   4         65.08         73.34         8.60 o                         
   9  -2   4          1.85         -5.78         5.78 o                         
  -9  -1   4         40.10         59.10         9.58 o                         
  -8  -1   4          0.16          2.82         4.78 o                         
  -7  -1   4          0.01          4.30         3.34 o                         
  -6  -1   4        152.48        137.09         7.04 o                         
  -5  -1   4        622.39        586.66        13.09 o                         
  -4  -1   4        142.03        130.19        11.79 o                         
  -3  -1   4        282.88        278.04         6.02 o                         
  -2  -1   4       2486.56       2553.77        26.66 o                         
  -1  -1   4         37.56         25.34         0.93 o                         
   0  -1   4        528.48        565.67        12.53 o                         
   1  -1   4       9248.01       9475.50        62.80 o                         
   2  -1   4         95.51         96.41         3.67 o                         
   3  -1   4        122.35        182.00         5.51 o                         
   4  -1   4        176.96        171.64         6.86 o                         
   5  -1   4         22.10         18.09         4.02 o                         
   6  -1   4         80.98        101.50        10.18 o                         
   7  -1   4         74.37         59.95         9.99 o                         
   8  -1   4         12.45         10.18         6.63 o                         
   9  -1   4          2.44          9.90         5.88 o                         
  -9   0   4         30.26         33.61         7.63 o                         
  -8   0   4          0.01          0.25         3.01 o                         
  -7   0   4        153.04        154.97         8.90 o                         
  -6   0   4       1632.33       1632.78        31.58 o                         
  -5   0   4        131.71        131.75         4.28 o                         
  -4   0   4         88.84         92.46        28.17 o                         
  -3   0   4        166.24        147.35         4.13 o                         
  -2   0   4         16.02         20.27         3.41 o                         
  -1   0   4        186.06        154.93         2.51 o                         
   0   0   4        245.80        277.74         6.01 o                         
   1   0   4       3288.99       3192.75        29.55 o                         
   2   0   4         15.50          9.22         1.24 o                         
   3   0   4        847.58        806.98         8.85 o                         
   4   0   4        170.55        160.74         5.33 o                         
   5   0   4          4.24         11.69         4.72 o                         
   6   0   4         30.79         50.26         6.46 o                         
   7   0   4         75.49         79.10         6.91 o                         
   8   0   4         45.70         61.87         8.10 o                         
   9   0   4         29.58         19.69         7.46 o                         
  -9   1   4          0.77          5.69         5.03 o                         
  -8   1   4          0.40          2.70         4.26 o                         
  -7   1   4        157.44        164.12         9.18 o                         
  -6   1   4          0.13          1.65         1.57 o                         
  -5   1   4        301.79        278.06         5.74 o                         
  -4   1   4        433.43        406.76         8.66 o                         
  -3   1   4         16.81         16.98         2.13 o                         
  -2   1   4        502.97        500.25         5.41 o                         
  -1   1   4       2311.94       2125.60        20.38 o                         
   0   1   4         35.81         40.38         1.35 o                         
   1   1   4       1337.60       1338.30        11.13 o                         
   2   1   4        135.32        130.12         5.62 o                         
   3   1   4        252.74        280.76         4.75 o                         
   4   1   4        160.88        162.28         4.22 o                         
   5   1   4         31.28         38.38         3.93 o                         
   6   1   4         28.18         30.62         4.93 o                         
   7   1   4         67.99         66.37         8.97 o                         
   8   1   4         46.00         57.55         7.62 o                         
   9   1   4          0.12          2.57         4.45 o                         
  -9   2   4         77.15         81.74        15.48 o                         
  -8   2   4          0.72         -0.61         3.36 o                         
  -7   2   4         35.71         37.32         4.68 o                         
  -6   2   4        211.46        200.38         7.97 o                         
  -5   2   4         89.79         84.87         3.63 o                         
  -4   2   4        237.67        229.85         5.74 o                         
  -3   2   4        241.17        282.83         4.73 o                         
  -2   2   4        252.65        241.47         8.22 o                         
  -1   2   4       2253.19       2244.15        16.93 o                         
   0   2   4        466.67        400.27         3.69 o                         
   1   2   4        932.45        910.54        13.10 o                         
   2   2   4         32.79         35.46         3.70 o                         
   3   2   4        153.73        146.60         7.38 o                         
   4   2   4         23.33         26.45         2.34 o                         
   5   2   4         87.53         77.98         3.56 o                         
   6   2   4        137.59        148.65         5.96 o                         
   7   2   4         13.68         12.74         3.15 o                         
   8   2   4         72.14         82.55         8.58 o                         
   9   2   4         45.59         47.54         8.55 o                         
  -9   3   4          0.52          2.17         7.25 o                         
  -8   3   4         34.05         53.86         8.04 o                         
  -7   3   4          1.27          0.50         1.84 o                         
  -6   3   4         27.84         29.67         6.78 o                         
  -5   3   4        150.97        156.81         5.34 o                         
  -4   3   4          1.82          5.49         2.98 o                         
  -3   3   4         56.73         65.14         3.00 o                         
  -2   3   4       1243.32       1314.28        18.31 o                         
  -1   3   4        580.23        526.99        13.74 o                         
   0   3   4        257.21        262.66         6.06 o                         
   1   3   4         17.36         29.79         2.61 o                         
   2   3   4          2.25          8.02         1.73 o                         
   3   3   4        262.71        269.80         7.44 o                         
   4   3   4         63.15         54.81         5.52 o                         
   5   3   4          0.07          0.70         1.81 o                         
   6   3   4        375.87        389.87         9.70 o                         
   7   3   4         72.85         70.89         5.43 o                         
   8   3   4         13.54          7.25         5.78 o                         
  -8   4   4         17.13          8.37         8.49 o                         
  -7   4   4         79.50         60.95         4.92 o                         
  -6   4   4         78.28         80.92         5.79 o                         
  -5   4   4         70.77         68.15         8.95 o                         
  -4   4   4        249.55        267.50        11.72 o                         
  -3   4   4         25.52         38.06         3.22 o                         
  -2   4   4         79.16         85.52         4.12 o                         
  -1   4   4          3.58          5.07         1.97 o                         
   0   4   4         21.29         28.31         6.88 o                         
   1   4   4        594.74        627.05        11.91 o                         
   2   4   4        553.43        602.00        12.68 o                         
   3   4   4        275.72        252.80        15.34 o                         
   4   4   4         15.78         14.36         2.20 o                         
   5   4   4         66.87         66.54         5.04 o                         
   6   4   4         26.64         25.36         6.40 o                         
   7   4   4         24.04         34.99         9.49 o                         
   8   4   4          0.28         -0.12         2.73 o                         
  -8   5   4          1.26         10.55         9.16 o                         
  -7   5   4         25.69         17.40         3.83 o                         
  -6   5   4         50.12         73.28         5.62 o                         
  -5   5   4         18.29         24.93         3.40 o                         
  -4   5   4        130.20        132.85         5.66 o                         
  -3   5   4        159.33        155.17         8.00 o                         
  -2   5   4        218.42        198.49        14.38 o                         
  -1   5   4          7.67         21.94         9.41 o                         
   0   5   4        103.54        105.87         5.28 o                         
   1   5   4          0.05          8.28         2.53 o                         
   2   5   4        158.89        178.16         7.38 o                         
   3   5   4        386.94        418.54        19.01 o                         
   4   5   4        577.44        574.24        24.00 o                         
   5   5   4          0.07         -0.24         1.59 o                         
   6   5   4         27.27         37.72         4.24 o                         
   7   5   4         22.15         13.36         4.00 o                         
   8   5   4         80.76         96.05         9.64 o                         
  -8   6   4          8.50         20.51        11.79 o                         
  -7   6   4          6.36         25.24        15.22 o                         
  -6   6   4        117.17        116.29        11.11 o                         
  -5   6   4          1.05          8.13         3.80 o                         
  -4   6   4         10.60         23.87         7.80 o                         
  -3   6   4          2.24          5.30         2.42 o                         
  -2   6   4         62.21         60.14         5.87 o                         
  -1   6   4          6.23         12.25         2.06 o                         
   0   6   4         37.56         39.31         4.23 o                         
   1   6   4          0.36         -0.52         2.35 o                         
   2   6   4         15.22         16.70         3.81 o                         
   3   6   4         20.49         35.18         5.19 o                         
   4   6   4        320.45        307.98        20.31 o                         
   5   6   4          5.02          9.83         3.94 o                         
   6   6   4         23.18         30.99         9.23 o                         
   7   6   4          4.38          5.38         4.31 o                         
  -7   7   4          6.89          6.78         5.23 o                         
  -6   7   4          0.77         -3.47         4.09 o                         
  -5   7   4          0.18         -1.01         2.53 o                         
  -4   7   4          3.88          1.90         2.58 o                         
  -3   7   4         57.45         49.21         6.61 o                         
  -2   7   4         11.39         18.84         9.21 o                         
  -1   7   4        259.05        285.29        14.16 o                         
   0   7   4        203.35        220.47         9.51 o                         
   1   7   4          0.73         -2.38         3.02 o                         
   2   7   4          0.00          2.37         2.99 o                         
   3   7   4          1.62          5.41         3.38 o                         
   4   7   4          0.96          5.16         5.61 o                         
   5   7   4          1.91          0.64         2.84 o                         
   6   7   4          6.82          5.95         4.42 o                         
   7   7   4         27.97         12.89         5.58 o                         
  -6   8   4          3.38          6.00         4.82 o                         
  -5   8   4         50.65         28.97        10.81 o                         
  -4   8   4          9.86         11.56         5.63 o                         
  -3   8   4         96.27         97.48         7.60 o                         
  -2   8   4         53.37         44.00         4.17 o                         
  -1   8   4         87.31         97.00         7.04 o                         
   0   8   4        119.26        120.89         8.29 o                         
   1   8   4          4.70          5.90         6.21 o                         
   2   8   4          6.56         17.81         8.61 o                         
   3   8   4         80.36         82.96         7.28 o                         
   4   8   4          5.83         13.45         4.75 o                         
   5   8   4          0.16          1.86         3.97 o                         
   6   8   4          1.51          4.87         4.67 o                         
  -5   9   4         52.03         36.74        21.41 o                         
  -4   9   4        104.10        106.13        19.17 o                         
  -3   9   4         36.88         34.47         6.12 o                         
  -2   9   4         37.18         48.03         6.44 o                         
  -1   9   4          0.01         -0.39         2.88 o                         
   0   9   4         10.17          7.16         4.16 o                         
   1   9   4          8.10          5.83         3.94 o                         
   2   9   4         34.68         50.74        12.40 o                         
   3   9   4          0.92         -0.61         3.09 o                         
   4   9   4         70.33         93.67        17.94 o                         
   5   9   4         25.71         39.37        16.09 o                         
  -3  10   4          0.47          5.76         4.98 o                         
  -2  10   4          2.97         12.20         5.19 o                         
  -1  10   4         16.86          2.67         3.78 o                         
   0  10   4         30.16         35.21         6.67 o                         
   1  10   4          3.59          8.52         4.93 o                         
   2  10   4          1.77          7.78         4.82 o                         
   3  10   4         35.18         26.19         7.14 o                         
   4  10   4          2.74          5.80         5.41 o                         
  -2  11   4          0.24         -2.25         4.25 o                         
  -1  11   4         25.46         18.96         7.70 o                         
   0  11   4          3.17          1.46         5.28 o                         
   1  11   4         27.18          9.77         5.29 o                         
   2  11   4         19.90         26.89        17.35 o                         
  -3 -11   5         31.15         52.05         8.59 o                         
  -2 -11   5         81.98         85.17         8.33 o                         
  -1 -11   5         28.08         22.29         4.56 o                         
   0 -11   5          0.12          6.30         8.87 o                         
   1 -11   5          0.09          6.21         4.63 o                         
   2 -11   5         52.20         14.83        13.64 o                         
   3 -11   5          4.78          4.76         5.45 o                         
  -4 -10   5          0.23          2.55         3.95 o                         
  -3 -10   5         27.21         36.45         6.00 o                         
  -2 -10   5          2.10          4.17         3.00 o                         
  -1 -10   5         77.25         60.25         5.12 o                         
   0 -10   5         10.02          6.33         3.04 o                         
   1 -10   5         27.93         14.77         5.25 o                         
   2 -10   5         15.45          9.58         6.01 o                         
   3 -10   5         62.43         79.58         9.00 o                         
   4 -10   5          5.30         10.01         6.01 o                         
  -6  -9   5          4.45         -0.96         6.57 o                         
  -5  -9   5         35.81         60.68         7.84 o                         
  -4  -9   5          0.23          3.16         3.60 o                         
  -3  -9   5          4.19          4.08         2.61 o                         
  -2  -9   5         70.82         69.06         6.88 o                         
  -1  -9   5         62.63         72.25         6.39 o                         
   0  -9   5          0.87          3.61         2.44 o                         
   1  -9   5         14.71         31.17         5.43 o                         
   2  -9   5          0.33          5.21         3.88 o                         
   3  -9   5        140.69        138.64        10.96 o                         
   4  -9   5         45.41         51.89         7.97 o                         
   5  -9   5        138.38        151.68        13.32 o                         
   6  -9   5         38.17         34.65        10.86 o                         
  -6  -8   5          1.33          0.64         3.50 o                         
  -5  -8   5          0.02          6.01         4.15 o                         
  -4  -8   5         19.34         26.13         8.59 o                         
  -3  -8   5        145.09        143.97         8.50 o                         
  -2  -8   5         56.14         48.72         6.80 o                         
  -1  -8   5        202.71        196.03        10.48 o                         
   0  -8   5         41.45         42.94         9.64 o                         
   1  -8   5        769.33        690.79        29.56 o                         
   2  -8   5          0.01         -3.44         3.44 o                         
   3  -8   5         43.25         50.93        15.36 o                         
   4  -8   5          4.68          4.11         4.28 o                         
   5  -8   5         63.82         63.30         8.64 o                         
   6  -8   5          3.36         -0.86         3.78 o                         
  -7  -7   5          0.96          2.36         4.63 o                         
  -6  -7   5         24.22         14.23         4.95 o                         
  -5  -7   5         56.18         47.39        10.74 o                         
  -4  -7   5          3.72          7.14         3.52 o                         
  -3  -7   5        653.98        707.41        21.23 o                         
  -2  -7   5        487.78        518.29        13.74 o                         
  -1  -7   5        150.08        134.53         5.17 o                         
   0  -7   5        102.16         89.92         4.06 o                         
   1  -7   5        209.61        212.96         8.41 o                         
   2  -7   5          5.28         22.67         6.27 o                         
   3  -7   5         38.63         49.43         6.16 o                         
   4  -7   5          4.80         11.01         4.82 o                         
   5  -7   5         14.57         17.17         9.81 o                         
   6  -7   5         16.07         23.33         7.03 o                         
   7  -7   5          4.82         13.67        12.06 o                         
  -8  -6   5         21.88         33.23         7.51 o                         
  -7  -6   5         71.25         79.49         7.99 o                         
  -6  -6   5         32.53         33.98        13.81 o                         
  -5  -6   5        169.90        178.11         9.09 o                         
  -4  -6   5         45.05         43.67         8.66 o                         
  -3  -6   5         97.04         99.19         6.97 o                         
  -2  -6   5         27.62         29.68         2.66 o                         
  -1  -6   5        161.23        159.77         6.14 o                         
   0  -6   5         25.09         28.19         2.38 o                         
   1  -6   5          0.03         -0.54         1.88 o                         
   2  -6   5        119.92        145.02         7.25 o                         
   3  -6   5        107.72        103.05        20.16 o                         
   4  -6   5        122.95        127.01        14.47 o                         
   5  -6   5          4.82          4.78         5.31 o                         
   6  -6   5         88.91         79.29         8.95 o                         
   7  -6   5          9.69         22.19        10.34 o                         
  -8  -5   5         14.28         29.44         7.64 o                         
  -7  -5   5        194.91        211.22        18.51 o                         
  -6  -5   5        204.75        208.76        22.19 o                         
  -5  -5   5       1102.40       1031.40        23.36 o                         
  -4  -5   5          4.61          8.75         3.21 o                         
  -3  -5   5         21.59         20.68         3.98 o                         
  -2  -5   5          1.11          4.40         2.18 o                         
  -1  -5   5          2.79          3.88         2.02 o                         
   0  -5   5        149.68        154.93         7.22 o                         
   1  -5   5        285.29        291.79         5.00 o                         
   2  -5   5         78.72         80.92         5.09 o                         
   3  -5   5        260.67        268.92        28.16 o                         
   4  -5   5        309.22        318.16        12.17 o                         
   5  -5   5         61.76         80.90        13.74 o                         
   6  -5   5          0.28          5.93         4.42 o                         
   7  -5   5          3.09         -2.08         4.49 o                         
   8  -5   5          2.48          3.00         5.05 o                         
  -8  -4   5          0.07          1.20         5.87 o                         
  -7  -4   5          6.56          8.74         6.07 o                         
  -6  -4   5          0.00          2.96         3.16 o                         
  -5  -4   5          1.78         -0.05         2.10 o                         
  -4  -4   5          0.00          2.15         1.99 o                         
  -3  -4   5        599.49        629.63        12.32 o                         
  -2  -4   5         68.16         70.97         6.65 o                         
  -1  -4   5        754.14        779.47        12.29 o                         
   0  -4   5        406.20        406.92         5.88 o                         
   1  -4   5        508.22        518.62         7.95 o                         
   2  -4   5        201.02        182.65        16.14 o                         
   3  -4   5        306.68        327.30        23.15 o                         
   4  -4   5          0.11          1.89         3.18 o                         
   5  -4   5         13.43          6.14         3.45 o                         
   6  -4   5         63.77         70.65         7.54 o                         
   7  -4   5          4.88          5.59         5.83 o                         
   8  -4   5         12.09         16.94         6.66 o                         
  -9  -3   5         90.49        108.04        15.20 o                         
  -8  -3   5         47.65         61.70         8.09 o                         
  -7  -3   5          8.26          7.13         6.21 o                         
  -6  -3   5          9.33         11.42         4.40 o                         
  -5  -3   5         52.19         52.95         4.85 o                         
  -4  -3   5         97.28         93.82         5.91 o                         
  -3  -3   5        459.62        446.27        24.04 o                         
  -2  -3   5        171.77        167.96         2.62 o                         
  -1  -3   5         11.79         14.55         1.28 o                         
   0  -3   5        801.96        829.44         8.73 o                         
   1  -3   5         20.76         13.60         1.22 o                         
   2  -3   5       2189.26       2322.37        32.95 o                         
   3  -3   5          0.03         -2.18         2.18 o                         
   4  -3   5         11.55         12.41         3.70 o                         
   5  -3   5          4.43          7.83         3.61 o                         
   6  -3   5          0.02          1.34         3.19 o                         
   7  -3   5         66.26         67.13        14.52 o                         
   8  -3   5         47.66         62.77        15.22 o                         
  -9  -2   5          0.78          5.02         5.30 o                         
  -8  -2   5          8.63          9.66         4.94 o                         
  -7  -2   5          2.97         -3.58         3.58 o                         
  -6  -2   5          0.31         -0.12         2.45 o                         
  -5  -2   5          0.35         -0.70         2.14 o                         
  -4  -2   5          6.96          8.07         2.63 o                         
  -3  -2   5        920.52       1067.18        16.49 o                         
  -2  -2   5        821.49        872.23        12.64 o                         
  -1  -2   5       1619.37       1514.64        18.58 o                         
   0  -2   5        888.97        891.71         8.93 o                         
   1  -2   5        328.09        327.40         4.43 o                         
   2  -2   5        343.76        350.99        23.07 o                         
   3  -2   5        343.95        347.14         9.08 o                         
   4  -2   5         12.24          9.15         2.86 o                         
   5  -2   5          6.82          6.93         3.13 o                         
   6  -2   5          2.85          4.42         4.88 o                         
   7  -2   5          1.52         -0.97         3.26 o                         
   8  -2   5         73.37         74.69         9.28 o                         
   9  -2   5         10.04          8.18         6.70 o                         
  -9  -1   5          3.93          5.58         5.19 o                         
  -8  -1   5          3.95          9.92         5.55 o                         
  -7  -1   5        111.21        105.65         7.56 o                         
  -6  -1   5         24.71         29.64         4.34 o                         
  -5  -1   5        137.85        119.35         7.88 o                         
  -4  -1   5         40.77         36.23         3.15 o                         
  -3  -1   5        195.62        203.44        12.80 o                         
  -2  -1   5         44.96         39.35         2.16 o                         
  -1  -1   5          0.30          0.17         1.55 o                         
   0  -1   5         31.12         30.55         2.04 o                         
   1  -1   5       1145.21       1191.36        13.52 o                         
   2  -1   5         74.52         58.95         2.38 o                         
   3  -1   5         36.69         33.53         3.09 o                         
   4  -1   5         19.22         24.74         1.91 o                         
   5  -1   5         85.88         89.07         6.06 o                         
   6  -1   5         51.17         36.35         5.13 o                         
   7  -1   5          5.61          7.37         6.80 o                         
   8  -1   5          1.54          1.07         8.93 o                         
   9  -1   5         10.74         31.38        12.46 o                         
  -9   0   5          2.85          5.80         7.22 o                         
  -8   0   5         16.09         16.61         5.47 o                         
  -7   0   5         14.19         13.38         4.64 o                         
  -6   0   5          0.24          0.99         3.00 o                         
  -5   0   5          3.10          5.72         2.55 o                         
  -4   0   5        176.04        173.29         5.97 o                         
  -3   0   5         14.25         18.49         1.50 o                         
  -2   0   5          7.94         14.05         2.97 o                         
  -1   0   5       1049.61        996.91         9.22 o                         
   0   0   5          2.34          2.37         1.28 o                         
   1   0   5        521.72        554.53         8.40 o                         
   2   0   5        125.58        116.14         2.77 o                         
   3   0   5        529.81        524.14         9.59 o                         
   4   0   5         69.56         82.93         2.95 o                         
   5   0   5        435.58        426.85         8.21 o                         
   6   0   5         26.82         32.52         5.32 o                         
   7   0   5        105.42        118.21        19.09 o                         
   8   0   5          3.29          4.92         4.50 o                         
   9   0   5         27.26         44.01         9.52 o                         
  -9   1   5         64.78         69.34        25.98 o                         
  -8   1   5          0.69          7.36         4.97 o                         
  -7   1   5        121.70        117.96         8.33 o                         
  -6   1   5          1.54          2.81         2.35 o                         
  -5   1   5          9.11          9.86         1.82 o                         
  -4   1   5         36.68         34.25         2.00 o                         
  -3   1   5         80.79         64.25         3.96 o                         
  -2   1   5        262.45        277.60         4.02 o                         
  -1   1   5        799.62        819.00         9.63 o                         
   0   1   5       1783.63       1775.32        28.35 o                         
   1   1   5         13.96          3.63         1.50 o                         
   2   1   5        265.02        223.81         5.09 o                         
   3   1   5         20.24         22.22         1.82 o                         
   4   1   5        521.81        496.18         9.37 o                         
   5   1   5        104.96        106.03         4.03 o                         
   6   1   5         11.65         11.18         3.68 o                         
   7   1   5         12.04         11.07         5.60 o                         
   8   1   5          2.97          5.85         4.98 o                         
   9   1   5         32.67         54.69         8.63 o                         
  -9   2   5          7.81         10.21         8.25 o                         
  -8   2   5          4.69          5.63         4.47 o                         
  -7   2   5         17.14         18.96         5.00 o                         
  -6   2   5        309.19        294.64         7.33 o                         
  -5   2   5         46.26         52.12         5.43 o                         
  -4   2   5         42.45         43.00         4.27 o                         
  -3   2   5        343.73        363.62        10.80 o                         
  -2   2   5        186.76        198.43         4.15 o                         
  -1   2   5        265.44        278.48         6.27 o                         
   0   2   5        823.42        812.22        11.65 o                         
   1   2   5       3468.40       3518.04        28.52 o                         
   2   2   5        359.07        381.51        11.37 o                         
   3   2   5         34.84         31.78         2.85 o                         
   4   2   5        120.06        112.40         3.94 o                         
   5   2   5         27.48         28.67         4.24 o                         
   6   2   5        222.80        236.40         7.16 o                         
   7   2   5          2.45          3.80         2.57 o                         
   8   2   5         16.89          9.02         4.81 o                         
  -8   3   5         45.34         46.13        10.84 o                         
  -7   3   5         16.04         18.51         3.31 o                         
  -6   3   5          1.75         -0.34         1.79 o                         
  -5   3   5        152.61        150.69         7.03 o                         
  -4   3   5          7.73         14.49         3.80 o                         
  -3   3   5          4.02          3.26         1.36 o                         
  -2   3   5        133.61        135.35         5.07 o                         
  -1   3   5        754.17        783.92        10.16 o                         
   0   3   5         51.59         55.09         3.49 o                         
   1   3   5          3.73         10.31         2.28 o                         
   2   3   5         72.49         64.09         2.65 o                         
   3   3   5        351.22        282.20        16.04 o                         
   4   3   5        263.78        253.15         5.90 o                         
   5   3   5          0.17          0.63         1.61 o                         
   6   3   5        484.28        473.27        21.57 o                         
   7   3   5         81.99         86.85         6.85 o                         
   8   3   5         16.66          9.17         3.72 o                         
  -8   4   5          0.36         11.35         7.92 o                         
  -7   4   5        122.24        127.51         6.67 o                         
  -6   4   5        100.27         97.13         7.43 o                         
  -5   4   5         35.75         33.57         4.45 o                         
  -4   4   5         82.06         83.43         8.50 o                         
  -3   4   5         64.34         56.50         3.84 o                         
  -2   4   5         14.97         14.75         7.38 o                         
  -1   4   5         26.51         25.19         1.82 o                         
   0   4   5         72.12         65.28         5.99 o                         
   1   4   5        404.06        429.42        10.53 o                         
   2   4   5         43.24         51.09        11.56 o                         
   3   4   5         29.32         48.04         4.36 o                         
   4   4   5          2.09          2.73         1.57 o                         
   5   4   5        151.49        147.37         7.76 o                         
   6   4   5        117.05        108.07         5.50 o                         
   7   4   5          0.83          3.06         3.02 o                         
   8   4   5         90.51         86.27         9.00 o                         
  -8   5   5         15.46         34.47        11.86 o                         
  -7   5   5         53.25         52.76         5.94 o                         
  -6   5   5          0.23          1.56         2.35 o                         
  -5   5   5         49.84         44.17         4.14 o                         
  -4   5   5          0.67          1.56         2.79 o                         
  -3   5   5         27.08         30.07         7.97 o                         
  -2   5   5        182.78        185.40         7.50 o                         
  -1   5   5          4.42          3.95         1.91 o                         
   0   5   5         37.22         41.64         4.35 o                         
   1   5   5         32.15         34.43         3.95 o                         
   2   5   5         14.54         24.29         3.78 o                         
   3   5   5        183.55        183.83         8.31 o                         
   4   5   5          1.34          0.47         4.24 o                         
   5   5   5         98.53         94.09         6.75 o                         
   6   5   5        344.45        333.36        13.16 o                         
   7   5   5         56.41         57.40         7.12 o                         
   8   5   5         16.89         14.03         5.55 o                         
  -7   6   5         11.59          6.04         4.51 o                         
  -6   6   5         44.04         48.40         6.14 o                         
  -5   6   5          2.95          5.71         2.89 o                         
  -4   6   5         19.02         23.58         4.29 o                         
  -3   6   5          0.08         -2.80         2.80 o                         
  -2   6   5          0.33          0.12         1.60 o                         
  -1   6   5          1.69          5.24         4.63 o                         
   0   6   5          1.15          2.25         2.64 o                         
   1   6   5        401.09        371.98        11.88 o                         
   2   6   5        205.47        206.62        11.47 o                         
   3   6   5        251.92        273.96        13.03 o                         
   4   6   5         47.82         51.42         5.97 o                         
   5   6   5         89.09         92.91         7.55 o                         
   6   6   5          0.51          4.86         4.05 o                         
   7   6   5         27.20         18.21         7.42 o                         
  -7   7   5          0.90         12.64         8.63 o                         
  -6   7   5          4.50          5.10         3.62 o                         
  -5   7   5         46.57         32.32        11.44 o                         
  -4   7   5         96.17         85.92         7.17 o                         
  -3   7   5        471.15        443.05        14.38 o                         
  -2   7   5          1.29          3.06         2.01 o                         
  -1   7   5         19.98         20.73         4.35 o                         
   0   7   5         32.69         26.63         6.09 o                         
   1   7   5         14.48         15.69         4.19 o                         
   2   7   5         13.13         22.78         6.66 o                         
   3   7   5          0.61         -0.14         2.82 o                         
   4   7   5          4.13          5.66         3.94 o                         
   5   7   5         50.52         35.91         6.49 o                         
   6   7   5          0.02         -1.17         3.51 o                         
   7   7   5          1.08          6.71        10.31 o                         
  -6   8   5         44.63         21.69        18.06 o                         
  -5   8   5         37.10         32.49        11.68 o                         
  -4   8   5         59.02         61.57        11.83 o                         
  -3   8   5        400.74        477.72        18.24 o                         
  -2   8   5          1.49          1.04         3.14 o                         
  -1   8   5         40.70         53.06        11.64 o                         
   0   8   5         12.20         24.23         5.16 o                         
   1   8   5        138.64        149.18        13.40 o                         
   2   8   5          8.91         11.44         4.81 o                         
   3   8   5          0.08          0.98         4.78 o                         
   4   8   5         14.25         12.17         4.96 o                         
   5   8   5         42.59         26.01         9.23 o                         
   6   8   5          0.08         -1.86         4.12 o                         
  -5   9   5         44.09         49.96        12.87 o                         
  -4   9   5          4.35         -4.43         6.32 o                         
  -2   9   5          8.91         11.98         7.72 o                         
  -1   9   5         24.74         31.73         8.60 o                         
   0   9   5         17.51         10.02         7.11 o                         
   1   9   5          0.24         -4.10         6.67 o                         
   2   9   5         55.61         47.83         7.30 o                         
   3   9   5          9.37         15.22         5.51 o                         
   4   9   5          8.12         14.24         9.53 o                         
   5   9   5         20.38         13.83        14.14 o                         
  -4  10   5          1.65          1.82         7.04 o                         
  -3  10   5         41.37         47.09         9.58 o                         
  -2  10   5          1.39          2.81         7.24 o                         
  -1  10   5         27.34         21.16         6.32 o                         
   0  10   5          8.95         16.03         5.83 o                         
   1  10   5          4.32         14.68         5.75 o                         
   2  10   5         75.58         57.27         8.93 o                         
   3  10   5          0.61          5.56        16.01 o                         
   4  10   5         98.10        132.14        23.25 o                         
  -2  11   5         15.57         14.11         8.79 o                         
  -1  11   5          0.00          9.80         6.00 o                         
   0  11   5          2.59         -0.98         5.19 o                         
   1  11   5          3.22          1.05         4.28 o                         
   2  11   5        185.45        148.06        16.58 o                         
  -3 -11   6          5.35         15.74         7.46 o                         
  -2 -11   6         17.23         16.51         5.52 o                         
  -1 -11   6         14.71          8.84         8.77 o                         
   0 -11   6          0.55         15.26         9.93 o                         
   1 -11   6         29.57         13.61        15.77 o                         
   2 -11   6          0.51         -3.85         6.18 o                         
   3 -11   6          2.66         -1.03         4.32 o                         
  -4 -10   6          0.00          2.55         4.10 o                         
  -3 -10   6         25.72         17.57         5.84 o                         
  -2 -10   6         39.70         26.38         9.81 o                         
  -1 -10   6         27.54         26.08         4.13 o                         
   0 -10   6         40.98         40.66         6.37 o                         
   1 -10   6         30.36         37.72         6.82 o                         
   2 -10   6          4.44          0.95         3.70 o                         
   3 -10   6          8.02         13.65         5.88 o                         
   4 -10   6          0.03          3.58         4.95 o                         
  -5  -9   6         66.90        111.14         9.99 o                         
  -4  -9   6          7.06          5.15         4.15 o                         
  -3  -9   6          1.20          3.56         6.50 o                         
  -2  -9   6         16.00         13.73         6.37 o                         
  -1  -9   6        204.21        212.52        12.45 o                         
   0  -9   6          3.56         12.36         4.63 o                         
   1  -9   6          2.25         -0.70         4.10 o                         
   2  -9   6         51.63         55.87         6.72 o                         
   3  -9   6         87.46         66.87         7.88 o                         
   4  -9   6         40.04         61.01        12.57 o                         
   5  -9   6          7.02          6.85         5.91 o                         
  -6  -8   6          8.20          2.68         4.30 o                         
  -5  -8   6         56.84         61.58        11.02 o                         
  -4  -8   6        135.27        139.39         9.08 o                         
  -3  -8   6          6.46         14.76         4.25 o                         
  -2  -8   6          1.82          1.75         2.11 o                         
  -1  -8   6        276.36        283.07         9.22 o                         
   0  -8   6         14.48         15.04         3.12 o                         
   1  -8   6        139.81        116.05         7.70 o                         
   2  -8   6        147.43        130.39        10.78 o                         
   3  -8   6         75.77        100.74         8.34 o                         
   4  -8   6          4.30          6.04         5.70 o                         
   5  -8   6         11.23         17.90         7.54 o                         
   6  -8   6          0.18          3.91         5.43 o                         
  -7  -7   6         28.40         42.02         8.07 o                         
  -6  -7   6          1.35          4.24         4.16 o                         
  -5  -7   6          5.61          5.60         3.85 o                         
  -4  -7   6          0.32          9.66         4.77 o                         
  -3  -7   6        371.13        334.63        12.68 o                         
  -2  -7   6       1660.94       1744.94        65.73 o                         
  -1  -7   6        551.96        588.03        15.62 o                         
   0  -7   6        129.47        131.19         4.92 o                         
   1  -7   6          0.16          3.33         1.81 o                         
   2  -7   6          4.25          6.26         3.49 o                         
   3  -7   6          1.70         -0.82         5.14 o                         
   4  -7   6         35.69         50.72         6.86 o                         
   5  -7   6          0.02          8.45         4.86 o                         
   6  -7   6         17.19         25.73        17.38 o                         
   7  -7   6         25.86         16.34        11.42 o                         
  -7  -6   6         27.01         33.90         9.11 o                         
  -6  -6   6        218.64        194.92        11.57 o                         
  -5  -6   6         46.01         58.33         6.54 o                         
  -4  -6   6         20.53         26.67         4.28 o                         
  -3  -6   6          0.06          2.02         3.22 o                         
  -2  -6   6        388.94        407.80        11.22 o                         
  -1  -6   6          3.71         17.55         9.63 o                         
   0  -6   6         81.32         83.97         6.21 o                         
   1  -6   6        142.45        142.55         5.37 o                         
   2  -6   6         84.38         81.33        10.75 o                         
   3  -6   6        146.18        148.60         8.13 o                         
   4  -6   6          4.11          3.86         3.59 o                         
   5  -6   6          0.34          5.60         4.38 o                         
   6  -6   6          1.57          6.73         5.16 o                         
   7  -6   6          0.08         -0.33         4.07 o                         
  -8  -5   6         26.17         22.72         6.88 o                         
  -7  -5   6         43.05         55.52         7.86 o                         
  -6  -5   6          1.93          9.86         8.26 o                         
  -5  -5   6         15.22         11.98         3.96 o                         
  -4  -5   6         12.86         25.66         9.57 o                         
  -3  -5   6         46.05         47.89         5.77 o                         
  -2  -5   6         61.26         61.18         2.74 o                         
  -1  -5   6         66.90         77.63         4.27 o                         
   0  -5   6        720.66        763.41        13.63 o                         
   1  -5   6         39.97         37.13         2.37 o                         
   2  -5   6        137.53        134.13         6.09 o                         
   3  -5   6        163.39        159.25         7.83 o                         
   4  -5   6        662.47        646.79        28.37 o                         
   5  -5   6        225.75        233.96        12.31 o                         
   6  -5   6          6.55          7.47         4.79 o                         
   7  -5   6         19.24         19.96        11.47 o                         
   8  -5   6          6.74         14.07         7.17 o                         
  -8  -4   6          0.16         -1.75         4.23 o                         
  -7  -4   6         28.28         28.17         6.10 o                         
  -6  -4   6         34.58         26.16         5.06 o                         
  -5  -4   6         28.18         39.29         4.90 o                         
  -4  -4   6          0.08         -1.26         3.14 o                         
  -3  -4   6         40.68         41.45         3.47 o                         
  -2  -4   6         22.22         16.22         3.84 o                         
  -1  -4   6          4.83          2.33         1.14 o                         
   0  -4   6        595.11        603.48        10.04 o                         
   1  -4   6        543.53        620.44         8.39 o                         
   2  -4   6          1.88         -0.28         1.80 o                         
   3  -4   6        788.75        824.44        18.29 o                         
   4  -4   6        205.14        204.60         9.12 o                         
   5  -4   6         14.05         16.01         4.59 o                         
   6  -4   6          1.05         -0.05         3.05 o                         
   7  -4   6          0.04         -0.92         3.77 o                         
   8  -4   6          5.64          5.74         5.38 o                         
  -8  -3   6         62.10         76.20         9.15 o                         
  -7  -3   6          2.82          9.93         4.32 o                         
  -6  -3   6         88.74         99.24        14.99 o                         
  -5  -3   6        188.53        188.33         8.45 o                         
  -4  -3   6          3.89          2.30         2.28 o                         
  -3  -3   6         81.32         71.81         4.22 o                         
  -2  -3   6        728.22        772.95        34.95 o                         
  -1  -3   6        356.61        379.05         8.08 o                         
   0  -3   6         24.03         27.65         1.76 o                         
   1  -3   6        238.81        240.93        12.04 o                         
   2  -3   6        850.06        858.87        15.96 o                         
   3  -3   6          7.74          9.94         3.22 o                         
   4  -3   6          3.76          5.21         3.07 o                         
   5  -3   6         29.47         41.76         5.39 o                         
   6  -3   6         13.48         16.33         5.00 o                         
   7  -3   6         30.82         47.60         7.57 o                         
   8  -3   6          8.23         13.33         6.03 o                         
  -9  -2   6          7.15          7.25         6.53 o                         
  -8  -2   6         19.03         33.61         9.79 o                         
  -7  -2   6         66.40         75.07         7.22 o                         
  -6  -2   6          2.46          3.69         3.25 o                         
  -5  -2   6        389.05        413.27        12.04 o                         
  -4  -2   6          0.08         -2.39         2.77 o                         
  -3  -2   6        720.19        764.14        32.08 o                         
  -2  -2   6         59.66         52.56         3.53 o                         
  -1  -2   6        129.44        131.29         3.52 o                         
   0  -2   6         29.00         36.45         1.82 o                         
   1  -2   6         22.67         25.27         5.51 o                         
   2  -2   6        395.57        387.26         8.79 o                         
   3  -2   6         38.13         47.28         4.05 o                         
   4  -2   6          1.90         -3.17         4.26 o                         
   5  -2   6         11.64         25.00         4.79 o                         
   6  -2   6          8.29         20.41         4.70 o                         
   7  -2   6         74.57         72.67         9.90 o                         
   8  -2   6         38.84         39.31        24.60 o                         
  -9  -1   6         36.01         60.04        10.46 o                         
  -8  -1   6         11.36         17.30         5.81 o                         
  -7  -1   6         90.64         97.03         8.14 o                         
  -6  -1   6          9.05         13.50         3.74 o                         
  -5  -1   6        673.57        718.42        19.21 o                         
  -4  -1   6         63.59         73.66         4.53 o                         
  -3  -1   6        145.97        162.78         5.40 o                         
  -2  -1   6         10.64          6.95         1.98 o                         
  -1  -1   6         16.43         14.97         1.23 o                         
   0  -1   6        513.11        486.08         7.77 o                         
   1  -1   6        432.71        419.00         6.16 o                         
   2  -1   6         35.87         35.55         4.68 o                         
   3  -1   6          0.10          0.89         3.01 o                         
   4  -1   6          6.15          4.71         1.19 o                         
   5  -1   6         16.21         31.13         4.96 o                         
   6  -1   6          4.54          6.81         4.45 o                         
   7  -1   6         26.42         37.45         6.26 o                         
   8  -1   6         13.03         14.77         9.53 o                         
  -9   0   6         81.24         89.19        11.94 o                         
  -8   0   6          9.75          7.17         5.13 o                         
  -7   0   6          7.10         18.83         4.89 o                         
  -6   0   6        262.03        274.07        16.98 o                         
  -5   0   6         88.72         94.57        11.76 o                         
  -4   0   6          1.71          3.01         2.14 o                         
  -3   0   6        254.51        260.14         4.02 o                         
  -2   0   6        328.11        293.12         6.09 o                         
  -1   0   6         16.06         14.53         2.17 o                         
   0   0   6        432.51        453.50         6.00 o                         
   1   0   6          1.46          2.25         1.06 o                         
   2   0   6         75.43         76.70         3.35 o                         
   3   0   6        831.76        858.75        11.16 o                         
   4   0   6        480.65        471.01         7.85 o                         
   5   0   6        147.26        139.12        12.13 o                         
   6   0   6         14.17         10.80         5.87 o                         
   7   0   6          1.15          2.54         3.67 o                         
   8   0   6          0.17          6.29         4.84 o                         
  -9   1   6          0.06          5.95         5.61 o                         
  -8   1   6          3.20          2.29         4.05 o                         
  -7   1   6         14.13          9.33         4.22 o                         
  -6   1   6        846.35        821.56        20.61 o                         
  -5   1   6          5.44          4.79         1.54 o                         
  -4   1   6         29.04         24.30         2.28 o                         
  -3   1   6         62.23         65.73         6.14 o                         
  -2   1   6        222.97        266.76         4.48 o                         
  -1   1   6        527.39        562.58        12.38 o                         
   0   1   6         17.51         17.32         1.98 o                         
   1   1   6        844.58        894.46        10.65 o                         
   2   1   6        181.72        181.38         8.11 o                         
   3   1   6        214.30        221.78         5.04 o                         
   4   1   6        299.47        287.63         7.54 o                         
   5   1   6         29.95         29.21         2.79 o                         
   6   1   6         47.03         43.64        21.98 o                         
   7   1   6         66.83         73.14         9.63 o                         
   8   1   6         29.68         23.55         6.84 o                         
  -8   2   6          9.20         40.69        27.09 o                         
  -7   2   6          8.39          6.72         4.21 o                         
  -6   2   6          2.25          2.21         3.82 o                         
  -5   2   6         64.66         59.68         3.51 o                         
  -4   2   6        369.10        345.19         9.06 o                         
  -3   2   6        331.40        292.04         6.46 o                         
  -2   2   6         22.42         20.90         3.86 o                         
  -1   2   6         11.70         14.47         1.65 o                         
   0   2   6        509.99        454.84         5.91 o                         
   1   2   6        108.12        136.50         6.24 o                         
   2   2   6        559.37        555.53        17.25 o                         
   3   2   6         51.18         50.33         6.66 o                         
   4   2   6        155.48        152.86         8.18 o                         
   5   2   6         22.41         24.42         2.69 o                         
   6   2   6          0.72          2.33         2.06 o                         
   7   2   6         42.58         49.36        14.85 o                         
   8   2   6         38.14         30.55        14.18 o                         
  -8   3   6         14.33          8.02         5.50 o                         
  -7   3   6         54.39         53.43         7.01 o                         
  -6   3   6         13.08         11.36         2.91 o                         
  -5   3   6        100.03         90.11         4.66 o                         
  -4   3   6        302.63        299.81         6.97 o                         
  -3   3   6        683.99        717.44        11.22 o                         
  -2   3   6        608.66        621.96        18.61 o                         
  -1   3   6        495.38        516.99         7.06 o                         
   0   3   6       1363.22       1378.14        26.56 o                         
   1   3   6         20.37         19.75         3.73 o                         
   2   3   6          0.09          1.05         1.91 o                         
   3   3   6          0.00          2.11         1.32 o                         
   4   3   6         36.01         38.94         3.69 o                         
   5   3   6        195.22        185.79         6.18 o                         
   6   3   6         15.09          7.80         4.79 o                         
   7   3   6         86.75         80.72         8.91 o                         
   8   3   6          0.08          2.09         3.07 o                         
  -8   4   6          0.65          6.93         6.89 o                         
  -7   4   6          1.07          3.36         2.92 o                         
  -6   4   6          5.08          5.66         2.84 o                         
  -5   4   6        199.05        186.01         6.70 o                         
  -4   4   6        110.34        134.09         5.04 o                         
  -3   4   6          0.08          0.79         1.56 o                         
  -2   4   6         39.96         40.18         3.42 o                         
  -1   4   6         53.17         61.19         4.49 o                         
   0   4   6          3.63          1.38         1.99 o                         
   1   4   6         63.82         74.55         4.92 o                         
   2   4   6        108.79        116.03         6.32 o                         
   3   4   6        213.75        226.75         8.80 o                         
   4   4   6         43.21         49.26         6.52 o                         
   5   4   6       1283.46       1309.77        27.73 o                         
   6   4   6         68.34         61.31        10.31 o                         
   7   4   6         71.40         80.50        11.22 o                         
   8   4   6         32.91         12.56         9.89 o                         
  -8   5   6          2.74         12.23        10.90 o                         
  -7   5   6          1.01          1.23         2.71 o                         
  -6   5   6         80.87         76.01         5.63 o                         
  -5   5   6          1.42          1.39         2.16 o                         
  -4   5   6         26.71         34.47         5.09 o                         
  -3   5   6         60.16         64.73         6.02 o                         
  -2   5   6        298.04        217.31        51.96 o                         
  -1   5   6         85.86         94.89         9.34 o                         
   0   5   6          1.29          2.77         2.63 o                         
   1   5   6        758.98        741.21        17.17 o                         
   2   5   6          0.86         -0.03         2.97 o                         
   3   5   6        144.76        146.21         7.96 o                         
   4   5   6         64.67         55.03         5.87 o                         
   5   5   6         93.89         87.38         7.02 o                         
   6   5   6         42.17         49.99         8.23 o                         
   7   5   6         31.92         36.36        17.02 o                         
  -7   6   6         13.19         10.02         5.06 o                         
  -6   6   6          5.22         34.07        22.89 o                         
  -5   6   6         10.10          6.63         3.12 o                         
  -4   6   6         40.23         37.19        10.05 o                         
  -3   6   6          2.70          3.71         2.51 o                         
  -2   6   6        420.03        408.61        13.38 o                         
  -1   6   6       1256.36       1360.83        40.26 o                         
   0   6   6         65.02         73.01         6.29 o                         
   1   6   6        296.83        322.71        11.69 o                         
   2   6   6         41.73         38.81         5.25 o                         
   3   6   6        177.03        197.40        10.34 o                         
   4   6   6        468.67        496.66        18.83 o                         
   5   6   6         28.68         29.44         5.40 o                         
   6   6   6         15.09         15.13         8.93 o                         
   7   6   6          0.66          1.74         4.06 o                         
  -7   7   6         23.45         28.86         8.45 o                         
  -6   7   6         10.75          8.46         3.97 o                         
  -5   7   6         67.04         55.80        17.41 o                         
  -4   7   6          0.74          3.33         3.48 o                         
  -3   7   6        185.99        189.41        10.97 o                         
  -2   7   6          4.85          7.54         3.98 o                         
  -1   7   6         67.49         66.66         6.65 o                         
   0   7   6         13.29         11.36         4.04 o                         
   1   7   6          0.00         -3.73         3.73 o                         
   2   7   6        235.24        251.28        15.39 o                         
   3   7   6         76.80         83.80         7.91 o                         
   4   7   6          4.89          1.01         3.50 o                         
   5   7   6         12.73          8.50         6.15 o                         
   6   7   6         14.13         10.79         5.11 o                         
  -6   8   6          3.91         -0.04         4.38 o                         
  -5   8   6         94.72        107.54         9.97 o                         
  -4   8   6          5.49          6.33         7.42 o                         
  -3   8   6         11.36          7.85         4.92 o                         
  -2   8   6         17.32         10.69         4.63 o                         
  -1   8   6         11.56         12.80         4.69 o                         
   0   8   6        182.15        195.63        14.65 o                         
   1   8   6         12.96         19.32         5.21 o                         
   2   8   6          4.20          8.37         4.46 o                         
   3   8   6          8.61          6.63         4.61 o                         
   4   8   6          4.09          6.18         4.72 o                         
   5   8   6         49.99         63.10        15.19 o                         
   6   8   6          0.50         -0.17         3.93 o                         
  -5   9   6          0.32          7.69         8.48 o                         
  -4   9   6        125.03        148.93        11.97 o                         
  -3   9   6         24.18         46.71        17.44 o                         
  -2   9   6          5.96          2.46         3.97 o                         
  -1   9   6          0.02          0.32         6.14 o                         
   0   9   6         34.97         41.03        12.99 o                         
   1   9   6          2.00         -4.78         4.78 o                         
   2   9   6         42.71         48.72         8.25 o                         
   3   9   6         15.77          7.43         5.14 o                         
   4   9   6          1.82          6.61         5.20 o                         
   5   9   6         43.60         32.25        22.23 o                         
  -3  10   6         15.12          5.24         5.02 o                         
  -2  10   6         16.20          9.80         7.10 o                         
  -1  10   6          2.75          6.37         6.11 o                         
   0  10   6          0.88          7.28         5.38 o                         
   1  10   6         76.46         78.80        12.52 o                         
   2  10   6         71.66        125.06        21.44 o                         
   3  10   6          9.85          5.08         5.48 o                         
  -1  11   6         13.45         17.65         8.32 o                         
   0  11   6         33.34         37.75         8.59 o                         
  -2 -11   7          5.53          7.21         4.99 o                         
  -1 -11   7         25.27         13.90        13.03 o                         
   0 -11   7         28.84         15.27         6.07 o                         
   1 -11   7          4.87          4.06         4.97 o                         
   2 -11   7          9.90         -1.37         4.29 o                         
  -4 -10   7         85.04        107.57        12.51 o                         
  -3 -10   7          0.43         -3.23         3.98 o                         
  -2 -10   7         69.31         62.21        12.13 o                         
  -1 -10   7          0.19          1.93         3.13 o                         
   0 -10   7          3.81         11.91         4.68 o                         
   1 -10   7          0.13          3.49         4.43 o                         
   2 -10   7          5.22          0.59         7.97 o                         
   3 -10   7         15.91          3.11         4.56 o                         
   4 -10   7         62.95         75.89        10.23 o                         
  -5  -9   7         19.42         17.98         6.17 o                         
  -4  -9   7         58.68         50.66         7.19 o                         
  -3  -9   7          4.35          6.87         4.08 o                         
  -2  -9   7         48.13         54.70         6.72 o                         
  -1  -9   7        396.23        385.97        10.85 o                         
   0  -9   7          0.91         -1.44         2.05 o                         
   1  -9   7          6.58          0.94         5.53 o                         
   2  -9   7          9.13         15.00         4.94 o                         
   3  -9   7         19.48         30.51        12.34 o                         
   4  -9   7          1.75          3.68        10.13 o                         
   5  -9   7         70.15         70.99        12.87 o                         
  -6  -8   7         31.48         40.21         8.14 o                         
  -5  -8   7         24.95         19.17         5.66 o                         
  -4  -8   7          7.99         14.50         5.57 o                         
  -3  -8   7          0.26          2.57         3.43 o                         
  -2  -8   7         12.38         12.84         7.19 o                         
  -1  -8   7         44.09         52.63         4.66 o                         
   0  -8   7          0.01         -1.11         1.85 o                         
   1  -8   7         21.65         10.06         3.70 o                         
   2  -8   7         35.06         24.50         5.18 o                         
   3  -8   7         11.10         14.23         4.93 o                         
   4  -8   7          4.70          2.53         4.37 o                         
   5  -8   7         29.89         49.45         8.72 o                         
   6  -8   7          1.26          4.07         5.91 o                         
  -7  -7   7          2.07         -0.84         4.26 o                         
  -6  -7   7         41.44         60.96         8.09 o                         
  -5  -7   7         14.50          7.29         4.41 o                         
  -4  -7   7        220.85        213.83        12.27 o                         
  -3  -7   7          5.42          1.83         2.91 o                         
  -2  -7   7          7.11          2.79         1.87 o                         
  -1  -7   7         31.54         35.81         3.32 o                         
   0  -7   7          2.46          4.11         2.06 o                         
   1  -7   7        404.04        340.73        23.78 o                         
   2  -7   7          8.57         10.67         3.95 o                         
   3  -7   7          1.45          0.37         2.91 o                         
   4  -7   7         18.65         18.24         5.51 o                         
   5  -7   7         20.04         12.75         5.37 o                         
   6  -7   7         36.35         51.62         9.24 o                         
   7  -7   7          4.08          3.50        11.05 o                         
  -7  -6   7          3.64         -1.37         4.10 o                         
  -6  -6   7          2.69          7.24         4.67 o                         
  -5  -6   7        110.43         99.60         7.88 o                         
  -4  -6   7         39.23         48.79         9.49 o                         
  -3  -6   7        511.22        532.48        16.36 o                         
  -2  -6   7        193.10        189.27        16.58 o                         
  -1  -6   7         16.25         13.11         2.09 o                         
   0  -6   7         49.13         48.54         4.39 o                         
   1  -6   7         30.47         25.78         5.25 o                         
   2  -6   7        172.25        176.41        12.51 o                         
   3  -6   7          0.91          2.61         4.26 o                         
   4  -6   7          7.31          9.13         8.36 o                         
   5  -6   7         72.81         78.35         8.74 o                         
   6  -6   7         21.55         15.87         6.04 o                         
   7  -6   7         71.44         89.29        11.54 o                         
  -8  -5   7         43.65         58.73        11.85 o                         
  -7  -5   7         82.58         94.44        11.28 o                         
  -6  -5   7          8.64          5.37         4.16 o                         
  -5  -5   7         22.09         31.50         5.38 o                         
  -4  -5   7         20.62         29.12         4.47 o                         
  -3  -5   7        136.59        153.67         8.69 o                         
  -2  -5   7        434.82        424.07        24.14 o                         
  -1  -5   7        173.20        190.97        17.33 o                         
   0  -5   7         32.76         33.52         2.43 o                         
   1  -5   7          1.69         -0.24         1.82 o                         
   2  -5   7        103.65        102.32         6.25 o                         
   3  -5   7        198.76        209.35         9.64 o                         
   4  -5   7        216.68        212.41        12.11 o                         
   5  -5   7         45.41         36.80         6.47 o                         
   6  -5   7         35.53         42.97        10.68 o                         
   7  -5   7          2.54         10.78         6.01 o                         
  -8  -4   7         21.17         19.72         8.06 o                         
  -7  -4   7         42.42         68.30         8.40 o                         
  -6  -4   7         11.43          7.96         4.18 o                         
  -5  -4   7        114.19         99.62         7.04 o                         
  -4  -4   7         33.08         41.42         8.23 o                         
  -3  -4   7         50.96         56.88         6.39 o                         
  -2  -4   7        206.24        196.24         6.90 o                         
  -1  -4   7        384.65        406.44        22.13 o                         
   0  -4   7        152.98        146.24         8.49 o                         
   1  -4   7         19.29         25.40         3.10 o                         
   2  -4   7         10.20         13.50         3.23 o                         
   3  -4   7         16.16         18.82         3.83 o                         
   4  -4   7         24.36         29.52         4.58 o                         
   5  -4   7         45.69         51.42         6.84 o                         
   6  -4   7         14.24         13.70         5.38 o                         
   7  -4   7          5.17          3.60         5.76 o                         
   8  -4   7         13.11         15.18         7.10 o                         
  -8  -3   7         15.27          8.74         5.33 o                         
  -7  -3   7         10.66         15.83         6.49 o                         
  -6  -3   7         48.14         46.77         7.40 o                         
  -5  -3   7         18.31         19.20         4.17 o                         
  -4  -3   7        262.31        240.00         8.70 o                         
  -3  -3   7         43.82         50.41         4.04 o                         
  -2  -3   7          1.55          2.41         0.89 o                         
  -1  -3   7        120.09        125.72         3.73 o                         
   0  -3   7        294.67        315.50        12.46 o                         
   1  -3   7         80.07         97.94         6.44 o                         
   2  -3   7       1054.23       1064.54        19.63 o                         
   3  -3   7         92.60         95.44         5.77 o                         
   4  -3   7        154.79        149.39         8.21 o                         
   5  -3   7        126.62        133.32         8.99 o                         
   6  -3   7         79.07         83.19        12.59 o                         
   7  -3   7          3.61          6.36         5.09 o                         
   8  -3   7          3.90          8.54         7.24 o                         
  -8  -2   7         71.84        111.05        10.61 o                         
  -7  -2   7          2.67          4.34         3.98 o                         
  -6  -2   7         67.98         80.21         7.07 o                         
  -5  -2   7         47.93         47.60         5.03 o                         
  -4  -2   7         12.33         13.73         4.92 o                         
  -3  -2   7         62.34         66.24         5.17 o                         
  -2  -2   7         18.18         13.72         2.04 o                         
  -1  -2   7        105.93         83.42         5.08 o                         
   0  -2   7          7.94          6.37         1.35 o                         
   1  -2   7       1091.39       1114.05        13.57 o                         
   2  -2   7       1779.20       1760.37        24.10 o                         
   3  -2   7         32.57         30.86         4.73 o                         
   4  -2   7         80.84         74.82         5.84 o                         
   5  -2   7         11.45          9.28         3.93 o                         
   6  -2   7         23.60         25.87        10.20 o                         
   7  -2   7          8.45         12.23         7.84 o                         
   8  -2   7          1.60          0.47         3.96 o                         
  -8  -1   7         62.39         88.00         9.66 o                         
  -7  -1   7         12.26         16.25         5.12 o                         
  -6  -1   7         68.18         80.51         8.27 o                         
  -5  -1   7        289.23        278.08        10.21 o                         
  -4  -1   7        161.06        159.59         6.71 o                         
  -3  -1   7        589.16        647.94        12.83 o                         
  -2  -1   7        596.09        520.66         8.35 o                         
  -1  -1   7        141.85        147.58         3.57 o                         
   0  -1   7         19.44         24.97         6.81 o                         
   1  -1   7          0.82          2.74         1.38 o                         
   2  -1   7         99.55        105.65         5.86 o                         
   3  -1   7        179.28        174.65         4.32 o                         
   4  -1   7         83.31         72.16         7.00 o                         
   5  -1   7        606.61        615.34        37.74 o                         
   6  -1   7        135.55        139.56        16.92 o                         
   7  -1   7        107.74         91.20         8.82 o                         
   8  -1   7         18.67         28.50         7.51 o                         
  -8   0   7          0.12         -0.21         3.44 o                         
  -7   0   7         99.65         73.45         9.39 o                         
  -6   0   7        301.37        302.78        11.24 o                         
  -5   0   7        217.61        200.64         8.69 o                         
  -4   0   7         21.86         13.35         2.81 o                         
  -3   0   7        314.04        353.40         8.44 o                         
  -2   0   7          5.08          3.16         1.24 o                         
  -1   0   7         13.56         16.58         1.54 o                         
   0   0   7        185.69        180.52         6.16 o                         
   1   0   7       1071.98        994.22        16.25 o                         
   2   0   7         11.14         12.99         2.13 o                         
   3   0   7        940.20        922.42        12.68 o                         
   4   0   7         16.61         16.57         5.80 o                         
   5   0   7         64.20         66.76         8.83 o                         
   6   0   7         99.73         87.71         7.70 o                         
   7   0   7          0.07          3.80         4.06 o                         
   8   0   7         43.26         38.06         7.63 o                         
  -8   1   7         29.99         37.48         8.26 o                         
  -7   1   7         92.22         95.04         8.42 o                         
  -6   1   7        637.30        635.21        17.75 o                         
  -5   1   7         50.74         53.05         7.38 o                         
  -4   1   7         47.82         46.53         5.36 o                         
  -3   1   7        249.99        269.59         6.04 o                         
  -2   1   7        175.88        150.92         7.69 o                         
  -1   1   7        146.74        145.04         4.85 o                         
   0   1   7        324.27        344.48         5.40 o                         
   1   1   7       1619.78       1775.90        19.37 o                         
   2   1   7        200.65        223.89         5.33 o                         
   3   1   7        416.71        450.45        11.86 o                         
   4   1   7         77.60         75.32         5.59 o                         
   5   1   7        168.86        163.51         5.56 o                         
   6   1   7         10.12         12.38         4.20 o                         
   7   1   7         14.84         10.21         6.15 o                         
   8   1   7         26.67         34.00         7.40 o                         
  -8   2   7          3.00          9.24         5.56 o                         
  -7   2   7         35.18         35.71         6.24 o                         
  -6   2   7        319.86        303.40        41.46 o                         
  -5   2   7         89.84        100.02        16.57 o                         
  -4   2   7        204.06        191.65         9.30 o                         
  -3   2   7        406.58        409.41         7.16 o                         
  -2   2   7         88.99        103.23         3.85 o                         
  -1   2   7       2011.72       2049.45        20.13 o                         
   0   2   7         76.00         68.41         4.97 o                         
   1   2   7        558.80        515.80        13.13 o                         
   2   2   7        268.64        256.74        10.06 o                         
   3   2   7         27.50         30.54         3.79 o                         
   4   2   7          0.04         -1.89         1.89 o                         
   5   2   7          6.74         11.19         2.51 o                         
   6   2   7          6.78          8.13         2.77 o                         
   7   2   7          9.41          3.87         2.60 o                         
   8   2   7         10.91          6.66         5.34 o                         
  -8   3   7          1.68         11.49         6.75 o                         
  -7   3   7         27.56         30.76         6.17 o                         
  -6   3   7         16.93         25.68         5.55 o                         
  -5   3   7         79.18        102.10         7.34 o                         
  -4   3   7         50.76         55.21         3.76 o                         
  -3   3   7         76.71         68.00         3.60 o                         
  -2   3   7          3.84          5.44         1.41 o                         
  -1   3   7        583.98        545.46        14.72 o                         
   0   3   7         46.31         36.21         5.96 o                         
   1   3   7        232.81        232.14         7.85 o                         
   2   3   7          0.01          4.12         2.59 o                         
   3   3   7         62.76         66.80         9.77 o                         
   4   3   7          1.42          4.71         2.31 o                         
   5   3   7         13.60         29.18         3.58 o                         
   6   3   7        213.88        201.68        13.11 o                         
   7   3   7         69.23         58.86         6.81 o                         
   8   3   7          1.57         -3.22         4.17 o                         
  -8   4   7          2.00          6.87         5.43 o                         
  -7   4   7         18.31          7.48         4.91 o                         
  -6   4   7          8.35          4.39         2.51 o                         
  -5   4   7         16.57         23.52         5.59 o                         
  -4   4   7         31.19         34.00         6.44 o                         
  -3   4   7         39.45         46.56         3.41 o                         
  -2   4   7         10.12         15.63         2.41 o                         
  -1   4   7         10.30          4.01         3.02 o                         
   0   4   7        197.55        208.75         9.98 o                         
   1   4   7          0.58          1.09         2.52 o                         
   2   4   7         16.91         25.66         7.50 o                         
   3   4   7        137.09        133.89         7.48 o                         
   4   4   7         13.46         15.87         5.63 o                         
   5   4   7          4.01         -3.31         3.31 o                         
   6   4   7        335.39        345.80        28.72 o                         
   7   4   7        159.95        155.68         9.99 o                         
   8   4   7         33.44         38.25         9.09 o                         
  -7   5   7          0.64          6.92         6.67 o                         
  -6   5   7          3.37          1.57         2.67 o                         
  -5   5   7         28.57         32.63         6.70 o                         
  -4   5   7          2.84          4.31         3.64 o                         
  -3   5   7          1.74          7.60         3.28 o                         
  -2   5   7        130.36        154.10         7.99 o                         
  -1   5   7         30.01         39.66         4.74 o                         
   0   5   7          1.16         -2.95         2.95 o                         
   1   5   7        435.32        412.48        19.70 o                         
   2   5   7         51.71         44.47         5.60 o                         
   3   5   7        237.50        281.48        11.39 o                         
   4   5   7         18.99         25.09         5.02 o                         
   5   5   7          0.20          2.19         3.72 o                         
   6   5   7         61.34         73.50        15.25 o                         
   7   5   7         25.74         30.54         6.07 o                         
  -7   6   7          1.91          6.77         5.63 o                         
  -6   6   7          0.38          2.32         3.02 o                         
  -5   6   7         10.46          9.50         3.56 o                         
  -4   6   7         10.21         10.49         3.23 o                         
  -3   6   7        130.24        137.19         8.79 o                         
  -2   6   7        471.66        463.76        15.58 o                         
  -1   6   7        407.10        418.24        14.20 o                         
   0   6   7         13.60          9.89         3.87 o                         
   1   6   7        123.83        120.62        12.59 o                         
   2   6   7         53.14         59.69         6.47 o                         
   3   6   7          0.25          9.30         4.12 o                         
   4   6   7          6.15          6.77         4.23 o                         
   5   6   7         35.42         38.25         9.55 o                         
   6   6   7          3.81          2.88         3.90 o                         
   7   6   7          6.29          0.60         3.70 o                         
  -6   7   7         11.44          2.62         3.75 o                         
  -5   7   7         76.25         84.57         9.32 o                         
  -4   7   7         10.29          5.20         3.20 o                         
  -3   7   7        165.22        182.20        10.78 o                         
  -2   7   7         58.68         49.57         8.57 o                         
  -1   7   7         60.85         75.38        11.64 o                         
   0   7   7        314.41        361.29        14.42 o                         
   1   7   7        121.07        106.66        10.53 o                         
   2   7   7         55.33         65.61         9.48 o                         
   3   7   7          1.72         -1.55         3.64 o                         
   4   7   7          6.01         -1.45         3.32 o                         
   5   7   7          0.55          0.38         3.60 o                         
   6   7   7          0.05          1.57         4.60 o                         
  -5   8   7         82.36         60.41         9.21 o                         
  -4   8   7         18.02         58.34        36.60 o                         
  -3   8   7         40.46         29.34         6.89 o                         
  -2   8   7        101.00        105.77         9.49 o                         
  -1   8   7         14.95         19.41         5.77 o                         
   0   8   7         52.73         77.97        16.15 o                         
   1   8   7          1.34          8.02         4.89 o                         
   2   8   7          0.96          0.84         3.54 o                         
   3   8   7         12.51         14.79         5.62 o                         
   4   8   7         15.83         12.19        10.54 o                         
   5   8   7         30.14         17.41         6.40 o                         
  -4   9   7         24.31         26.86         7.51 o                         
  -3   9   7          8.27          4.63         4.74 o                         
  -2   9   7          2.76         -0.24         3.36 o                         
  -1   9   7         21.88         38.04         7.22 o                         
   0   9   7         12.80          7.74         8.33 o                         
   1   9   7         27.68         24.47         6.78 o                         
   2   9   7          0.96         -1.91         4.39 o                         
   3   9   7         44.17         51.68         9.00 o                         
   4   9   7          9.42          7.18         5.67 o                         
  -3  10   7          5.10          7.47         5.90 o                         
  -2  10   7         25.79         17.70        18.14 o                         
  -1  10   7          4.85         22.72        17.49 o                         
   0  10   7          0.00          2.12         4.73 o                         
   1  10   7          8.72          2.66         5.08 o                         
   2  10   7         19.91         18.44         7.19 o                         
   3  10   7         20.62         34.06        10.18 o                         
  -1 -11   8         35.25         41.42        12.35 o                         
   0 -11   8          8.22         -0.45        12.31 o                         
   1 -11   8          2.80          1.25         7.62 o                         
  -4 -10   8         19.42         16.25         8.93 o                         
  -3 -10   8         25.32         10.26         8.72 o                         
  -2 -10   8          2.10         -3.18         4.43 o                         
  -1 -10   8          3.99          4.25         3.00 o                         
   0 -10   8          2.46          9.20         7.53 o                         
   1 -10   8         38.79         59.61         8.31 o                         
   2 -10   8         13.55          2.44         4.13 o                         
   3 -10   8          2.38         -3.50         5.17 o                         
  -5  -9   8         32.99         37.16        13.32 o                         
  -4  -9   8         12.67         32.24        18.92 o                         
  -3  -9   8          6.36          8.95         4.65 o                         
  -2  -9   8         42.18         44.98        12.06 o                         
  -1  -9   8         54.27         39.97         9.97 o                         
   0  -9   8          5.18          5.70         3.70 o                         
   1  -9   8          8.96          6.89         4.09 o                         
   2  -9   8         22.30         33.14        16.77 o                         
   3  -9   8          2.45         -3.66         4.30 o                         
   4  -9   8         35.72         57.89         8.95 o                         
   5  -9   8          8.29         12.95         6.85 o                         
  -6  -8   8          4.00          2.20         4.62 o                         
  -5  -8   8         21.08         28.43         6.74 o                         
  -4  -8   8         10.35          8.87         6.94 o                         
  -3  -8   8         20.07         31.92         8.91 o                         
  -2  -8   8         68.04         65.85         6.52 o                         
  -1  -8   8         38.20         51.61         7.24 o                         
   0  -8   8          0.60          2.63         2.16 o                         
   1  -8   8         75.67         88.11         8.43 o                         
   2  -8   8          2.48          4.28         5.83 o                         
   3  -8   8        139.67        151.78        10.82 o                         
   4  -8   8          2.46          6.67         4.94 o                         
   5  -8   8         13.70         10.20         6.18 o                         
   6  -8   8         13.37          5.06         6.42 o                         
  -6  -7   8          1.51         -5.59         5.59 o                         
  -5  -7   8          6.45          5.08         4.41 o                         
  -4  -7   8         15.72          7.51         5.65 o                         
  -3  -7   8          3.86          3.96         3.90 o                         
  -2  -7   8        101.81        102.93         7.13 o                         
  -1  -7   8         53.03         46.65         3.63 o                         
   0  -7   8         13.96         13.05         3.44 o                         
   1  -7   8         26.59         23.94         7.26 o                         
   2  -7   8          3.50          3.02         3.23 o                         
   3  -7   8         49.34         57.89        12.96 o                         
   4  -7   8          0.12         -5.66         7.02 o                         
   5  -7   8          0.20          6.19         9.45 o                         
   6  -7   8          6.24          9.61         6.74 o                         
  -7  -6   8          8.39         11.30         8.16 o                         
  -6  -6   8          0.17          2.18         4.10 o                         
  -5  -6   8          7.79          5.90         4.24 o                         
  -4  -6   8         10.31         14.58         4.49 o                         
  -3  -6   8        121.28        116.22        10.22 o                         
  -2  -6   8        307.50        291.75        14.21 o                         
  -1  -6   8        172.09        161.04         5.19 o                         
   0  -6   8          0.28         -0.48         2.86 o                         
   1  -6   8          0.61         -0.81         1.80 o                         
   2  -6   8          5.30          9.33         3.64 o                         
   3  -6   8         15.29         17.70         7.34 o                         
   4  -6   8          0.17         -3.14         3.85 o                         
   5  -6   8          1.60         -4.67         4.67 o                         
   6  -6   8          4.34          7.73        11.56 o                         
   7  -6   8          6.63          5.33         5.80 o                         
  -7  -5   8          0.10          2.35         4.34 o                         
  -6  -5   8         86.87         71.79         7.86 o                         
  -5  -5   8         22.14         18.38         4.91 o                         
  -4  -5   8         31.33         34.67         4.86 o                         
  -3  -5   8        106.06         86.77         6.59 o                         
  -2  -5   8        201.37        217.56         8.25 o                         
  -1  -5   8          3.12          4.24         1.74 o                         
   0  -5   8        173.92        158.23         9.33 o                         
   1  -5   8         10.93         12.15         3.40 o                         
   2  -5   8         61.01         76.25         6.48 o                         
   3  -5   8          7.20          2.57         5.99 o                         
   4  -5   8         93.66        108.15        16.55 o                         
   5  -5   8         10.21          3.40         3.97 o                         
   6  -5   8         71.51         81.49         9.54 o                         
   7  -5   8          1.46          3.92         5.38 o                         
  -8  -4   8          4.85          8.16         5.69 o                         
  -7  -4   8          6.21          5.62         8.20 o                         
  -6  -4   8        104.01        106.02        15.81 o                         
  -5  -4   8        191.96        188.01         9.76 o                         
  -4  -4   8          2.50          1.66         3.96 o                         
  -3  -4   8         51.22         43.21         4.39 o                         
  -2  -4   8         43.84         43.65         4.98 o                         
  -1  -4   8        214.33        213.84         7.23 o                         
   0  -4   8         48.01         59.92         3.16 o                         
   1  -4   8         40.27         42.65         3.43 o                         
   2  -4   8          0.08         -1.61         3.72 o                         
   3  -4   8        405.63        425.45        13.80 o                         
   4  -4   8        320.06        344.20        18.48 o                         
   5  -4   8         15.57         15.16         5.07 o                         
   6  -4   8         14.31         14.93         5.78 o                         
   7  -4   8          1.86          0.96         9.87 o                         
   8  -4   8          4.25          2.63         5.72 o                         
  -8  -3   8          0.92         13.07         5.86 o                         
  -7  -3   8          5.92          7.62         5.01 o                         
  -6  -3   8          3.68          7.13         4.08 o                         
  -5  -3   8         23.46         10.42         3.84 o                         
  -4  -3   8        147.68        132.43         7.75 o                         
  -3  -3   8          1.30          5.89         2.72 o                         
  -2  -3   8          0.94          4.98         2.55 o                         
  -1  -3   8        148.02        124.71         3.62 o                         
   0  -3   8         42.45         62.62         8.73 o                         
   1  -3   8         85.94         85.54        10.42 o                         
   2  -3   8         10.52         14.81         4.71 o                         
   3  -3   8          8.43          1.77         2.54 o                         
   4  -3   8        369.54        393.32        13.62 o                         
   5  -3   8         11.24         13.81         4.73 o                         
   6  -3   8         69.95         82.75        12.81 o                         
   7  -3   8         27.55         43.79         8.35 o                         
   8  -3   8         40.72         46.76         9.63 o                         
  -8  -2   8        126.11        143.67        12.34 o                         
  -7  -2   8          0.16         -0.22         4.93 o                         
  -6  -2   8         20.66         20.98         5.08 o                         
  -5  -2   8        150.17        169.03        24.24 o                         
  -4  -2   8        140.24        155.11        12.37 o                         
  -3  -2   8         99.63         95.10         5.16 o                         
  -2  -2   8         15.61         14.47         2.91 o                         
  -1  -2   8         99.18        105.14         3.69 o                         
   0  -2   8        193.63        186.08         6.04 o                         
   1  -2   8        763.34        865.08        12.38 o                         
   2  -2   8        431.08        420.87        12.39 o                         
   3  -2   8          2.99          1.24         1.17 o                         
   4  -2   8         84.59         84.80         6.36 o                         
   5  -2   8          0.16         -1.31         5.03 o                         
   6  -2   8         14.65         17.13         5.43 o                         
   7  -2   8         13.05         23.04         6.84 o                         
   8  -2   8         41.25         28.24         8.90 o                         
  -8  -1   8          1.05         -1.01         4.08 o                         
  -7  -1   8          0.10         -1.77         3.26 o                         
  -6  -1   8          9.34          9.84         6.54 o                         
  -5  -1   8        567.06        550.61        19.30 o                         
  -4  -1   8         12.53         13.05         3.26 o                         
  -3  -1   8         54.75         64.15        10.52 o                         
  -2  -1   8        100.45        106.77         3.14 o                         
  -1  -1   8        227.76        230.90         5.60 o                         
   0  -1   8         72.20         69.51         2.98 o                         
   1  -1   8        178.12        205.01         5.39 o                         
   2  -1   8        365.03        382.05         7.53 o                         
   3  -1   8        237.28        210.59         5.12 o                         
   4  -1   8          0.42         -1.93         3.66 o                         
   5  -1   8         40.19         46.35         6.04 o                         
   6  -1   8        233.94        243.94        21.17 o                         
   7  -1   8         52.37         49.34         7.50 o                         
   8  -1   8         17.23          9.79         6.26 o                         
  -8   0   8          8.69         13.17         5.87 o                         
  -7   0   8         25.10         28.76         6.00 o                         
  -6   0   8         10.71          5.64         3.68 o                         
  -5   0   8        475.26        468.51        14.02 o                         
  -4   0   8          0.26          2.77         3.15 o                         
  -3   0   8       1061.82       1025.13        20.15 o                         
  -2   0   8         10.23         13.92         1.67 o                         
  -1   0   8         61.40         56.62         3.17 o                         
   0   0   8        319.39        339.05         7.38 o                         
   1   0   8        349.79        298.35         8.42 o                         
   2   0   8         33.38         40.69         3.72 o                         
   3   0   8          7.43          7.25         2.13 o                         
   4   0   8        159.89        159.47         5.34 o                         
   5   0   8          0.93         -0.01         2.40 o                         
   6   0   8         81.13         92.21         7.60 o                         
   7   0   8          8.95          9.93        10.54 o                         
   8   0   8         34.12         34.22        14.14 o                         
  -8   1   8        103.31        108.46        10.83 o                         
  -7   1   8         91.42         95.01        12.39 o                         
  -6   1   8         49.20         57.21         7.12 o                         
  -5   1   8         17.90         17.83         3.90 o                         
  -4   1   8         14.62         13.42         3.32 o                         
  -3   1   8         50.57         55.34         4.36 o                         
  -2   1   8         17.93         24.37         2.40 o                         
  -1   1   8       1542.90       1577.40        17.87 o                         
   0   1   8         36.85         49.72         4.64 o                         
   1   1   8        269.10        273.86         5.75 o                         
   2   1   8        275.96        285.86         7.81 o                         
   3   1   8          1.39          0.67         1.48 o                         
   4   1   8        190.39        205.38         5.84 o                         
   5   1   8         55.44         48.50         3.49 o                         
   6   1   8        118.94        114.98         8.50 o                         
   7   1   8         15.34         24.61         8.88 o                         
   8   1   8         10.15          8.00         8.49 o                         
  -8   2   8         14.06         12.55         6.11 o                         
  -7   2   8          0.09          0.43         3.25 o                         
  -6   2   8          6.27          9.28         4.15 o                         
  -5   2   8         99.40         87.63         6.23 o                         
  -4   2   8          2.30          0.11         1.95 o                         
  -3   2   8        164.80        170.74         5.99 o                         
  -2   2   8         28.50         34.19         2.20 o                         
  -1   2   8         62.34         59.17         2.56 o                         
   0   2   8        526.75        491.58         9.77 o                         
   1   2   8        224.53        238.36         4.79 o                         
   2   2   8          2.23          2.88         2.23 o                         
   3   2   8          7.30          7.85         2.00 o                         
   4   2   8        114.90        120.60         4.82 o                         
   5   2   8          2.62          4.38         2.36 o                         
   6   2   8          3.04          5.98         7.48 o                         
   7   2   8          0.00          0.07         3.15 o                         
   8   2   8         10.14          3.38         5.92 o                         
  -8   3   8          0.06         11.72         5.91 o                         
  -7   3   8        119.78        128.15        13.42 o                         
  -6   3   8         31.19         37.40         5.62 o                         
  -5   3   8        194.77        168.93        14.27 o                         
  -4   3   8        121.21        115.70         7.91 o                         
  -3   3   8         22.69         24.80         3.70 o                         
  -2   3   8         27.81         24.22         2.87 o                         
  -1   3   8          9.27          9.41         3.94 o                         
   0   3   8        792.50        788.74        18.09 o                         
   1   3   8        284.04        298.80         9.75 o                         
   2   3   8        109.78        122.40         9.51 o                         
   3   3   8         17.52         18.45         8.16 o                         
   4   3   8         76.28         74.77        10.40 o                         
   5   3   8        117.31        103.60        11.15 o                         
   6   3   8          2.61         10.96         9.21 o                         
   7   3   8          1.49          0.40         5.55 o                         
   8   3   8          6.27          0.40         6.36 o                         
  -7   4   8         28.00         30.83         6.65 o                         
  -6   4   8          1.85          2.28         6.74 o                         
  -5   4   8         18.23         25.76         4.25 o                         
  -4   4   8         30.86         31.15         4.25 o                         
  -3   4   8         67.76         65.65         3.92 o                         
  -2   4   8          7.78          7.90         1.83 o                         
  -1   4   8        108.59         98.58         6.61 o                         
   0   4   8         20.47         28.57         3.97 o                         
   1   4   8          1.12          6.67         3.38 o                         
   2   4   8         40.28         39.34         4.97 o                         
   3   4   8        231.26        235.01        10.18 o                         
   4   4   8         68.06         62.00         6.12 o                         
   5   4   8        182.73        177.83         9.81 o                         
   6   4   8         81.45         80.69         7.26 o                         
   7   4   8          4.51         -2.78         5.83 o                         
  -7   5   8          6.49          6.55         5.26 o                         
  -6   5   8          0.02          3.04         3.10 o                         
  -5   5   8          1.28          4.75         2.96 o                         
  -4   5   8         38.02         26.87        10.34 o                         
  -3   5   8         56.73         63.56         6.39 o                         
  -2   5   8          5.72          1.39         1.66 o                         
  -1   5   8         13.76         13.81         4.28 o                         
   0   5   8          0.33          3.28         3.30 o                         
   1   5   8        114.99        116.43         8.00 o                         
   2   5   8        271.90        266.06        11.65 o                         
   3   5   8        239.60        232.27        11.38 o                         
   4   5   8         60.28         52.91         6.83 o                         
   5   5   8        369.60        331.89        13.67 o                         
   6   5   8        126.90        124.97        11.79 o                         
   7   5   8         13.29          4.81         4.41 o                         
  -7   6   8          4.34         26.29        10.07 o                         
  -6   6   8          0.00         -0.22         3.35 o                         
  -5   6   8          3.32          0.83         2.35 o                         
  -4   6   8         25.07         30.37         7.27 o                         
  -3   6   8        451.22        466.95        17.34 o                         
  -2   6   8        233.90        244.05        12.19 o                         
  -1   6   8        122.22        126.16        14.43 o                         
   0   6   8          0.32          3.08         3.74 o                         
   1   6   8        286.78        262.44        12.46 o                         
   2   6   8        119.57        134.56         9.59 o                         
   3   6   8          0.05          2.69         5.45 o                         
   4   6   8          6.12          4.36         4.15 o                         
   5   6   8          0.03         -2.32         3.75 o                         
   6   6   8         16.71          6.85         4.80 o                         
  -6   7   8          0.34         30.25         7.53 o                         
  -5   7   8        161.10        172.05        12.48 o                         
  -4   7   8          3.24          5.17         4.45 o                         
  -3   7   8        106.22        107.62        15.27 o                         
  -2   7   8          9.98          7.96         4.63 o                         
  -1   7   8        273.15        320.30        25.90 o                         
   0   7   8         65.94         64.31         7.97 o                         
   1   7   8         51.28         63.54        10.98 o                         
   2   7   8         89.30         91.95         9.16 o                         
   3   7   8          4.28          9.21         5.71 o                         
   4   7   8         16.12          9.45         5.42 o                         
   5   7   8          4.77          4.33         4.46 o                         
   6   7   8          2.88          3.01         4.63 o                         
  -5   8   8         63.82         58.24         9.62 o                         
  -4   8   8          6.35         -3.33         4.53 o                         
  -3   8   8          4.21          5.22        12.85 o                         
  -2   8   8          5.17          0.21         5.06 o                         
  -1   8   8         20.42         17.15         5.88 o                         
   0   8   8          4.38          5.86         4.76 o                         
   1   8   8          0.25          9.76         5.28 o                         
   2   8   8         18.04          5.96         5.24 o                         
   3   8   8         21.06         22.51        11.86 o                         
   4   8   8          5.67          1.70         4.17 o                         
   5   8   8          2.31          0.42         5.98 o                         
  -4   9   8         32.28         20.28        10.94 o                         
  -3   9   8         12.60         20.88         9.33 o                         
  -2   9   8         20.34         31.84         8.37 o                         
  -1   9   8         21.16         34.23         7.61 o                         
   0   9   8          5.36         16.40        23.09 o                         
   1   9   8         32.75         42.79         8.39 o                         
   2   9   8          0.92         -3.99         5.17 o                         
   3   9   8          3.28          5.80         9.45 o                         
   4   9   8          3.13          7.81         6.51 o                         
  -2  10   8          7.58         18.25         9.11 o                         
  -1  10   8          1.08         16.57         8.65 o                         
   0  10   8          0.53         12.74         6.98 o                         
   1  10   8          7.79         41.72         9.48 o                         
   2  10   8          1.58          1.14         4.59 o                         
  -3 -10   9          9.27         15.30        12.37 o                         
  -2 -10   9         97.83         89.57        10.56 o                         
  -1 -10   9          0.01         -4.31         7.32 o                         
   0 -10   9        147.86        142.39         9.88 o                         
   1 -10   9         24.16         36.97         6.61 o                         
   2 -10   9          3.16          6.37         4.95 o                         
   3 -10   9          7.54          8.09         6.98 o                         
  -4  -9   9         70.02         75.22        16.63 o                         
  -3  -9   9          5.61          2.76         4.37 o                         
  -2  -9   9         41.04         37.52         6.55 o                         
  -1  -9   9         19.50         15.55         6.52 o                         
   0  -9   9         77.26         80.12         7.10 o                         
   1  -9   9         41.26         32.84         6.71 o                         
   2  -9   9          0.23         -3.06         5.29 o                         
   3  -9   9          3.78          6.34         4.79 o                         
   4  -9   9         11.41         11.56         6.01 o                         
  -5  -8   9         30.71         44.33        15.46 o                         
  -4  -8   9          6.14          7.96         4.70 o                         
  -3  -8   9          2.09          3.07         6.74 o                         
  -2  -8   9         12.91         10.43         4.46 o                         
  -1  -8   9        150.85        131.14        20.43 o                         
   0  -8   9          4.20          9.74         3.49 o                         
   1  -8   9         76.93         69.34         9.14 o                         
   2  -8   9         41.93         33.40         7.34 o                         
   3  -8   9          6.63          8.04         4.88 o                         
   4  -8   9          8.45          4.57         5.65 o                         
   5  -8   9          4.37          8.55         6.13 o                         
  -6  -7   9          1.82          1.38         4.26 o                         
  -5  -7   9         73.86         59.29         8.24 o                         
  -4  -7   9          1.31         -0.37         3.40 o                         
  -3  -7   9          2.54          1.65         3.66 o                         
  -2  -7   9         29.34         29.71         5.00 o                         
  -1  -7   9          5.90          5.42         2.36 o                         
   0  -7   9          0.10          2.35         2.64 o                         
   1  -7   9          0.03          3.10         4.95 o                         
   2  -7   9         84.51         78.67         7.90 o                         
   3  -7   9         13.72         18.26         7.26 o                         
   4  -7   9          4.40         61.02        42.61 o                         
   5  -7   9          4.81          2.50         6.49 o                         
   6  -7   9          0.05         -6.84         6.84 o                         
  -7  -6   9          6.99          6.70         5.69 o                         
  -6  -6   9         98.50         93.01        22.09 o                         
  -5  -6   9          9.02         13.23         4.99 o                         
  -4  -6   9        175.97        149.15        17.63 o                         
  -3  -6   9         79.26         76.04        17.44 o                         
  -2  -6   9        500.45        460.89        14.30 o                         
  -1  -6   9          1.62          6.95         4.53 o                         
   0  -6   9        162.59        131.45         5.08 o                         
   1  -6   9          7.90         11.59         3.07 o                         
   2  -6   9          0.76          2.46         6.54 o                         
   3  -6   9         20.79         15.98         6.48 o                         
   4  -6   9          1.43          3.33         4.04 o                         
   5  -6   9         33.91         38.53        12.11 o                         
   6  -6   9         15.34         12.26         6.52 o                         
  -7  -5   9         14.47         38.40         7.74 o                         
  -6  -5   9         44.31         39.17         7.17 o                         
  -5  -5   9         55.08         53.16         6.94 o                         
  -4  -5   9         19.77         19.88         5.70 o                         
  -3  -5   9        166.18        146.27        11.35 o                         
  -2  -5   9        885.52        915.63        21.39 o                         
  -1  -5   9          0.84         18.74        18.88 o                         
   0  -5   9         63.66         57.76         3.30 o                         
   1  -5   9         69.08         57.94         3.55 o                         
   2  -5   9         41.89         50.90        10.42 o                         
   3  -5   9          5.55          2.93         3.40 o                         
   4  -5   9         17.96         15.87         5.01 o                         
   5  -5   9         26.66         11.90         5.40 o                         
   6  -5   9         23.69         17.01         6.65 o                         
   7  -5   9         58.95         74.40        10.86 o                         
  -7  -4   9         61.99         77.49         9.52 o                         
  -6  -4   9          9.78          9.31         4.75 o                         
  -5  -4   9          0.86          2.39         3.35 o                         
  -4  -4   9          4.88          3.24         3.02 o                         
  -3  -4   9          4.63          1.66         2.62 o                         
  -2  -4   9         34.22         34.54         3.97 o                         
  -1  -4   9         18.28         17.14         2.19 o                         
   0  -4   9         52.86         51.78         4.99 o                         
   1  -4   9          9.24         12.21         3.48 o                         
   2  -4   9         25.91         34.73         5.83 o                         
   3  -4   9        816.14        813.67        38.97 o                         
   4  -4   9         37.97         45.64         6.33 o                         
   5  -4   9          3.66         11.41         5.07 o                         
   6  -4   9          0.92          4.12         4.66 o                         
   7  -4   9         28.15         16.62        11.70 o                         
  -8  -3   9          1.88         14.65         6.33 o                         
  -7  -3   9          4.86          5.34         4.87 o                         
  -6  -3   9         48.44         51.44        10.86 o                         
  -5  -3   9         37.94         35.41         4.87 o                         
  -4  -3   9        104.02        120.96         9.92 o                         
  -3  -3   9          0.46          3.55         2.65 o                         
  -2  -3   9         57.45         49.38         7.18 o                         
  -1  -3   9         49.27         48.29         2.66 o                         
   0  -3   9         31.24         23.91         2.45 o                         
   1  -3   9         49.42         48.84         7.02 o                         
   2  -3   9         12.35         10.14         3.09 o                         
   3  -3   9          8.84         13.81         3.91 o                         
   4  -3   9        577.92        590.14        17.84 o                         
   5  -3   9         23.91         26.73         5.75 o                         
   6  -3   9          3.94          5.56         4.72 o                         
   7  -3   9          0.01          5.35         5.57 o                         
  -8  -2   9         10.52          7.71         5.85 o                         
  -7  -2   9         12.54         17.43         6.98 o                         
  -6  -2   9         23.33         24.96         5.48 o                         
  -5  -2   9          9.75         11.29         4.21 o                         
  -4  -2   9         57.08         65.84         5.98 o                         
  -3  -2   9         33.15         49.06         4.43 o                         
  -2  -2   9         16.73         17.85         3.40 o                         
  -1  -2   9        108.63        109.43        12.36 o                         
   0  -2   9          8.02         12.60         4.34 o                         
   1  -2   9        138.38        146.06         7.58 o                         
   2  -2   9         35.35         36.46         2.96 o                         
   3  -2   9         11.86         11.49         3.98 o                         
   4  -2   9          9.82         18.59         4.47 o                         
   5  -2   9         16.12         20.86         5.39 o                         
   6  -2   9         24.60         47.41         7.08 o                         
   7  -2   9         11.83         24.65         7.10 o                         
   8  -2   9         43.47         51.83        10.26 o                         
  -8  -1   9          0.00         -0.02         3.69 o                         
  -7  -1   9          0.00          0.81         3.55 o                         
  -6  -1   9         50.48         69.61         7.29 o                         
  -5  -1   9          8.48          8.37         3.71 o                         
  -4  -1   9        279.00        291.51        26.61 o                         
  -3  -1   9         72.68         76.45         5.03 o                         
  -2  -1   9         89.89         91.85         5.41 o                         
  -1  -1   9         10.44         20.29         2.28 o                         
   0  -1   9         97.83         89.86         3.75 o                         
   1  -1   9         30.49         39.22         5.38 o                         
   2  -1   9         65.52         79.43         4.91 o                         
   3  -1   9         85.24         83.44         3.82 o                         
   4  -1   9        122.55        106.26         5.81 o                         
   5  -1   9          2.60          4.38         3.67 o                         
   6  -1   9          0.50          2.40         3.99 o                         
   7  -1   9          6.78          8.00         5.82 o                         
   8  -1   9          0.30         11.77        15.15 o                         
  -8   0   9         12.92         18.28         6.67 o                         
  -7   0   9          9.96          8.21         4.73 o                         
  -6   0   9         43.80         46.53         6.20 o                         
  -5   0   9          4.36          3.81         3.35 o                         
  -4   0   9         94.96         98.19         5.99 o                         
  -3   0   9          0.21          5.56         3.78 o                         
  -2   0   9          0.09          0.45         1.25 o                         
  -1   0   9        152.25        172.21         6.79 o                         
   0   0   9         39.29         39.38         2.75 o                         
   1   0   9         14.69         19.47         2.24 o                         
   2   0   9        350.58        336.12        10.25 o                         
   3   0   9         82.38         87.12         4.35 o                         
   4   0   9          1.51          3.92         2.04 o                         
   5   0   9         67.41         65.38         4.86 o                         
   6   0   9         27.89         25.61         7.70 o                         
   7   0   9          0.06          2.45         6.32 o                         
   8   0   9          7.44         13.45         6.97 o                         
  -8   1   9          8.59          6.32         5.83 o                         
  -7   1   9        102.22        109.97         9.91 o                         
  -6   1   9         78.69         64.73        10.33 o                         
  -5   1   9          0.38          3.35         2.97 o                         
  -4   1   9          0.90          4.30         2.65 o                         
  -3   1   9         31.10         44.06         5.61 o                         
  -2   1   9         75.68         79.26         4.27 o                         
  -1   1   9         23.96         19.22         3.19 o                         
   0   1   9         29.03         33.08         7.26 o                         
   1   1   9         21.85         33.92         8.56 o                         
   2   1   9         40.92         52.76         5.59 o                         
   3   1   9         66.62         55.66         7.13 o                         
   4   1   9        130.89        139.46        11.22 o                         
   5   1   9         16.45         36.51         9.69 o                         
   6   1   9         27.17         35.00        13.44 o                         
   7   1   9         18.01         21.28        10.62 o                         
   8   1   9         13.93         29.40        11.82 o                         
  -8   2   9          4.00          0.83         4.18 o                         
  -7   2   9         27.79         23.59        11.14 o                         
  -6   2   9        247.54        237.45        11.69 o                         
  -5   2   9         10.79         12.57         5.02 o                         
  -4   2   9          7.78          3.24         1.91 o                         
  -3   2   9         90.59         89.13         4.55 o                         
  -2   2   9          3.25          3.21         1.54 o                         
  -1   2   9         38.25         39.14         4.62 o                         
   0   2   9          0.04          3.50         2.60 o                         
   1   2   9         79.05         77.17         5.74 o                         
   2   2   9         67.84         65.55         3.33 o                         
   3   2   9         85.88         71.24         3.71 o                         
   4   2   9        155.31        162.48         7.98 o                         
   5   2   9          1.58          0.29         1.78 o                         
   6   2   9         74.86         75.34        11.75 o                         
   7   2   9         30.03         45.04        11.86 o                         
  -7   3   9          1.59          6.84         4.90 o                         
  -6   3   9         82.05         71.02         7.39 o                         
  -5   3   9         20.13         22.78         3.19 o                         
  -4   3   9         59.63         44.19         4.05 o                         
  -3   3   9         48.54         46.86         3.55 o                         
  -2   3   9          3.57          0.68         3.90 o                         
  -1   3   9          0.58          2.99         1.41 o                         
   0   3   9        560.27        529.56        13.89 o                         
   1   3   9          1.61          0.43         2.37 o                         
   2   3   9        108.84        106.19         7.06 o                         
   3   3   9         26.09         20.26         4.25 o                         
   4   3   9         18.03         18.11         4.70 o                         
   5   3   9          0.34          1.79         2.88 o                         
   6   3   9        253.08        258.15        12.04 o                         
   7   3   9         71.86         58.36         7.69 o                         
  -7   4   9         15.50         16.12         6.07 o                         
  -6   4   9         37.42         49.57         7.04 o                         
  -5   4   9         92.06         85.02        12.37 o                         
  -4   4   9         62.48         60.06         4.49 o                         
  -3   4   9         28.33         29.53         3.23 o                         
  -2   4   9         15.58         19.75         4.04 o                         
  -1   4   9        627.73        654.91        39.80 o                         
   0   4   9        404.57        409.78        18.93 o                         
   1   4   9         13.08         28.51         9.52 o                         
   2   4   9        276.59        298.62        12.59 o                         
   3   4   9          8.00         19.35         4.66 o                         
   4   4   9         60.42         63.68         9.64 o                         
   5   4   9         25.26         67.71        33.34 o                         
   6   4   9         45.71         57.83        24.01 o                         
   7   4   9          3.99          2.36         3.82 o                         
  -7   5   9         14.35         21.18         9.31 o                         
  -6   5   9          2.41          1.36         2.85 o                         
  -5   5   9         17.60          9.35         3.48 o                         
  -4   5   9          1.81          3.62         5.85 o                         
  -3   5   9          0.69          7.42         3.94 o                         
  -2   5   9          2.00          4.42         4.10 o                         
  -1   5   9         84.84        108.62        13.03 o                         
   0   5   9        774.90        780.87        22.28 o                         
   1   5   9         75.39         93.56        12.02 o                         
   2   5   9         27.34         44.53         6.02 o                         
   3   5   9         66.07         75.97         7.87 o                         
   4   5   9          0.55          0.37         5.50 o                         
   5   5   9        251.29        264.13        14.68 o                         
   6   5   9          4.30          2.49         3.95 o                         
  -6   6   9          9.06          2.86         4.69 o                         
  -5   6   9          9.23          5.97         3.73 o                         
  -4   6   9         10.21          9.40         3.67 o                         
  -3   6   9          6.03          7.97         4.63 o                         
  -2   6   9          8.57          3.31         4.00 o                         
  -1   6   9        130.86        142.99        10.10 o                         
   0   6   9          2.86          4.41         4.27 o                         
   1   6   9          7.94         -4.43         4.43 o                         
   2   6   9          6.02          7.37         4.70 o                         
   3   6   9          3.48          1.43         3.94 o                         
   4   6   9         37.63         44.66         9.70 o                         
   5   6   9         22.57         28.62        12.31 o                         
   6   6   9         15.12          8.66         5.36 o                         
  -5   7   9          1.08         10.85         5.91 o                         
  -4   7   9          7.23          6.04         5.03 o                         
  -3   7   9        163.92        180.67        12.76 o                         
  -2   7   9        137.95        138.49        10.79 o                         
  -1   7   9          9.60         10.27         7.04 o                         
   0   7   9          0.22         -1.94         7.44 o                         
   1   7   9          3.03          4.15         4.46 o                         
   2   7   9         77.67         66.18         8.53 o                         
   3   7   9         34.23         43.30        14.14 o                         
   4   7   9         20.02         22.20        10.51 o                         
   5   7   9         11.27          3.70         6.89 o                         
  -5   8   9          1.90          1.40         7.20 o                         
  -4   8   9         14.60         24.17         7.37 o                         
  -3   8   9          0.19         23.48         7.14 o                         
  -2   8   9          0.00          2.73         4.81 o                         
  -1   8   9         37.67         55.24         9.02 o                         
   0   8   9         37.15         21.42         6.56 o                         
   1   8   9         14.96         18.45         6.69 o                         
   2   8   9          0.60          6.97         5.73 o                         
   3   8   9          8.27          6.41         5.63 o                         
   4   8   9         26.09         41.36        25.20 o                         
  -3   9   9          0.67          5.19         6.10 o                         
  -2   9   9          1.29          8.88        10.78 o                         
  -1   9   9         10.30         13.77         6.69 o                         
   0   9   9         26.29         35.98         8.91 o                         
   1   9   9          3.11          3.46         7.44 o                         
   2   9   9         41.04         59.70        13.52 o                         
   3   9   9          5.19          5.62         6.18 o                         
  -2 -10  10         20.16         18.67        10.33 o                         
  -1 -10  10        131.12        152.58        19.87 o                         
   0 -10  10         46.02         41.38         7.40 o                         
   1 -10  10         16.94          8.50         4.80 o                         
   2 -10  10          6.70          0.96         8.04 o                         
  -4  -9  10         24.32         12.84         6.63 o                         
  -3  -9  10          6.50         15.84         5.90 o                         
  -2  -9  10         89.86         88.30        14.18 o                         
  -1  -9  10         43.50         49.07        18.06 o                         
   0  -9  10          2.58          2.24         3.20 o                         
   1  -9  10         44.09         59.17        11.55 o                         
   2  -9  10          1.03          2.24         3.88 o                         
   3  -9  10         11.00         26.85        20.45 o                         
   4  -9  10         22.63         10.48         6.85 o                         
  -5  -8  10         48.50         56.15        10.26 o                         
  -4  -8  10         85.37        109.14        15.83 o                         
  -3  -8  10         24.92         26.02         9.00 o                         
  -2  -8  10          8.41          5.52         4.43 o                         
  -1  -8  10         97.60         87.91        19.25 o                         
   0  -8  10         10.83         28.47        14.11 o                         
   1  -8  10          2.52          3.38         4.94 o                         
   2  -8  10         46.03         50.01         9.31 o                         
   3  -8  10         16.80         12.76         5.55 o                         
   4  -8  10         71.04         95.56        10.61 o                         
   5  -8  10         28.93         22.26         7.84 o                         
  -6  -7  10         31.11         39.48         8.55 o                         
  -5  -7  10         11.28         16.56         6.22 o                         
  -4  -7  10         12.26         19.89         5.69 o                         
  -3  -7  10          3.67         -1.45         4.78 o                         
  -2  -7  10          6.21          4.72         3.56 o                         
  -1  -7  10          5.96          4.05         3.94 o                         
   0  -7  10         10.37          7.08         2.60 o                         
   1  -7  10        170.16        151.00        10.83 o                         
   2  -7  10          0.82          3.63         3.56 o                         
   3  -7  10          0.01          6.77         4.46 o                         
   4  -7  10         26.93         23.50         6.97 o                         
   5  -7  10          8.34         12.45         8.29 o                         
  -6  -6  10          2.23         10.03         5.55 o                         
  -5  -6  10          0.62          0.80         3.69 o                         
  -4  -6  10        134.55        117.98         9.17 o                         
  -3  -6  10         67.45         70.88         7.00 o                         
  -2  -6  10         31.17         18.98         5.85 o                         
  -1  -6  10         50.00         46.01         5.06 o                         
   0  -6  10          0.01          1.04         1.79 o                         
   1  -6  10        286.41        262.13        11.47 o                         
   2  -6  10         24.31         31.29         9.35 o                         
   3  -6  10          0.07          2.58         3.71 o                         
   4  -6  10          0.53          3.61         4.48 o                         
   5  -6  10         20.99         29.55         7.75 o                         
   6  -6  10         15.85         20.18         7.81 o                         
  -7  -5  10          0.19          6.79         5.70 o                         
  -6  -5  10          2.92          8.17         5.57 o                         
  -5  -5  10          4.09          3.09         3.82 o                         
  -4  -5  10         67.08         46.92         7.38 o                         
  -3  -5  10        258.38        247.65        11.11 o                         
  -2  -5  10        188.33        177.86        19.72 o                         
  -1  -5  10          2.29          2.98         1.73 o                         
   0  -5  10          0.42         -2.38         2.41 o                         
   1  -5  10          5.89          2.23         2.51 o                         
   2  -5  10         42.53         42.78         5.42 o                         
   3  -5  10         61.91         73.11         7.13 o                         
   4  -5  10         31.53         47.67        11.71 o                         
   5  -5  10          0.98          1.33         3.89 o                         
   6  -5  10          3.71          4.49         5.20 o                         
   7  -5  10          5.69          7.61         6.80 o                         
  -7  -4  10         24.33         23.84         7.15 o                         
  -6  -4  10          9.48         11.10         5.30 o                         
  -5  -4  10          3.81          4.69         4.12 o                         
  -4  -4  10          0.46          5.38         3.74 o                         
  -3  -4  10         85.92         88.35         7.23 o                         
  -2  -4  10         27.98         34.73        10.37 o                         
  -1  -4  10         19.41         28.65         4.25 o                         
   0  -4  10         61.00         61.48         3.85 o                         
   1  -4  10         52.29         46.11         5.64 o                         
   2  -4  10        152.13        137.32         8.07 o                         
   3  -4  10         88.93         81.47         7.21 o                         
   4  -4  10        115.17        134.08         9.63 o                         
   5  -4  10         41.89         43.70         7.24 o                         
   6  -4  10         10.11         12.33         6.17 o                         
   7  -4  10          0.04          9.00         9.98 o                         
  -7  -3  10         18.18         27.32         7.44 o                         
  -6  -3  10          5.12          5.62         4.61 o                         
  -5  -3  10          0.80         -1.75         3.20 o                         
  -4  -3  10        263.42        264.50        17.04 o                         
  -3  -3  10          0.02          2.21         2.78 o                         
  -2  -3  10        204.32        202.84         8.34 o                         
  -1  -3  10        186.59        181.73         5.37 o                         
   0  -3  10         38.22         44.38         3.28 o                         
   1  -3  10        118.99        117.81         4.68 o                         
   2  -3  10         29.27         31.22         4.50 o                         
   3  -3  10         88.27         92.83         7.06 o                         
   4  -3  10        202.81        226.65        17.42 o                         
   5  -3  10         92.73         85.06         8.77 o                         
   6  -3  10         10.62         12.17         5.80 o                         
   7  -3  10         64.62         70.31        10.74 o                         
  -8  -2  10          4.19         12.13         6.60 o                         
  -7  -2  10          9.20         11.05         6.52 o                         
  -6  -2  10        202.04        190.98        11.56 o                         
  -5  -2  10         66.90         78.79         7.27 o                         
  -4  -2  10        487.17        493.78        15.59 o                         
  -3  -2  10          8.86         14.90         3.67 o                         
  -2  -2  10          0.05          1.52         1.31 o                         
  -1  -2  10        126.39        124.79         4.29 o                         
   0  -2  10        566.57        565.19        13.94 o                         
   1  -2  10        171.05        161.33         9.69 o                         
   2  -2  10        521.88        508.09        12.87 o                         
   3  -2  10        262.15        257.63        12.57 o                         
   4  -2  10        121.56        133.36         8.93 o                         
   5  -2  10         18.78         23.37         5.67 o                         
   6  -2  10        295.31        299.48        16.23 o                         
   7  -2  10          0.08          8.78         5.81 o                         
  -8  -1  10        134.82        136.13        13.06 o                         
  -7  -1  10         18.43         23.07         6.22 o                         
  -6  -1  10         51.00         55.38         7.40 o                         
  -5  -1  10         19.40         24.04         5.12 o                         
  -4  -1  10         19.58         37.33         5.12 o                         
  -3  -1  10        106.10        101.24         5.86 o                         
  -2  -1  10        315.04        293.64         6.73 o                         
  -1  -1  10         28.53         30.46         2.85 o                         
   0  -1  10          1.99          2.05         1.81 o                         
   1  -1  10         37.43         37.37         4.68 o                         
   2  -1  10        446.05        483.60        13.18 o                         
   3  -1  10        155.06        160.17         8.48 o                         
   4  -1  10        110.05        113.23         7.14 o                         
   5  -1  10         27.34         34.17         6.02 o                         
   6  -1  10          5.82          5.28         4.86 o                         
   7  -1  10          2.08          2.47         4.90 o                         
  -8   0  10         28.88         34.79         8.35 o                         
  -7   0  10         22.45         22.87         6.29 o                         
  -6   0  10         43.28         49.81        15.81 o                         
  -5   0  10        196.60        213.20        11.61 o                         
  -4   0  10        201.89        230.40        23.79 o                         
  -3   0  10        212.77        224.48         8.49 o                         
  -2   0  10        571.60        583.38        18.23 o                         
  -1   0  10          0.04         -0.24         1.40 o                         
   0   0  10        173.23        180.01         5.49 o                         
   1   0  10         47.94         47.66         3.36 o                         
   2   0  10          4.29          3.40         2.01 o                         
   3   0  10         20.50         22.39         3.06 o                         
   4   0  10          3.06          3.01         2.24 o                         
   5   0  10         85.27         75.11         5.82 o                         
   6   0  10         42.17         21.59         5.88 o                         
   7   0  10          5.93          4.38         6.19 o                         
  -8   1  10         30.89         42.34        15.29 o                         
  -7   1  10         17.72          7.94         5.13 o                         
  -6   1  10         88.72        102.58        11.22 o                         
  -5   1  10          4.82          7.95         6.41 o                         
  -4   1  10         14.94         23.39         6.01 o                         
  -3   1  10         63.90         73.89         4.23 o                         
  -2   1  10          0.73          2.01         2.17 o                         
  -1   1  10         38.76         39.39         2.81 o                         
   0   1  10         89.48         92.90         4.47 o                         
   1   1  10         93.16         76.49         4.88 o                         
   2   1  10          1.00         -0.12         1.83 o                         
   3   1  10        152.06        149.01         6.22 o                         
   4   1  10         73.47         61.54         6.19 o                         
   5   1  10          9.87          3.47         2.46 o                         
   6   1  10         28.41         20.79         7.26 o                         
   7   1  10         11.23          8.72         7.48 o                         
  -7   2  10         46.21         45.28         7.69 o                         
  -6   2  10         76.78         86.68        20.13 o                         
  -5   2  10         16.31         28.32         9.16 o                         
  -4   2  10         38.15         25.96         3.11 o                         
  -3   2  10          5.54          4.91         2.11 o                         
  -2   2  10          0.42          0.96         1.47 o                         
  -1   2  10          0.02          2.31         1.67 o                         
   0   2  10         27.92         31.67         2.41 o                         
   1   2  10          0.02          1.02         1.31 o                         
   2   2  10          0.45          2.09         2.18 o                         
   3   2  10        158.59        155.03         9.91 o                         
   4   2  10          0.59          6.82         3.56 o                         
   5   2  10         37.06         38.17         5.30 o                         
   6   2  10          0.16          0.64         2.63 o                         
   7   2  10          3.40         -1.33         6.27 o                         
  -7   3  10         11.51          0.49         4.72 o                         
  -6   3  10        106.66         95.10         8.40 o                         
  -5   3  10          6.04          2.15         3.14 o                         
  -4   3  10         35.56         31.25         3.39 o                         
  -3   3  10         38.74         32.87         3.06 o                         
  -2   3  10        120.88         96.19         4.69 o                         
  -1   3  10          2.37         -0.81         3.28 o                         
   0   3  10        251.49        254.86        10.27 o                         
   1   3  10         71.53         74.89        11.26 o                         
   2   3  10          9.41         28.23         8.25 o                         
   3   3  10        368.42        353.21        16.37 o                         
   4   3  10        100.17        109.92         7.98 o                         
   5   3  10          0.36          3.99         3.48 o                         
   6   3  10         25.69         32.63         5.62 o                         
   7   3  10          0.81          1.09         7.25 o                         
  -7   4  10          9.34         11.17         5.76 o                         
  -6   4  10         17.46         13.05         5.29 o                         
  -5   4  10          0.17         -1.33         2.43 o                         
  -4   4  10         66.19         46.78         4.27 o                         
  -3   4  10          4.56          2.88         2.34 o                         
  -2   4  10         24.22         15.87         4.09 o                         
  -1   4  10        539.83        496.13        22.96 o                         
   0   4  10         64.71         59.89        15.91 o                         
   1   4  10          7.92          7.33         4.12 o                         
   2   4  10         43.29         50.68         6.66 o                         
   3   4  10         23.10         34.58        10.01 o                         
   4   4  10         14.33         18.26         5.49 o                         
   5   4  10         10.53          5.60         4.08 o                         
   6   4  10         82.06         91.21         9.26 o                         
  -6   5  10         24.71         47.50         8.57 o                         
  -5   5  10         10.72          5.77         3.25 o                         
  -4   5  10         19.60         19.41         7.39 o                         
  -3   5  10          0.31          2.51         5.43 o                         
  -2   5  10         12.69         11.04         9.45 o                         
  -1   5  10        154.50        154.99        10.43 o                         
   0   5  10        141.52        140.79         9.12 o                         
   1   5  10         33.37         44.78         7.11 o                         
   2   5  10          2.28         -0.81         3.37 o                         
   3   5  10          4.32         -0.51         3.41 o                         
   4   5  10          2.16          6.86         6.03 o                         
   5   5  10         20.13         20.04        12.75 o                         
   6   5  10         17.10         16.15         8.61 o                         
  -5   6  10         14.11         12.11         5.79 o                         
  -4   6  10          2.61         -2.47         4.53 o                         
  -3   6  10         29.87         25.11         9.23 o                         
  -2   6  10         11.58          7.48         4.93 o                         
  -1   6  10          0.04         -1.58         6.30 o                         
   0   6  10          8.46          6.80         4.92 o                         
   1   6  10         11.27         14.82         5.84 o                         
   2   6  10          9.14         -2.56         4.19 o                         
   3   6  10          3.20         -3.74         4.67 o                         
   4   6  10         17.68         13.52         5.88 o                         
   5   6  10          1.37          4.35         4.72 o                         
  -5   7  10         11.46         12.57         7.94 o                         
  -4   7  10          0.54          1.02         4.24 o                         
  -3   7  10          1.58         -0.30         3.95 o                         
  -2   7  10         21.08         20.56         6.65 o                         
  -1   7  10          7.14         12.79         8.72 o                         
   0   7  10          0.04         -0.67         3.57 o                         
   1   7  10         14.55         14.55         6.19 o                         
   2   7  10          4.46          1.79         4.48 o                         
   3   7  10         21.97         39.46         8.34 o                         
   4   7  10          1.29          1.98         4.72 o                         
   5   7  10          6.52          9.51         6.09 o                         
  -4   8  10          0.51          8.02         6.12 o                         
  -3   8  10          2.49         13.19        13.57 o                         
  -2   8  10          0.04          4.65         7.72 o                         
  -1   8  10          6.19          9.86         9.24 o                         
   0   8  10          8.21         27.15        13.64 o                         
   1   8  10          0.01         10.88         6.37 o                         
   2   8  10         32.50         27.49         7.95 o                         
   3   8  10          1.13          5.77         6.41 o                         
   4   8  10          2.98          2.45         6.55 o                         
  -2   9  10          0.78          8.86         7.01 o                         
  -1   9  10          2.04         10.62        18.17 o                         
   0   9  10         20.98         30.70         8.77 o                         
   1   9  10          0.27          7.72         8.69 o                         
   2   9  10          1.63          1.80         5.57 o                         
  -1 -10  11         98.28         77.36        16.37 o                         
   0 -10  11        116.02        102.26        18.75 o                         
  -3  -9  11          2.59         16.15         6.81 o                         
  -2  -9  11        110.97        120.74        10.90 o                         
  -1  -9  11          3.29          1.21         6.80 o                         
   0  -9  11         42.87         48.41        15.89 o                         
   1  -9  11          2.76          0.84         6.25 o                         
   2  -9  11          0.21         -0.91         4.43 o                         
   3  -9  11          0.67         -0.27         3.98 o                         
  -4  -8  11         15.65         24.18         7.14 o                         
  -3  -8  11          2.43          0.11         3.31 o                         
  -2  -8  11          1.17          2.43         3.91 o                         
  -1  -8  11         29.76         18.15         5.44 o                         
   0  -8  11         32.09         22.40        10.05 o                         
   1  -8  11         39.96         33.66         5.89 o                         
   2  -8  11          1.21         -0.23         3.40 o                         
   3  -8  11          0.26         -2.32         4.40 o                         
   4  -8  11          1.93         -1.30         7.08 o                         
  -5  -7  11         49.99         47.21         9.84 o                         
  -4  -7  11          4.02          4.33         4.45 o                         
  -3  -7  11         31.95         34.05         8.35 o                         
  -2  -7  11          3.64          3.75         3.94 o                         
  -1  -7  11         15.03         13.08         2.82 o                         
   0  -7  11         71.11         55.41         4.44 o                         
   1  -7  11         20.97         31.92         9.67 o                         
   2  -7  11          9.67         12.84         5.04 o                         
   3  -7  11        104.44        125.67        26.49 o                         
   4  -7  11         89.43        100.86        10.69 o                         
   5  -7  11         30.59         38.41         8.68 o                         
  -6  -6  11          1.81          4.34         5.33 o                         
  -5  -6  11          5.92         -3.95         4.81 o                         
  -4  -6  11          7.32          2.37         3.92 o                         
  -3  -6  11          6.47         14.04         5.25 o                         
  -2  -6  11          0.04         -0.40         2.83 o                         
  -1  -6  11          7.71          7.10         2.39 o                         
   0  -6  11         39.57         34.08         3.76 o                         
   1  -6  11          0.05         -3.25         3.25 o                         
   2  -6  11        106.47        104.68        10.44 o                         
   3  -6  11          9.97          9.90         5.55 o                         
   4  -6  11         62.72        408.70       230.90 o                         
   5  -6  11         11.49         20.14         7.12 o                         
   6  -6  11          6.79         10.70         6.93 o                         
  -6  -5  11          6.11          7.71         5.69 o                         
  -5  -5  11          5.91          6.14         6.01 o                         
  -4  -5  11         17.67         14.81         4.96 o                         
  -3  -5  11         32.35         34.82        10.60 o                         
  -2  -5  11        548.18        528.64        17.86 o                         
  -1  -5  11        130.66         99.39         9.71 o                         
   0  -5  11        319.32        275.90         8.21 o                         
   1  -5  11          2.01          4.72         2.43 o                         
   2  -5  11          0.03          5.61         3.60 o                         
   3  -5  11         34.26         51.03         7.10 o                         
   4  -5  11         37.12         50.50         7.77 o                         
   5  -5  11          0.11         -2.57         4.58 o                         
   6  -5  11         25.09         30.27         8.38 o                         
  -7  -4  11          3.88          5.98         5.83 o                         
  -6  -4  11         92.06        103.89        10.32 o                         
  -5  -4  11          4.71          4.29         4.25 o                         
  -4  -4  11         30.10         22.05         5.13 o                         
  -3  -4  11          0.33         -3.51         3.51 o                         
  -2  -4  11          5.70         10.96         3.89 o                         
  -1  -4  11        147.02        138.35        11.58 o                         
   0  -4  11        166.67        154.23         5.91 o                         
   1  -4  11          4.09          7.63         4.20 o                         
   2  -4  11          3.95         11.81         4.03 o                         
   3  -4  11         45.60         47.82         6.46 o                         
   4  -4  11        348.91        389.65        17.17 o                         
   5  -4  11          5.01          4.79         7.40 o                         
   6  -4  11        118.90        135.72        12.86 o                         
  -7  -3  11         13.92         40.23        25.42 o                         
  -6  -3  11         12.54         14.28         5.73 o                         
  -5  -3  11          8.08          6.43         6.52 o                         
  -4  -3  11          5.58         11.93         7.83 o                         
  -3  -3  11        518.43        496.23        15.37 o                         
  -2  -3  11          5.11         12.37         3.61 o                         
  -1  -3  11         37.56         45.65         3.89 o                         
   0  -3  11        242.34        247.28         7.32 o                         
   1  -3  11         41.67         39.80         4.53 o                         
   2  -3  11        626.60        637.24        13.37 o                         
   3  -3  11        829.93        814.61        22.47 o                         
   4  -3  11         33.30         43.05         6.58 o                         
   5  -3  11          0.47         -2.65         4.20 o                         
   6  -3  11        102.54         99.67        11.20 o                         
   7  -3  11         20.35          6.53         6.80 o                         
  -7  -2  11          1.66          0.74         3.99 o                         
  -6  -2  11         19.24         15.72         5.50 o                         
  -5  -2  11         53.62         47.15         6.75 o                         
  -4  -2  11        219.26        217.39        10.45 o                         
  -3  -2  11         26.32         31.23         4.63 o                         
  -2  -2  11        129.94        113.30         7.43 o                         
  -1  -2  11         83.37         74.98         8.24 o                         
   0  -2  11        521.37        479.51        19.36 o                         
   1  -2  11          2.30          4.77         3.45 o                         
   2  -2  11        312.88        313.24         9.67 o                         
   3  -2  11         67.78         65.27         7.63 o                         
   4  -2  11        713.12        749.57        22.94 o                         
   5  -2  11         83.03         78.78        19.95 o                         
   6  -2  11          6.20          2.39         4.52 o                         
   7  -2  11          7.45          0.15         5.35 o                         
  -7  -1  11          1.45         -5.11         5.11 o                         
  -6  -1  11          1.61          6.34         4.64 o                         
  -5  -1  11        152.42        162.88        10.09 o                         
  -4  -1  11        637.25        661.74        19.09 o                         
  -3  -1  11        156.98        167.27         8.26 o                         
  -2  -1  11        440.47        436.39        10.18 o                         
  -1  -1  11         33.87         38.00         6.93 o                         
   0  -1  11       1156.05       1206.08        24.29 o                         
   1  -1  11        277.72        263.66         7.87 o                         
   2  -1  11         49.41         54.38         4.28 o                         
   3  -1  11         15.38         13.61         2.86 o                         
   4  -1  11          8.02          5.62         2.26 o                         
   5  -1  11         18.03         14.18         5.49 o                         
   6  -1  11          1.51          1.32         3.83 o                         
   7  -1  11          0.14          3.15         5.64 o                         
  -7   0  11         38.75         48.17        12.06 o                         
  -6   0  11        247.91        245.33        13.20 o                         
  -5   0  11         29.27         23.17         5.21 o                         
  -4   0  11        301.55        302.12        12.01 o                         
  -3   0  11         36.89         41.78         4.71 o                         
  -2   0  11        109.49        102.03         4.98 o                         
  -1   0  11        241.79        230.71         8.39 o                         
   0   0  11          0.00          5.12         2.95 o                         
   1   0  11         52.81         56.15         4.45 o                         
   2   0  11         41.79         37.47         4.75 o                         
   3   0  11          0.13         -2.38         2.38 o                         
   4   0  11         13.38         13.82         3.09 o                         
   5   0  11          0.01          5.87         4.20 o                         
   6   0  11         67.29         61.08         7.76 o                         
   7   0  11         11.02          4.26         5.22 o                         
  -7   1  11         13.66         14.70         5.99 o                         
  -6   1  11        224.52        210.19        11.65 o                         
  -5   1  11         85.40        101.56         8.60 o                         
  -4   1  11        133.94        145.96         7.71 o                         
  -3   1  11        394.58        382.30        12.60 o                         
  -2   1  11          0.70          2.55         1.77 o                         
  -1   1  11        113.23        128.74         5.14 o                         
   0   1  11          0.26          1.15         1.96 o                         
   1   1  11         10.08          4.80         2.25 o                         
   2   1  11         52.97         43.39         5.37 o                         
   3   1  11        143.44        139.16        10.98 o                         
   4   1  11         31.82         44.85        13.61 o                         
   5   1  11          2.45          2.61         2.55 o                         
   6   1  11          0.00          2.03         4.05 o                         
  -7   2  11         35.91         57.84        22.00 o                         
  -6   2  11          9.17          7.93         4.62 o                         
  -5   2  11         54.19         43.56         6.23 o                         
  -4   2  11         14.65         12.75         4.01 o                         
  -3   2  11          0.05         -2.09         2.09 o                         
  -2   2  11          3.15          2.22         1.82 o                         
  -1   2  11          5.94          1.85         2.00 o                         
   0   2  11         35.77         32.50         4.83 o                         
   1   2  11         47.82         43.13         5.57 o                         
   2   2  11         24.43         22.32         4.90 o                         
   3   2  11         19.33         35.31        13.55 o                         
   4   2  11          0.22          2.10         3.08 o                         
   5   2  11         36.64         30.10         5.07 o                         
   6   2  11         95.21         83.94         7.42 o                         
   7   2  11         21.82         23.80        11.50 o                         
  -7   3  11         25.24         10.50         6.25 o                         
  -6   3  11          3.65          0.31         3.43 o                         
  -5   3  11         32.85         31.00         5.42 o                         
  -4   3  11          3.54          2.57         3.79 o                         
  -3   3  11          7.63          5.47         2.89 o                         
  -2   3  11         79.85         73.39         5.27 o                         
  -1   3  11         86.63         70.10        10.26 o                         
   0   3  11        207.19        266.30        12.52 o                         
   1   3  11         93.59         66.80         7.12 o                         
   2   3  11         46.99         61.92         9.37 o                         
   3   3  11          9.44          3.83         4.55 o                         
   4   3  11         29.87         44.88        11.04 o                         
   5   3  11          6.88          5.72         3.72 o                         
   6   3  11        185.70        194.14        23.69 o                         
  -6   4  11          1.17          1.93         4.09 o                         
  -5   4  11          0.64          1.49         6.36 o                         
  -4   4  11          8.09         22.87        11.00 o                         
  -3   4  11         17.08          9.37         5.18 o                         
  -2   4  11         69.75         58.91        10.36 o                         
  -1   4  11         67.77         62.84        16.53 o                         
   0   4  11        420.31        430.81        31.94 o                         
   1   4  11        145.77        148.94        10.61 o                         
   2   4  11          6.60         10.61         4.80 o                         
   3   4  11          0.00          5.48         4.30 o                         
   4   4  11         24.71         20.26         7.30 o                         
   5   4  11          3.07          7.79         5.81 o                         
   6   4  11         13.16          9.87         4.97 o                         
  -6   5  11          8.23          7.64         9.81 o                         
  -5   5  11          0.32          3.87         4.75 o                         
  -4   5  11         99.56        129.21        13.08 o                         
  -3   5  11         93.06         90.45        16.45 o                         
  -2   5  11         14.53         10.24         6.43 o                         
  -1   5  11        141.43        167.01        12.02 o                         
   0   5  11         16.63         22.98         6.07 o                         
   1   5  11         13.38         19.63         5.99 o                         
   2   5  11         41.47         52.20         7.60 o                         
   3   5  11         29.64         32.32         6.95 o                         
   4   5  11          0.45          5.04         7.98 o                         
   5   5  11          6.36          1.76         4.25 o                         
  -5   6  11         12.07         10.24        10.26 o                         
  -4   6  11          1.55         -5.50         5.50 o                         
  -3   6  11         34.65         30.41         7.70 o                         
  -2   6  11          1.44          1.87         4.42 o                         
  -1   6  11         72.13         61.41         8.62 o                         
   0   6  11          6.64          3.77         4.96 o                         
   1   6  11         32.20         37.07         6.80 o                         
   2   6  11         56.91         72.50         9.34 o                         
   3   6  11          1.65          3.76         5.17 o                         
   4   6  11         55.23         65.21         9.63 o                         
   5   6  11         38.33         17.62         8.87 o                         
  -4   7  11         17.90         12.66         6.80 o                         
  -3   7  11          0.83         11.14         8.14 o                         
  -2   7  11          1.69          8.61         6.18 o                         
  -1   7  11         27.60         38.22         8.59 o                         
   0   7  11          0.02         11.93         9.05 o                         
   1   7  11          6.79          4.79         5.10 o                         
   2   7  11         11.15         24.15         7.32 o                         
   3   7  11          0.58          6.82         5.90 o                         
   4   7  11          0.05         -2.91         5.45 o                         
  -3   8  11         22.43         23.21         8.43 o                         
  -2   8  11          7.95         18.38         8.36 o                         
  -1   8  11          3.63          8.28         9.03 o                         
   0   8  11          6.84         11.92         6.57 o                         
   1   8  11          0.05          4.17         7.90 o                         
   2   8  11         30.26         29.31         8.95 o                         
   3   8  11          0.64          1.77         9.64 o                         
  -2  -9  12          0.04          5.47         7.92 o                         
  -1  -9  12         22.72          1.17         7.32 o                         
   0  -9  12         22.56          6.20         8.93 o                         
   1  -9  12          1.66          0.16         3.48 o                         
   2  -9  12          0.24          4.20         4.85 o                         
  -4  -8  12          5.02          3.17         5.41 o                         
  -3  -8  12         68.76         37.21        19.61 o                         
  -2  -8  12         57.03         56.10         8.19 o                         
  -1  -8  12         49.11         44.88        16.29 o                         
   0  -8  12          4.11          1.44         3.00 o                         
   1  -8  12          2.62          2.17         5.99 o                         
   2  -8  12         11.84          5.51         6.40 o                         
   3  -8  12          8.73          1.00         5.19 o                         
  -5  -7  12          0.56         -0.47         4.26 o                         
  -4  -7  12          9.90         12.95         6.08 o                         
  -3  -7  12         81.65        101.63         9.84 o                         
  -2  -7  12          2.01         -2.38         5.59 o                         
  -1  -7  12          2.73         -3.86         4.05 o                         
   0  -7  12         33.53         31.49         5.02 o                         
   1  -7  12         16.06         12.10         4.45 o                         
   2  -7  12        103.53         86.64         8.93 o                         
   3  -7  12          1.58         -3.92         4.54 o                         
   4  -7  12          2.19          0.48         4.07 o                         
  -5  -6  12          1.11          2.38         7.32 o                         
  -4  -6  12          0.18         -1.82         5.49 o                         
  -3  -6  12         17.55         22.73         5.81 o                         
  -2  -6  12         22.08         16.26         9.73 o                         
  -1  -6  12         57.09         77.25        14.66 o                         
   0  -6  12         21.95         14.65         3.16 o                         
   1  -6  12          6.42          6.99         4.66 o                         
   2  -6  12          9.16          2.89         3.68 o                         
   3  -6  12          0.26          0.56         3.49 o                         
   4  -6  12          7.06          6.81         5.35 o                         
   5  -6  12          0.31          1.22         6.05 o                         
  -6  -5  12        139.33        138.31        30.09 o                         
  -5  -5  12         12.12         17.75         6.31 o                         
  -4  -5  12        132.53        126.72        10.16 o                         
  -3  -5  12          2.05          6.35         4.28 o                         
  -2  -5  12         10.72          9.10         4.25 o                         
  -1  -5  12         31.58         26.00         3.61 o                         
   0  -5  12         51.84         65.97         4.84 o                         
   1  -5  12          0.84          3.86         2.60 o                         
   2  -5  12         73.87         74.35         7.59 o                         
   3  -5  12          0.00          1.86         9.77 o                         
   4  -5  12        106.95        124.32        11.31 o                         
   5  -5  12          0.43         -4.54         5.55 o                         
   6  -5  12         15.29         27.75         8.42 o                         
  -6  -4  12          0.00          0.66         4.06 o                         
  -5  -4  12         66.51         57.49         8.10 o                         
  -4  -4  12         16.14         14.20         6.26 o                         
  -3  -4  12        473.36        497.52        17.28 o                         
  -2  -4  12        481.48        464.32        15.96 o                         
  -1  -4  12          1.08          2.38         1.96 o                         
   0  -4  12          1.43         -0.73         1.80 o                         
   1  -4  12         40.00         38.96         7.98 o                         
   2  -4  12         95.48        129.40         9.58 o                         
   3  -4  12          0.01          8.56         4.47 o                         
   4  -4  12        288.99        265.79        17.05 o                         
   5  -4  12         37.34         32.26        12.03 o                         
   6  -4  12         37.34         57.35        10.10 o                         
  -7  -3  12         76.54         78.28        10.94 o                         
  -6  -3  12         41.10         35.25         7.53 o                         
  -5  -3  12         20.83         13.66         5.29 o                         
  -4  -3  12         24.46         42.23        12.77 o                         
  -3  -3  12         11.82         13.14         4.36 o                         
  -2  -3  12        269.60        286.28        15.66 o                         
  -1  -3  12          2.52          1.89         1.87 o                         
   0  -3  12         65.18         61.20         4.42 o                         
   1  -3  12         87.39         97.63         7.00 o                         
   2  -3  12         27.08         29.48         5.33 o                         
   3  -3  12        196.04        190.73        16.30 o                         
   4  -3  12        185.62        219.10        12.28 o                         
   5  -3  12          9.46         13.03         5.62 o                         
   6  -3  12          6.43         15.58         6.78 o                         
  -7  -2  12          4.13          9.64         6.31 o                         
  -6  -2  12         34.47         46.58         7.79 o                         
  -5  -2  12         62.84         59.23         7.77 o                         
  -4  -2  12         12.65         10.62         6.01 o                         
  -3  -2  12          5.26          5.76         3.66 o                         
  -2  -2  12        276.06        278.33        20.53 o                         
  -1  -2  12          4.36          4.88         2.27 o                         
   0  -2  12        171.34        174.62         6.14 o                         
   1  -2  12          1.01         -0.12         1.61 o                         
   2  -2  12         91.69        106.55         5.92 o                         
   3  -2  12          3.34         -0.68         2.08 o                         
   4  -2  12         52.93         54.22         7.82 o                         
   5  -2  12         31.29         27.53         7.02 o                         
   6  -2  12         15.96          9.36         5.88 o                         
  -7  -1  12          2.31          3.06         4.89 o                         
  -6  -1  12          0.01          0.31         3.32 o                         
  -5  -1  12          6.68          9.54         4.85 o                         
  -4  -1  12         10.56         15.80         4.76 o                         
  -3  -1  12          0.61         -1.89         2.84 o                         
  -2  -1  12        169.86        162.49         5.97 o                         
  -1  -1  12        134.25        126.38         5.63 o                         
   0  -1  12          8.13          7.10         2.56 o                         
   1  -1  12        406.29        416.33        13.13 o                         
   2  -1  12         47.17         51.33         4.49 o                         
   3  -1  12        136.32        139.44         6.58 o                         
   4  -1  12        199.68        168.57        14.00 o                         
   5  -1  12          2.57          3.49         4.54 o                         
   6  -1  12          1.99          0.29         4.13 o                         
  -7   0  12         14.18          6.89         5.47 o                         
  -6   0  12         94.52         96.27         9.79 o                         
  -5   0  12         22.63         22.79         5.34 o                         
  -4   0  12         60.32         70.33         8.79 o                         
  -3   0  12          8.34         26.34         8.02 o                         
  -2   0  12          2.55          1.80         2.12 o                         
  -1   0  12         35.27         39.97         3.68 o                         
   0   0  12          2.74          1.77         3.40 o                         
   1   0  12         49.19         56.44         4.58 o                         
   2   0  12         11.62         10.89         3.02 o                         
   3   0  12         22.97         23.21         3.60 o                         
   4   0  12         10.25          5.30         2.90 o                         
   5   0  12          7.48          5.42         4.41 o                         
   6   0  12          4.59         -1.41         3.84 o                         
  -7   1  12         68.61         85.96        20.70 o                         
  -6   1  12          6.22          5.23        12.46 o                         
  -5   1  12         41.96         50.78         6.73 o                         
  -4   1  12          0.30         -0.41         2.80 o                         
  -3   1  12         41.84         43.18         5.99 o                         
  -2   1  12        142.00        143.99         7.60 o                         
  -1   1  12          8.77          7.61         2.59 o                         
   0   1  12        226.96        233.40         7.93 o                         
   1   1  12         37.76         33.62         7.06 o                         
   2   1  12         72.74         74.94         4.55 o                         
   3   1  12        145.14        122.65         6.52 o                         
   4   1  12         20.68         18.50         3.58 o                         
   5   1  12          0.59          0.72         2.76 o                         
   6   1  12          0.70         14.31         9.81 o                         
  -7   2  12         59.66         55.58        10.98 o                         
  -6   2  12         61.53         49.97         7.49 o                         
  -5   2  12         70.37         80.44         7.16 o                         
  -4   2  12          1.03         -2.68         2.97 o                         
  -3   2  12         15.58         19.46         5.86 o                         
  -2   2  12        174.04        157.90         5.74 o                         
  -1   2  12          8.20          6.51         3.45 o                         
   0   2  12         29.15         26.73         6.31 o                         
   1   2  12         69.14         67.20         9.87 o                         
   2   2  12         78.66         70.55         7.38 o                         
   3   2  12         43.64         47.98        11.05 o                         
   4   2  12         30.21         35.37         5.99 o                         
   5   2  12          3.74         -0.33         2.87 o                         
   6   2  12          0.81         10.02         9.49 o                         
  -6   3  12        133.43        132.13        21.79 o                         
  -5   3  12         16.34         11.28         4.99 o                         
  -4   3  12        121.19         86.30        12.02 o                         
  -3   3  12         28.17         25.44         3.77 o                         
  -2   3  12          0.01          2.81         2.22 o                         
  -1   3  12          5.59          3.16         3.76 o                         
   0   3  12        369.94        381.06        20.31 o                         
   1   3  12          0.06         -0.21         3.28 o                         
   2   3  12         14.34         24.36         5.89 o                         
   3   3  12         30.81         38.54         6.26 o                         
   4   3  12          1.27          5.31         4.14 o                         
   5   3  12         32.45         24.00        13.58 o                         
   6   3  12          7.00          1.50         3.70 o                         
  -6   4  12          3.85          3.35         5.09 o                         
  -5   4  12         25.94         18.89         9.09 o                         
  -4   4  12         82.88         56.37        17.28 o                         
  -3   4  12         24.85         12.14        15.06 o                         
  -2   4  12         42.03         40.75        11.56 o                         
  -1   4  12          0.57          1.61         5.08 o                         
   0   4  12         12.19         13.56         5.50 o                         
   1   4  12          5.64         -1.52         4.04 o                         
   2   4  12         17.42         16.44         5.98 o                         
   3   4  12         49.35         40.11         9.23 o                         
   4   4  12          0.47          8.09         6.33 o                         
   5   4  12          9.18          5.48         4.62 o                         
  -5   5  12         21.04         24.69        12.66 o                         
  -4   5  12          0.27         -3.32         4.17 o                         
  -3   5  12         27.46         32.40         7.61 o                         
  -2   5  12          3.27          4.14         4.72 o                         
  -1   5  12        440.27        402.57        23.40 o                         
   0   5  12        210.93        207.58        13.33 o                         
   1   5  12          0.09         -1.73         4.47 o                         
   2   5  12          7.66         10.84         6.67 o                         
   3   5  12          0.07         -0.52         3.85 o                         
   4   5  12          0.19         -0.67         4.17 o                         
   5   5  12          2.20          8.43         5.90 o                         
  -5   6  12         15.19         31.93        15.52 o                         
  -4   6  12          0.03         13.68         6.71 o                         
  -3   6  12          2.17          8.70         6.22 o                         
  -2   6  12          5.23         15.68        11.07 o                         
  -1   6  12          0.03          4.22         7.76 o                         
   0   6  12         83.92         77.22        10.66 o                         
   1   6  12          4.95          6.53         5.59 o                         
   2   6  12         29.32         27.63        10.76 o                         
   3   6  12         16.08          2.84         5.00 o                         
   4   6  12          3.05          4.17         5.44 o                         
  -3   7  12          0.33          2.41         5.44 o                         
  -2   7  12         13.03         17.63         7.38 o                         
  -1   7  12          1.88          5.71        10.74 o                         
   0   7  12         53.10         70.71        10.58 o                         
   1   7  12          0.12          1.98         4.96 o                         
   2   7  12         49.65         20.14         7.95 o                         
   3   7  12         24.83         19.97         8.05 o                         
  -2   8  12          5.77         12.34        10.40 o                         
  -1   8  12          2.34         15.09        14.56 o                         
   0   8  12         53.15         58.71        21.75 o                         
   1   8  12          0.40          7.49         6.71 o                         
  -3  -8  13          4.45          2.10         4.97 o                         
  -2  -8  13          1.58          3.19         4.94 o                         
  -1  -8  13          3.34         13.15        10.14 o                         
   0  -8  13          8.44          0.61         6.39 o                         
   1  -8  13          5.85          0.93         3.42 o                         
   2  -8  13          0.11          4.23         5.38 o                         
  -4  -7  13          5.80          5.04         5.44 o                         
  -3  -7  13          4.69          5.02         5.11 o                         
  -2  -7  13         48.56         66.57        22.40 o                         
  -1  -7  13         17.68          9.32         6.56 o                         
   0  -7  13          4.99          6.57         3.91 o                         
   1  -7  13         20.55         17.03         5.07 o                         
   2  -7  13          0.00         -1.46         4.00 o                         
   3  -7  13          1.64          3.08         4.77 o                         
   4  -7  13         12.88          6.76         5.96 o                         
  -5  -6  13         21.12         18.06         9.41 o                         
  -4  -6  13         19.21         24.41         8.91 o                         
  -3  -6  13         19.31         31.60        15.77 o                         
  -2  -6  13         20.47         13.34         6.74 o                         
  -1  -6  13          9.64          9.52         7.28 o                         
   0  -6  13         58.29         43.24         4.55 o                         
   1  -6  13        112.53         98.61         8.19 o                         
   2  -6  13         24.81         18.17         6.33 o                         
   3  -6  13          4.32          3.11         4.65 o                         
   4  -6  13         61.20         76.90        10.34 o                         
  -5  -5  13          1.22         -1.22         4.39 o                         
  -4  -5  13          1.77          1.92         6.46 o                         
  -3  -5  13         12.93         14.08         5.35 o                         
  -2  -5  13         24.38         30.97         9.22 o                         
  -1  -5  13         42.34         49.23         9.70 o                         
   0  -5  13         11.38          6.90         4.02 o                         
   1  -5  13        119.84        108.88         7.98 o                         
   2  -5  13          1.39          6.67         6.21 o                         
   3  -5  13         40.62         48.27        14.40 o                         
   4  -5  13         83.03        107.52        11.87 o                         
   5  -5  13         28.43         23.21         7.60 o                         
  -6  -4  13         20.00         12.13         8.16 o                         
  -5  -4  13          1.99          3.37         4.65 o                         
  -4  -4  13         24.11         33.48         6.52 o                         
  -3  -4  13        309.14        318.25        14.79 o                         
  -2  -4  13          0.49          7.33         4.36 o                         
  -1  -4  13          0.01          1.16         1.89 o                         
   0  -4  13          0.34          3.38         2.61 o                         
   1  -4  13          0.09          2.50         2.45 o                         
   2  -4  13         26.08         29.17        11.28 o                         
   3  -4  13         64.00         67.18         8.13 o                         
   4  -4  13         16.87          6.78         5.69 o                         
   5  -4  13          1.52          2.17         4.90 o                         
  -6  -3  13          0.02          1.69         4.74 o                         
  -5  -3  13          3.16          9.78         5.40 o                         
  -4  -3  13         57.75         57.09         7.45 o                         
  -3  -3  13         15.74         13.61         4.72 o                         
  -2  -3  13         47.67         49.93         6.16 o                         
  -1  -3  13          3.61          1.85         3.30 o                         
   0  -3  13         22.27         23.90         6.39 o                         
   1  -3  13         34.62         33.55         4.02 o                         
   2  -3  13        167.86        157.85         7.94 o                         
   3  -3  13         20.79         18.31         8.51 o                         
   4  -3  13        146.22        165.18        11.94 o                         
   5  -3  13         14.66         17.41         6.34 o                         
   6  -3  13         23.12         16.31         7.86 o                         
  -6  -2  13          0.56          3.71         5.17 o                         
  -5  -2  13         31.91         30.51         6.69 o                         
  -4  -2  13         66.01         85.58        10.40 o                         
  -3  -2  13         92.26         83.76         7.60 o                         
  -2  -2  13        174.64        177.01         9.41 o                         
  -1  -2  13         46.83         46.22         4.02 o                         
   0  -2  13        263.34        270.84         9.16 o                         
   1  -2  13          8.85          6.76         2.92 o                         
   2  -2  13          5.48          8.31         3.51 o                         
   3  -2  13          3.29         -1.31         7.04 o                         
   4  -2  13         37.76         37.02         9.95 o                         
   5  -2  13          1.80          1.24         4.63 o                         
   6  -2  13          7.91          0.29         4.19 o                         
  -6  -1  13         29.74         26.16         7.01 o                         
  -5  -1  13          3.18          6.57         4.55 o                         
  -4  -1  13        266.69        274.55        13.11 o                         
  -3  -1  13         38.94         56.73         6.40 o                         
  -2  -1  13         89.67         67.25         5.31 o                         
  -1  -1  13          0.51          0.68         2.08 o                         
   0  -1  13         22.79         18.34         3.03 o                         
   1  -1  13          0.26          0.04         2.03 o                         
   2  -1  13          3.44          3.45         2.77 o                         
   3  -1  13          5.99          3.89         3.15 o                         
   4  -1  13         26.91         14.64         8.21 o                         
   5  -1  13         14.65         15.46         5.81 o                         
   6  -1  13         15.33         16.89         6.85 o                         
  -6   0  13          5.09          2.46         4.23 o                         
  -5   0  13          0.03          3.29         4.78 o                         
  -4   0  13         39.28         31.31         6.55 o                         
  -3   0  13         52.04         66.13         7.81 o                         
  -2   0  13         47.39         46.77         6.54 o                         
  -1   0  13         91.47        106.87        10.64 o                         
   0   0  13        163.98        162.60         6.88 o                         
   1   0  13         19.49         26.87         6.55 o                         
   2   0  13          4.62          6.61         2.93 o                         
   3   0  13         17.08         23.49         5.67 o                         
   4   0  13          7.41          6.37         5.67 o                         
   5   0  13         17.13         20.07         5.99 o                         
   6   0  13          2.29         -1.49         5.78 o                         
  -6   1  13         42.43         39.14        16.43 o                         
  -5   1  13         62.59         68.12         7.78 o                         
  -4   1  13          7.00          4.57         3.66 o                         
  -3   1  13          0.15          2.14         2.94 o                         
  -2   1  13         75.88         88.37         6.71 o                         
  -1   1  13          6.71          0.47         2.31 o                         
   0   1  13          0.19         -0.75         1.96 o                         
   1   1  13         35.46         43.79         5.82 o                         
   2   1  13          3.56          6.58         2.88 o                         
   3   1  13          1.15         -1.99         3.75 o                         
   4   1  13         10.73          7.40         7.02 o                         
   5   1  13          0.50          8.44         8.77 o                         
   6   1  13          0.13         -5.39         8.93 o                         
  -6   2  13         17.30         12.98         5.47 o                         
  -5   2  13          0.12         -1.24         3.84 o                         
  -4   2  13          1.55          0.71         2.82 o                         
  -3   2  13         93.80         85.88         5.50 o                         
  -2   2  13         23.23         17.57         7.14 o                         
  -1   2  13         18.48         22.10         3.29 o                         
   0   2  13         11.20          5.19         4.09 o                         
   1   2  13         13.09         13.68         6.77 o                         
   2   2  13          0.88          1.25         5.17 o                         
   3   2  13          4.02          0.65         3.38 o                         
   4   2  13          6.82          6.48         4.41 o                         
   5   2  13         17.15         16.58        11.34 o                         
   6   2  13          7.06          6.48         9.41 o                         
  -6   3  13          1.76          7.50         4.85 o                         
  -5   3  13         11.24         10.70         5.91 o                         
  -4   3  13         18.25         12.46         4.17 o                         
  -3   3  13          0.44          1.24         1.95 o                         
  -2   3  13         33.12         28.75         8.77 o                         
  -1   3  13         17.64         13.21         5.19 o                         
   0   3  13        119.20        132.20        15.85 o                         
   1   3  13          1.48         -0.58         4.66 o                         
   2   3  13          7.82          9.36         5.29 o                         
   3   3  13        187.49        175.96        12.12 o                         
   4   3  13          0.29          1.06         3.92 o                         
   5   3  13          0.02         18.25        10.74 o                         
  -5   4  13          0.34          8.32         9.69 o                         
  -4   4  13          1.79          2.54         7.81 o                         
  -3   4  13         13.10         14.20         7.25 o                         
  -2   4  13          6.55          7.01         4.80 o                         
  -1   4  13         28.54         24.53         9.53 o                         
   0   4  13        174.88        206.62        14.29 o                         
   1   4  13         42.44         46.92         8.46 o                         
   2   4  13         12.53          9.06         6.00 o                         
   3   4  13         53.84         49.28        10.38 o                         
   4   4  13          0.08          4.71         8.97 o                         
   5   4  13          0.26          8.85         6.60 o                         
  -4   5  13          0.01          2.52         4.69 o                         
  -3   5  13         12.87         18.88        10.54 o                         
  -2   5  13          3.69         10.17         5.73 o                         
  -1   5  13         38.00         22.19         6.80 o                         
   0   5  13          3.00          7.63         9.78 o                         
   1   5  13         23.66         41.15        14.84 o                         
   2   5  13          5.69          5.30         5.36 o                         
   3   5  13          4.95          5.09         5.50 o                         
   4   5  13         19.40         14.76         6.72 o                         
  -4   6  13          9.19         26.15        12.99 o                         
  -3   6  13          8.23         27.57         8.70 o                         
  -2   6  13          0.26          3.37         5.59 o                         
  -1   6  13          0.12          0.60         4.92 o                         
   0   6  13         39.52         35.40         8.99 o                         
   1   6  13         16.29         18.34         7.70 o                         
   2   6  13         55.64         64.21        13.84 o                         
   3   6  13          5.94          3.82         5.71 o                         
  -2   7  13          0.65          4.79         6.25 o                         
  -1   7  13          7.31          9.72         7.48 o                         
   0   7  13          0.88          1.04         5.21 o                         
   1   7  13          1.88          6.04         6.31 o                         
   2   7  13          4.16          2.73         6.06 o                         
  -1  -8  14         32.93         27.60         9.30 o                         
   1  -8  14         43.57         47.67        15.64 o                         
  -3  -7  14          3.97          2.22         4.88 o                         
  -2  -7  14          1.16          7.79         5.54 o                         
   0  -7  14          0.09         -3.14         7.48 o                         
   1  -7  14        114.58         91.48        16.21 o                         
   2  -7  14          0.08          1.51         4.04 o                         
   3  -7  14          0.35         -0.42         4.16 o                         
  -4  -6  14          0.40          2.34         4.81 o                         
  -3  -6  14          6.29          0.44         3.54 o                         
  -2  -6  14         36.77         33.66         7.62 o                         
  -1  -6  14          2.88          6.26         5.73 o                         
   0  -6  14          0.13         -0.84         6.15 o                         
   1  -6  14          0.03          7.25         7.97 o                         
   2  -6  14         11.47          8.47         5.06 o                         
   3  -6  14          1.60          1.40         4.33 o                         
   4  -6  14         30.89         21.99        11.95 o                         
  -5  -5  14          0.09         -0.31         4.21 o                         
  -4  -5  14          1.77          1.16         4.21 o                         
  -3  -5  14          1.10         -0.88         3.91 o                         
  -2  -5  14         74.24         51.29         7.70 o                         
  -1  -5  14         17.91         25.98        12.53 o                         
   0  -5  14          9.96          7.54         3.05 o                         
   1  -5  14          0.96          1.30         3.28 o                         
   2  -5  14         17.97         16.96         5.63 o                         
   3  -5  14         46.72         53.21         8.66 o                         
   4  -5  14         21.66         19.16         7.25 o                         
  -5  -4  14          6.19          8.59         6.23 o                         
  -4  -4  14         18.92         35.25        11.60 o                         
  -3  -4  14          7.68          5.25         4.47 o                         
  -2  -4  14        145.23        148.31        10.81 o                         
  -1  -4  14         42.07         38.19         6.31 o                         
   0  -4  14         44.11         41.93         5.62 o                         
   1  -4  14         26.22         29.46         7.08 o                         
   2  -4  14          4.73         -0.38         3.15 o                         
   3  -4  14        111.29        115.17        10.49 o                         
   4  -4  14        102.70         89.37        10.32 o                         
   5  -4  14         53.32         63.32        10.26 o                         
  -5  -3  14          9.87         18.17         6.56 o                         
  -4  -3  14         63.67         86.38         9.20 o                         
  -3  -3  14        128.68        160.75        11.13 o                         
  -2  -3  14         77.53         76.35         7.77 o                         
  -1  -3  14        136.74        139.37         8.99 o                         
   0  -3  14         53.76         55.60         5.25 o                         
   1  -3  14         53.61         55.69         5.49 o                         
   2  -3  14         27.84         18.77         5.37 o                         
   3  -3  14         41.18         44.12         7.50 o                         
   4  -3  14          0.02         -0.88         3.94 o                         
   5  -3  14          7.48          7.59         5.94 o                         
  -6  -2  14          0.66          0.05         4.28 o                         
  -5  -2  14         19.04         23.09         7.73 o                         
  -4  -2  14          9.31         19.11         7.38 o                         
  -3  -2  14        303.42        316.28        15.90 o                         
  -2  -2  14         35.59         37.43         6.13 o                         
  -1  -2  14          3.81          0.11         2.43 o                         
   0  -2  14         28.20         24.70         5.24 o                         
   1  -2  14         14.73          7.61         4.42 o                         
   2  -2  14         14.82         10.98         3.56 o                         
   3  -2  14        228.09        250.35        14.77 o                         
   4  -2  14        213.34        193.70        12.94 o                         
   5  -2  14         13.07         17.48         6.61 o                         
  -6  -1  14         73.90         95.80        10.97 o                         
  -5  -1  14         20.48         32.00         8.72 o                         
  -4  -1  14          0.44          4.42         4.14 o                         
  -3  -1  14          0.92          1.84         5.71 o                         
  -2  -1  14          5.81          2.02         3.19 o                         
  -1  -1  14         71.00         68.94         5.78 o                         
   0  -1  14         10.21          9.60         3.16 o                         
   1  -1  14          0.74          2.79         3.46 o                         
   2  -1  14          3.55          6.01         3.39 o                         
   3  -1  14         43.29         39.54         4.93 o                         
   4  -1  14         33.28         38.47         6.45 o                         
   5  -1  14          0.00          3.52         5.06 o                         
  -6   0  14         21.94         12.57         6.32 o                         
  -5   0  14          0.50          2.26         5.97 o                         
  -4   0  14         14.62         26.42        21.42 o                         
  -3   0  14         58.22         52.98        11.30 o                         
  -2   0  14          1.80          0.90         2.34 o                         
  -1   0  14          0.13          4.03         2.64 o                         
   0   0  14        134.01        158.15         7.32 o                         
   1   0  14          0.80          4.07         2.83 o                         
   2   0  14         21.53         17.41         7.17 o                         
   3   0  14          0.01          0.23         3.53 o                         
   4   0  14         19.57         47.30        11.75 o                         
   5   0  14          0.15          0.44         6.27 o                         
  -6   1  14          5.05          1.82         5.03 o                         
  -5   1  14          0.05          1.87         3.88 o                         
  -4   1  14         19.29         21.30         5.55 o                         
  -3   1  14         58.59         56.35         6.37 o                         
  -2   1  14          0.81          6.10         3.63 o                         
  -1   1  14         14.53         18.08         3.49 o                         
   0   1  14         44.87         47.86         8.77 o                         
   1   1  14          2.84          1.16         7.02 o                         
   2   1  14         21.01         21.93         6.09 o                         
   3   1  14         27.46         35.89        14.76 o                         
   4   1  14         26.14         25.23         6.31 o                         
   5   1  14          1.37          6.64         8.48 o                         
  -5   2  14          3.54         -1.34         4.00 o                         
  -4   2  14          0.19          2.59         3.77 o                         
  -3   2  14         41.80         41.49         5.73 o                         
  -2   2  14          1.20          0.67         3.43 o                         
  -1   2  14          0.74          7.17        10.16 o                         
   0   2  14         27.34         22.19         6.40 o                         
   1   2  14          3.14          3.04         6.82 o                         
   2   2  14         26.12         40.35        10.37 o                         
   3   2  14         11.37          8.70        10.28 o                         
   4   2  14          3.08          6.07         4.78 o                         
   5   2  14          7.65         15.04        11.42 o                         
  -5   3  14         21.58         28.39        13.52 o                         
  -4   3  14          1.06          5.39         8.60 o                         
  -3   3  14          3.68         11.69         6.09 o                         
  -2   3  14          0.02         11.58         7.44 o                         
  -1   3  14         40.72         41.43        12.89 o                         
   0   3  14         58.84         52.79         8.30 o                         
   1   3  14         32.84         72.14        20.56 o                         
   2   3  14          1.66          0.84         4.16 o                         
   3   3  14         20.52         22.28         6.67 o                         
   4   3  14         22.12         38.07        26.22 o                         
   5   3  14          0.24         25.54         8.32 o                         
  -4   4  14          0.31          8.72        10.82 o                         
  -3   4  14          1.88         -1.40         3.89 o                         
  -2   4  14          5.60         13.71        10.17 o                         
  -1   4  14         16.46         14.23         6.43 o                         
   0   4  14        275.39        256.37        17.23 o                         
   1   4  14          4.30          5.12         5.55 o                         
   2   4  14         11.46          9.24         5.97 o                         
   3   4  14          1.27         11.40         6.38 o                         
   4   4  14          2.43         -2.19         4.61 o                         
  -4   5  14         29.48         22.92        12.31 o                         
  -3   5  14          0.15         17.51         7.16 o                         
  -2   5  14          9.79         11.17        10.56 o                         
  -1   5  14          2.21         -0.56         5.19 o                         
   0   5  14          7.99         14.17         7.06 o                         
   1   5  14         30.12         26.41         9.18 o                         
   2   5  14          3.45         -0.27         4.50 o                         
   3   5  14          0.73         -5.31         5.87 o                         
  -2   6  14         23.71         34.74         9.93 o                         
  -1   6  14          0.42         -0.12         4.22 o                         
   0   6  14        121.60        140.01        16.10 o                         
   1   6  14         17.82         28.51         9.63 o                         
   2   6  14         11.33          8.79         6.89 o                         
  -1  -7  15         64.32         62.06        14.68 o                         
   0  -7  15         26.14         31.37        12.10 o                         
   1  -7  15          0.07         -3.05         8.48 o                         
  -3  -6  15         24.84         38.05         9.81 o                         
  -2  -6  15          0.08         -2.16         4.97 o                         
  -1  -6  15         10.34          5.32         5.19 o                         
   0  -6  15          9.76          7.69         8.37 o                         
   1  -6  15          7.78          3.64         4.22 o                         
   2  -6  15         13.48          3.59         4.53 o                         
   3  -6  15          0.83          0.50         4.50 o                         
  -4  -5  15          5.50          8.06         5.82 o                         
  -3  -5  15         23.07         32.26        16.21 o                         
  -2  -5  15         37.29         30.32         7.10 o                         
  -1  -5  15         12.67          8.84         5.40 o                         
   0  -5  15          0.74         -0.37         4.87 o                         
   1  -5  15        124.80        150.96        10.40 o                         
   2  -5  15         54.13         67.77         9.14 o                         
   3  -5  15          1.38          2.51         4.76 o                         
  -4  -4  15          6.84         12.80         6.03 o                         
  -3  -4  15         70.62         82.82         9.53 o                         
  -2  -4  15          5.91          8.72         5.25 o                         
  -1  -4  15         25.49         33.87        14.62 o                         
   0  -4  15         39.19         37.00         6.26 o                         
   1  -4  15          0.92          4.28         4.06 o                         
   2  -4  15          4.17         -4.34         6.99 o                         
   3  -4  15          3.89          3.66         5.25 o                         
   4  -4  15         93.46         71.08        12.61 o                         
  -5  -3  15          0.37         -0.17         4.17 o                         
  -4  -3  15         17.95         16.48         6.41 o                         
  -3  -3  15        214.08        201.51        27.37 o                         
  -2  -3  15        156.11        185.50        12.81 o                         
  -1  -3  15          3.24          3.81         4.16 o                         
   0  -3  15         26.51         21.00         4.15 o                         
   1  -3  15         11.09         10.05         3.65 o                         
   2  -3  15         31.93         37.83        14.51 o                         
   3  -3  15          0.11          0.35         3.54 o                         
   4  -3  15         23.54         20.44         7.42 o                         
  -5  -2  15         12.09         16.23         7.08 o                         
  -4  -2  15         56.00         52.64         8.09 o                         
  -3  -2  15          0.19         -4.71         4.80 o                         
  -2  -2  15        294.47        355.56        16.60 o                         
  -1  -2  15          4.55          1.91         3.93 o                         
   0  -2  15          2.27          1.30         2.72 o                         
   1  -2  15         99.28        122.08         7.42 o                         
   2  -2  15          1.33          1.58         2.93 o                         
   3  -2  15         20.10          3.61         4.48 o                         
   4  -2  15          0.87         -1.74         4.43 o                         
  -5  -1  15          0.01          2.61         4.77 o                         
  -4  -1  15          1.94          4.28         8.26 o                         
  -3  -1  15          8.41         14.78         7.34 o                         
  -2  -1  15         45.21         53.47         7.38 o                         
  -1  -1  15          1.97          2.34         2.61 o                         
   0  -1  15          3.95          0.67         3.53 o                         
   1  -1  15         23.75         19.92         4.85 o                         
   2  -1  15         11.71         10.68         4.57 o                         
   3  -1  15        141.52        136.94        14.36 o                         
   4  -1  15          5.94          9.08         5.55 o                         
   5  -1  15         25.57         21.16        11.10 o                         
  -5   0  15         81.66         93.70        16.55 o                         
  -4   0  15         13.98         22.02         6.52 o                         
  -3   0  15          7.39         18.03         6.64 o                         
  -2   0  15         22.43         24.13         5.76 o                         
  -1   0  15          0.83         -0.10         2.09 o                         
   0   0  15         58.46         59.00        10.72 o                         
   1   0  15         12.84         16.72         6.07 o                         
   2   0  15         23.47         23.11         7.39 o                         
   3   0  15         32.97         40.34        21.82 o                         
   4   0  15        108.44         98.27        16.90 o                         
  -5   1  15          3.87         12.59         5.66 o                         
  -4   1  15          0.30         12.56        12.34 o                         
  -3   1  15         55.33         48.21         6.42 o                         
  -2   1  15         52.83         59.69        11.42 o                         
  -1   1  15          2.88          2.29         3.17 o                         
   0   1  15         14.11         11.43         5.23 o                         
   1   1  15         33.36         41.31        10.70 o                         
   2   1  15          6.76          9.94         5.39 o                         
   3   1  15          2.16          4.66         4.73 o                         
   4   1  15          9.13         18.62        10.91 o                         
  -4   2  15          0.54         14.12        11.38 o                         
  -3   2  15          4.50          6.55         8.77 o                         
  -2   2  15         29.25         25.16        11.72 o                         
  -1   2  15          5.68          3.12         7.56 o                         
   0   2  15         52.67         47.37         7.98 o                         
   1   2  15         86.04        105.26        20.89 o                         
   2   2  15         23.79         18.99         9.67 o                         
   3   2  15          4.50          3.81         4.93 o                         
   4   2  15          0.00         -0.70         4.91 o                         
  -4   3  15          0.12         -4.22         9.13 o                         
  -3   3  15         19.44         22.19        12.59 o                         
  -2   3  15         19.97         18.28         7.14 o                         
  -1   3  15         17.36         28.79        18.28 o                         
   0   3  15          0.23          0.17         3.84 o                         
   1   3  15          0.20         -1.77         5.33 o                         
   2   3  15          8.49          1.46         4.90 o                         
   3   3  15          1.91         -5.77         5.77 o                         
   4   3  15          0.30          3.88         5.13 o                         
  -3   4  15          3.63        -10.62        10.62 o                         
  -2   4  15         14.61         17.33         7.21 o                         
  -1   4  15          0.16         -1.99         5.44 o                         
   0   4  15         14.24         16.51         7.43 o                         
   1   4  15         10.18          2.97         5.98 o                         
   2   4  15         10.62          4.64         6.60 o                         
   3   4  15          9.02          4.72         5.99 o                         
  -2   5  15          6.59         19.04        15.46 o                         
  -1   5  15         14.68          9.93         6.99 o                         
   0   5  15          0.73         -1.28         5.13 o                         
   1   5  15         13.84         16.71         8.37 o                         
   2   5  15          0.37          7.17         6.52 o                         
  -1  -6  16          0.03          7.04         8.04 o                         
   0  -6  16          0.06          1.05         6.55 o                         
   1  -6  16          1.61         -3.01         7.92 o                         
  -2  -5  16         57.32         58.34         9.08 o                         
  -1  -5  16         53.38         58.91        21.80 o                         
   0  -5  16          1.04         -3.33         7.60 o                         
   1  -5  16          9.45          9.10         5.10 o                         
   2  -5  16          0.08         10.53        11.58 o                         
  -3  -4  16          0.73         -0.13         3.76 o                         
  -2  -4  16        193.85        208.52        13.56 o                         
  -1  -4  16          8.78          7.59         5.06 o                         
   0  -4  16         24.58         10.42         7.48 o                         
   1  -4  16         78.78        109.30         9.76 o                         
   2  -4  16         33.67         32.63         7.37 o                         
   3  -4  16         13.08         11.78         6.46 o                         
  -4  -3  16          2.94         -5.07         5.40 o                         
  -3  -3  16        101.69        148.67        38.94 o                         
  -2  -3  16         32.60         34.03         6.89 o                         
  -1  -3  16          2.88         -1.37         5.92 o                         
   0  -3  16          9.38          8.69         3.71 o                         
   1  -3  16          0.54         -1.42         4.00 o                         
   2  -3  16          0.36          0.12         3.23 o                         
   3  -3  16          0.90          8.99         7.47 o                         
  -4  -2  16          1.94          9.80        11.26 o                         
  -3  -2  16          0.51          2.37         4.22 o                         
  -2  -2  16          0.36         -0.92         3.44 o                         
  -1  -2  16          4.04         -0.42         3.04 o                         
   0  -2  16         11.58          6.19         3.58 o                         
   1  -2  16         40.79         42.68         5.84 o                         
   2  -2  16          4.64         12.23         5.30 o                         
   3  -2  16          1.78          1.85         4.31 o                         
   4  -2  16         13.40          6.64         8.28 o                         
  -4  -1  16          6.10          6.94         5.11 o                         
  -3  -1  16         23.63         23.56         7.09 o                         
  -2  -1  16         43.58         43.86         6.89 o                         
  -1  -1  16          0.11          0.24         3.62 o                         
   0  -1  16          4.05          3.93         3.20 o                         
   1  -1  16          3.44         -0.44         4.78 o                         
   2  -1  16         15.55          7.28         4.04 o                         
   3  -1  16         20.19         15.89         7.36 o                         
   4  -1  16         40.45         36.36        12.82 o                         
  -4   0  16          0.56          3.93         5.01 o                         
  -3   0  16          1.98         12.57         6.82 o                         
  -2   0  16         12.83          6.10         4.35 o                         
  -1   0  16          2.52         10.21         4.44 o                         
   0   0  16          3.00          2.59         3.13 o                         
   1   0  16         26.67         46.33         7.89 o                         
   2   0  16          1.75          4.62         5.22 o                         
   3   0  16          0.09          3.90         7.56 o                         
  -4   1  16         38.88         35.99        15.04 o                         
  -3   1  16         12.57         24.94        13.15 o                         
  -2   1  16         10.73          3.45         8.25 o                         
   0   1  16          5.43          2.11         4.33 o                         
   1   1  16         99.39        108.86        13.10 o                         
   2   1  16          3.53          0.98         4.39 o                         
   3   1  16         32.18         15.81        10.24 o                         
  -3   2  16          2.71        -10.93        11.14 o                         
  -2   2  16         18.79         38.77        14.40 o                         
  -1   2  16          5.20          5.77         5.34 o                         
   0   2  16          2.03          2.92         4.72 o                         
   1   2  16         52.38         45.71        27.17 o                         
   2   2  16          0.21         -2.28         5.19 o                         
   3   2  16          0.02         14.76         8.85 o                         
  -2   3  16          9.77         12.26        10.33 o                         
  -1   3  16          0.80          0.94         4.36 o                         
   0   3  16          5.33          6.68         6.00 o                         
   1   3  16         13.35          1.24         4.87 o                         
   2   3  16          2.24          3.12         5.98 o                         
  -2   4  16          8.64          8.37        10.26 o                         
  -1   4  16          2.47          4.11         5.82 o                         
   0   4  16         63.08         75.46        11.62 o                         
   1   4  16          1.93          0.60         5.00 o                         
  -1  -4  17          9.57         16.71         6.71 o                         
   0  -4  17          0.43          0.93         5.47 o                         
   1  -4  17          2.82          0.21         5.78 o                         
  -2  -3  17         49.92         69.07         9.39 o                         
  -1  -3  17         16.64         16.24         6.45 o                         
   0  -3  17         37.86         46.19         8.16 o                         
   1  -3  17          0.03         10.04         5.55 o                         
   2  -3  17          1.57          9.83         8.10 o                         
  -3  -2  17         26.18         26.52         7.07 o                         
  -2  -2  17         68.15         59.27        10.80 o                         
  -1  -2  17         16.82         14.42         6.07 o                         
   0  -2  17         18.98         14.68         5.85 o                         
   1  -2  17          7.37          0.65         5.22 o                         
   2  -2  17          1.18         10.17        10.66 o                         
  -3  -1  17          4.77         14.43         6.25 o                         
  -2  -1  17          0.05         -3.55         4.74 o                         
  -1  -1  17          0.38          1.93         3.98 o                         
   0  -1  17         26.52         29.81         5.94 o                         
   1  -1  17          1.61         11.94         8.28 o                         
  -3   0  17         21.90         33.22        14.57 o                         
  -2   0  17         11.87         16.45        11.47 o                         
  -1   0  17         49.83         59.68        15.36 o                         
   0   0  17         10.90          3.56         4.92 o                         
   1   0  17          0.86         -1.37         4.49 o                         
   2   0  17          5.77          5.86         5.34 o                         
  -2   1  17          6.34          7.36        10.49 o                         
  -1   1  17          5.70          9.98         9.44 o                         
   0   1  17          0.44         -2.78         5.02 o                         
   1   1  17          6.18         20.89         7.64 o                         
   2   1  17          1.57         17.31        13.19 o                         
  -2   2  17          0.01          1.12         6.39 o                         
  -1   2  17         11.42         14.71        12.54 o                         
   0   2  17         52.30         44.91        15.00 o                         
   1   2  17         30.88         25.64         7.94 o                         
                                                                                
