# Supplementary material for: Quaternary and quinary molecular solids based on structural inequivalence and combinatorial approaches: 2-nitro­resorcinol and 4,6-di­chloro­resorcinol
Source: IUCrJ. 2021 Jan 11;8(Pt 2):178–85. doi: 10.1107/S2052252520016589 (PMC7924232; doi:10.1107/S2052252520016589)
Supplement: Supplementary file 28 [file m-08-00178-26CRES-TMPsup28.hkl]

data_26CRES-TMP                                                                 
_shelx_title ' shelx_a.res in P2(1)/n'                                          
_shelx_refln_list_code          4                                               
_shelx_F_calc_maximum      161.72                                               
_exptl_crystal_F_000       656.00                                               
_reflns_d_resolution_high  0.7698                                               
                                                                                
loop_                                                                           
 _space_group_symop_operation_xyz                                               
 'x, y, z'                                                                      
 '-x+1/2, y+1/2, -z+1/2'                                                        
 '-x, -y, -z'                                                                   
 'x-1/2, -y-1/2, z-1/2'                                                         
                                                                                
_cell_length_a     9.3025                                                       
_cell_length_b     9.3942                                                       
_cell_length_c    17.6602                                                       
_cell_angle_alpha  90.000                                                       
_cell_angle_beta  104.075                                                       
_cell_angle_gamma  90.000                                                       
                                                                                
_shelx_F_squared_multiplier     1.000                                           
                                                                                
loop_                                                                           
 _refln_index_h                                                                 
 _refln_index_k                                                                 
 _refln_index_l                                                                 
 _refln_F_squared_calc                                                          
 _refln_F_squared_meas                                                          
 _refln_F_squared_sigma                                                         
 _refln_observed_status                                                         
   2   0   0        726.01        742.83        55.50 o                         
   4   0   0       1206.91       1377.68       116.03 o                         
   6   0   0        334.40        365.43        44.07 o                         
   8   0   0        221.08        194.95        99.70 o                         
  10   0   0          1.97          4.92        11.80 o                         
   1   1   0         84.18         86.06         5.78 o                         
   2   1   0       8901.61       9235.99       512.61 o                         
   3   1   0       3088.67       3193.58       195.85 o                         
   4   1   0        478.94        511.90        24.71 o                         
   5   1   0       2442.38       2466.88       149.81 o                         
   6   1   0        263.11        277.00        29.17 o                         
   7   1   0          0.25          6.93         5.69 o                         
   8   1   0        967.60        100.46       463.36 o                         
   9   1   0          5.47         14.97        10.46 o                         
  10   1   0         91.53        105.48        36.86 o                         
  11   1   0        287.53        343.40        84.18 o                         
   0   2   0       5502.53       5695.23       330.15 o                         
   1   2   0        366.84        405.18        14.46 o                         
   2   2   0        558.26        586.21        29.67 o                         
   3   2   0       3896.68       3779.58       157.24 o                         
   4   2   0          3.03          3.15         2.46 o                         
   5   2   0       4208.63          0.19         1.85 o                         
   6   2   0        653.71        233.88       227.00 o                         
   7   2   0        202.12         67.77        76.55 o                         
   8   2   0         48.96         65.50        25.30 o                         
   9   2   0          7.67         -0.13         9.64 o                         
  10   2   0         78.31         21.40        38.03 o                         
  11   2   0         48.48         45.10        30.53 o                         
   1   3   0       6079.23       6389.96       173.99 o                         
   2   3   0        549.02        516.63        22.07 o                         
   3   3   0        536.37        579.69        26.43 o                         
   4   3   0        172.85        218.05        25.31 o                         
   5   3   0          4.51          0.84         3.94 o                         
   6   3   0        362.89         76.83       137.97 o                         
   7   3   0        650.47        736.20        66.41 o                         
   8   3   0        847.72       1049.32       108.30 o                         
   9   3   0          6.36          2.98         5.92 o                         
  10   3   0        376.33        519.34       123.43 o                         
  11   3   0         65.55         86.77        34.49 o                         
   0   4   0        966.82        994.95        70.98 o                         
   1   4   0       1322.44       1476.14        48.00 o                         
   2   4   0       3075.93       3317.47       102.39 o                         
   3   4   0        156.79         97.08        14.02 o                         
   4   4   0        465.57        458.28        30.76 o                         
   5   4   0         16.58         22.25         7.00 o                         
   6   4   0         85.39         31.95        33.56 o                         
   7   4   0          3.71          5.71         8.36 o                         
   8   4   0        110.46        107.96        50.94 o                         
   9   4   0         36.44         50.05        23.10 o                         
  10   4   0          0.71          5.48         9.48 o                         
  11   4   0         18.84         10.39        11.47 o                         
   1   5   0        755.63        839.19        33.25 o                         
   2   5   0       1044.55       1051.56        48.17 o                         
   3   5   0        360.32        407.86        46.79 o                         
   4   5   0        871.85        974.82        62.91 o                         
   5   5   0        385.23        415.40        36.67 o                         
   6   5   0         87.03         20.21        35.69 o                         
   7   5   0        149.34        157.18        37.15 o                         
   8   5   0          1.41          3.39         7.94 o                         
   9   5   0         65.80         79.23        38.81 o                         
  10   5   0          0.11         10.56        10.28 o                         
   0   6   0        176.42        148.23        29.71 o                         
   1   6   0        217.07        210.54        21.20 o                         
   2   6   0       1413.32       1543.38        82.73 o                         
   3   6   0        145.60        149.59        31.30 o                         
   4   6   0        484.93        560.27        61.75 o                         
   5   6   0        222.63        228.89        58.00 o                         
   6   6   0       1913.24       2466.89       182.05 o                         
   7   6   0       1132.58       1340.48       181.72 o                         
   8   6   0          9.22         12.76         9.44 o                         
   9   6   0        483.03        599.32       174.93 o                         
  10   6   0         16.78         24.13        10.92 o                         
   1   7   0        752.88        827.32        56.09 o                         
   2   7   0        131.13        157.77        27.37 o                         
   3   7   0          9.33         19.04         7.85 o                         
   4   7   0       2019.14       2382.68       192.51 o                         
   5   7   0        318.59        359.33        52.24 o                         
   6   7   0        617.72        686.08       127.12 o                         
   7   7   0          0.05          6.59         9.43 o                         
   8   7   0         32.18         38.86        14.87 o                         
   9   7   0          2.91         10.85         9.51 o                         
   0   8   0         89.90         96.25        27.80 o                         
   1   8   0         37.40         63.70        20.80 o                         
   2   8   0        569.95        646.71        69.62 o                         
   3   8   0        330.51        384.72        61.59 o                         
   4   8   0        627.29        661.03        66.94 o                         
   5   8   0         20.63         14.83         8.18 o                         
   6   8   0        161.66        194.87        50.85 o                         
   7   8   0        205.44        219.31        47.99 o                         
   8   8   0          0.01         12.32        11.34 o                         
   1   9   0       2307.55       2475.89       212.27 o                         
   2   9   0         29.04         22.85        10.11 o                         
   3   9   0         44.67         38.96        25.61 o                         
   4   9   0         96.13         91.85        29.79 o                         
   5   9   0         50.77         59.54        30.60 o                         
   6   9   0         18.69         17.98        10.07 o                         
   7   9   0         29.69         20.18        12.24 o                         
   0  10   0        272.64        317.30       108.54 o                         
   1  10   0         52.78         35.91        20.46 o                         
   2  10   0          8.75          7.47         7.33 o                         
   3  10   0          0.68          3.83         6.39 o                         
   4  10   0         24.17         26.19        10.44 o                         
   5  10   0         60.84         56.43        37.23 o                         
   6  10   0        148.26        159.34        43.29 o                         
   1  11   0          1.31          3.31         6.81 o                         
   2  11   0         53.39         47.46        27.86 o                         
   3  11   0          0.67          0.42         6.35 o                         
   4  11   0        150.06        129.27        36.64 o                         
   5  11   0         26.87         33.80        21.17 o                         
   0  12   0         10.45          7.21        14.19 o                         
   1  12   0        123.16        105.75        53.72 o                         
   2  12   0         14.61          8.72         9.64 o                         
 -11   0   1        368.96        446.70       196.11 o                         
  -9   0   1        742.39        128.68       456.93 o                         
  -7   0   1         31.80         61.13        20.26 o                         
  -5   0   1         25.10         19.04         7.76 o                         
  -3   0   1         55.98         90.16        12.67 o                         
  -1   0   1        590.06          1.70         4.08 o                         
   1   0   1         13.53         10.34         3.81 o                         
   3   0   1        943.60       1062.39       150.09 o                         
   5   0   1         18.32         15.01         7.66 o                         
   7   0   1       4225.41       4681.93       434.60 o                         
   9   0   1         58.29         81.80        66.63 o                         
  11   0   1         96.00        110.21        78.32 o                         
 -11   1   1          0.15          5.67         8.42 o                         
 -10   1   1         78.97         60.54        25.56 o                         
  -9   1   1         28.28         12.43        10.00 o                         
  -8   1   1        315.56         49.65       111.59 o                         
  -7   1   1         44.24         18.96        10.80 o                         
  -6   1   1        220.04        101.06        47.98 o                         
  -5   1   1        291.45        362.10        23.91 o                         
  -4   1   1       5834.65       6359.08       401.83 o                         
  -3   1   1       3548.20       3805.08       267.46 o                         
  -2   1   1        154.76        233.07        29.65 o                         
  -1   1   1       1447.22       1370.31        83.73 o                         
   0   1   1        346.64         48.32        17.66 o                         
   1   1   1        185.02        192.42         8.41 o                         
   2   1   1      26152.43      26484.21      1231.31 o                         
   3   1   1       1447.45       1459.63        85.03 o                         
   4   1   1        360.03        468.56        30.06 o                         
   5   1   1         66.71         73.67        15.98 o                         
   6   1   1        438.53        503.69        35.71 o                         
   7   1   1        366.82        356.62        38.85 o                         
   8   1   1          5.19         14.60         8.55 o                         
   9   1   1          9.00          7.23         5.37 o                         
  10   1   1        186.00        238.73        75.20 o                         
  11   1   1          0.00          4.34         8.95 o                         
 -11   2   1        193.62        276.53        83.83 o                         
 -10   2   1         16.85         17.26         8.37 o                         
  -9   2   1        425.81        493.78        73.62 o                         
  -8   2   1        378.55        161.83       105.62 o                         
  -7   2   1         11.01          8.71         3.59 o                         
  -6   2   1       1636.22          3.01         5.33 o                         
  -5   2   1        184.35         50.43        55.86 o                         
  -4   2   1       1633.30       1781.85       108.72 o                         
  -3   2   1       2529.21       2711.22       106.87 o                         
  -2   2   1         10.04         12.90         2.35 o                         
  -1   2   1         11.73         18.54         3.61 o                         
   0   2   1       1815.26       1725.51        73.87 o                         
   1   2   1        441.03        443.42        19.54 o                         
   2   2   1       4653.91       5141.97       152.97 o                         
   3   2   1          0.76          2.22         1.83 o                         
   4   2   1        767.02        695.39        60.67 o                         
   5   2   1         49.41         56.88        16.85 o                         
   6   2   1       1604.46       1655.42       105.56 o                         
   7   2   1        301.24        337.82        49.83 o                         
   8   2   1         33.78         43.00        21.50 o                         
   9   2   1         65.17         57.16        18.13 o                         
  10   2   1        230.25        265.19        83.31 o                         
  11   2   1          0.21          4.33        11.09 o                         
 -11   3   1          0.08          2.00         7.17 o                         
 -10   3   1        127.69         40.72        61.81 o                         
  -9   3   1          1.88          3.54         4.02 o                         
  -8   3   1          0.19          5.35         6.09 o                         
  -7   3   1         38.71         13.28        12.02 o                         
  -6   3   1        337.89         34.35       129.94 o                         
  -5   3   1        180.79        208.03        22.93 o                         
  -4   3   1         13.80         15.94         4.66 o                         
  -3   3   1       2476.51       2678.10        95.88 o                         
  -2   3   1         61.08         66.09        14.06 o                         
  -1   3   1       6773.70       6908.87       276.44 o                         
   0   3   1          0.11          6.44         2.84 o                         
   1   3   1         46.72         57.42        11.47 o                         
   2   3   1        841.93        898.72        36.95 o                         
   3   3   1          6.69          1.82         2.68 o                         
   4   3   1        157.10        205.60        19.39 o                         
   5   3   1        386.32         50.09       145.12 o                         
   6   3   1        452.21        137.34       148.82 o                         
   7   3   1          3.98          4.04         5.43 o                         
   8   3   1          9.52         10.63         5.21 o                         
   9   3   1        291.70        357.73        90.67 o                         
  10   3   1        120.64        122.19        62.66 o                         
  11   3   1        147.86        219.52        69.84 o                         
 -11   4   1        185.39         79.05        75.69 o                         
 -10   4   1          3.26         11.93         9.68 o                         
  -9   4   1        162.74        183.07        63.17 o                         
  -8   4   1         86.84        104.12        50.57 o                         
  -7   4   1        381.90         28.70       184.98 o                         
  -6   4   1       1997.29          0.13         3.07 o                         
  -5   4   1        465.64        499.55        46.51 o                         
  -4   4   1         15.78         23.69        10.70 o                         
  -3   4   1          0.22          2.89         4.28 o                         
  -2   4   1       1519.56       1562.54        58.75 o                         
  -1   4   1        369.32        409.27        22.83 o                         
   0   4   1        435.20        462.12        22.62 o                         
   1   4   1       1360.98       1515.15        46.22 o                         
   2   4   1        125.46        148.28        13.00 o                         
   3   4   1        162.66        231.18        18.09 o                         
   4   4   1        959.75       1029.52        37.56 o                         
   5   4   1         67.89         15.44        27.07 o                         
   6   4   1       1198.11       1359.99        85.97 o                         
   7   4   1         21.97         32.48        13.30 o                         
   8   4   1        343.81        415.41        93.92 o                         
   9   4   1         63.42         82.62        40.22 o                         
  10   4   1         54.69         70.19        34.48 o                         
 -10   5   1          0.38          4.36         6.69 o                         
  -9   5   1         61.98         56.43        29.16 o                         
  -8   5   1         58.38         66.11        23.01 o                         
  -7   5   1        239.31        326.38        89.83 o                         
  -6   5   1        744.12        826.71        73.42 o                         
  -5   5   1       1384.94       1574.00       103.58 o                         
  -4   5   1        875.30        998.73        65.75 o                         
  -3   5   1         38.19         51.92        19.65 o                         
  -2   5   1        397.59        515.23        37.36 o                         
  -1   5   1         52.91         67.46        17.18 o                         
   0   5   1        540.25        547.66        26.60 o                         
   1   5   1        792.80        899.61        35.85 o                         
   2   5   1        559.20        686.22        40.22 o                         
   3   5   1        152.10        118.53        21.72 o                         
   4   5   1         80.08        113.24        30.28 o                         
   5   5   1        596.39        594.83        48.74 o                         
   6   5   1        245.00        262.37        72.43 o                         
   7   5   1        267.27        300.99        75.24 o                         
   8   5   1         98.03        122.37        34.49 o                         
   9   5   1        215.92        240.53        54.25 o                         
  10   5   1         84.73        101.33        25.94 o                         
 -10   6   1         32.11         29.38        14.59 o                         
  -9   6   1        138.43        148.91        56.21 o                         
  -8   6   1         16.11         17.39         9.97 o                         
  -7   6   1          2.58          1.77         7.36 o                         
  -6   6   1        567.40        607.47        57.67 o                         
  -5   6   1        340.24        374.17        42.23 o                         
  -4   6   1         12.49         18.87         6.89 o                         
  -3   6   1         44.66         32.69         9.86 o                         
  -2   6   1       2832.88       3118.71       172.28 o                         
  -1   6   1        487.32        542.66        41.08 o                         
   0   6   1        782.48        818.18        42.15 o                         
   1   6   1       1573.00       1806.88        65.23 o                         
   2   6   1        162.68        201.38        32.31 o                         
   3   6   1        139.46        146.84        26.81 o                         
   4   6   1        493.68        531.08        56.68 o                         
   5   6   1        497.14        585.54        71.24 o                         
   6   6   1        340.54        314.67        64.35 o                         
   7   6   1          0.41          8.41         8.80 o                         
   8   6   1        119.56        147.43        38.64 o                         
   9   6   1         27.82         22.20        11.78 o                         
  10   6   1         84.23         87.98        28.81 o                         
  -9   7   1          7.47          5.71         8.08 o                         
  -8   7   1        187.23        194.42        45.99 o                         
  -7   7   1        174.51        217.17        64.45 o                         
  -6   7   1        176.75        170.50        64.85 o                         
  -5   7   1       1041.84       1189.49       112.12 o                         
  -4   7   1        710.47        758.73        88.26 o                         
  -3   7   1        897.38       1070.24        80.24 o                         
  -2   7   1        173.58        185.09        33.18 o                         
  -1   7   1        304.34        279.52        33.15 o                         
   0   7   1          7.22          8.21         5.25 o                         
   1   7   1         99.75         81.66        23.59 o                         
   2   7   1        165.56        160.41        39.59 o                         
   3   7   1       1390.91       1618.23       100.56 o                         
   4   7   1        108.41        113.27        46.48 o                         
   5   7   1        191.23        221.76        70.70 o                         
   6   7   1          9.20         10.28        11.65 o                         
   7   7   1         81.21         85.83        40.57 o                         
   8   7   1        183.43        230.55        65.26 o                         
   9   7   1          2.43          6.71         7.47 o                         
  -8   8   1          1.19         15.17        10.50 o                         
  -7   8   1         89.07        111.40        32.37 o                         
  -6   8   1         25.82         23.78        12.20 o                         
  -5   8   1        958.76       1131.73       165.93 o                         
  -4   8   1         25.66         22.76        14.21 o                         
  -3   8   1         95.78        135.80        51.57 o                         
  -2   8   1        222.41        256.75        66.04 o                         
  -1   8   1        128.93         97.31        25.09 o                         
   0   8   1        178.52        167.41        31.72 o                         
   1   8   1        759.04        827.39        55.41 o                         
   2   8   1         57.31         45.50        24.17 o                         
   3   8   1        215.16        220.33        70.46 o                         
   4   8   1        429.72        431.54        64.51 o                         
   5   8   1          3.62          6.65         8.42 o                         
   6   8   1         13.89         15.00        12.88 o                         
   7   8   1          2.88          7.96         6.80 o                         
   8   8   1          4.90         10.92         9.35 o                         
  -7   9   1         24.23         14.49        14.36 o                         
  -6   9   1         14.03         13.18         9.16 o                         
  -5   9   1          0.03          6.15         4.72 o                         
  -4   9   1          7.09         11.20         6.18 o                         
  -3   9   1         69.34         63.87        56.97 o                         
  -2   9   1         96.70         88.85        40.37 o                         
  -1   9   1          9.68         10.27        10.40 o                         
   0   9   1         69.11         53.35        28.78 o                         
   1   9   1          5.01          6.97         5.39 o                         
   2   9   1         82.07         91.00        45.56 o                         
   3   9   1        101.62         92.94        48.75 o                         
   4   9   1         28.83         35.82        16.85 o                         
   5   9   1        295.55        318.38        73.02 o                         
   6   9   1        142.81        183.29        54.16 o                         
   7   9   1         37.70         27.98        15.71 o                         
  -6  10   1          3.25          1.04         8.59 o                         
  -5  10   1         88.67         76.41        57.47 o                         
  -4  10   1          9.24          8.68         5.86 o                         
  -3  10   1         36.42         44.68        21.31 o                         
  -2  10   1         77.61         62.53        27.88 o                         
  -1  10   1         43.76         34.03        21.78 o                         
   0  10   1        680.84        802.15       138.42 o                         
   1  10   1        611.46        608.36       149.14 o                         
   2  10   1        105.04         98.93        37.76 o                         
   3  10   1         91.46         76.48        35.75 o                         
   4  10   1          0.04          4.94         9.62 o                         
   5  10   1         12.51         14.14        12.98 o                         
   6  10   1         12.98          6.18        10.79 o                         
  -5  11   1        148.47        123.49        45.02 o                         
  -4  11   1          0.02          0.92         7.29 o                         
  -3  11   1         82.77         67.56        34.96 o                         
  -2  11   1          2.31          6.84         7.65 o                         
  -1  11   1         82.57         91.58        57.85 o                         
   0  11   1         82.28         76.00        66.06 o                         
   1  11   1          0.35          1.11         7.67 o                         
   2  11   1         18.57         23.34        13.49 o                         
   3  11   1        517.15        538.98        87.19 o                         
   4  11   1         11.10         10.27         8.82 o                         
  -2  12   1         58.92         51.69        26.60 o                         
  -1  12   1         15.99         15.76        14.39 o                         
   0  12   1         59.69         63.22        32.93 o                         
   1  12   1         32.45         30.77        15.50 o                         
 -10   0   2         78.84         21.17        42.48 o                         
  -8   0   2        999.47         56.43       559.73 o                         
  -6   0   2         96.46        107.48        38.79 o                         
  -4   0   2        687.28        628.61        48.26 o                         
  -2   0   2       7156.10       7270.15       689.53 o                         
   0   0   2        483.25         16.94        37.71 o                         
   2   0   2      12898.84      13840.90      1063.85 o                         
   4   0   2          6.64         15.13         5.63 o                         
   6   0   2        531.36        523.62        48.27 o                         
   8   0   2        799.02        916.68       107.82 o                         
  10   0   2        171.97        202.00        90.43 o                         
 -11   1   2          0.55          7.46         9.91 o                         
 -10   1   2         54.08         31.02        18.11 o                         
  -9   1   2          8.18          8.45         8.64 o                         
  -8   1   2          0.88          4.69         4.65 o                         
  -7   1   2        622.99        149.92       206.11 o                         
  -6   1   2        105.50         83.11        34.31 o                         
  -5   1   2       2131.98       2644.69       205.77 o                         
  -4   1   2        694.14        840.78        38.45 o                         
  -3   1   2        188.09        197.06        14.79 o                         
  -2   1   2        168.99        170.93        12.42 o                         
  -1   1   2       9989.50      10514.23       311.61 o                         
   0   1   2       7073.74       6909.83       190.43 o                         
   1   1   2        727.03        696.05        31.30 o                         
   2   1   2       8791.62       9919.19       397.76 o                         
   3   1   2       6247.35       6297.76       196.41 o                         
   4   1   2       2765.91       3108.63       146.38 o                         
   5   1   2       1681.36       1832.68        90.39 o                         
   6   1   2        629.12        694.64        47.21 o                         
   7   1   2        115.89        128.42        28.40 o                         
   8   1   2        244.35        295.50        63.46 o                         
   9   1   2        556.04        779.21       108.36 o                         
  10   1   2         93.35        102.17        53.63 o                         
  11   1   2         13.71         22.58         9.34 o                         
 -11   2   2         15.37          7.24         5.05 o                         
 -10   2   2        104.17         41.17        44.12 o                         
  -9   2   2         50.92         20.89        19.84 o                         
  -8   2   2        161.22         19.09        69.40 o                         
  -7   2   2        681.88        147.70       251.68 o                         
  -6   2   2          4.73          7.70         4.05 o                         
  -5   2   2       1347.46       1449.93        92.09 o                         
  -4   2   2         84.45         91.99        11.68 o                         
  -3   2   2       4691.81       5111.81       193.03 o                         
  -2   2   2       1342.39       1431.36        47.82 o                         
  -1   2   2         21.12         25.41         5.83 o                         
   0   2   2       7014.13       7131.44       209.30 o                         
   1   2   2       3599.55       3929.32        80.36 o                         
   2   2   2        282.19        372.74        17.68 o                         
   3   2   2       1749.78       1904.69        82.00 o                         
   4   2   2       6147.66       6724.82       306.78 o                         
   5   2   2         39.15         44.16        15.11 o                         
   6   2   2        480.52        559.09        46.79 o                         
   7   2   2        682.15        842.65        67.95 o                         
   8   2   2          2.71         10.71         7.51 o                         
   9   2   2        666.72        867.97       105.18 o                         
  10   2   2          0.12          7.44         9.24 o                         
  11   2   2         61.02         81.77        35.03 o                         
 -11   3   2         12.26          8.71         7.90 o                         
 -10   3   2        412.92         39.02       224.36 o                         
  -9   3   2         52.73         55.45        15.93 o                         
  -8   3   2        146.89         59.53        54.75 o                         
  -7   3   2         39.24         21.28        15.71 o                         
  -6   3   2         23.30         10.33         6.53 o                         
  -5   3   2         82.03         82.06        16.35 o                         
  -4   3   2         43.42         57.35        11.26 o                         
  -3   3   2        277.85        270.68        24.34 o                         
  -2   3   2       6586.53       7119.54       312.21 o                         
  -1   3   2       1831.98       1912.15        78.85 o                         
   0   3   2       3591.71       3735.16       113.77 o                         
   1   3   2       1081.00       1031.77        37.42 o                         
   2   3   2        873.59       1050.33        39.15 o                         
   3   3   2        475.20        561.44        23.47 o                         
   4   3   2       5673.97          0.85         2.16 o                         
   5   3   2       1159.44       1275.79        77.66 o                         
   6   3   2       1650.51       1835.65       117.72 o                         
   7   3   2         42.82         49.11        21.52 o                         
   8   3   2        735.76        852.03        96.22 o                         
   9   3   2         49.22         52.79        20.45 o                         
  10   3   2         80.46         82.07        50.53 o                         
 -11   4   2        179.14         28.41        85.44 o                         
 -10   4   2         15.68         10.44         8.52 o                         
  -9   4   2          4.31          9.90        10.91 o                         
  -8   4   2        265.42        325.70        78.48 o                         
  -7   4   2        456.80         68.12       216.42 o                         
  -6   4   2         61.14         55.56        16.91 o                         
  -5   4   2       1680.73       1894.08       111.83 o                         
  -4   4   2        957.94        948.48        42.65 o                         
  -3   4   2        135.72        153.34        26.77 o                         
  -2   4   2       3275.38       3487.35       162.14 o                         
  -1   4   2       1799.99       1850.33        67.05 o                         
   0   4   2       1164.14       1092.38        42.20 o                         
   1   4   2         66.54         25.79         7.57 o                         
   2   4   2       4104.16       4732.38       137.32 o                         
   3   4   2        150.34        172.84        23.17 o                         
   4   4   2        957.67        979.60        37.77 o                         
   5   4   2          0.92          2.86         3.23 o                         
   6   4   2         41.61         42.61        18.64 o                         
   7   4   2        475.82        550.31        80.16 o                         
   8   4   2         70.49         91.51        50.68 o                         
   9   4   2         42.78         64.67        32.83 o                         
  10   4   2          8.95         16.85        11.75 o                         
 -10   5   2        114.20        123.01        42.86 o                         
  -9   5   2         61.88         72.66        34.87 o                         
  -8   5   2        176.69        188.70        44.08 o                         
  -7   5   2        582.35         94.16       282.02 o                         
  -6   5   2       2341.05       2575.02       166.61 o                         
  -5   5   2        403.91        418.40        40.82 o                         
  -4   5   2       1081.67       1236.32        74.81 o                         
  -3   5   2       1129.92       1357.62        71.17 o                         
  -2   5   2        354.29        432.45        32.52 o                         
  -1   5   2        220.91        248.17        22.81 o                         
   0   5   2        682.50        655.69        27.95 o                         
   1   5   2       8108.55       8985.49       237.88 o                         
   2   5   2        593.95        658.46        33.18 o                         
   3   5   2        809.12        886.36        51.97 o                         
   4   5   2         88.85         85.35        19.13 o                         
   5   5   2          3.19          4.29         2.81 o                         
   6   5   2        183.72        230.07        83.24 o                         
   7   5   2         10.39         10.51         7.58 o                         
   8   5   2        111.51        125.22        36.22 o                         
   9   5   2          5.50          3.92         9.85 o                         
  10   5   2        161.00        169.82        40.55 o                         
 -10   6   2          9.30          9.19         8.65 o                         
  -9   6   2         76.39         83.22        48.90 o                         
  -8   6   2         73.45         74.01        39.21 o                         
  -7   6   2          9.95          6.89         7.01 o                         
  -6   6   2         24.33         26.20        12.23 o                         
  -5   6   2        176.27        181.45        42.24 o                         
  -4   6   2         46.69         54.40        13.28 o                         
  -3   6   2         13.69         17.23         6.41 o                         
  -2   6   2        997.24       1070.15        68.55 o                         
  -1   6   2       2524.37       2843.42        94.06 o                         
   0   6   2         36.49         27.90        10.58 o                         
   1   6   2        493.50        453.06        36.30 o                         
   2   6   2          0.55          2.55         2.78 o                         
   3   6   2        324.53        358.86        46.05 o                         
   4   6   2        129.36        131.70        26.91 o                         
   5   6   2       2056.32       2477.10       173.58 o                         
   6   6   2        368.70        405.94        80.19 o                         
   7   6   2        193.37        252.89        68.18 o                         
   8   6   2         47.10         67.70        33.51 o                         
   9   6   2        204.70        238.37        56.87 o                         
  -9   7   2         49.42         58.14        27.12 o                         
  -8   7   2         99.01         95.90        46.46 o                         
  -7   7   2         49.28         59.23        29.45 o                         
  -6   7   2          7.20         12.80         6.98 o                         
  -5   7   2          8.96          8.70         6.26 o                         
  -4   7   2        113.05        113.38        31.60 o                         
  -3   7   2       1743.81       1918.89       138.12 o                         
  -2   7   2       1331.34       1513.71        97.01 o                         
  -1   7   2        373.12        419.53        45.10 o                         
   0   7   2         26.64         26.59         7.61 o                         
   1   7   2        112.61         90.75        24.96 o                         
   2   7   2         29.86         22.03         7.67 o                         
   3   7   2        144.77        163.23        45.54 o                         
   4   7   2        182.42        191.91        72.56 o                         
   5   7   2          2.64          3.77        10.19 o                         
   6   7   2        655.49        789.15       120.50 o                         
   7   7   2         74.68         90.69        41.23 o                         
   8   7   2         89.60        101.96        57.77 o                         
   9   7   2          1.00          1.97         8.22 o                         
  -9   8   2          0.98         12.51        11.18 o                         
  -8   8   2        396.40        414.93       113.37 o                         
  -7   8   2          4.67          7.12         9.20 o                         
  -6   8   2         22.78         17.74        11.35 o                         
  -5   8   2         14.09         16.87         9.19 o                         
  -4   8   2         75.44         67.50        41.15 o                         
  -3   8   2         92.60         91.46        36.62 o                         
  -2   8   2        111.23        124.81        56.01 o                         
  -1   8   2        750.28        818.81        71.97 o                         
   0   8   2       1700.80       1871.08       118.35 o                         
   1   8   2         24.22         42.72        15.90 o                         
   2   8   2        474.01        505.68        60.34 o                         
   3   8   2         15.75         16.15        11.17 o                         
   4   8   2        251.63        254.80        40.82 o                         
   5   8   2         83.68         76.49        24.05 o                         
   6   8   2        712.51        768.22       115.46 o                         
   7   8   2          1.18          7.28         8.14 o                         
   8   8   2        115.16        156.95        53.00 o                         
  -8   9   2         61.24         63.49        30.95 o                         
  -7   9   2         26.46         35.85        20.07 o                         
  -6   9   2          0.11         -0.13        11.69 o                         
  -5   9   2         14.39         12.75         9.55 o                         
  -4   9   2        131.87        125.92        45.50 o                         
  -3   9   2        677.68        798.17       112.93 o                         
  -2   9   2          4.71          9.55         6.75 o                         
  -1   9   2        146.21        143.84        46.19 o                         
   0   9   2        131.89        160.16        51.92 o                         
   1   9   2        418.63        436.29        47.09 o                         
   2   9   2         19.78         18.71        10.68 o                         
   3   9   2          1.75          4.60         5.20 o                         
   4   9   2         14.54         17.76        12.64 o                         
   5   9   2         10.44         14.21        10.75 o                         
   6   9   2         58.87         62.72        34.08 o                         
   7   9   2        123.29        127.77        35.12 o                         
  -6  10   2          0.00         11.57         8.76 o                         
  -5  10   2         32.60         20.76        16.20 o                         
  -4  10   2        176.02        167.09        71.78 o                         
  -3  10   2         11.54         15.76        10.03 o                         
  -2  10   2         51.99         30.37        28.79 o                         
  -1  10   2        224.72        215.23        70.14 o                         
   0  10   2        287.02        269.10        79.87 o                         
   1  10   2        592.26        577.09       104.83 o                         
   2  10   2         84.45         91.88        35.68 o                         
   3  10   2         61.02         54.46        27.72 o                         
   4  10   2        159.97        183.44        55.39 o                         
   5  10   2        472.43        546.29        86.80 o                         
   6  10   2          5.50          4.68         7.53 o                         
  -5  11   2          7.91          3.70         7.19 o                         
  -4  11   2        368.86        410.16       114.51 o                         
  -3  11   2         52.24         41.01        23.51 o                         
  -2  11   2         41.78         30.21        16.95 o                         
  -1  11   2        172.55        121.30       107.64 o                         
   0  11   2         77.16         64.40        44.38 o                         
   1  11   2         67.67         63.00        35.83 o                         
   2  11   2         29.81         42.74        24.06 o                         
   3  11   2        295.56        260.92        88.95 o                         
   4  11   2         16.42         10.82        10.08 o                         
  -2  12   2        177.11        138.80        88.69 o                         
  -1  12   2        270.45        238.76        99.36 o                         
   0  12   2         30.03         28.35        13.03 o                         
   1  12   2         15.15         15.21        11.91 o                         
 -11   0   3        384.43        489.46       170.23 o                         
  -9   0   3        497.74         50.34       275.17 o                         
  -7   0   3         86.36          7.92        82.19 o                         
  -5   0   3         99.57        141.45        40.63 o                         
  -3   0   3          7.19         26.19        11.30 o                         
  -1   0   3        745.55        612.60        78.42 o                         
   1   0   3        478.98        566.68        38.21 o                         
   3   0   3       1301.15       1519.45        68.28 o                         
   5   0   3        707.63        767.59        46.11 o                         
   7   0   3         53.14         42.60        13.08 o                         
   9   0   3          0.30          1.06         7.57 o                         
  11   0   3         42.95         52.46        28.46 o                         
 -11   1   3         49.17         48.80        20.09 o                         
 -10   1   3         89.39         21.78        31.42 o                         
  -9   1   3          2.64          3.82         3.59 o                         
  -8   1   3       1467.03          2.20         6.37 o                         
  -7   1   3        145.21        133.49        26.46 o                         
  -6   1   3       2487.42       2138.11       455.98 o                         
  -5   1   3       4931.74       5581.72       328.07 o                         
  -4   1   3        385.81        467.25        25.80 o                         
  -3   1   3        156.72        169.07        16.76 o                         
  -2   1   3        449.45        408.32        17.44 o                         
  -1   1   3        444.80        404.07        25.14 o                         
   0   1   3      13315.26      13637.00       514.58 o                         
   1   1   3       2729.72       2924.97       104.46 o                         
   2   1   3        899.58        972.18        39.43 o                         
   3   1   3        875.66        949.61        37.17 o                         
   4   1   3          1.74          4.87         4.93 o                         
   5   1   3        181.99        162.11        26.30 o                         
   6   1   3        389.60        461.30        40.47 o                         
   7   1   3         49.81         43.01        11.86 o                         
   8   1   3        140.82        168.64        41.24 o                         
   9   1   3         79.27        103.76        33.39 o                         
  10   1   3        510.77        752.21        87.96 o                         
  11   1   3          0.27          5.03         7.71 o                         
 -11   2   3          0.21          5.22         5.72 o                         
 -10   2   3         77.16         27.80        27.63 o                         
  -9   2   3         39.70         10.66        15.88 o                         
  -8   2   3         48.15         21.11        18.92 o                         
  -7   2   3        208.76         43.81        78.43 o                         
  -6   2   3         16.31         17.03         5.89 o                         
  -5   2   3         13.59         31.12        12.29 o                         
  -4   2   3       1160.29       1272.41        55.60 o                         
  -3   2   3       4323.82       4769.74       183.53 o                         
  -2   2   3        118.80        115.55         9.73 o                         
  -1   2   3       3057.96       3082.91       150.41 o                         
   0   2   3      14249.54      14855.92       391.30 o                         
   1   2   3       2310.05       2465.59        67.88 o                         
   2   2   3        951.38        886.94        38.58 o                         
   3   2   3        349.11        488.61        26.52 o                         
   4   2   3       1763.13       1867.08        97.21 o                         
   5   2   3        932.91        963.53        61.07 o                         
   6   2   3        204.62        259.12        65.41 o                         
   7   2   3        630.70        760.40        68.97 o                         
   8   2   3        133.47        162.41        55.52 o                         
   9   2   3         87.56        112.79        34.74 o                         
  10   2   3          3.63          8.19         9.99 o                         
 -11   3   3        174.49         56.14        94.89 o                         
 -10   3   3         33.64         10.55        14.42 o                         
  -9   3   3        601.52         56.94       263.32 o                         
  -8   3   3         64.35         21.31        22.35 o                         
  -7   3   3        263.17         69.73        94.77 o                         
  -6   3   3        199.38        190.21        25.95 o                         
  -5   3   3        739.40        771.68        48.19 o                         
  -4   3   3        580.60        599.03        27.83 o                         
  -3   3   3       1684.69       1751.96        62.87 o                         
  -2   3   3       1111.54       1161.61        42.97 o                         
  -1   3   3       2910.06       2888.65       128.22 o                         
   0   3   3        315.69        354.93        26.71 o                         
   1   3   3         19.07         11.34         4.15 o                         
   2   3   3         33.16         39.16        10.15 o                         
   3   3   3        663.02        729.53        29.70 o                         
   4   3   3         55.38         56.79        21.80 o                         
   5   3   3       1376.12       1478.46        97.58 o                         
   6   3   3        512.30        620.63        62.39 o                         
   7   3   3          0.22         11.01         8.61 o                         
   8   3   3         48.68         53.74        26.80 o                         
   9   3   3         58.33         66.59        29.01 o                         
  10   3   3        176.36        191.12        64.82 o                         
 -11   4   3          0.44          4.12         7.82 o                         
 -10   4   3        191.49        181.67        55.18 o                         
  -9   4   3        449.75        521.37        97.99 o                         
  -8   4   3        173.06         68.13        61.65 o                         
  -7   4   3        778.82        258.57       321.10 o                         
  -6   4   3       1031.23       1097.66        75.23 o                         
  -5   4   3        636.86        738.73        52.85 o                         
  -4   4   3        596.09        611.84        42.88 o                         
  -3   4   3        556.59        543.09        35.84 o                         
  -2   4   3          4.71          7.56         2.60 o                         
  -1   4   3         21.80         28.43         8.89 o                         
   0   4   3       3302.16       3603.18       106.52 o                         
   1   4   3        643.95        833.73        33.13 o                         
   2   4   3       2063.37       2235.61        73.25 o                         
   3   4   3       2624.71       2953.27        97.50 o                         
   4   4   3        119.62        120.51        24.12 o                         
   5   4   3        233.86        267.50        43.30 o                         
   6   4   3       1422.86       1747.25       112.63 o                         
   7   4   3         11.24         20.26        12.45 o                         
   8   4   3        183.01        178.53        40.09 o                         
   9   4   3        141.25        152.63        51.95 o                         
  10   4   3        108.63        111.39        38.31 o                         
 -10   5   3         13.09          4.34        10.56 o                         
  -9   5   3        215.89        227.67        49.34 o                         
  -8   5   3         45.18         13.38        18.32 o                         
  -7   5   3         87.35        107.46        29.66 o                         
  -6   5   3       2553.38       2976.57       208.90 o                         
  -5   5   3        213.34        215.49        48.28 o                         
  -4   5   3       1256.34       1390.15        84.50 o                         
  -3   5   3         25.15         20.66         9.18 o                         
  -2   5   3        165.34         21.45        66.31 o                         
  -1   5   3        100.78         61.26        20.32 o                         
   0   5   3        164.19        195.82        17.52 o                         
   1   5   3       5673.91       6313.91       169.75 o                         
   2   5   3        485.46        548.07        33.11 o                         
   3   5   3       1077.49       1164.57        65.42 o                         
   4   5   3         56.25         54.86        18.84 o                         
   5   5   3        187.01        221.29        33.88 o                         
   6   5   3        126.78        164.11        71.39 o                         
   7   5   3         52.07         76.41        43.09 o                         
   8   5   3        382.11        459.76       130.48 o                         
   9   5   3         31.85         47.62        26.58 o                         
  10   5   3         90.02         95.63        33.39 o                         
 -10   6   3        152.09        196.50        38.71 o                         
  -9   6   3         54.33         77.02        38.37 o                         
  -8   6   3         44.35         29.58        21.83 o                         
  -7   6   3          4.06          3.03         6.95 o                         
  -6   6   3        327.13        324.11        79.36 o                         
  -5   6   3         27.39         29.25         9.82 o                         
  -4   6   3        774.57        771.90        59.64 o                         
  -3   6   3         10.23         11.68         4.68 o                         
  -2   6   3       1769.24       1961.52       113.67 o                         
  -1   6   3         20.96         14.07         6.16 o                         
   0   6   3         40.30         37.76        11.44 o                         
   1   6   3          8.13         11.83         4.00 o                         
   2   6   3        379.60        390.49        34.93 o                         
   3   6   3         60.83         63.06        16.41 o                         
   4   6   3        151.85        188.81        51.87 o                         
   5   6   3        222.60        192.75        78.44 o                         
   6   6   3        176.83        208.94        43.67 o                         
   7   6   3          4.13          2.81         7.40 o                         
   8   6   3         20.67         27.53        18.98 o                         
   9   6   3         67.69         87.94        43.88 o                         
  -9   7   3         44.32         42.64        21.49 o                         
  -8   7   3         28.65         27.65        14.13 o                         
  -7   7   3        126.08        171.39        43.24 o                         
  -6   7   3        152.83        181.84        34.07 o                         
  -5   7   3         29.75         38.51        19.09 o                         
  -4   7   3         35.97         39.94        11.47 o                         
  -3   7   3        719.35        799.06        63.29 o                         
  -2   7   3        647.61        711.47        52.79 o                         
  -1   7   3        157.68        136.36        31.66 o                         
   0   7   3        552.03        539.64        43.22 o                         
   1   7   3        766.62        894.12        55.84 o                         
   2   7   3         14.28         19.17         9.12 o                         
   3   7   3        219.03        236.30        37.60 o                         
   4   7   3        782.88        896.81        73.28 o                         
   5   7   3         74.02         70.40        36.88 o                         
   6   7   3        451.12        596.70       120.48 o                         
   7   7   3         32.69         34.52        18.32 o                         
   8   7   3          0.32          6.57         8.95 o                         
   9   7   3          0.00          6.57         8.22 o                         
  -9   8   3        170.19        176.74        76.17 o                         
  -8   8   3        102.17         96.04        44.79 o                         
  -7   8   3        538.23        632.08        87.04 o                         
  -6   8   3          8.42          5.35         4.87 o                         
  -5   8   3        398.63        455.31        89.81 o                         
  -4   8   3          1.82          6.94         5.87 o                         
  -3   8   3        156.58        168.38        73.37 o                         
  -2   8   3         48.82         41.03        19.12 o                         
  -1   8   3       1440.81       1501.57       109.73 o                         
   0   8   3        299.32        295.00        44.49 o                         
   1   8   3        454.92        508.35        48.09 o                         
   2   8   3         27.52         17.71         9.12 o                         
   3   8   3         53.82         46.60        25.55 o                         
   4   8   3         20.57         28.43        18.03 o                         
   5   8   3        559.23        651.81       110.39 o                         
   6   8   3         49.75         41.39        26.26 o                         
   7   8   3        163.78        210.46        66.09 o                         
   8   8   3          0.60         -2.38         9.19 o                         
  -8   9   3         94.05         99.37        70.56 o                         
  -7   9   3         77.77         79.11        48.80 o                         
  -6   9   3         29.98         30.63        13.94 o                         
  -5   9   3         30.75         27.88        18.91 o                         
  -4   9   3        162.72        161.30        64.00 o                         
  -3   9   3         14.02         13.63         9.18 o                         
  -2   9   3        489.99        537.71        58.71 o                         
  -1   9   3       1004.63       1037.51       100.95 o                         
   0   9   3          9.45          6.06         5.12 o                         
   1   9   3        253.35        238.70        54.76 o                         
   2   9   3        189.65        204.90        62.08 o                         
   3   9   3         68.35         54.42        23.34 o                         
   4   9   3        172.50        216.23        71.64 o                         
   5   9   3         17.92         14.89        11.80 o                         
   6   9   3          3.18          6.63         9.94 o                         
   7   9   3          2.05          7.74        13.93 o                         
  -6  10   3        167.70        185.07       118.10 o                         
  -5  10   3        302.62        292.07        89.94 o                         
  -4  10   3        326.65        384.42        91.38 o                         
  -3  10   3          1.06          2.40         6.37 o                         
  -2  10   3        106.43         96.96        38.02 o                         
  -1  10   3        324.14        280.48       129.49 o                         
   0  10   3          5.25         13.40        12.35 o                         
   1  10   3         13.42         11.99         6.83 o                         
   2  10   3         14.31         14.35         9.72 o                         
   3  10   3         13.18         14.27         7.19 o                         
   4  10   3          1.83          2.23         7.71 o                         
   5  10   3        215.64        217.30        54.78 o                         
   6  10   3         17.53         23.75        16.99 o                         
  -5  11   3          4.86         13.88        12.93 o                         
  -4  11   3         15.80         21.65        24.12 o                         
  -3  11   3          4.18          9.54         7.63 o                         
  -2  11   3        216.19        205.16        69.84 o                         
  -1  11   3        346.98        371.38        78.93 o                         
   0  11   3         40.90         39.54        20.38 o                         
   1  11   3        322.13        365.10       121.74 o                         
   2  11   3          1.07          2.93         8.68 o                         
   3  11   3        148.39        119.00        50.98 o                         
   4  11   3          1.56          3.58         7.70 o                         
  -1  12   3          0.05          9.51        21.44 o                         
   0  12   3         65.08         48.74        25.10 o                         
 -12   0   4        466.29        640.35       152.79 o                         
 -10   0   4        830.83         31.62       476.87 o                         
  -8   0   4        663.99         79.64       431.10 o                         
  -6   0   4        211.67        303.01        46.08 o                         
  -4   0   4       5119.83       5584.40       566.39 o                         
  -2   0   4       1616.35       1694.03       122.15 o                         
   0   0   4       4446.05       3924.12       554.51 o                         
   2   0   4        413.77        363.10        24.80 o                         
   4   0   4       3708.21       4175.55       302.43 o                         
   6   0   4       2025.43       2463.97       200.59 o                         
   8   0   4         98.56        148.39        61.34 o                         
  10   0   4         88.11        157.68        59.73 o                         
 -11   1   4        163.53         44.04        55.66 o                         
 -10   1   4         52.64         14.67        15.58 o                         
  -9   1   4          2.23          1.77         3.41 o                         
  -8   1   4         20.49         11.49         9.84 o                         
  -7   1   4        141.28         32.85        51.38 o                         
  -6   1   4         17.41         18.07         5.65 o                         
  -5   1   4       1350.52       1586.21        89.17 o                         
  -4   1   4       1947.78       1989.62       117.26 o                         
  -3   1   4         23.33         18.33         6.11 o                         
  -2   1   4       1812.45       1895.22        78.47 o                         
  -1   1   4      12185.08      12226.99       533.47 o                         
   0   1   4          4.54          5.62         2.23 o                         
   1   1   4       4421.09       4350.38       276.42 o                         
   2   1   4        901.28        947.90        40.62 o                         
   3   1   4          6.86          5.49         3.32 o                         
   4   1   4         13.61          8.45         3.51 o                         
   5   1   4         23.26         26.89         8.09 o                         
   6   1   4        859.44       1031.79        93.99 o                         
   7   1   4          2.48         15.37        11.52 o                         
   8   1   4         15.93         12.82         6.54 o                         
   9   1   4         69.51         86.65        38.10 o                         
  10   1   4          3.09         11.86         9.89 o                         
 -11   2   4        182.48         72.06        84.99 o                         
 -10   2   4         62.80         14.80        15.64 o                         
  -9   2   4        271.80         32.68        92.17 o                         
  -8   2   4         34.16         13.21        10.22 o                         
  -7   2   4        783.73        146.71       326.85 o                         
  -6   2   4        266.70        262.83        31.79 o                         
  -5   2   4         18.78         43.37        13.64 o                         
  -4   2   4        705.73        810.93        31.68 o                         
  -3   2   4         13.21         12.91         4.31 o                         
  -2   2   4       6442.03       7088.79       255.46 o                         
  -1   2   4       6108.50       6370.44       218.00 o                         
   0   2   4        247.17        224.10        13.76 o                         
   1   2   4        964.20        978.75        35.42 o                         
   2   2   4        154.65        168.80        18.68 o                         
   3   2   4        529.97        661.71        31.42 o                         
   4   2   4        987.16       1116.65        49.28 o                         
   5   2   4         47.81         81.99        19.04 o                         
   6   2   4        954.92       1117.90        76.90 o                         
   7   2   4        600.59        672.96        57.33 o                         
   8   2   4         12.97         12.29         8.31 o                         
   9   2   4        202.90        300.31        54.38 o                         
  10   2   4          0.27         11.18         8.72 o                         
 -11   3   4        230.08         27.17        97.95 o                         
 -10   3   4          1.09         -1.45         4.60 o                         
  -9   3   4         42.01         12.19        21.76 o                         
  -8   3   4        249.47         41.35       101.54 o                         
  -7   3   4        372.05        124.04       120.00 o                         
  -6   3   4         33.94         40.41        11.04 o                         
  -5   3   4        468.18        476.35        45.74 o                         
  -4   3   4       1850.30       2025.72        72.19 o                         
  -3   3   4        257.40        305.51        15.98 o                         
  -2   3   4       1779.15       1750.58        75.95 o                         
  -1   3   4       2356.57       2659.21        93.30 o                         
   0   3   4       7750.67       8777.75       311.18 o                         
   1   3   4       1570.96       1631.52        55.19 o                         
   2   3   4        342.55        296.57        23.44 o                         
   3   3   4       3666.78       4280.83       140.02 o                         
   4   3   4        224.80        246.98        32.35 o                         
   5   3   4        912.66       1092.46        84.04 o                         
   6   3   4        895.03       1043.20        72.15 o                         
   7   3   4        724.85        845.11        86.65 o                         
   8   3   4         39.34         37.08        14.17 o                         
   9   3   4         93.68        116.28        34.80 o                         
  10   3   4        138.81        170.19        51.20 o                         
 -11   4   4        126.08         51.34        49.39 o                         
 -10   4   4          5.15          4.73        10.18 o                         
  -9   4   4          3.06          5.64         6.85 o                         
  -8   4   4         59.61         16.63        25.59 o                         
  -7   4   4         67.40         70.86        16.44 o                         
  -6   4   4         41.56         52.44        13.90 o                         
  -5   4   4          4.37          4.88         4.30 o                         
  -4   4   4         78.93         77.61        16.09 o                         
  -3   4   4        171.55        123.78        18.86 o                         
  -2   4   4        526.31        445.93        27.91 o                         
  -1   4   4        155.29        136.80        14.18 o                         
   0   4   4        111.54        173.52        17.46 o                         
   1   4   4         67.56         56.48        13.66 o                         
   2   4   4        534.92        487.12        24.28 o                         
   3   4   4       1523.86       1615.19        64.27 o                         
   4   4   4       2429.82       2925.67       164.63 o                         
   5   4   4        627.73        725.78        51.18 o                         
   6   4   4        529.03        616.73        71.61 o                         
   7   4   4       1279.91       1579.76       126.60 o                         
   8   4   4        328.17        387.81        76.70 o                         
   9   4   4         21.24         37.46        15.46 o                         
  10   4   4         71.21         81.44        33.48 o                         
 -10   5   4        151.09        163.22        46.49 o                         
  -9   5   4         22.32         17.55        17.12 o                         
  -8   5   4         56.73         24.93        13.38 o                         
  -7   5   4         93.55        106.52        27.93 o                         
  -6   5   4          5.53         12.62         6.83 o                         
  -5   5   4          4.96          3.19         5.90 o                         
  -4   5   4         87.19         86.43        19.87 o                         
  -3   5   4          2.94          3.81         3.98 o                         
  -2   5   4         45.46          7.69        23.28 o                         
  -1   5   4        775.46        787.04        31.03 o                         
   0   5   4          3.75          9.34         4.16 o                         
   1   5   4        729.86        851.64        32.05 o                         
   2   5   4       1070.74       1172.21        43.38 o                         
   3   5   4        556.28        642.93        45.27 o                         
   4   5   4        325.15        393.16        49.28 o                         
   5   5   4        320.28        368.82        50.03 o                         
   6   5   4         16.69         16.31        11.64 o                         
   7   5   4        141.18        165.55        43.49 o                         
   8   5   4        854.76       1109.97       133.02 o                         
   9   5   4         22.38         38.89        20.28 o                         
 -10   6   4        245.82        279.02        53.68 o                         
  -9   6   4          1.02          4.25         9.84 o                         
  -8   6   4        114.70        131.78        45.61 o                         
  -7   6   4         18.81         23.24        11.02 o                         
  -6   6   4        960.61       1102.85        82.62 o                         
  -5   6   4        260.15        270.13        39.34 o                         
  -4   6   4        795.23        900.92        62.21 o                         
  -3   6   4       1458.41       1731.82       110.75 o                         
  -2   6   4         70.61         94.10        24.18 o                         
  -1   6   4        923.19        899.42        58.50 o                         
   0   6   4        346.01        326.62        32.34 o                         
   1   6   4        123.33        149.73        22.10 o                         
   2   6   4          5.36         11.00         4.26 o                         
   3   6   4        146.90        168.72        20.99 o                         
   4   6   4        295.83        324.27        45.50 o                         
   5   6   4        600.53        698.10        94.49 o                         
   6   6   4        112.39        164.51        56.26 o                         
   7   6   4         32.73         25.90        13.31 o                         
   8   6   4        120.38        155.34        56.86 o                         
   9   6   4         21.86         26.71        13.23 o                         
  -9   7   4         32.06         32.56        20.55 o                         
  -8   7   4        155.27        205.07        45.19 o                         
  -7   7   4        159.82        190.02        57.99 o                         
  -6   7   4        216.04        254.27        42.10 o                         
  -5   7   4        448.54        477.42        66.83 o                         
  -4   7   4          3.87          2.93         4.75 o                         
  -3   7   4        151.05        184.65        37.71 o                         
  -2   7   4         13.59         12.67         6.94 o                         
  -1   7   4          9.81         18.34        19.25 o                         
   0   7   4        495.25        523.68        49.73 o                         
   1   7   4        344.92        385.03        37.66 o                         
   2   7   4          3.75          5.88         5.18 o                         
   3   7   4        120.45        121.14        26.05 o                         
   4   7   4         16.58         12.96        11.92 o                         
   5   7   4       1063.76       1312.16       114.30 o                         
   6   7   4          9.86         28.34        16.30 o                         
   7   7   4         84.75         95.22        34.54 o                         
   8   7   4        293.77        390.59       105.56 o                         
  -9   8   4          1.05          5.16        11.19 o                         
  -8   8   4         94.33         60.88        46.82 o                         
  -7   8   4          6.43         11.16        12.29 o                         
  -6   8   4         35.57         40.56        23.71 o                         
  -5   8   4         45.99         47.36        25.06 o                         
  -4   8   4          0.21          3.15         5.30 o                         
  -3   8   4        512.88        569.84        66.19 o                         
  -2   8   4        230.38        268.40        50.42 o                         
  -1   8   4        215.19        246.36        47.51 o                         
   0   8   4       2239.98       2493.64       140.63 o                         
   1   8   4         97.89         89.34        34.38 o                         
   2   8   4        380.08        453.88        70.32 o                         
   3   8   4         13.61          9.75         5.06 o                         
   4   8   4          2.09          6.75         7.35 o                         
   5   8   4         75.94         62.47        28.52 o                         
   6   8   4          1.27          3.59         8.61 o                         
   7   8   4          0.66          4.85        10.09 o                         
   8   8   4          7.51          5.32         8.36 o                         
  -8   9   4          3.46          9.93        12.12 o                         
  -7   9   4         53.37         55.02        38.09 o                         
  -6   9   4        268.47        268.93        78.88 o                         
  -5   9   4        120.00        127.35        48.07 o                         
  -4   9   4          4.22          7.33         5.37 o                         
  -3   9   4        484.09        436.13        82.36 o                         
  -2   9   4         22.03         22.95        11.58 o                         
  -1   9   4        264.72        252.85       103.03 o                         
   0   9   4          7.36          7.02         5.02 o                         
   1   9   4        917.79       1014.80       161.86 o                         
   2   9   4          5.24          7.47         5.32 o                         
   3   9   4        414.81        461.49        66.29 o                         
   4   9   4         16.15         20.08        13.82 o                         
   5   9   4        591.63        660.66       118.14 o                         
   6   9   4          2.78          5.51        10.19 o                         
   7   9   4        266.77        342.73        87.76 o                         
  -6  10   4         82.38        105.70        46.54 o                         
  -5  10   4        480.44        573.86       232.58 o                         
  -4  10   4          7.39         12.18        12.38 o                         
  -3  10   4         35.38         36.39        18.04 o                         
  -2  10   4         28.40         30.66        16.05 o                         
  -1  10   4        104.51         95.05        40.73 o                         
   0  10   4        119.18        104.26        55.46 o                         
   1  10   4        135.25        140.96        58.35 o                         
   2  10   4         77.52         60.28        33.50 o                         
   3  10   4          0.09          6.31         8.07 o                         
   4  10   4         20.85         20.24        17.83 o                         
   5  10   4         52.79         48.86        18.76 o                         
  -5  11   4         26.88         21.63        10.95 o                         
  -4  11   4         53.14         48.24        17.56 o                         
  -3  11   4         20.37         15.25         6.91 o                         
  -2  11   4         58.50         43.54        26.82 o                         
  -1  11   4         12.48         26.37        33.90 o                         
   0  11   4         53.17         28.55        15.38 o                         
   1  11   4        162.07        143.50       133.62 o                         
   2  11   4         60.66         74.99        44.46 o                         
   3  11   4         56.61         46.87        22.06 o                         
   4  11   4          1.95         12.42         8.83 o                         
 -11   0   5         31.67         16.70        12.26 o                         
  -9   0   5         24.88          7.91         8.76 o                         
  -7   0   5        766.24        868.34        77.80 o                         
  -5   0   5      11215.95      11001.40      1734.73 o                         
  -3   0   5      11440.61      12123.61      1104.34 o                         
  -1   0   5        417.89        494.71        30.74 o                         
   1   0   5       6868.66       7432.36       207.17 o                         
   3   0   5       1684.86       1838.01        92.19 o                         
   5   0   5         76.91         96.43        29.45 o                         
   7   0   5        323.30        425.63        84.12 o                         
   9   0   5         11.02         12.49        16.82 o                         
 -11   1   5        174.80         78.27        59.39 o                         
 -10   1   5        621.38         31.86       228.76 o                         
  -9   1   5         95.64         13.06        33.64 o                         
  -8   1   5        944.78        397.77       307.46 o                         
  -7   1   5          2.02          4.82         5.58 o                         
  -6   1   5          0.32          2.85         4.25 o                         
  -5   1   5          6.70          7.02         5.19 o                         
  -4   1   5         26.09         42.20        10.51 o                         
  -3   1   5        263.26        249.46        15.97 o                         
  -2   1   5       1228.54       1378.84        48.41 o                         
  -1   1   5      10395.81      10373.38       348.38 o                         
   0   1   5         81.76         75.60         9.75 o                         
   1   1   5        666.81        614.13        27.89 o                         
   2   1   5        858.08        884.19        33.72 o                         
   3   1   5       2367.36       2818.54        87.63 o                         
   4   1   5        163.97        210.70        45.14 o                         
   5   1   5        522.78        599.10        51.81 o                         
   6   1   5        930.08       1134.54        73.74 o                         
   7   1   5        160.90        182.47        71.31 o                         
   8   1   5        388.25        499.79       107.28 o                         
   9   1   5         61.55         90.58        33.08 o                         
  10   1   5         47.44         50.57        27.62 o                         
 -11   2   5          3.50          2.52         4.81 o                         
 -10   2   5          0.43          0.45         5.35 o                         
  -9   2   5         42.68         10.95        14.02 o                         
  -8   2   5        315.63        112.19       110.80 o                         
  -7   2   5         48.88         44.47        10.23 o                         
  -6   2   5        571.69        646.18        44.96 o                         
  -5   2   5       1062.99       1287.70        61.43 o                         
  -4   2   5          2.89         13.24         4.87 o                         
  -3   2   5          5.39          7.56         2.38 o                         
  -2   2   5       9838.90      10149.43       459.72 o                         
  -1   2   5       1457.72       1461.43        73.02 o                         
   0   2   5      18110.56      19284.02       700.00 o                         
   1   2   5         52.24         59.85        11.20 o                         
   2   2   5       3904.38       4465.20       196.69 o                         
   3   2   5        396.81        413.08        42.46 o                         
   4   2   5        933.77       1170.99        50.19 o                         
   5   2   5       1701.35       2006.45       125.39 o                         
   6   2   5          1.80          2.03         6.01 o                         
   7   2   5          0.13          5.13         8.18 o                         
   8   2   5          5.68          5.53         5.66 o                         
   9   2   5         12.68         19.87         9.77 o                         
  10   2   5        125.02        148.83        43.12 o                         
 -11   3   5        269.82         52.66       122.97 o                         
 -10   3   5          8.82          3.77         5.50 o                         
  -9   3   5        127.50        131.20        37.92 o                         
  -8   3   5          0.04          3.16         4.25 o                         
  -7   3   5         52.42         44.35        11.65 o                         
  -6   3   5       1701.86       1897.04       109.48 o                         
  -5   3   5       1779.41       2036.43        96.78 o                         
  -4   3   5        799.23        763.83        33.66 o                         
  -3   3   5         78.81         94.00        18.96 o                         
  -2   3   5       1518.29       1331.57        59.80 o                         
  -1   3   5        753.66        732.46        33.64 o                         
   0   3   5          3.69         10.00         4.26 o                         
   1   3   5        825.13        832.49        32.84 o                         
   2   3   5       4197.69       5231.76       150.48 o                         
   3   3   5       1527.00       1761.53        65.25 o                         
   4   3   5         78.76        115.94        26.78 o                         
   5   3   5        319.32        343.37        55.14 o                         
   6   3   5        148.83        159.49        33.65 o                         
   7   3   5        753.57        884.38       104.62 o                         
   8   3   5        170.94        177.39        41.36 o                         
   9   3   5        359.46        462.39        85.74 o                         
  10   3   5        113.58        146.33        38.15 o                         
 -11   4   5          8.73          0.91         7.87 o                         
 -10   4   5         26.88         25.20        12.95 o                         
  -9   4   5        146.31         40.31        48.99 o                         
  -8   4   5          8.33          4.15         4.28 o                         
  -7   4   5       1951.14       2297.71       167.66 o                         
  -6   4   5        910.17       1031.34        69.78 o                         
  -5   4   5         48.36         47.13        12.69 o                         
  -4   4   5         11.88          5.32         5.04 o                         
  -3   4   5          7.58          2.55         1.48 o                         
  -2   4   5       2497.64          3.64         4.70 o                         
  -1   4   5        115.12        105.14        17.44 o                         
   0   4   5         12.04         35.13         7.67 o                         
   1   4   5         18.15         20.11         4.79 o                         
   2   4   5        994.32       1181.26        41.88 o                         
   3   4   5        126.84        188.57        26.26 o                         
   4   4   5        672.95        772.74        61.19 o                         
   5   4   5        879.15       1136.36        74.69 o                         
   6   4   5         87.93         90.85        34.59 o                         
   7   4   5         16.74          9.90         8.99 o                         
   8   4   5         37.04         25.25        14.81 o                         
   9   4   5        203.05        204.29        69.14 o                         
  10   4   5        444.19        616.99       138.47 o                         
 -10   5   5        156.95        192.76        57.61 o                         
  -9   5   5         65.33         21.24        23.25 o                         
  -8   5   5        732.38        859.51       122.32 o                         
  -7   5   5          5.38          6.12         6.43 o                         
  -6   5   5        110.49        144.12        31.73 o                         
  -5   5   5        170.87        183.18        35.78 o                         
  -4   5   5        122.77        136.57        21.17 o                         
  -3   5   5        759.54        821.54        52.23 o                         
  -2   5   5         13.55          8.85         8.00 o                         
  -1   5   5       1505.13       1692.35        59.95 o                         
   0   5   5         11.83         10.47         5.32 o                         
   1   5   5        497.13        461.60        31.02 o                         
   2   5   5        340.43        357.27        31.31 o                         
   3   5   5        116.02         97.50        26.00 o                         
   4   5   5         50.47         52.95        14.51 o                         
   5   5   5         31.78         21.13         9.01 o                         
   6   5   5        403.99        479.52        75.81 o                         
   7   5   5        166.80        206.64        59.11 o                         
   8   5   5         77.51         80.46        33.50 o                         
   9   5   5        392.81        401.19        95.11 o                         
 -10   6   5          0.25         10.16        10.58 o                         
  -9   6   5        103.31        127.25        49.77 o                         
  -8   6   5        169.37        179.35        45.27 o                         
  -7   6   5        818.35       1021.02        90.37 o                         
  -6   6   5         28.43         25.39        13.92 o                         
  -5   6   5        492.09        578.55        62.72 o                         
  -4   6   5        213.25        220.10        34.56 o                         
  -3   6   5         92.15         89.53        20.09 o                         
  -2   6   5         52.83         10.43        26.60 o                         
  -1   6   5         94.57        101.24        26.59 o                         
   0   6   5        308.40        360.23        31.64 o                         
   1   6   5        225.78        240.95        35.43 o                         
   2   6   5        381.91        451.35        35.28 o                         
   3   6   5        121.95        121.44        25.77 o                         
   4   6   5        667.73        705.02        80.35 o                         
   5   6   5         74.50         60.95        30.89 o                         
   6   6   5        352.47        398.94        79.26 o                         
   7   6   5        113.02        148.68        44.13 o                         
   8   6   5          2.11          8.42         9.23 o                         
   9   6   5         73.81         79.93        28.74 o                         
  -9   7   5         66.29         82.38        65.60 o                         
  -8   7   5          3.87          3.69         6.34 o                         
  -7   7   5        280.26        325.50        88.79 o                         
  -6   7   5         36.90         39.73        21.38 o                         
  -5   7   5         34.03         65.69        22.19 o                         
  -4   7   5        584.31        596.75        52.50 o                         
  -3   7   5        825.11        997.63        78.36 o                         
  -2   7   5        136.66        135.90        39.11 o                         
  -1   7   5        807.91        880.15        66.26 o                         
   0   7   5        834.98        926.37        59.61 o                         
   1   7   5       1818.75       1929.72       116.50 o                         
   2   7   5        139.68        140.75        31.35 o                         
   3   7   5        283.02        291.80        43.29 o                         
   4   7   5         22.60          9.96        10.07 o                         
   5   7   5         27.60         16.69        12.52 o                         
   6   7   5          0.01          7.11         6.86 o                         
   7   7   5          3.98          6.37         8.59 o                         
   8   7   5         21.95         28.95        14.17 o                         
  -9   8   5        379.17        363.54       273.57 o                         
  -8   8   5        240.48        254.96        92.23 o                         
  -7   8   5         81.80        108.40        36.32 o                         
  -6   8   5          9.69         12.98         8.99 o                         
  -5   8   5         39.36         45.69        23.68 o                         
  -4   8   5         18.04         18.90         8.90 o                         
  -3   8   5          9.13          8.91         9.79 o                         
  -2   8   5         68.74         61.34        29.10 o                         
  -1   8   5        106.30        110.77        50.05 o                         
   0   8   5        586.72        641.70        53.58 o                         
   1   8   5        146.85        133.14        48.17 o                         
   2   8   5        206.34        184.59        41.13 o                         
   3   8   5          2.81          5.62         5.55 o                         
   4   8   5         92.61        123.68        34.07 o                         
   5   8   5        224.00        282.53        62.87 o                         
   6   8   5         43.32         36.30        15.08 o                         
   7   8   5        303.20        365.32       109.95 o                         
  -8   9   5        262.29        244.40       123.49 o                         
  -7   9   5         48.01         54.36        42.13 o                         
  -6   9   5        726.76        933.03       117.59 o                         
  -5   9   5          7.71          4.53         7.76 o                         
  -4   9   5        709.17        822.04       151.32 o                         
  -3   9   5        225.02        248.86        88.82 o                         
  -2   9   5        118.01        122.70        63.67 o                         
  -1   9   5         34.14         28.14        16.06 o                         
   0   9   5         88.49         85.76        39.75 o                         
   1   9   5        856.15        891.83       121.21 o                         
   2   9   5         79.10         75.83        24.75 o                         
   3   9   5         33.93         22.44        15.08 o                         
   4   9   5         74.21         78.68        41.35 o                         
   5   9   5         63.16         73.84        62.32 o                         
   6   9   5        245.15        263.70        50.55 o                         
  -6  10   5          8.22         12.25         9.23 o                         
  -5  10   5          6.14          8.13        10.74 o                         
  -4  10   5        422.62        590.29       141.37 o                         
  -3  10   5          8.52          8.89         7.91 o                         
  -2  10   5          8.62          8.06         6.08 o                         
  -1  10   5          0.34          4.45         5.72 o                         
   0  10   5          0.01          7.25         8.60 o                         
   1  10   5          0.81          5.27         8.27 o                         
   2  10   5        429.51        418.38        65.98 o                         
   3  10   5        423.14        369.24        78.29 o                         
   4  10   5        302.70        348.50       104.50 o                         
   5  10   5         40.90         39.15        17.62 o                         
  -5  11   5         85.17         94.77        67.66 o                         
  -4  11   5          3.23          5.02        10.10 o                         
  -3  11   5        163.17        154.46        62.28 o                         
  -2  11   5          1.75          3.52         5.30 o                         
  -1  11   5        795.43        989.95       144.83 o                         
   0  11   5         13.63         23.94        15.14 o                         
   1  11   5        313.85        334.64        84.81 o                         
   2  11   5         74.91         80.25        47.38 o                         
   3  11   5          9.50          9.16        12.92 o                         
 -12   0   6         94.82        115.74        63.96 o                         
 -10   0   6          4.62          4.56         6.53 o                         
  -8   0   6        611.45        180.01       327.96 o                         
  -6   0   6        101.03         86.62        27.85 o                         
  -4   0   6        307.90        373.75       130.62 o                         
  -2   0   6       1157.44       1138.76        60.20 o                         
   0   0   6         54.59         71.81        18.22 o                         
   2   0   6       2456.75       2706.35       116.09 o                         
   4   0   6       4301.02       4952.29       255.91 o                         
   6   0   6       1505.88       2056.91       232.60 o                         
   8   0   6          0.69          0.58        12.15 o                         
  10   0   6        178.00        235.67       107.76 o                         
 -12   1   6         45.11         55.27        31.26 o                         
 -11   1   6          0.02          2.25         3.91 o                         
 -10   1   6          0.90          3.87         4.30 o                         
  -9   1   6        102.50         11.82        42.20 o                         
  -8   1   6         34.31         17.70         9.61 o                         
  -7   1   6        163.81        216.81        31.92 o                         
  -6   1   6         79.58         72.28        15.51 o                         
  -5   1   6        199.37        219.55        28.78 o                         
  -4   1   6       2377.85       2788.04       148.45 o                         
  -3   1   6       2616.82       3000.58       126.49 o                         
  -2   1   6        314.48        350.90        40.12 o                         
  -1   1   6       2563.05       2529.02        58.42 o                         
   0   1   6         20.47         22.97         7.17 o                         
   1   1   6        584.58        625.97        27.30 o                         
   2   1   6         57.33         62.89        12.21 o                         
   3   1   6         20.42          7.51         5.53 o                         
   4   1   6          0.41          3.87         4.60 o                         
   5   1   6        411.09        525.54        55.24 o                         
   6   1   6         99.70        129.40        27.86 o                         
   7   1   6        242.75        297.83        87.40 o                         
   8   1   6        241.29        276.78        78.10 o                         
   9   1   6        209.89        307.99        55.57 o                         
  10   1   6        176.24        213.24        64.77 o                         
 -11   2   6        142.33         63.00        62.62 o                         
 -10   2   6         17.56          5.89         5.90 o                         
  -9   2   6        308.04         61.11       113.02 o                         
  -8   2   6        353.08        137.57       117.58 o                         
  -7   2   6        133.63        145.66        26.38 o                         
  -6   2   6        299.27        382.80        40.67 o                         
  -5   2   6        470.80        523.78        34.17 o                         
  -4   2   6        113.93        128.59        19.41 o                         
  -3   2   6         29.13         23.89         5.78 o                         
  -2   2   6        111.77        166.70        16.08 o                         
  -1   2   6        789.36        748.69        30.39 o                         
   0   2   6       2198.45       2503.70        96.73 o                         
   1   2   6       2682.33       2841.57       105.32 o                         
   2   2   6         10.61          4.15         3.30 o                         
   3   2   6         17.97         20.45         8.00 o                         
   4   2   6       1257.44       1481.88        87.61 o                         
   5   2   6        854.11       1053.01        76.12 o                         
   6   2   6        168.45        201.46        37.14 o                         
   7   2   6        159.84        187.07        42.24 o                         
   8   2   6         65.99         86.24        29.43 o                         
   9   2   6        134.09        157.94        50.87 o                         
  10   2   6          4.94         14.24        11.56 o                         
 -11   3   6         12.86          6.04         6.46 o                         
 -10   3   6         36.69         14.35        13.86 o                         
  -9   3   6         14.18         19.16         6.58 o                         
  -8   3   6        502.50        175.89       171.64 o                         
  -7   3   6        201.98        220.54        31.54 o                         
  -6   3   6       1688.64       1898.11       109.61 o                         
  -5   3   6        829.70        896.84        52.58 o                         
  -4   3   6       1030.39       1152.66        44.86 o                         
  -3   3   6         73.12         69.29         9.56 o                         
  -2   3   6          0.01          2.79         2.02 o                         
  -1   3   6       1605.12       1727.21        76.47 o                         
   0   3   6       4846.68       5422.84       190.88 o                         
   1   3   6       1205.26       1249.30        45.70 o                         
   2   3   6         22.53         17.48         5.91 o                         
   3   3   6        453.02        468.76        46.42 o                         
   4   3   6         96.40        125.82        30.24 o                         
   5   3   6       1100.43       1334.04        85.70 o                         
   6   3   6        525.25        712.52        54.76 o                         
   7   3   6          0.05          0.84         5.53 o                         
   8   3   6          2.05          6.39         5.95 o                         
   9   3   6         35.45         40.00        18.61 o                         
  10   3   6         57.57         94.53        38.88 o                         
 -11   4   6        231.09         22.42       123.50 o                         
 -10   4   6          0.33          5.28         7.56 o                         
  -9   4   6        422.08         60.74       185.23 o                         
  -8   4   6         10.37          7.47         6.39 o                         
  -7   4   6        587.40        588.91        69.05 o                         
  -6   4   6        982.17       1077.34        71.48 o                         
  -5   4   6        904.76        924.12        63.21 o                         
  -4   4   6        405.39        498.69        42.22 o                         
  -3   4   6         59.16         74.89        16.54 o                         
  -2   4   6         28.13         12.00         4.23 o                         
  -1   4   6       3406.27       3786.08       191.60 o                         
   0   4   6        665.25        754.00        34.18 o                         
   1   4   6        320.24        351.37        26.07 o                         
   2   4   6          8.26          9.80         4.90 o                         
   3   4   6        181.19        198.79        30.52 o                         
   4   4   6        180.22        162.12        35.64 o                         
   5   4   6        348.86        374.48        63.75 o                         
   6   4   6        305.85        399.03        51.01 o                         
   7   4   6         22.56         17.31         8.58 o                         
   8   4   6        141.19        165.55        35.33 o                         
   9   4   6         59.99         59.71        35.50 o                         
 -10   5   6        569.18        692.76       196.84 o                         
  -9   5   6         58.84         41.12        18.94 o                         
  -8   5   6          0.45          2.66         9.58 o                         
  -7   5   6        294.88        318.49        54.61 o                         
  -6   5   6        296.20        310.96        51.38 o                         
  -5   5   6        202.14        236.73        57.77 o                         
  -4   5   6         20.05         25.55         7.43 o                         
  -3   5   6         64.65         69.72        16.44 o                         
  -2   5   6         29.97         16.39        15.23 o                         
  -1   5   6         30.52         19.21         7.60 o                         
   0   5   6       1091.22       1022.41        55.75 o                         
   1   5   6        259.15        282.09        31.21 o                         
   2   5   6         76.00        112.46        21.78 o                         
   3   5   6        121.11        129.96        27.29 o                         
   4   5   6         67.67         75.22        23.97 o                         
   5   5   6         86.72        103.14        43.29 o                         
   6   5   6         74.81         96.66        41.55 o                         
   7   5   6         28.52         36.93        16.91 o                         
   8   5   6        100.48        133.16        49.30 o                         
   9   5   6        300.18        423.23        76.56 o                         
 -10   6   6         20.69         35.57        19.83 o                         
  -9   6   6         50.60         71.49        41.08 o                         
  -8   6   6          2.34          3.92         4.01 o                         
  -7   6   6        566.22        649.86        97.87 o                         
  -6   6   6        153.29        146.76        36.69 o                         
  -5   6   6        455.01        581.33        50.00 o                         
  -4   6   6        153.63        136.99        38.72 o                         
  -3   6   6        199.49        160.53        38.99 o                         
  -2   6   6        580.50         81.80       214.69 o                         
  -1   6   6        107.62        120.91        24.81 o                         
   0   6   6          0.90          2.18         3.38 o                         
   1   6   6        333.28        371.67        40.26 o                         
   2   6   6        182.44        187.90        28.01 o                         
   3   6   6          0.39          1.15         4.82 o                         
   4   6   6        956.49       1043.39        98.86 o                         
   5   6   6         95.46         90.00        36.89 o                         
   6   6   6         27.27         43.32        18.65 o                         
   7   6   6          9.77          8.75         7.90 o                         
   8   6   6          1.90          2.81         9.49 o                         
  -9   7   6         87.17         88.85        61.49 o                         
  -8   7   6         56.66         59.98        28.79 o                         
  -7   7   6        142.46        139.08        37.89 o                         
  -6   7   6         83.28        105.68        47.99 o                         
  -5   7   6          3.02          4.62         6.92 o                         
  -4   7   6        106.94        124.81        46.29 o                         
  -3   7   6         31.72         30.81         9.07 o                         
  -2   7   6        171.19        142.80        44.38 o                         
  -1   7   6        221.92        203.21        32.16 o                         
   0   7   6        813.01        881.10        61.60 o                         
   1   7   6        300.78        314.89        55.12 o                         
   2   7   6         14.94         13.44         7.44 o                         
   3   7   6        549.87        618.58        71.44 o                         
   4   7   6         30.93         29.30        16.66 o                         
   5   7   6        228.96        269.66        70.70 o                         
   6   7   6         51.46         57.21        30.79 o                         
   7   7   6         34.78         28.67        18.32 o                         
   8   7   6        121.93        149.18        43.70 o                         
  -9   8   6         69.58         70.76        45.16 o                         
  -8   8   6         95.46        100.16        78.65 o                         
  -7   8   6          3.85          9.27         9.56 o                         
  -6   8   6          6.84          8.10         6.14 o                         
  -5   8   6          8.11         21.07        11.34 o                         
  -4   8   6        102.83         89.15        39.93 o                         
  -3   8   6         33.76         23.14        12.69 o                         
  -2   8   6        718.84        826.92        94.03 o                         
  -1   8   6        741.01        808.47        66.83 o                         
   0   8   6          0.38         -0.38         5.21 o                         
   1   8   6         28.80         11.81         6.42 o                         
   2   8   6         79.01         67.61        30.47 o                         
   3   8   6          0.32          4.83         6.72 o                         
   4   8   6        133.89        137.43        36.23 o                         
   5   8   6          7.79         10.75        10.70 o                         
   6   8   6         33.51         43.83        21.61 o                         
   7   8   6          1.06         13.10        14.17 o                         
  -8   9   6         75.59         84.37        43.73 o                         
  -7   9   6        210.91        260.69        85.22 o                         
  -6   9   6         72.45         76.92        75.32 o                         
  -5   9   6         27.85         28.55        17.63 o                         
  -4   9   6         91.96         47.73        20.02 o                         
  -3   9   6        364.44        399.48        59.07 o                         
  -2   9   6        102.24         99.61        38.35 o                         
  -1   9   6         82.01         64.04        36.28 o                         
   0   9   6        134.97        108.58        57.32 o                         
   1   9   6        251.03        288.96        68.00 o                         
   2   9   6         39.61         33.96        14.65 o                         
   3   9   6        331.13        416.29        70.77 o                         
   4   9   6         55.06         57.31        33.40 o                         
   5   9   6        718.13        769.19       284.17 o                         
   6   9   6        172.94        211.35        51.19 o                         
  -6  10   6          0.78          4.28         7.96 o                         
  -5  10   6         81.71         85.11        44.63 o                         
  -4  10   6        491.16        499.56       159.92 o                         
  -3  10   6        392.39        468.93        81.13 o                         
  -2  10   6         57.91         53.23        27.10 o                         
  -1  10   6         14.65         11.55        10.82 o                         
   0  10   6         68.97         61.55        30.27 o                         
   1  10   6          0.95          2.33         4.91 o                         
   2  10   6         24.34         11.92        11.09 o                         
   3  10   6        108.98        111.89        64.88 o                         
   4  10   6         57.64         48.92        32.38 o                         
   5  10   6        119.96        108.23        44.94 o                         
  -4  11   6          4.92          8.03         8.91 o                         
  -3  11   6          3.43          3.41         7.09 o                         
  -2  11   6         36.53         32.54        16.53 o                         
  -1  11   6         23.12         88.55        37.61 o                         
   0  11   6        183.91        158.93       100.90 o                         
   1  11   6         15.34          9.67        10.17 o                         
   2  11   6         85.19         85.99        35.88 o                         
   3  11   6         35.35         29.60        16.80 o                         
 -11   0   7         64.76         12.47        23.34 o                         
  -9   0   7          5.47          1.73         3.87 o                         
  -7   0   7       1756.72       2162.65       186.17 o                         
  -5   0   7       1705.59       2090.62       180.88 o                         
  -3   0   7        808.46        891.74        46.85 o                         
  -1   0   7        433.04        508.94        32.23 o                         
   1   0   7        231.62        287.14        22.97 o                         
   3   0   7        740.52        855.50        42.42 o                         
   5   0   7        481.56        610.20        60.32 o                         
   7   0   7        693.50        972.36       124.14 o                         
   9   0   7        635.45        907.60       127.84 o                         
 -11   1   7        100.74         12.78        20.42 o                         
 -10   1   7         19.09          8.45         8.41 o                         
  -9   1   7         29.35          8.81         8.98 o                         
  -8   1   7          0.63          5.32         5.94 o                         
  -7   1   7          3.11          7.73         6.24 o                         
  -6   1   7         39.34         50.49        12.88 o                         
  -5   1   7        654.38        772.81        36.63 o                         
  -4   1   7         87.77        125.70        16.79 o                         
  -3   1   7        351.05        434.31        22.93 o                         
  -2   1   7       7271.80       8314.87       424.15 o                         
  -1   1   7        132.04         76.90        14.36 o                         
   0   1   7       2899.49       3146.16        94.37 o                         
   1   1   7        724.13        693.61        42.70 o                         
   2   1   7        451.69        578.57        26.78 o                         
   3   1   7       1457.26       1508.85        69.32 o                         
   4   1   7        533.15        663.12        48.53 o                         
   5   1   7        124.67        149.97        44.94 o                         
   6   1   7       3423.26       4509.25       337.79 o                         
   7   1   7        200.14        250.87        59.67 o                         
   8   1   7         52.48         61.44        27.75 o                         
   9   1   7          0.22          4.14        11.16 o                         
  10   1   7         16.31         25.16        13.83 o                         
 -11   2   7         11.74          5.08         6.81 o                         
 -10   2   7        826.80         83.07       290.21 o                         
  -9   2   7        106.09         26.42        40.38 o                         
  -8   2   7        215.99        270.45        39.83 o                         
  -7   2   7         44.59         44.18        12.03 o                         
  -6   2   7         34.12         35.12        13.66 o                         
  -5   2   7       1055.96       1222.78        56.98 o                         
  -4   2   7        397.44        380.51        27.25 o                         
  -3   2   7        809.79       1082.82        38.99 o                         
  -2   2   7       3060.90       3304.62       189.30 o                         
  -1   2   7       3181.13       3521.54       129.63 o                         
   0   2   7         37.40         28.17         6.61 o                         
   1   2   7         69.07         45.71        12.43 o                         
   2   2   7       1313.57       1426.62        62.41 o                         
   3   2   7          0.94          1.42         5.22 o                         
   4   2   7       1741.77       2218.44       126.72 o                         
   5   2   7         16.28         22.64         8.65 o                         
   6   2   7         32.69         41.91        16.14 o                         
   7   2   7         35.55         38.75        21.93 o                         
   8   2   7        260.77        333.98        99.16 o                         
   9   2   7         21.08         29.55        16.13 o                         
  10   2   7          9.25         20.74        13.00 o                         
 -11   3   7         82.04         16.34        35.26 o                         
 -10   3   7        163.22         55.11        72.60 o                         
  -9   3   7         11.83          9.64         5.96 o                         
  -8   3   7        334.17        370.36        62.46 o                         
  -7   3   7        258.33        305.42        39.19 o                         
  -6   3   7         97.83        110.44        25.15 o                         
  -5   3   7       1435.92       1894.93        98.20 o                         
  -4   3   7        342.69        392.81        29.09 o                         
  -3   3   7        586.26        748.42        41.22 o                         
  -2   3   7         21.84         41.83        13.91 o                         
  -1   3   7       3701.43         31.86         7.37 o                         
   0   3   7        317.87        366.04        26.25 o                         
   1   3   7       5312.90       5891.58       221.95 o                         
   2   3   7        250.45        268.53        24.01 o                         
   3   3   7        791.58        896.43        61.59 o                         
   4   3   7        203.17        265.39        46.58 o                         
   5   3   7        108.42        130.94        34.25 o                         
   6   3   7          0.34          9.44         6.57 o                         
   7   3   7        230.73        280.59        52.96 o                         
   8   3   7         78.47        109.56        33.60 o                         
   9   3   7         12.96          9.34        11.23 o                         
 -11   4   7          1.73          7.93        11.05 o                         
 -10   4   7        102.66         72.84        35.63 o                         
  -9   4   7          9.34         13.26         6.48 o                         
  -8   4   7        728.45        900.80        91.62 o                         
  -7   4   7       1140.08       1197.53        90.46 o                         
  -6   4   7        372.73        433.80        57.42 o                         
  -5   4   7       1435.43       1639.76       106.44 o                         
  -4   4   7        793.59        839.94        47.36 o                         
  -3   4   7        526.04        642.96        38.57 o                         
  -2   4   7         18.29          8.25        13.44 o                         
  -1   4   7       1288.89       1396.46        71.29 o                         
   0   4   7        926.98       1071.58        66.08 o                         
   1   4   7          6.53          6.58         4.27 o                         
   2   4   7        703.18        765.20        47.33 o                         
   3   4   7        232.00        298.51        50.83 o                         
   4   4   7         86.56        125.60        34.43 o                         
   5   4   7        220.19        247.45        46.70 o                         
   6   4   7        505.28        632.48        59.49 o                         
   7   4   7        650.48        818.72        94.10 o                         
   8   4   7         30.66         47.62        20.80 o                         
   9   4   7          6.71         30.63        15.59 o                         
 -10   5   7        314.13        338.73       129.62 o                         
  -9   5   7        419.77        470.95        76.64 o                         
  -8   5   7         30.92         53.85        15.76 o                         
  -7   5   7         12.83          8.08         7.98 o                         
  -6   5   7         46.13         47.06        12.67 o                         
  -5   5   7        650.61        670.89        47.69 o                         
  -4   5   7        358.93        403.53        34.70 o                         
  -3   5   7       1311.70       1281.02       107.38 o                         
  -2   5   7       1135.26         30.38       800.97 o                         
  -1   5   7        377.67        436.12        32.95 o                         
   0   5   7       2525.68       3007.26       163.77 o                         
   1   5   7         25.32         25.01         7.75 o                         
   2   5   7        374.69        462.99        36.92 o                         
   3   5   7         27.04         25.39         8.37 o                         
   4   5   7        455.80        571.96        54.94 o                         
   5   5   7         42.34         57.75        30.62 o                         
   6   5   7         22.72         31.38        15.70 o                         
   7   5   7        267.87        309.97        55.69 o                         
   8   5   7        373.04        453.04       131.70 o                         
   9   5   7         77.33         78.69        40.95 o                         
 -10   6   7          7.19          9.61        10.48 o                         
  -9   6   7          1.19          5.05         7.29 o                         
  -8   6   7         38.24         52.31        22.29 o                         
  -7   6   7        267.12        285.54        64.17 o                         
  -6   6   7        314.79        279.37        44.31 o                         
  -5   6   7         41.66         49.66        19.70 o                         
  -4   6   7          2.60          5.24         6.12 o                         
  -3   6   7          2.07          6.73         5.21 o                         
  -2   6   7        164.22         43.60        51.93 o                         
  -1   6   7         23.11         21.22         6.38 o                         
   0   6   7       2951.82       3359.72       183.04 o                         
   1   6   7        161.81        176.21        30.99 o                         
   2   6   7       1846.56       2224.65       118.94 o                         
   3   6   7         15.21         25.07         9.73 o                         
   4   6   7         37.43         41.30        21.35 o                         
   5   6   7        196.04        223.43        66.03 o                         
   6   6   7         11.87         14.72        11.19 o                         
   7   6   7          2.69          4.42        10.26 o                         
   8   6   7          0.01          7.83         7.59 o                         
  -9   7   7        135.67        174.40        82.68 o                         
  -8   7   7        105.62        113.85        60.94 o                         
  -7   7   7          0.01          5.31        11.35 o                         
  -6   7   7       1386.38       1794.14       281.44 o                         
  -5   7   7          3.96         10.77         8.02 o                         
  -4   7   7         71.93         59.58        32.11 o                         
  -3   7   7        265.61        296.98        37.68 o                         
  -2   7   7        187.51        186.89        62.08 o                         
  -1   7   7        239.03        218.44        26.27 o                         
   0   7   7        375.81        441.99        57.26 o                         
   1   7   7        269.25        279.19        37.89 o                         
   2   7   7          9.09          5.72         4.50 o                         
   3   7   7        154.69        204.58        38.71 o                         
   4   7   7         29.70         23.46        13.15 o                         
   5   7   7        104.10        148.61        49.26 o                         
   6   7   7          0.02          1.83         8.15 o                         
   7   7   7        134.59        162.25        49.62 o                         
  -8   8   7         17.82          9.38        12.38 o                         
  -7   8   7        362.45        453.76       128.01 o                         
  -6   8   7        304.73        357.60        98.65 o                         
  -5   8   7         97.53        113.47        37.10 o                         
  -4   8   7         35.79         24.13        12.23 o                         
  -3   8   7        538.78        638.42        81.12 o                         
  -2   8   7        106.53         99.41        41.25 o                         
  -1   8   7        655.53        734.42        99.27 o                         
   0   8   7         43.74         39.87        18.86 o                         
   1   8   7        220.62        275.62        32.13 o                         
   2   8   7         36.85         40.56        20.08 o                         
   3   8   7         38.39         53.21        21.64 o                         
   4   8   7         54.52         54.42        26.02 o                         
   5   8   7        647.61        849.46       194.38 o                         
   6   8   7         39.90         39.46        19.20 o                         
   7   8   7         84.27        103.83        42.05 o                         
  -7   9   7         29.81         30.40        17.81 o                         
  -6   9   7        497.26        595.42        80.60 o                         
  -5   9   7        159.44        191.15        54.68 o                         
  -4   9   7         94.76        121.43        52.26 o                         
  -3   9   7          4.21          4.04         6.03 o                         
  -2   9   7         21.56         23.52        10.32 o                         
  -1   9   7         85.30         94.55        33.74 o                         
   0   9   7         21.48         13.25         7.68 o                         
   1   9   7         41.45         32.20        13.54 o                         
   2   9   7        167.86        157.05        84.92 o                         
   3   9   7         20.08         22.37        11.39 o                         
   4   9   7         79.85         85.43        48.03 o                         
   5   9   7         75.66         67.89        38.36 o                         
   6   9   7         11.65         12.54        10.89 o                         
  -6  10   7          1.25          9.29        11.38 o                         
  -5  10   7          0.56          4.90         8.00 o                         
  -4  10   7         82.48         83.46        58.66 o                         
  -3  10   7        235.55        295.98       130.04 o                         
  -2  10   7         43.19         46.19        26.41 o                         
  -1  10   7        383.18        469.62        67.24 o                         
   0  10   7        377.43        409.02        68.84 o                         
   1  10   7         42.17         33.83        14.51 o                         
   2  10   7        196.21        222.86        63.17 o                         
   3  10   7         57.67         48.14        28.64 o                         
   4  10   7         37.21         25.91        15.40 o                         
  -4  11   7          1.41          3.06         8.75 o                         
  -3  11   7         30.03         41.14        19.46 o                         
  -2  11   7         36.01         29.12        13.88 o                         
  -1  11   7        310.53        341.58        85.09 o                         
   0  11   7         41.42         33.09        21.71 o                         
   1  11   7         15.28          2.70        19.41 o                         
   2  11   7        242.27        283.87        87.00 o                         
 -10   0   8         82.60         18.86        45.28 o                         
  -8   0   8        123.51        150.80        68.49 o                         
  -6   0   8          0.58         13.46         6.94 o                         
  -4   0   8       1328.46       1590.48       128.15 o                         
  -2   0   8        291.40        455.03        41.78 o                         
   0   0   8       4376.09       5369.35       216.07 o                         
   2   0   8       1070.77       1291.34        72.37 o                         
   4   0   8          1.63          6.05         5.15 o                         
   6   0   8          5.69         32.47        26.51 o                         
   8   0   8        100.82        113.87        62.62 o                         
 -11   1   8       1177.97         65.99       379.45 o                         
 -10   1   8         33.54         11.57         9.57 o                         
  -9   1   8        209.82         66.46        58.82 o                         
  -8   1   8        859.80       1082.15        73.36 o                         
  -7   1   8        126.22        151.84        26.75 o                         
  -6   1   8       1170.75       1429.16        86.17 o                         
  -5   1   8       2153.26       2491.14       127.78 o                         
  -4   1   8        623.64        691.72        33.39 o                         
  -3   1   8         13.78          6.34         2.72 o                         
  -2   1   8        611.43        526.20        26.35 o                         
  -1   1   8         19.06         26.09         8.42 o                         
   0   1   8         25.08         21.19         6.63 o                         
   1   1   8        380.58        440.22        27.80 o                         
   2   1   8         53.89         86.94        21.25 o                         
   3   1   8        314.45        369.31        33.56 o                         
   4   1   8        132.82        161.40        34.50 o                         
   5   1   8       1149.11       1422.09        90.37 o                         
   6   1   8         29.78         48.72        20.05 o                         
   7   1   8        138.65        186.96        53.45 o                         
   8   1   8          7.43          5.87         8.82 o                         
   9   1   8          0.42         13.05        13.78 o                         
 -11   2   8        253.14         27.72        94.05 o                         
 -10   2   8        118.92         18.65        49.26 o                         
  -9   2   8         57.85         39.78        15.49 o                         
  -8   2   8          2.14          3.46         5.96 o                         
  -7   2   8        117.75        137.20        27.97 o                         
  -6   2   8       3059.02       3645.82       197.07 o                         
  -5   2   8        508.44        621.20        40.00 o                         
  -4   2   8          2.03          0.13         2.64 o                         
  -3   2   8       2355.78       2850.31       119.11 o                         
  -2   2   8        792.69        834.94        45.51 o                         
  -1   2   8         15.45         24.36         6.57 o                         
   0   2   8        190.81        182.11        19.30 o                         
   1   2   8         29.49         41.73        11.02 o                         
   2   2   8       1271.86       1304.26        60.94 o                         
   3   2   8        353.00        423.84        42.20 o                         
   4   2   8         29.18         29.72        10.55 o                         
   5   2   8         37.03         39.67        12.46 o                         
   6   2   8         13.22         16.86         8.93 o                         
   7   2   8          4.94          2.06         5.69 o                         
   8   2   8         51.93         61.62        32.54 o                         
   9   2   8          0.28          5.28         9.60 o                         
 -11   3   8          6.37          3.05        11.15 o                         
 -10   3   8         38.70         17.10        15.61 o                         
  -9   3   8         10.78         12.53         6.11 o                         
  -8   3   8        600.91        748.76        82.60 o                         
  -7   3   8         92.79         88.19        22.44 o                         
  -6   3   8       1346.02       1667.21        93.03 o                         
  -5   3   8         14.91         19.61         6.58 o                         
  -4   3   8        205.36        250.62        30.57 o                         
  -3   3   8         35.21         36.60        13.82 o                         
  -2   3   8          2.11          3.07         3.00 o                         
  -1   3   8        586.69        663.91        33.16 o                         
   0   3   8         39.92         34.74        11.79 o                         
   1   3   8        442.47        421.86        34.14 o                         
   2   3   8        103.76         64.16        19.88 o                         
   3   3   8         43.41         50.83        14.94 o                         
   4   3   8        265.59        383.77        43.36 o                         
   5   3   8          0.24          3.25         6.17 o                         
   6   3   8         19.38         34.48        16.53 o                         
   7   3   8          5.59          8.24         7.51 o                         
   8   3   8        184.52        220.64        52.30 o                         
   9   3   8          2.29          6.51         8.89 o                         
 -11   4   8         44.13         21.49        20.35 o                         
 -10   4   8         93.24         27.88        39.30 o                         
  -9   4   8        171.37        163.11        44.10 o                         
  -8   4   8         13.86          8.68         7.84 o                         
  -7   4   8         23.86         13.92         8.41 o                         
  -6   4   8         32.54         44.45        10.90 o                         
  -5   4   8         57.39         62.95        14.32 o                         
  -4   4   8         23.37         22.17         6.23 o                         
  -3   4   8       1287.17       1356.72        80.95 o                         
  -2   4   8          3.35          2.63         2.18 o                         
  -1   4   8        148.11         22.38        66.13 o                         
   0   4   8       1462.91          0.41         1.63 o                         
   1   4   8          4.48          3.76         2.89 o                         
   2   4   8       1419.79         23.74       906.65 o                         
   3   4   8        530.59        564.73        51.23 o                         
   4   4   8        149.62        166.71        33.13 o                         
   5   4   8         89.97         95.31        37.56 o                         
   6   4   8         53.92         64.97        32.23 o                         
   7   4   8          9.26         14.36         8.72 o                         
   8   4   8         58.98         74.04        36.36 o                         
   9   4   8         98.76        113.95        48.58 o                         
 -10   5   8        102.93        122.45        55.75 o                         
  -9   5   8        167.27        178.04        35.71 o                         
  -8   5   8         16.88         15.21        11.50 o                         
  -7   5   8         35.56         33.76        18.44 o                         
  -6   5   8          0.02          5.19         5.28 o                         
  -5   5   8        409.06        488.99        75.55 o                         
  -4   5   8        647.03        696.17        59.86 o                         
  -3   5   8        294.87         23.43       117.26 o                         
  -2   5   8        579.90         88.05       271.67 o                         
  -1   5   8         21.31         25.42         9.22 o                         
   0   5   8        289.04         45.50       102.01 o                         
   1   5   8        223.71         51.91        71.23 o                         
   2   5   8         23.04         16.88         7.93 o                         
   3   5   8       1040.68       1185.17        88.82 o                         
   4   5   8       1114.23       1455.03       103.01 o                         
   5   5   8         11.16         21.24         9.54 o                         
   6   5   8         45.15         55.35        21.03 o                         
   7   5   8        446.04        621.96        81.91 o                         
   8   5   8         47.21         39.38        17.80 o                         
 -10   6   8         92.33        101.08        37.32 o                         
  -9   6   8        133.53        161.55        40.78 o                         
  -8   6   8        109.57         99.68        41.90 o                         
  -7   6   8       1372.98       1996.81       229.48 o                         
  -6   6   8        284.69        343.55        90.02 o                         
  -5   6   8         16.72         19.13        12.46 o                         
  -4   6   8        269.48        304.84        69.04 o                         
  -3   6   8         67.35         79.29        27.27 o                         
  -2   6   8        283.92         49.28       111.30 o                         
  -1   6   8          0.61          3.18         3.14 o                         
   0   6   8        827.46        900.21        57.99 o                         
   1   6   8          7.56          9.24         5.39 o                         
   2   6   8          4.00          4.81         3.65 o                         
   3   6   8        152.60        236.21        57.52 o                         
   4   6   8        176.23        210.51        49.86 o                         
   5   6   8          0.00         11.46         7.52 o                         
   6   6   8          1.00          3.16        11.51 o                         
   7   6   8         32.73         44.77        24.50 o                         
   8   6   8         42.70         46.32        19.28 o                         
  -9   7   8         23.95         36.34        20.50 o                         
  -8   7   8        203.70        215.96        62.83 o                         
  -7   7   8         75.13         89.44        28.34 o                         
  -6   7   8          4.45         34.29        17.86 o                         
  -5   7   8        623.78        799.69        96.87 o                         
  -4   7   8       1880.91       2491.10       162.33 o                         
  -3   7   8         86.82        107.20        50.35 o                         
  -2   7   8         76.19         13.81        25.23 o                         
  -1   7   8        512.18        567.74        64.75 o                         
   0   7   8        592.05        648.65        54.30 o                         
   1   7   8       1298.87       1611.13        99.97 o                         
   2   7   8          4.71          1.55         5.74 o                         
   3   7   8         41.04         18.78         9.08 o                         
   4   7   8          5.05          6.20         5.99 o                         
   5   7   8          1.37          5.50         8.84 o                         
   6   7   8         12.46         19.53        11.25 o                         
   7   7   8         44.31         56.16        22.42 o                         
  -8   8   8        272.57        291.17       100.04 o                         
  -7   8   8        264.76        296.45       119.24 o                         
  -6   8   8          2.10          2.35         7.78 o                         
  -5   8   8          2.93          5.01         9.39 o                         
  -4   8   8       1019.21       1282.47       185.08 o                         
  -3   8   8         20.48         20.49        13.14 o                         
  -2   8   8        251.73        297.79        63.78 o                         
  -1   8   8         20.35         11.46         5.30 o                         
   0   8   8        688.00        716.69        60.12 o                         
   1   8   8         24.18         20.86         8.46 o                         
   2   8   8         40.34         38.65        20.33 o                         
   3   8   8         32.26         29.21        13.56 o                         
   4   8   8        360.30        430.39        67.44 o                         
   5   8   8          5.99         12.95         8.67 o                         
   6   8   8        140.08        196.38        46.69 o                         
  -7   9   8         67.46         71.97        22.70 o                         
  -6   9   8         24.31         33.63        20.26 o                         
  -5   9   8          0.04          2.43         9.10 o                         
  -4   9   8         16.24         26.54        15.37 o                         
  -3   9   8         29.81         39.29        20.08 o                         
  -2   9   8          6.43         13.36         8.64 o                         
  -1   9   8        156.89        198.35        69.19 o                         
   0   9   8          0.36          4.20         5.10 o                         
   1   9   8        492.08        567.07        97.43 o                         
   2   9   8          0.04          7.42         7.22 o                         
   3   9   8         10.81         11.70         7.63 o                         
   4   9   8         18.26         32.12        16.56 o                         
   5   9   8         18.08         22.99        14.24 o                         
  -6  10   8         12.21          8.69         7.51 o                         
  -5  10   8         82.77        120.95        63.64 o                         
  -4  10   8          6.56         10.59        12.15 o                         
  -3  10   8         10.68          5.51         6.12 o                         
  -2  10   8          0.41          3.99         7.24 o                         
  -1  10   8         27.93         21.72        13.73 o                         
   0  10   8          3.65          5.80         9.03 o                         
   1  10   8          6.33          9.64        12.57 o                         
   2  10   8         12.64         21.61        15.61 o                         
   3  10   8         37.94         35.13        18.41 o                         
   4  10   8        273.61        303.10        74.47 o                         
  -4  11   8        117.09        113.74        55.94 o                         
  -3  11   8         63.66         67.04        33.05 o                         
  -2  11   8        186.66        206.29        83.99 o                         
  -1  11   8         44.95         32.07        29.56 o                         
   0  11   8         20.52         16.34        15.72 o                         
   1  11   8          1.29          5.62        12.02 o                         
 -11   0   9         25.62         23.32        16.52 o                         
  -9   0   9       3218.89       4002.96       733.44 o                         
  -7   0   9        718.06        868.56        77.20 o                         
  -5   0   9         50.74         69.60        35.71 o                         
  -3   0   9       1351.09       1633.05        91.84 o                         
  -1   0   9       1171.08       1279.28        65.42 o                         
   1   0   9       2418.85       2655.64       113.40 o                         
   3   0   9         27.95         34.72         9.88 o                         
   5   0   9        927.90       1264.82       142.68 o                         
   7   0   9          0.32         10.93        12.51 o                         
   9   0   9        277.44        326.25       135.37 o                         
 -11   1   9        115.97         19.41        32.97 o                         
 -10   1   9        167.87         79.07        60.66 o                         
  -9   1   9          2.85          2.35         6.30 o                         
  -8   1   9         90.24        102.61        19.09 o                         
  -7   1   9        213.94        287.81        46.78 o                         
  -6   1   9        914.94       1106.73        69.04 o                         
  -5   1   9         58.86         69.79        16.65 o                         
  -4   1   9       3701.11       4276.41       197.02 o                         
  -3   1   9        358.67        450.10        28.86 o                         
  -2   1   9          2.98         17.43         6.31 o                         
  -1   1   9       1798.62       2049.44        66.02 o                         
   0   1   9        955.60       1201.61        45.07 o                         
   1   1   9       1656.09       1935.01        61.15 o                         
   2   1   9        134.62        151.07        22.74 o                         
   3   1   9          4.11          3.51         3.51 o                         
   4   1   9         24.79         25.24         9.56 o                         
   5   1   9         64.18         80.84        25.29 o                         
   6   1   9         12.07         14.52        10.98 o                         
   7   1   9         57.23         72.56        27.41 o                         
   8   1   9         29.21         25.81        15.36 o                         
   9   1   9        107.48        118.87        40.32 o                         
 -11   2   9          0.27          4.73         6.33 o                         
 -10   2   9         48.87         27.44        27.35 o                         
  -9   2   9        255.55        291.15        49.97 o                         
  -8   2   9         43.49         66.16        28.11 o                         
  -7   2   9        400.60        483.96        43.82 o                         
  -6   2   9        131.34        131.68        24.45 o                         
  -5   2   9        188.95        202.50        27.03 o                         
  -4   2   9        370.30        536.35        42.47 o                         
  -3   2   9         85.77         65.68        25.06 o                         
  -2   2   9         97.86        126.48        20.86 o                         
  -1   2   9        311.82        345.12        21.37 o                         
   0   2   9          0.25          1.23         2.16 o                         
   1   2   9       1121.36       1322.42        75.12 o                         
   2   2   9        905.48        983.25        56.05 o                         
   3   2   9        520.36        658.52        61.45 o                         
   4   2   9       1126.68       1411.76        89.43 o                         
   5   2   9         51.86         48.28        20.41 o                         
   6   2   9       1251.23       1804.99       131.79 o                         
   7   2   9         93.83        145.01        49.76 o                         
   8   2   9         22.97         22.09        12.47 o                         
   9   2   9         72.71         82.25        27.36 o                         
 -11   3   9         20.79          8.03         7.58 o                         
 -10   3   9        103.86         70.32        30.03 o                         
  -9   3   9         74.60         84.68        25.32 o                         
  -8   3   9        412.66        515.00        65.28 o                         
  -7   3   9        632.50        785.65        62.22 o                         
  -6   3   9        287.84        355.19        43.97 o                         
  -5   3   9        564.99        734.76        56.77 o                         
  -4   3   9         60.86         50.72        13.99 o                         
  -3   3   9         16.12         32.70        12.86 o                         
  -2   3   9       1160.10       1416.68        69.09 o                         
  -1   3   9       3099.84       3384.08       152.00 o                         
   0   3   9         62.93         39.64        14.56 o                         
   1   3   9        439.01        345.77        82.36 o                         
   2   3   9         38.53         25.74         7.78 o                         
   3   3   9        106.86        135.13        27.61 o                         
   4   3   9         12.74         19.37         7.57 o                         
   5   3   9         91.23        104.11        41.00 o                         
   6   3   9         29.24         20.51        10.82 o                         
   7   3   9        114.67        138.66        34.87 o                         
   8   3   9        123.84        162.83        53.00 o                         
   9   3   9        210.16        263.40        92.22 o                         
 -11   4   9         28.31         43.99        27.09 o                         
 -10   4   9         96.95         94.49        51.40 o                         
  -9   4   9          1.18          4.57         9.65 o                         
  -8   4   9         51.31         57.19        32.66 o                         
  -7   4   9         11.02         24.27        16.86 o                         
  -6   4   9        403.74        441.81        66.80 o                         
  -5   4   9        191.07        216.26        38.07 o                         
  -4   4   9          4.21          5.84         3.91 o                         
  -3   4   9        270.93        307.81        41.14 o                         
  -2   4   9        616.71         52.12       313.97 o                         
  -1   4   9       3901.68          0.25         1.54 o                         
   0   4   9       1271.26         -0.25         2.10 o                         
   1   4   9        103.28         33.82        33.14 o                         
   2   4   9        100.63         25.14        24.84 o                         
   3   4   9          4.00          2.11         4.80 o                         
   4   4   9       1171.56       1037.09       278.07 o                         
   5   4   9         15.63         14.57         9.82 o                         
   6   4   9        139.99        204.22        48.83 o                         
   7   4   9        146.30        184.52        52.32 o                         
   8   4   9         19.90         22.27        11.68 o                         
 -10   5   9          0.24          0.92         9.13 o                         
  -9   5   9         30.47         27.07        14.92 o                         
  -8   5   9         46.29         32.03        13.14 o                         
  -7   5   9        110.22        132.19        61.92 o                         
  -6   5   9          0.76          9.32         9.98 o                         
  -5   5   9        178.11        284.33        77.69 o                         
  -4   5   9        468.85        694.90        89.99 o                         
  -3   5   9        473.05        116.93       191.54 o                         
  -2   5   9       1234.50         28.29       568.24 o                         
  -1   5   9        290.41         39.13       102.40 o                         
   0   5   9        713.69         82.98       310.61 o                         
   1   5   9         83.59         26.02        31.85 o                         
   2   5   9         25.53         17.61        16.60 o                         
   3   5   9        618.36        166.59       262.50 o                         
   4   5   9         21.33          9.31         9.68 o                         
   5   5   9        449.69        589.88        81.48 o                         
   6   5   9         21.32         24.54        12.73 o                         
   7   5   9        120.02        123.44        43.80 o                         
   8   5   9         36.72        287.77       211.34 o                         
 -10   6   9          1.23          6.75        10.14 o                         
  -9   6   9         24.70         34.10        16.48 o                         
  -8   6   9        510.03        614.94        96.91 o                         
  -7   6   9         49.67         50.60        22.73 o                         
  -6   6   9          2.85         12.98        11.23 o                         
  -5   6   9         35.62         36.99        21.79 o                         
  -4   6   9        232.68        216.32        78.93 o                         
  -3   6   9        309.50        395.82        51.44 o                         
  -2   6   9       1006.59          1.57         4.01 o                         
  -1   6   9        651.98         84.16       220.19 o                         
   0   6   9        839.13        171.56       318.38 o                         
   1   6   9          0.30          2.17         3.51 o                         
   2   6   9         15.91          7.73         5.98 o                         
   3   6   9        299.75         67.72       147.69 o                         
   4   6   9        596.25        744.66       101.55 o                         
   5   6   9         56.39         61.09        26.08 o                         
   6   6   9         12.22         16.77        10.68 o                         
   7   6   9        107.66        162.34        41.05 o                         
  -9   7   9         99.78         92.20        33.08 o                         
  -8   7   9          2.43          5.94        11.72 o                         
  -7   7   9         72.77         71.17        36.40 o                         
  -6   7   9         15.70         19.33        12.13 o                         
  -5   7   9        243.03        315.23        92.45 o                         
  -4   7   9         21.02         23.71        13.69 o                         
  -3   7   9          6.49         13.97        11.80 o                         
  -2   7   9          9.07          6.75         5.35 o                         
  -1   7   9        258.43        111.35        79.46 o                         
   0   7   9        171.03        189.10        59.91 o                         
   1   7   9          2.44          5.70         5.04 o                         
   2   7   9        362.34        384.35        41.28 o                         
   3   7   9        303.62        415.06        61.27 o                         
   4   7   9          0.95          4.35         6.56 o                         
   5   7   9        546.99        671.75        94.03 o                         
   6   7   9        256.76        359.14        90.97 o                         
   7   7   9         36.38         37.56        15.99 o                         
  -8   8   9         69.11         63.57        22.77 o                         
  -7   8   9        212.83        233.66        52.93 o                         
  -6   8   9         56.14         85.84        37.56 o                         
  -5   8   9        586.28        703.04       194.52 o                         
  -4   8   9         17.37         13.71        10.38 o                         
  -3   8   9        620.42        858.58       128.59 o                         
  -2   8   9         14.85         13.57        10.24 o                         
  -1   8   9         17.50          7.66         6.61 o                         
   0   8   9          4.50          6.56         5.94 o                         
   1   8   9          0.07          4.75         4.93 o                         
   2   8   9          0.12          0.66         5.46 o                         
   3   8   9        256.13        289.08        41.84 o                         
   4   8   9          9.50         17.10        11.48 o                         
   5   8   9          9.93          3.42        11.75 o                         
   6   8   9         59.79         81.24        30.46 o                         
  -7   9   9        158.15        179.17        63.03 o                         
  -6   9   9          9.21          9.31         9.85 o                         
  -5   9   9         50.70         64.58        34.78 o                         
  -4   9   9          9.32         13.93        10.81 o                         
  -3   9   9          0.13         21.16        44.69 o                         
  -2   9   9         16.42         18.27        13.35 o                         
  -1   9   9         45.65         43.73        21.71 o                         
   0   9   9        374.82        402.48        54.00 o                         
   1   9   9          8.28          0.93         4.95 o                         
   2   9   9        207.93        245.99        77.78 o                         
   3   9   9          3.00          9.22         8.91 o                         
   4   9   9          4.16          9.14         9.22 o                         
   5   9   9         81.49         98.22        34.75 o                         
  -6  10   9         69.38         87.19        33.79 o                         
  -5  10   9        160.21        192.97        69.20 o                         
  -4  10   9         12.78         14.46        10.23 o                         
  -3  10   9        187.12        161.19        74.33 o                         
  -2  10   9        350.21        448.88        96.05 o                         
  -1  10   9          0.04          4.63         7.29 o                         
   0  10   9        142.20        139.27        54.64 o                         
   1  10   9        132.99        116.59        78.77 o                         
   2  10   9        172.79        163.23        70.94 o                         
   3  10   9          2.83          5.29         9.35 o                         
  -3  11   9         24.68         31.95        15.94 o                         
  -2  11   9          7.13         11.69         7.81 o                         
  -1  11   9        108.72        110.63        46.81 o                         
   0  11   9         11.37         12.59        14.37 o                         
 -10   0  10         12.02         23.94        18.59 o                         
  -8   0  10       1022.00       1425.09       174.90 o                         
  -6   0  10       1309.03       1708.01       147.61 o                         
  -4   0  10        327.51        370.06        46.14 o                         
  -2   0  10      16883.93      21287.27      1470.17 o                         
   0   0  10         54.49        152.37        28.47 o                         
   2   0  10       1384.48       1807.18       133.17 o                         
   4   0  10        127.33        157.50        32.96 o                         
   6   0  10        230.72        299.06       115.26 o                         
   8   0  10        327.24        337.91       153.39 o                         
 -11   1  10          2.95          5.13         5.90 o                         
 -10   1  10        152.71        168.51        33.55 o                         
  -9   1  10        149.75        172.45        37.85 o                         
  -8   1  10         15.06         14.01         8.09 o                         
  -7   1  10        785.77        946.97        61.04 o                         
  -6   1  10        713.33        846.37        56.93 o                         
  -5   1  10        230.91        272.97        24.26 o                         
  -4   1  10        854.85       1002.85        55.12 o                         
  -3   1  10         45.33         32.54        13.20 o                         
  -2   1  10        666.93        587.54        37.47 o                         
  -1   1  10        104.39        103.26        26.25 o                         
   0   1  10          0.15          1.90         2.69 o                         
   1   1  10       1513.09       1696.54        82.56 o                         
   2   1  10         46.30         72.22        16.63 o                         
   3   1  10        882.58       1071.23        64.45 o                         
   4   1  10        127.05        145.91        23.83 o                         
   5   1  10        399.63        483.55        61.71 o                         
   6   1  10        273.77        387.72        78.56 o                         
   7   1  10         63.23         63.15        31.90 o                         
   8   1  10         30.56         45.90        24.18 o                         
   9   1  10          0.04          7.51        10.29 o                         
 -11   2  10        161.84         13.47        62.67 o                         
 -10   2  10          0.09          2.33        11.81 o                         
  -9   2  10        107.04        125.08        29.74 o                         
  -8   2  10        264.71        326.67        43.47 o                         
  -7   2  10       2844.98       3565.69       188.64 o                         
  -6   2  10         71.40         54.40        12.93 o                         
  -5   2  10       1168.64       1428.78        92.80 o                         
  -4   2  10        103.29        111.90        29.09 o                         
  -3   2  10        785.83        808.99        41.84 o                         
  -2   2  10        258.10        296.35        28.56 o                         
  -1   2  10         60.62         63.37        18.76 o                         
   0   2  10        360.08        409.09        30.33 o                         
   1   2  10       1362.32       1575.41        85.50 o                         
   2   2  10          7.37          3.24         3.58 o                         
   3   2  10         11.62          7.20         4.92 o                         
   4   2  10        170.53        219.35        71.90 o                         
   5   2  10        106.94        150.60        53.99 o                         
   6   2  10          0.42          1.38         7.31 o                         
   7   2  10         26.29         24.50        13.42 o                         
   8   2  10         79.88        102.70        52.83 o                         
 -11   3  10         76.51         45.28        26.06 o                         
 -10   3  10        554.76        671.82        94.63 o                         
  -9   3  10        353.03        441.95       119.17 o                         
  -8   3  10        119.43        156.37        51.71 o                         
  -7   3  10         34.84         44.92        20.23 o                         
  -6   3  10          0.34          3.47         5.05 o                         
  -5   3  10          5.37          5.59         5.31 o                         
  -4   3  10        124.07        120.67        33.13 o                         
  -3   3  10        264.08        291.53        41.09 o                         
  -2   3  10        280.25        318.09        36.20 o                         
  -1   3  10       1563.66       1734.46        99.39 o                         
   0   3  10        842.02        921.70        55.50 o                         
   1   3  10        230.68        181.90        48.42 o                         
   2   3  10        243.76         86.31        83.62 o                         
   3   3  10          4.70         -0.43         6.20 o                         
   4   3  10         28.88         53.57        23.06 o                         
   5   3  10         14.10         20.27        11.97 o                         
   6   3  10        116.90        143.01        37.27 o                         
   7   3  10        100.80        122.12        35.51 o                         
   8   3  10         65.59         83.85        43.44 o                         
 -11   4  10        116.81        155.04        47.47 o                         
 -10   4  10         10.40         15.90         9.60 o                         
  -9   4  10          0.64          8.64         7.59 o                         
  -8   4  10         23.96         18.89        12.09 o                         
  -7   4  10        201.64        242.77        67.63 o                         
  -6   4  10          0.09          1.97         4.44 o                         
  -5   4  10       1011.01       1281.91        84.14 o                         
  -4   4  10          0.84          0.34         5.14 o                         
  -3   4  10        120.01         28.42        71.56 o                         
  -2   4  10        163.56         39.09        69.49 o                         
  -1   4  10       1983.22       2262.27       168.18 o                         
   0   4  10       1511.34          3.64         4.92 o                         
   1   4  10          3.56          3.64         2.86 o                         
   2   4  10        132.84         28.46        62.01 o                         
   3   4  10         88.50         34.75        32.28 o                         
   4   4  10          2.03          2.49         4.82 o                         
   5   4  10        100.97         36.60        43.39 o                         
   6   4  10        270.61        299.91        94.04 o                         
   7   4  10         86.87        123.11        56.20 o                         
   8   4  10          1.73          8.05        10.15 o                         
 -10   5  10          0.70          2.25         9.94 o                         
  -9   5  10          0.01          2.06        10.64 o                         
  -8   5  10         11.79         21.13        13.06 o                         
  -7   5  10          0.00          4.51        11.62 o                         
  -6   5  10        822.72       1009.48       136.45 o                         
  -5   5  10         31.07         35.04        17.60 o                         
  -4   5  10        384.88        439.42        46.83 o                         
  -3   5  10        559.92        116.18       238.47 o                         
  -2   5  10         20.47         14.80        10.92 o                         
  -1   5  10         52.25         19.51        13.11 o                         
   0   5  10       1160.07         22.49       756.71 o                         
   1   5  10        609.94         87.50       264.00 o                         
   2   5  10         45.06         22.80        17.70 o                         
   3   5  10        225.56         80.24        81.81 o                         
   4   5  10        353.83         72.29       129.42 o                         
   5   5  10        213.42         88.90        92.49 o                         
   6   5  10         19.19         19.21         8.66 o                         
   7   5  10          7.17          7.77         8.98 o                         
   8   5  10          1.95          6.16        11.20 o                         
 -10   6  10        124.14        126.77        56.16 o                         
  -9   6  10        146.83        143.13        59.43 o                         
  -8   6  10        246.68        310.90        65.21 o                         
  -7   6  10         26.99         25.16        16.00 o                         
  -6   6  10         23.55         33.54        23.74 o                         
  -5   6  10        695.78        887.42       111.36 o                         
  -4   6  10         22.79         13.34        11.49 o                         
  -3   6  10        115.77         19.77        53.98 o                         
  -2   6  10         11.75          8.00         4.82 o                         
  -1   6  10        308.24         56.18       124.41 o                         
   0   6  10       1380.10          0.69         2.85 o                         
   1   6  10        463.06         96.32       160.78 o                         
   2   6  10        161.93         29.49        66.53 o                         
   3   6  10          0.25          3.01         4.09 o                         
   4   6  10        326.35         58.73       134.80 o                         
   5   6  10        101.84         20.29        42.85 o                         
   6   6  10         16.74         12.05         9.05 o                         
   7   6  10         64.33         83.93        27.70 o                         
  -9   7  10         18.78         14.67        10.33 o                         
  -8   7  10        484.82        650.79       142.12 o                         
  -7   7  10        254.03        332.35       107.21 o                         
  -6   7  10        635.80        802.96       168.96 o                         
  -5   7  10        268.65        329.33        90.07 o                         
  -4   7  10         21.22         32.78        19.22 o                         
  -3   7  10        137.95        150.29        54.64 o                         
  -2   7  10        464.66         66.79       213.67 o                         
  -1   7  10         58.24         22.76        31.32 o                         
   0   7  10          1.01          1.12         2.40 o                         
   1   7  10         19.49          8.82         4.76 o                         
   2   7  10         33.52          7.67        12.98 o                         
   3   7  10          1.29          2.89         4.03 o                         
   4   7  10          0.44          3.95         6.14 o                         
   5   7  10        109.29         96.22        56.21 o                         
   6   7  10          2.46          3.45         7.32 o                         
  -8   8  10          7.02          8.33         7.61 o                         
  -7   8  10         15.67         31.70        19.04 o                         
  -6   8  10         41.78         70.04        34.46 o                         
  -5   8  10        716.31        875.09       106.87 o                         
  -4   8  10          2.88          6.69         5.46 o                         
  -3   8  10          2.55          5.18        10.01 o                         
  -2   8  10         12.13          7.83         8.03 o                         
  -1   8  10         22.52         12.20         6.65 o                         
   0   8  10        238.04        275.28        52.24 o                         
   1   8  10          0.11          1.96         3.83 o                         
   2   8  10        461.05        168.39       199.18 o                         
   3   8  10         18.08         23.71         9.51 o                         
   4   8  10        389.52        475.41        89.18 o                         
   5   8  10          1.23          4.36         8.81 o                         
  -7   9  10        275.92        346.98       125.02 o                         
  -6   9  10         41.14         71.06        36.70 o                         
  -5   9  10         12.67         10.20         9.07 o                         
  -4   9  10        137.54        162.44        57.94 o                         
  -3   9  10        493.28        639.55        92.51 o                         
  -2   9  10          1.99          8.46        21.49 o                         
  -1   9  10        310.70        380.17       100.43 o                         
   0   9  10          8.51          6.19         9.35 o                         
   1   9  10        123.32        138.01        49.04 o                         
   2   9  10         45.02         48.07        26.67 o                         
   3   9  10         90.00         99.50        44.71 o                         
   4   9  10          1.97          4.69         7.60 o                         
  -5  10  10          0.55          0.95        10.58 o                         
  -4  10  10         55.06         52.19        30.45 o                         
  -3  10  10        120.72        144.37        58.74 o                         
  -2  10  10         13.70         11.17        10.71 o                         
  -1  10  10         39.20         40.43        21.14 o                         
   0  10  10         12.27          7.39        15.17 o                         
   1  10  10         85.79         83.91        62.67 o                         
   2  10  10        173.86        209.79       138.19 o                         
 -11   0  11        211.41        211.70       211.95 o                         
  -9   0  11        378.18        375.40       112.63 o                         
  -7   0  11         77.37         73.73        38.86 o                         
  -5   0  11        292.26        378.33        57.00 o                         
  -3   0  11       1980.48       2383.30       135.53 o                         
  -1   0  11       3298.21       3908.12       175.68 o                         
   1   0  11       3171.72       4019.83       209.59 o                         
   3   0  11         65.87         71.14        21.76 o                         
   5   0  11        703.85       1012.86       151.17 o                         
   7   0  11        137.29        145.30        65.89 o                         
 -11   1  11          5.86          5.25         6.82 o                         
 -10   1  11         27.88         21.73        10.77 o                         
  -9   1  11        111.99        121.70        27.74 o                         
  -8   1  11         31.95         19.09         7.12 o                         
  -7   1  11        236.55        246.50        33.98 o                         
  -6   1  11       2368.93       2923.78       174.22 o                         
  -5   1  11        480.27        610.46        46.73 o                         
  -4   1  11        509.11        592.29        42.02 o                         
  -3   1  11         40.59         67.85        19.17 o                         
  -2   1  11        107.03        122.46        18.80 o                         
  -1   1  11         60.68         47.61        16.02 o                         
   0   1  11        397.35        525.63        33.50 o                         
   1   1  11         72.87         79.37        18.42 o                         
   2   1  11        594.98        691.14        50.78 o                         
   3   1  11        157.38        185.11        38.63 o                         
   4   1  11        224.02        369.72        57.80 o                         
   5   1  11       1007.38       1361.95       141.41 o                         
   6   1  11         74.28         79.38        30.95 o                         
   7   1  11         84.41        105.02        44.15 o                         
   8   1  11         43.00         59.82        32.26 o                         
 -11   2  11         87.10         83.54        36.08 o                         
 -10   2  11         26.21         27.15        13.67 o                         
  -9   2  11         17.41         14.41         9.62 o                         
  -8   2  11         11.61         10.63         6.69 o                         
  -7   2  11         32.35         32.00        15.42 o                         
  -6   2  11        249.76        315.68        44.28 o                         
  -5   2  11       1162.50       1285.73        86.84 o                         
  -4   2  11          1.41          3.87         4.22 o                         
  -3   2  11        411.80        481.37        39.78 o                         
  -2   2  11        182.96        218.51        37.98 o                         
  -1   2  11        383.01        434.06        32.70 o                         
   0   2  11        653.90        773.06        48.43 o                         
   1   2  11          0.16          3.86         6.52 o                         
   2   2  11        280.68        311.77        35.07 o                         
   3   2  11        109.19        124.68        42.14 o                         
   4   2  11        929.25       1307.47        89.38 o                         
   5   2  11        216.17        288.02        53.17 o                         
   6   2  11        285.50        405.69        63.36 o                         
   7   2  11         44.73         60.41        33.09 o                         
   8   2  11         30.12         44.53        21.71 o                         
 -11   3  11        400.29        478.93       137.31 o                         
 -10   3  11          0.02          4.33         8.93 o                         
  -9   3  11        162.17        190.72        47.38 o                         
  -8   3  11         86.23         95.35        47.26 o                         
  -7   3  11         28.55         29.34        17.09 o                         
  -6   3  11        248.51        341.69        52.35 o                         
  -5   3  11        972.06       1219.02        83.21 o                         
  -4   3  11        393.01        467.83        46.63 o                         
  -3   3  11        101.43        113.70        22.81 o                         
  -2   3  11        856.54       1107.59        71.87 o                         
  -1   3  11          4.23          4.92         5.69 o                         
   0   3  11        310.90        275.43        40.91 o                         
   1   3  11         94.12         47.38        24.46 o                         
   2   3  11          3.72          2.07         2.94 o                         
   3   3  11          6.16          6.28         5.01 o                         
   4   3  11         17.60          6.88         9.54 o                         
   5   3  11        187.30         41.14        94.19 o                         
   6   3  11          0.16          4.34         8.72 o                         
   7   3  11        311.98        442.87        73.66 o                         
   8   3  11         95.36        126.16        41.39 o                         
 -10   4  11        114.66        121.21        46.92 o                         
  -9   4  11         62.62         83.12        33.20 o                         
  -8   4  11        119.05        129.91        37.91 o                         
  -7   4  11         87.89        120.28        55.75 o                         
  -6   4  11        176.95        228.27        61.87 o                         
  -5   4  11        145.80        169.89        35.12 o                         
  -4   4  11        172.28        220.47        47.44 o                         
  -3   4  11        477.64         75.05       210.39 o                         
  -2   4  11         33.88         14.47        10.40 o                         
  -1   4  11          0.43          4.62         7.71 o                         
   0   4  11          2.00          0.05         2.42 o                         
   1   4  11        262.53         62.46       104.90 o                         
   2   4  11        295.11         96.54       103.10 o                         
   3   4  11          0.03          5.32         5.61 o                         
   4   4  11        143.10         37.57        60.24 o                         
   5   4  11          4.32          8.29         6.08 o                         
   6   4  11        114.72         43.46        42.52 o                         
   7   4  11         30.57         49.97        25.41 o                         
   8   4  11          2.07          5.24         6.76 o                         
 -10   5  11         37.62         28.22        15.65 o                         
  -9   5  11         18.34         31.01        14.96 o                         
  -8   5  11        412.52        556.14        93.96 o                         
  -7   5  11          0.50         14.40        16.42 o                         
  -6   5  11         42.86         70.03        41.42 o                         
  -5   5  11        180.91        194.35        63.12 o                         
  -4   5  11         96.35         17.20        46.13 o                         
  -3   5  11        241.32         82.39       112.72 o                         
  -2   5  11        626.95        113.31       294.91 o                         
  -1   5  11         18.18          9.50         9.55 o                         
   0   5  11         82.60         26.04        25.47 o                         
   1   5  11        214.43         38.86        88.93 o                         
   2   5  11         74.45         21.75        24.62 o                         
   3   5  11        385.14         66.69       212.06 o                         
   4   5  11         20.24          9.15         5.79 o                         
   5   5  11         24.40         13.80         8.18 o                         
   6   5  11         60.02         23.96        27.76 o                         
   7   5  11         47.07         47.45        13.79 o                         
  -9   6  11          6.89          6.71         9.82 o                         
  -8   6  11         30.71         29.25        19.34 o                         
  -7   6  11        232.26        261.55        82.94 o                         
  -6   6  11         16.98         39.12        17.71 o                         
  -5   6  11        399.72        503.99        83.34 o                         
  -4   6  11        461.29        545.04        92.49 o                         
  -3   6  11        846.48         91.85       397.96 o                         
  -2   6  11         11.99          6.24         5.15 o                         
  -1   6  11        802.37         79.38       384.19 o                         
   0   6  11          2.53         -2.26         7.42 o                         
   1   6  11        121.57         15.87        45.46 o                         
   2   6  11         29.84         12.33        10.91 o                         
   3   6  11         99.61         35.19        36.01 o                         
   4   6  11         32.66         12.40         7.36 o                         
   5   6  11          7.51          6.62         6.25 o                         
   6   6  11        331.91         67.54       169.39 o                         
   7   6  11         47.49         50.64        20.95 o                         
  -9   7  11         29.63         19.11        13.60 o                         
  -8   7  11         25.16         27.31        19.25 o                         
  -7   7  11         13.48         23.63        15.25 o                         
  -6   7  11         52.28         64.22        29.72 o                         
  -5   7  11        634.53        754.44       112.10 o                         
  -4   7  11          5.48         22.97        14.27 o                         
  -3   7  11         24.07         32.53        19.16 o                         
  -2   7  11         84.52         56.44        33.94 o                         
  -1   7  11         18.13         10.87         6.66 o                         
   0   7  11        282.42        318.62        50.60 o                         
   1   7  11        209.94         45.34        97.05 o                         
   2   7  11         10.53          8.91         6.44 o                         
   3   7  11        513.03         49.09       268.35 o                         
   4   7  11         61.52         36.90        16.73 o                         
   5   7  11         79.12         13.14        32.98 o                         
   6   7  11        150.97        155.16        52.90 o                         
  -8   8  11          4.59          9.57        11.25 o                         
  -7   8  11        224.31        292.22        85.28 o                         
  -6   8  11          2.20          3.77        13.88 o                         
  -5   8  11         86.83        141.30        49.87 o                         
  -4   8  11         19.45         16.12        11.09 o                         
  -3   8  11        156.83        156.29        65.15 o                         
  -2   8  11        241.41        251.87        89.61 o                         
  -1   8  11         12.89          8.79         4.53 o                         
   0   8  11         17.57         13.00         7.66 o                         
   1   8  11         16.63         14.90        10.40 o                         
   2   8  11          8.64          7.12         4.97 o                         
   3   8  11        136.63         31.51        43.94 o                         
   4   8  11         52.94         18.35        15.99 o                         
   5   8  11          7.67         12.44        10.05 o                         
  -6   9  11          9.75          8.10         8.30 o                         
  -5   9  11          4.56          7.08        11.12 o                         
  -4   9  11        146.82        166.57        55.68 o                         
  -3   9  11         13.94         11.51         8.32 o                         
  -2   9  11        409.40        502.23        72.45 o                         
  -1   9  11         12.22          9.78        11.81 o                         
   0   9  11        610.76        769.15        77.76 o                         
   1   9  11        106.51        106.50        57.54 o                         
   2   9  11         10.79         12.72        13.57 o                         
   3   9  11         37.92         44.34        20.02 o                         
   4   9  11         42.71         71.20        35.88 o                         
  -5  10  11         75.59         83.97        38.22 o                         
  -4  10  11         19.42         31.11        15.76 o                         
  -3  10  11          8.08         10.07         7.79 o                         
  -2  10  11         20.66         39.62        20.00 o                         
  -1  10  11         28.62         38.10        16.88 o                         
   0  10  11          7.46         17.30        10.95 o                         
   1  10  11         50.46         72.50        63.53 o                         
   2  10  11         44.89         34.58        29.24 o                         
 -10   0  12        863.11       1282.60       172.24 o                         
  -8   0  12         39.77         42.12        25.60 o                         
  -6   0  12         55.31         47.24        20.66 o                         
  -4   0  12        197.01        210.87        37.96 o                         
  -2   0  12          7.30          2.72         4.38 o                         
   0   0  12         20.00         45.58        17.41 o                         
   2   0  12         25.15         26.32        14.79 o                         
   4   0  12       1211.01       1657.12       237.09 o                         
   6   0  12        301.59        472.97       183.63 o                         
   8   0  12        109.06        129.04        47.42 o                         
 -11   1  12         32.29         38.26        19.74 o                         
 -10   1  12         19.85         24.73        12.78 o                         
  -9   1  12          6.32          4.34         4.82 o                         
  -8   1  12        353.79        411.36        62.46 o                         
  -7   1  12       2264.07       3014.76       226.54 o                         
  -6   1  12        274.27        293.16        37.55 o                         
  -5   1  12         10.40         20.08        13.18 o                         
  -4   1  12        266.47        279.27        37.14 o                         
  -3   1  12         28.14         48.73        15.82 o                         
  -2   1  12        799.85        917.57        53.50 o                         
  -1   1  12        377.47        380.89        35.82 o                         
   0   1  12        453.35        544.27        40.09 o                         
   1   1  12       2952.97       4141.85       111.48 o                         
   2   1  12         14.11          8.66         5.29 o                         
   3   1  12        297.21        362.33        40.94 o                         
   4   1  12          0.82          0.36         6.84 o                         
   5   1  12        102.33        132.13        56.77 o                         
   6   1  12        126.10        170.90        63.47 o                         
   7   1  12          3.10          1.54         8.15 o                         
   8   1  12          6.59         10.03         8.83 o                         
 -11   2  12          6.23          5.10         7.93 o                         
 -10   2  12         46.05         46.41        21.50 o                         
  -9   2  12        245.53        244.82        64.54 o                         
  -8   2  12         41.85         54.87        28.72 o                         
  -7   2  12        595.05        768.13        84.33 o                         
  -6   2  12          6.12         10.10         7.60 o                         
  -5   2  12       1491.55       1943.78       119.20 o                         
  -4   2  12        899.10       1108.45        76.26 o                         
  -3   2  12         38.60         54.18        15.26 o                         
  -2   2  12         19.77         31.67        12.28 o                         
  -1   2  12         82.13         80.61        12.84 o                         
   0   2  12        136.13        161.54        28.63 o                         
   1   2  12        873.08       1165.33        74.68 o                         
   2   2  12         74.77         81.79        19.94 o                         
   3   2  12         95.24        105.34        44.20 o                         
   4   2  12        351.80        318.26        65.48 o                         
   5   2  12         31.68         38.46        18.60 o                         
   6   2  12         28.27         30.06        19.07 o                         
   7   2  12         74.54        109.61        62.18 o                         
   8   2  12          7.26         11.27        11.08 o                         
 -11   3  12          6.31          7.73         9.57 o                         
 -10   3  12         17.22         16.85        12.36 o                         
  -9   3  12         26.46         26.82        16.48 o                         
  -8   3  12          0.79          6.09         6.58 o                         
  -7   3  12         28.27         26.26        14.92 o                         
  -6   3  12         84.53         67.93        26.75 o                         
  -5   3  12          9.96         14.22         7.36 o                         
  -4   3  12       2101.21       2691.63       157.35 o                         
  -3   3  12        406.24        488.17        46.01 o                         
  -2   3  12        415.04        495.22        50.61 o                         
  -1   3  12         21.97         26.75         9.75 o                         
   0   3  12       1416.08       1784.39       104.44 o                         
   1   3  12        117.89         89.85        20.33 o                         
   2   3  12        285.43         96.93       121.74 o                         
   3   3  12        844.20         35.75       569.77 o                         
   4   3  12        237.53         33.30       103.77 o                         
   5   3  12         40.17         24.28        15.04 o                         
   6   3  12        210.42         44.22        96.96 o                         
   7   3  12         39.04         17.45        16.29 o                         
 -10   4  12        184.21        221.88        81.73 o                         
  -9   4  12        298.46        382.45        77.59 o                         
  -8   4  12        385.44        477.42       109.45 o                         
  -7   4  12        118.71        147.99        42.96 o                         
  -6   4  12          6.42          0.88         6.33 o                         
  -5   4  12         15.77         12.33         8.20 o                         
  -4   4  12          0.27          1.56         3.81 o                         
  -3   4  12        193.23         26.10        75.32 o                         
  -2   4  12        380.56        115.54       142.16 o                         
  -1   4  12        229.53        257.63        54.17 o                         
   0   4  12       1588.56          0.78         3.14 o                         
   1   4  12        292.89         41.21       120.27 o                         
   2   4  12        476.70        178.41       217.70 o                         
   3   4  12        214.53         49.11        98.11 o                         
   4   4  12         70.70         11.24        38.32 o                         
   5   4  12        273.23         51.80       173.97 o                         
   6   4  12         21.44          8.28         6.90 o                         
   7   4  12         66.03         43.91        29.62 o                         
 -10   5  12         22.26         29.91        15.26 o                         
  -9   5  12        106.54        141.53        49.44 o                         
  -8   5  12        825.75       1132.82       115.13 o                         
  -7   5  12         84.74         76.24        25.89 o                         
  -6   5  12        181.77        232.07        53.06 o                         
  -5   5  12        291.31        412.92        86.46 o                         
  -4   5  12         16.77          8.56         8.43 o                         
  -3   5  12        163.44         20.64        85.09 o                         
  -2   5  12         36.24         17.10        14.28 o                         
  -1   5  12       4948.70       5468.75       535.94 o                         
   0   5  12         25.08         24.34        13.07 o                         
   1   5  12         34.02         11.08        12.83 o                         
   2   5  12         14.32          8.15         6.75 o                         
   3   5  12         26.52         14.48         8.15 o                         
   4   5  12          0.15          0.38         6.89 o                         
   5   5  12         74.64         19.70        23.67 o                         
   6   5  12          0.08          8.22         7.81 o                         
   7   5  12          2.34          5.64         6.75 o                         
  -9   6  12          9.34         14.89        10.56 o                         
  -8   6  12         15.41         16.28        13.68 o                         
  -7   6  12         47.35         46.47        27.77 o                         
  -6   6  12          0.71          4.98         6.96 o                         
  -5   6  12        431.26        535.89       115.54 o                         
  -4   6  12        133.91        155.24        64.77 o                         
  -3   6  12       1321.17        184.42       706.72 o                         
  -2   6  12         70.75         24.71        23.95 o                         
  -1   6  12        127.19         24.65        55.90 o                         
   0   6  12         66.12         92.27        37.66 o                         
   1   6  12          5.16          5.27         3.68 o                         
   2   6  12          9.66          5.72         4.97 o                         
   3   6  12        107.19         27.06        44.48 o                         
   4   6  12         93.41         27.20        32.58 o                         
   5   6  12         62.55         19.66        21.63 o                         
   6   6  12         67.34         32.09        33.69 o                         
  -8   7  12         74.18         83.47        41.36 o                         
  -7   7  12         51.22         67.10        37.63 o                         
  -6   7  12        208.93        242.79        52.80 o                         
  -5   7  12        645.55        740.09       188.73 o                         
  -4   7  12         32.01         48.69        18.83 o                         
  -3   7  12        113.54        143.73        58.61 o                         
  -2   7  12          1.83          3.70         6.27 o                         
  -1   7  12         72.29         13.32        24.63 o                         
   0   7  12        525.16        666.59        91.68 o                         
   1   7  12          0.57          1.09         8.02 o                         
   2   7  12        109.83         11.87        47.22 o                         
   3   7  12         34.13         12.24        11.95 o                         
   4   7  12          1.55          3.76         6.13 o                         
   5   7  12        153.73         40.91        83.69 o                         
  -7   8  12          6.08          1.49        10.32 o                         
  -6   8  12        109.68        150.71        55.81 o                         
  -5   8  12          6.11         16.41        10.54 o                         
  -4   8  12         44.70         32.93        21.16 o                         
  -3   8  12        294.00        379.16       106.93 o                         
  -2   8  12        356.11        463.34       119.36 o                         
  -1   8  12          1.72          4.31         4.73 o                         
   0   8  12        348.00        461.59        60.42 o                         
   1   8  12         54.47         45.45        25.71 o                         
   2   8  12        295.63        414.13        57.67 o                         
   3   8  12         30.48         33.58        19.02 o                         
   4   8  12         16.16         27.46        14.36 o                         
  -6   9  12        264.82        352.81       128.38 o                         
  -5   9  12         17.67         31.92        16.88 o                         
  -4   9  12         22.19         25.99        16.57 o                         
  -3   9  12          0.07         15.25         9.57 o                         
  -2   9  12        115.46        135.50        62.96 o                         
  -1   9  12         14.68         13.15         6.94 o                         
   0   9  12          1.02          1.47        13.57 o                         
   1   9  12         11.38         13.37        10.26 o                         
   2   9  12         19.09         25.87        21.45 o                         
   3   9  12         96.13        111.88        53.40 o                         
  -4  10  12         65.98         74.13        33.81 o                         
  -3  10  12        143.33        163.57        79.02 o                         
  -2  10  12        155.04        153.36        54.90 o                         
  -1  10  12        321.68        416.14        99.11 o                         
   0  10  12         57.09         58.29        44.24 o                         
   1  10  12          0.23         12.68        15.79 o                         
 -11   0  13          8.18         14.01        10.96 o                         
  -9   0  13          7.89          8.77        11.40 o                         
  -7   0  13        562.43        757.11       110.60 o                         
  -5   0  13        850.13       1023.84        91.56 o                         
  -3   0  13        129.97        191.78        33.23 o                         
  -1   0  13        131.60        129.05        28.70 o                         
   1   0  13        267.99        336.77        48.56 o                         
   3   0  13          0.61          7.76         6.35 o                         
   5   0  13         51.35         77.18        36.68 o                         
   7   0  13        112.66        154.37        89.99 o                         
 -11   1  13         85.64         87.70        41.77 o                         
 -10   1  13        188.93        201.41        40.92 o                         
  -9   1  13          6.74          7.54         6.31 o                         
  -8   1  13        254.87        324.38        57.82 o                         
  -7   1  13        769.82        919.21        95.44 o                         
  -6   1  13          0.01          1.88         5.40 o                         
  -5   1  13          0.02          2.05         3.25 o                         
  -4   1  13         14.28         17.03        11.37 o                         
  -3   1  13         19.28         16.13         8.29 o                         
  -2   1  13         67.96         87.85        22.05 o                         
  -1   1  13          5.22         -0.76         5.16 o                         
   0   1  13        568.72        658.50        47.82 o                         
   1   1  13         79.79         95.97        25.48 o                         
   2   1  13         68.11         72.31        18.76 o                         
   3   1  13        117.45        154.39        61.49 o                         
   4   1  13         80.76        114.23        51.50 o                         
   5   1  13        190.78        259.05        62.34 o                         
   6   1  13          1.84          7.10         9.71 o                         
   7   1  13         31.84         46.51        29.35 o                         
 -11   2  13        269.91        247.59       108.71 o                         
 -10   2  13          7.94          7.55         7.01 o                         
  -9   2  13        161.26        183.52        46.93 o                         
  -8   2  13         65.97         84.07        27.04 o                         
  -7   2  13        140.69        172.18        48.97 o                         
  -6   2  13          7.00          5.40         5.23 o                         
  -5   2  13        360.03        451.75        42.98 o                         
  -4   2  13        259.99        354.38        71.36 o                         
  -3   2  13         34.72         25.91        13.79 o                         
  -2   2  13        642.24        832.02        61.71 o                         
  -1   2  13          6.59          3.74         6.61 o                         
   0   2  13         76.37        105.37        16.60 o                         
   1   2  13        202.31        269.59        34.24 o                         
   2   2  13        744.14        933.36        71.34 o                         
   3   2  13        345.66        335.07        74.90 o                         
   4   2  13          6.89          6.79         4.76 o                         
   5   2  13         12.04         18.95         9.98 o                         
   6   2  13          7.70          7.97         8.97 o                         
   7   2  13         97.56         63.60        34.81 o                         
 -10   3  13          3.62          8.39         8.45 o                         
  -9   3  13         40.17         45.13        26.32 o                         
  -8   3  13         15.79         20.03         9.69 o                         
  -7   3  13        268.06        330.18        62.30 o                         
  -6   3  13        819.72       1007.02        97.25 o                         
  -5   3  13         36.26         51.45        20.91 o                         
  -4   3  13        309.94        319.79        41.71 o                         
  -3   3  13          6.17          4.34         4.91 o                         
  -2   3  13        540.41        503.48        80.39 o                         
  -1   3  13       1301.60       1581.87       100.50 o                         
   0   3  13         20.54         32.91         9.72 o                         
   1   3  13        327.65        309.09        40.15 o                         
   2   3  13         69.15         15.92        38.88 o                         
   3   3  13        519.00        147.83       239.68 o                         
   4   3  13          0.84          3.17         3.46 o                         
   5   3  13        447.63         56.87       230.54 o                         
   6   3  13          3.88          1.71         5.32 o                         
   7   3  13        142.56         35.59        63.69 o                         
 -10   4  13         18.30         12.58         7.84 o                         
  -9   4  13         56.13         47.02        21.68 o                         
  -8   4  13        104.94        111.26        38.11 o                         
  -7   4  13          1.37          5.55         6.92 o                         
  -6   4  13        524.45        757.86        79.73 o                         
  -5   4  13        531.16        727.04        89.70 o                         
  -4   4  13        233.72         81.36        77.01 o                         
  -3   4  13        363.37        172.10       149.83 o                         
  -2   4  13       1329.36        150.22       733.88 o                         
  -1   4  13        402.62        531.95        47.04 o                         
   0   4  13         76.38         76.58        21.92 o                         
   1   4  13         69.98         16.95        30.37 o                         
   2   4  13          3.75          3.03         3.67 o                         
   3   4  13        216.35         52.64       105.45 o                         
   4   4  13        192.05         53.75        89.84 o                         
   5   4  13          4.46          4.98         6.30 o                         
   6   4  13         32.19         11.70        12.08 o                         
   7   4  13         52.13         25.57        19.86 o                         
 -10   5  13         34.16         45.74        21.62 o                         
  -9   5  13          0.03          2.74         8.47 o                         
  -8   5  13        153.03        172.72        47.20 o                         
  -7   5  13        244.35        300.37        78.73 o                         
  -6   5  13         70.16         86.13        32.33 o                         
  -5   5  13        213.58        292.99        64.78 o                         
  -4   5  13        204.66         41.58        74.31 o                         
  -3   5  13          3.83          3.85         3.52 o                         
  -2   5  13        287.90         43.54       133.48 o                         
  -1   5  13       1575.83         -1.79        10.85 o                         
   0   5  13         40.25         26.28        14.59 o                         
   1   5  13         34.01          7.25        15.93 o                         
   2   5  13        119.96         37.47        49.84 o                         
   3   5  13          3.13          7.54         6.06 o                         
   4   5  13         84.86         39.75        30.37 o                         
   5   5  13          0.51          2.64         4.96 o                         
   6   5  13          9.20          6.62         8.38 o                         
  -9   6  13          0.82          4.89         8.21 o                         
  -8   6  13         32.43         30.86        16.55 o                         
  -7   6  13          6.61          7.68        13.17 o                         
  -6   6  13         19.97         25.59        18.31 o                         
  -5   6  13        432.90        540.06       101.68 o                         
  -4   6  13         76.55         94.27        56.26 o                         
  -3   6  13          6.18          2.50         4.31 o                         
  -2   6  13        178.27         48.00        72.16 o                         
  -1   6  13          7.33          6.37         5.43 o                         
   0   6  13          2.10          8.08         5.83 o                         
   1   6  13         55.68         74.16        44.71 o                         
   2   6  13        386.58         88.01       190.06 o                         
   3   6  13          6.68          3.92         2.69 o                         
   4   6  13        180.50         53.43        84.13 o                         
   5   6  13         33.36         12.66        10.77 o                         
  -8   7  13         18.13         29.48        16.40 o                         
  -7   7  13         36.89         36.88        21.46 o                         
  -6   7  13        121.74        162.44        41.99 o                         
  -5   7  13         88.16         91.77        36.89 o                         
  -4   7  13        225.64        291.65        76.75 o                         
  -3   7  13         16.53         23.23        13.37 o                         
  -2   7  13         45.45         15.96        14.56 o                         
  -1   7  13         24.59         13.84         9.11 o                         
   0   7  13         11.92         13.42        10.18 o                         
   1   7  13          4.99          4.96         9.37 o                         
   2   7  13         33.01         42.37        25.92 o                         
   3   7  13         44.79         47.30        23.79 o                         
   4   7  13        117.41         31.22        57.88 o                         
   5   7  13         38.13         18.62        17.20 o                         
  -7   8  13        165.66        206.94        77.77 o                         
  -6   8  13          0.05          3.58        10.30 o                         
  -5   8  13          3.02         11.28        10.11 o                         
  -4   8  13         13.58         13.88        10.07 o                         
  -3   8  13         52.97         58.98        31.24 o                         
  -2   8  13          1.65         12.86        22.39 o                         
  -1   8  13         13.98         12.76         8.03 o                         
   0   8  13          7.94          8.47         8.46 o                         
   1   8  13        166.29        177.85        66.46 o                         
   2   8  13          2.36         -0.61         9.28 o                         
   3   8  13         61.83         46.14        33.87 o                         
   4   8  13          0.22          3.34         8.08 o                         
  -5   9  13          0.13         -0.77        10.59 o                         
  -4   9  13        188.69        240.32        79.11 o                         
  -3   9  13        128.37        132.11        59.26 o                         
  -2   9  13         27.76         34.92        20.46 o                         
  -1   9  13          2.76          9.39         8.88 o                         
   0   9  13         22.66         29.96        19.17 o                         
   1   9  13        195.85        194.23        69.23 o                         
   2   9  13          2.88          9.83         9.46 o                         
  -2  10  13          6.89         10.10         8.63 o                         
  -1  10  13        124.66        127.48        43.52 o                         
 -10   0  14          3.60          8.32        13.33 o                         
  -8   0  14        380.43        572.10       197.12 o                         
  -6   0  14        108.94        167.71        90.79 o                         
  -4   0  14          0.28         10.08        13.95 o                         
  -2   0  14        236.34        296.14        43.49 o                         
   0   0  14        520.45        639.78        68.68 o                         
   2   0  14        448.71        571.32        67.39 o                         
   4   0  14        461.46        732.06       139.89 o                         
   6   0  14        139.70        205.61        95.37 o                         
 -11   1  14         24.07         32.17        18.81 o                         
 -10   1  14          0.62         11.64        11.16 o                         
  -9   1  14        240.80        271.38        82.72 o                         
  -8   1  14         19.13         25.89        11.26 o                         
  -7   1  14        550.93        751.65        65.98 o                         
  -6   1  14        613.73        876.63        88.02 o                         
  -5   1  14          6.21          6.16         6.57 o                         
  -4   1  14        360.14        438.49        45.49 o                         
  -3   1  14        353.07        439.17        50.79 o                         
  -2   1  14         91.62         99.47        25.21 o                         
  -1   1  14        233.16        277.73        28.95 o                         
   0   1  14         34.96         40.98        12.58 o                         
   1   1  14        244.31        275.58        32.29 o                         
   2   1  14          6.34          4.31         5.35 o                         
   3   1  14          5.17          6.93         5.19 o                         
   4   1  14        158.96        224.27        40.62 o                         
   5   1  14         13.37         19.41         8.86 o                         
   6   1  14         70.66         49.73        25.58 o                         
   7   1  14        146.04        146.88        56.86 o                         
 -10   2  14         16.47         16.76        12.14 o                         
  -9   2  14         94.19        100.11        39.90 o                         
  -8   2  14         14.82         17.03         8.93 o                         
  -7   2  14         69.56         74.30        38.72 o                         
  -6   2  14        166.47        191.33        43.93 o                         
  -5   2  14         50.26         39.21        17.31 o                         
  -4   2  14       1055.94       1365.75        95.65 o                         
  -3   2  14       1844.64       2381.44       146.10 o                         
  -2   2  14         27.45         23.10        10.70 o                         
  -1   2  14        750.60        953.04        63.98 o                         
   0   2  14         30.33         35.11         9.41 o                         
   1   2  14        671.80        793.88        56.40 o                         
   2   2  14          5.36          4.92         4.80 o                         
   3   2  14          0.84          2.40         3.31 o                         
   4   2  14        455.49        133.14       238.85 o                         
   5   2  14         90.90         22.68        56.81 o                         
   6   2  14         12.87          8.64         6.48 o                         
   7   2  14         63.91         37.38        31.52 o                         
 -10   3  14         95.94         97.09        41.38 o                         
  -9   3  14         72.90         75.38        42.18 o                         
  -8   3  14         11.22         12.64        10.34 o                         
  -7   3  14          3.79          7.03         8.61 o                         
  -6   3  14        430.05        529.65        53.67 o                         
  -5   3  14        331.38        389.35        67.92 o                         
  -4   3  14        168.31         32.34        70.10 o                         
  -3   3  14         27.64         13.64         9.04 o                         
  -2   3  14       1224.53        935.09       289.82 o                         
  -1   3  14        717.96        954.46        79.66 o                         
   0   3  14        133.76        146.62        53.36 o                         
   1   3  14        167.67        210.93        42.66 o                         
   2   3  14        464.29        100.69       235.49 o                         
   3   3  14        121.69         36.70        60.12 o                         
   4   3  14          8.89          5.85         4.18 o                         
   5   3  14        684.15         74.17       383.61 o                         
   6   3  14         11.56          4.74         7.08 o                         
 -10   4  14        144.28        176.78        55.57 o                         
  -9   4  14         94.70        110.75        40.90 o                         
  -8   4  14         14.45         20.15        13.23 o                         
  -7   4  14         27.34         27.43        15.32 o                         
  -6   4  14        310.21        400.19        86.16 o                         
  -5   4  14        552.03         83.59       224.25 o                         
  -4   4  14        121.94         42.68        39.25 o                         
  -3   4  14         14.61          6.87         5.01 o                         
  -2   4  14         10.49          6.22         4.43 o                         
  -1   4  14        623.12        777.77        63.20 o                         
   0   4  14         38.49         35.17        17.79 o                         
   1   4  14       1074.38        148.40       536.05 o                         
   2   4  14        264.98         54.10       160.79 o                         
   3   4  14          3.61          3.59         5.69 o                         
   4   4  14        230.22         53.83       117.46 o                         
   5   4  14        161.65         55.25        69.81 o                         
   6   4  14        238.70         43.57       130.72 o                         
  -9   5  14        112.66        130.20        49.04 o                         
  -8   5  14          4.37          4.55         7.67 o                         
  -7   5  14        182.12        283.14        67.53 o                         
  -6   5  14         84.01         95.98        32.38 o                         
  -5   5  14        219.78         27.17       102.79 o                         
  -4   5  14          2.35          4.25         4.31 o                         
  -3   5  14         46.00         13.17        17.49 o                         
  -2   5  14          7.81         12.41         8.10 o                         
  -1   5  14         96.66         21.78        31.53 o                         
   0   5  14       1338.27       1717.91       125.41 o                         
   1   5  14        149.09        218.87        70.24 o                         
   2   5  14         21.54         15.49         9.42 o                         
   3   5  14         30.71         17.38        12.36 o                         
   4   5  14         55.89         25.46        21.58 o                         
   5   5  14        160.34         48.74        57.89 o                         
   6   5  14         76.91         34.52        34.12 o                         
  -9   6  14          0.40          5.60         9.18 o                         
  -8   6  14         74.77         96.92        49.87 o                         
  -7   6  14        145.14        161.47        46.62 o                         
  -6   6  14         14.91         14.47        10.42 o                         
  -5   6  14        289.32        365.86        94.52 o                         
  -4   6  14          1.73          3.61         6.88 o                         
  -3   6  14        323.35         83.56       152.77 o                         
  -2   6  14          0.07          6.42         5.05 o                         
  -1   6  14        215.22         30.72       114.47 o                         
   0   6  14         54.10         57.04        20.12 o                         
   1   6  14          8.33          7.17         7.14 o                         
   2   6  14          2.09          2.49         8.30 o                         
   3   6  14         10.99         18.09        11.22 o                         
   4   6  14        123.73         36.85        49.54 o                         
   5   6  14          3.84          7.19         6.89 o                         
  -8   7  14          5.87          4.61         9.32 o                         
  -7   7  14         44.48         50.44        25.89 o                         
  -6   7  14          6.86          4.23         8.01 o                         
  -5   7  14          0.23          3.56         9.26 o                         
  -4   7  14         75.53        113.88        37.05 o                         
  -3   7  14         18.78         22.77        14.21 o                         
  -2   7  14        468.31         65.99       224.43 o                         
  -1   7  14         84.01         24.48        33.80 o                         
   0   7  14        172.38        251.98        83.21 o                         
   1   7  14         95.89        124.34        41.74 o                         
   2   7  14        108.68        155.06        52.01 o                         
   3   7  14        295.18        386.24        85.59 o                         
   4   7  14          1.47          2.42         6.37 o                         
  -7   8  14          0.94         10.74        10.88 o                         
  -6   8  14        107.85        143.00        38.40 o                         
  -5   8  14         16.08         13.56         7.89 o                         
  -4   8  14         37.10         44.69        20.96 o                         
  -3   8  14          1.91          5.08        10.39 o                         
  -2   8  14        383.77        521.86        71.26 o                         
  -1   8  14         57.27         42.84        17.97 o                         
   0   8  14        222.09        317.84        64.91 o                         
   1   8  14         89.17        117.94        51.12 o                         
   2   8  14          0.00          7.59         8.55 o                         
   3   8  14          0.67          9.00        13.00 o                         
  -5   9  14         21.16         29.05        15.26 o                         
  -4   9  14         14.69          9.91         8.05 o                         
  -3   9  14          2.66          8.77        10.82 o                         
  -2   9  14         69.69         72.90        39.40 o                         
  -1   9  14        218.57        267.62       120.91 o                         
   0   9  14         27.67         34.47        16.09 o                         
   1   9  14        314.14        359.12       104.78 o                         
  -9   0  15         14.68         19.39        15.94 o                         
  -7   0  15       2532.77       3649.74       662.57 o                         
  -5   0  15       1261.03       1767.08       193.26 o                         
  -3   0  15         19.92         28.80        11.63 o                         
  -1   0  15          1.13          5.90         5.20 o                         
   1   0  15         21.19         21.54        13.18 o                         
   3   0  15         84.63         89.91        53.36 o                         
   5   0  15         68.18        100.55        53.74 o                         
 -10   1  15         79.34         98.85        47.77 o                         
  -9   1  15         15.31         17.62         9.01 o                         
  -8   1  15          0.41          7.69        10.06 o                         
  -7   1  15         83.54        104.99        60.89 o                         
  -6   1  15          6.50          2.84         3.47 o                         
  -5   1  15          9.60         10.11         9.54 o                         
  -4   1  15        139.60        176.32        51.24 o                         
  -3   1  15          6.04         -2.32         6.39 o                         
  -2   1  15        507.84        594.85        61.72 o                         
  -1   1  15        165.40        153.87        27.32 o                         
   0   1  15        462.75        617.63        48.91 o                         
   1   1  15        464.30        657.02        59.35 o                         
   2   1  15         24.66         30.04        11.00 o                         
   3   1  15        219.62        285.10        59.89 o                         
   4   1  15          0.34          4.67         7.99 o                         
   5   1  15         13.95         21.42        10.55 o                         
   6   1  15         61.25         23.71        32.37 o                         
 -10   2  15        150.09        200.04        51.42 o                         
  -9   2  15          1.81          4.11        11.81 o                         
  -8   2  15         38.17         74.36        33.68 o                         
  -7   2  15        164.74        243.77        54.56 o                         
  -6   2  15        103.27        135.59        48.34 o                         
  -5   2  15        177.77        186.50        42.13 o                         
  -4   2  15        233.13        285.66        43.55 o                         
  -3   2  15        495.99        592.30        78.44 o                         
  -2   2  15        277.29        396.23        53.28 o                         
  -1   2  15        122.66        119.31        43.14 o                         
   0   2  15        227.76        287.08        30.55 o                         
   1   2  15          8.46         18.24         9.80 o                         
   2   2  15         62.48         93.28        43.99 o                         
   3   2  15        266.66         35.13       147.01 o                         
   4   2  15        374.53         86.88       185.16 o                         
   5   2  15         10.42         10.76         6.89 o                         
   6   2  15          4.82          9.68         6.79 o                         
 -10   3  15          0.06          4.15        10.60 o                         
  -9   3  15         98.27         91.34        51.46 o                         
  -8   3  15        158.18        171.09        52.60 o                         
  -7   3  15         28.27         28.39        13.17 o                         
  -6   3  15        111.78        117.45        60.62 o                         
  -5   3  15         51.62         22.25        27.47 o                         
  -4   3  15        731.53        196.61       299.67 o                         
  -3   3  15        168.47         20.16        81.75 o                         
  -2   3  15         45.43         14.65        12.05 o                         
  -1   3  15        134.03        151.46        57.29 o                         
   0   3  15        406.50        558.57        67.24 o                         
   1   3  15         59.98         74.44        28.17 o                         
   2   3  15        350.92         57.23       209.03 o                         
   3   3  15        273.58         33.47       161.38 o                         
   4   3  15         48.34         15.77        15.11 o                         
   5   3  15         37.29         14.18        13.58 o                         
   6   3  15         79.04         23.01        39.10 o                         
  -9   4  15        206.45        260.38        64.32 o                         
  -8   4  15         73.89        138.62        62.11 o                         
  -7   4  15         18.59         16.69        14.90 o                         
  -6   4  15        128.41        104.63        23.98 o                         
  -5   4  15        233.51         39.13       123.77 o                         
  -4   4  15        171.92         64.80        62.78 o                         
  -3   4  15        295.41         45.97       153.68 o                         
  -2   4  15        576.14        110.50       232.09 o                         
  -1   4  15         46.44         41.67        22.79 o                         
   0   4  15        464.75        645.13        64.08 o                         
   1   4  15         67.95         68.27        42.40 o                         
   2   4  15        243.43         25.65       121.26 o                         
   3   4  15          0.82          0.23         5.18 o                         
   4   4  15          2.22         10.16         7.73 o                         
   5   4  15        191.26         38.48        92.29 o                         
  -9   5  15        101.71        127.57        37.04 o                         
  -8   5  15         45.14         65.29        35.41 o                         
  -7   5  15         38.69         47.18        24.79 o                         
  -6   5  15         56.98         76.18        34.66 o                         
  -5   5  15        213.64         34.47        83.29 o                         
  -4   5  15         11.84          8.12         5.40 o                         
  -3   5  15         48.33         18.06        22.18 o                         
  -2   5  15          9.83          4.62         5.02 o                         
  -1   5  15         14.17          9.92         7.60 o                         
   0   5  15        591.93        769.70        81.32 o                         
   1   5  15          3.45          4.35         6.94 o                         
   2   5  15          0.27          8.57         8.65 o                         
   3   5  15         36.26         56.12        30.48 o                         
   4   5  15          6.49          3.68         6.99 o                         
   5   5  15          2.82          6.28         6.94 o                         
  -8   6  15         23.42         32.45        15.67 o                         
  -7   6  15         10.32         13.93        10.21 o                         
  -6   6  15          0.04          6.31         8.62 o                         
  -5   6  15        448.63        661.42       113.30 o                         
  -4   6  15         84.56         83.85        33.45 o                         
  -3   6  15         90.34         34.18        38.79 o                         
  -2   6  15          4.33          6.50         5.87 o                         
  -1   6  15        304.90         56.09       117.21 o                         
   0   6  15         41.89         49.83        23.15 o                         
   1   6  15          3.70          6.22         7.14 o                         
   2   6  15        417.06        588.28        87.97 o                         
   3   6  15         55.96         59.94        33.55 o                         
   4   6  15         46.98         74.29        24.76 o                         
  -7   7  15          3.50         11.12        10.90 o                         
  -6   7  15        271.77        438.72       107.06 o                         
  -5   7  15          0.37          7.73         9.12 o                         
  -4   7  15         33.75         42.93        23.63 o                         
  -3   7  15          1.07          9.78         9.26 o                         
  -2   7  15        210.64         34.31        95.57 o                         
  -1   7  15        239.01         58.08       110.37 o                         
   0   7  15          6.49         15.07        13.98 o                         
   1   7  15          0.55          5.63         8.30 o                         
   2   7  15          0.11          5.37         6.26 o                         
   3   7  15         52.32         72.75        23.49 o                         
  -6   8  15         81.71        106.83        40.03 o                         
  -5   8  15         12.91         15.29        10.79 o                         
  -4   8  15         29.06         19.95        10.31 o                         
  -3   8  15        103.08        148.77        52.37 o                         
  -2   8  15         11.20          8.64         7.43 o                         
  -1   8  15        269.16        344.19       132.26 o                         
   0   8  15          3.58          3.41         8.86 o                         
   1   8  15        126.16        160.06        49.10 o                         
   2   8  15        187.80        252.20        58.75 o                         
  -3   9  15         15.54         24.49        13.36 o                         
  -2   9  15         20.69          8.42        12.63 o                         
  -1   9  15         41.39         42.80        21.00 o                         
 -10   0  16         42.62         38.00        22.70 o                         
  -8   0  16        241.21        277.51       121.79 o                         
  -6   0  16        394.91        679.43       171.02 o                         
  -4   0  16        393.79        571.58       167.13 o                         
  -2   0  16         15.57         14.17        10.80 o                         
   0   0  16        287.29        327.42        66.36 o                         
   2   0  16        364.45        492.12        91.50 o                         
   4   0  16         38.62         82.28        59.67 o                         
   6   0  16        303.97        223.32       143.81 o                         
 -10   1  16          5.28          8.37         8.84 o                         
  -9   1  16        273.32        354.02        99.67 o                         
  -8   1  16         11.12         13.01         9.13 o                         
  -7   1  16        163.72        212.62        61.10 o                         
  -6   1  16        139.64        192.75        49.62 o                         
  -5   1  16        101.57        157.49        48.56 o                         
  -4   1  16        137.86        180.46        42.60 o                         
  -3   1  16         41.80         33.78        15.24 o                         
  -2   1  16         45.21         54.99        22.37 o                         
  -1   1  16        715.83        948.87        94.77 o                         
   0   1  16        205.60        211.91        31.08 o                         
   1   1  16          2.64          4.30         6.18 o                         
   2   1  16         45.26         54.30        23.64 o                         
   3   1  16        263.52        366.22        75.29 o                         
   4   1  16        203.01         28.78       121.02 o                         
   5   1  16        164.44         56.71        78.76 o                         
   6   1  16         56.52         18.58        18.01 o                         
 -10   2  16         35.47         41.07        27.19 o                         
  -9   2  16         39.45         55.08        36.89 o                         
  -8   2  16          7.86         10.31        10.44 o                         
  -7   2  16          0.05          0.42         7.30 o                         
  -6   2  16         36.98         35.20        11.79 o                         
  -5   2  16        122.21        120.11        52.94 o                         
  -4   2  16          1.42          1.03         5.51 o                         
  -3   2  16        214.18        372.83        81.63 o                         
  -2   2  16         55.74         73.81        37.62 o                         
  -1   2  16       1592.44       2340.10       109.50 o                         
   0   2  16        286.01        378.93        45.00 o                         
   1   2  16        147.21        195.27        34.06 o                         
   2   2  16        106.41         86.45        32.93 o                         
   3   2  16          3.67          2.45         4.73 o                         
   4   2  16        437.56        405.20       206.27 o                         
   5   2  16         41.39         16.65        23.30 o                         
  -9   3  16         48.57         58.20        33.53 o                         
  -8   3  16        235.90        248.60        50.30 o                         
  -7   3  16         57.94         50.44        25.11 o                         
  -6   3  16         53.74         34.04        31.20 o                         
  -5   3  16          1.03          2.34         3.91 o                         
  -4   3  16        172.92         28.89        72.36 o                         
  -3   3  16        156.80         21.35        82.61 o                         
  -2   3  16         39.04         54.44        27.48 o                         
  -1   3  16        185.84        226.66        49.68 o                         
   0   3  16        128.66        147.01        53.42 o                         
   1   3  16         49.75         60.49        29.14 o                         
   2   3  16          1.28          4.09         4.52 o                         
   3   3  16        105.42         39.25        53.44 o                         
   4   3  16        264.21         84.88       139.52 o                         
   5   3  16         33.58         29.18        12.76 o                         
  -9   4  16          2.68          2.65         8.44 o                         
  -8   4  16          1.97          9.11         7.38 o                         
  -7   4  16        402.85        570.79        92.04 o                         
  -6   4  16         46.92         22.22        14.53 o                         
  -5   4  16          1.28          2.66         4.19 o                         
  -4   4  16          0.08          5.45         6.03 o                         
  -3   4  16        559.94        106.57       271.92 o                         
  -2   4  16        304.60         35.22       126.83 o                         
  -1   4  16         28.86         45.20        22.72 o                         
   0   4  16        179.94        209.01        58.67 o                         
   1   4  16          2.32          7.00         6.85 o                         
   2   4  16        106.12        149.83        34.87 o                         
   3   4  16          5.01         10.47        11.85 o                         
   4   4  16        162.15         26.81        78.80 o                         
   5   4  16         46.52         19.92        21.79 o                         
  -8   5  16         93.87        120.07        47.31 o                         
  -7   5  16          2.61          2.24        10.56 o                         
  -6   5  16         96.43         88.82        36.95 o                         
  -5   5  16          0.15          4.68         9.23 o                         
  -4   5  16         56.03         25.84        22.98 o                         
  -3   5  16          0.72          2.84         5.05 o                         
  -2   5  16        398.54        101.90       189.34 o                         
  -1   5  16          0.00          3.06         5.98 o                         
   0   5  16         25.49         15.57         8.79 o                         
   1   5  16         30.75         31.84        18.11 o                         
   2   5  16         32.24         33.69        17.53 o                         
   3   5  16         69.48         77.80        42.42 o                         
   4   5  16        104.90        132.09        35.31 o                         
  -8   6  16          8.73          6.72         8.51 o                         
  -7   6  16         92.79        127.36        55.17 o                         
  -6   6  16         95.23        125.16        53.94 o                         
  -5   6  16          2.56          5.88         7.52 o                         
  -4   6  16        201.96        260.59        84.99 o                         
  -3   6  16         61.05         19.24        26.86 o                         
  -2   6  16          4.03          5.08         5.62 o                         
  -1   6  16         53.63         21.23        18.75 o                         
   0   6  16          8.96         11.00         9.06 o                         
   1   6  16         31.13         39.00        15.56 o                         
   2   6  16        112.10        144.28        54.70 o                         
   3   6  16        137.93        160.47        43.30 o                         
  -7   7  16         33.84         34.91        16.23 o                         
  -6   7  16          2.27          9.67        11.08 o                         
  -5   7  16         31.37         31.06        15.25 o                         
  -4   7  16         94.50        121.98        47.89 o                         
  -3   7  16         32.05         26.75        11.99 o                         
  -2   7  16        557.38        184.58       265.33 o                         
  -1   7  16         10.22         10.12         7.26 o                         
   0   7  16         74.74         85.38        43.19 o                         
   1   7  16        226.24        277.89        76.50 o                         
   2   7  16         60.37         72.38        25.93 o                         
  -5   8  16          0.10          0.80         6.95 o                         
  -4   8  16         13.67         27.92        10.50 o                         
  -3   8  16         56.40         66.47        24.94 o                         
  -2   8  16        111.75        116.09        50.57 o                         
  -1   8  16        147.02        204.59        58.47 o                         
   0   8  16          0.91          3.05         8.16 o                         
   1   8  16         14.60          4.63        10.59 o                         
  -9   0  17        374.67        416.90       216.02 o                         
  -7   0  17         74.97        136.45        44.54 o                         
  -5   0  17          2.32          8.09        19.81 o                         
  -3   0  17         18.86         18.37        13.33 o                         
  -1   0  17          1.35          2.60         5.37 o                         
   1   0  17       1151.89       1580.41       198.06 o                         
   3   0  17        225.48        416.16        89.41 o                         
   5   0  17         64.78         31.47        61.29 o                         
  -9   1  17          0.24          1.42         8.37 o                         
  -8   1  17        114.68        138.55        70.23 o                         
  -7   1  17        212.48        345.52        99.79 o                         
  -6   1  17         38.90         45.73        18.81 o                         
  -5   1  17         59.32         76.28        41.45 o                         
  -4   1  17        233.18        384.18        63.88 o                         
  -3   1  17         77.00         80.54        35.93 o                         
  -2   1  17        451.14        606.82        60.60 o                         
  -1   1  17          8.20          7.39         7.00 o                         
   0   1  17         40.56         58.29        27.09 o                         
   1   1  17         68.34         97.16        29.78 o                         
   2   1  17          1.78          1.69         7.39 o                         
   3   1  17         58.04         32.49        15.08 o                         
   4   1  17        206.43         38.13       150.19 o                         
   5   1  17         14.24         11.87         9.33 o                         
  -9   2  17          0.15          7.23        10.69 o                         
  -8   2  17         60.07         84.42        44.00 o                         
  -7   2  17        190.47        297.45        73.34 o                         
  -6   2  17         71.20         85.10        38.37 o                         
  -5   2  17         83.78         77.38        28.89 o                         
  -4   2  17          2.21          5.40         5.66 o                         
  -3   2  17          8.51         26.37        15.75 o                         
  -2   2  17         65.56         85.60        36.09 o                         
  -1   2  17        110.57        128.78        47.18 o                         
   0   2  17         94.47        134.14        43.64 o                         
   1   2  17         14.27         11.36         7.11 o                         
   2   2  17        280.87        341.35        65.73 o                         
   3   2  17          6.39          9.13         5.79 o                         
   4   2  17          5.34          5.71         7.04 o                         
   5   2  17         20.60         11.71         8.73 o                         
  -9   3  17        235.51        283.04       105.49 o                         
  -8   3  17         52.29         69.18        41.57 o                         
  -7   3  17        412.30        637.49        77.99 o                         
  -6   3  17         12.05          7.83         6.15 o                         
  -5   3  17        295.59         78.98       142.35 o                         
  -4   3  17          0.18          2.87         4.69 o                         
  -3   3  17         89.09         13.66        37.23 o                         
  -2   3  17         66.21         24.08        27.74 o                         
  -1   3  17        961.17       1340.74       164.79 o                         
   0   3  17         82.15         97.69        27.44 o                         
   1   3  17        262.38        456.70        95.41 o                         
   2   3  17         14.72         21.53        14.98 o                         
   3   3  17          0.37          4.11         6.25 o                         
   4   3  17         32.19         20.28        14.24 o                         
   5   3  17         19.76         17.36         8.96 o                         
  -9   4  17         80.22         95.44        35.80 o                         
  -8   4  17          1.74          6.93         8.70 o                         
  -7   4  17        125.58        157.02        52.05 o                         
  -6   4  17         32.82         18.65        11.86 o                         
  -5   4  17        334.59         67.94       149.29 o                         
  -4   4  17          0.69          1.06         5.01 o                         
  -3   4  17        192.36         43.80       112.94 o                         
  -2   4  17         20.97         14.19         6.90 o                         
  -1   4  17         52.41         67.72        20.07 o                         
   0   4  17        488.98        667.19       112.27 o                         
   1   4  17         54.51         69.42        35.62 o                         
   2   4  17         49.10         53.29        26.64 o                         
   3   4  17          4.31          9.37         7.44 o                         
   4   4  17         92.41        127.93        39.75 o                         
  -8   5  17         12.18         18.26        13.56 o                         
  -7   5  17          2.47          3.62         6.55 o                         
  -6   5  17        449.44        575.06        77.18 o                         
  -5   5  17        203.68        273.26        63.81 o                         
  -4   5  17        112.35         46.81        69.30 o                         
  -3   5  17          2.78          0.87         5.21 o                         
  -2   5  17        160.36         36.80        77.80 o                         
  -1   5  17        133.54         41.10        45.46 o                         
   0   5  17          8.56         14.43         8.94 o                         
   1   5  17         96.93        112.44        64.02 o                         
   2   5  17        186.70        232.57        74.22 o                         
   3   5  17         71.88        103.29        24.38 o                         
  -7   6  17          0.98          6.27        12.24 o                         
  -6   6  17        229.66        360.86        93.89 o                         
  -5   6  17         33.96         37.07        21.42 o                         
  -4   6  17          7.13          4.08         7.14 o                         
  -3   6  17          2.82          2.49         6.33 o                         
  -2   6  17        375.68        108.71       179.24 o                         
  -1   6  17         36.84         18.99        10.14 o                         
   0   6  17        273.63        422.92        60.02 o                         
   1   6  17          0.38         -0.13         9.86 o                         
   2   6  17          0.12          1.69         8.38 o                         
   3   6  17         97.83        112.34        39.24 o                         
  -6   7  17         12.58          8.48         8.85 o                         
  -5   7  17          5.64         12.12         7.58 o                         
  -4   7  17          5.98         17.12        14.22 o                         
  -3   7  17         23.38         20.06        14.08 o                         
  -2   7  17          0.26          7.00        11.64 o                         
  -1   7  17          4.64          8.29         5.86 o                         
   0   7  17         12.38         12.76        10.18 o                         
   1   7  17        243.64        319.29        94.73 o                         
  -3   8  17         29.08         36.86        17.16 o                         
  -2   8  17          2.43          7.32        10.44 o                         
  -1   8  17        250.71        355.38       109.87 o                         
  -8   0  18          1.95          5.51        14.36 o                         
  -6   0  18         24.43         30.80        24.75 o                         
  -4   0  18          3.65         14.52        19.74 o                         
  -2   0  18          1.53          7.46        16.57 o                         
   0   0  18        348.25        512.51        81.55 o                         
   2   0  18         13.04          9.76        12.85 o                         
   4   0  18          1.53          0.17        10.14 o                         
  -9   1  18         29.67         43.62        21.78 o                         
  -8   1  18         14.60         10.05         9.58 o                         
  -7   1  18        200.27        306.28        91.09 o                         
  -6   1  18          6.66          5.59         9.62 o                         
  -5   1  18          0.90          1.50         6.66 o                         
  -4   1  18          3.73         10.98         9.36 o                         
  -3   1  18        318.05        474.61        81.58 o                         
  -2   1  18        193.20        255.29        55.49 o                         
  -1   1  18         18.67         34.67        11.46 o                         
   0   1  18         23.24         34.52        12.86 o                         
   1   1  18         10.21          6.92         6.81 o                         
   2   1  18          8.04         13.23         8.05 o                         
   3   1  18        231.44         46.87       169.19 o                         
   4   1  18          5.08          7.21         7.08 o                         
  -9   2  18         11.41         11.76        15.03 o                         
  -8   2  18        116.89        155.92        61.56 o                         
  -7   2  18        193.56        214.11        51.04 o                         
  -6   2  18         21.19         17.82        10.69 o                         
  -5   2  18        262.64         37.25       174.26 o                         
  -4   2  18         21.01         10.63         5.92 o                         
  -3   2  18        150.90        170.34        44.63 o                         
  -2   2  18         30.84         27.93        11.01 o                         
  -1   2  18         11.03          8.51         6.65 o                         
   0   2  18        212.09        290.60        59.37 o                         
   1   2  18          6.05         11.52        10.25 o                         
   2   2  18         37.88         41.73        24.15 o                         
   3   2  18        101.20        135.41        47.03 o                         
   4   2  18          0.45          6.08         4.72 o                         
  -8   3  18         24.01         20.77        16.64 o                         
  -7   3  18         22.67         10.79         7.77 o                         
  -6   3  18          7.58          5.91         6.02 o                         
  -5   3  18          5.75          5.83         4.54 o                         
  -4   3  18         14.05          6.76         5.68 o                         
  -3   3  18         64.01         25.52        25.51 o                         
  -2   3  18        246.47         64.16        96.86 o                         
  -1   3  18          1.82          0.29         9.20 o                         
   0   3  18        277.05        351.74        53.21 o                         
   1   3  18          7.06         11.56         9.76 o                         
   2   3  18         90.70        135.11        70.39 o                         
   3   3  18         13.93         17.54        12.04 o                         
   4   3  18          2.89          0.30        12.83 o                         
  -8   4  18          2.10          3.81        14.32 o                         
  -7   4  18         40.83         62.84        34.35 o                         
  -6   4  18         60.22         22.02        24.37 o                         
  -5   4  18        329.91         46.03       147.28 o                         
  -4   4  18         69.01         44.15        26.43 o                         
  -3   4  18          0.12          3.21         4.25 o                         
  -2   4  18          0.38          0.16         5.07 o                         
  -1   4  18         24.41         23.07        10.76 o                         
   0   4  18         12.82         17.05         9.29 o                         
   1   4  18         31.85         36.64        18.09 o                         
   2   4  18         50.03         67.58        34.76 o                         
   3   4  18          9.01         11.05        10.82 o                         
  -7   5  18          0.41          5.64         9.41 o                         
  -6   5  18         63.10         82.76        39.33 o                         
  -5   5  18          4.86          6.38         8.27 o                         
  -4   5  18        146.56         33.07        65.83 o                         
  -3   5  18         30.66         15.73         8.98 o                         
  -2   5  18         24.48         19.16        11.62 o                         
  -1   5  18        122.64         79.79        35.28 o                         
   0   5  18          5.59          8.83         7.29 o                         
   1   5  18         35.86         45.15        24.27 o                         
   2   5  18         57.30         69.23        27.00 o                         
   3   5  18         43.20         57.22        26.73 o                         
  -6   6  18        120.63        179.85        44.00 o                         
  -5   6  18         81.35        134.98        44.13 o                         
  -4   6  18         67.94         77.24        41.11 o                         
  -3   6  18         65.94         81.87        35.00 o                         
  -2   6  18         21.18         14.94         8.99 o                         
  -1   6  18         47.60         18.23        26.13 o                         
   0   6  18         16.40         14.05        11.93 o                         
   1   6  18        384.87        560.31        77.63 o                         
  -5   7  18          2.57          3.17         8.16 o                         
  -4   7  18        114.80        129.81        54.79 o                         
  -3   7  18         37.11         63.27        26.02 o                         
  -2   7  18         29.77         39.75        26.68 o                         
  -1   7  18        167.68         38.48        91.72 o                         
   0   7  18         31.43         28.19        12.68 o                         
  -9   0  19         60.07         98.87        83.01 o                         
  -7   0  19         15.42          7.03        12.66 o                         
  -5   0  19         11.52          9.31        13.38 o                         
  -3   0  19        314.87        504.11       149.01 o                         
  -1   0  19       1524.29       2349.44       676.03 o                         
   1   0  19          4.91          4.30         8.24 o                         
   3   0  19         16.92         16.79        12.92 o                         
  -8   1  19        184.30        236.45        85.36 o                         
  -7   1  19         44.27         39.42        25.47 o                         
  -6   1  19        111.57        184.96        48.06 o                         
  -5   1  19          2.77          7.55         9.67 o                         
  -4   1  19        118.25        161.72        45.37 o                         
  -3   1  19          9.16         13.26         7.79 o                         
  -2   1  19          0.52         13.10         9.61 o                         
  -1   1  19        267.53        412.12        65.22 o                         
   0   1  19         56.38         50.00        22.83 o                         
   1   1  19         14.69         11.53         9.37 o                         
   2   1  19          1.93          9.79        11.98 o                         
   3   1  19         38.29         52.39        29.79 o                         
  -8   2  19         23.71         11.69         6.90 o                         
  -7   2  19         52.71         20.46        20.33 o                         
  -6   2  19        222.53         55.79       119.78 o                         
  -5   2  19         67.09         10.42        30.52 o                         
  -4   2  19          2.17         12.16        15.19 o                         
  -3   2  19          1.40          2.14         8.96 o                         
  -2   2  19          4.70          3.05         6.85 o                         
  -1   2  19        257.31        375.98        66.14 o                         
   0   2  19         18.82         17.30         9.15 o                         
   1   2  19         55.64         76.52        38.00 o                         
   2   2  19        169.83        242.39        83.54 o                         
   3   2  19          0.99          8.47         9.57 o                         
  -8   3  19        120.91        148.04        52.81 o                         
  -7   3  19        117.91         50.15        80.37 o                         
  -6   3  19        165.74         48.52        89.99 o                         
  -5   3  19         10.85         12.71         8.54 o                         
  -4   3  19         78.23         21.44        35.33 o                         
  -3   3  19         37.87         21.99        15.82 o                         
  -2   3  19          4.00          2.52         6.36 o                         
  -1   3  19          0.00          3.66         6.90 o                         
   0   3  19        159.51        180.48        66.39 o                         
   1   3  19          0.58         12.04        11.39 o                         
   2   3  19         11.67         29.26        15.44 o                         
   3   3  19          5.26          8.05        11.59 o                         
  -7   4  19          3.71          3.23        16.48 o                         
  -6   4  19         91.47         80.58        53.31 o                         
  -5   4  19          0.03          0.31         5.75 o                         
  -4   4  19         89.15         40.44        37.55 o                         
  -3   4  19        358.75         66.36       196.15 o                         
  -2   4  19         50.09         23.43        28.26 o                         
  -1   4  19         76.20        107.43        43.73 o                         
   0   4  19         12.81         23.82        14.08 o                         
   1   4  19        199.69        265.96        81.06 o                         
   2   4  19         15.22         19.32        11.43 o                         
  -6   5  19         28.88         39.79        14.04 o                         
  -5   5  19        184.93        223.94        65.01 o                         
  -4   5  19        132.55         45.62        59.69 o                         
  -3   5  19          7.53          8.47         7.75 o                         
  -2   5  19         83.90         41.99        30.62 o                         
  -1   5  19         50.76         24.41        18.23 o                         
   0   5  19         50.27         51.10        26.32 o                         
   1   5  19         13.22         25.97        13.69 o                         
  -5   6  19         82.58        100.73        42.71 o                         
  -4   6  19          0.14          5.53        10.11 o                         
  -3   6  19         60.74         81.25        31.30 o                         
  -2   6  19         32.00         21.74        10.63 o                         
  -1   6  19         32.31         24.84        14.83 o                         
   0   6  19          3.47          0.69         7.65 o                         
  -8   0  20         11.49         26.79        18.52 o                         
  -6   0  20         55.56         71.09        58.09 o                         
  -4   0  20          3.36          3.59        13.72 o                         
  -2   0  20         20.69         52.51        41.33 o                         
   0   0  20          2.67         -0.52        14.76 o                         
   2   0  20         80.51        118.66        54.88 o                         
  -8   1  20         87.38         40.08        41.21 o                         
  -7   1  20        207.73         40.84       137.00 o                         
  -6   1  20          0.10          2.10         6.44 o                         
  -5   1  20        102.96        115.43        55.58 o                         
  -4   1  20        157.49        229.57        62.36 o                         
  -3   1  20         17.38         16.79        11.55 o                         
  -2   1  20         62.39         88.70        42.39 o                         
  -1   1  20        134.18        183.99        38.93 o                         
   0   1  20          2.45          0.28        10.02 o                         
   1   1  20         67.97        129.57        59.73 o                         
   2   1  20         47.71         65.73        25.56 o                         
  -7   2  20         81.51         50.93        35.78 o                         
  -6   2  20         58.46         19.74        23.26 o                         
  -5   2  20        280.90         49.32       172.93 o                         
  -4   2  20          2.16          3.56         8.32 o                         
  -3   2  20         11.36         13.16         8.47 o                         
  -2   2  20         21.46         33.81        15.75 o                         
  -1   2  20         67.12         97.71        52.13 o                         
   0   2  20         52.51         41.85        22.53 o                         
   1   2  20         59.85         69.00        34.38 o                         
   2   2  20          0.74          7.30        12.13 o                         
  -7   3  20         30.26         50.42        27.79 o                         
  -6   3  20          0.84          7.16         9.48 o                         
  -5   3  20         20.84         10.71         9.79 o                         
  -4   3  20         45.85         18.98        26.23 o                         
  -3   3  20         29.47         15.20         9.48 o                         
  -2   3  20         77.71         89.52        45.63 o                         
  -1   3  20         30.09         21.43        11.85 o                         
   0   3  20         49.94         84.14        45.40 o                         
   1   3  20         10.19          4.28         9.07 o                         
   2   3  20         20.12         18.73        12.41 o                         
  -6   4  20          0.21          4.29        10.26 o                         
  -5   4  20          7.66         14.18        10.15 o                         
  -4   4  20          0.46          7.64         8.49 o                         
  -3   4  20        153.40         38.49       100.78 o                         
  -2   4  20          0.90          5.28         7.51 o                         
  -1   4  20          0.10          6.14         7.73 o                         
   0   4  20          1.94          4.65         6.44 o                         
   1   4  20          0.28         10.05         8.98 o                         
  -5   5  20          2.43          4.44        11.44 o                         
  -4   5  20          2.59          4.55         9.76 o                         
  -3   5  20         98.62         36.13        45.63 o                         
  -2   5  20         93.23         48.22        32.62 o                         
  -1   5  20         10.00         11.41         9.58 o                         
   0   5  20          0.05          8.88         7.18 o                         
  -7   0  21         35.59         98.29        55.00 o                         
  -5   0  21        169.40        390.99       117.61 o                         
  -3   0  21        121.13        190.47        94.01 o                         
  -1   0  21        542.31       1015.14       120.02 o                         
   1   0  21         31.03         73.06        45.53 o                         
  -7   1  21         11.18          5.72         9.29 o                         
  -6   1  21          3.12          3.38         5.76 o                         
  -5   1  21          3.65          2.38         9.37 o                         
  -4   1  21         15.47         19.12        14.85 o                         
  -3   1  21         24.11         27.27        16.35 o                         
  -2   1  21        250.00        307.90        76.34 o                         
  -1   1  21         66.81        102.98        46.21 o                         
   0   1  21          4.12         20.53        18.56 o                         
   1   1  21          4.01         16.71        18.68 o                         
  -7   2  21        121.23         59.64        61.72 o                         
  -6   2  21        105.92         52.73        49.04 o                         
  -5   2  21        112.29         35.16        53.67 o                         
  -4   2  21         56.98         27.14        40.42 o                         
  -3   2  21         42.37         17.57        22.09 o                         
  -2   2  21         62.03         77.22        45.81 o                         
  -1   2  21          7.30          3.22        10.93 o                         
   0   2  21         12.03         18.40        14.70 o                         
   1   2  21         15.95         21.87        17.62 o                         
  -6   3  21        149.90         55.87        90.83 o                         
  -5   3  21         11.32          9.45        10.32 o                         
  -4   3  21         64.86         21.00        39.73 o                         
  -3   3  21          9.27          6.45         6.77 o                         
  -2   3  21         15.62         15.94         9.96 o                         
  -1   3  21        118.94        169.33        55.64 o                         
   0   3  21         47.09         70.73        30.76 o                         
  -5   4  21         17.14         29.10        20.82 o                         
  -4   4  21         12.94          9.80         6.92 o                         
  -3   4  21         17.30         14.95        11.40 o                         
  -2   4  21          8.82         10.10        11.74 o                         
  -1   4  21        186.17        298.95       123.71 o                         
  -6   0  22          3.70          7.06        12.46 o                         
  -4   0  22         10.34         15.82        15.12 o                         
  -2   0  22        151.00        239.42       104.72 o                         
   0   0  22         11.12         20.85        29.41 o                         
  -6   1  22         78.05        113.67        54.69 o                         
  -5   1  22        123.01         45.72        83.84 o                         
  -4   1  22          8.61         18.61        11.55 o                         
  -3   1  22         12.80         22.59        12.58 o                         
  -2   1  22          1.58          7.07         7.28 o                         
  -1   1  22        180.92        298.05        49.75 o                         
   0   1  22         61.07         71.32        29.62 o                         
  -5   2  22         14.52          9.07         5.87 o                         
  -4   2  22         25.53         14.71        12.85 o                         
  -3   2  22         53.00         33.23        28.11 o                         
  -2   2  22          5.36         16.83        10.35 o                         
  -1   2  22         65.87        118.67        42.71 o                         
  -4   3  22         22.45         13.10        11.58 o                         
  -3   3  22         18.98         15.40        10.02 o                         
  -2   3  22         66.79        125.18        56.16 o                         
                                                                                
