# Supplementary material for: Quaternary and quinary molecular solids based on structural inequivalence and combinatorial approaches: 2-nitro­resorcinol and 4,6-di­chloro­resorcinol
Source: IUCrJ. 2021 Jan 11;8(Pt 2):178–85. doi: 10.1107/S2052252520016589 (PMC7924232; doi:10.1107/S2052252520016589)
Supplement: Supplementary file 29 [file m-08-00178-27CRES-PHEsup29.hkl]

data_27CRES-PHE                                                                 
_shelx_title ' shelx_a.res in P-1'                                              
_shelx_refln_list_code          4                                               
_shelx_F_calc_maximum      264.93                                               
_exptl_crystal_F_000       650.00                                               
_reflns_d_resolution_high  0.7700                                               
                                                                                
loop_                                                                           
 _space_group_symop_operation_xyz                                               
 'x, y, z'                                                                      
 '-x, -y, -z'                                                                   
                                                                                
_cell_length_a    10.8066                                                       
_cell_length_b    12.1448                                                       
_cell_length_c    12.4661                                                       
_cell_angle_alpha 108.220                                                       
_cell_angle_beta  104.061                                                       
_cell_angle_gamma 101.072                                                       
                                                                                
_shelx_F_squared_multiplier     1.000                                           
                                                                                
loop_                                                                           
 _refln_index_h                                                                 
 _refln_index_k                                                                 
 _refln_index_l                                                                 
 _refln_F_squared_calc                                                          
 _refln_F_squared_meas                                                          
 _refln_F_squared_sigma                                                         
 _refln_observed_status                                                         
   2   0   0         79.45         88.14         5.46 o                         
   3   0   0        222.82        223.93        10.34 o                         
   4   0   0        414.34        451.22        16.22 o                         
   5   0   0        461.49        438.08        28.75 o                         
   6   0   0         35.57         63.98        20.02 o                         
   7   0   0       1265.42       1383.25       117.22 o                         
   8   0   0         11.21         -6.36        10.29 o                         
   9   0   0        239.12        283.09        46.95 o                         
  10   0   0        351.68        510.32        44.95 o                         
  11   0   0        116.11        127.15        57.50 o                         
  12   0   0         30.62          7.86        23.30 o                         
 -13   1   0          0.19        -14.33        23.57 o                         
 -12   1   0         64.08         55.93        29.89 o                         
 -11   1   0          2.35         28.69        21.88 o                         
 -10   1   0          0.29         16.28        16.28 o                         
  -9   1   0         27.10         40.32        16.36 o                         
  -8   1   0        559.14        649.74        40.18 o                         
  -7   1   0        512.14        609.27        42.07 o                         
  -6   1   0          0.49          7.31        11.25 o                         
  -5   1   0         85.74         74.38        10.55 o                         
  -4   1   0         82.76         69.44         9.39 o                         
  -3   1   0        283.05        212.47        20.49 o                         
  -2   1   0         11.84         17.83         2.39 o                         
   1   1   0       2132.18       2402.51        39.01 o                         
   2   1   0      18585.75      21116.26       305.04 o                         
   4   1   0         13.58         32.10        12.37 o                         
   5   1   0        703.26        981.09       115.54 o                         
   6   1   0         33.17         78.32        30.17 o                         
   7   1   0        174.97        225.76        22.94 o                         
   8   1   0         16.63         13.79        14.10 o                         
   9   1   0          6.54         18.96        18.80 o                         
  10   1   0          5.70         15.51        36.46 o                         
  11   1   0         23.33         36.30        27.96 o                         
  12   1   0        367.45        412.35        81.85 o                         
 -13   2   0          0.00          4.82        25.94 o                         
 -12   2   0         26.20         27.58        29.26 o                         
 -11   2   0         41.70         49.97        21.17 o                         
 -10   2   0         96.66        130.47        24.46 o                         
  -9   2   0          4.78          2.92        10.36 o                         
  -7   2   0         50.90         58.79        10.84 o                         
  -6   2   0         59.34         40.55        13.06 o                         
  -5   2   0          0.80         13.53         9.30 o                         
  -4   2   0        243.34        217.62         9.36 o                         
  -3   2   0      58198.45      56016.28       523.26 o                         
  -2   2   0        616.15        560.14        19.00 o                         
  -1   2   0        544.01        531.27        12.74 o                         
   0   2   0        211.84        204.91        41.09 o                         
   1   2   0       1112.76       1126.32        31.73 o                         
   2   2   0       1229.94       1409.74        40.18 o                         
   3   2   0        174.98        196.96        21.02 o                         
   4   2   0       3351.16       3943.78       132.76 o                         
   5   2   0        521.01        578.27        35.88 o                         
   6   2   0          1.46         21.18        13.54 o                         
   7   2   0        132.55        211.41        42.40 o                         
   8   2   0        186.06        250.96        35.74 o                         
   9   2   0         44.62        104.33        46.62 o                         
  10   2   0         14.46         22.91        25.89 o                         
  11   2   0        201.80        224.54        73.22 o                         
  12   2   0         91.79        238.08        65.14 o                         
 -13   3   0         27.55         13.92        25.59 o                         
 -12   3   0          0.57         13.90        20.82 o                         
 -11   3   0          9.43         21.69        35.23 o                         
 -10   3   0        104.17        102.53        19.87 o                         
  -9   3   0        435.53        440.72        96.44 o                         
  -8   3   0        744.45        677.18        47.31 o                         
  -7   3   0          0.54          6.33        10.59 o                         
  -6   3   0         67.20         62.63        12.12 o                         
  -5   3   0        606.33        448.33        12.82 o                         
  -4   3   0       1433.42       1203.83        33.08 o                         
  -3   3   0       1688.09       1524.42        30.58 o                         
  -2   3   0       7924.90       9215.11       124.27 o                         
   0   3   0       1599.94       1745.80        34.30 o                         
   2   3   0        157.53        146.81         7.73 o                         
   3   3   0         82.74        101.88        11.35 o                         
   4   3   0        245.50        266.19        40.50 o                         
   5   3   0        597.88        778.50        40.03 o                         
   6   3   0        808.31        915.44        46.45 o                         
   7   3   0         24.48         20.60        16.37 o                         
   8   3   0          2.14        -18.71        18.71 o                         
   9   3   0        189.15        316.85        43.85 o                         
  10   3   0        374.86        514.81        60.83 o                         
  11   3   0          0.64        -19.21        41.05 o                         
 -13   4   0          4.03         -5.26        19.94 o                         
 -12   4   0          0.09         16.15        19.06 o                         
 -11   4   0        142.09        204.99        32.79 o                         
 -10   4   0        119.56        114.38        30.17 o                         
  -9   4   0          2.17         -8.30         9.39 o                         
  -8   4   0          1.56          1.68        13.28 o                         
  -7   4   0          3.93         -5.31         9.24 o                         
  -6   4   0         42.99         43.53         7.62 o                         
  -5   4   0       1608.78       1269.04        99.37 o                         
  -4   4   0        584.68        536.47        18.83 o                         
  -3   4   0       1678.46       1661.19        77.62 o                         
  -2   4   0        934.17       1063.81        28.87 o                         
  -1   4   0        538.19        494.78        25.11 o                         
   0   4   0        143.49        159.63        12.80 o                         
   1   4   0        615.60        676.66        46.22 o                         
   2   4   0         62.09         56.27        26.64 o                         
   3   4   0        326.44        237.29        51.17 o                         
   4   4   0        198.46        168.02        24.39 o                         
   5   4   0         97.16        170.75        29.26 o                         
   6   4   0         64.71         60.76        29.86 o                         
   7   4   0          9.49         11.15        16.01 o                         
   8   4   0       1448.39       1517.13       258.13 o                         
   9   4   0          3.40          2.44        19.56 o                         
  10   4   0         16.50        -28.46        60.05 o                         
  11   4   0          2.38         60.70        47.96 o                         
 -13   5   0          3.76        -12.04        20.51 o                         
 -12   5   0        126.23        161.69        29.59 o                         
 -11   5   0         92.09        129.28        31.41 o                         
 -10   5   0        129.61         92.29        34.06 o                         
  -9   5   0          6.49        -10.74        16.70 o                         
  -8   5   0         18.26         18.22         8.47 o                         
  -7   5   0         94.35         81.75         9.39 o                         
  -6   5   0        163.81        150.43        11.65 o                         
  -5   5   0      11974.78      11019.94       269.15 o                         
  -4   5   0        551.20        578.50        18.09 o                         
  -3   5   0         28.89         16.89        10.26 o                         
  -2   5   0        115.66        102.84        16.89 o                         
  -1   5   0        266.78        303.86        18.71 o                         
   0   5   0         94.02        113.61        13.40 o                         
   1   5   0        381.52        287.89        12.81 o                         
   2   5   0       2167.41       2397.76       115.22 o                         
   3   5   0         68.47         87.09        20.63 o                         
   4   5   0        237.74        235.45        36.90 o                         
   5   5   0         35.33         77.11        35.63 o                         
   6   5   0          0.36         20.78        18.13 o                         
   7   5   0        623.89        602.13        48.51 o                         
   8   5   0         54.22         87.68        31.50 o                         
   9   5   0        149.43        153.79        39.99 o                         
  10   5   0         98.24         50.16        39.00 o                         
 -13   6   0         98.78        147.46        54.59 o                         
 -12   6   0          0.54        -10.66        16.14 o                         
 -11   6   0         91.95         34.21        28.24 o                         
 -10   6   0          1.05          3.32         9.90 o                         
  -9   6   0        969.47        874.32        31.75 o                         
  -8   6   0         94.16         90.11        18.49 o                         
  -7   6   0         78.74         86.21        10.53 o                         
  -6   6   0        691.16        712.70        43.31 o                         
  -5   6   0        372.67        346.76        19.49 o                         
  -4   6   0       1063.12       1101.91        76.93 o                         
  -3   6   0         31.86         55.68        16.52 o                         
  -2   6   0         46.18         46.26         9.94 o                         
  -1   6   0        596.57        726.45        45.27 o                         
   0   6   0          4.33          8.96        10.48 o                         
   1   6   0       1171.44       1154.61        43.24 o                         
   2   6   0        520.02        451.90        25.15 o                         
   3   6   0          4.30         20.61        10.42 o                         
   4   6   0         20.36         41.48        19.91 o                         
   5   6   0        524.25        456.89        78.10 o                         
   6   6   0        235.81        298.92        49.93 o                         
   7   6   0        189.91        169.47        37.40 o                         
   8   6   0         23.10         35.45        28.12 o                         
   9   6   0         89.18       1233.16       783.30 o                         
  10   6   0         53.09         14.30        38.71 o                         
 -13   7   0          0.66          5.99        16.17 o                         
 -11   7   0         80.32         59.60        41.01 o                         
 -10   7   0          9.93         14.65        12.75 o                         
  -9   7   0        101.02         95.38        16.31 o                         
  -8   7   0       3781.86       3540.45       145.74 o                         
  -7   7   0       1209.33       1170.83        78.85 o                         
  -6   7   0       1108.55       1101.56        42.76 o                         
  -5   7   0        216.80        188.29        22.49 o                         
  -4   7   0         25.27         19.87        14.56 o                         
  -2   7   0       1513.12       1762.94       167.29 o                         
  -1   7   0       2269.52       2907.29        84.39 o                         
   0   7   0        468.08        472.74        36.72 o                         
   1   7   0        730.39        675.50        53.71 o                         
   2   7   0          9.24          4.15        10.26 o                         
   3   7   0        542.50        531.56        70.67 o                         
   4   7   0        106.75        124.53        34.03 o                         
   5   7   0         14.77         25.87        21.10 o                         
   6   7   0        738.50        419.93        68.80 o                         
   8   7   0         52.48         23.80        40.18 o                         
   9   7   0         26.21         -1.05        27.12 o                         
 -13   8   0          0.25        -11.94        23.51 o                         
 -12   8   0          0.15          4.66        20.02 o                         
 -11   8   0         20.92         14.69        12.85 o                         
 -10   8   0         18.17         16.42        27.85 o                         
  -9   8   0        124.06         92.85        18.05 o                         
  -8   8   0        309.56        317.90        24.21 o                         
  -7   8   0        468.93        449.00        39.67 o                         
  -6   8   0        205.28        172.36        21.22 o                         
  -5   8   0         17.50         19.11        12.25 o                         
  -4   8   0        354.38        316.62        43.31 o                         
  -3   8   0        428.30        461.59        43.96 o                         
  -2   8   0          3.16         11.94        17.83 o                         
  -1   8   0        141.60        148.55        23.75 o                         
   0   8   0          0.28         13.58        16.08 o                         
   1   8   0         28.80         38.59        19.01 o                         
   2   8   0          2.04         12.63        13.92 o                         
   3   8   0        512.96        496.30        40.24 o                         
   4   8   0        303.22        237.06        50.58 o                         
   5   8   0          0.04         -4.29        24.46 o                         
   6   8   0         99.28         97.05        34.22 o                         
   7   8   0          3.98        -29.26        43.02 o                         
   8   8   0         26.54         22.49        44.47 o                         
 -12   9   0          3.24          1.16        27.80 o                         
 -11   9   0        308.95        251.36        32.07 o                         
 -10   9   0         40.62         46.37        17.59 o                         
  -9   9   0        216.17        218.36        23.40 o                         
  -8   9   0        129.90        141.39        17.71 o                         
  -7   9   0        203.23        221.33        37.99 o                         
  -6   9   0        111.59        115.58        30.71 o                         
  -5   9   0        235.21        239.02        39.78 o                         
  -4   9   0        572.66        515.85        61.03 o                         
  -3   9   0        398.74        392.16        47.60 o                         
  -2   9   0         13.45         -2.50         9.54 o                         
  -1   9   0        148.86         69.40        58.52 o                         
   0   9   0          3.85         12.00         9.07 o                         
   1   9   0        139.20         69.99        40.51 o                         
   2   9   0          0.07         -2.59        13.58 o                         
   3   9   0       1061.34        832.72        90.11 o                         
   4   9   0         23.98          4.35        10.98 o                         
   5   9   0        105.74         74.74        30.93 o                         
   6   9   0        117.60        124.82        56.70 o                         
   7   9   0         14.28          8.95        29.28 o                         
 -12  10   0          0.07         36.68        32.24 o                         
 -11  10   0          8.91         -2.26        17.90 o                         
 -10  10   0          7.63         11.46        18.39 o                         
  -9  10   0          1.31        -21.47        26.13 o                         
  -8  10   0          0.17          2.33        19.65 o                         
  -7  10   0          0.15         -5.62        14.50 o                         
  -6  10   0        176.75        178.45        23.84 o                         
  -5  10   0        487.15        531.10        39.81 o                         
  -4  10   0         31.04         75.26        32.24 o                         
  -3  10   0        255.91        294.92        49.27 o                         
  -2  10   0         12.42          4.51        14.15 o                         
  -1  10   0        324.49        371.15        34.33 o                         
   0  10   0         90.78         72.93        22.49 o                         
   1  10   0         54.62         38.05        22.16 o                         
   2  10   0        106.89         76.60        19.12 o                         
   3  10   0        176.09        105.86        62.73 o                         
   4  10   0        162.34         66.23        54.88 o                         
   5  10   0         88.31         52.74        25.69 o                         
   6  10   0          0.16         44.50        30.42 o                         
 -11  11   0         88.10         88.88        25.50 o                         
 -10  11   0         28.35         13.54        29.62 o                         
  -9  11   0          2.17         13.51        20.15 o                         
  -8  11   0         72.59         70.03        22.09 o                         
  -7  11   0        188.10        181.16        42.80 o                         
  -6  11   0          5.61         13.39        18.83 o                         
  -5  11   0        145.63        143.77        25.57 o                         
  -4  11   0         55.12         91.30        36.28 o                         
  -3  11   0        206.54        228.06        48.07 o                         
  -2  11   0          1.89         27.55        17.47 o                         
  -1  11   0         86.39        108.72        27.86 o                         
   0  11   0        262.34        249.27        50.77 o                         
   1  11   0         31.32         30.00        24.07 o                         
   2  11   0         47.03         36.71        27.45 o                         
   3  11   0          0.01         -6.27        21.76 o                         
   4  11   0         10.04          3.96        18.53 o                         
   5  11   0          1.83         19.65        45.27 o                         
 -10  12   0          2.44          5.75        22.30 o                         
  -9  12   0          1.67         40.49        27.89 o                         
  -8  12   0        143.59        176.06        54.37 o                         
  -7  12   0        116.09         97.24        38.50 o                         
  -6  12   0        315.12        338.77        48.69 o                         
  -5  12   0         14.18        -15.35        21.40 o                         
  -4  12   0          4.43         24.11        22.50 o                         
  -3  12   0        170.29        183.07        35.96 o                         
  -1  12   0        109.11         72.57        42.29 o                         
   0  12   0         53.34         70.63        29.22 o                         
   1  12   0        533.67        372.94        70.89 o                         
   2  12   0        157.24        137.20        48.26 o                         
   3  12   0          0.34          0.54        23.71 o                         
   4  12   0         17.15         34.65        27.18 o                         
  -9  13   0         84.27         44.62        44.98 o                         
  -8  13   0          8.53         25.33        24.37 o                         
  -7  13   0         22.29          2.14        19.10 o                         
  -6  13   0         99.60         83.82        65.14 o                         
  -5  13   0        135.88        152.17        34.03 o                         
  -4  13   0          0.45         32.39        44.11 o                         
  -3  13   0          3.44          3.32        22.65 o                         
  -2  13   0         49.20        116.24        47.45 o                         
  -1  13   0         21.43         37.43        32.81 o                         
   0  13   0         47.84         59.24        35.54 o                         
   1  13   0          8.12         11.79        33.54 o                         
   2  13   0         21.79         11.65        31.99 o                         
   3  13   0          0.08         95.56        53.86 o                         
  -8  14   0         78.25        110.58        37.13 o                         
  -7  14   0         20.64          1.81        22.92 o                         
  -6  14   0         14.91         41.41        29.02 o                         
  -5  14   0         26.05         31.54        29.74 o                         
  -4  14   0         34.61         50.52        33.40 o                         
  -3  14   0         68.32         51.80        34.47 o                         
  -2  14   0        109.34         39.41        36.79 o                         
  -1  14   0          0.16        -20.24        33.24 o                         
   0  14   0         18.42         41.04        39.67 o                         
   2 -15   1         19.65         54.16        35.22 o                         
   3 -15   1        191.96        163.58        61.32 o                         
   4 -15   1         82.56         85.21        41.16 o                         
   5 -15   1          1.03         46.14        49.42 o                         
   6 -15   1         12.94         25.47        40.54 o                         
  -1 -14   1          1.71         16.66        32.10 o                         
   0 -14   1         42.74         46.00        34.92 o                         
   1 -14   1          0.99         34.57        59.83 o                         
   2 -14   1         28.01         17.03        29.77 o                         
   3 -14   1         17.44         -6.56        24.33 o                         
   4 -14   1          1.92         38.36        49.13 o                         
   5 -14   1         27.90         -7.79        36.39 o                         
   6 -14   1         81.19         99.53        38.25 o                         
   7 -14   1          1.44         -1.80        20.52 o                         
   8 -14   1          3.44         32.61        37.12 o                         
  -2 -13   1          8.07        -11.68        23.35 o                         
  -1 -13   1         24.93         11.87        29.63 o                         
   0 -13   1        182.74        180.36        45.49 o                         
   1 -13   1        161.15        191.35        41.50 o                         
   2 -13   1          0.27         25.62        34.21 o                         
   3 -13   1          0.59         35.60        29.77 o                         
   5 -13   1         35.80         52.53        25.96 o                         
   6 -13   1        283.15        280.22        61.50 o                         
   7 -13   1          0.86         11.43        32.75 o                         
   8 -13   1        111.57        151.90        53.86 o                         
   9 -13   1          1.50         16.01        37.70 o                         
  10 -13   1         81.06        107.65        65.94 o                         
  -4 -12   1          6.19         -9.76        40.29 o                         
  -3 -12   1          2.85         15.98        21.77 o                         
  -2 -12   1        132.89        142.41        38.22 o                         
  -1 -12   1          2.12          7.88        24.98 o                         
   0 -12   1        186.41        160.71        45.64 o                         
   1 -12   1         56.08         95.59        30.27 o                         
   2 -12   1         26.59         69.77        60.37 o                         
   3 -12   1        167.94        191.07        34.66 o                         
   4 -12   1         35.73         74.35        26.55 o                         
   5 -12   1         45.87         46.57        22.45 o                         
   6 -12   1        106.91        107.03        25.85 o                         
   7 -12   1          9.37         16.62        21.10 o                         
   8 -12   1        154.14        169.28        42.00 o                         
   9 -12   1         19.87         49.32        29.00 o                         
  10 -12   1          6.35         15.18        23.50 o                         
  -6 -11   1        163.63         60.37        40.43 o                         
  -5 -11   1          0.39         31.73        47.09 o                         
  -4 -11   1          7.02        -20.33        20.33 o                         
  -3 -11   1          0.22         -4.29        15.70 o                         
  -2 -11   1        131.09         99.84        60.37 o                         
  -1 -11   1        199.99         95.27       102.99 o                         
   0 -11   1         60.32         98.30        30.50 o                         
   1 -11   1        148.60        146.34        28.08 o                         
   2 -11   1        196.83        211.80        46.29 o                         
   3 -11   1         27.82         54.32        20.92 o                         
   4 -11   1        108.17        128.42        40.18 o                         
   5 -11   1        168.60        166.36        27.29 o                         
   6 -11   1        210.89        304.89        49.57 o                         
   7 -11   1          6.98         29.62        32.10 o                         
   8 -11   1         15.30         17.59        29.30 o                         
   9 -11   1          7.16        -16.34        22.55 o                         
  10 -11   1          0.09          0.89        18.41 o                         
  11 -11   1          0.09        -17.54        26.42 o                         
  -7 -10   1          1.03         45.64        57.50 o                         
  -6 -10   1         15.77         17.35        26.31 o                         
  -5 -10   1          5.05         -2.24        20.33 o                         
  -4 -10   1          2.06         21.30        21.62 o                         
  -3 -10   1        145.98        167.92        64.49 o                         
  -2 -10   1        151.16        149.09        54.15 o                         
  -1 -10   1          0.07         -7.12        22.31 o                         
   0 -10   1         22.75         21.33        20.67 o                         
   1 -10   1        402.79        369.67        59.83 o                         
   2 -10   1        107.12        122.17        25.87 o                         
   3 -10   1        264.95        258.90        37.77 o                         
   4 -10   1        119.69         65.67        29.37 o                         
   5 -10   1         40.92         87.92        31.59 o                         
   6 -10   1        302.66        344.50        40.25 o                         
   7 -10   1          8.12         41.24        21.25 o                         
   8 -10   1          6.32         32.39        35.37 o                         
   9 -10   1         64.32        159.31        30.28 o                         
  10 -10   1        263.30        311.12        41.53 o                         
  11 -10   1         98.07        116.46        27.56 o                         
  12 -10   1          0.85         32.24        32.10 o                         
  -8  -9   1          0.01        -11.57        53.57 o                         
  -7  -9   1         54.19         54.07        70.60 o                         
  -6  -9   1        100.45         25.45        34.06 o                         
  -5  -9   1         10.80         16.93        23.01 o                         
  -4  -9   1          7.15          6.44        16.83 o                         
  -3  -9   1          9.59         12.59        16.98 o                         
  -2  -9   1        128.18        198.34        99.53 o                         
  -1  -9   1        365.62        348.68        48.87 o                         
   0  -9   1        174.85        186.92        26.42 o                         
   1  -9   1         27.16         30.33        23.88 o                         
   2  -9   1          0.29        -14.19        18.49 o                         
   3  -9   1        974.34        961.03        60.85 o                         
   4  -9   1        504.46        493.45        31.43 o                         
   5  -9   1        106.74        141.22        18.99 o                         
   7  -9   1        162.66        159.69        32.53 o                         
   8  -9   1         29.83         34.86        27.29 o                         
   9  -9   1         85.04         97.81        22.72 o                         
  10  -9   1        116.57        109.37        24.49 o                         
  11  -9   1          0.09          9.07        16.36 o                         
  12  -9   1          7.71         41.63        32.24 o                         
  -9  -8   1         22.45         85.30        69.58 o                         
  -8  -8   1         66.09         61.75        56.44 o                         
  -7  -8   1          3.79         29.77        45.13 o                         
  -6  -8   1          1.63         -1.02        27.58 o                         
  -5  -8   1        313.11        238.86        49.13 o                         
  -4  -8   1          8.76         35.52        17.13 o                         
  -3  -8   1        421.19        336.34        30.27 o                         
  -2  -8   1        105.88        -11.06        12.59 o                         
  -1  -8   1          1.04        -16.16        19.91 o                         
   0  -8   1        523.02        453.00        40.83 o                         
   1  -8   1        148.83        158.35        20.03 o                         
   2  -8   1        752.14        715.03        49.93 o                         
   3  -8   1         32.59         35.43        12.81 o                         
   4  -8   1        202.52        207.20        19.25 o                         
   5  -8   1          2.72         12.58         7.58 o                         
   6  -8   1          2.39         -6.29        11.80 o                         
   7  -8   1          0.87         14.29         9.71 o                         
   8  -8   1          0.14         10.94        10.33 o                         
   9  -8   1        160.13        147.24        22.84 o                         
  10  -8   1         20.06          9.85        10.33 o                         
  11  -8   1          2.99        -16.01        35.08 o                         
  12  -8   1          0.20          5.82        20.16 o                         
 -10  -7   1         20.50         61.50        71.26 o                         
  -9  -7   1         23.17         39.38        53.20 o                         
  -8  -7   1         17.36         18.91        28.24 o                         
  -7  -7   1         62.57         61.59        60.92 o                         
  -6  -7   1        456.40        264.35        38.82 o                         
  -5  -7   1         66.17         21.63        19.71 o                         
  -4  -7   1        186.36        191.10        26.96 o                         
  -3  -7   1        707.58        695.16       132.65 o                         
  -2  -7   1        112.39         72.05        13.33 o                         
  -1  -7   1        709.50        699.01        42.29 o                         
   0  -7   1        159.53        200.01        24.16 o                         
   1  -7   1       2823.09       3152.07       117.22 o                         
   2  -7   1        191.01        212.46        24.31 o                         
   3  -7   1         43.02         54.65        19.51 o                         
   4  -7   1          5.69         -4.39         8.55 o                         
   5  -7   1         39.13         48.54        15.11 o                         
   6  -7   1        260.81        233.02        20.06 o                         
   7  -7   1       1786.47       1691.27       101.68 o                         
   8  -7   1        299.56        271.31        22.03 o                         
   9  -7   1         42.69         42.94        13.38 o                         
  10  -7   1         85.34         90.93        17.22 o                         
  11  -7   1          1.05         19.63        18.68 o                         
  12  -7   1         12.41         35.49        20.12 o                         
  13  -7   1          1.82        -14.19        26.27 o                         
 -10  -6   1         18.09          8.44        48.62 o                         
  -8  -6   1         12.15         -6.65        41.16 o                         
  -7  -6   1          4.75          4.88        23.29 o                         
  -6  -6   1        152.10        201.72        32.32 o                         
  -5  -6   1        431.48        582.99        44.63 o                         
  -4  -6   1         15.61         39.37        11.58 o                         
  -3  -6   1         70.59         69.32        14.35 o                         
  -2  -6   1         54.67         25.33        20.67 o                         
  -1  -6   1       3726.77       3231.59        89.31 o                         
   0  -6   1       1570.99       1732.41       140.55 o                         
   1  -6   1        304.44        315.64        23.84 o                         
   2  -6   1        274.62        333.95        17.38 o                         
   3  -6   1         34.23         15.84         5.39 o                         
   4  -6   1        699.63        613.65        53.24 o                         
   5  -6   1         15.58         17.36        11.59 o                         
   6  -6   1         60.18         64.40        11.59 o                         
   7  -6   1        143.62        125.89        12.31 o                         
   8  -6   1        137.40        150.45        14.56 o                         
  10  -6   1         24.79         15.40        16.40 o                         
  11  -6   1         55.07         72.35        18.02 o                         
  12  -6   1         47.78         81.28        28.02 o                         
  13  -6   1          3.55         28.73        24.38 o                         
 -11  -5   1          0.41          3.35        28.21 o                         
 -10  -5   1        170.30         85.03        42.35 o                         
  -9  -5   1        352.05        324.69        60.70 o                         
  -8  -5   1          5.38         37.93        25.64 o                         
  -7  -5   1         87.98        151.28        29.20 o                         
  -6  -5   1         56.74         66.13        22.00 o                         
  -5  -5   1          7.27         16.89        13.79 o                         
  -4  -5   1         77.46         96.07        17.03 o                         
  -3  -5   1       2194.73       2554.26       155.32 o                         
   0  -5   1         60.05        100.41        25.37 o                         
   1  -5   1       1303.93       1427.21        45.13 o                         
   2  -5   1        323.14        293.72        13.94 o                         
   3  -5   1          1.66          3.82         3.18 o                         
   4  -5   1        194.58        210.30        31.92 o                         
   5  -5   1       5684.20       4649.96        97.19 o                         
   6  -5   1        409.51        316.43        36.32 o                         
   7  -5   1        344.53        281.26        15.50 o                         
   8  -5   1         66.48         67.25        20.31 o                         
   9  -5   1         20.22          6.76         9.11 o                         
  10  -5   1         23.25         50.58        29.26 o                         
  11  -5   1        279.07        355.47        44.62 o                         
  12  -5   1         47.67         66.16        30.28 o                         
  13  -5   1         12.01         16.14        34.72 o                         
 -11  -4   1          7.24          4.75        25.55 o                         
 -10  -4   1        178.09        148.73        63.90 o                         
  -9  -4   1          4.16          1.16        20.02 o                         
  -8  -4   1        236.73        237.27        50.44 o                         
  -7  -4   1        307.25        373.20        35.49 o                         
  -6  -4   1          2.63         20.14        18.20 o                         
  -5  -4   1        582.51        649.03        37.82 o                         
  -4  -4   1          6.63         11.42        10.90 o                         
  -3  -4   1       1515.05       1778.03        69.95 o                         
  -2  -4   1        263.90        308.50        24.89 o                         
  -1  -4   1        589.39        497.46        56.84 o                         
   0  -4   1        593.61        669.06        80.75 o                         
   1  -4   1        610.73        581.01        26.13 o                         
   2  -4   1        172.26        127.12        10.41 o                         
   3  -4   1         34.31         40.82         9.35 o                         
   4  -4   1        342.10        368.44        29.26 o                         
   5  -4   1          2.62         12.49         4.96 o                         
   6  -4   1          4.19         11.60        12.05 o                         
   7  -4   1         80.35         64.06        11.15 o                         
   8  -4   1         36.22         54.54        24.71 o                         
   9  -4   1         79.37         55.43        25.12 o                         
  10  -4   1          8.86         -4.79        12.11 o                         
  11  -4   1         27.93         31.97        19.91 o                         
  12  -4   1          0.12        -25.11        25.11 o                         
  13  -4   1          5.55          0.95        47.45 o                         
 -12  -3   1         65.95         -2.76        35.88 o                         
 -11  -3   1          5.78         39.25        64.30 o                         
 -10  -3   1          3.77         -3.65        21.78 o                         
  -9  -3   1         83.43        140.55        44.47 o                         
  -8  -3   1          1.44         41.87        21.72 o                         
  -7  -3   1          2.31         24.66        17.47 o                         
  -6  -3   1       1391.83       1549.05        73.44 o                         
  -5  -3   1        789.68        951.94        49.13 o                         
  -4  -3   1        962.21       1105.66        56.19 o                         
  -3  -3   1        172.63        194.11        16.89 o                         
  -2  -3   1        137.10        140.74         9.87 o                         
  -1  -3   1       1130.88        944.00        36.03 o                         
   0  -3   1        439.14        483.06        23.65 o                         
   1  -3   1       2489.37       2525.38       109.61 o                         
   2  -3   1      33253.09      35428.64       584.23 o                         
   3  -3   1       1925.03       1751.10        51.89 o                         
   4  -3   1       1479.35       1400.47        34.40 o                         
   5  -3   1       1120.52        857.90        35.23 o                         
   6  -3   1         60.85         60.49        10.20 o                         
   7  -3   1        199.12        162.59        51.31 o                         
   8  -3   1         94.45         88.29        23.51 o                         
   9  -3   1         34.39         57.92        16.84 o                         
  10  -3   1         35.64         37.05        21.98 o                         
  11  -3   1          2.67         15.14        18.28 o                         
  12  -3   1          8.22         25.97        23.78 o                         
  13  -3   1          8.00          0.57        20.09 o                         
 -12  -2   1          1.65          0.14        27.37 o                         
 -11  -2   1        184.90        289.14        44.95 o                         
 -10  -2   1         22.89         27.91        24.47 o                         
  -9  -2   1          0.02         14.07        19.45 o                         
  -8  -2   1        164.02        197.51        28.73 o                         
  -7  -2   1        441.90        447.31        68.34 o                         
  -6  -2   1         19.40         51.09        23.00 o                         
  -5  -2   1         78.82         87.85        13.71 o                         
  -4  -2   1          2.17          3.38         6.66 o                         
  -3  -2   1        171.67        226.99        12.04 o                         
  -2  -2   1        191.59        210.74         9.69 o                         
  -1  -2   1        238.75        273.71         5.96 o                         
   0  -2   1       1626.84       1472.56        33.04 o                         
   1  -2   1         92.30         87.78         5.46 o                         
   2  -2   1        772.54        769.79        48.36 o                         
   3  -2   1       3116.94       2836.66        44.90 o                         
   4  -2   1        470.35        343.60        17.61 o                         
   5  -2   1         44.86         37.56        10.26 o                         
   6  -2   1        156.86         75.66        69.00 o                         
   7  -2   1        564.74        709.55        81.66 o                         
   8  -2   1         75.94         79.79        23.40 o                         
   9  -2   1          0.27        -34.21        34.21 o                         
  10  -2   1         34.87         33.34        26.89 o                         
  11  -2   1        128.77        164.00        50.04 o                         
  12  -2   1         25.55         41.58        49.35 o                         
  13  -2   1          0.52         -9.85        27.41 o                         
 -13  -1   1         68.25         75.04        77.37 o                         
 -12  -1   1          7.53         11.86        24.37 o                         
 -11  -1   1         62.48         82.21        32.91 o                         
 -10  -1   1         11.63         29.11        35.88 o                         
  -9  -1   1         95.40        127.29        24.27 o                         
  -8  -1   1        142.36        154.18        25.02 o                         
  -7  -1   1         13.44         18.96        24.13 o                         
  -6  -1   1        365.87        472.40        26.58 o                         
  -5  -1   1        120.64        118.41        20.82 o                         
  -4  -1   1         95.14        116.53        10.35 o                         
  -3  -1   1        184.27        214.27        14.56 o                         
  -2  -1   1       1716.80       1855.31        34.06 o                         
   2  -1   1        193.91        249.24        12.23 o                         
   3  -1   1         63.66         67.05         7.20 o                         
   4  -1   1        378.66        391.79        22.78 o                         
   5  -1   1       1892.70       2148.35        99.28 o                         
   6  -1   1        180.33        177.57        16.30 o                         
   7  -1   1         67.65         77.48        14.38 o                         
   8  -1   1         62.86         80.94        44.14 o                         
   9  -1   1          0.91          6.44        24.31 o                         
  10  -1   1          3.24        -11.08        15.12 o                         
  11  -1   1         12.97          4.80        18.28 o                         
  12  -1   1          9.39         19.51        44.47 o                         
 -12   0   1         12.18       1157.94       692.72 o                         
 -11   0   1          6.29         51.35        26.71 o                         
 -10   0   1        426.58        503.95        90.83 o                         
  -9   0   1        356.25        486.59        48.22 o                         
  -8   0   1         95.85        124.42        20.47 o                         
  -7   0   1       2029.27       2351.78       132.10 o                         
  -6   0   1         33.05         50.38        13.06 o                         
  -5   0   1        192.38        209.04        13.72 o                         
  -4   0   1        238.14        217.55        13.39 o                         
  -3   0   1         79.59         88.94         7.93 o                         
  -2   0   1        298.63        262.61        28.53 o                         
   2   0   1        299.30        302.49        11.65 o                         
   3   0   1       1012.86       1132.10        23.36 o                         
   4   0   1          1.32          1.82         7.13 o                         
   5   0   1        577.03        690.21        41.49 o                         
   6   0   1          7.48         -4.00        15.58 o                         
   7   0   1         12.13         30.73        12.23 o                         
   8   0   1         38.68         63.83        31.59 o                         
   9   0   1         54.60         80.77        20.96 o                         
  10   0   1        227.83        321.70        48.11 o                         
  11   0   1         60.28         63.95        34.54 o                         
  12   0   1          7.21        -18.97        23.46 o                         
 -13   1   1          3.24        -33.66        33.66 o                         
 -12   1   1         90.04        206.48        42.74 o                         
 -11   1   1         15.38         15.66        20.57 o                         
 -10   1   1         36.01         83.04        20.29 o                         
  -9   1   1         29.63         45.49        14.84 o                         
  -8   1   1        105.28        117.13        16.60 o                         
  -7   1   1        886.15        874.20        41.85 o                         
  -6   1   1        309.91        285.32        14.41 o                         
  -5   1   1        143.98        136.01        30.93 o                         
  -4   1   1        248.59        250.70        23.80 o                         
  -3   1   1       1598.99       1486.86        28.13 o                         
  -2   1   1         56.39         48.61         2.94 o                         
   0   1   1       1001.52       1037.38        20.82 o                         
   1   1   1        362.35        358.96         8.03 o                         
   4   1   1        380.77        418.07        29.40 o                         
   5   1   1         80.18         80.35        18.34 o                         
   6   1   1          0.01          5.86         4.09 o                         
   7   1   1        176.88        227.67        24.03 o                         
   8   1   1        138.39        177.99        22.71 o                         
   9   1   1         35.98         61.01        33.81 o                         
  10   1   1         13.53         28.72        24.18 o                         
  11   1   1          1.04         22.79        28.12 o                         
  12   1   1         48.88         54.08        32.84 o                         
 -13   2   1          2.45        -14.07        29.94 o                         
 -12   2   1          8.17         10.67        28.17 o                         
 -11   2   1         51.35         46.64        21.47 o                         
 -10   2   1       1025.79       1190.81        59.76 o                         
  -9   2   1         73.51         71.95        16.64 o                         
  -8   2   1          4.78          4.85         8.77 o                         
  -7   2   1          0.43         -4.42         4.42 o                         
  -6   2   1         27.96         38.22         7.74 o                         
  -5   2   1        217.27        196.72        13.97 o                         
  -4   2   1        665.90        558.47        36.21 o                         
  -3   2   1      70188.33      72762.66       710.34 o                         
  -2   2   1      12336.76      12918.72       172.28 o                         
  -1   2   1         17.64         23.71         2.97 o                         
   0   2   1        410.96        429.33        43.05 o                         
   1   2   1          0.73          7.04         4.80 o                         
   2   2   1        728.86        790.99        93.67 o                         
   3   2   1         30.35         32.89         9.35 o                         
   5   2   1        915.09        917.02        43.42 o                         
   6   2   1         83.95         77.88        14.91 o                         
   7   2   1         35.17         62.08        17.52 o                         
   8   2   1         32.37         -9.61        27.80 o                         
   9   2   1          0.30         20.83        21.04 o                         
  10   2   1         18.85         -0.34        19.66 o                         
  11   2   1         47.09         70.00        36.16 o                         
  12   2   1         10.16         32.90        60.85 o                         
 -13   3   1         68.32         52.42        22.28 o                         
 -12   3   1          0.03         30.46        23.40 o                         
 -11   3   1         80.91         75.88        28.42 o                         
 -10   3   1         23.30         45.07        17.94 o                         
  -9   3   1        180.58        173.58        39.92 o                         
  -8   3   1         42.35         49.04        30.24 o                         
  -7   3   1          7.43         -0.24         4.59 o                         
  -6   3   1         66.44         41.34         7.93 o                         
  -5   3   1          5.38          8.58         8.55 o                         
  -4   3   1          3.58          7.59         4.48 o                         
  -3   3   1        336.10        263.41         9.79 o                         
  -2   3   1         33.46         34.63         7.46 o                         
  -1   3   1          5.49         22.41         6.21 o                         
   0   3   1        402.52        460.28        46.22 o                         
   1   3   1        718.05        724.21        16.76 o                         
   2   3   1        195.00        227.01        18.68 o                         
   3   3   1        132.72        116.74        16.38 o                         
   4   3   1        243.64        239.26        16.03 o                         
   5   3   1        137.05        106.38        23.91 o                         
   6   3   1        210.03        242.88        39.16 o                         
   7   3   1         11.22         29.29        17.63 o                         
   8   3   1          0.24        -20.69        20.69 o                         
   9   3   1         15.42         16.70        19.14 o                         
  10   3   1         52.00         95.74        79.70 o                         
  11   3   1         18.18         42.81        30.84 o                         
 -13   4   1        182.68        190.98        28.34 o                         
 -12   4   1         23.33         72.74        24.53 o                         
 -11   4   1         15.14         43.31        21.98 o                         
 -10   4   1         45.27         74.25        19.29 o                         
  -9   4   1          0.31         -4.44        14.19 o                         
  -8   4   1          2.97        -10.96        14.56 o                         
  -7   4   1         24.27         50.67        14.45 o                         
  -6   4   1      22193.32      18681.45       297.74 o                         
  -5   4   1        877.85        747.25        39.69 o                         
  -3   4   1        315.89        305.88        14.09 o                         
  -2   4   1       2078.68       2196.46        63.69 o                         
  -1   4   1       2531.28       2297.15        82.39 o                         
   0   4   1         40.62         49.42         9.21 o                         
   1   4   1       5367.76       5778.25        98.45 o                         
   2   4   1          6.07         10.89         6.58 o                         
   3   4   1        535.09        517.88        19.77 o                         
   4   4   1        333.10        378.45        55.72 o                         
   5   4   1         71.49        105.90        19.18 o                         
   6   4   1          7.45         30.77         9.99 o                         
   7   4   1         98.98        135.08        26.11 o                         
   8   4   1          3.46        -11.33        21.25 o                         
   9   4   1        249.75        218.53        39.33 o                         
  10   4   1          0.13        -23.92        25.84 o                         
 -13   5   1         23.46          7.37        17.00 o                         
 -12   5   1         20.22         23.77        17.62 o                         
 -11   5   1         12.59          3.84        13.44 o                         
 -10   5   1         19.79         33.97        14.78 o                         
  -9   5   1         46.80         50.55        22.82 o                         
  -8   5   1        172.95        132.25        25.33 o                         
  -7   5   1        181.45        136.84        13.84 o                         
  -6   5   1        147.38        150.76        11.78 o                         
  -5   5   1        481.41        461.34        20.12 o                         
  -4   5   1       3011.96       2591.97        73.22 o                         
  -3   5   1        126.88        136.33        10.34 o                         
  -2   5   1          1.51         -9.76        13.06 o                         
  -1   5   1          2.82          3.41         5.25 o                         
   0   5   1         77.87         86.32        19.00 o                         
   1   5   1        249.12        188.03        11.92 o                         
   2   5   1        153.28        158.41        14.74 o                         
   3   5   1         82.02        107.49        12.09 o                         
   4   5   1         23.75         47.93        23.58 o                         
   5   5   1         17.89         31.86        17.36 o                         
   6   5   1        215.85        203.15        40.78 o                         
   7   5   1         25.01         43.23        23.73 o                         
   9   5   1          0.02        -24.62        24.62 o                         
  10   5   1         21.81         34.43        36.07 o                         
 -13   6   1          2.87         19.87        25.77 o                         
 -12   6   1          0.28         12.08        23.95 o                         
 -11   6   1         48.40         40.08        15.62 o                         
 -10   6   1          7.91          5.31        10.29 o                         
  -9   6   1       1233.17        962.47        32.68 o                         
  -8   6   1        962.79        809.38        29.33 o                         
  -7   6   1        197.76        188.30        19.21 o                         
  -6   6   1        146.76        137.20        17.84 o                         
  -5   6   1         55.09         69.19        11.48 o                         
  -4   6   1       1086.55       1095.76        60.34 o                         
  -3   6   1        950.82        989.64        35.93 o                         
  -2   6   1        678.23        767.07        45.93 o                         
  -1   6   1        531.80        580.47        29.91 o                         
   0   6   1          0.44          5.23         6.64 o                         
   1   6   1        301.04        297.68        18.34 o                         
   2   6   1        459.69        466.87        21.46 o                         
   3   6   1         61.52         80.82        21.42 o                         
   4   6   1          9.46         36.34        13.65 o                         
   5   6   1        302.27        240.72        22.57 o                         
   6   6   1        481.01        422.85        61.52 o                         
   7   6   1          1.43          8.28        18.97 o                         
   8   6   1          9.39         29.68        29.31 o                         
   9   6   1          4.67         15.21        42.80 o                         
 -13   7   1          0.04         -7.17        16.46 o                         
 -12   7   1         35.21         10.41        20.67 o                         
 -11   7   1         96.04         81.65        48.18 o                         
 -10   7   1         67.59         63.84        23.73 o                         
  -9   7   1        200.37        218.10        33.53 o                         
  -8   7   1       1210.51       1198.02        51.60 o                         
  -7   7   1        324.46        307.68        20.00 o                         
  -6   7   1       1449.02       1249.38        46.88 o                         
  -4   7   1        126.00        131.05        17.25 o                         
  -3   7   1         44.15         63.98        22.13 o                         
  -2   7   1        287.22        256.05        31.08 o                         
  -1   7   1       2276.26       2568.24       190.37 o                         
   0   7   1        341.12        297.61        35.37 o                         
   1   7   1        120.31        172.44        23.58 o                         
   2   7   1         59.15         83.02        18.18 o                         
   3   7   1        235.27        203.91        23.48 o                         
   4   7   1       1071.43        946.93        44.17 o                         
   5   7   1         41.70         71.11        18.20 o                         
   6   7   1         78.13         39.74        29.95 o                         
   7   7   1          7.31         -4.29        31.73 o                         
   8   7   1         68.75         70.37        82.39 o                         
   9   7   1         41.46         35.59        31.87 o                         
 -13   8   1         22.65        102.19        39.16 o                         
 -12   8   1         44.30         25.62        27.29 o                         
 -11   8   1        145.01        113.53        31.29 o                         
 -10   8   1        171.57        167.91        22.98 o                         
  -9   8   1        483.67        471.92        32.76 o                         
  -8   8   1          0.79          4.44        17.69 o                         
  -7   8   1        188.17        193.14        17.21 o                         
  -6   8   1        483.50        454.89        25.14 o                         
  -5   8   1        148.20        129.81        12.25 o                         
  -4   8   1        629.07        530.08        46.11 o                         
  -3   8   1        778.36        741.77        74.15 o                         
  -2   8   1         90.72         73.87        10.61 o                         
  -1   8   1         15.63          6.45         7.92 o                         
   0   8   1          1.11         19.53        32.57 o                         
   1   8   1         71.67        135.96        27.36 o                         
   2   8   1        616.58        368.97       258.02 o                         
   3   8   1        214.63        198.80        30.95 o                         
   4   8   1         55.49         53.78        28.31 o                         
   5   8   1         21.53         28.48        17.86 o                         
   6   8   1        232.55        185.53        39.82 o                         
   7   8   1         57.28          7.48        49.93 o                         
   8   8   1         23.58         84.76        43.87 o                         
 -12   9   1          1.41        -16.01        27.95 o                         
 -11   9   1       1021.05        656.32        47.36 o                         
 -10   9   1        170.47        185.68        42.11 o                         
  -9   9   1          9.26         30.32        14.98 o                         
  -8   9   1         36.27         41.84        18.11 o                         
  -7   9   1         35.43         39.90        16.77 o                         
  -6   9   1        113.91        132.90        16.56 o                         
  -5   9   1         41.42         34.05        15.21 o                         
  -4   9   1       2285.27       2057.04       294.01 o                         
  -3   9   1          7.87         22.49        16.51 o                         
  -2   9   1          6.88         18.52        15.89 o                         
  -1   9   1        147.91         79.64        75.37 o                         
   0   9   1         29.82         65.03        23.78 o                         
   1   9   1        216.67        146.64        62.59 o                         
   2   9   1        196.56        108.08        52.19 o                         
   3   9   1        571.56        396.70        43.75 o                         
   4   9   1          3.17          2.93        13.11 o                         
   5   9   1         42.91         -9.39        31.44 o                         
   6   9   1         81.51         53.27        32.82 o                         
   7   9   1          7.84        109.47        57.86 o                         
 -12  10   1        149.90        148.77        39.38 o                         
 -11  10   1         24.72         50.78        24.11 o                         
 -10  10   1        120.17        125.23        29.59 o                         
  -9  10   1         52.46        101.55        26.82 o                         
  -8  10   1         17.48         40.93        20.57 o                         
  -7  10   1          3.13         20.11        15.66 o                         
  -6  10   1        134.28        110.41        30.93 o                         
  -5  10   1        314.53        284.17        30.95 o                         
  -4  10   1        143.12        120.14        13.97 o                         
  -3  10   1         46.85         33.76        23.62 o                         
  -2  10   1         48.69        124.46        42.29 o                         
  -1  10   1        277.22        259.49        38.04 o                         
   0  10   1        231.72        125.80        51.01 o                         
   1  10   1          0.77         33.08        25.57 o                         
   2  10   1          0.97          2.40        25.11 o                         
   3  10   1         47.49         17.98        21.62 o                         
   4  10   1         93.54         12.19        21.17 o                         
   5  10   1         93.08         23.09        20.52 o                         
   6  10   1          0.19         59.17        52.91 o                         
 -11  11   1          2.67          2.98        23.29 o                         
 -10  11   1          0.41          5.53        34.79 o                         
  -9  11   1          0.27        -14.19        21.26 o                         
  -8  11   1        113.99        102.33        29.77 o                         
  -7  11   1        182.10        191.43        52.59 o                         
  -6  11   1        145.05        159.69        38.50 o                         
  -5  11   1         30.06          4.00        21.33 o                         
  -4  11   1          6.17         46.14        33.26 o                         
  -3  11   1        218.80        231.06        28.34 o                         
  -2  11   1         55.99         22.64        32.24 o                         
  -1  11   1        141.05         78.88        92.73 o                         
   0  11   1        469.77        336.62        72.42 o                         
   1  11   1          5.66        -11.06        21.84 o                         
   2  11   1        149.48        227.67        80.86 o                         
   3  11   1         34.17          7.42        24.31 o                         
   4  11   1          5.42         20.82        28.36 o                         
   5  11   1          6.49          2.33        34.21 o                         
 -10  12   1          0.95        -13.90        31.22 o                         
  -9  12   1          2.10        -25.62        38.72 o                         
  -8  12   1         54.04         47.67        30.97 o                         
  -7  12   1         29.60         13.73        29.51 o                         
  -6  12   1         38.82         51.04        22.72 o                         
  -5  12   1         13.49          7.03        18.57 o                         
  -4  12   1         14.70         16.13        21.61 o                         
  -3  12   1        140.64        227.08        61.83 o                         
  -2  12   1         21.65         30.57        36.54 o                         
  -1  12   1          2.70         16.28        26.38 o                         
   0  12   1         17.02         22.05        23.69 o                         
   1  12   1         37.77         50.44        31.55 o                         
   2  12   1         42.69        187.18       167.88 o                         
   3  12   1          0.01          2.33        44.62 o                         
  -9  13   1         56.62         50.34        27.82 o                         
  -7  13   1         11.00         33.46        24.75 o                         
  -6  13   1         29.54         -8.42        22.51 o                         
  -5  13   1        125.41        222.86        40.40 o                         
  -4  13   1          9.74         35.23        34.86 o                         
  -3  13   1        124.10        131.28        34.33 o                         
  -2  13   1         27.99         42.54        31.30 o                         
  -1  13   1         35.45         66.60        39.01 o                         
   0  13   1         57.89        104.66        71.91 o                         
   1  13   1          4.94        -15.01        28.87 o                         
   2  13   1         24.95         71.11        52.55 o                         
  -7  14   1         84.29        184.14        53.71 o                         
  -6  14   1          4.00          8.30        23.84 o                         
  -5  14   1         48.43         45.86        31.73 o                         
  -4  14   1          7.23        -13.35        25.59 o                         
  -3  14   1         85.84        133.95        41.51 o                         
  -2  14   1        182.41        196.57        60.08 o                         
  -1  14   1         13.42         13.49        31.70 o                         
   1 -15   2          5.09        -28.31        34.70 o                         
   2 -15   2         54.07         25.06        37.89 o                         
   3 -15   2        116.45         52.26        64.78 o                         
   4 -15   2         20.03         37.16        33.95 o                         
   5 -15   2          2.26         37.99        48.26 o                         
   6 -15   2         13.82        -34.21        39.81 o                         
  -2 -14   2         14.30        -13.58        34.93 o                         
  -1 -14   2          2.29         13.10        29.60 o                         
   0 -14   2        136.94         81.37        72.57 o                         
   1 -14   2        250.98        276.09        53.76 o                         
   2 -14   2          9.41         23.29        35.74 o                         
   4 -14   2          0.01          3.03        28.86 o                         
   5 -14   2        162.33        163.47        48.76 o                         
   6 -14   2        135.94        209.97        42.35 o                         
   7 -14   2          3.71          6.51        24.29 o                         
   8 -14   2          3.65         49.57        43.67 o                         
  -4 -13   2          8.93         26.64        38.36 o                         
  -3 -13   2         37.33         17.60        83.88 o                         
  -2 -13   2          0.63          6.77        46.80 o                         
  -1 -13   2          7.12         12.33        27.58 o                         
   0 -13   2         15.16         19.17        26.97 o                         
   1 -13   2         21.11         66.89        30.29 o                         
   2 -13   2          1.25        -25.50        27.08 o                         
   3 -13   2         66.06         40.98        46.29 o                         
   4 -13   2        151.52        164.98        34.39 o                         
   5 -13   2        258.48        265.42        42.63 o                         
   6 -13   2          0.04         14.27        21.97 o                         
   7 -13   2         30.93         39.55        56.15 o                         
   8 -13   2         46.64         85.59        34.55 o                         
   9 -13   2         26.89         75.52        33.34 o                         
  -5 -12   2          0.28        -72.42        73.07 o                         
  -4 -12   2         14.59         14.76        27.90 o                         
  -3 -12   2          0.42         32.75        32.90 o                         
  -2 -12   2        214.53        247.40        45.45 o                         
  -1 -12   2         74.19         74.90        33.60 o                         
   0 -12   2        196.16        233.19        41.24 o                         
   1 -12   2         77.00        129.60        30.82 o                         
   2 -12   2        108.47        125.30        29.26 o                         
   3 -12   2        107.26        174.75        41.85 o                         
   4 -12   2         37.35         47.68        23.87 o                         
   5 -12   2         35.39         30.12        22.39 o                         
   6 -12   2         55.62         74.58        28.19 o                         
   7 -12   2          8.39         -0.73        15.32 o                         
   8 -12   2        107.45        118.83        40.98 o                         
   9 -12   2        116.66         85.56        35.59 o                         
  10 -12   2          2.74        -30.40        30.40 o                         
  -6 -11   2          2.84         68.13        47.96 o                         
  -5 -11   2          1.72        -24.31        42.80 o                         
  -4 -11   2         30.43          5.44        18.45 o                         
  -3 -11   2        181.54         67.65        56.88 o                         
  -2 -11   2          7.45         17.83        37.70 o                         
  -1 -11   2         44.00         33.20        23.99 o                         
   0 -11   2        101.02        110.78        33.92 o                         
   1 -11   2        263.89        272.17        58.63 o                         
   2 -11   2        100.19        112.34        22.71 o                         
   3 -11   2        400.67        442.66        75.88 o                         
   4 -11   2         15.90         -5.40        14.48 o                         
   5 -11   2          1.77         -5.90        17.61 o                         
   6 -11   2        163.92        284.20        33.82 o                         
   7 -11   2         48.06         79.19        33.04 o                         
   8 -11   2          0.04         12.08        21.98 o                         
   9 -11   2        148.74        257.99        40.87 o                         
  10 -11   2        296.51        336.84        44.47 o                         
  11 -11   2         31.23          5.72        16.49 o                         
  -6 -10   2        159.83        161.51        53.71 o                         
  -5 -10   2         61.76         40.16        20.88 o                         
  -4 -10   2        246.88         83.54        87.27 o                         
  -3 -10   2        101.35        154.45        68.42 o                         
  -2 -10   2          7.03         18.99        19.91 o                         
  -1 -10   2         30.55         54.09        54.81 o                         
   0 -10   2          4.49         -7.04        15.46 o                         
   1 -10   2        223.83        197.41        28.80 o                         
   2 -10   2         21.08          3.94        14.12 o                         
   3 -10   2        208.10        201.84        55.13 o                         
   4 -10   2         99.76        129.72        27.37 o                         
   5 -10   2         19.86         52.48        27.04 o                         
   6 -10   2        172.67        161.79        25.68 o                         
   7 -10   2         23.49          9.48        25.47 o                         
   8 -10   2        106.54         97.36        22.98 o                         
   9 -10   2         95.86         66.04        26.47 o                         
  10 -10   2         19.84         41.45        29.59 o                         
  11 -10   2          8.29         20.96        22.64 o                         
  -8  -9   2          5.22        -20.26        39.05 o                         
  -7  -9   2         73.67         85.01        57.06 o                         
  -5  -9   2        204.04         97.83        47.38 o                         
  -4  -9   2          1.72         25.44        26.53 o                         
  -3  -9   2          0.89          1.67        10.89 o                         
  -2  -9   2        152.65        157.65        65.03 o                         
  -1  -9   2        311.94        347.83        62.96 o                         
   0  -9   2        575.35        609.66        51.49 o                         
   1  -9   2          5.09          1.95        10.18 o                         
   2  -9   2        255.53        280.19        25.69 o                         
   3  -9   2        102.09         55.52        15.33 o                         
   4  -9   2        510.07        494.64        46.65 o                         
   5  -9   2          5.44         -5.09        12.44 o                         
   6  -9   2        208.31        198.55        33.04 o                         
   7  -9   2        193.10        212.10        26.22 o                         
   8  -9   2        236.41        287.86        33.00 o                         
   9  -9   2         21.16         -6.77        23.65 o                         
  10  -9   2         14.62         27.10        21.84 o                         
  11  -9   2          3.82         -1.46        21.33 o                         
  -9  -8   2         58.45         80.56       113.07 o                         
  -8  -8   2        139.78        310.79        75.91 o                         
  -7  -8   2         47.71         -9.27        25.79 o                         
  -6  -8   2          4.39          3.76        12.14 o                         
  -5  -8   2         32.84         19.42        20.95 o                         
  -4  -8   2        146.21        188.75        29.69 o                         
  -3  -8   2        356.10        282.45        22.20 o                         
  -2  -8   2        280.64        253.47        23.85 o                         
  -1  -8   2        290.37        331.16        33.15 o                         
   0  -8   2        418.25        557.62        34.24 o                         
   1  -8   2         62.95         56.55        25.62 o                         
   2  -8   2        335.41        293.40        29.19 o                         
   3  -8   2         44.69         54.59        13.15 o                         
   4  -8   2         96.31        105.46        21.84 o                         
   5  -8   2         23.63         26.99        23.47 o                         
   6  -8   2        638.18        738.60        40.32 o                         
   7  -8   2         53.08         67.95        15.49 o                         
   8  -8   2        204.27        170.75        33.41 o                         
   9  -8   2        116.42        110.17        19.77 o                         
  10  -8   2         63.23         79.61        21.25 o                         
  11  -8   2         37.48         75.26        29.91 o                         
 -10  -7   2          3.08         63.88        43.07 o                         
  -9  -7   2         22.03         43.31        53.57 o                         
  -8  -7   2        114.58        159.12        47.50 o                         
  -7  -7   2         17.70         37.09        32.49 o                         
  -6  -7   2        114.50        132.59        64.56 o                         
  -5  -7   2          0.33        -16.17        27.62 o                         
  -4  -7   2         15.31         21.92        19.66 o                         
  -3  -7   2        334.50        284.32        25.12 o                         
  -2  -7   2        133.54        127.20        13.18 o                         
  -1  -7   2        754.15        902.52        84.90 o                         
   0  -7   2       2110.12       2895.62       127.44 o                         
   1  -7   2        141.63        191.13        27.58 o                         
   2  -7   2         20.13          8.27         8.06 o                         
   3  -7   2          8.92         12.18        10.26 o                         
   4  -7   2        142.27        137.85        26.27 o                         
   5  -7   2         10.10          2.31        10.21 o                         
   6  -7   2         11.74          1.12         8.72 o                         
   7  -7   2        125.72        135.11        14.65 o                         
   8  -7   2         25.35         35.41        11.14 o                         
   9  -7   2          7.05        -13.90        16.38 o                         
  10  -7   2        134.10        226.28        81.98 o                         
  11  -7   2        126.18        142.21        54.73 o                         
  12  -7   2          1.65         41.63        25.98 o                         
 -11  -6   2          0.69          4.44        51.39 o                         
 -10  -6   2          6.65         25.19        34.33 o                         
  -9  -6   2         26.84         26.88        31.07 o                         
  -8  -6   2        233.97        304.38        71.40 o                         
  -7  -6   2         65.48        137.53        51.06 o                         
  -6  -6   2        149.10        209.47        55.68 o                         
  -5  -6   2        459.87        352.69        43.96 o                         
  -4  -6   2        100.44        104.31        16.05 o                         
  -3  -6   2        338.08        276.66        48.53 o                         
  -2  -6   2          5.55         10.13         8.83 o                         
  -1  -6   2        321.65        242.18        30.97 o                         
   0  -6   2       1653.46       1762.67        76.35 o                         
   1  -6   2         56.58         79.99        18.71 o                         
   2  -6   2       1083.31       1086.51        47.31 o                         
   3  -6   2        219.90        162.12        13.31 o                         
   4  -6   2        163.86        142.87        20.96 o                         
   5  -6   2       1056.46       1060.53        57.50 o                         
   6  -6   2          0.09          0.74         6.95 o                         
   7  -6   2          7.82          3.00         7.39 o                         
   8  -6   2        117.93         98.71        12.88 o                         
   9  -6   2        688.31        558.03        25.82 o                         
  10  -6   2        161.28        171.41        42.51 o                         
  11  -6   2         82.48        105.97        21.22 o                         
  12  -6   2        100.00        122.20        36.17 o                         
  13  -6   2          7.67         15.87        24.82 o                         
 -11  -5   2          0.00         21.61        35.76 o                         
 -10  -5   2          0.01         -5.71        26.30 o                         
  -9  -5   2         76.22        108.17        35.53 o                         
  -8  -5   2         39.79         64.15        31.21 o                         
  -7  -5   2        220.70        197.21        39.97 o                         
  -6  -5   2        256.79        277.99        32.36 o                         
  -5  -5   2         58.20         98.69        32.39 o                         
  -4  -5   2        169.69        121.88        11.66 o                         
  -3  -5   2       1976.87       2000.24        87.12 o                         
  -2  -5   2       3227.61       3441.50        98.84 o                         
  -1  -5   2         34.96         39.00         8.19 o                         
   0  -5   2          5.44          9.24        11.94 o                         
   1  -5   2       1784.78       1712.89        57.86 o                         
   2  -5   2       2004.91       2316.12        55.97 o                         
   3  -5   2        141.93        141.84        11.43 o                         
   4  -5   2         38.63         29.00        13.46 o                         
   5  -5   2         16.07          9.29         6.27 o                         
   6  -5   2        435.07        331.26        96.22 o                         
   7  -5   2        635.02        445.12        66.89 o                         
   8  -5   2        232.55        159.41        12.90 o                         
   9  -5   2          0.11        -12.18        12.84 o                         
  10  -5   2          0.23        -18.34        23.95 o                         
  11  -5   2        270.96        404.02        52.26 o                         
  12  -5   2        135.16        205.46        37.30 o                         
  13  -5   2          4.49          1.67        24.46 o                         
 -12  -4   2          0.05         22.78        66.96 o                         
 -11  -4   2         63.44         76.03        40.98 o                         
 -10  -4   2          4.84        -27.21        27.21 o                         
  -9  -4   2         15.11         23.04        24.15 o                         
  -8  -4   2         81.17         92.65        28.72 o                         
  -7  -4   2        312.59        425.68        37.37 o                         
  -6  -4   2        186.37        220.11        27.20 o                         
  -5  -4   2        222.42        185.70        29.11 o                         
  -4  -4   2       2256.03       2545.37        79.19 o                         
  -3  -4   2         59.52         67.31         7.41 o                         
  -2  -4   2         34.29         35.86         5.49 o                         
  -1  -4   2       1003.60       1018.10        34.21 o                         
   0  -4   2        241.54        232.82        11.54 o                         
   1  -4   2        151.20        151.12         9.50 o                         
   2  -4   2        704.15        659.97        19.40 o                         
   3  -4   2        431.46        574.99        29.62 o                         
   4  -4   2        248.84        220.07        30.02 o                         
   5  -4   2         10.94          5.22         5.68 o                         
   6  -4   2          0.30         -7.30         7.30 o                         
   7  -4   2        243.08        188.95        21.33 o                         
   8  -4   2         61.72         64.89        27.88 o                         
   9  -4   2        168.35        156.46        18.27 o                         
  10  -4   2         63.23        104.15        46.29 o                         
  11  -4   2          6.32          5.89        20.27 o                         
  12  -4   2          0.26         24.69        22.61 o                         
  13  -4   2         20.83        -82.83        82.83 o                         
 -12  -3   2        265.97        384.33       133.92 o                         
 -11  -3   2         49.78         64.74        30.41 o                         
 -10  -3   2         80.69        125.05        34.60 o                         
  -9  -3   2        116.72        125.68        48.76 o                         
  -8  -3   2          3.83         22.34        24.82 o                         
  -7  -3   2          0.06         47.21        19.79 o                         
  -6  -3   2         64.14         95.95        17.47 o                         
  -5  -3   2       8533.24      12797.32       393.10 o                         
  -4  -3   2          3.59         16.67         8.63 o                         
  -3  -3   2        231.52        296.09        52.91 o                         
  -2  -3   2        458.78        390.92        16.63 o                         
  -1  -3   2        644.05        647.10        68.27 o                         
   0  -3   2        790.09        703.65        45.23 o                         
   1  -3   2        503.37        574.48        31.41 o                         
   2  -3   2       2585.31       2996.35        79.70 o                         
   3  -3   2        492.23        444.56        24.96 o                         
   4  -3   2        566.03        500.16        13.81 o                         
   5  -3   2        540.21        414.38        18.56 o                         
   6  -3   2        327.81        245.31        24.13 o                         
   7  -3   2         11.75          5.93        11.83 o                         
   8  -3   2          0.01        -12.74        23.29 o                         
   9  -3   2         37.80         61.52        16.87 o                         
  10  -3   2        108.79         74.09        38.21 o                         
  11  -3   2          1.52         20.67        22.34 o                         
  12  -3   2          2.07         23.74        40.69 o                         
 -12  -2   2         84.31        190.72        52.66 o                         
 -11  -2   2         45.66        112.22        39.08 o                         
 -10  -2   2          3.44        -20.34        20.34 o                         
  -9  -2   2          3.02         23.45        19.11 o                         
  -8  -2   2         22.82         20.26        16.00 o                         
  -7  -2   2       1317.91       1372.66        54.28 o                         
  -6  -2   2        988.22       1193.47        49.27 o                         
  -5  -2   2          3.40         20.33         9.47 o                         
  -4  -2   2        132.73        135.31        10.83 o                         
  -3  -2   2       3881.89       3571.13        79.55 o                         
  -2  -2   2       2674.89       2110.00        38.21 o                         
  -1  -2   2         87.27         94.14        17.72 o                         
   0  -2   2        572.37        587.73        19.87 o                         
   1  -2   2       2188.49       2571.73        59.68 o                         
   2  -2   2        485.30        499.21        12.92 o                         
   3  -2   2       1442.91       1319.78        43.45 o                         
   4  -2   2          1.31         10.01         9.02 o                         
   5  -2   2        276.47        259.06        49.53 o                         
   6  -2   2        122.08         40.43        44.00 o                         
   7  -2   2        522.76        559.20        28.33 o                         
   8  -2   2        161.30        154.35        18.99 o                         
   9  -2   2          0.17         -2.97        11.54 o                         
  10  -2   2          2.89          7.65        17.34 o                         
  11  -2   2         11.04         -1.97        18.85 o                         
  12  -2   2         24.84         -0.66        21.47 o                         
 -13  -1   2         14.04         28.58        38.51 o                         
 -12  -1   2          2.07         80.48        72.35 o                         
 -11  -1   2         13.90         45.80        29.29 o                         
 -10  -1   2          0.04         33.55        34.06 o                         
  -9  -1   2        449.26        514.50        43.90 o                         
  -8  -1   2       1049.55       1291.98        78.02 o                         
  -7  -1   2        247.75        322.07        33.26 o                         
  -6  -1   2        314.76        278.76        27.95 o                         
  -5  -1   2       1001.69        970.28        41.34 o                         
  -4  -1   2        855.97        804.87        44.54 o                         
  -3  -1   2          0.54          3.28         6.77 o                         
  -2  -1   2        129.01        101.71        28.93 o                         
  -1  -1   2      25037.61      21331.55       157.03 o                         
   0  -1   2       1184.40       1221.99        16.66 o                         
   1  -1   2        618.61        689.46        11.91 o                         
   2  -1   2        916.82        941.43        40.08 o                         
   3  -1   2         31.48         34.90         4.21 o                         
   4  -1   2         35.25         51.60         8.26 o                         
   5  -1   2        924.72        956.79        29.15 o                         
   6  -1   2        264.14        249.69        16.52 o                         
   7  -1   2         58.40         71.60        13.87 o                         
   8  -1   2          5.42        -13.55        13.55 o                         
   9  -1   2         53.91         37.20        15.12 o                         
  10  -1   2         25.46         63.18        49.93 o                         
  11  -1   2        115.35        137.60        33.50 o                         
  12  -1   2          0.65        -28.76        28.76 o                         
 -13   0   2         10.01          0.32        28.83 o                         
 -12   0   2          0.13          8.50        24.85 o                         
 -11   0   2         13.82         29.28        22.39 o                         
 -10   0   2        167.29        245.83        34.93 o                         
  -9   0   2       1123.08       1600.84       163.18 o                         
  -8   0   2        154.69        166.14        21.46 o                         
  -7   0   2         66.34         65.76        11.67 o                         
  -6   0   2         81.75         84.92        15.21 o                         
  -5   0   2        208.18        216.63        11.97 o                         
  -4   0   2        221.20        223.01        17.03 o                         
  -3   0   2          0.01         -3.28         6.11 o                         
  -2   0   2         26.25         18.32         2.44 o                         
  -1   0   2         64.70         55.33         2.05 o                         
   0   0   2       1264.30       1502.87        19.24 o                         
   1   0   2      16308.65      17951.27       243.68 o                         
   2   0   2       5163.87       6063.95        72.42 o                         
   3   0   2        186.95        193.16         8.99 o                         
   4   0   2        278.59        259.69        16.38 o                         
   5   0   2        145.93        136.20        12.07 o                         
   6   0   2         12.65         12.03         5.55 o                         
   7   0   2         57.41         37.56        15.72 o                         
   8   0   2        405.00        425.71        57.72 o                         
   9   0   2          6.59         25.14        18.40 o                         
  10   0   2         95.97        144.06        25.87 o                         
  11   0   2         11.37         15.36        26.27 o                         
  12   0   2          0.37         -1.46        49.27 o                         
 -13   1   2          0.95        -27.66        41.23 o                         
 -12   1   2         80.52         88.58        59.03 o                         
 -11   1   2          6.49         28.14        23.68 o                         
 -10   1   2         42.76         77.73        29.26 o                         
  -9   1   2        255.97        204.01        45.13 o                         
  -8   1   2        558.55        659.07        32.00 o                         
  -7   1   2       2032.40       2344.14        80.35 o                         
  -5   1   2         80.49         73.49         8.13 o                         
  -4   1   2       6679.24       6247.23       113.76 o                         
  -3   1   2       2675.76       2249.12        89.01 o                         
  -2   1   2       2450.70       2463.80        48.76 o                         
  -1   1   2        365.77        325.54        14.48 o                         
   0   1   2        411.73        416.57        42.83 o                         
   1   1   2       1166.76       1178.59        23.65 o                         
   2   1   2       2426.42       2542.33        66.45 o                         
   3   1   2       7732.13       8215.40       177.30 o                         
   4   1   2       2036.10       2342.85        53.05 o                         
   5   1   2         25.33         48.41        16.78 o                         
   6   1   2         28.64         38.94        10.88 o                         
   7   1   2         78.87        110.14        25.11 o                         
   8   1   2        127.79        205.26        27.33 o                         
   9   1   2        117.58        127.59        28.00 o                         
  10   1   2        360.19        363.59        53.31 o                         
  11   1   2         19.62        -30.15        36.46 o                         
 -13   2   2         54.82         71.22        34.24 o                         
 -12   2   2         17.11         22.98        21.63 o                         
 -11   2   2          0.94         11.62        16.66 o                         
 -10   2   2         76.60         96.51        20.13 o                         
  -9   2   2        135.57        154.96        34.50 o                         
  -8   2   2         30.94         44.82        11.45 o                         
  -7   2   2          7.98          7.93        10.55 o                         
  -6   2   2        171.94        157.16        10.13 o                         
  -5   2   2        808.33        729.44        33.55 o                         
  -4   2   2       1367.08       1103.84        19.62 o                         
  -3   2   2        313.09        342.17        33.41 o                         
  -2   2   2       4373.20       4159.01        56.84 o                         
  -1   2   2        318.83        316.61        15.36 o                         
   0   2   2         38.09         44.25         6.19 o                         
   1   2   2        314.64        412.17        23.00 o                         
   2   2   2        329.30        377.32        10.52 o                         
   3   2   2        161.55        159.13         8.27 o                         
   5   2   2       2142.63       2469.00        66.49 o                         
   6   2   2        458.20        457.99        20.29 o                         
   7   2   2          8.84          3.35        12.81 o                         
   8   2   2          0.45         55.24        26.27 o                         
   9   2   2         25.79         10.55        34.21 o                         
  10   2   2          7.34        -20.02        43.31 o                         
  11   2   2         30.66         67.76        57.35 o                         
 -13   3   2         34.07          7.45        19.91 o                         
 -12   3   2        128.77        136.14        27.01 o                         
 -11   3   2          6.53         28.40        17.12 o                         
 -10   3   2          9.29         20.14        14.67 o                         
  -9   3   2        108.73        105.00        16.86 o                         
  -8   3   2         11.05         25.12        13.54 o                         
  -7   3   2          3.58          3.65         5.77 o                         
  -6   3   2         10.21         19.72         9.20 o                         
  -5   3   2        591.91        448.18        17.35 o                         
  -4   3   2        169.53        117.20        14.12 o                         
  -3   3   2        193.39        179.31        12.56 o                         
  -2   3   2        132.82        117.19         8.31 o                         
  -1   3   2       2160.21       2162.11        57.86 o                         
   0   3   2       1474.94       1692.27        33.78 o                         
   1   3   2       1396.00       1525.53        35.88 o                         
   2   3   2          9.79          2.10         5.30 o                         
   3   3   2         11.95         16.80         6.03 o                         
   4   3   2        134.63        160.84        23.46 o                         
   5   3   2         26.78         30.56        15.72 o                         
   6   3   2          2.05         10.28         9.60 o                         
   7   3   2        498.97        641.59        58.01 o                         
   8   3   2         35.26         23.51        30.57 o                         
   9   3   2          1.18        341.26       240.29 o                         
  10   3   2         28.67         17.27        22.97 o                         
  11   3   2         44.29         39.47        28.96 o                         
 -13   4   2        188.75        147.05        84.57 o                         
 -12   4   2        329.66        403.08        42.02 o                         
 -11   4   2        313.26        359.11        40.32 o                         
 -10   4   2        129.83        148.11        39.59 o                         
  -9   4   2         31.19         30.52         9.84 o                         
  -8   4   2          5.50         -3.28        13.03 o                         
  -7   4   2       1062.78        832.82        88.61 o                         
  -6   4   2       3184.77       2920.22       139.78 o                         
  -5   4   2       1667.46       1471.39        53.20 o                         
  -4   4   2          3.03          2.29         4.53 o                         
  -3   4   2         57.82         64.61         6.75 o                         
  -2   4   2        474.84        473.31        23.95 o                         
  -1   4   2       1739.60       2026.72        59.10 o                         
   0   4   2        350.65        360.96        18.51 o                         
   1   4   2         17.84         12.35         7.79 o                         
   2   4   2         47.09         71.60         9.09 o                         
   3   4   2        639.22        645.63        23.82 o                         
   4   4   2        248.84        235.57        22.53 o                         
   5   4   2        153.49        148.58        16.10 o                         
   6   4   2        144.60        169.53        31.78 o                         
   7   4   2          1.16          1.30        13.87 o                         
   8   4   2        195.09        234.07        56.41 o                         
   9   4   2         80.28         64.51        56.63 o                         
  10   4   2          0.20          2.90        21.31 o                         
 -13   5   2         31.61         44.98        33.04 o                         
 -12   5   2          5.68          5.51        22.16 o                         
 -11   5   2          0.16         12.54        19.76 o                         
 -10   5   2          2.48         11.89        20.74 o                         
  -9   5   2        241.22        233.00        60.52 o                         
  -8   5   2          0.38          1.89         8.46 o                         
  -7   5   2          0.10          0.27         6.03 o                         
  -6   5   2          0.73          6.70         7.68 o                         
  -5   5   2          2.35          8.34         6.43 o                         
  -4   5   2        960.20        888.11        40.69 o                         
  -3   5   2         34.30         39.74         7.03 o                         
  -2   5   2         12.15         17.56         6.28 o                         
  -1   5   2         27.77         30.44        17.36 o                         
   0   5   2        432.61        347.82        59.10 o                         
   1   5   2        891.89        883.47        54.88 o                         
   2   5   2        441.67        387.62        32.75 o                         
   3   5   2        361.00        342.69        21.59 o                         
   4   5   2          0.11         -2.83         9.50 o                         
   5   5   2        211.44        196.73        41.20 o                         
   6   5   2         93.31        123.18        24.19 o                         
   7   5   2         70.38         90.98        54.48 o                         
   8   5   2          9.16          8.08        22.35 o                         
   9   5   2          1.91         -1.97        30.42 o                         
 -13   6   2         23.46          1.96        14.55 o                         
 -12   6   2         19.44         20.12        21.33 o                         
 -11   6   2         14.94         29.92        46.80 o                         
  -9   6   2       2839.59       2453.36       111.69 o                         
  -8   6   2       1860.16       1678.85        68.67 o                         
  -7   6   2        181.95        168.05        14.94 o                         
  -6   6   2         99.87         83.58        15.63 o                         
  -5   6   2        101.34         81.67        26.60 o                         
  -4   6   2        160.06        157.62        15.61 o                         
  -3   6   2        584.75        593.56        26.24 o                         
  -2   6   2        658.05        623.76        39.16 o                         
  -1   6   2         34.47         22.01         8.88 o                         
   0   6   2         15.17         38.86        11.03 o                         
   1   6   2         48.91         43.75         9.72 o                         
   2   6   2         38.69         43.78        17.68 o                         
   3   6   2         22.59         35.79        13.84 o                         
   4   6   2        193.65        149.76        18.81 o                         
   5   6   2         12.68         16.43        12.69 o                         
   6   6   2          0.18         22.60        28.02 o                         
   7   6   2         12.73          4.52        20.04 o                         
   8   6   2          1.99          9.33        25.78 o                         
   9   6   2          0.61         40.32        40.03 o                         
 -13   7   2          1.19          5.09        23.95 o                         
 -12   7   2         27.63         38.86        38.36 o                         
 -11   7   2         19.95         -2.47        17.54 o                         
 -10   7   2          1.20         -3.56        13.43 o                         
  -9   7   2         45.09         45.50        14.47 o                         
  -8   7   2        370.78        404.97        22.64 o                         
  -7   7   2        127.03        120.07        15.13 o                         
  -6   7   2        867.05        750.63        39.04 o                         
  -5   7   2        757.59        728.35        46.14 o                         
  -4   7   2          5.99         11.37        10.56 o                         
  -3   7   2          2.61         -7.78         7.78 o                         
  -2   7   2        590.23        537.31        35.88 o                         
  -1   7   2        764.45        688.57        25.07 o                         
   0   7   2        353.40        308.21        22.84 o                         
   1   7   2         33.06         35.97        13.68 o                         
   2   7   2          0.04         -5.71         9.11 o                         
   3   7   2         61.04         81.46        20.47 o                         
   4   7   2        233.56        224.13        24.36 o                         
   5   7   2        194.42        167.71        30.08 o                         
   6   7   2          0.21        -23.77        23.77 o                         
   7   7   2          7.49          5.62        22.28 o                         
   8   7   2         52.25          3.43        27.31 o                         
 -13   8   2         37.04         78.17        36.39 o                         
 -11   8   2         23.01         26.63        16.08 o                         
 -10   8   2         84.60         65.66        15.77 o                         
  -9   8   2         58.19         91.82        16.29 o                         
  -8   8   2        115.41        142.32        21.77 o                         
  -7   8   2          0.05          1.75        11.36 o                         
  -6   8   2        248.55        227.18        18.73 o                         
  -5   8   2        170.19        170.36        21.85 o                         
  -4   8   2        222.79        168.10        24.78 o                         
  -3   8   2       1341.30       1182.88        79.33 o                         
  -2   8   2        229.34        195.52        21.87 o                         
  -1   8   2         33.38         19.17        11.49 o                         
   0   8   2         74.58         90.98        15.26 o                         
   1   8   2        453.11        320.85       188.73 o                         
   2   8   2         76.67         58.11        73.22 o                         
   4   8   2        115.75        146.80        43.67 o                         
   5   8   2          6.91         48.95        42.65 o                         
   6   8   2        127.71        173.35        36.85 o                         
   7   8   2         26.60         31.59        45.27 o                         
 -12   9   2         71.43         86.47        44.62 o                         
 -11   9   2        439.15        377.78        30.16 o                         
 -10   9   2        136.37        101.40        23.16 o                         
  -9   9   2          2.43         -0.15        19.14 o                         
  -8   9   2          2.94         -7.55        14.08 o                         
  -7   9   2         18.73         14.22        14.66 o                         
  -5   9   2        237.35        262.76        29.61 o                         
  -4   9   2        130.29        136.16        19.74 o                         
  -3   9   2          8.65          2.18        18.85 o                         
  -2   9   2          7.65         13.01        11.15 o                         
  -1   9   2        271.67        118.24       102.44 o                         
   0   9   2         39.08         48.93        28.91 o                         
   1   9   2         22.96         27.78        21.64 o                         
   2   9   2         18.52          2.13        12.13 o                         
   3   9   2          3.69         -1.79        19.51 o                         
   4   9   2          0.15        -13.25        16.99 o                         
   5   9   2          0.43         11.83        18.39 o                         
   6   9   2         60.46         31.08        42.80 o                         
 -12  10   2         19.97         14.05        30.71 o                         
 -11  10   2         26.82         49.93        28.46 o                         
 -10  10   2         64.29        122.20        35.37 o                         
  -9  10   2         43.60         47.75        32.75 o                         
  -8  10   2          5.25         14.24        18.34 o                         
  -7  10   2          4.15         18.58        17.33 o                         
  -6  10   2         29.82         31.76        32.24 o                         
  -5  10   2        104.78         75.91        38.36 o                         
  -4  10   2        162.00        169.95        28.67 o                         
  -3  10   2        260.09        297.62        46.11 o                         
  -2  10   2        188.56        172.57        47.09 o                         
  -1  10   2          5.30         17.03        27.95 o                         
   0  10   2        520.46        507.48        49.98 o                         
   1  10   2          0.88         38.82        29.56 o                         
   2  10   2         30.74         36.01        27.95 o                         
   3  10   2          0.42        -16.48        21.76 o                         
   4  10   2         40.51         22.78        21.21 o                         
   5  10   2          0.11         10.63        23.57 o                         
 -11  11   2         13.52         -8.73        34.72 o                         
 -10  11   2          0.37          3.98        17.17 o                         
  -9  11   2          6.91         -9.62        20.44 o                         
  -8  11   2          9.44        -11.86        20.55 o                         
  -7  11   2        502.71        482.41        65.80 o                         
  -6  11   2         12.22         13.68        18.86 o                         
  -5  11   2          0.66         15.21        26.93 o                         
  -4  11   2          7.64         22.78        35.74 o                         
  -3  11   2         86.08        114.56        43.45 o                         
  -2  11   2        277.73        206.63        52.77 o                         
  -1  11   2        198.54        165.01        38.80 o                         
   0  11   2        172.86        108.31        58.36 o                         
   1  11   2         31.71        102.99        52.55 o                         
   2  11   2        159.33        125.83        41.38 o                         
   3  11   2         42.64         28.59        31.63 o                         
   4  11   2         15.27         -5.55        26.26 o                         
 -10  12   2         18.02         26.67        28.07 o                         
  -9  12   2         33.56        -21.18        37.34 o                         
  -8  12   2          3.81         12.89        34.54 o                         
  -7  12   2         45.66         19.60        22.83 o                         
  -6  12   2          2.51         36.64        23.51 o                         
  -5  12   2         30.01         43.31        35.08 o                         
  -4  12   2        110.97        115.58        46.65 o                         
  -2  12   2         55.91         37.18        30.88 o                         
  -1  12   2         30.29        -13.96        38.43 o                         
   0  12   2        119.68        190.86        45.08 o                         
   1  12   2          0.24        -25.62        47.09 o                         
   2  12   2          7.96         20.96        58.01 o                         
  -9  13   2          0.31        102.99        50.44 o                         
  -8  13   2         14.37        -25.02        25.02 o                         
  -7  13   2          4.93         17.83        32.24 o                         
  -5  13   2         93.07         93.57        33.14 o                         
  -4  13   2        261.84        274.54        43.19 o                         
  -3  13   2        206.81        184.36        63.32 o                         
  -2  13   2         10.32          0.58        22.90 o                         
  -1  13   2         14.08          2.29        19.67 o                         
  -6  14   2         47.41         12.12        34.54 o                         
  -5  14   2         36.83         26.27        46.14 o                         
  -4  14   2          0.72         10.78        25.18 o                         
  -3  14   2         82.47         33.41        48.11 o                         
  -2  14   2         69.19         23.95        44.11 o                         
   0 -15   3          2.65         37.70        58.52 o                         
   1 -15   3          7.79        -11.31        35.48 o                         
   2 -15   3          3.75        -15.72        48.47 o                         
   3 -15   3         72.05         83.40        44.92 o                         
   4 -15   3         15.93         38.21        54.37 o                         
   5 -15   3          3.72        -31.22        43.45 o                         
   6 -15   3          4.60         60.05        50.08 o                         
  -2 -14   3         16.22          8.55        37.43 o                         
  -1 -14   3         43.27         33.85        40.18 o                         
   0 -14   3         16.76         46.83        39.47 o                         
   1 -14   3        192.50        156.81        53.72 o                         
   2 -14   3          0.78         37.92        32.50 o                         
   3 -14   3          0.75        -43.67        54.22 o                         
   4 -14   3        207.20        198.03        44.86 o                         
   5 -14   3          0.70          9.39        27.11 o                         
   6 -14   3         45.18         50.26        29.57 o                         
   7 -14   3         53.65        123.30        55.13 o                         
   8 -14   3          3.24         -4.44        30.71 o                         
  -4 -13   3          7.64        -36.66        36.66 o                         
  -3 -13   3         51.17         37.56        47.09 o                         
  -2 -13   3         56.82        147.17        85.30 o                         
  -1 -13   3         56.05        102.99        80.35 o                         
   0 -13   3          0.11         10.00        26.49 o                         
   1 -13   3         99.08        124.99        42.58 o                         
   2 -13   3          0.35        -11.57        28.46 o                         
   3 -13   3        172.69        248.34        62.81 o                         
   4 -13   3         40.33        -21.47        37.05 o                         
   5 -13   3        271.43        277.91        40.90 o                         
   6 -13   3         20.36         72.89        51.57 o                         
   7 -13   3          1.16         21.18        24.25 o                         
   8 -13   3         35.96         66.68        48.87 o                         
   9 -13   3         39.72         22.43        24.80 o                         
  -5 -12   3          0.39        -63.83        71.76 o                         
  -4 -12   3         17.41         -1.66        28.57 o                         
  -3 -12   3         42.99         72.23        36.94 o                         
  -2 -12   3          6.10         -7.79        31.73 o                         
  -1 -12   3        189.51        210.34        57.10 o                         
   0 -12   3         80.52         47.31        28.86 o                         
   1 -12   3         44.62         26.08        23.95 o                         
   2 -12   3          0.23        -11.13        19.22 o                         
   3 -12   3         32.82         28.24        35.52 o                         
   4 -12   3        171.47        254.65        38.77 o                         
   5 -12   3          1.01         -9.65        35.55 o                         
   6 -12   3          8.67         -4.04        25.04 o                         
   7 -12   3         13.26         39.42        36.46 o                         
   8 -12   3        110.57        185.16        43.96 o                         
   9 -12   3         35.46         67.13        61.83 o                         
  10 -12   3          0.86         28.91        24.88 o                         
  -7 -11   3        116.10         -8.95        42.14 o                         
  -6 -11   3         11.01         -0.55        21.90 o                         
  -5 -11   3          1.98         59.29        31.42 o                         
  -4 -11   3         15.22         38.85        28.08 o                         
  -3 -11   3         84.62        110.18        39.19 o                         
  -2 -11   3          1.72         22.82        22.85 o                         
  -1 -11   3         53.45         94.42        27.45 o                         
   0 -11   3         32.11         53.95        24.71 o                         
   1 -11   3         28.82         -1.69        15.80 o                         
   2 -11   3       2850.59       3065.07       189.46 o                         
   3 -11   3         19.79         41.96        22.84 o                         
   4 -11   3        102.87        133.67        25.19 o                         
   5 -11   3         14.23         28.97        28.09 o                         
   6 -11   3        105.81        120.02        37.19 o                         
   7 -11   3         66.77        121.44        26.94 o                         
   8 -11   3         36.96         82.68        53.42 o                         
   9 -11   3        226.39        214.57        53.71 o                         
  10 -11   3          0.01         23.29        31.88 o                         
  11 -11   3         48.70         47.31        29.26 o                         
  -8 -10   3         94.94         22.13        43.16 o                         
  -7 -10   3          6.56        -12.94        28.18 o                         
  -6 -10   3        222.20         13.39        40.03 o                         
  -5 -10   3        475.16        398.53        46.58 o                         
  -4 -10   3         50.33         66.36        28.59 o                         
  -3 -10   3          4.79        -47.96        51.75 o                         
  -2 -10   3          0.02         35.23        40.18 o                         
  -1 -10   3        208.76        310.07        39.77 o                         
   0 -10   3         52.79         75.04        45.64 o                         
   1 -10   3         95.62         93.63        21.42 o                         
   2 -10   3         58.26         40.96        18.06 o                         
   3 -10   3          0.25          7.05        12.32 o                         
   4 -10   3        399.96        420.67        32.86 o                         
   5 -10   3        251.65        249.65        42.51 o                         
   6 -10   3          6.69          6.48        22.34 o                         
   7 -10   3         52.11         38.14        21.04 o                         
   8 -10   3          5.97          7.40        16.09 o                         
   9 -10   3        167.79        141.40        30.39 o                         
  10 -10   3          4.01         -7.28        19.17 o                         
  11 -10   3          1.39          3.26        14.78 o                         
  -9  -9   3          5.79         -3.64        43.31 o                         
  -8  -9   3         17.15         11.79        25.02 o                         
  -7  -9   3          3.89        -18.60        29.82 o                         
  -6  -9   3        108.65        123.77        84.87 o                         
  -5  -9   3        106.38         88.15        22.46 o                         
  -4  -9   3         47.22         61.69        18.81 o                         
  -3  -9   3        267.07        197.08        26.81 o                         
  -2  -9   3          1.85          6.48        16.01 o                         
  -1  -9   3       2219.15       1974.16       543.51 o                         
   0  -9   3         16.21         38.27        16.85 o                         
   1  -9   3         13.02        -17.13        24.13 o                         
   2  -9   3          3.69          2.29        15.10 o                         
   3  -9   3         26.45         47.91        16.21 o                         
   4  -9   3        305.23        300.11        27.60 o                         
   5  -9   3          4.85         15.27        13.13 o                         
   6  -9   3        567.68        632.78        74.06 o                         
   7  -9   3        341.15        323.23        32.37 o                         
   8  -9   3         41.59          4.95        21.98 o                         
   9  -9   3         89.18         90.64        21.79 o                         
  10  -9   3          2.49          0.76        12.63 o                         
  11  -9   3         24.28         15.72        25.11 o                         
  12  -9   3         12.66         10.12        28.46 o                         
  -9  -8   3         11.40         57.63        44.47 o                         
  -8  -8   3        129.65         72.42        48.11 o                         
  -7  -8   3         67.15         50.76        30.42 o                         
  -6  -8   3         16.44         16.44        25.13 o                         
  -5  -8   3         13.38         16.73        14.46 o                         
  -4  -8   3        255.93        248.40        24.35 o                         
  -3  -8   3        367.63        319.05        32.30 o                         
  -2  -8   3        269.65        248.55        67.43 o                         
  -1  -8   3         16.00         15.40        13.09 o                         
   0  -8   3        101.91        116.85        20.19 o                         
   1  -8   3        833.91        899.02        62.30 o                         
   2  -8   3        732.49        718.52        49.93 o                         
   3  -8   3        370.76        339.31        24.67 o                         
   4  -8   3         32.72         37.74        13.29 o                         
   5  -8   3         35.91         35.54        24.31 o                         
   6  -8   3        350.40        381.54        30.28 o                         
   7  -8   3        324.39        353.95        40.03 o                         
   8  -8   3         13.13         13.74        16.45 o                         
   9  -8   3          3.81         -0.28         8.73 o                         
  10  -8   3         31.41         20.47        14.60 o                         
  11  -8   3         89.25         86.61        35.08 o                         
 -10  -7   3         40.95         41.53        47.60 o                         
  -9  -7   3         23.11         28.49        34.40 o                         
  -8  -7   3          5.19          3.03        21.84 o                         
  -7  -7   3          2.60        -40.69        40.69 o                         
  -6  -7   3        208.46        181.04        44.61 o                         
  -5  -7   3         59.30         92.17        26.20 o                         
  -4  -7   3         37.92         44.11        22.96 o                         
  -3  -7   3          0.64         -3.81         8.80 o                         
  -2  -7   3          0.96         77.22        23.80 o                         
  -1  -7   3         29.26         45.81        14.46 o                         
   1  -7   3        757.23        934.21       110.34 o                         
   2  -7   3          3.22         10.92         9.59 o                         
   3  -7   3        785.88        776.67        49.13 o                         
   4  -7   3        702.91        674.77        60.92 o                         
   5  -7   3        304.52        254.45        30.28 o                         
   6  -7   3          9.84         18.57         8.11 o                         
   7  -7   3         38.39         30.93        17.03 o                         
   8  -7   3          0.58          6.89         8.86 o                         
   9  -7   3         24.09         32.13        14.82 o                         
  10  -7   3        463.81        448.91        74.03 o                         
  11  -7   3          5.26         -1.67        25.77 o                         
  12  -7   3         31.48         52.78        24.27 o                         
 -11  -6   3          4.95         14.13        38.88 o                         
 -10  -6   3        115.25        193.24        68.13 o                         
  -9  -6   3          0.35         27.53        34.79 o                         
  -8  -6   3          0.26         -0.37        18.69 o                         
  -7  -6   3          1.45         -6.25        19.22 o                         
  -6  -6   3         89.94         82.42        21.39 o                         
  -5  -6   3        231.50        248.75        29.18 o                         
  -4  -6   3         28.63         23.22        23.04 o                         
  -3  -6   3        124.12        105.45        16.30 o                         
  -2  -6   3         60.06         59.43         9.12 o                         
  -1  -6   3        522.24        689.71        32.42 o                         
   0  -6   3       1426.16       1904.53        67.47 o                         
   1  -6   3        157.66        143.53        14.27 o                         
   2  -6   3       1240.95       1312.80        38.43 o                         
   3  -6   3       1157.21       1490.24        69.44 o                         
   4  -6   3       1551.95       1502.35        55.13 o                         
   5  -6   3         14.85         10.84         5.10 o                         
   6  -6   3          7.81          6.20        11.83 o                         
   7  -6   3         13.65          6.11        15.36 o                         
   8  -6   3          2.70         11.60        10.14 o                         
  10  -6   3        128.66         98.10        44.69 o                         
  11  -6   3          2.62          6.09        27.37 o                         
  12  -6   3         42.11         36.82        24.92 o                         
 -11  -5   3         50.23         75.08        69.11 o                         
 -10  -5   3          0.06        -14.34        34.39 o                         
  -9  -5   3         22.58         82.92        32.20 o                         
  -8  -5   3         67.52         69.98        29.35 o                         
  -7  -5   3        142.04        180.23        29.62 o                         
  -6  -5   3        290.56        254.91        45.96 o                         
  -5  -5   3        181.38        154.68        21.84 o                         
  -4  -5   3         88.33         90.06         9.84 o                         
  -3  -5   3        563.85        330.00        24.60 o                         
  -2  -5   3       1442.10        890.07        34.21 o                         
  -1  -5   3         93.74         72.04         6.70 o                         
   0  -5   3        134.46         94.73        10.50 o                         
   1  -5   3        486.36        490.34        26.93 o                         
   3  -5   3        638.45        699.20        26.60 o                         
   4  -5   3         86.98         70.19         6.73 o                         
   5  -5   3        288.95        242.45        53.90 o                         
   6  -5   3        355.08        249.65        23.29 o                         
   7  -5   3        465.04        338.02        56.63 o                         
   8  -5   3         39.72         64.85        15.77 o                         
   9  -5   3         19.39         58.52        30.42 o                         
  10  -5   3          7.72          8.05        12.12 o                         
  11  -5   3        127.12        164.04        33.55 o                         
  12  -5   3        168.68        240.16        35.18 o                         
 -12  -4   3          5.58         44.99        43.79 o                         
 -11  -4   3         22.75         42.79        35.09 o                         
 -10  -4   3         71.48         88.75        31.29 o                         
  -9  -4   3        119.54        244.70        46.44 o                         
  -8  -4   3          4.93         15.28        18.78 o                         
  -7  -4   3         66.82        138.68        24.40 o                         
  -6  -4   3        185.20        196.85        23.61 o                         
  -5  -4   3         73.55         97.46        25.29 o                         
  -4  -4   3        580.14        511.25        77.70 o                         
  -3  -4   3        417.28        354.27        30.31 o                         
  -2  -4   3         12.65         13.29         6.84 o                         
  -1  -4   3        399.62        396.80        18.16 o                         
   0  -4   3       5742.95       6760.87       143.67 o                         
   1  -4   3       3110.17       3459.32        62.04 o                         
   2  -4   3        228.76        223.52        15.21 o                         
   3  -4   3        212.94        222.71        13.12 o                         
   4  -4   3        818.12        773.15        31.88 o                         
   5  -4   3        413.73        293.58        33.41 o                         
   6  -4   3         45.20         60.25        10.13 o                         
   7  -4   3        164.92        161.30        18.02 o                         
   8  -4   3        292.38        311.99        29.50 o                         
   9  -4   3         51.44         89.31        21.47 o                         
  10  -4   3        144.46        233.02        31.13 o                         
  11  -4   3          0.01          3.94        19.43 o                         
  12  -4   3          8.62        -18.20        43.82 o                         
 -12  -3   3         59.72        166.31        55.68 o                         
 -11  -3   3          3.14         -6.13        23.70 o                         
 -10  -3   3         11.71         14.90        22.19 o                         
  -9  -3   3         83.34        114.93        29.67 o                         
  -8  -3   3          0.14         18.12        17.36 o                         
  -7  -3   3         30.77         61.90        20.23 o                         
  -6  -3   3          0.35          6.10        21.76 o                         
  -5  -3   3        507.69        460.23        42.07 o                         
  -4  -3   3       2315.54       1881.92        89.67 o                         
  -3  -3   3          8.09         24.96        11.21 o                         
  -2  -3   3       1600.65       1861.08        52.55 o                         
  -1  -3   3        100.87         99.23         5.09 o                         
   0  -3   3        712.51        728.96        18.74 o                         
   1  -3   3         24.31         18.77         4.79 o                         
   2  -3   3        156.90        153.87        11.82 o                         
   3  -3   3         26.46         24.58         5.13 o                         
   4  -3   3          1.69          7.93        10.41 o                         
   5  -3   3          8.43         11.12         5.61 o                         
   6  -3   3         53.99         59.23        12.07 o                         
   7  -3   3          0.06         16.70        24.46 o                         
   8  -3   3         22.98         22.15        13.52 o                         
   9  -3   3         28.48         75.55        23.51 o                         
  10  -3   3        288.96        385.79        45.05 o                         
  11  -3   3          3.58         16.26        22.55 o                         
  12  -3   3         44.13         43.19        36.14 o                         
 -11  -2   3         79.27         93.76        35.05 o                         
 -10  -2   3          1.68        -11.99        24.19 o                         
  -9  -2   3          2.81         17.51        31.55 o                         
  -8  -2   3         24.07         22.00        15.82 o                         
  -7  -2   3        150.30        149.10        23.65 o                         
  -6  -2   3        474.68        448.07        63.79 o                         
  -5  -2   3         13.66         32.95         8.39 o                         
  -4  -2   3          0.84         -2.71         2.98 o                         
  -3  -2   3       4205.62       4014.23        90.91 o                         
  -2  -2   3         12.56         14.84         9.21 o                         
  -1  -2   3        769.98        716.34        18.49 o                         
   0  -2   3         29.67         31.00         3.20 o                         
   1  -2   3        199.19        233.98        22.74 o                         
   2  -2   3        637.78        683.76        38.28 o                         
   3  -2   3        869.37        960.47        73.84 o                         
   4  -2   3        151.39        160.94        17.08 o                         
   5  -2   3       1430.36       1496.66        36.52 o                         
   6  -2   3          0.79          6.11         7.28 o                         
   7  -2   3        222.21        244.70        24.31 o                         
   8  -2   3        241.33        207.00        26.64 o                         
   9  -2   3          7.94         15.87        16.23 o                         
  10  -2   3          0.32         11.43        28.97 o                         
  11  -2   3         40.82         43.82        28.46 o                         
  12  -2   3       1410.42       1858.60       120.21 o                         
 -13  -1   3          3.88         12.23        64.78 o                         
 -12  -1   3          3.40         10.97        24.39 o                         
 -11  -1   3          4.29          5.90        22.99 o                         
 -10  -1   3         47.41         63.61        25.02 o                         
  -9  -1   3         41.26         51.09        35.74 o                         
  -8  -1   3        757.38       1029.16        83.63 o                         
  -7  -1   3        215.32        264.14        21.63 o                         
  -6  -1   3          5.51         -4.72         7.93 o                         
  -5  -1   3        645.63        700.02        77.37 o                         
  -4  -1   3       1982.58       2156.90       169.88 o                         
  -3  -1   3         73.62         62.12        10.59 o                         
  -2  -1   3         42.95         38.79         5.51 o                         
  -1  -1   3        204.01        206.85         7.20 o                         
   0  -1   3       2146.50       2331.76        31.54 o                         
   1  -1   3        559.41        642.94        14.47 o                         
   2  -1   3        833.42        901.82        24.82 o                         
   3  -1   3        227.23        198.68         7.96 o                         
   4  -1   3          2.87         -5.68         6.04 o                         
   5  -1   3        538.55        569.82        43.49 o                         
   6  -1   3        171.69        181.79        15.49 o                         
   7  -1   3         29.60         31.00        12.31 o                         
   8  -1   3          2.18         10.12        13.90 o                         
   9  -1   3         39.31         95.41        20.74 o                         
  10  -1   3          0.65        -19.73        19.73 o                         
  11  -1   3         56.51        100.78        33.44 o                         
  12  -1   3        114.35        159.83        85.45 o                         
 -13   0   3          9.53         16.97        26.65 o                         
 -12   0   3          1.34         -8.31        22.03 o                         
 -11   0   3          5.11         19.96        22.24 o                         
 -10   0   3         28.37         42.64        21.49 o                         
  -9   0   3        166.21        232.65        27.17 o                         
  -8   0   3        292.19        314.93        23.81 o                         
  -7   0   3         28.19         24.16        13.76 o                         
  -6   0   3        396.81        410.27        19.81 o                         
  -5   0   3        213.36        239.35        21.51 o                         
  -4   0   3          4.83         20.48        13.65 o                         
  -3   0   3         78.42         70.81         6.79 o                         
  -2   0   3        740.17        677.03        20.96 o                         
  -1   0   3        449.38        439.09        10.70 o                         
   0   0   3         12.47         14.90         4.18 o                         
   2   0   3       1927.80       2294.88        51.42 o                         
   3   0   3          4.24         12.77         6.13 o                         
   4   0   3        594.97        625.68        21.03 o                         
   5   0   3          0.97          6.52         8.33 o                         
   6   0   3         50.35         49.49        11.51 o                         
   7   0   3          5.74          8.14         6.29 o                         
   8   0   3        208.74        253.61        29.40 o                         
   9   0   3       1002.22       1189.08        67.87 o                         
  11   0   3         50.14         20.21        21.44 o                         
 -13   1   3         11.26         52.40        64.78 o                         
 -12   1   3          3.27        -23.60        24.03 o                         
 -11   1   3        628.36        883.25       170.20 o                         
 -10   1   3         30.62         52.07        23.25 o                         
  -9   1   3         64.00         65.86        16.27 o                         
  -8   1   3         26.78         32.64        12.04 o                         
  -7   1   3       1367.65       1397.77        41.60 o                         
  -6   1   3       1841.67       1939.69        47.89 o                         
  -5   1   3         14.84         20.34         5.21 o                         
  -4   1   3         31.55         31.60         6.32 o                         
  -3   1   3          2.33          4.80         4.08 o                         
  -2   1   3        395.02        406.70        44.87 o                         
  -1   1   3        499.33        562.25        20.31 o                         
   0   1   3         28.89         85.61        15.72 o                         
   1   1   3        597.75        680.13        17.13 o                         
   2   1   3        194.84        214.18         7.47 o                         
   3   1   3       3415.71       4043.94        70.18 o                         
   4   1   3       4664.21       5107.53       189.56 o                         
   5   1   3         66.69         83.56        13.36 o                         
   6   1   3        147.94        176.52        37.85 o                         
   7   1   3          2.06          7.25         8.16 o                         
   8   1   3         82.55         93.23        22.66 o                         
   9   1   3        201.79        196.22        33.04 o                         
  10   1   3         15.72        -16.10        19.17 o                         
  11   1   3          1.81         29.09        35.63 o                         
 -13   2   3         97.25        189.46        54.88 o                         
 -12   2   3         52.73         99.36        31.22 o                         
 -11   2   3         26.29         45.25        19.00 o                         
 -10   2   3          7.07         -4.09        19.83 o                         
  -9   2   3        488.72        553.10        32.29 o                         
  -8   2   3        203.32        215.28        34.57 o                         
  -7   2   3          6.06          1.96         6.89 o                         
  -6   2   3        276.99        267.48        18.49 o                         
  -5   2   3       1544.07       1464.08        52.33 o                         
  -4   2   3       2321.64       2198.78        45.17 o                         
  -3   2   3        552.40        531.20        19.76 o                         
  -2   2   3        203.81        211.80        14.70 o                         
  -1   2   3        228.43        274.61        15.21 o                         
   0   2   3          6.37         -1.28         5.79 o                         
   1   2   3        767.91        817.51        29.11 o                         
   2   2   3         21.57          7.28         8.44 o                         
   3   2   3        610.27        734.54        30.75 o                         
   4   2   3         47.14         28.06         9.70 o                         
   5   2   3        494.23        556.99        27.91 o                         
   6   2   3        764.32        933.35        42.19 o                         
   7   2   3         60.53         83.23        18.38 o                         
   8   2   3         98.93         25.11        35.08 o                         
   9   2   3          0.63        -21.30        21.30 o                         
  10   2   3         16.42         -3.40        19.33 o                         
 -13   3   3         10.64        -26.64        35.88 o                         
 -12   3   3          9.43         10.18        39.45 o                         
 -11   3   3         52.86         88.29        25.98 o                         
 -10   3   3         37.81         41.40        18.45 o                         
  -9   3   3         55.06         63.05        14.66 o                         
  -8   3   3          1.35          9.69         5.99 o                         
  -7   3   3         91.56        112.86        13.36 o                         
  -6   3   3        788.39        657.97        98.69 o                         
  -5   3   3          0.52          3.72         4.27 o                         
  -4   3   3         53.37         56.52         5.87 o                         
  -3   3   3         98.38        127.44        15.72 o                         
  -2   3   3        170.22        184.36        11.03 o                         
  -1   3   3        391.60        366.37        43.12 o                         
   0   3   3        164.24        120.12        38.28 o                         
   1   3   3        919.02        861.47        36.90 o                         
   2   3   3         92.48         92.58        13.03 o                         
   3   3   3        135.00        118.97        12.06 o                         
   4   3   3          4.45          1.88        11.97 o                         
   5   3   3          5.07         -1.73         7.27 o                         
   6   3   3          6.82         -6.24         9.27 o                         
   7   3   3        458.90        439.31        55.72 o                         
   8   3   3        385.92        405.31        43.76 o                         
   9   3   3         19.68          0.80        19.36 o                         
  10   3   3          0.65         17.03        28.60 o                         
 -13   4   3          1.05          8.89        21.91 o                         
 -12   4   3         47.56        101.90        34.06 o                         
 -11   4   3        224.07        364.21        45.49 o                         
 -10   4   3        117.83        124.48        30.50 o                         
  -9   4   3         52.95         56.67        14.37 o                         
  -8   4   3          0.36          0.51        13.54 o                         
  -7   4   3          3.53         -3.03         8.98 o                         
  -6   4   3        338.98        292.76        14.75 o                         
  -5   4   3       1164.97       1044.81        36.51 o                         
  -4   4   3        155.51        171.71        11.87 o                         
  -3   4   3          0.44         12.85         6.28 o                         
  -2   4   3         10.40         32.15         6.59 o                         
  -1   4   3       1001.39        975.41       152.34 o                         
   0   4   3        132.38        130.18        14.06 o                         
   1   4   3         78.56         78.48         9.28 o                         
   2   4   3        114.69         91.02        12.66 o                         
   3   4   3        697.61        619.77        47.42 o                         
   4   4   3         43.96         50.26        10.77 o                         
   5   4   3         19.17         39.16        26.13 o                         
   6   4   3          8.54          8.68        11.46 o                         
   7   4   3         74.05         85.77        24.11 o                         
   8   4   3         10.41         38.87        40.98 o                         
   9   4   3         15.34         -6.77        35.52 o                         
 -13   5   3         30.68         27.80        28.09 o                         
 -12   5   3          4.88        -25.47        25.47 o                         
 -11   5   3          0.38          2.11        12.22 o                         
 -10   5   3         15.59         15.55        12.43 o                         
  -9   5   3        684.88        500.99        30.69 o                         
  -8   5   3        443.85        377.46        36.54 o                         
  -7   5   3        220.05        166.52        13.46 o                         
  -6   5   3        113.76         98.73        12.87 o                         
  -5   5   3         10.36          4.63         7.48 o                         
  -4   5   3          1.44          9.95         7.91 o                         
  -3   5   3        856.35        840.20        64.30 o                         
  -2   5   3        281.79        277.63        15.38 o                         
  -1   5   3        137.65        136.26        15.02 o                         
   0   5   3         48.77         51.06         8.88 o                         
   1   5   3        760.27        748.82        82.67 o                         
   2   5   3        254.94        263.99        32.53 o                         
   3   5   3        289.21        271.95        26.93 o                         
   4   5   3       1700.96       1633.08        63.90 o                         
   5   5   3        128.50        113.40        17.95 o                         
   6   5   3         96.63        145.75        25.47 o                         
   7   5   3        109.87        181.99        30.92 o                         
   8   5   3         31.82          7.57        28.46 o                         
   9   5   3          1.17          2.69        21.25 o                         
 -13   6   3          0.25         30.93        28.46 o                         
 -12   6   3          0.97         13.38        17.11 o                         
 -11   6   3          8.30          7.46        14.23 o                         
 -10   6   3        462.24        358.91        52.73 o                         
  -9   6   3        286.75        280.73        21.45 o                         
  -8   6   3          7.87         -5.09        13.90 o                         
  -7   6   3          1.60         -3.85         7.98 o                         
  -6   6   3         15.95         31.88        25.04 o                         
  -5   6   3        307.64        291.49        17.01 o                         
  -4   6   3          5.24         19.48         8.49 o                         
  -3   6   3        271.27        258.27        19.80 o                         
  -2   6   3         41.00         40.96        17.61 o                         
  -1   6   3        157.02        139.83        13.01 o                         
   0   6   3        149.64        122.56        21.75 o                         
   1   6   3         22.98         21.63         9.72 o                         
   2   6   3         67.86         83.03        33.55 o                         
   3   6   3        174.72        155.46        18.94 o                         
   4   6   3          8.76         -9.11        13.93 o                         
   5   6   3        116.48        157.42        27.51 o                         
   6   6   3          7.82         30.40        18.09 o                         
   7   6   3         10.97         35.03        25.42 o                         
   8   6   3          8.86        -29.80        29.80 o                         
 -13   7   3          7.85         -2.98        21.18 o                         
 -12   7   3          0.80         -7.91        16.56 o                         
 -11   7   3        152.21        126.64        31.73 o                         
 -10   7   3         97.33         83.79        27.29 o                         
  -9   7   3          7.11          8.30        17.54 o                         
  -7   7   3        254.49        252.09        21.73 o                         
  -6   7   3        575.36        515.48        55.16 o                         
  -5   7   3        761.50        674.01        33.27 o                         
  -4   7   3         65.45         64.64        16.05 o                         
  -3   7   3         83.02         92.33        12.43 o                         
  -2   7   3         32.04         44.98        18.38 o                         
  -1   7   3        206.92        152.06        25.87 o                         
   0   7   3         66.12         82.15        14.52 o                         
   1   7   3        307.67        244.07        23.31 o                         
   2   7   3        340.12        260.57        32.75 o                         
   3   7   3          9.50         11.61        12.27 o                         
   4   7   3         65.41         48.17        29.37 o                         
   5   7   3        114.90        138.04        30.13 o                         
   6   7   3          0.46         20.64        24.09 o                         
   7   7   3          1.85        -12.85        25.55 o                         
 -13   8   3        338.37        323.03        59.94 o                         
 -12   8   3        118.21         62.30        27.95 o                         
 -11   8   3        310.79        267.80        27.59 o                         
 -10   8   3          7.80         19.80        13.15 o                         
  -9   8   3         29.72         51.20        14.98 o                         
  -8   8   3        207.80        220.27        46.87 o                         
  -7   8   3        111.23         97.38        29.62 o                         
  -6   8   3        167.94        128.65        16.42 o                         
  -5   8   3        397.46        441.95        25.36 o                         
  -4   8   3        188.86        162.92        17.31 o                         
  -3   8   3       1340.46       1280.93        54.67 o                         
  -2   8   3        297.10        268.16        23.50 o                         
  -1   8   3         35.67         35.38        13.04 o                         
   0   8   3        208.44        165.11        22.42 o                         
   1   8   3          1.22        -14.84        14.84 o                         
   2   8   3        195.79        216.05        50.37 o                         
   3   8   3         12.59        -18.34        26.78 o                         
   4   8   3         37.25         48.71        23.08 o                         
   5   8   3          7.43        -14.85        28.46 o                         
   6   8   3         78.39         45.70        27.42 o                         
 -11   9   3         11.84         32.81        24.44 o                         
 -10   9   3         53.72         77.31        19.17 o                         
  -9   9   3         24.44         42.77        15.71 o                         
  -8   9   3          0.04          1.31        18.05 o                         
  -7   9   3          0.24        -13.67        15.05 o                         
  -6   9   3         79.05         94.62        22.43 o                         
  -4   9   3        132.75        113.95        17.43 o                         
  -3   9   3         19.12          9.05        10.90 o                         
  -2   9   3          3.96          7.51        29.66 o                         
  -1   9   3       1196.89       1253.01        94.47 o                         
   0   9   3        343.11        349.76        27.94 o                         
   1   9   3         12.17         23.93        17.25 o                         
   2   9   3          0.01        -13.88        17.90 o                         
   3   9   3          6.14         11.29        22.55 o                         
   4   9   3        140.42         83.81        31.90 o                         
   5   9   3        141.62         41.30        27.32 o                         
   6   9   3          1.54        -30.71        42.51 o                         
 -11  10   3          5.68         17.18        32.75 o                         
 -10  10   3         17.13         27.80        27.80 o                         
  -9  10   3          3.39        -15.36        27.80 o                         
  -8  10   3        188.55        208.09        32.06 o                         
  -6  10   3          0.37         -9.13        14.34 o                         
  -5  10   3         31.13         29.62        32.90 o                         
  -4  10   3          2.08         21.60        14.03 o                         
  -3  10   3         94.75         96.07        36.11 o                         
  -2  10   3         10.72          5.09        12.13 o                         
  -1  10   3          0.81        -15.69        16.24 o                         
   0  10   3          2.18        -13.68        15.34 o                         
   1  10   3          3.22        -10.88        19.07 o                         
   2  10   3         34.39         12.88        34.06 o                         
   3  10   3         21.12        -34.57        42.65 o                         
   4  10   3         84.27         33.09        26.41 o                         
 -11  11   3         34.64         59.83        35.88 o                         
 -10  11   3          0.25         -8.21        29.33 o                         
  -9  11   3          0.26         46.95        35.74 o                         
  -8  11   3        100.33        134.98        51.89 o                         
  -7  11   3         48.84         34.04        20.32 o                         
  -6  11   3         19.46         12.08        25.77 o                         
  -5  11   3          0.30        -15.12        21.79 o                         
  -4  11   3         14.47         10.18        12.20 o                         
  -3  11   3        193.99        154.47        28.94 o                         
  -2  11   3         39.13         -0.75        14.20 o                         
  -1  11   3         63.09         52.91        39.16 o                         
   0  11   3         33.52         18.70        17.43 o                         
   1  11   3         96.08         91.54        40.76 o                         
   2  11   3         67.54         54.08        45.49 o                         
   3  11   3         74.36         79.02        65.36 o                         
  -9  12   3         70.51         44.69        29.37 o                         
  -8  12   3          0.04         46.38        63.98 o                         
  -7  12   3          2.59         15.21        29.26 o                         
  -6  12   3         18.14         -9.10        22.13 o                         
  -5  12   3         91.96         89.96        41.20 o                         
  -4  12   3        177.32        192.30        40.12 o                         
  -3  12   3        179.25        200.06        41.68 o                         
  -2  12   3         25.30         72.06        52.91 o                         
  -1  12   3          2.85         31.05        28.22 o                         
   0  12   3         98.34         48.25        38.28 o                         
   2  12   3         18.67         40.54        57.50 o                         
  -8  13   3          4.32         30.68        25.70 o                         
  -5  13   3         10.98         19.51        32.90 o                         
  -2  13   3         29.05         22.13        46.29 o                         
  -1 -15   4         48.84        106.99        61.14 o                         
   0 -15   4         13.52         49.42        76.20 o                         
   1 -15   4         48.55         82.82        83.16 o                         
   2 -15   4          6.14         -6.91        42.65 o                         
   3 -15   4         31.43         23.76        33.66 o                         
   4 -15   4        193.61        263.33        75.55 o                         
   5 -15   4          1.88         34.04        31.93 o                         
   6 -15   4         20.04         73.75        41.10 o                         
  -3 -14   4          0.57         41.89        41.67 o                         
  -2 -14   4          5.11        -12.99        34.46 o                         
  -1 -14   4          8.48        -28.09        59.68 o                         
   0 -14   4         12.62         14.29        33.65 o                         
   1 -14   4        178.87        217.63        54.34 o                         
   2 -14   4         62.12         87.56        35.49 o                         
   3 -14   4         73.80         84.95        37.42 o                         
   4 -14   4       1447.27       1746.85       140.91 o                         
   5 -14   4        310.29        394.84        54.42 o                         
   6 -14   4        218.39        290.95        50.74 o                         
   7 -14   4         39.89         15.91        28.89 o                         
   8 -14   4          0.17         -8.18        27.02 o                         
  -4 -13   4          3.62         54.83        59.76 o                         
  -3 -13   4          1.22         18.14        27.88 o                         
  -2 -13   4         63.71        106.49        56.88 o                         
  -1 -13   4          8.73         -1.40        25.57 o                         
   0 -13   4          2.70         27.95        50.58 o                         
   1 -13   4        188.33        221.33        68.63 o                         
   2 -13   4         33.43         12.07        27.37 o                         
   3 -13   4        139.73        363.28        75.55 o                         
   4 -13   4          9.45         39.07        24.90 o                         
   5 -13   4         11.60         19.60        23.11 o                         
   6 -13   4         43.03        101.97        49.93 o                         
   7 -13   4          2.62         17.51        22.88 o                         
   8 -13   4         22.33         15.30        28.86 o                         
   9 -13   4         88.75        134.28        83.23 o                         
  -6 -12   4          3.62        123.30        75.91 o                         
  -5 -12   4          0.02          7.28        55.24 o                         
  -4 -12   4          0.90        -35.36        35.36 o                         
  -3 -12   4         34.05         -5.24        23.99 o                         
  -2 -12   4          0.88         10.60        32.64 o                         
  -1 -12   4        175.21        262.02        86.10 o                         
   0 -12   4         44.05         74.81        34.26 o                         
   1 -12   4       1021.72       1429.03       123.51 o                         
   2 -12   4        104.28        168.28        48.26 o                         
   3 -12   4        530.93        625.07        49.43 o                         
   4 -12   4        106.34        127.81        42.29 o                         
   5 -12   4          9.74         23.69        28.02 o                         
   6 -12   4         28.06         44.62        40.98 o                         
   7 -12   4         28.65         11.09        20.33 o                         
   8 -12   4        129.60        114.72        30.20 o                         
   9 -12   4         37.78         58.55        30.30 o                         
  10 -12   4         19.86         22.97        25.05 o                         
  -7 -11   4        154.39         74.54        67.62 o                         
  -6 -11   4        198.84         35.74        42.29 o                         
  -5 -11   4          3.85         -1.92        17.04 o                         
  -4 -11   4         14.54        -13.54        51.60 o                         
  -3 -11   4         10.93         18.67        43.74 o                         
  -2 -11   4          8.63        -51.24        51.24 o                         
  -1 -11   4         66.39         51.89        51.09 o                         
   0 -11   4         34.39          5.09        30.93 o                         
   1 -11   4        308.03        338.94        40.30 o                         
   2 -11   4         42.77         46.00        19.99 o                         
   3 -11   4        125.88        106.34        36.39 o                         
   4 -11   4         38.32         44.51        21.40 o                         
   5 -11   4         47.37         89.39        47.56 o                         
   6 -11   4        106.66        174.27        29.40 o                         
   7 -11   4         81.12        120.60        29.67 o                         
   8 -11   4         42.47         31.83        22.31 o                         
   9 -11   4         50.89         50.02        33.08 o                         
  10 -11   4          1.68         34.57        35.23 o                         
  -8 -10   4         35.75          7.78        29.72 o                         
  -7 -10   4         40.21         53.11        36.86 o                         
  -6 -10   4         70.47         84.29        89.38 o                         
  -5 -10   4        471.19        563.56        84.79 o                         
  -4 -10   4        140.26        140.27        30.23 o                         
  -3 -10   4          4.47         24.88        22.00 o                         
  -2 -10   4         12.00         -1.43        14.88 o                         
  -1 -10   4         39.95         41.90        35.12 o                         
   0 -10   4         64.04        105.92        25.23 o                         
   1 -10   4         46.62         44.41        23.40 o                         
   2 -10   4         54.67         56.89        23.87 o                         
   3 -10   4          6.45         19.36        23.98 o                         
   4 -10   4        573.18        505.16        39.29 o                         
   5 -10   4        733.20        827.40       101.61 o                         
   6 -10   4         96.19        127.32        27.59 o                         
   7 -10   4         14.59          0.65        14.19 o                         
   8 -10   4          2.71         18.85        17.38 o                         
   9 -10   4         80.13         67.43        28.13 o                         
  10 -10   4         15.87          9.24        31.44 o                         
  11 -10   4          2.09        -15.36        27.15 o                         
  -9  -9   4         29.48        -74.09        74.09 o                         
  -8  -9   4        112.58        229.20        54.76 o                         
  -7  -9   4         11.21         -3.86        23.75 o                         
  -6  -9   4         36.61         27.45        31.08 o                         
  -5  -9   4        330.96        361.85       127.30 o                         
  -4  -9   4          7.29         11.09        13.42 o                         
  -3  -9   4        892.25        582.78        46.29 o                         
  -2  -9   4        192.05        125.67        32.14 o                         
  -1  -9   4       2342.73       2923.11       153.17 o                         
   0  -9   4       1061.88       1306.86        61.64 o                         
   1  -9   4          0.04         -6.77        12.69 o                         
   2  -9   4         14.76         13.60        12.03 o                         
   3  -9   4          0.15          0.80        17.54 o                         
   4  -9   4         84.81        118.67        18.56 o                         
   5  -9   4        120.32        118.29        22.60 o                         
   6  -9   4       1197.28       1237.25        74.79 o                         
   7  -9   4         61.54         81.98        36.86 o                         
   8  -9   4          3.12         -3.78        19.36 o                         
   9  -9   4         50.47         43.13        29.26 o                         
  10  -9   4          6.52         12.34        16.51 o                         
  11  -9   4         52.26         53.20        29.77 o                         
 -10  -8   4          2.86         -5.19        35.75 o                         
  -9  -8   4          0.02         -0.92        27.63 o                         
  -8  -8   4         70.58        100.05        48.33 o                         
  -7  -8   4        332.75        312.96        48.50 o                         
  -6  -8   4         14.12         26.67        15.80 o                         
  -5  -8   4         51.69         24.81        15.28 o                         
  -4  -8   4         46.81         35.88        31.73 o                         
  -3  -8   4        191.38        166.27        31.56 o                         
  -2  -8   4          5.30          0.83         7.85 o                         
  -1  -8   4        133.04        150.91        20.53 o                         
   0  -8   4         40.08         90.83        17.35 o                         
   1  -8   4        189.01        213.92        20.64 o                         
   2  -8   4        452.71        460.14        30.97 o                         
   3  -8   4        262.87        263.84        23.30 o                         
   4  -8   4          0.83          6.77        11.45 o                         
   5  -8   4         84.43         80.91        17.79 o                         
   6  -8   4          4.96          0.15        12.08 o                         
   7  -8   4        351.31        293.71        26.35 o                         
   8  -8   4          0.30          3.38         8.11 o                         
   9  -8   4         80.15         99.28        40.83 o                         
  10  -8   4         39.39          4.80        21.47 o                         
  11  -8   4         16.18         -1.82        20.67 o                         
 -10  -7   4         49.47         49.78        53.42 o                         
  -9  -7   4         39.35         45.47        36.20 o                         
  -8  -7   4          5.07         22.01        24.48 o                         
  -7  -7   4         23.23         25.05        27.26 o                         
  -6  -7   4        146.10        170.70        31.21 o                         
  -5  -7   4         12.99         14.09        11.57 o                         
  -4  -7   4       3798.00       3343.81       334.84 o                         
  -3  -7   4        573.57        477.58        29.33 o                         
  -2  -7   4         68.06         70.55        12.54 o                         
  -1  -7   4        182.32        143.21        18.50 o                         
   0  -7   4        506.43        558.61        44.11 o                         
   2  -7   4          1.82         13.35         9.43 o                         
   3  -7   4       4955.90       6112.81       163.11 o                         
   4  -7   4          2.76         17.26        10.99 o                         
   5  -7   4        212.85        177.08        25.47 o                         
   6  -7   4         25.54         31.08        17.18 o                         
   7  -7   4         26.58         27.27        10.21 o                         
   8  -7   4          0.73         23.95        22.34 o                         
   9  -7   4        151.34        104.70        19.17 o                         
  10  -7   4        245.78        201.46        79.74 o                         
  11  -7   4         98.69         60.33        27.33 o                         
  12  -7   4         18.74         33.92        30.93 o                         
 -11  -6   4          3.87         89.19        77.19 o                         
 -10  -6   4         37.65         22.34        47.09 o                         
  -9  -6   4         33.14        119.25        58.52 o                         
  -8  -6   4         62.37         90.98        76.79 o                         
  -7  -6   4        124.54        207.14        55.53 o                         
  -6  -6   4          6.24          3.97        18.24 o                         
  -5  -6   4          5.37          3.31         9.10 o                         
  -4  -6   4          4.56          9.10        12.08 o                         
  -3  -6   4         80.32         91.54        13.45 o                         
  -2  -6   4        428.61        351.04        20.78 o                         
  -1  -6   4          0.20         18.19        24.24 o                         
   0  -6   4        185.12        227.96        28.60 o                         
   1  -6   4        252.60        296.53        47.93 o                         
   2  -6   4        563.60        651.34        42.80 o                         
   4  -6   4        114.88        108.81        19.51 o                         
   5  -6   4         12.09          6.70         7.27 o                         
   6  -6   4          4.12         -7.92         9.27 o                         
   7  -6   4         24.35         39.81        18.49 o                         
   8  -6   4         72.03         65.47        33.66 o                         
   9  -6   4          4.07          2.98        16.23 o                         
  10  -6   4        188.85        170.31        45.93 o                         
  11  -6   4          4.45         10.47        16.95 o                         
  12  -6   4         24.45         36.39        40.32 o                         
 -11  -5   4         23.16         23.31        39.26 o                         
 -10  -5   4         13.35         72.85        42.96 o                         
  -9  -5   4         45.91         97.89        36.96 o                         
  -8  -5   4         33.96         60.29        28.17 o                         
  -7  -5   4        669.17        745.70        52.50 o                         
  -6  -5   4         10.78         10.33        24.56 o                         
  -5  -5   4        221.87         84.50        23.95 o                         
  -4  -5   4         58.42         63.02        10.01 o                         
  -3  -5   4        249.61        211.78        13.00 o                         
  -2  -5   4        515.01        379.28        30.93 o                         
  -1  -5   4        436.60        438.06        19.23 o                         
   0  -5   4       3813.29       4245.97       107.28 o                         
   1  -5   4        116.34        107.91        12.48 o                         
   2  -5   4        335.40        399.06        18.56 o                         
   3  -5   4       1122.59       1178.95        55.53 o                         
   4  -5   4          9.08         10.92        14.19 o                         
   5  -5   4        651.84        672.18        25.57 o                         
   6  -5   4         21.07         10.73        10.60 o                         
   7  -5   4        569.03        481.75        40.69 o                         
   8  -5   4        368.76        277.42       166.71 o                         
   9  -5   4          4.83          6.48        10.96 o                         
  10  -5   4          1.83         21.98        20.52 o                         
  11  -5   4         15.38         17.91        18.61 o                         
 -12  -4   4         27.87          3.51        29.97 o                         
 -11  -4   4         15.90         65.95        41.58 o                         
 -10  -4   4         88.63        136.08        65.65 o                         
  -9  -4   4        195.08        285.07        41.74 o                         
  -8  -4   4        139.66        211.85        37.33 o                         
  -7  -4   4        115.12        126.79        36.17 o                         
  -6  -4   4        245.47        217.55        38.21 o                         
  -5  -4   4         97.74        106.53        18.46 o                         
  -4  -4   4        787.62        656.80        41.20 o                         
  -3  -4   4        898.48       1112.64        50.08 o                         
  -2  -4   4        196.02        184.36        14.70 o                         
  -1  -4   4        349.60        379.68        17.04 o                         
   0  -4   4       3166.95       3246.46        59.71 o                         
   1  -4   4       7072.87       6442.66       153.43 o                         
   2  -4   4         94.64        104.11        20.09 o                         
   3  -4   4          0.07         -3.94         3.94 o                         
   4  -4   4        720.20        723.32        39.38 o                         
   5  -4   4        970.54        936.55        38.97 o                         
   6  -4   4        223.69        199.18        17.54 o                         
   7  -4   4        287.87        297.00        24.17 o                         
   8  -4   4         14.93          3.16         9.67 o                         
   9  -4   4         18.01        -10.00        10.90 o                         
  10  -4   4         93.50        118.46        26.38 o                         
  11  -4   4         15.97         53.25        24.15 o                         
  12  -4   4         45.43         82.48        30.64 o                         
 -12  -3   4         74.04        104.22        41.69 o                         
 -11  -3   4        144.35        213.74        76.13 o                         
 -10  -3   4         19.49         22.90        25.96 o                         
  -9  -3   4         14.71         -2.65        17.67 o                         
  -8  -3   4        222.30        250.22        42.32 o                         
  -7  -3   4        545.74        539.29        37.19 o                         
  -6  -3   4        143.57        125.24        19.40 o                         
  -5  -3   4         71.74         62.81        15.87 o                         
  -4  -3   4       1528.42       1563.46        62.01 o                         
  -3  -3   4        780.50        721.95        46.10 o                         
  -2  -3   4        857.12        726.88        30.09 o                         
   0  -3   4        249.99        287.75        12.07 o                         
   1  -3   4          1.07         -5.61         5.61 o                         
   2  -3   4        604.02        711.12        16.15 o                         
   3  -3   4       1089.18       1172.82        24.04 o                         
   4  -3   4        574.77        665.60        19.85 o                         
   5  -3   4         83.22         74.15        11.51 o                         
   6  -3   4          9.23         13.35         7.04 o                         
   8  -3   4         93.36         86.16        18.69 o                         
   9  -3   4          0.01         17.82        19.11 o                         
  10  -3   4          2.08         17.77        18.09 o                         
  11  -3   4        424.81        446.44       100.33 o                         
  12  -3   4          0.02          2.75        32.72 o                         
 -13  -2   4         26.01         27.60        40.79 o                         
 -12  -2   4        167.74        238.21        47.84 o                         
 -11  -2   4        109.44        254.40        71.91 o                         
 -10  -2   4         40.37         84.37        27.51 o                         
  -9  -2   4        120.03        124.52        29.20 o                         
  -8  -2   4         27.25         52.72        18.57 o                         
  -7  -2   4        127.17        146.20        20.48 o                         
  -6  -2   4        240.34        252.10        19.86 o                         
  -5  -2   4         40.66         39.32        10.30 o                         
  -4  -2   4          8.26         10.53        15.21 o                         
  -3  -2   4         17.86         13.52         3.99 o                         
  -2  -2   4      28866.46      28531.87       319.01 o                         
  -1  -2   4         14.04         11.05         3.39 o                         
   0  -2   4        474.18        475.88        13.65 o                         
   1  -2   4        336.77        377.46        17.83 o                         
   2  -2   4         67.78         59.67         5.73 o                         
   3  -2   4        393.66        405.58        12.66 o                         
   4  -2   4         42.84         47.09        11.06 o                         
   5  -2   4        886.96       1001.06        80.97 o                         
   6  -2   4          4.84         -3.13        13.54 o                         
   7  -2   4         19.58         28.71        11.75 o                         
   8  -2   4        111.50        157.07        21.51 o                         
   9  -2   4         39.75         60.71        20.59 o                         
  10  -2   4         81.22        100.24        23.96 o                         
  11  -2   4         51.36         29.71        28.86 o                         
 -13  -1   4         11.17         34.68        33.87 o                         
 -12  -1   4         10.72         42.75        30.17 o                         
 -11  -1   4         53.70         84.38        29.56 o                         
 -10  -1   4        545.19        754.69        71.62 o                         
  -9  -1   4        317.12        381.33        35.88 o                         
  -8  -1   4         85.68        103.35        25.62 o                         
  -7  -1   4         30.21         15.81        10.81 o                         
  -6  -1   4          2.53          5.97        13.03 o                         
  -5  -1   4        204.58        217.51        18.01 o                         
  -4  -1   4       2928.28       2859.96        70.45 o                         
  -3  -1   4       2965.47       2423.33        51.24 o                         
  -2  -1   4        120.42        118.75        10.89 o                         
  -1  -1   4        390.74        396.44        22.05 o                         
   0  -1   4       6224.72       6691.96        83.02 o                         
   1  -1   4        641.84        728.58        17.47 o                         
   2  -1   4        126.54        120.23         9.24 o                         
   3  -1   4         75.31         77.02         5.89 o                         
   5  -1   4        212.24        176.09         9.70 o                         
   6  -1   4        254.96        284.39        32.17 o                         
   7  -1   4        619.01        632.04        74.97 o                         
   8  -1   4         63.17         69.58        18.49 o                         
   9  -1   4          2.34        -16.87        16.87 o                         
  10  -1   4        324.50        490.57        49.47 o                         
  11  -1   4         16.76         55.17        28.15 o                         
 -13   0   4          0.64         -5.97        47.60 o                         
 -12   0   4         15.82        -16.11        22.79 o                         
 -11   0   4         43.92         60.48        48.11 o                         
 -10   0   4         87.71        109.73        31.01 o                         
  -9   0   4          1.59          2.09        11.38 o                         
  -8   0   4         32.85         35.85        13.65 o                         
  -7   0   4          8.95          7.06         9.77 o                         
  -6   0   4       1363.30       1405.84        65.14 o                         
  -5   0   4       2780.20       3041.48        78.82 o                         
  -4   0   4         99.72         96.43         7.65 o                         
  -3   0   4        854.73        802.57        17.75 o                         
  -1   0   4       1201.28       1279.82        24.91 o                         
   0   0   4        210.21        229.83        10.35 o                         
   1   0   4        360.98        439.10        23.29 o                         
   2   0   4       4564.69       6262.47        97.21 o                         
   3   0   4         86.73        114.87        10.89 o                         
   4   0   4        312.92        316.58        24.86 o                         
   5   0   4        143.52        139.04         9.83 o                         
   6   0   4          0.18          0.15         6.40 o                         
   7   0   4          2.40          6.45         9.64 o                         
   8   0   4          3.20          0.56        12.21 o                         
   9   0   4       3313.32       4078.28       144.76 o                         
  10   0   4        108.08        104.69        28.70 o                         
  11   0   4          0.01         21.93        25.89 o                         
 -13   1   4         20.59         50.40        31.41 o                         
 -12   1   4         53.76         50.95        50.58 o                         
 -11   1   4          1.28        -18.36        18.36 o                         
 -10   1   4        139.58        204.52        31.73 o                         
  -9   1   4          0.06          2.62        19.14 o                         
  -8   1   4         10.27          1.33         7.29 o                         
  -7   1   4        293.67        284.09        22.24 o                         
  -6   1   4       3172.34       2924.32        96.83 o                         
  -5   1   4       1093.08       1021.25        53.50 o                         
  -4   1   4         31.96         30.42         5.31 o                         
  -3   1   4        137.65        126.30        14.82 o                         
  -2   1   4         34.62         38.22         6.15 o                         
  -1   1   4         35.03         38.50         8.33 o                         
   0   1   4          3.80         11.34         5.28 o                         
   1   1   4        526.87        557.94        18.18 o                         
   2   1   4        463.47        603.61        20.91 o                         
   3   1   4        850.42        992.31        29.27 o                         
   4   1   4       2322.73       2592.91        73.22 o                         
   5   1   4        152.49        157.87        13.14 o                         
   6   1   4         74.09         85.82        11.25 o                         
   7   1   4         37.27         60.79        23.76 o                         
   8   1   4        100.50        141.35        42.14 o                         
   9   1   4         57.85         62.35        30.93 o                         
  10   1   4          1.05         52.53        25.41 o                         
 -13   2   4         81.88        136.40        48.47 o                         
 -12   2   4        137.16        170.46        40.98 o                         
 -11   2   4         20.16         24.69        33.15 o                         
 -10   2   4          4.35          4.06        11.49 o                         
  -9   2   4        225.79        193.90        27.95 o                         
  -8   2   4          8.56         -2.61         7.57 o                         
  -7   2   4          0.03         -1.09         4.78 o                         
  -6   2   4        355.81        318.26        12.85 o                         
  -5   2   4       1609.97       1620.47        37.52 o                         
  -4   2   4       3557.56       3919.18        99.50 o                         
  -3   2   4       1868.33       1662.01        44.98 o                         
  -2   2   4        247.78        227.61        11.59 o                         
  -1   2   4       1440.71       1639.67        47.75 o                         
   0   2   4          3.12          2.29        14.96 o                         
   1   2   4        159.57        151.22        10.62 o                         
   2   2   4        311.98        290.99        27.15 o                         
   3   2   4         91.23         93.46         8.58 o                         
   4   2   4          5.23          5.51        12.31 o                         
   5   2   4         75.98        100.60        17.03 o                         
   6   2   4      11292.27      12916.38       242.79 o                         
   7   2   4         10.98         13.86        13.82 o                         
   8   2   4          0.90        -10.26        24.46 o                         
   9   2   4         16.22         18.34        34.72 o                         
  10   2   4          5.41         -7.63        26.71 o                         
 -14   3   4         47.68         61.14        45.49 o                         
 -13   3   4         55.78         85.59        26.24 o                         
 -12   3   4         21.65         15.72        23.00 o                         
 -11   3   4         30.70         53.71        25.11 o                         
 -10   3   4        145.51        153.00        19.66 o                         
  -9   3   4         11.91          9.95        12.88 o                         
  -8   3   4        215.11        206.47        18.94 o                         
  -7   3   4          5.27          6.11         6.18 o                         
  -6   3   4        696.44        615.30        43.31 o                         
  -5   3   4          9.77          9.44         6.62 o                         
  -4   3   4        144.48        146.00        15.72 o                         
  -3   3   4        628.70        663.13        34.06 o                         
  -2   3   4       1114.47       1465.06        53.42 o                         
  -1   3   4       2371.78       2659.37        75.04 o                         
   0   3   4        216.33        233.86        12.53 o                         
   1   3   4         31.98         35.14         9.58 o                         
   2   3   4         40.49         51.39        14.19 o                         
   3   3   4        151.13        137.21        11.02 o                         
   4   3   4         17.49         18.17        13.02 o                         
   5   3   4        555.38        540.93        38.87 o                         
   6   3   4        220.58        205.72        18.96 o                         
   7   3   4        187.12        198.27        27.29 o                         
   8   3   4        539.46        515.31        52.77 o                         
   9   3   4        155.35        110.93        26.35 o                         
 -13   4   4         33.83         40.32        29.62 o                         
 -12   4   4         19.23         20.16        15.49 o                         
 -11   4   4        104.62        139.44        33.37 o                         
 -10   4   4        141.89        173.81        41.63 o                         
  -9   4   4         55.03         35.58        24.24 o                         
  -8   4   4         21.70         55.41        32.06 o                         
  -7   4   4         34.77         56.71        13.25 o                         
  -6   4   4        187.13        143.42        13.28 o                         
  -5   4   4        448.90        447.16        23.00 o                         
  -4   4   4         11.26          0.30         7.12 o                         
  -3   4   4         88.59         88.32         7.46 o                         
  -2   4   4        166.07        159.89        13.15 o                         
  -1   4   4          0.15         -5.08         8.81 o                         
   0   4   4         73.48         69.95        16.23 o                         
   1   4   4         47.25         71.85        13.34 o                         
   2   4   4         12.38         23.21        10.40 o                         
   3   4   4       1737.70       2175.79        88.29 o                         
   4   4   4        180.06        167.83        16.81 o                         
   5   4   4          8.04         47.95        17.96 o                         
   6   4   4          0.63         12.12        28.86 o                         
   8   4   4         37.21         27.56        21.93 o                         
   9   4   4          8.62         -7.79        37.99 o                         
 -13   5   4         39.29         44.28        24.12 o                         
 -12   5   4         20.89         19.85        18.52 o                         
 -11   5   4         52.94         90.76        23.51 o                         
 -10   5   4          0.02         18.31        12.89 o                         
  -9   5   4        172.27        156.55        40.50 o                         
  -8   5   4        685.08        693.70        52.77 o                         
  -7   5   4        323.75        274.56        16.90 o                         
  -6   5   4        113.50        109.54        14.93 o                         
  -5   5   4         15.38         25.73         8.40 o                         
  -4   5   4        335.68        318.22        30.10 o                         
  -3   5   4       1589.12       1616.67        71.40 o                         
  -2   5   4        918.10        914.20        40.76 o                         
  -1   5   4          0.70          6.48        10.68 o                         
   0   5   4          0.03         -6.55         8.87 o                         
   1   5   4        328.44        350.25        62.74 o                         
   2   5   4         36.91         67.35        14.56 o                         
   3   5   4        257.61        205.27        19.44 o                         
   4   5   4       1622.49       1548.91        58.88 o                         
   5   5   4          6.98         17.55        13.18 o                         
   6   5   4        119.75        134.05        39.67 o                         
   7   5   4         44.84        -12.37        26.93 o                         
   8   5   4         23.70         11.78        21.81 o                         
 -13   6   4          1.46          5.09        24.46 o                         
 -12   6   4          6.85         -6.72        14.81 o                         
 -11   6   4          0.14          4.44        18.49 o                         
 -10   6   4          0.54         19.82        11.50 o                         
  -9   6   4         13.76         38.36        22.49 o                         
  -8   6   4         21.25         -3.89        31.01 o                         
  -7   6   4        146.01        163.91        18.17 o                         
  -6   6   4         81.03         97.13        16.01 o                         
  -5   6   4        464.84        442.85        27.11 o                         
  -4   6   4        654.22        624.64        40.69 o                         
  -3   6   4          6.72         -4.39         9.02 o                         
  -2   6   4          1.04          7.91        12.23 o                         
  -1   6   4          0.52         -0.76        10.39 o                         
   0   6   4        682.34        655.90       151.03 o                         
   1   6   4        121.29        119.52        19.80 o                         
   2   6   4         28.25         63.03        25.04 o                         
   3   6   4        142.24        134.63        24.53 o                         
   4   6   4        138.08        154.56        29.66 o                         
   5   6   4         84.93         88.77        42.31 o                         
   6   6   4         27.70         19.06        43.96 o                         
   7   6   4          0.00        -14.41        35.37 o                         
   8   6   4         11.01          3.34        22.32 o                         
 -13   7   4          4.21         -1.84        16.95 o                         
 -12   7   4         59.76         52.99        20.52 o                         
 -11   7   4         59.65         86.63        22.02 o                         
 -10   7   4         44.61         23.53        16.85 o                         
  -9   7   4          5.40         22.17        33.55 o                         
  -8   7   4         11.35         31.28        20.93 o                         
  -7   7   4         14.83         16.15         9.95 o                         
  -6   7   4        136.95        135.19        28.28 o                         
  -5   7   4        154.52        126.17        17.19 o                         
  -4   7   4        125.65        101.79        16.49 o                         
  -3   7   4        101.75         92.65        13.47 o                         
  -2   7   4         57.23         59.94        31.88 o                         
  -1   7   4         84.92         79.13        15.42 o                         
   0   7   4         22.15         -0.14        10.18 o                         
   1   7   4       3535.34       3682.92       147.97 o                         
   2   7   4        399.22        312.06        25.25 o                         
   3   7   4          2.25        -20.96        22.49 o                         
   4   7   4          9.80          8.87        32.46 o                         
   5   7   4         22.38         47.51        25.23 o                         
   6   7   4          0.03        -23.80        31.73 o                         
   7   7   4         42.09         27.58        37.56 o                         
 -12   8   4        262.21        320.25        54.73 o                         
 -11   8   4         80.68         93.09        32.39 o                         
 -10   8   4          0.00         17.38        14.78 o                         
  -8   8   4        120.39        118.35        39.16 o                         
  -7   8   4        355.77        347.46        32.96 o                         
  -6   8   4         16.83         11.41        12.32 o                         
  -5   8   4        242.39        239.23        20.62 o                         
  -4   8   4          1.24         -3.04        11.36 o                         
  -3   8   4        930.92       1004.28       131.67 o                         
  -2   8   4        474.15        389.03        46.51 o                         
  -1   8   4         14.07         26.09        30.68 o                         
   0   8   4          7.15         29.91        26.42 o                         
   1   8   4        391.59        351.23        28.48 o                         
   2   8   4        167.35        170.16        23.08 o                         
   3   8   4         35.44         15.99        18.12 o                         
   4   8   4          2.30        -11.20        19.03 o                         
   5   8   4         11.37         -2.74        15.79 o                         
   6   8   4          0.59        -47.45        47.45 o                         
 -12   9   4          0.60         34.57        25.47 o                         
 -11   9   4         22.38         56.18        30.90 o                         
 -10   9   4         67.43         65.38        23.41 o                         
  -9   9   4        151.96        168.57        29.99 o                         
  -8   9   4         23.17         27.34        17.09 o                         
  -7   9   4          4.04         -2.33        15.72 o                         
  -6   9   4        142.31        138.50        24.07 o                         
  -5   9   4        235.61        170.97        42.80 o                         
  -4   9   4         30.30         18.15        16.57 o                         
  -3   9   4        166.13        125.07        23.70 o                         
  -2   9   4       1271.67       1332.38       100.51 o                         
  -1   9   4        259.58        222.35        27.64 o                         
   0   9   4        716.94        521.83        37.03 o                         
   1   9   4         73.79         66.81        19.80 o                         
   2   9   4          6.46          8.69        14.93 o                         
   3   9   4          0.27         -5.59        26.97 o                         
   4   9   4        152.81        144.00        61.90 o                         
   5   9   4        108.71         82.03        49.78 o                         
 -10  10   4          2.94         30.93        34.21 o                         
  -9  10   4         30.57         12.08        30.71 o                         
  -8  10   4          5.35          6.72        17.31 o                         
  -7  10   4         45.79         53.86        28.97 o                         
  -5  10   4         59.56         81.58        28.70 o                         
  -4  10   4         35.74         33.55        20.51 o                         
  -3  10   4         31.86         17.98        17.25 o                         
  -2  10   4        483.65        449.92        41.52 o                         
  -1  10   4        226.96        158.08        22.84 o                         
   0  10   4         91.98         80.50        37.79 o                         
   1  10   4          1.92         12.81        20.00 o                         
   2  10   4         71.05         61.57        25.90 o                         
   3  10   4         72.32         32.86        29.37 o                         
   4  10   4         35.07         54.18        43.31 o                         
 -10  11   4         34.20         45.93        41.63 o                         
  -7  11   4         46.47         57.06        46.95 o                         
  -6  11   4          1.83         16.54        20.18 o                         
  -5  11   4         28.53         18.60        23.74 o                         
  -4  11   4        181.07        156.26        22.77 o                         
  -3  11   4         96.38        105.26        27.14 o                         
  -2  11   4         72.14         70.60        40.98 o                         
  -1  11   4         56.39         73.08        25.62 o                         
   0  11   4         48.36         75.04        51.09 o                         
   2  11   4         14.60        -21.69        45.13 o                         
  -9  12   4         90.09         43.96        40.18 o                         
  -8  12   4         11.40         23.23        49.02 o                         
  -7  12   4          0.69         26.13        29.62 o                         
  -6  12   4         32.02         60.05        52.77 o                         
  -5  12   4          7.32         -1.82        34.57 o                         
  -4  12   4         17.25          7.79        39.01 o                         
  -3  12   4          2.12         40.18        49.27 o                         
   0  12   4         23.63         96.37        61.36 o                         
  -7  13   4        128.18         88.58        48.11 o                         
  -5  13   4         68.97         52.40        62.01 o                         
  -4  13   4         26.13          6.11        40.03 o                         
  -3  13   4          0.91        -14.85        50.29 o                         
  -1 -15   5         21.62          0.51        33.41 o                         
   0 -15   5          0.15          0.36        42.14 o                         
   1 -15   5         42.37        150.70        51.77 o                         
   2 -15   5          4.99         26.43        30.37 o                         
   3 -15   5         96.61        201.80        59.44 o                         
   4 -15   5         23.05         52.05        39.90 o                         
   5 -15   5        141.19        175.01        47.84 o                         
  -3 -14   5        401.48        561.93       158.05 o                         
  -2 -14   5          0.49         62.71        40.33 o                         
  -1 -14   5          0.49         -7.22        29.76 o                         
   0 -14   5          1.55         21.97        31.42 o                         
   1 -14   5        111.49        124.03        41.82 o                         
   2 -14   5        131.22        197.87        46.20 o                         
   3 -14   5         11.50         30.45        36.53 o                         
   4 -14   5        230.89        358.13       104.01 o                         
   5 -14   5         19.39          2.18        32.53 o                         
   6 -14   5        112.76        174.10        91.42 o                         
   7 -14   5         33.33         60.05        50.58 o                         
   8 -14   5          5.19         27.44        49.57 o                         
  -5 -13   5        107.45        193.75       114.71 o                         
  -4 -13   5          5.56         20.96        39.06 o                         
  -3 -13   5          2.73        -10.57        34.19 o                         
  -2 -13   5         20.57         13.89        30.74 o                         
  -1 -13   5         84.50        225.70        89.09 o                         
   0 -13   5         81.77        137.02        82.06 o                         
   1 -13   5          5.28         31.05        29.18 o                         
   2 -13   5         51.11         99.38        36.54 o                         
   3 -13   5        299.28        323.43        62.67 o                         
   4 -13   5        299.34        296.45        65.43 o                         
   5 -13   5         27.48         48.05        27.38 o                         
   6 -13   5         23.02         36.10        28.20 o                         
   7 -13   5          0.97         23.65        34.35 o                         
   8 -13   5         34.38         69.95        44.33 o                         
   9 -13   5         89.07         90.96        35.45 o                         
  -6 -12   5        229.17        275.12        83.85 o                         
  -5 -12   5         45.06        116.53        93.38 o                         
  -4 -12   5         63.55         95.86        54.08 o                         
  -3 -12   5        130.95        292.81        83.48 o                         
  -2 -12   5         31.83         80.06        36.86 o                         
  -1 -12   5         52.07         82.08        36.28 o                         
   0 -12   5         97.47        127.15        52.40 o                         
   1 -12   5       1981.90       2684.34       174.17 o                         
   2 -12   5        840.75       1050.83       134.07 o                         
   3 -12   5          5.05        -16.38        29.11 o                         
   4 -12   5         63.30         95.30        30.30 o                         
   5 -12   5          2.45        -10.01        20.83 o                         
   6 -12   5         39.71         43.04        25.41 o                         
   7 -12   5         24.04          4.81        20.26 o                         
   8 -12   5        147.89        178.90        71.26 o                         
   9 -12   5          1.53         -2.46        23.22 o                         
  -7 -11   5        143.82        126.64        70.45 o                         
  -6 -11   5        105.40        423.38        97.53 o                         
  -5 -11   5          2.10         10.47        20.99 o                         
  -4 -11   5         54.56         22.99        29.51 o                         
  -2 -11   5        130.08        129.18        33.90 o                         
  -1 -11   5          4.17          3.10        30.64 o                         
   0 -11   5          5.12        -20.11        23.55 o                         
   1 -11   5        391.52        556.65       122.35 o                         
   2 -11   5         33.26         31.38        26.93 o                         
   3 -11   5        185.85        210.32        30.70 o                         
   4 -11   5         20.66          5.45        17.88 o                         
   5 -11   5         96.42         87.92        33.92 o                         
   6 -11   5         91.44         98.30        28.06 o                         
   7 -11   5        122.85        129.23        28.93 o                         
   8 -11   5         33.17         22.03        20.22 o                         
   9 -11   5         18.94         12.74        26.78 o                         
  10 -11   5          0.11          7.74        19.53 o                         
  -8 -10   5          0.10         44.14        55.06 o                         
  -7 -10   5          1.21        -17.54        50.29 o                         
  -6 -10   5         38.35         26.21        31.71 o                         
  -5 -10   5        599.66        518.34        56.66 o                         
  -4 -10   5        635.48        699.91        90.74 o                         
  -3 -10   5        285.15        407.55        47.86 o                         
  -2 -10   5       2599.58       3348.74       181.05 o                         
  -1 -10   5        739.83        771.77        77.04 o                         
   0 -10   5       1555.61       2045.02       302.63 o                         
   2 -10   5         57.62         92.07        31.22 o                         
   3 -10   5          5.44         10.41        16.37 o                         
   4 -10   5        154.45        194.11        27.53 o                         
   5 -10   5         22.01          6.51        14.88 o                         
   6 -10   5        246.00        256.45        33.22 o                         
   7 -10   5        156.08        206.87        31.15 o                         
   8 -10   5         26.25         31.73        25.47 o                         
   9 -10   5         41.05         44.92        22.16 o                         
  10 -10   5         22.46         20.31        26.42 o                         
  -9  -9   5          0.73         12.91        37.56 o                         
  -8  -9   5          9.39         84.50        69.80 o                         
  -7  -9   5          5.14          9.69        28.92 o                         
  -6  -9   5         12.34         11.70        17.00 o                         
  -5  -9   5        289.67        304.52        32.12 o                         
  -4  -9   5         51.14         86.21        27.17 o                         
  -3  -9   5        244.96        220.77        43.89 o                         
  -2  -9   5        539.97        603.69        48.65 o                         
  -1  -9   5         54.32        103.40        28.45 o                         
   0  -9   5        255.66        292.74        31.48 o                         
   1  -9   5         10.69          9.55        15.73 o                         
   2  -9   5         44.93         52.90        15.69 o                         
   3  -9   5         26.15         38.95        16.24 o                         
   4  -9   5         64.25         92.44        24.46 o                         
   5  -9   5        479.07        419.45        47.75 o                         
   6  -9   5         23.26         30.47        17.37 o                         
   7  -9   5        136.01        131.83        22.02 o                         
   8  -9   5        108.96        129.81        25.47 o                         
   9  -9   5          2.75         -9.22        15.77 o                         
  10  -9   5         42.22         58.04        19.65 o                         
  11  -9   5         10.63        -20.16        25.62 o                         
 -10  -8   5          2.80        -50.97        54.69 o                         
  -9  -8   5          0.16         -0.43        42.25 o                         
  -8  -8   5         86.23        157.36        70.45 o                         
  -7  -8   5        278.13        296.51        51.31 o                         
  -6  -8   5          0.09        -11.33        21.40 o                         
  -5  -8   5        445.22        395.64        31.82 o                         
  -4  -8   5         28.60         30.11        14.37 o                         
  -3  -8   5       3743.19       3649.73       237.50 o                         
  -2  -8   5        745.08        774.11        98.87 o                         
  -1  -8   5        143.86        143.15        33.01 o                         
   0  -8   5        116.04        145.39        25.06 o                         
   1  -8   5         44.53         32.55        21.51 o                         
   3  -8   5        307.33        294.76        38.58 o                         
   4  -8   5        312.55        311.89        25.11 o                         
   5  -8   5          7.55         -9.67        12.27 o                         
   6  -8   5          1.29          5.37        11.05 o                         
   7  -8   5        201.22        181.51        22.61 o                         
   8  -8   5         14.62         23.71        12.25 o                         
   9  -8   5         88.03         38.53        17.14 o                         
  10  -8   5         27.26         21.32        16.30 o                         
  11  -8   5          1.60        -31.22        31.22 o                         
 -10  -7   5         89.29         32.01        48.56 o                         
  -9  -7   5         67.62        110.90        50.91 o                         
  -8  -7   5         30.13         44.68        32.78 o                         
  -7  -7   5          9.45         10.41        38.21 o                         
  -6  -7   5          0.05         16.08        13.66 o                         
  -5  -7   5       1819.11       1801.17       118.20 o                         
  -4  -7   5       1651.93       1424.74        90.25 o                         
  -3  -7   5        447.50        406.06        34.06 o                         
  -2  -7   5          0.06          0.37         9.36 o                         
  -1  -7   5        525.11        480.26        53.20 o                         
   0  -7   5        503.19        530.01        47.75 o                         
   1  -7   5        105.87         87.09        30.17 o                         
   2  -7   5          0.04          9.17         8.52 o                         
   3  -7   5        353.48        388.90        29.37 o                         
   4  -7   5        364.40        346.61        64.23 o                         
   5  -7   5        423.09        336.91        41.41 o                         
   6  -7   5        170.21        159.16        33.69 o                         
   7  -7   5          9.81         14.70         9.99 o                         
   8  -7   5         10.51         17.88        12.25 o                         
   9  -7   5        302.81        251.98        40.32 o                         
  10  -7   5        211.30        165.74        66.46 o                         
  11  -7   5          6.99        -16.38        32.24 o                         
 -11  -6   5          8.98         34.85        48.61 o                         
 -10  -6   5          3.99          1.97        36.54 o                         
  -9  -6   5          0.21        -22.78        53.06 o                         
  -8  -6   5          7.59         23.63        25.55 o                         
  -7  -6   5        253.42        412.46        63.98 o                         
  -6  -6   5        263.84        278.54        56.19 o                         
  -5  -6   5        765.46        687.19        71.25 o                         
  -4  -6   5          2.67         36.17        15.79 o                         
  -3  -6   5        501.69        468.86        34.08 o                         
  -2  -6   5        438.42        437.50        36.25 o                         
  -1  -6   5         24.17         22.22        10.81 o                         
   0  -6   5         72.10        125.84        24.60 o                         
   1  -6   5        399.13        439.85        31.59 o                         
   2  -6   5         23.01         33.65        10.60 o                         
   3  -6   5        643.32        669.20        43.16 o                         
   4  -6   5        435.75        461.66        60.59 o                         
   5  -6   5          9.69         11.50        32.90 o                         
   6  -6   5        158.70        125.48        29.27 o                         
   7  -6   5        168.20        189.53        30.53 o                         
   8  -6   5         93.71         74.03        62.74 o                         
   9  -6   5          9.05         12.36        16.84 o                         
  11  -6   5          0.01          4.10        15.81 o                         
 -12  -5   5         15.95         13.39        40.80 o                         
 -11  -5   5         37.97         59.32        43.84 o                         
 -10  -5   5          6.39         43.45        35.02 o                         
  -9  -5   5         56.84        133.92        66.16 o                         
  -8  -5   5        408.12        501.68        94.91 o                         
  -7  -5   5       2513.68       2532.97       110.67 o                         
  -6  -5   5       1245.97       1458.40        66.15 o                         
  -5  -5   5         84.22         99.54        18.42 o                         
  -4  -5   5         23.99         -0.51        14.70 o                         
  -3  -5   5        218.79        228.15        35.30 o                         
  -2  -5   5        101.40         67.89         9.90 o                         
  -1  -5   5        719.60        784.54        46.44 o                         
   0  -5   5       6645.61       8234.22       227.01 o                         
   1  -5   5        678.39        804.33        37.05 o                         
   2  -5   5        462.94        496.19        59.25 o                         
   3  -5   5        990.22       1154.13        55.90 o                         
   4  -5   5        100.44         98.35        13.04 o                         
   5  -5   5        537.18        460.77        36.83 o                         
   6  -5   5        261.26        263.58        24.05 o                         
   7  -5   5       1318.41       1212.58       179.19 o                         
   8  -5   5          0.08        -11.34        11.34 o                         
   9  -5   5          1.07         -0.36        20.31 o                         
  11  -5   5          1.82         27.80        24.31 o                         
 -12  -4   5         11.03         34.73        43.92 o                         
 -11  -4   5          2.69        -16.53        32.17 o                         
 -10  -4   5         28.64         89.45        64.49 o                         
  -9  -4   5        108.43        181.62        40.25 o                         
  -8  -4   5        116.06        133.35        28.29 o                         
  -7  -4   5         18.69         -4.15        31.92 o                         
  -6  -4   5         24.78         -5.46        18.20 o                         
  -5  -4   5          6.41         20.69        15.65 o                         
  -4  -4   5         99.96         75.68        15.37 o                         
  -3  -4   5        174.47        150.21        13.82 o                         
  -2  -4   5        109.11        104.61        12.85 o                         
  -1  -4   5         60.33         62.94         8.72 o                         
   0  -4   5         63.22         52.98         5.11 o                         
   1  -4   5       2053.74       2095.24        39.40 o                         
   2  -4   5         82.62         72.08         7.11 o                         
   3  -4   5         86.60         99.97        11.19 o                         
   4  -4   5        324.01        342.14        31.77 o                         
   5  -4   5        819.71        911.58        65.21 o                         
   6  -4   5        436.22        444.52        24.60 o                         
   7  -4   5          2.66          6.19        10.12 o                         
   8  -4   5         60.59         -2.47        12.74 o                         
   9  -4   5          0.01         13.99        10.32 o                         
  10  -4   5         49.89         98.63        26.59 o                         
  11  -4   5         28.49         69.91        28.43 o                         
 -12  -3   5         10.89         14.24        42.00 o                         
 -11  -3   5        174.57        187.00        57.75 o                         
 -10  -3   5       1221.11       1468.84       242.33 o                         
  -9  -3   5         79.13        142.96        29.22 o                         
  -8  -3   5        460.83        472.16        39.49 o                         
  -7  -3   5        230.35        220.94        43.02 o                         
  -6  -3   5        226.75        229.96        22.85 o                         
  -5  -3   5          2.01         -4.29        11.57 o                         
  -4  -3   5        593.50        603.10        37.91 o                         
  -3  -3   5       2951.89       2891.22        98.03 o                         
  -2  -3   5        278.17        301.74        23.58 o                         
  -1  -3   5        185.11        136.74        21.47 o                         
   0  -3   5        433.53        436.77        23.00 o                         
   1  -3   5          1.06         -6.38         6.38 o                         
   2  -3   5        295.43        309.72        14.86 o                         
   4  -3   5       3163.76       3901.84        67.68 o                         
   5  -3   5        254.63        259.46        16.77 o                         
   6  -3   5         88.59         78.19        14.56 o                         
   7  -3   5        228.39        103.10        95.13 o                         
   8  -3   5        127.31        179.05        23.94 o                         
   9  -3   5          0.49         -0.15        15.07 o                         
  10  -3   5          0.96          1.10        15.57 o                         
  11  -3   5        747.59        915.63       194.08 o                         
 -12  -2   5        144.95        220.16        48.52 o                         
 -11  -2   5         26.17         37.93        27.61 o                         
 -10  -2   5         11.38         -3.94        23.07 o                         
  -9  -2   5        553.58        573.34        42.78 o                         
  -8  -2   5        114.05        159.57        25.09 o                         
  -7  -2   5          7.73          6.78        10.41 o                         
  -6  -2   5         30.84         34.27        14.45 o                         
  -5  -2   5         12.62         24.29        25.69 o                         
  -4  -2   5        658.64        634.94        21.61 o                         
  -3  -2   5        326.19        326.05        13.83 o                         
  -2  -2   5        400.66        421.47        33.88 o                         
  -1  -2   5       2421.07       2380.88        33.80 o                         
   0  -2   5          5.28          2.58         3.53 o                         
   1  -2   5        938.74       1006.40        65.07 o                         
   2  -2   5        159.32        160.05         9.80 o                         
   3  -2   5        133.57        136.48         9.95 o                         
   4  -2   5        498.58        490.28        31.89 o                         
   5  -2   5         91.01        106.09        12.14 o                         
   6  -2   5          4.28          9.10         6.37 o                         
   7  -2   5         11.95         26.65        13.31 o                         
   8  -2   5         30.89         11.59         8.41 o                         
   9  -2   5         68.43         82.44        21.09 o                         
  10  -2   5         44.45         63.65        24.09 o                         
  11  -2   5         68.09         99.46        33.54 o                         
 -13  -1   5         34.94         76.20        53.46 o                         
 -12  -1   5          3.04          7.14        23.49 o                         
 -11  -1   5        247.18        244.74        35.89 o                         
 -10  -1   5         23.37          3.49        18.05 o                         
  -9  -1   5        400.32        435.47        40.98 o                         
  -8  -1   5         99.24        105.61        23.51 o                         
  -7  -1   5         12.81         10.44        10.62 o                         
  -6  -1   5         86.43        100.27        13.79 o                         
  -5  -1   5          3.42         11.44         9.17 o                         
  -4  -1   5         64.72         70.14         5.47 o                         
  -3  -1   5        425.13        351.84        16.01 o                         
  -2  -1   5          9.83         11.29         3.73 o                         
  -1  -1   5          0.97          3.38         7.17 o                         
   0  -1   5       2520.87       2742.05        68.93 o                         
   1  -1   5        133.89        228.03        11.37 o                         
   2  -1   5        747.61        681.00        48.35 o                         
   3  -1   5         89.96         94.18         9.10 o                         
   4  -1   5         26.32         33.49         5.50 o                         
   5  -1   5         79.41         69.30         9.65 o                         
   6  -1   5        102.77         88.43        15.36 o                         
   7  -1   5         80.04         68.64        14.40 o                         
   8  -1   5       1098.98       1309.67        97.89 o                         
   9  -1   5         84.41         69.71        20.41 o                         
  10  -1   5         21.09         43.16        40.32 o                         
  11  -1   5         27.68         34.43        27.94 o                         
 -13   0   5          6.37         -3.28        29.77 o                         
 -12   0   5        429.22        456.93        48.00 o                         
 -11   0   5          2.68         -4.48        17.07 o                         
 -10   0   5         10.96         56.84        45.38 o                         
  -9   0   5         20.02         15.32        13.50 o                         
  -8   0   5         57.63         56.49        24.56 o                         
  -7   0   5        200.18        136.79        24.57 o                         
  -6   0   5        148.67        131.04         9.72 o                         
  -5   0   5       5435.92       5516.99       148.77 o                         
  -3   0   5          2.20          1.02         4.95 o                         
  -2   0   5        949.68       1093.28        43.16 o                         
   0   0   5        308.57        348.20        20.52 o                         
   1   0   5        103.37        122.86        22.38 o                         
   2   0   5        356.83        481.02        24.98 o                         
   3   0   5        131.43        142.35        10.36 o                         
   4   0   5        122.28        106.42        16.78 o                         
   5   0   5         89.00         91.38        11.25 o                         
   6   0   5         65.01         57.35        10.76 o                         
   7   0   5        189.43        201.45        22.74 o                         
   8   0   5         39.34         43.12        17.42 o                         
   9   0   5          0.30         -1.04        19.07 o                         
  10   0   5          0.96         11.26        20.50 o                         
 -13   1   5        214.22        366.83        52.16 o                         
 -12   1   5          0.08         12.72        19.77 o                         
 -11   1   5         11.42         35.52        31.22 o                         
 -10   1   5         12.75         15.16        14.04 o                         
  -9   1   5         19.53         20.75        12.83 o                         
  -8   1   5         41.14         17.03        10.93 o                         
  -7   1   5        361.08        361.47        17.54 o                         
  -6   1   5          2.63         21.78         8.39 o                         
  -5   1   5        471.95        455.16        32.68 o                         
  -4   1   5         89.69         83.66        11.07 o                         
  -3   1   5       1359.48       1233.32        36.68 o                         
  -2   1   5         25.88         33.10         7.74 o                         
  -1   1   5          5.58         10.40         6.06 o                         
   0   1   5         24.29         53.67        13.21 o                         
   1   1   5         72.86         73.84        15.32 o                         
   2   1   5        278.79        286.82        15.41 o                         
   3   1   5         22.54         20.59         6.09 o                         
   4   1   5         12.24         10.50         6.11 o                         
   5   1   5          5.93          6.62        12.81 o                         
   6   1   5          1.21        -18.03        22.64 o                         
   7   1   5        183.55        224.89        36.79 o                         
   8   1   5          0.26         11.87        22.89 o                         
   9   1   5          2.89          4.38        14.76 o                         
  10   1   5          4.52         -1.57        17.37 o                         
 -13   2   5          3.34         64.68        27.53 o                         
 -12   2   5         23.65         16.61        19.91 o                         
 -11   2   5         13.11          1.67        16.38 o                         
 -10   2   5          2.58         40.98        22.78 o                         
  -9   2   5         18.73         41.63        16.23 o                         
  -8   2   5       3200.44       3117.87        80.47 o                         
  -7   2   5         72.96         76.33        10.49 o                         
  -6   2   5        240.66        244.44        23.65 o                         
  -5   2   5         37.11         42.94         5.41 o                         
  -4   2   5       2182.15       2017.58        45.14 o                         
  -3   2   5       2476.81       2561.69        69.80 o                         
  -2   2   5        432.11        469.25        18.29 o                         
   0   2   5        314.75        434.27        22.16 o                         
   1   2   5        145.66        119.22        11.03 o                         
   2   2   5        119.29        114.08        11.26 o                         
   3   2   5         12.50         26.29        16.27 o                         
   4   2   5         51.41         38.13        12.41 o                         
   5   2   5         44.19         39.55        14.90 o                         
   6   2   5        726.13        750.25        49.57 o                         
   7   2   5        954.74        918.12        50.79 o                         
   8   2   5          7.24        -16.62        16.62 o                         
   9   2   5         15.88         41.20        22.87 o                         
 -13   3   5          2.96         -5.34        19.18 o                         
 -12   3   5          0.02         -4.80        22.34 o                         
 -11   3   5         31.09         57.35        31.73 o                         
 -10   3   5        272.69        265.81        42.00 o                         
  -9   3   5        578.01        555.30       100.79 o                         
  -8   3   5          0.64          3.11        13.06 o                         
  -7   3   5         42.15         74.24        11.92 o                         
  -6   3   5        845.49        783.02        25.68 o                         
  -5   3   5        103.91         89.19         7.49 o                         
  -4   3   5         41.62         43.34         9.78 o                         
  -3   3   5        123.74        111.15        11.11 o                         
  -2   3   5        514.19        489.18        27.80 o                         
  -1   3   5       1072.09       1157.13        35.45 o                         
   0   3   5        542.60        702.16        27.48 o                         
   1   3   5        176.44        127.97        27.55 o                         
   2   3   5        112.62        130.00        14.52 o                         
   3   3   5         45.46         37.18        12.70 o                         
   4   3   5        395.30        440.86        20.66 o                         
   5   3   5          0.49         -0.62        11.61 o                         
   6   3   5        174.68        137.81        20.72 o                         
   7   3   5         11.98         24.06        16.55 o                         
   8   3   5        479.79        406.86        65.29 o                         
   9   3   5        122.87         87.13        26.35 o                         
 -13   4   5         55.97         80.41        23.55 o                         
 -12   4   5        134.53        120.17        32.75 o                         
 -11   4   5        254.94        260.36        63.18 o                         
 -10   4   5        100.49         91.56        21.98 o                         
  -9   4   5        119.37        120.30        19.58 o                         
  -8   4   5        188.72        195.41        14.92 o                         
  -7   4   5         40.22         43.22        16.45 o                         
  -6   4   5         83.64         83.56        14.85 o                         
  -5   4   5         60.11         50.20         8.49 o                         
  -3   4   5         47.23         73.42        11.62 o                         
  -2   4   5         29.78         42.29        13.20 o                         
  -1   4   5         63.76         73.09        14.97 o                         
   0   4   5         47.55         77.27        17.87 o                         
   1   4   5        305.20        263.61        21.54 o                         
   2   4   5          7.47         13.49         7.96 o                         
   3   4   5       7498.13       8696.98       303.73 o                         
   4   4   5       1139.57       1276.93       105.79 o                         
   5   4   5          0.34         -4.15        17.03 o                         
   6   4   5         20.17         27.86        16.42 o                         
   7   4   5          0.22         10.90        16.61 o                         
   8   4   5          0.05         13.97        18.68 o                         
 -13   5   5         25.90         62.01        35.08 o                         
 -12   5   5        135.58        135.60        23.57 o                         
 -11   5   5          0.05          4.29        18.49 o                         
 -10   5   5          6.21         69.06        16.34 o                         
  -9   5   5         15.82         24.16        19.36 o                         
  -8   5   5        556.13        536.65        33.44 o                         
  -7   5   5        220.92        191.90        20.03 o                         
  -6   5   5         30.79         43.29        13.32 o                         
  -5   5   5         15.44         25.77        12.58 o                         
  -4   5   5         13.92         36.02        13.46 o                         
  -3   5   5        205.22        224.32        30.93 o                         
  -2   5   5         83.32         73.61        13.68 o                         
  -1   5   5          1.46         30.46        12.93 o                         
   0   5   5         29.28         49.88        12.82 o                         
   1   5   5         43.95         59.59        20.42 o                         
   2   5   5        285.65        260.28        24.22 o                         
   3   5   5        163.49        140.59        17.03 o                         
   4   5   5          6.91          1.65        10.03 o                         
   5   5   5         39.19         25.64        36.36 o                         
   8   5   5         19.82        -11.94        35.52 o                         
 -13   6   5          0.03         17.69        24.60 o                         
 -12   6   5         90.67         68.22        21.35 o                         
 -11   6   5        152.12        164.33        23.48 o                         
 -10   6   5         93.38        115.87        32.90 o                         
  -9   6   5         17.80         30.42        18.34 o                         
  -8   6   5         15.12         19.29        13.61 o                         
  -7   6   5        245.45        182.32        30.06 o                         
  -6   6   5        472.22        369.34        35.96 o                         
  -5   6   5         82.28         87.49        15.82 o                         
  -4   6   5        187.53        134.62        22.96 o                         
  -3   6   5         46.57         44.56        52.99 o                         
  -2   6   5          3.54        -10.92        20.82 o                         
  -1   6   5        117.85        127.96        23.76 o                         
   0   6   5       5065.15       4623.90       546.64 o                         
   1   6   5          8.75          7.81        10.57 o                         
   2   6   5         50.25         86.79        15.65 o                         
   3   6   5         14.90         14.03        15.06 o                         
   4   6   5        151.79        150.23        20.68 o                         
   5   6   5        163.12        155.13        26.00 o                         
   6   6   5         23.91         36.22        34.50 o                         
   7   6   5        132.82        156.92        56.55 o                         
 -13   7   5          0.02         15.27        20.04 o                         
 -12   7   5         61.51        102.74        24.55 o                         
 -11   7   5          4.16         21.14        18.02 o                         
 -10   7   5          0.17          6.32        12.64 o                         
  -9   7   5          0.02         -6.08        12.48 o                         
  -7   7   5        219.30        234.37        28.87 o                         
  -6   7   5        248.34        260.42        32.79 o                         
  -5   7   5         10.10         18.36         9.64 o                         
  -4   7   5         13.18          4.67        21.21 o                         
  -3   7   5        176.86        141.05        38.72 o                         
  -2   7   5        299.81        330.39        23.07 o                         
  -1   7   5         14.73        -13.21        13.21 o                         
   0   7   5         27.87         17.80        12.63 o                         
   1   7   5        734.23        748.24        73.00 o                         
   2   7   5        244.05        202.34        38.87 o                         
   3   7   5         78.47         93.38        29.11 o                         
   4   7   5          1.11         -7.79        23.80 o                         
   5   7   5          0.17         -0.43        15.49 o                         
   6   7   5          3.88         29.91        38.72 o                         
 -12   8   5         65.88         49.03        22.93 o                         
 -11   8   5         42.98         12.08        28.09 o                         
  -9   8   5         51.17         34.73        18.36 o                         
  -8   8   5          1.55         18.68        29.44 o                         
  -7   8   5          2.78         25.20        19.16 o                         
  -6   8   5         26.03         28.77        13.49 o                         
  -5   8   5         93.87         90.15        15.56 o                         
  -4   8   5          3.73          3.64        12.68 o                         
  -3   8   5        181.63        167.14        25.98 o                         
  -2   8   5        761.95        644.88        40.95 o                         
  -1   8   5          7.22         13.39        19.36 o                         
   0   8   5        107.72        127.44        35.74 o                         
   1   8   5         10.65        -26.64        26.64 o                         
   2   8   5         60.84         21.98        26.93 o                         
   3   8   5        221.37        213.95        33.12 o                         
   4   8   5          0.01         -1.70        18.06 o                         
   5   8   5         52.58         57.72        37.56 o                         
 -12   9   5          0.74         11.57        26.64 o                         
 -11   9   5         17.36         13.73        21.74 o                         
 -10   9   5        232.94        182.59        34.32 o                         
  -9   9   5        576.29        549.41        35.55 o                         
  -8   9   5         17.77         26.01        14.84 o                         
  -7   9   5          1.82        -13.76        20.31 o                         
  -6   9   5         64.79         60.26        18.61 o                         
  -5   9   5        271.62        199.88        40.87 o                         
  -4   9   5         46.22         43.38        20.30 o                         
  -3   9   5        104.09         89.04        23.32 o                         
  -2   9   5       1518.95       1413.29        70.30 o                         
  -1   9   5          0.55         14.01        18.10 o                         
   0   9   5        547.67        474.11        64.12 o                         
   1   9   5        160.31        141.05        37.56 o                         
   3   9   5          2.72          2.38        17.05 o                         
   4   9   5         23.98         24.65        27.38 o                         
 -11  10   5          0.32          9.24        33.41 o                         
 -10  10   5         34.42         79.33        40.83 o                         
  -9  10   5          8.49         11.21        20.31 o                         
  -8  10   5         37.11         27.44        39.52 o                         
  -7  10   5         92.18         61.76        21.16 o                         
  -6  10   5        225.84        193.92        29.01 o                         
  -5  10   5         18.28         55.39        36.54 o                         
  -4  10   5         16.92          9.74        21.05 o                         
  -3  10   5        288.15        301.91        57.35 o                         
  -2  10   5         39.67         24.58        20.39 o                         
  -1  10   5         34.32         21.69        37.34 o                         
   0  10   5        112.33        150.85        31.30 o                         
   1  10   5         49.27         26.18        47.67 o                         
   2  10   5        158.71        124.82        29.52 o                         
 -10  11   5          6.02        -21.33        36.39 o                         
  -7  11   5         30.94         16.89        38.72 o                         
  -6  11   5          0.03          0.88        21.64 o                         
  -5  11   5        837.08        790.14        87.78 o                         
  -4  11   5        164.36        183.68        32.39 o                         
  -3  11   5          8.64          3.02        19.71 o                         
  -2  11   5          8.27         16.11        21.41 o                         
  -1  11   5          2.01         23.22        39.78 o                         
   0  11   5         47.98         82.06        34.39 o                         
  -6  12   5         29.29         42.51        43.82 o                         
  -5  12   5        185.50        182.03        78.17 o                         
  -4  12   5        102.02        112.60        60.48 o                         
  -3  12   5         52.47         55.90        55.90 o                         
  -2  12   5          4.01         64.12        60.34 o                         
  -1  12   5          2.62         41.63        58.88 o                         
   0 -15   6          2.37        135.09        95.71 o                         
   1 -15   6         42.10         69.70        45.25 o                         
   2 -15   6         84.06        150.36        53.51 o                         
   4 -15   6        123.13        185.23        49.90 o                         
   5 -15   6         76.16        250.45        72.71 o                         
  -3 -14   6         84.19         49.39        47.24 o                         
  -2 -14   6          2.96         -9.45        37.23 o                         
  -1 -14   6         33.50         21.86        37.35 o                         
   0 -14   6         41.63         18.25        50.77 o                         
   1 -14   6          5.71         26.56        37.51 o                         
   2 -14   6          0.28          2.95        24.98 o                         
   3 -14   6        108.11        798.12       444.38 o                         
   4 -14   6          0.62          4.44        36.90 o                         
   5 -14   6         62.64         54.08        32.76 o                         
   6 -14   6         34.84         32.80        30.76 o                         
   7 -14   6         19.14         -7.57        34.72 o                         
  -5 -13   6          0.37         11.21        60.19 o                         
  -4 -13   6          0.40         11.51        31.41 o                         
  -3 -13   6         13.26         -1.63        60.77 o                         
  -2 -13   6         15.74         -1.67        39.01 o                         
  -1 -13   6        192.65        228.89        53.49 o                         
   0 -13   6        461.40        632.85        75.28 o                         
   1 -13   6         10.02         33.82        31.66 o                         
   2 -13   6        624.39        831.65        90.76 o                         
   3 -13   6         10.40         31.88        40.32 o                         
   4 -13   6        196.86        217.37        42.03 o                         
   5 -13   6         61.48         79.04        45.13 o                         
   6 -13   6          0.49          4.15        19.58 o                         
   7 -13   6          0.23          8.11        23.71 o                         
   8 -13   6         38.94         39.98        28.72 o                         
  -6 -12   6         32.11         77.37        69.80 o                         
  -5 -12   6         18.33         50.52        46.62 o                         
  -4 -12   6         97.83        113.35        65.07 o                         
  -3 -12   6        146.68        183.12        65.87 o                         
  -2 -12   6        115.85        110.12        69.95 o                         
  -1 -12   6          9.86        -13.90        42.00 o                         
   0 -12   6         83.02         73.88        36.36 o                         
   1 -12   6        229.19        255.88        51.89 o                         
   2 -12   6         85.41        132.51        52.40 o                         
   3 -12   6         45.62         90.17        31.01 o                         
   4 -12   6         38.06         63.47        32.24 o                         
   5 -12   6          4.87         19.91        23.91 o                         
   6 -12   6        127.31        176.86        49.27 o                         
   7 -12   6        272.41        340.58        61.57 o                         
   8 -12   6          0.44          2.30        16.22 o                         
   9 -12   6          0.54         11.31        21.53 o                         
  -7 -11   6          7.15          3.65        27.44 o                         
  -6 -11   6         13.36         27.29        41.85 o                         
  -5 -11   6         26.69         37.36        22.36 o                         
  -4 -11   6         47.36          4.29        40.54 o                         
  -3 -11   6          0.76        -17.82        17.82 o                         
  -2 -11   6          7.00        -25.38        26.87 o                         
  -1 -11   6        987.73       1460.90       145.68 o                         
   0 -11   6        618.61        705.28        70.78 o                         
   1 -11   6          0.05         -5.77        18.74 o                         
   2 -11   6         25.07         53.83        36.46 o                         
   3 -11   6        102.22        117.77        26.46 o                         
   4 -11   6         53.04         81.32        24.91 o                         
   5 -11   6          0.02         23.91        20.99 o                         
   6 -11   6          2.65         -8.58        18.06 o                         
   7 -11   6          1.45          3.67        16.88 o                         
   8 -11   6          0.25          5.52        17.83 o                         
   9 -11   6         38.58         31.29        22.19 o                         
  -8 -10   6         97.30        235.41        66.21 o                         
  -7 -10   6         27.76         53.94        37.15 o                         
  -6 -10   6          0.41         -8.57        25.26 o                         
  -5 -10   6        209.85        163.69        42.80 o                         
  -4 -10   6        653.98        685.77        88.29 o                         
  -3 -10   6         28.84         39.97        18.20 o                         
  -2 -10   6       2175.69       2927.72       192.95 o                         
  -1 -10   6        672.63        777.79        58.36 o                         
   0 -10   6         69.16         89.06        28.86 o                         
   1 -10   6          6.29          8.02        15.35 o                         
   2 -10   6         82.44         71.36        50.26 o                         
   3 -10   6          0.09        -21.47        24.16 o                         
   4 -10   6        160.76        211.85        28.93 o                         
   5 -10   6        413.76        421.75        37.91 o                         
   6 -10   6         94.18        117.29        39.27 o                         
   7 -10   6         48.87         45.64        22.89 o                         
   8 -10   6         30.89         11.43        25.47 o                         
   9 -10   6         34.13         45.16        49.53 o                         
  10 -10   6         12.93         21.33        19.90 o                         
  -9  -9   6          5.72         20.02        63.83 o                         
  -7  -9   6        134.35        181.38        63.83 o                         
  -6  -9   6         71.31         57.94        60.99 o                         
  -5  -9   6          8.60         10.60        14.17 o                         
  -4  -9   6         69.93        115.36        45.78 o                         
  -3  -9   6       1262.27       1714.56       143.17 o                         
  -2  -9   6       1941.10       2406.67       236.15 o                         
  -1  -9   6        194.93        260.18       103.57 o                         
   0  -9   6          1.19         -2.18        15.87 o                         
   1  -9   6         13.95         29.81        22.82 o                         
   2  -9   6        312.02        248.63        33.55 o                         
   3  -9   6        229.28        237.81        25.46 o                         
   4  -9   6         43.17        105.93        20.67 o                         
   5  -9   6         16.76         15.56        15.28 o                         
   6  -9   6         14.28         25.89        15.94 o                         
   7  -9   6         78.79         88.94        27.44 o                         
   8  -9   6        199.62        221.33        36.54 o                         
   9  -9   6        137.96        115.02        46.95 o                         
 -10  -8   6        124.36        174.75        96.37 o                         
  -9  -8   6         34.65         69.83        47.02 o                         
  -8  -8   6          0.98         27.98        33.25 o                         
  -7  -8   6         98.33        105.17        35.15 o                         
  -6  -8   6         97.60         75.52        20.13 o                         
  -5  -8   6       1871.47       1602.84        58.82 o                         
  -4  -8   6       1857.74       1548.35        67.26 o                         
  -3  -8   6        170.21        145.65        24.72 o                         
  -2  -8   6        390.84        383.42        66.89 o                         
  -1  -8   6         85.03         73.16        43.74 o                         
   0  -8   6        904.43       1011.10        57.79 o                         
   1  -8   6        354.24        432.28        28.25 o                         
   2  -8   6       1039.07       1069.48        57.72 o                         
   3  -8   6         40.27         41.36        14.82 o                         
   4  -8   6         16.67         19.00        17.40 o                         
   5  -8   6         45.08         63.25        17.55 o                         
   6  -8   6          3.98          8.59        13.45 o                         
   7  -8   6         86.13        128.10        33.26 o                         
   8  -8   6          1.77         11.93        14.85 o                         
   9  -8   6        131.18        140.18        35.23 o                         
  10  -8   6         45.91         23.24        18.77 o                         
  11  -8   6          1.27        -24.31        31.08 o                         
 -11  -7   6          0.85         37.34        71.11 o                         
 -10  -7   6        108.07        279.33        90.18 o                         
  -9  -7   6        101.18         82.89        43.16 o                         
  -8  -7   6         60.30         96.81        41.04 o                         
  -7  -7   6         10.64         41.73        27.72 o                         
  -6  -7   6        307.82        326.58        35.64 o                         
  -5  -7   6        630.08        628.80        33.14 o                         
  -4  -7   6        227.28        195.99        22.96 o                         
  -3  -7   6        107.41         99.71        14.71 o                         
  -2  -7   6         27.20         39.84        10.00 o                         
  -1  -7   6        529.12        648.21        50.58 o                         
   0  -7   6        901.28        943.83        47.05 o                         
   1  -7   6        331.62        316.54        20.67 o                         
   2  -7   6         70.40         77.94        18.52 o                         
   3  -7   6         60.25         49.17        11.06 o                         
   4  -7   6        181.19        169.46        20.23 o                         
   5  -7   6        398.04        366.58        39.70 o                         
   6  -7   6        193.56        157.07        27.58 o                         
   7  -7   6         20.97         17.85        10.46 o                         
  10  -7   6         56.88         63.29        38.17 o                         
 -11  -6   6         54.17         47.49        59.10 o                         
 -10  -6   6         18.99         24.49        34.71 o                         
  -9  -6   6          2.88         32.10        47.31 o                         
  -8  -6   6        166.93        257.93        44.99 o                         
  -7  -6   6        815.18        894.89       119.18 o                         
  -6  -6   6       3490.53       4136.36       196.88 o                         
  -5  -6   6         26.40         23.93        11.28 o                         
  -4  -6   6          0.84         12.71        15.38 o                         
  -3  -6   6        774.04        646.63        43.17 o                         
  -2  -6   6        464.48        521.82        38.25 o                         
  -1  -6   6         21.74         82.74        14.70 o                         
   0  -6   6         51.61        104.66        24.60 o                         
   1  -6   6        551.76        642.75        27.99 o                         
   2  -6   6        295.68        325.25        26.02 o                         
   3  -6   6        346.84        335.42        21.03 o                         
   4  -6   6        287.09        265.00        34.69 o                         
   5  -6   6         38.23         25.47        17.54 o                         
   6  -6   6        379.54        324.03        40.98 o                         
   7  -6   6         58.55         74.79        18.98 o                         
   8  -6   6         39.57         90.76        23.95 o                         
   9  -6   6          9.82         16.57        15.89 o                         
  10  -6   6          0.06        -16.23        37.05 o                         
  11  -6   6          5.86         -9.24        25.11 o                         
 -12  -5   6          1.47         22.34        46.49 o                         
 -11  -5   6          1.54         11.97        35.33 o                         
 -10  -5   6          0.02         12.49        41.01 o                         
  -9  -5   6          4.43         -5.75        23.96 o                         
  -8  -5   6        286.26        302.07        42.91 o                         
  -7  -5   6        978.76       1078.60        64.78 o                         
  -6  -5   6        151.75        121.69        32.24 o                         
  -5  -5   6        176.77        151.26        15.40 o                         
  -4  -5   6        253.45        219.66        18.75 o                         
  -3  -5   6         36.13         49.53         8.85 o                         
  -2  -5   6        165.66        130.38        11.82 o                         
  -1  -5   6         67.72         57.36        11.37 o                         
   0  -5   6         18.73          5.85         7.62 o                         
   1  -5   6          1.23         -2.61         7.12 o                         
   2  -5   6         11.95         26.27        12.59 o                         
   3  -5   6        210.45        222.82        17.54 o                         
   4  -5   6        178.56        188.03        23.85 o                         
   5  -5   6        197.12        202.41        33.04 o                         
   6  -5   6       1038.55        757.46        39.11 o                         
   7  -5   6        120.37        114.42        27.80 o                         
   8  -5   6          0.01          7.91        12.94 o                         
   9  -5   6          1.40         15.87        29.40 o                         
  10  -5   6         25.47         23.36        20.72 o                         
  11  -5   6          0.65         21.48        25.15 o                         
 -12  -4   6         32.48        108.28        56.44 o                         
 -11  -4   6         40.22         10.52        29.77 o                         
 -10  -4   6          4.71          5.31        39.01 o                         
  -9  -4   6       1680.20       2041.33        98.01 o                         
  -8  -4   6        749.23        890.13        89.27 o                         
  -7  -4   6          9.02         55.02        28.09 o                         
  -6  -4   6         12.01         13.66        15.48 o                         
  -5  -4   6          0.47         -9.61        19.36 o                         
  -4  -4   6        447.30        410.05        22.67 o                         
  -3  -4   6        156.39        125.56        19.98 o                         
  -2  -4   6       1037.18       1140.34        30.99 o                         
  -1  -4   6        483.92        540.36        32.59 o                         
   0  -4   6        208.11        177.97        21.63 o                         
   1  -4   6        742.41        862.14        36.76 o                         
   2  -4   6         47.92         57.05         7.78 o                         
   3  -4   6        426.42        484.57        24.13 o                         
   4  -4   6          1.25          5.10        11.41 o                         
   5  -4   6        178.28        173.30        17.75 o                         
   6  -4   6        247.43        240.70        32.39 o                         
   7  -4   6          4.18         15.13        15.30 o                         
   8  -4   6        140.65         96.35        88.87 o                         
   9  -4   6          0.40         -1.03         9.74 o                         
  10  -4   6         29.46         54.51        22.50 o                         
  11  -4   6         46.29        100.37        58.23 o                         
 -12  -3   6         11.09        -25.51        29.87 o                         
 -11  -3   6        946.51       1259.17        91.50 o                         
 -10  -3   6        421.60        400.78       101.24 o                         
  -9  -3   6       1441.79       1634.41        78.24 o                         
  -8  -3   6        196.36        237.84        28.99 o                         
  -7  -3   6        541.37        582.27        48.91 o                         
  -6  -3   6        631.98        675.83        34.84 o                         
  -5  -3   6         86.04         76.41        17.10 o                         
  -4  -3   6         93.32         92.03         8.10 o                         
  -3  -3   6       3082.34       3418.43        66.07 o                         
  -2  -3   6        678.89        564.77        19.56 o                         
  -1  -3   6        730.35        698.19        17.15 o                         
   0  -3   6        873.23        923.70        32.75 o                         
   1  -3   6         61.74         71.84         9.61 o                         
   2  -3   6         78.50         88.01         8.87 o                         
   3  -3   6       1084.87       1099.28        33.38 o                         
   4  -3   6       2927.85       3554.69        66.57 o                         
   5  -3   6         29.06         39.16        13.72 o                         
   6  -3   6          7.31         -2.03         6.58 o                         
   7  -3   6        195.22        159.04        93.34 o                         
   8  -3   6        221.49        138.07        37.85 o                         
   9  -3   6         50.85         57.66        19.19 o                         
  10  -3   6          1.45         -9.61        36.39 o                         
  11  -3   6         14.82         28.24        29.91 o                         
 -13  -2   6         47.89        178.03        59.17 o                         
 -12  -2   6        171.09        208.86        44.31 o                         
 -11  -2   6       1182.62       1416.30       131.59 o                         
 -10  -2   6          5.07        -12.99        18.27 o                         
  -9  -2   6        535.69        581.99        38.97 o                         
  -8  -2   6        337.69        288.70        36.61 o                         
  -7  -2   6          2.17         -0.83         5.09 o                         
  -6  -2   6         24.70         27.13        11.48 o                         
  -5  -2   6          6.58         16.03        10.01 o                         
  -4  -2   6         10.74          8.95         6.48 o                         
  -3  -2   6        160.79        119.00        11.60 o                         
  -2  -2   6         50.86         54.08         9.75 o                         
  -1  -2   6        937.90       1036.10        21.27 o                         
   0  -2   6        849.50        940.77        39.08 o                         
   1  -2   6        647.53        738.53        33.55 o                         
   2  -2   6       1026.55       1074.12        45.71 o                         
   3  -2   6        153.78        131.87         8.83 o                         
   4  -2   6          6.85          4.41         6.46 o                         
   5  -2   6        182.25         77.36        50.00 o                         
   6  -2   6         59.05         63.54        23.40 o                         
   7  -2   6         17.93         45.63        14.46 o                         
   8  -2   6          0.60         10.29         9.47 o                         
   9  -2   6          2.57         17.01        17.10 o                         
  10  -2   6         60.41         39.67        24.16 o                         
 -13  -1   6        218.83        309.84        68.42 o                         
 -12  -1   6        244.60        361.55        53.30 o                         
 -11  -1   6        258.01        398.93        59.32 o                         
 -10  -1   6        103.19        117.69        24.21 o                         
  -9  -1   6        745.13        821.07       166.89 o                         
  -8  -1   6        333.40        282.30        57.03 o                         
  -7  -1   6         69.60         58.51        10.94 o                         
  -6  -1   6       3190.59       3471.63       108.81 o                         
  -5  -1   6        636.60        578.10        37.70 o                         
  -4  -1   6        553.34        495.63        42.65 o                         
  -3  -1   6        425.16        398.19        15.11 o                         
  -2  -1   6         23.67         37.99         8.95 o                         
  -1  -1   6        121.87        111.24        14.15 o                         
   0  -1   6          0.49         -0.69         5.93 o                         
   2  -1   6         11.98         22.72         6.64 o                         
   3  -1   6        123.97        133.81        15.21 o                         
   4  -1   6         74.06         64.93        17.43 o                         
   5  -1   6         21.51         25.34         8.45 o                         
   6  -1   6        167.77        155.02        24.64 o                         
   7  -1   6          0.06          5.97         9.90 o                         
   8  -1   6        511.46        448.03        32.95 o                         
   9  -1   6          9.58         14.70        22.49 o                         
 -13   0   6         36.88         30.93        39.67 o                         
 -12   0   6         37.26         48.51        46.07 o                         
 -11   0   6         93.74        108.52        24.22 o                         
 -10   0   6         65.68         42.65        18.06 o                         
  -9   0   6          8.71         38.27        13.74 o                         
  -8   0   6         70.89         65.47        13.53 o                         
  -7   0   6         77.36         70.95         8.37 o                         
  -6   0   6        374.41        347.74        18.43 o                         
  -5   0   6        276.16        214.14        16.85 o                         
  -4   0   6          4.45         -3.95         4.87 o                         
  -3   0   6         16.16          6.69         4.26 o                         
  -2   0   6        110.97        103.91         9.61 o                         
  -1   0   6       1596.31       1797.99        85.45 o                         
   0   0   6       1077.42       1146.82        30.25 o                         
   1   0   6        315.32        358.56        16.05 o                         
   2   0   6         59.80         48.05         5.17 o                         
   3   0   6       1009.87       1252.75        36.57 o                         
   4   0   6        481.39        471.90        53.48 o                         
   5   0   6        150.37        132.67        17.43 o                         
   6   0   6          0.17         -5.39        13.65 o                         
   7   0   6         32.79         15.51        25.87 o                         
   8   0   6        148.66        128.26        41.23 o                         
   9   0   6         38.70         21.98        23.00 o                         
  10   0   6          3.26        -18.25        19.72 o                         
 -13   1   6          1.73         28.81        34.24 o                         
 -12   1   6          7.81         38.91        19.74 o                         
 -11   1   6          1.02          0.95        13.92 o                         
 -10   1   6          2.28        -11.06        18.85 o                         
  -9   1   6        340.76        353.62        30.24 o                         
  -8   1   6          0.58         -2.90         6.43 o                         
  -7   1   6         77.90         84.64        12.09 o                         
  -6   1   6          0.50         -5.60        10.77 o                         
  -5   1   6         98.10         83.36        12.88 o                         
  -4   1   6         40.53         28.99         4.80 o                         
  -3   1   6       1694.97       1590.25        49.42 o                         
  -2   1   6       2453.12       2892.96       104.88 o                         
  -1   1   6        429.66        562.25        35.52 o                         
   0   1   6        598.17        715.94        40.18 o                         
   1   1   6        627.49        622.22        36.39 o                         
   2   1   6        374.92        441.58        28.97 o                         
   3   1   6         11.71          1.94        12.23 o                         
   4   1   6         20.74         16.58         7.14 o                         
   5   1   6       1496.61       1592.42        79.34 o                         
   6   1   6        293.60        308.30        20.81 o                         
   7   1   6        104.07         90.88        23.55 o                         
   8   1   6         31.81         19.02        25.80 o                         
   9   1   6          0.01          3.71        20.93 o                         
 -13   2   6         50.25         22.35        24.18 o                         
 -12   2   6         24.92         34.86        30.71 o                         
 -11   2   6          0.33         30.34        17.43 o                         
 -10   2   6         18.87         30.67        17.03 o                         
  -9   2   6         51.04         60.16        11.49 o                         
  -8   2   6        106.63        110.60        15.08 o                         
  -7   2   6        278.14        251.14        12.79 o                         
  -6   2   6          3.62          4.73         8.17 o                         
  -5   2   6        124.75        110.12        17.03 o                         
  -4   2   6        265.46        215.06        14.23 o                         
  -3   2   6       2037.59       2209.16        54.81 o                         
  -2   2   6        773.66        832.21        43.31 o                         
  -1   2   6          7.05         40.50         9.73 o                         
   0   2   6          0.43          8.30        12.23 o                         
   1   2   6         70.79         68.67        11.12 o                         
   2   2   6        105.74        107.79        18.49 o                         
   3   2   6          5.62        -13.76        13.76 o                         
   4   2   6        178.96        217.79        17.05 o                         
   5   2   6         42.08         48.57        10.58 o                         
   6   2   6        135.03        117.18        33.70 o                         
   7   2   6        532.85        533.52        28.51 o                         
   8   2   6         81.02         65.48        21.82 o                         
   9   2   6         10.19         27.29        25.11 o                         
 -13   3   6         18.19          6.91        30.06 o                         
 -12   3   6          1.49          7.20        17.50 o                         
 -11   3   6         31.86         34.41        17.22 o                         
 -10   3   6          2.54          2.06        10.38 o                         
  -9   3   6         40.68         37.07        17.72 o                         
  -8   3   6         17.96         10.02         7.31 o                         
  -7   3   6          0.22         -6.69         6.73 o                         
  -6   3   6        233.16        214.92        28.09 o                         
  -5   3   6         50.49         31.83         7.61 o                         
  -4   3   6         53.43         47.11        10.31 o                         
  -3   3   6        377.25        393.05        30.61 o                         
  -2   3   6       1185.98       1239.80        60.70 o                         
  -1   3   6       1754.49       1982.79        82.61 o                         
   0   3   6       1016.36       1074.56        39.84 o                         
   1   3   6          0.36         10.71        21.91 o                         
   2   3   6        496.65        573.22        31.92 o                         
   3   3   6        354.99        353.84        25.60 o                         
   4   3   6        170.97        182.05        21.14 o                         
   5   3   6         57.19         82.53        13.34 o                         
   6   3   6         57.58         49.82        18.97 o                         
   7   3   6         31.03         35.03        19.69 o                         
   8   3   6         12.15         45.40        23.15 o                         
 -13   4   6         61.65         84.65        37.56 o                         
 -12   4   6         13.10         12.08        24.31 o                         
 -11   4   6        673.72        620.04        62.67 o                         
 -10   4   6        258.48        293.32        43.82 o                         
  -9   4   6         41.81         43.94        13.64 o                         
  -8   4   6         81.01         82.03        20.67 o                         
  -7   4   6        335.45        280.85        18.08 o                         
  -6   4   6          0.01        -16.52        16.52 o                         
  -5   4   6          1.14          7.26        10.91 o                         
  -4   4   6        785.36        963.12       119.11 o                         
  -3   4   6        808.28        938.35        39.87 o                         
  -2   4   6         65.29         50.73        18.20 o                         
  -1   4   6         14.79        -14.05        16.01 o                         
   0   4   6        118.44        136.94        21.43 o                         
   1   4   6        471.25        489.64        27.74 o                         
   2   4   6        409.44        347.32        36.90 o                         
   3   4   6        488.34        468.43        97.53 o                         
   4   4   6          0.53         19.58        14.38 o                         
   5   4   6          0.81        -11.49        11.49 o                         
   6   4   6         23.06         -2.03        15.21 o                         
   8   4   6         14.03         20.67        39.01 o                         
 -13   5   6          1.38        -10.86        15.97 o                         
 -12   5   6         16.76          8.46        16.32 o                         
 -11   5   6          1.51          6.56        14.58 o                         
 -10   5   6        121.23        172.59        21.24 o                         
  -9   5   6        101.15        117.87        17.57 o                         
  -8   5   6        270.80        237.78        27.11 o                         
  -7   5   6        139.93         94.22        12.80 o                         
  -6   5   6        113.89         99.49        18.87 o                         
  -5   5   6         39.44         41.65        12.43 o                         
  -4   5   6         15.29         19.51        21.18 o                         
  -3   5   6        130.79        158.68        33.41 o                         
  -2   5   6          0.32         -7.75        13.97 o                         
  -1   5   6         40.50         82.46        24.96 o                         
   0   5   6          9.16         -4.67        11.56 o                         
   1   5   6          1.05          9.79        19.32 o                         
   2   5   6         34.29         63.21        17.10 o                         
   3   5   6          0.49        -10.71        13.50 o                         
   4   5   6         17.86         34.06        23.29 o                         
   5   5   6        183.63        205.03        37.34 o                         
   6   5   6         91.00         36.68        38.36 o                         
   7   5   6         23.25        -19.00        30.71 o                         
 -13   6   6          1.28          6.92        17.11 o                         
 -12   6   6         35.55         12.23        22.34 o                         
 -11   6   6         11.86         -5.09        23.00 o                         
 -10   6   6        110.21        108.90        20.44 o                         
  -9   6   6         52.26         40.42        13.95 o                         
  -8   6   6          0.12          8.92         9.67 o                         
  -7   6   6        892.62        750.25        53.42 o                         
  -6   6   6       1063.04       1142.67        53.44 o                         
  -5   6   6        880.14        958.05        50.87 o                         
  -4   6   6        214.65        264.87        29.38 o                         
  -3   6   6         69.08        110.41        33.04 o                         
  -2   6   6          3.01        -10.26        22.34 o                         
  -1   6   6        520.71        449.35        35.06 o                         
   0   6   6       2033.33       2474.40       241.39 o                         
   1   6   6       1405.82       1377.15        65.71 o                         
   2   6   6          1.21         20.44        18.46 o                         
   3   6   6          0.09         -8.08        19.14 o                         
   4   6   6         23.43         14.70        31.08 o                         
   5   6   6          6.87         -2.93        18.51 o                         
   6   6   6         22.59         29.62        34.21 o                         
 -12   7   6         70.69         73.76        25.55 o                         
 -11   7   6         22.30         44.62        34.57 o                         
 -10   7   6          3.65         -6.00        12.61 o                         
  -8   7   6          0.14        -24.31        26.78 o                         
  -7   7   6         41.16         48.08        25.87 o                         
  -6   7   6         20.52         -8.17        18.78 o                         
  -5   7   6          2.26         -9.12        10.36 o                         
  -4   7   6          0.02        -15.31        17.96 o                         
  -3   7   6        122.31        122.30        25.81 o                         
  -2   7   6        164.85        193.60        54.15 o                         
  -1   7   6         79.51        119.15        28.35 o                         
   0   7   6         28.89         29.89        21.50 o                         
   1   7   6          0.60        -18.54        18.54 o                         
   2   7   6         63.11         62.27        23.44 o                         
   3   7   6         23.82         17.54        22.78 o                         
   4   7   6          1.82        -12.58        20.39 o                         
   5   7   6          0.04          8.59        27.95 o                         
 -12   8   6         22.25          5.27        20.52 o                         
 -11   8   6          8.08         18.79        16.68 o                         
 -10   8   6        165.22        188.44        56.70 o                         
  -9   8   6          1.77          9.39        27.58 o                         
  -8   8   6        125.52        121.37        18.39 o                         
  -7   8   6         42.53         31.52        15.34 o                         
  -6   8   6         15.66         -3.95        16.97 o                         
  -5   8   6         16.08         43.99        21.58 o                         
  -4   8   6          2.70         10.17        18.42 o                         
  -3   8   6       1888.24       2267.54       139.13 o                         
  -2   8   6       1116.45       1005.14        81.01 o                         
  -1   8   6         74.38        144.89        33.30 o                         
   0   8   6         54.15         61.50        43.56 o                         
   1   8   6         36.11         30.26        35.30 o                         
   2   8   6          3.23          9.10        31.73 o                         
   3   8   6         30.89         43.03        23.17 o                         
   4   8   6        134.79        113.11        51.89 o                         
 -11   9   6          1.30         -6.91        24.31 o                         
  -9   9   6         60.80         53.99        20.55 o                         
  -8   9   6         35.29         -1.46        15.21 o                         
  -7   9   6         13.89         23.74        22.54 o                         
  -6   9   6          5.82         -3.68        17.28 o                         
  -5   9   6         67.94         52.26        35.52 o                         
  -4   9   6        135.03        130.14        45.93 o                         
  -3   9   6          7.62         39.33        23.01 o                         
  -2   9   6        397.16        331.53        63.58 o                         
  -1   9   6         39.15         69.73        29.08 o                         
   0   9   6        244.83        252.78        47.60 o                         
   1   9   6        119.00        160.56        54.88 o                         
   2   9   6          3.28        -24.38        24.38 o                         
   3   9   6          0.23         29.62        43.45 o                         
  -9  10   6          3.85          6.11        33.48 o                         
  -8  10   6         27.44         76.35        44.62 o                         
  -7  10   6        230.14        239.71        45.35 o                         
  -6  10   6        440.45        399.88        50.10 o                         
  -5  10   6          1.32        -15.97        24.60 o                         
  -4  10   6         49.05         34.01        24.75 o                         
  -3  10   6         54.49         26.63        21.28 o                         
  -2  10   6        114.58        139.89        44.11 o                         
  -1  10   6          0.20         -2.68        19.33 o                         
   0  10   6          7.31          2.36        40.03 o                         
   1  10   6          0.84         14.29        27.11 o                         
  -9  11   6          0.21         83.34        55.68 o                         
  -8  11   6          0.19         -5.09        39.01 o                         
  -7  11   6          3.24         24.31        38.72 o                         
  -6  11   6         16.14        -17.69        37.85 o                         
  -5  11   6        846.03        859.21       119.00 o                         
  -4  11   6          9.61         19.78        23.35 o                         
  -3  11   6          8.35        -23.32        25.07 o                         
  -2  11   6          0.17        -19.22        25.18 o                         
  -1  11   6         18.50          9.90        48.62 o                         
   0  11   6          3.24        -46.29        59.17 o                         
  -6  12   6         16.00         40.83        51.39 o                         
  -5  12   6         22.84         27.29        56.70 o                         
  -4  12   6         15.08         -4.66        48.76 o                         
  -1 -15   7          2.72        -44.62        62.30 o                         
   0 -15   7         16.03         -8.67        32.28 o                         
   1 -15   7         26.99         46.02        46.87 o                         
   2 -15   7          1.35        -26.70        39.15 o                         
   3 -15   7         19.65         41.63        54.88 o                         
   4 -15   7          8.98        -21.88        30.35 o                         
   5 -15   7          1.98          4.66        25.52 o                         
  -3 -14   7         15.48         78.35        50.19 o                         
  -2 -14   7         28.54         55.53        67.11 o                         
  -1 -14   7          5.58         63.98        54.22 o                         
   0 -14   7         40.79         20.96        43.02 o                         
   1 -14   7         64.57         85.97        38.12 o                         
   2 -14   7        285.66        383.24        55.90 o                         
   3 -14   7          1.59         -0.92        23.41 o                         
   4 -14   7         12.92         52.40        40.83 o                         
   5 -14   7         34.29         21.42        28.97 o                         
   6 -14   7          0.03          7.80        23.88 o                         
   7 -14   7         57.96         29.67        28.71 o                         
  -5 -13   7        198.61        336.41       117.55 o                         
  -4 -13   7         10.24         11.57        58.88 o                         
  -3 -13   7         17.32        -26.42        38.17 o                         
  -2 -13   7          5.48         -0.98        69.44 o                         
  -1 -13   7         50.28        119.73        59.17 o                         
   0 -13   7         13.94         13.56        28.74 o                         
   1 -13   7        178.74        242.54        48.76 o                         
   2 -13   7          0.39         32.79        28.28 o                         
   3 -13   7          0.03        -12.74        37.85 o                         
   4 -13   7        104.45         76.06        46.65 o                         
   5 -13   7         38.86         39.76        28.73 o                         
   6 -13   7          7.16         19.32        23.30 o                         
   7 -13   7         47.04         34.57        33.04 o                         
   8 -13   7          0.00         14.26        24.77 o                         
  -6 -12   7         15.84        -98.40       101.68 o                         
  -5 -12   7         72.31        122.72       100.19 o                         
  -4 -12   7         22.06         74.55        41.85 o                         
  -3 -12   7        142.39        223.30        50.29 o                         
  -2 -12   7         63.42         92.38        39.72 o                         
  -1 -12   7         81.94        227.16        77.73 o                         
   0 -12   7         26.72         54.26        31.47 o                         
   2 -12   7         62.51        143.00        32.31 o                         
   3 -12   7        113.00        172.70        33.46 o                         
   4 -12   7         32.26         46.14        33.92 o                         
   5 -12   7         38.80         83.30        42.07 o                         
   6 -12   7         15.91          9.61        28.97 o                         
   7 -12   7        116.33        119.73        51.24 o                         
   8 -12   7          8.14         45.00        23.63 o                         
   9 -12   7          2.52          1.97        30.06 o                         
  -7 -11   7          7.23          9.64        79.95 o                         
  -6 -11   7          0.49         62.81        46.95 o                         
  -5 -11   7          1.26        -41.63        44.33 o                         
  -4 -11   7          1.76         -1.32        22.49 o                         
  -3 -11   7         17.27          3.60        22.58 o                         
  -2 -11   7         68.42         99.12        32.61 o                         
  -1 -11   7         81.43        119.87        56.55 o                         
   0 -11   7        105.48        104.34        30.53 o                         
   1 -11   7         29.72         47.45        24.40 o                         
   2 -11   7          5.27          5.20        16.32 o                         
   3 -11   7         22.32          7.04        18.26 o                         
   5 -11   7         75.08         89.31        22.55 o                         
   6 -11   7          5.30         20.31        24.82 o                         
   7 -11   7         46.85         66.74        27.94 o                         
   8 -11   7          0.17         11.49        19.25 o                         
   9 -11   7         73.39         77.40        26.43 o                         
  -8 -10   7          1.54         29.76        40.19 o                         
  -7 -10   7         26.20        147.61        64.49 o                         
  -6 -10   7          0.47        -18.72        21.33 o                         
  -5 -10   7         42.21         28.24        24.16 o                         
  -4 -10   7        121.09        149.42        43.16 o                         
  -3 -10   7         38.00         77.33        17.50 o                         
  -2 -10   7        206.74        216.46        34.92 o                         
  -1 -10   7          3.19        -10.77        36.90 o                         
   0 -10   7         21.35         10.56        17.35 o                         
   1 -10   7          4.13         -7.48        16.88 o                         
   2 -10   7         53.01         55.61        33.37 o                         
   3 -10   7         81.26        100.25        23.88 o                         
   4 -10   7          3.10         11.62        16.54 o                         
   5 -10   7        174.50        173.08        28.12 o                         
   6 -10   7         15.45          4.30        13.77 o                         
   7 -10   7          0.17         -7.57        22.09 o                         
   8 -10   7          3.78          9.13        16.39 o                         
   9 -10   7         15.06         22.04        25.77 o                         
  10 -10   7         56.40         -5.97        23.00 o                         
  -9  -9   7          1.32         -4.61        33.10 o                         
  -8  -9   7         21.19         -5.46        28.66 o                         
  -7  -9   7        134.22        156.00        38.83 o                         
  -6  -9   7         36.86         81.51        31.48 o                         
  -5  -9   7         37.23         49.19        21.80 o                         
  -4  -9   7       1044.36       1027.85        76.53 o                         
  -3  -9   7          0.09         -8.32        18.79 o                         
  -2  -9   7       1042.23       1223.13        68.34 o                         
  -1  -9   7        706.85       1011.82       127.70 o                         
   0  -9   7        253.34        265.21        53.42 o                         
   1  -9   7         65.53        103.40        47.02 o                         
   3  -9   7         51.38         84.50        20.55 o                         
   4  -9   7          0.40         14.76        16.78 o                         
   5  -9   7         24.21         36.04        16.33 o                         
   6  -9   7          1.09         16.01        15.99 o                         
   7  -9   7         11.47         18.76        20.09 o                         
   8  -9   7        666.23        728.79       127.48 o                         
   9  -9   7          1.43        -18.57        18.57 o                         
  10  -9   7         37.93         51.89        23.61 o                         
 -10  -8   7         31.59         12.25        39.28 o                         
  -9  -8   7         61.42        113.40        67.11 o                         
  -8  -8   7         12.38         -0.12        36.86 o                         
  -7  -8   7         15.84          3.54        27.37 o                         
  -6  -8   7         88.30        106.39        20.80 o                         
  -5  -8   7        710.69        664.88        43.30 o                         
  -4  -8   7         33.58         30.44        13.34 o                         
  -3  -8   7          1.22         -3.73        31.15 o                         
  -2  -8   7        431.97        426.13        79.19 o                         
  -1  -8   7         20.51         58.20        27.33 o                         
   0  -8   7        941.56       1037.29        46.08 o                         
   1  -8   7       1395.08       1611.27        57.76 o                         
   2  -8   7         14.63         38.34        23.36 o                         
   3  -8   7          0.33         -3.61        23.07 o                         
   4  -8   7         13.57         40.52        28.35 o                         
   5  -8   7        134.90        139.03        33.99 o                         
   6  -8   7         47.41         37.32        16.70 o                         
   7  -8   7         52.81         63.69        27.15 o                         
   8  -8   7         18.79         39.14        19.67 o                         
   9  -8   7          0.55        -11.48        16.41 o                         
  10  -8   7         63.23         82.68        36.03 o                         
 -11  -7   7          9.79        -28.97        60.19 o                         
 -10  -7   7         28.37         31.31        44.89 o                         
  -9  -7   7         20.88         20.91        33.51 o                         
  -8  -7   7          7.77         16.82        27.25 o                         
  -7  -7   7        433.23        353.88        50.11 o                         
  -6  -7   7        217.81        168.02        20.48 o                         
  -5  -7   7        142.51        122.29        25.24 o                         
  -4  -7   7        486.98        432.12        38.17 o                         
  -3  -7   7         62.74         81.21        14.05 o                         
  -2  -7   7        492.68        562.19        36.30 o                         
  -1  -7   7         23.82         28.37        12.43 o                         
   0  -7   7        333.99        330.73        23.00 o                         
   1  -7   7        120.11        132.61        21.84 o                         
   2  -7   7         87.30         77.28        14.86 o                         
   3  -7   7        464.83        490.34        46.80 o                         
   4  -7   7         30.77         28.46         8.77 o                         
   5  -7   7        313.82        313.97        27.17 o                         
   6  -7   7          1.37        -17.54        21.98 o                         
   7  -7   7          4.12         12.81        16.22 o                         
   8  -7   7          0.01         20.03        12.77 o                         
   9  -7   7          2.07         34.11        20.10 o                         
  10  -7   7         50.66         84.65        40.83 o                         
 -11  -6   7         18.94         40.09        75.29 o                         
 -10  -6   7         16.03        -34.04        34.04 o                         
  -9  -6   7        137.86        178.67        41.51 o                         
  -8  -6   7       1492.65       1596.87       141.93 o                         
  -7  -6   7        323.20        310.94       110.16 o                         
  -6  -6   7         56.76         82.31        14.20 o                         
  -5  -6   7         37.75         45.11        14.50 o                         
  -4  -6   7         36.09         24.46        18.08 o                         
  -3  -6   7        132.03        150.74        14.17 o                         
  -2  -6   7        656.10        838.32        72.71 o                         
  -1  -6   7       1050.08       1379.55        52.59 o                         
   0  -6   7          6.10         11.96         7.58 o                         
   1  -6   7         15.36         30.42        15.21 o                         
   2  -6   7        260.76        209.34        24.82 o                         
   3  -6   7        377.92        394.34        40.10 o                         
   4  -6   7        121.56        114.38        11.40 o                         
   5  -6   7          0.47         21.76         9.64 o                         
   6  -6   7         11.16         20.86        30.75 o                         
   7  -6   7         87.94        112.72        25.26 o                         
   8  -6   7        127.15        115.77        41.81 o                         
   9  -6   7         38.29         73.67        29.78 o                         
  10  -6   7          0.65         -4.44        17.50 o                         
 -12  -5   7          0.07         49.78        73.73 o                         
 -11  -5   7          1.01         -6.77        45.78 o                         
 -10  -5   7         76.45         74.87        35.79 o                         
  -9  -5   7        377.91        423.90        51.02 o                         
  -8  -5   7         38.37         45.94        23.84 o                         
  -7  -5   7         75.83         95.87        22.15 o                         
  -6  -5   7         38.30         50.98        17.94 o                         
  -5  -5   7        182.64        181.02        20.37 o                         
  -4  -5   7       1116.80       1006.01        36.56 o                         
  -3  -5   7        200.13        164.11        20.09 o                         
  -2  -5   7          0.04         -6.74         6.74 o                         
  -1  -5   7         87.06         89.57        10.63 o                         
   0  -5   7        358.80        304.64        76.86 o                         
   1  -5   7        198.21        217.73        26.46 o                         
   2  -5   7        112.42        101.24        17.43 o                         
   3  -5   7          6.74          5.66         9.99 o                         
   4  -5   7          0.14          5.70         6.85 o                         
   5  -5   7          4.69          5.65        10.74 o                         
   6  -5   7        177.25        175.77        20.10 o                         
   7  -5   7        110.23         71.18        26.44 o                         
   8  -5   7          5.08          7.46        11.57 o                         
   9  -5   7         15.05          6.56        14.32 o                         
  10  -5   7         36.53         61.65        48.26 o                         
 -12  -4   7          0.19        -32.90        40.99 o                         
 -11  -4   7        414.09        461.85        59.15 o                         
 -10  -4   7        189.04        218.50        43.13 o                         
  -9  -4   7        337.90        361.99        78.93 o                         
  -8  -4   7        140.62        134.36        28.53 o                         
  -7  -4   7          5.12          3.73        13.11 o                         
  -5  -4   7          0.07         -0.66         5.90 o                         
  -4  -4   7        533.11        483.41        19.25 o                         
  -3  -4   7         87.06        119.53         9.53 o                         
  -2  -4   7        285.99        301.27        35.52 o                         
  -1  -4   7          8.64         -6.34         6.57 o                         
   0  -4   7         58.42         67.02         8.05 o                         
   1  -4   7        203.74        215.49        14.66 o                         
   2  -4   7          3.93          3.61         7.68 o                         
   3  -4   7          4.33          2.88         7.69 o                         
   4  -4   7          1.67         29.42        10.93 o                         
   5  -4   7        161.11        147.90        13.93 o                         
   6  -4   7        253.53        234.32        23.29 o                         
   7  -4   7         16.66         36.28        17.19 o                         
   8  -4   7        144.23        128.35        23.81 o                         
   9  -4   7         63.54        152.70        34.83 o                         
  10  -4   7         37.12          6.91        36.54 o                         
 -12  -3   7         21.19        -11.33        37.12 o                         
 -11  -3   7          5.24         39.57        28.07 o                         
 -10  -3   7        541.76        604.13        51.17 o                         
  -9  -3   7        115.86        135.57        26.41 o                         
  -8  -3   7          6.25          5.72        12.94 o                         
  -7  -3   7        200.32        194.76        63.54 o                         
  -6  -3   7        757.03        797.07        58.41 o                         
  -5  -3   7        315.37        323.89        34.72 o                         
  -4  -3   7         11.25         21.92        10.81 o                         
  -3  -3   7         58.48         58.01        17.03 o                         
  -2  -3   7        495.70        490.93        23.44 o                         
  -1  -3   7        369.73        284.75        14.53 o                         
   0  -3   7        574.10        609.71        28.46 o                         
   1  -3   7        223.59        230.64        15.94 o                         
   2  -3   7         17.14         20.72         7.16 o                         
   3  -3   7        106.20        633.24       300.23 o                         
   4  -3   7        372.97        364.34        22.25 o                         
   5  -3   7          2.18          1.72         5.91 o                         
   6  -3   7         10.04         12.23        19.00 o                         
   7  -3   7         39.30          1.59        10.28 o                         
   8  -3   7        220.52        198.04        40.94 o                         
   9  -3   7         46.88         66.04        20.37 o                         
  10  -3   7          0.46         12.23        41.49 o                         
 -13  -2   7         59.86         54.92        33.47 o                         
 -12  -2   7        564.20        659.27        97.24 o                         
 -11  -2   7         51.09         73.90        26.39 o                         
 -10  -2   7        186.35        180.34        41.09 o                         
  -9  -2   7        143.93        138.36        32.75 o                         
  -8  -2   7        573.62        513.09        29.70 o                         
  -7  -2   7        571.84        547.65        47.64 o                         
  -6  -2   7        116.91        113.07        14.72 o                         
  -5  -2   7        666.67        627.90        27.27 o                         
  -4  -2   7        794.34        715.83        34.72 o                         
  -3  -2   7        768.15        568.01       149.28 o                         
  -2  -2   7        107.85         99.70        13.72 o                         
  -1  -2   7        349.90        309.62        23.00 o                         
   0  -2   7          4.31         43.16        26.46 o                         
   1  -2   7         20.24         27.95         9.90 o                         
   2  -2   7        349.49        363.49        16.19 o                         
   3  -2   7        107.79         94.40         9.98 o                         
   4  -2   7          4.26          2.21         6.15 o                         
   5  -2   7         49.57         27.09        19.83 o                         
   6  -2   7        327.52          7.79        10.92 o                         
   7  -2   7         15.77         17.85        13.28 o                         
   8  -2   7         11.00         11.41        10.50 o                         
   9  -2   7          1.13         11.43        19.36 o                         
  10  -2   7         61.73         28.06        23.42 o                         
 -13  -1   7        476.18        561.96        82.03 o                         
 -12  -1   7        251.19        247.98        63.47 o                         
 -11  -1   7        115.41        188.36        48.69 o                         
 -10  -1   7         22.72         21.61        17.93 o                         
  -9  -1   7        386.02        335.10        38.21 o                         
  -8  -1   7        545.58        568.80        45.16 o                         
  -7  -1   7         68.41         53.75         7.57 o                         
  -6  -1   7         57.74         42.54         6.69 o                         
  -5  -1   7        214.74        167.35        11.87 o                         
  -4  -1   7          1.14          1.74         5.72 o                         
  -3  -1   7         63.72         50.81        17.29 o                         
  -2  -1   7          0.02         12.42         7.86 o                         
  -1  -1   7        259.25        307.66        27.15 o                         
   0  -1   7         14.02          5.06         9.20 o                         
   1  -1   7         40.07         44.90         9.05 o                         
   2  -1   7        925.79        886.23        43.12 o                         
   3  -1   7          0.01          4.06         4.76 o                         
   4  -1   7        225.23        215.31        20.38 o                         
   5  -1   7         34.80         34.00         8.03 o                         
   6  -1   7          1.15          2.83         6.49 o                         
   7  -1   7          8.95          6.32        12.82 o                         
   8  -1   7         14.51         -3.57        14.08 o                         
   9  -1   7         11.29         29.41        23.47 o                         
 -13   0   7         52.34         93.54        32.97 o                         
 -12   0   7          0.68         -3.87        16.56 o                         
 -11   0   7        128.28        147.52        27.38 o                         
 -10   0   7        185.14        217.04        31.15 o                         
  -9   0   7          6.04          2.56        11.71 o                         
  -8   0   7        178.18        176.76        18.71 o                         
  -7   0   7        766.35        685.88        71.98 o                         
  -6   0   7        856.05        699.96        42.00 o                         
  -5   0   7        363.80        315.28        21.98 o                         
  -4   0   7         28.45         26.05        12.58 o                         
  -3   0   7         82.80         76.68        11.17 o                         
  -2   0   7          5.35          5.17        16.34 o                         
  -1   0   7        241.61        219.37        25.04 o                         
   0   0   7        236.19        254.31        15.94 o                         
   1   0   7          0.19         -2.71        17.94 o                         
   2   0   7         10.80         12.96        11.50 o                         
   3   0   7        570.28        662.51        27.02 o                         
   4   0   7        133.02        138.36        26.42 o                         
   5   0   7         22.17         38.33         8.28 o                         
   6   0   7          0.48         -9.20        10.09 o                         
   7   0   7          2.13         18.85        28.60 o                         
   8   0   7         34.85         37.56        29.40 o                         
   9   0   7         29.99         34.72        38.87 o                         
 -13   1   7         43.87         45.73        28.48 o                         
 -12   1   7         67.80        150.19        32.85 o                         
 -11   1   7          6.30         -7.67        16.05 o                         
 -10   1   7        144.01        119.97        21.42 o                         
  -9   1   7         91.85         87.01        17.47 o                         
  -8   1   7        712.96        709.38        79.59 o                         
  -7   1   7        129.94        103.59        10.59 o                         
  -6   1   7        145.69        146.26        12.30 o                         
  -5   1   7         73.97         61.07         8.04 o                         
  -4   1   7        178.24        209.98        26.13 o                         
  -3   1   7         76.27         70.40        10.26 o                         
  -2   1   7       3203.70       3839.77       109.76 o                         
  -1   1   7        451.67        507.66        24.44 o                         
   0   1   7          9.51         18.53        10.68 o                         
   1   1   7        313.43        339.90        56.63 o                         
   2   1   7        476.96        534.08        50.26 o                         
   3   1   7        179.63        209.68        17.74 o                         
   4   1   7         30.98         21.77         8.86 o                         
   5   1   7        152.93        187.34        24.16 o                         
   6   1   7         72.00         52.27        12.42 o                         
   7   1   7         45.27         78.17        35.74 o                         
   8   1   7         21.43         68.63        36.54 o                         
   9   1   7         19.72         -5.97        33.92 o                         
 -13   2   7          4.74        -26.42        35.88 o                         
 -12   2   7          5.91         -5.60        25.11 o                         
 -11   2   7          0.10          3.28        18.71 o                         
 -10   2   7          2.87          9.75        17.69 o                         
  -9   2   7         18.77         18.10        12.88 o                         
  -8   2   7          0.17         -5.77         7.44 o                         
  -7   2   7         39.40         45.23         8.35 o                         
  -6   2   7          0.02          2.09         8.22 o                         
  -4   2   7        120.18        105.70        31.81 o                         
  -3   2   7        154.73        156.77        20.74 o                         
  -2   2   7        168.15        190.46        16.54 o                         
  -1   2   7         51.43         59.27        12.45 o                         
   0   2   7        369.10        416.08        28.09 o                         
   1   2   7         61.98         63.47        18.49 o                         
   2   2   7          8.72         19.92        10.75 o                         
   3   2   7          5.56         10.46         7.98 o                         
   4   2   7         95.32        102.62        22.16 o                         
   5   2   7         70.45         77.15        23.90 o                         
   6   2   7          0.04         17.77        14.08 o                         
   7   2   7        168.73        223.88        52.77 o                         
   8   2   7          0.02         20.16        33.92 o                         
 -13   3   7         26.52         13.42        19.68 o                         
 -12   3   7         42.66         35.82        20.06 o                         
 -11   3   7        176.21        154.59        40.98 o                         
 -10   3   7        206.44        222.94        24.85 o                         
  -9   3   7         98.16         82.06        15.83 o                         
  -8   3   7         64.65         48.90        10.88 o                         
  -7   3   7          0.01          2.18        14.70 o                         
  -6   3   7         30.15         52.11        16.67 o                         
  -5   3   7       2537.00       2759.68        76.31 o                         
  -3   3   7        209.20        236.13        24.13 o                         
  -2   3   7         22.45         35.91        18.12 o                         
  -1   3   7        796.73       1048.16        70.45 o                         
   0   3   7       1000.15       1217.57        68.13 o                         
   1   3   7          2.73         23.44        25.87 o                         
   2   3   7        204.32        232.02        28.68 o                         
   3   3   7        119.66        148.96        20.65 o                         
   4   3   7         34.30         58.66        27.58 o                         
   5   3   7         35.64         29.93        15.69 o                         
   6   3   7          0.40         -8.73        15.29 o                         
 -13   4   7         12.39        -25.62        33.55 o                         
 -12   4   7        273.61        248.19        61.76 o                         
 -11   4   7         19.41         50.01        20.39 o                         
 -10   4   7          4.94         15.73        16.29 o                         
  -9   4   7          3.72         13.33        11.43 o                         
  -8   4   7         13.15         50.07        16.80 o                         
  -7   4   7        408.55        381.14        44.87 o                         
  -6   4   7        231.66        223.45        24.05 o                         
  -5   4   7         20.25         34.86        12.20 o                         
  -4   4   7         51.44         76.01        16.45 o                         
  -3   4   7        648.01        919.16        64.38 o                         
  -2   4   7        198.82        204.36        21.41 o                         
  -1   4   7         20.37         47.28        15.39 o                         
   0   4   7         95.85        102.58        18.50 o                         
   1   4   7        322.38        321.61        25.23 o                         
   2   4   7        525.61        552.03        38.76 o                         
   3   4   7        139.82        146.28        21.99 o                         
   4   4   7         24.49         35.97        18.33 o                         
   5   4   7         23.28         17.41        17.06 o                         
   6   4   7         16.40         39.00        24.96 o                         
 -13   5   7         34.52         38.75        40.18 o                         
 -12   5   7          7.78         -4.32        13.91 o                         
 -11   5   7          0.57         20.20        14.67 o                         
 -10   5   7        112.50        112.06        33.08 o                         
  -9   5   7        239.44        194.91        40.03 o                         
  -8   5   7        183.48        165.61        27.18 o                         
  -7   5   7         18.50         63.32        26.64 o                         
  -6   5   7         38.04         49.10         9.30 o                         
  -5   5   7        177.18        208.61        26.70 o                         
  -4   5   7         63.34        147.31        31.22 o                         
  -3   5   7          6.23        -19.65        19.65 o                         
  -2   5   7          5.30          5.45        25.66 o                         
  -1   5   7         73.04        101.68        21.37 o                         
   0   5   7        582.46        627.74        66.63 o                         
   1   5   7          2.99          6.75        14.55 o                         
   2   5   7          4.32          4.32        14.71 o                         
   3   5   7         12.15          7.65        16.05 o                         
   4   5   7         17.69         10.40        17.43 o                         
   5   5   7         31.88         19.62        22.05 o                         
   6   5   7          5.89        -16.89        33.55 o                         
 -12   6   7          1.10         -3.49        25.77 o                         
 -11   6   7          2.60         21.98        21.61 o                         
 -10   6   7         40.14         31.66        18.17 o                         
  -9   6   7        112.49         99.75        26.38 o                         
  -8   6   7        102.04        129.23        47.45 o                         
  -7   6   7         23.28         15.69        12.57 o                         
  -6   6   7          4.35         -3.79        14.79 o                         
  -5   6   7        329.30        386.40        37.23 o                         
  -4   6   7        200.68        137.78        26.30 o                         
  -3   6   7         38.44         47.06        33.48 o                         
  -2   6   7          0.19         38.58        18.23 o                         
  -1   6   7          7.79         17.18        22.64 o                         
   0   6   7        400.61        479.65        38.44 o                         
   1   6   7        211.02        251.01        33.86 o                         
   2   6   7          3.88         23.29        25.62 o                         
   3   6   7          0.57          3.78        17.98 o                         
   4   6   7          4.06         41.03        24.61 o                         
   5   6   7         13.26         21.01        21.07 o                         
 -12   7   7         43.90         69.41        23.61 o                         
 -11   7   7         63.22         32.53        37.05 o                         
 -10   7   7          3.97          1.10        16.82 o                         
  -9   7   7         60.42         74.59        17.71 o                         
  -8   7   7        131.23        103.08        15.64 o                         
  -7   7   7         93.66        156.43        27.77 o                         
  -6   7   7         36.29         37.85        29.59 o                         
  -5   7   7         17.05         44.47        23.76 o                         
  -4   7   7         46.84         72.68        25.79 o                         
  -3   7   7        597.47        760.01        80.86 o                         
  -2   7   7        290.17        291.28        49.42 o                         
  -1   7   7        124.49        136.89        26.39 o                         
   1   7   7          0.40         28.83        22.83 o                         
   2   7   7          1.83         -1.23        16.15 o                         
   3   7   7        280.36        231.82        54.99 o                         
   4   7   7         53.82         41.49        47.96 o                         
 -11   8   7         10.14         43.45        45.27 o                         
 -10   8   7         88.31         31.82        31.26 o                         
  -9   8   7        293.39        180.72        50.29 o                         
  -8   8   7         37.64         38.78        24.40 o                         
  -7   8   7          3.57        159.83        50.44 o                         
  -6   8   7          1.45         13.54        24.96 o                         
  -5   8   7         19.72         10.32        29.40 o                         
  -4   8   7        408.08        534.05        52.69 o                         
  -3   8   7        567.95        767.06        62.22 o                         
  -2   8   7        100.59        141.44        59.03 o                         
  -1   8   7          0.15        -13.70        27.11 o                         
   0   8   7         24.99         32.53        43.45 o                         
   1   8   7         58.13         63.17        29.02 o                         
   2   8   7          0.90         -5.31        25.33 o                         
   3   8   7          6.21        -29.77        29.77 o                         
 -11   9   7          0.88         21.40        26.32 o                         
 -10   9   7          1.22          4.30        21.94 o                         
  -9   9   7         80.80        115.22        50.08 o                         
  -8   9   7         21.51          4.15        26.13 o                         
  -7   9   7         12.44         12.90        23.98 o                         
  -6   9   7          2.78         -7.89        21.30 o                         
  -5   9   7         92.48        164.00        39.29 o                         
  -4   9   7         52.77         86.48        29.33 o                         
  -3   9   7          1.94         53.06        43.02 o                         
  -2   9   7         29.25         27.85        20.18 o                         
  -1   9   7         65.80         98.66        32.57 o                         
   0   9   7        211.26        204.67        38.56 o                         
   1   9   7        116.34         92.73        42.80 o                         
   2   9   7          9.28         36.49        26.06 o                         
  -9  10   7          0.10         15.35        32.50 o                         
  -8  10   7         26.39         29.26        52.55 o                         
  -7  10   7        330.02        288.82        50.64 o                         
  -5  10   7        629.17        650.61        69.48 o                         
  -3  10   7         24.06          8.63        19.53 o                         
  -2  10   7         89.04        170.73        44.03 o                         
  -1  10   7          5.22         31.57        36.94 o                         
   0  10   7         14.79         35.74        37.85 o                         
  -7  11   7          0.18          3.28        32.75 o                         
  -6  11   7         33.61         75.81        37.96 o                         
  -5  11   7          0.52         37.39        40.43 o                         
  -4  11   7         34.40         32.75        59.54 o                         
  -3  11   7         38.80         64.79        42.83 o                         
  -1 -15   8          6.01        -31.73        60.48 o                         
   0 -15   8         57.01        106.45        55.75 o                         
   1 -15   8         28.55         14.19        36.95 o                         
   3 -15   8         18.23         27.36        38.51 o                         
   4 -15   8          0.01        -16.05        31.99 o                         
  -3 -14   8         12.68         61.02        48.90 o                         
  -2 -14   8        103.71        184.39        57.61 o                         
  -1 -14   8        362.22        493.73        70.17 o                         
   0 -14   8         40.30         54.38        41.83 o                         
   1 -14   8         24.62         20.00        29.68 o                         
   2 -14   8         13.57         62.99        41.41 o                         
   3 -14   8          0.02          5.92        25.99 o                         
   4 -14   8         36.26         21.94        28.60 o                         
   5 -14   8        133.66        163.64        39.68 o                         
   6 -14   8         17.76         27.58        40.03 o                         
  -5 -13   8         19.64         75.26        82.97 o                         
  -3 -13   8         37.80         44.01        36.75 o                         
  -2 -13   8         39.49         11.94        43.45 o                         
  -1 -13   8        136.78        178.64        50.19 o                         
   0 -13   8         30.20         43.21        84.17 o                         
   1 -13   8          3.72         18.83        26.62 o                         
   2 -13   8         19.77         17.69        38.21 o                         
   3 -13   8          2.38         18.75        30.75 o                         
   4 -13   8         27.12         37.36        28.69 o                         
   6 -13   8         12.30         -6.39        22.03 o                         
   7 -13   8         30.41         69.38        33.94 o                         
  -6 -12   8          6.14         42.14        73.58 o                         
  -5 -12   8         17.86         56.41        62.52 o                         
  -4 -12   8         27.76         26.90        32.28 o                         
  -3 -12   8         89.38        118.78        42.27 o                         
  -2 -12   8        196.98        301.85        85.05 o                         
  -1 -12   8         51.84         74.75        33.78 o                         
   0 -12   8         18.03         41.16        28.73 o                         
   1 -12   8         90.28        132.73        33.56 o                         
   2 -12   8        168.56        187.01        36.39 o                         
   3 -12   8         52.78         65.15        25.98 o                         
   4 -12   8         31.54         36.68        33.55 o                         
   5 -12   8          2.86        -16.74        28.49 o                         
   6 -12   8          6.69         39.89        24.83 o                         
   7 -12   8         75.00         47.49        25.58 o                         
   8 -12   8         37.54         17.30        31.08 o                         
  -7 -11   8          4.99         49.27        53.42 o                         
  -6 -11   8          5.61         40.98        52.40 o                         
  -5 -11   8        165.69        229.12        87.49 o                         
  -4 -11   8          0.31        -23.61        32.57 o                         
  -3 -11   8          0.52        -26.17        26.17 o                         
  -2 -11   8         10.89         10.13        37.96 o                         
  -1 -11   8         96.92        158.38        48.47 o                         
   0 -11   8        259.59        251.98        43.82 o                         
   1 -11   8        116.70        143.23        28.79 o                         
   3 -11   8          5.35         13.82        18.79 o                         
   4 -11   8         25.02         43.60        23.00 o                         
   5 -11   8         58.39         99.02        26.75 o                         
   6 -11   8          0.88         14.85        21.84 o                         
   7 -11   8         47.25         35.74        26.78 o                         
   8 -11   8          2.30        -19.65        31.44 o                         
   9 -11   8         76.95         48.76        33.26 o                         
  -8 -10   8          6.71        -14.05        45.27 o                         
  -7 -10   8         60.96         -5.09        29.91 o                         
  -6 -10   8         16.10         23.27        17.89 o                         
  -5 -10   8         14.03         22.93        21.92 o                         
  -4 -10   8        157.17        141.55        25.71 o                         
  -3 -10   8         22.52         76.33        28.13 o                         
  -2 -10   8         24.01         62.51        26.55 o                         
  -1 -10   8         37.83         57.29        26.67 o                         
   0 -10   8          0.97         -7.71        43.42 o                         
   1 -10   8         20.77          0.66        16.12 o                         
   2 -10   8         13.21         43.99        18.30 o                         
   3 -10   8         85.41        113.31        24.00 o                         
   4 -10   8         15.68          6.92        15.24 o                         
   5 -10   8         98.36        118.89        25.59 o                         
   6 -10   8          5.15          7.68        17.65 o                         
   7 -10   8        168.68        213.77        42.25 o                         
   9 -10   8         32.66         30.15        27.51 o                         
  -9  -9   8          0.21        -13.39        46.29 o                         
  -8  -9   8          8.27         46.44        35.18 o                         
  -7  -9   8         28.40         14.05        30.42 o                         
  -6  -9   8         47.18         69.70        19.01 o                         
  -5  -9   8         28.33         17.22        14.75 o                         
  -4  -9   8          0.04         14.79        50.58 o                         
  -3  -9   8          8.59         17.48        21.20 o                         
  -2  -9   8        443.70        550.13       116.05 o                         
   0  -9   8        658.25        718.04        43.95 o                         
   1  -9   8          5.17         19.60        12.99 o                         
   2  -9   8          0.13         14.28        13.82 o                         
   3  -9   8         35.33         11.35        25.07 o                         
   4  -9   8         27.72         56.80        19.27 o                         
   5  -9   8         22.94         -5.17        13.93 o                         
   6  -9   8         28.81         21.78        16.76 o                         
   7  -9   8         88.43        148.53        28.35 o                         
   8  -9   8        175.63        220.03        32.08 o                         
   9  -9   8        129.46        138.00        74.24 o                         
 -10  -8   8         45.30         67.60        58.26 o                         
  -9  -8   8        268.90        297.39        78.39 o                         
  -8  -8   8         89.83        132.25        59.83 o                         
  -7  -8   8          1.65         48.47        44.62 o                         
  -6  -8   8         16.70          2.26        10.86 o                         
  -5  -8   8        224.78        195.16        23.07 o                         
  -4  -8   8         49.97         71.40        28.46 o                         
  -3  -8   8         87.37         70.39        18.14 o                         
  -2  -8   8        131.44        172.79        48.91 o                         
  -1  -8   8         87.04         91.47        21.39 o                         
   0  -8   8        313.59        332.99        31.30 o                         
   1  -8   8       1264.53       1346.86        79.55 o                         
   2  -8   8        531.40        610.36        52.55 o                         
   3  -8   8          4.22        -11.27        12.40 o                         
   4  -8   8          5.18         14.49        13.71 o                         
   5  -8   8          0.40         25.93        16.29 o                         
   6  -8   8         22.58         49.93        19.03 o                         
   7  -8   8          0.15        -15.86        21.91 o                         
   8  -8   8         53.77         69.66        19.16 o                         
   9  -8   8          5.02         30.93        27.58 o                         
 -10  -7   8          0.00         26.66        42.91 o                         
  -9  -7   8         59.31         73.27        54.04 o                         
  -8  -7   8         20.59         21.84        36.68 o                         
  -7  -7   8          5.07        -20.28        22.82 o                         
  -6  -7   8         77.70         81.04        17.87 o                         
  -5  -7   8         12.18        -15.07        27.29 o                         
  -4  -7   8        252.45        184.80        34.57 o                         
  -3  -7   8         40.48         41.74        12.69 o                         
  -2  -7   8         92.65         72.32        13.73 o                         
  -1  -7   8        140.69        164.01        22.65 o                         
   0  -7   8        177.95        197.15        31.33 o                         
   1  -7   8        491.61        501.30        32.17 o                         
   2  -7   8         12.48         39.26        15.24 o                         
   3  -7   8        928.52        944.00        63.83 o                         
   4  -7   8          1.19         -0.57         8.12 o                         
   5  -7   8       1273.20       1358.14        52.87 o                         
   6  -7   8        488.16        418.05        48.61 o                         
   7  -7   8          0.66          1.08        19.51 o                         
   8  -7   8         14.66         41.63        25.47 o                         
   9  -7   8          0.89         26.27        25.11 o                         
 -11  -6   8         39.84         41.04        38.73 o                         
 -10  -6   8         13.38         15.49        30.21 o                         
  -9  -6   8          7.72          5.25        27.69 o                         
  -8  -6   8          0.02          3.26        18.04 o                         
  -7  -6   8        181.87        152.65        40.09 o                         
  -6  -6   8        215.03        238.45        39.01 o                         
  -5  -6   8        126.26        172.97        18.44 o                         
  -4  -6   8          0.67        -11.64        11.81 o                         
  -3  -6   8         15.85         33.46        29.51 o                         
  -2  -6   8        374.54        392.16        48.76 o                         
  -1  -6   8        996.49       1153.77        73.58 o                         
   0  -6   8        119.13         77.63        17.97 o                         
   1  -6   8        107.56         95.60        16.51 o                         
   2  -6   8         16.16          9.55        11.29 o                         
   3  -6   8        295.20        289.35        16.43 o                         
   4  -6   8        102.19        101.97        12.82 o                         
   5  -6   8        195.56        237.93        36.39 o                         
   6  -6   8          0.14          1.66        11.24 o                         
   7  -6   8         13.59         10.48        12.51 o                         
   8  -6   8         57.06         62.52        28.60 o                         
   9  -6   8         11.61         14.59        17.03 o                         
 -12  -5   8          0.72        -19.00        59.54 o                         
 -11  -5   8          1.02         15.84        32.90 o                         
 -10  -5   8         17.34         10.55        33.04 o                         
  -9  -5   8         72.97        108.59        49.57 o                         
  -8  -5   8        127.08        171.91        42.80 o                         
  -7  -5   8         14.26         27.52         9.46 o                         
  -6  -5   8         22.23         22.13        16.38 o                         
  -5  -5   8          0.02         -2.00        17.30 o                         
  -4  -5   8        474.11        427.17        31.88 o                         
  -3  -5   8        386.71        371.17        19.00 o                         
  -2  -5   8          1.98         -8.83        17.21 o                         
  -1  -5   8          3.49          8.31         6.47 o                         
   0  -5   8        228.32        177.11        11.26 o                         
   1  -5   8        572.73        569.93        28.78 o                         
   2  -5   8       1432.40       1621.77        76.57 o                         
   3  -5   8        154.08        140.81        13.99 o                         
   4  -5   8          5.88          8.92         8.18 o                         
   5  -5   8         72.85         85.01        15.30 o                         
   6  -5   8        134.63        137.87        48.02 o                         
   7  -5   8        115.15        130.55        22.09 o                         
   8  -5   8          3.67         -0.16        17.87 o                         
   9  -5   8        318.01        443.25        53.20 o                         
  10  -5   8          2.71         27.44        27.80 o                         
 -11  -4   8        282.57        264.84        54.41 o                         
 -10  -4   8        211.23        197.31        38.37 o                         
  -8  -4   8         42.82         27.28        18.85 o                         
  -7  -4   8          1.98          0.02         5.76 o                         
  -6  -4   8         69.15        124.82        35.08 o                         
  -5  -4   8         31.34         -2.03        10.86 o                         
  -4  -4   8         15.22          1.96         6.60 o                         
  -3  -4   8         43.64         40.45        17.72 o                         
  -2  -4   8        372.22        345.87        22.89 o                         
  -1  -4   8        321.24        276.80        17.98 o                         
   0  -4   8         11.07         17.55         9.10 o                         
   1  -4   8         28.11         32.29         7.53 o                         
   2  -4   8         90.16         87.61         9.70 o                         
   3  -4   8        260.15        281.30        28.58 o                         
   4  -4   8         72.74         76.66        10.80 o                         
   5  -4   8          5.13          3.47         8.65 o                         
   6  -4   8         17.09         13.61         9.34 o                         
   7  -4   8         21.53         11.94        16.01 o                         
   8  -4   8          5.40         11.34        11.69 o                         
   9  -4   8        250.89        352.13        61.87 o                         
 -12  -3   8         27.92         18.57        29.15 o                         
 -11  -3   8         42.89         -4.80        30.71 o                         
 -10  -3   8        220.93        239.39        46.29 o                         
  -9  -3   8         81.44         77.87        23.55 o                         
  -8  -3   8         10.69         -3.35        18.12 o                         
  -7  -3   8          7.90         21.34        14.24 o                         
  -6  -3   8        323.40        388.52        40.54 o                         
  -5  -3   8        275.04        243.69        25.62 o                         
  -4  -3   8          6.33          9.38         5.94 o                         
  -3  -3   8        110.84         75.78        45.13 o                         
  -2  -3   8        226.38        203.43        32.11 o                         
  -1  -3   8         79.45         72.88        11.60 o                         
   0  -3   8          6.28         10.37         5.31 o                         
   1  -3   8         58.16         60.58         7.82 o                         
   2  -3   8          2.50          8.21         7.74 o                         
   3  -3   8         85.68         86.47        13.21 o                         
   4  -3   8        139.67        115.78        14.92 o                         
   5  -3   8         75.19         59.01        23.46 o                         
   6  -3   8         75.19         52.77        24.93 o                         
   7  -3   8          2.92          8.56         9.80 o                         
   8  -3   8         75.55         77.90        27.80 o                         
   9  -3   8         40.18         46.63        22.98 o                         
 -13  -2   8         13.58         29.91        44.62 o                         
 -12  -2   8          0.03         -1.86        19.55 o                         
 -11  -2   8          0.09        -11.58        20.56 o                         
 -10  -2   8        175.61        182.04        25.97 o                         
  -9  -2   8          9.76         18.02        52.26 o                         
  -8  -2   8        447.56        492.96        46.44 o                         
  -7  -2   8       1233.41       1126.18        67.98 o                         
  -6  -2   8         52.75         47.28        20.85 o                         
  -5  -2   8         85.20         81.33        14.19 o                         
  -4  -2   8        500.07        506.69        22.89 o                         
  -3  -2   8        852.93        861.47        37.56 o                         
  -2  -2   8        264.49        236.23        13.82 o                         
  -1  -2   8         19.42         20.82        11.06 o                         
   0  -2   8        423.97        368.40        28.49 o                         
   1  -2   8          2.44         17.87         6.89 o                         
   2  -2   8        408.83        344.61        17.13 o                         
   3  -2   8        293.13        285.19        34.83 o                         
   4  -2   8         33.86         26.08         9.64 o                         
   5  -2   8          7.83          7.11         6.95 o                         
   6  -2   8        239.80        207.58        20.50 o                         
   7  -2   8        511.23        454.86       312.64 o                         
   8  -2   8         29.79          7.57        27.58 o                         
   9  -2   8          0.64          9.75        22.49 o                         
 -13  -1   8          0.03          2.47        28.24 o                         
 -12  -1   8          6.94          8.15        20.09 o                         
 -11  -1   8         25.04          6.55        16.92 o                         
 -10  -1   8        116.55        133.04        24.19 o                         
  -9  -1   8         29.03         62.82        15.48 o                         
  -8  -1   8        496.74        459.50        55.24 o                         
  -7  -1   8         72.47         93.04        14.76 o                         
  -6  -1   8        379.00        350.82        30.93 o                         
  -5  -1   8       1244.41       1156.00        48.87 o                         
  -4  -1   8        298.93        306.35        20.82 o                         
  -3  -1   8         42.72         54.08         9.95 o                         
  -2  -1   8        235.12        220.26        14.44 o                         
  -1  -1   8        783.74        817.15        63.07 o                         
   0  -1   8        324.11        316.28        18.20 o                         
   1  -1   8          5.32         10.14         8.31 o                         
   2  -1   8        411.07        431.26        21.36 o                         
   3  -1   8         69.13         88.28        16.92 o                         
   4  -1   8        138.95         97.34        26.06 o                         
   5  -1   8        192.07        164.43        31.81 o                         
   6  -1   8         21.10         12.88         9.34 o                         
   7  -1   8         10.90         -8.96        12.69 o                         
   8  -1   8          3.21          7.47        15.82 o                         
 -13   0   8          4.78         26.36        25.55 o                         
 -12   0   8         11.41         -1.95        18.14 o                         
 -11   0   8         51.72         94.69        25.16 o                         
 -10   0   8        103.67        114.09        21.98 o                         
  -9   0   8         21.13        -20.16        20.16 o                         
  -8   0   8         65.10         82.68        20.67 o                         
  -7   0   8        151.68        145.04        11.01 o                         
  -6   0   8        730.87        653.36        27.62 o                         
  -4   0   8         14.69         31.90        10.84 o                         
  -3   0   8          6.59         -2.11         8.92 o                         
  -2   0   8         30.43         36.58        20.49 o                         
  -1   0   8         23.94         59.86        11.53 o                         
   0   0   8        146.79        147.60        13.58 o                         
   1   0   8          0.27         -8.43         8.43 o                         
   2   0   8         32.65         16.51         9.20 o                         
   3   0   8          7.12         -6.82        15.79 o                         
   4   0   8       1818.30       1780.50        68.27 o                         
   5   0   8          4.74         16.52        20.82 o                         
   6   0   8          3.18         12.74        13.76 o                         
   7   0   8         18.61         52.77        29.40 o                         
   8   0   8          0.44        -12.88        28.24 o                         
 -13   1   8         21.00         82.36        26.87 o                         
 -12   1   8         87.78         94.86        23.19 o                         
 -11   1   8         10.57         -3.56        27.77 o                         
 -10   1   8          9.99         32.10        21.18 o                         
  -9   1   8        133.68        124.00        14.36 o                         
  -8   1   8        507.28        422.44        40.18 o                         
  -7   1   8         95.14         82.07        10.02 o                         
  -6   1   8        125.64        103.91         9.69 o                         
  -5   1   8        219.02        242.49        18.62 o                         
  -4   1   8        724.70        746.61        36.90 o                         
  -3   1   8       1041.32       1100.79        64.63 o                         
  -2   1   8        137.63        137.56        20.52 o                         
  -1   1   8         27.00          6.26        12.88 o                         
   0   1   8          0.13          4.32         9.54 o                         
   1   1   8        100.58         85.12        14.45 o                         
   2   1   8        339.68        365.30        23.77 o                         
   3   1   8        123.46        120.16        23.55 o                         
   4   1   8         79.08        110.75        17.25 o                         
   5   1   8         11.47         34.68        13.82 o                         
   6   1   8        128.85         74.88        67.03 o                         
   7   1   8         19.10         11.21        28.97 o                         
   8   1   8         12.79          8.59        27.80 o                         
 -13   2   8          6.11         17.17        30.10 o                         
 -12   2   8          0.59         39.16        26.93 o                         
 -11   2   8         53.71         68.61        38.50 o                         
 -10   2   8         88.16         64.34        25.98 o                         
  -9   2   8         68.27         79.66        15.75 o                         
  -8   2   8         14.40         -0.44        10.48 o                         
  -7   2   8          1.24         12.92         7.26 o                         
  -6   2   8        142.31        121.99        19.51 o                         
  -5   2   8         33.42         23.01        10.09 o                         
  -4   2   8        401.03        427.49        24.95 o                         
  -3   2   8         40.00         77.74        35.70 o                         
  -2   2   8         12.49         23.69        19.69 o                         
  -1   2   8         21.34        123.15        23.65 o                         
   0   2   8        571.70        749.66        37.74 o                         
   1   2   8        109.49        154.08        44.00 o                         
   2   2   8          3.04         -0.32        11.97 o                         
   3   2   8         56.06         64.49        16.66 o                         
   4   2   8        150.19        164.04        30.82 o                         
   5   2   8         80.61        110.81        20.54 o                         
   6   2   8         26.54         -7.13        17.18 o                         
   7   2   8          2.76          5.46        28.75 o                         
 -13   3   8         12.68         18.82        24.46 o                         
 -12   3   8         47.03         46.65        35.23 o                         
 -11   3   8          0.62         -7.95        14.99 o                         
 -10   3   8         43.42         75.91        23.80 o                         
  -9   3   8         31.26         30.39        23.00 o                         
  -8   3   8          7.49          8.98        12.39 o                         
  -7   3   8          3.41         22.91         8.78 o                         
  -6   3   8        152.08        135.03        35.20 o                         
  -5   3   8         18.09         17.99        13.50 o                         
  -4   3   8        243.96        261.79        24.02 o                         
  -3   3   8          1.09        -13.90        13.90 o                         
  -2   3   8         46.38         80.81        16.72 o                         
  -1   3   8         85.95         70.74        17.76 o                         
   0   3   8        407.56        456.14        40.18 o                         
   1   3   8        425.08        391.49        61.25 o                         
   2   3   8         14.72         -1.46        14.70 o                         
   3   3   8         86.16        160.56        34.06 o                         
   4   3   8          7.09         15.07        20.96 o                         
   5   3   8         13.12         -1.82        17.83 o                         
   6   3   8          2.91          1.97        18.20 o                         
   7   3   8          9.26        -20.96        36.03 o                         
 -13   4   8         54.75         57.93        27.58 o                         
 -12   4   8         77.89         99.27        44.91 o                         
 -11   4   8         92.35        106.40        46.11 o                         
 -10   4   8         46.04         40.73        16.88 o                         
  -9   4   8         53.13         57.25        13.06 o                         
  -8   4   8         28.72         25.11        22.64 o                         
  -7   4   8        242.41        214.59        26.78 o                         
  -6   4   8        417.71        415.40        30.95 o                         
  -5   4   8         27.34          4.93        17.69 o                         
  -4   4   8          0.44         31.90        17.52 o                         
  -3   4   8        178.30        169.48        23.11 o                         
  -2   4   8         73.89        127.08        20.01 o                         
  -1   4   8         11.14         12.23        19.00 o                         
   0   4   8         33.63         16.12        18.41 o                         
   1   4   8        277.77        240.59        25.91 o                         
   2   4   8        437.05        415.30        46.14 o                         
   3   4   8        214.75        255.40        38.72 o                         
   4   4   8         82.99        132.49        27.86 o                         
   5   4   8          6.65         14.93        28.68 o                         
   6   4   8          1.24         25.77        32.39 o                         
 -12   5   8          1.19         -4.75        16.89 o                         
 -10   5   8        125.40        139.27        25.68 o                         
  -9   5   8         46.31         37.13        12.42 o                         
  -8   5   8        412.02        399.99        38.22 o                         
  -7   5   8        122.56        124.93        25.19 o                         
  -6   5   8         18.46         61.37        20.06 o                         
  -5   5   8        137.43        112.11        21.81 o                         
  -4   5   8        216.80        274.14        52.29 o                         
  -3   5   8         20.95         43.47        20.17 o                         
  -2   5   8        122.94        130.59        25.41 o                         
  -1   5   8         49.73         37.68        34.64 o                         
   0   5   8         90.16        144.88        26.29 o                         
   1   5   8          6.57         14.70        28.60 o                         
   2   5   8          8.65         15.39        18.51 o                         
   3   5   8         52.01         90.46        24.25 o                         
   4   5   8         89.92         34.06        27.44 o                         
 -12   6   8          6.77         24.46        33.55 o                         
 -11   6   8          1.68         12.12        15.60 o                         
 -10   6   8          0.75          4.18        19.51 o                         
  -9   6   8         76.79         89.31        45.78 o                         
  -8   6   8         15.75         29.79        21.58 o                         
  -7   6   8        172.25        181.65        40.83 o                         
  -5   6   8        101.42        144.48        43.96 o                         
  -4   6   8        128.73        150.23        30.59 o                         
  -3   6   8          1.73          9.08        18.15 o                         
  -2   6   8          0.19         -6.62        24.16 o                         
  -1   6   8          6.77         -3.24        15.87 o                         
   0   6   8         20.36         33.84        29.91 o                         
   1   6   8         57.06        103.45        26.46 o                         
   2   6   8         36.60         18.25        19.37 o                         
   3   6   8          3.06         21.49        20.64 o                         
   4   6   8          0.01          0.00        30.71 o                         
 -10   7   8          0.20        -15.72        29.91 o                         
  -9   7   8          1.91        -10.32        18.61 o                         
  -8   7   8         42.59         43.95        24.18 o                         
  -7   7   8        113.32        131.42        30.20 o                         
  -6   7   8         33.95         50.56        25.68 o                         
  -5   7   8         32.20         21.17        25.26 o                         
  -4   7   8          3.61         33.51        23.09 o                         
  -3   7   8          0.31         25.33        33.41 o                         
  -2   7   8        380.53        373.67        46.26 o                         
  -1   7   8        110.43        105.01        26.41 o                         
   0   7   8         20.32         20.32        43.82 o                         
   1   7   8          8.53        -24.08        24.08 o                         
   2   7   8         16.71          5.74        21.70 o                         
   3   7   8        250.82        303.60        48.58 o                         
 -11   8   8         23.56         45.64        47.31 o                         
 -10   8   8        118.92         82.62        33.55 o                         
  -9   8   8        105.76        127.32        76.13 o                         
  -8   8   8         37.15         63.47        45.93 o                         
  -7   8   8          0.03         -3.38        20.86 o                         
  -6   8   8         27.85        -15.07        37.56 o                         
  -5   8   8         18.76         44.76        24.34 o                         
  -4   8   8          2.18        -14.01        60.01 o                         
  -3   8   8         52.57        115.57        55.06 o                         
  -2   8   8         21.74         34.57        28.60 o                         
  -1   8   8         11.40         16.73        26.00 o                         
   0   8   8         47.74         79.19        39.81 o                         
   1   8   8         62.83         40.18        35.37 o                         
   2   8   8         47.79         37.09        27.33 o                         
 -10   9   8          0.08         64.23        35.14 o                         
  -9   9   8         10.51         24.63        27.92 o                         
  -8   9   8         19.47         43.92        28.27 o                         
  -7   9   8         12.42          2.49        26.53 o                         
  -6   9   8        181.48        237.70        46.02 o                         
  -5   9   8         31.70         20.11        29.79 o                         
  -4   9   8         19.21         18.32        28.04 o                         
  -3   9   8          1.47        -11.57        37.34 o                         
  -1   9   8          2.00         -6.91        25.46 o                         
   0   9   8          0.06        -30.28        47.75 o                         
  -8  10   8          0.95        -33.92        50.08 o                         
  -7  10   8          9.36        -20.19        59.17 o                         
  -6  10   8        404.81        441.42        66.40 o                         
  -5  10   8         16.85         24.35        28.36 o                         
  -4  10   8          2.06         18.01        26.66 o                         
  -3  10   8         21.92          3.95        26.93 o                         
  -2  10   8         37.33        -24.52        30.66 o                         
   0 -15   9          7.17         -0.96        35.74 o                         
   1 -15   9          8.28        -28.46        55.68 o                         
   2 -15   9         22.53         63.18        54.37 o                         
   3 -15   9         13.78        -51.89        51.89 o                         
  -3 -14   9          6.54        101.31        89.31 o                         
  -2 -14   9          4.83         69.71        45.56 o                         
  -1 -14   9         77.58        165.55        50.24 o                         
   0 -14   9        407.57        583.38        83.30 o                         
   1 -14   9         84.34        144.54        44.75 o                         
   2 -14   9         11.80        123.30        79.12 o                         
   3 -14   9         11.22        -35.52        50.29 o                         
   4 -14   9         25.54          1.49        22.66 o                         
   5 -14   9         26.38         14.94        27.71 o                         
  -4 -13   9         12.32         31.53        39.28 o                         
  -3 -13   9          2.37         27.72        37.85 o                         
  -2 -13   9         76.98         58.90        40.48 o                         
  -1 -13   9          0.03        -33.92        47.09 o                         
   0 -13   9         32.89         41.74        34.61 o                         
   1 -13   9         21.21         -9.83        25.27 o                         
   2 -13   9         21.64         97.90        35.11 o                         
   3 -13   9        131.05        171.07        36.10 o                         
   4 -13   9          2.83         13.66        25.03 o                         
   5 -13   9         18.62          9.90        23.17 o                         
   6 -13   9          0.03          4.29        30.06 o                         
  -6 -12   9         60.13        373.16       127.15 o                         
  -5 -12   9         70.25        -12.59        54.73 o                         
  -4 -12   9        495.10        572.65        70.89 o                         
  -3 -12   9        186.47        256.77        54.12 o                         
  -2 -12   9        244.35        341.54        55.70 o                         
   0 -12   9         57.72        148.04        35.75 o                         
   1 -12   9          6.37         25.67        22.75 o                         
   2 -12   9          2.82         35.06        24.82 o                         
   3 -12   9        558.18        782.03        62.24 o                         
   4 -12   9          6.35         33.06        23.33 o                         
   5 -12   9          1.85         15.82        21.93 o                         
   6 -12   9          3.38          4.92        19.25 o                         
   7 -12   9         21.88         37.56        40.54 o                         
  -7 -11   9         21.70         55.90        60.85 o                         
  -6 -11   9          3.52        -50.58        50.58 o                         
  -5 -11   9         49.71         93.38        65.00 o                         
  -4 -11   9        241.38        266.10        49.30 o                         
  -3 -11   9          0.50         -8.90        24.84 o                         
  -2 -11   9         23.15         35.14        31.44 o                         
  -1 -11   9         33.28        166.53        33.54 o                         
   0 -11   9        372.22        436.92        74.89 o                         
   1 -11   9        176.33        162.29        30.39 o                         
   2 -11   9          1.41         21.24        19.49 o                         
   3 -11   9         17.50         20.15        19.23 o                         
   4 -11   9         21.81         49.42        23.15 o                         
   5 -11   9         85.43        161.16        31.20 o                         
   6 -11   9         58.71         47.86        23.79 o                         
   7 -11   9         52.04         72.93        34.86 o                         
   8 -11   9          1.03         29.11        35.23 o                         
  -8 -10   9          4.17         44.89        32.17 o                         
  -7 -10   9        295.00        259.55        52.77 o                         
  -6 -10   9         17.79         29.26        44.62 o                         
  -5 -10   9         78.52        122.31        42.58 o                         
  -4 -10   9          9.40         20.02        16.23 o                         
  -3 -10   9         13.40          6.84        26.68 o                         
  -2 -10   9         30.07         69.29        50.29 o                         
  -1 -10   9          7.43         33.43        23.97 o                         
   0 -10   9        241.86        212.29        59.43 o                         
   1 -10   9         63.72        108.99        25.15 o                         
   2 -10   9        132.06        143.14        26.77 o                         
   3 -10   9        152.93        217.04        37.56 o                         
   4 -10   9         56.80         70.37        23.08 o                         
   5 -10   9         17.22         18.67        18.98 o                         
   6 -10   9         31.06         40.83        22.72 o                         
   7 -10   9        740.39        882.79        83.19 o                         
   8 -10   9        298.40        277.23        55.02 o                         
  -8  -9   9         41.08         85.16        60.48 o                         
  -7  -9   9        105.00        110.29        30.44 o                         
  -6  -9   9          0.73          6.17        46.62 o                         
  -5  -9   9          2.71        -27.06        29.99 o                         
  -4  -9   9         48.19         73.57        20.15 o                         
  -3  -9   9          0.60         16.15        11.51 o                         
  -2  -9   9         85.23        135.48        27.02 o                         
  -1  -9   9        231.37        346.31        36.04 o                         
   0  -9   9        264.25        261.51        30.85 o                         
   1  -9   9         54.99         44.50        17.03 o                         
   2  -9   9         24.04         30.25        19.11 o                         
   3  -9   9         45.87         98.19        26.93 o                         
   4  -9   9        102.01        117.07        24.14 o                         
   6  -9   9         40.03         49.78        25.77 o                         
   7  -9   9        274.23        341.72        54.59 o                         
   8  -9   9         13.22          1.07        15.50 o                         
   9  -9   9         14.71         11.72        23.80 o                         
 -10  -8   9          6.22         17.33        34.58 o                         
  -9  -8   9        172.49        182.74        53.24 o                         
  -8  -8   9         62.36        107.65        60.70 o                         
  -7  -8   9          8.47         47.79        41.81 o                         
  -6  -8   9          2.19          0.13        11.79 o                         
  -5  -8   9         74.26         40.40        50.77 o                         
  -4  -8   9        143.49        176.59        27.16 o                         
  -3  -8   9         26.15         27.35        16.78 o                         
  -2  -8   9          1.65          8.55        19.76 o                         
  -1  -8   9          2.33          0.12         6.58 o                         
   0  -8   9         55.85         24.74         8.71 o                         
   1  -8   9        773.86        786.10        45.06 o                         
   2  -8   9       1110.58       1266.95        69.51 o                         
   3  -8   9         62.74         57.35        23.29 o                         
   4  -8   9        629.29        562.67        38.06 o                         
   5  -8   9        330.85        327.02        48.91 o                         
   6  -8   9        387.85        354.20        31.99 o                         
   7  -8   9         40.83         50.96        20.83 o                         
   8  -8   9         24.34         48.06        30.17 o                         
   9  -8   9          0.08          1.81        14.96 o                         
 -10  -7   9          3.28          7.58        26.66 o                         
  -9  -7   9          0.12         69.58        39.38 o                         
  -8  -7   9         17.34         17.97        22.41 o                         
  -7  -7   9        114.99        131.95        20.26 o                         
  -6  -7   9        307.16        304.08        36.13 o                         
  -5  -7   9         47.25         41.34        29.91 o                         
  -4  -7   9         35.40         41.94        16.10 o                         
  -3  -7   9          4.58        -16.85        16.85 o                         
  -1  -7   9        167.76        133.35        25.30 o                         
   0  -7   9          5.01         13.02        11.91 o                         
   1  -7   9        249.85        276.93        24.87 o                         
   2  -7   9         29.90         20.56        18.12 o                         
   3  -7   9        420.28        402.36        21.65 o                         
   4  -7   9        413.82        396.68        22.22 o                         
   5  -7   9        283.32        317.80        21.64 o                         
   6  -7   9         16.96         36.88        16.66 o                         
   7  -7   9          0.78          5.82        10.73 o                         
   8  -7   9         16.69          2.83        13.38 o                         
   9  -7   9         10.51         10.12        28.97 o                         
 -10  -6   9          1.40         15.07        44.33 o                         
  -9  -6   9          8.25          7.61        21.51 o                         
  -8  -6   9          9.09         17.40        34.35 o                         
  -7  -6   9         89.56        109.70        29.44 o                         
  -6  -6   9         80.72         72.42        18.49 o                         
  -5  -6   9         28.74         32.37        11.62 o                         
  -4  -6   9          2.69         44.14        48.56 o                         
  -3  -6   9          1.50         -9.32         9.32 o                         
  -2  -6   9        113.55        101.81        28.39 o                         
  -1  -6   9        531.01        627.05        33.49 o                         
   0  -6   9          6.01          3.19         6.76 o                         
   1  -6   9        131.57        120.18        12.63 o                         
   2  -6   9        106.08        119.05        33.95 o                         
   3  -6   9        970.79        975.35        39.68 o                         
   4  -6   9        412.28        377.61        27.61 o                         
   5  -6   9         17.96         25.71        11.02 o                         
   6  -6   9        111.93        140.26        20.98 o                         
   7  -6   9         44.01         40.69        24.16 o                         
   8  -6   9         11.50         19.63        14.15 o                         
   9  -6   9         29.29         -7.79        19.36 o                         
 -11  -5   9          0.75         21.80        27.73 o                         
 -10  -5   9          2.51        -12.23        37.05 o                         
  -9  -5   9         93.16         98.04        41.49 o                         
  -8  -5   9        159.41        206.36        48.04 o                         
  -7  -5   9         35.03         38.60        26.78 o                         
  -6  -5   9         26.68         21.84        12.74 o                         
  -5  -5   9          3.61         -8.37         8.96 o                         
  -4  -5   9        321.55        214.60       137.96 o                         
  -2  -5   9        175.51        156.72        31.99 o                         
  -1  -5   9          0.50         -4.29        11.72 o                         
   0  -5   9         10.66          3.57         7.19 o                         
   1  -5   9       1736.90       1810.10       102.33 o                         
   2  -5   9       2189.19       2451.04       202.19 o                         
   3  -5   9        783.45        889.30        49.06 o                         
   4  -5   9         19.73         36.19        13.52 o                         
   5  -5   9        107.75        115.68        18.47 o                         
   6  -5   9        113.42        122.82        43.99 o                         
   7  -5   9          7.00         15.24        12.53 o                         
   8  -5   9          1.48          8.13        13.02 o                         
   9  -5   9        191.43        174.13        31.61 o                         
 -12  -4   9         21.27         -7.96        35.30 o                         
 -11  -4   9         51.28        138.36        57.50 o                         
 -10  -4   9          8.37          1.69        18.42 o                         
  -9  -4   9          9.29          7.54        19.53 o                         
  -8  -4   9          1.82         10.35        17.73 o                         
  -7  -4   9         21.24         70.60        27.58 o                         
  -6  -4   9         76.09        169.95        37.34 o                         
  -5  -4   9        109.33         96.71        30.47 o                         
  -4  -4   9         73.79         75.53        26.56 o                         
  -3  -4   9         49.68         68.63        20.16 o                         
  -2  -4   9         35.64         42.75         9.67 o                         
  -1  -4   9        234.66        236.82        14.49 o                         
   0  -4   9         18.77         41.34         9.40 o                         
   1  -4   9        175.31        167.05        15.46 o                         
   2  -4   9        125.19        165.25        16.00 o                         
   3  -4   9        326.70        349.14        34.72 o                         
   4  -4   9        109.16        107.11        12.07 o                         
   5  -4   9          7.16         -8.56         8.56 o                         
   6  -4   9          9.27         16.95        10.81 o                         
   7  -4   9          0.17         -6.80        17.54 o                         
   8  -4   9          1.84         -7.13        18.71 o                         
   9  -4   9          2.88        -29.77        35.74 o                         
 -12  -3   9         13.13         26.27        39.16 o                         
 -11  -3   9          4.67         20.54        24.19 o                         
 -10  -3   9         14.76         -8.57        18.59 o                         
  -9  -3   9          7.09          8.73        21.69 o                         
  -8  -3   9         11.64         12.91        12.59 o                         
  -7  -3   9          9.77          0.74        10.09 o                         
  -6  -3   9        112.19         82.23        20.86 o                         
  -5  -3   9        206.09        210.44        20.85 o                         
  -4  -3   9         21.85         20.04         9.16 o                         
  -3  -3   9        119.74         59.27        26.48 o                         
  -2  -3   9        136.52        124.64        24.64 o                         
  -1  -3   9       2110.00       2331.91        73.44 o                         
   0  -3   9        818.68        691.61        26.05 o                         
   1  -3   9        122.80        145.30        18.93 o                         
   2  -3   9          1.28          8.87         9.28 o                         
   3  -3   9         14.97         22.09         9.78 o                         
   4  -3   9          4.34          5.32         9.44 o                         
   5  -3   9         30.65         10.81        14.37 o                         
   6  -3   9        737.28        392.51       259.80 o                         
   7  -3   9         47.83         44.57        24.71 o                         
   8  -3   9         21.72         -0.86         9.67 o                         
 -12  -2   9         57.52        110.41        46.80 o                         
 -11  -2   9         16.57        -17.74        21.18 o                         
 -10  -2   9         21.50         33.63        21.05 o                         
  -9  -2   9         18.99         52.36        45.96 o                         
  -8  -2   9        117.09         94.91        29.40 o                         
  -7  -2   9        772.00        712.10        39.07 o                         
  -6  -2   9         76.32         81.90        23.40 o                         
  -5  -2   9         17.33         23.13        17.76 o                         
  -4  -2   9        115.01         69.62        11.41 o                         
  -3  -2   9        582.37        559.63        32.24 o                         
  -2  -2   9         72.38         82.92        12.06 o                         
  -1  -2   9        255.20        259.53        36.06 o                         
   0  -2   9         14.74         17.16         9.32 o                         
   1  -2   9         19.40         16.33        15.67 o                         
   2  -2   9         70.24         68.36        13.92 o                         
   3  -2   9         43.59         67.44        13.13 o                         
   4  -2   9         34.38         48.86        15.03 o                         
   5  -2   9         15.61          8.16        11.25 o                         
   6  -2   9         13.30         -2.86        14.12 o                         
   7  -2   9         61.89         56.24        78.53 o                         
   8  -2   9          2.26         44.47        34.57 o                         
 -13  -1   9         12.13         21.18        37.56 o                         
 -12  -1   9          3.93         51.09        35.23 o                         
 -11  -1   9         26.11         41.18        21.66 o                         
 -10  -1   9        153.81        158.70        25.17 o                         
  -9  -1   9         21.60         58.57        18.93 o                         
  -8  -1   9        193.92        123.58        15.61 o                         
  -7  -1   9        344.72        329.35        34.57 o                         
  -6  -1   9         63.71         44.72        40.10 o                         
  -5  -1   9       1473.92       1372.99        57.35 o                         
  -4  -1   9       1070.73       1215.49        65.65 o                         
  -3  -1   9          0.33          8.63         9.28 o                         
  -2  -1   9        281.97        265.11        20.30 o                         
  -1  -1   9        174.50        170.71        17.07 o                         
   0  -1   9        431.00        453.84        43.12 o                         
   1  -1   9         38.20         56.15        15.47 o                         
   2  -1   9         29.51         60.33        14.19 o                         
   3  -1   9        129.49        122.47        17.61 o                         
   4  -1   9          0.10         -0.28         5.17 o                         
   5  -1   9         66.53         13.88        22.34 o                         
   6  -1   9         13.36         14.65        11.21 o                         
   7  -1   9          6.33         11.13        21.58 o                         
   8  -1   9          5.15         43.45        39.01 o                         
 -13   0   9          3.77         -7.93        29.26 o                         
 -12   0   9         15.30         33.26        27.29 o                         
 -11   0   9          0.28          6.20        15.25 o                         
 -10   0   9          3.49          4.17        13.13 o                         
  -9   0   9          3.99          5.59         8.16 o                         
  -8   0   9        109.88        103.45        13.03 o                         
  -7   0   9          9.92          6.40         7.19 o                         
  -6   0   9        404.43        372.19        22.24 o                         
  -5   0   9        557.48        501.40        25.74 o                         
  -4   0   9          4.88          9.05         9.30 o                         
  -3   0   9       2062.67       2252.41        63.02 o                         
  -2   0   9          3.82         -9.31         9.31 o                         
  -1   0   9          6.38         -9.75         9.75 o                         
   0   0   9          2.18        -13.90        14.05 o                         
   1   0   9         18.13         25.62        17.83 o                         
   2   0   9         96.77        115.02        15.41 o                         
   3   0   9        135.72        126.52        17.41 o                         
   4   0   9         23.58          5.14        11.68 o                         
   5   0   9        274.48        231.31        34.06 o                         
   6   0   9          0.09         -6.54        12.11 o                         
   7   0   9         42.05         16.34        35.12 o                         
 -13   1   9         27.22         38.89        28.52 o                         
 -12   1   9         46.74         39.65        22.64 o                         
 -11   1   9          8.06         57.35        29.26 o                         
 -10   1   9          3.08         26.81        16.58 o                         
  -9   1   9          9.92          9.19        11.63 o                         
  -8   1   9        241.77        210.90        28.79 o                         
  -7   1   9         34.56         33.14         8.79 o                         
  -5   1   9         76.32         90.63        15.89 o                         
  -4   1   9         19.53         29.77        13.76 o                         
  -3   1   9        596.07        688.16        31.28 o                         
  -2   1   9        178.54        175.10        22.05 o                         
  -1   1   9         14.75         18.04        12.17 o                         
   0   1   9          0.17         47.54        23.91 o                         
   1   1   9          0.38        -18.71        18.71 o                         
   3   1   9         10.17         23.47        13.15 o                         
   4   1   9          4.66         14.50        18.60 o                         
   5   1   9          0.17         -1.31        16.67 o                         
   6   1   9         19.57         22.21        14.44 o                         
   7   1   9          8.22         33.41        36.90 o                         
 -13   2   9         41.99         50.29        38.36 o                         
 -12   2   9         10.54        -31.88        31.88 o                         
 -11   2   9          6.57         14.61        17.63 o                         
 -10   2   9         97.23         94.46        15.91 o                         
  -9   2   9         80.52         42.14        19.51 o                         
  -8   2   9          7.73         15.49         9.47 o                         
  -6   2   9       1336.83       1426.63        53.70 o                         
  -5   2   9          0.41        -19.00        19.87 o                         
  -4   2   9          9.99         18.86        12.27 o                         
  -3   2   9         88.15        114.23        51.57 o                         
  -2   2   9         78.07        103.34        17.84 o                         
  -1   2   9        141.73        156.07        22.44 o                         
   0   2   9        159.39        171.01        21.91 o                         
   1   2   9       1615.85       1428.23        76.06 o                         
   2   2   9        170.04        244.33        34.35 o                         
   3   2   9          2.67         27.44        21.33 o                         
   4   2   9         53.84         78.85        18.57 o                         
   5   2   9         66.32         88.43        24.46 o                         
 -12   3   9         14.14         10.16        17.39 o                         
 -11   3   9         27.30         57.05        19.08 o                         
 -10   3   9         11.98         33.70        20.52 o                         
  -9   3   9          0.03         16.60        12.50 o                         
  -8   3   9         21.10          6.77        11.57 o                         
  -7   3   9        364.57        441.20        33.16 o                         
  -6   3   9        110.20        128.10        24.13 o                         
  -5   3   9          6.62         43.45        24.82 o                         
  -4   3   9          0.94          9.24        12.83 o                         
  -3   3   9         21.63         30.17        23.22 o                         
  -2   3   9        141.93        146.95        30.57 o                         
  -1   3   9         59.91         95.97        20.94 o                         
   0   3   9          4.42         25.83        16.19 o                         
   1   3   9          0.20         14.85        17.69 o                         
   2   3   9         14.83         12.89        14.48 o                         
   3   3   9        227.65        287.40        31.24 o                         
   4   3   9          1.08         18.34        15.52 o                         
   5   3   9          0.02         -6.58        15.21 o                         
   6   3   9          6.49        -19.14        29.40 o                         
 -12   4   9         31.41         36.79        26.97 o                         
 -11   4   9         52.95         48.52        19.53 o                         
 -10   4   9         14.41         10.26        11.36 o                         
  -9   4   9         79.08         38.21        26.42 o                         
  -8   4   9         19.54         22.43        17.98 o                         
  -7   4   9         28.53         43.21        34.21 o                         
  -6   4   9         55.08        108.96        32.75 o                         
  -5   4   9         26.39         23.91        24.64 o                         
  -4   4   9          0.22        -11.83        22.38 o                         
  -3   4   9          5.11         15.96        13.64 o                         
  -2   4   9       1164.26       1577.87        70.59 o                         
  -1   4   9          2.02          0.75        15.87 o                         
   0   4   9        102.88        150.14        30.68 o                         
   1   4   9          0.22         -0.27        26.57 o                         
   2   4   9        178.03        201.82        25.90 o                         
   3   4   9        149.32        186.62        44.98 o                         
   4   4   9         32.91         19.54        21.82 o                         
   5   4   9        322.93        286.95        40.07 o                         
  -9   5   9        524.80        588.21        47.17 o                         
  -8   5   9         54.83        100.16        24.99 o                         
  -7   5   9         24.57         22.09        18.93 o                         
  -6   5   9          5.13         -0.70        13.19 o                         
  -5   5   9         79.93        100.96        25.84 o                         
  -4   5   9        251.81        358.25        36.02 o                         
  -3   5   9        171.36        242.93        30.64 o                         
  -2   5   9         98.69         74.64        26.53 o                         
  -1   5   9         32.99         44.81        24.02 o                         
   0   5   9        103.03        121.00        27.18 o                         
   1   5   9         28.72         17.41        20.17 o                         
   2   5   9          3.00          5.50        16.31 o                         
   3   5   9         13.21         52.13        24.72 o                         
   4   5   9         82.99        107.28        46.95 o                         
 -11   6   9          5.80         -0.35        18.41 o                         
 -10   6   9        106.31        119.00        48.11 o                         
  -9   6   9         28.96         27.85        64.89 o                         
  -8   6   9          5.64        -24.34        24.34 o                         
  -7   6   9        135.08        182.49        33.06 o                         
  -6   6   9        243.47        250.86        40.96 o                         
  -5   6   9         38.94         66.98        29.19 o                         
  -4   6   9        122.75        130.12        29.05 o                         
  -3   6   9         83.74        122.17        32.71 o                         
  -2   6   9        133.88        180.77        33.69 o                         
  -1   6   9         35.13         34.50        23.18 o                         
   0   6   9          2.32        -23.15        30.42 o                         
   1   6   9          1.81         33.32        24.29 o
[truncated: 115,428 more chars]
