# Supplementary material for: Quaternary and quinary molecular solids based on structural inequivalence and combinatorial approaches: 2-nitro­resorcinol and 4,6-di­chloro­resorcinol
Source: IUCrJ. 2021 Jan 11;8(Pt 2):178–85. doi: 10.1107/S2052252520016589 (PMC7924232; doi:10.1107/S2052252520016589)
Supplement: Supplementary file 30 [file m-08-00178-28CRES-DMPsup30.hkl]

data_28CRES-DMP                                                                 
_shelx_title ' shelx_a.res in P2(1)/c'                                          
_shelx_refln_list_code          4                                               
_shelx_F_calc_maximum      154.47                                               
_exptl_crystal_F_000       592.00                                               
_reflns_d_resolution_high  0.7698                                               
                                                                                
loop_                                                                           
 _space_group_symop_operation_xyz                                               
 'x, y, z'                                                                      
 '-x, y+1/2, -z+1/2'                                                            
 '-x, -y, -z'                                                                   
 'x, -y-1/2, z-1/2'                                                             
                                                                                
_cell_length_a     8.1877                                                       
_cell_length_b    15.7304                                                       
_cell_length_c    11.2469                                                       
_cell_angle_alpha  90.000                                                       
_cell_angle_beta  110.491                                                       
_cell_angle_gamma  90.000                                                       
                                                                                
_shelx_F_squared_multiplier     1.000                                           
                                                                                
loop_                                                                           
 _refln_index_h                                                                 
 _refln_index_k                                                                 
 _refln_index_l                                                                 
 _refln_F_squared_calc                                                          
 _refln_F_squared_meas                                                          
 _refln_F_squared_sigma                                                         
 _refln_observed_status                                                         
   2   0   0       2373.50       2196.66        22.40 o                         
   3   0   0       1391.52       1337.81        17.80 o                         
   4   0   0       7361.40       7549.78        40.53 o                         
   5   0   0        415.83        465.96        25.43 o                         
   6   0   0        619.33        617.44        37.96 o                         
   7   0   0         54.49         58.71        13.75 o                         
   8   0   0        115.78        116.58        31.31 o                         
   9   0   0          3.31          2.38         3.37 o                         
   2   1   0       2857.74       2740.82        65.16 o                         
   3   1   0        225.15        226.80         9.56 o                         
   4   1   0       3024.30       2910.14        32.14 o                         
   5   1   0          1.40          4.08         1.16 o                         
   6   1   0        120.94        127.53        12.56 o                         
   7   1   0        232.57        210.98        13.38 o                         
   8   1   0        207.93        205.66        19.31 o                         
   9   1   0          2.63          3.17         2.69 o                         
   1   2   0        245.94        223.11        12.13 o                         
   2   2   0          9.32         10.10         1.50 o                         
   3   2   0          0.59          0.52         1.52 o                         
   4   2   0        687.53        680.82        28.04 o                         
   5   2   0        311.53        300.20        12.30 o                         
   6   2   0        659.36        683.50        14.59 o                         
   7   2   0         79.99         72.13         9.15 o                         
   8   2   0         54.75         50.99         9.02 o                         
   1   3   0        449.07        510.74        17.66 o                         
   2   3   0       5457.54       4507.23       571.95 o                         
   3   3   0         26.68         15.72         3.19 o                         
   4   3   0        441.11        426.27        30.47 o                         
   5   3   0        129.33        131.08         6.20 o                         
   6   3   0         15.33         14.43         2.70 o                         
   7   3   0         52.65         46.84         6.13 o                         
   8   3   0         56.66         40.44         8.90 o                         
   9   3   0          8.11          9.84         2.67 o                         
   0   4   0        813.56        817.40        41.90 o                         
   1   4   0        651.94        738.18        22.41 o                         
   2   4   0        873.35        707.13        91.95 o                         
   3   4   0         32.90         34.00         3.79 o                         
   4   4   0        311.98        298.69        16.42 o                         
   5   4   0         13.38          9.55         1.39 o                         
   6   4   0          6.39          7.45         2.40 o                         
   7   4   0        103.64        108.79        12.49 o                         
   8   4   0         22.82         21.36         3.68 o                         
   9   4   0          3.51          3.37         4.12 o                         
   1   5   0         89.46        120.53         3.30 o                         
   2   5   0        719.05        809.89        24.68 o                         
   3   5   0        403.53        344.30        24.78 o                         
   4   5   0          6.74          7.10         2.20 o                         
   5   5   0        165.25        173.82        18.85 o                         
   6   5   0        142.64        140.30        13.53 o                         
   7   5   0          2.74          6.18         3.91 o                         
   8   5   0         75.82         68.57         9.53 o                         
   9   5   0         20.83         20.84         6.43 o                         
   0   6   0         70.15         46.78         7.16 o                         
   1   6   0       1371.02       1371.89        13.56 o                         
   2   6   0        157.76        160.29         3.97 o                         
   3   6   0          3.13          1.52         0.82 o                         
   4   6   0        433.19        556.03        59.64 o                         
   5   6   0        396.84        439.37        32.69 o                         
   6   6   0         17.42         15.33         5.48 o                         
   7   6   0          0.25          1.43         1.98 o                         
   8   6   0         22.27         32.63         7.54 o                         
   9   6   0         80.41         73.69        14.70 o                         
   1   7   0        288.88        192.39        31.72 o                         
   2   7   0       1503.26       1808.20        48.81 o                         
   3   7   0        290.26        329.19        23.74 o                         
   4   7   0        182.79        186.17        18.18 o                         
   5   7   0          6.88          9.63         3.23 o                         
   6   7   0        110.05        102.18         8.86 o                         
   7   7   0         76.46         64.64         8.42 o                         
   8   7   0         13.17         15.56         8.47 o                         
   9   7   0         13.00          7.07         4.29 o                         
   0   8   0        402.15        524.48        37.25 o                         
   1   8   0       1507.25       1656.51        14.78 o                         
   2   8   0        232.85        252.25         7.61 o                         
   3   8   0          9.56         10.95         2.03 o                         
   4   8   0        396.88        420.81        32.80 o                         
   5   8   0        694.48        734.61        54.35 o                         
   6   8   0          0.16          3.46         2.48 o                         
   7   8   0         38.29         41.14         5.82 o                         
   8   8   0         14.54         16.25         3.58 o                         
   9   8   0         15.79         16.49         6.57 o                         
   1   9   0         54.41         48.51         5.87 o                         
   2   9   0         33.90         26.79         3.69 o                         
   3   9   0        125.56        139.80        10.34 o                         
   4   9   0         30.36         35.03         8.67 o                         
   5   9   0        749.55        894.46        82.01 o                         
   6   9   0         85.13        103.20        12.31 o                         
   7   9   0         30.90         30.05         6.95 o                         
   8   9   0        127.91        135.86        13.69 o                         
   0  10   0       1266.44       1369.68        85.31 o                         
   1  10   0        118.06        115.45         5.27 o                         
   2  10   0        149.05        139.62        13.61 o                         
   3  10   0         55.82         60.36         6.20 o                         
   4  10   0        333.72        351.45        26.94 o                         
   5  10   0          2.32          3.51         2.51 o                         
   6  10   0         14.86         10.85         2.99 o                         
   7  10   0         20.27         16.67         4.58 o                         
   8  10   0          0.68          1.03         3.73 o                         
   1  11   0         21.99         23.23         3.13 o                         
   2  11   0        404.42        448.46        14.90 o                         
   3  11   0         48.29         54.76         6.44 o                         
   4  11   0        278.06        336.09        17.82 o                         
   5  11   0         27.53         25.39         4.16 o                         
   6  11   0        111.83        114.70        12.17 o                         
   7  11   0          8.30         13.81         3.26 o                         
   8  11   0         38.64         32.33         5.41 o                         
   0  12   0        683.10        824.12        79.65 o                         
   1  12   0         23.67         22.43         3.25 o                         
   2  12   0         19.72         15.21         2.97 o                         
   3  12   0         29.48         21.14         3.93 o                         
   4  12   0         46.46         45.60        14.21 o                         
   5  12   0        170.35        194.66        14.39 o                         
   6  12   0         87.56        102.08        11.35 o                         
   7  12   0          1.84          3.45         2.55 o                         
   8  12   0          0.17         -4.01         4.45 o                         
   1  13   0          0.11          2.08         1.68 o                         
   2  13   0         25.49         25.29         3.92 o                         
   3  13   0         22.87         27.74         4.74 o                         
   4  13   0        125.81        142.26        11.34 o                         
   5  13   0         50.08         55.50         7.24 o                         
   6  13   0          1.57          5.25         6.46 o                         
   7  13   0          5.40          8.92         4.26 o                         
   0  14   0         48.12         52.44         6.85 o                         
   1  14   0         65.29         64.38         5.09 o                         
   2  14   0         12.68         13.39         2.46 o                         
   3  14   0          7.45          3.86         2.68 o                         
   4  14   0         46.75         45.14         6.93 o                         
   5  14   0          5.07          2.72         2.88 o                         
   6  14   0          1.40          7.81         4.51 o                         
   7  14   0         10.78         13.07         5.20 o                         
   1  15   0          2.70          7.58         3.04 o                         
   2  15   0          0.27          1.00         1.99 o                         
   3  15   0         58.22         55.47         8.00 o                         
   4  15   0          8.06          1.12         3.73 o                         
   5  15   0          0.00          1.82         4.20 o                         
   6  15   0          0.89          3.51         3.40 o                         
   0  16   0         10.00          8.78         3.54 o                         
   1  16   0          5.87          5.70         2.23 o                         
   2  16   0         18.81         22.30         5.41 o                         
   3  16   0          3.73          3.69         3.17 o                         
   4  16   0          3.20          2.15         3.41 o                         
   5  16   0         21.95         21.71         5.93 o                         
   6  16   0          0.05          8.49         4.26 o                         
   1  17   0          0.56          1.59         2.36 o                         
   2  17   0          0.94         -0.78         3.93 o                         
   3  17   0         38.70         44.65         7.37 o                         
   4  17   0          1.56         10.43         6.26 o                         
   5  17   0          0.16          4.49         4.46 o                         
   0  18   0          2.14          0.12         3.84 o                         
   1  18   0          7.60          8.67         3.37 o                         
   2  18   0          2.65          2.55         2.88 o                         
   3  18   0          1.06          2.21         4.43 o                         
   4  18   0          5.66          4.24         3.94 o                         
   1  19   0          5.67         10.89         4.85 o                         
   2  19   0          2.52          1.58         3.98 o                         
   3  19   0          7.32          8.26         4.89 o                         
   1  20   0          4.08          3.61         3.88 o                         
   2  20   0          0.11          3.60         5.06 o                         
 -10   1   1          6.75          3.04         3.60 o                         
  -9   1   1         13.99         11.22         3.31 o                         
  -8   1   1          1.21          0.54         1.41 o                         
  -7   1   1        190.96        178.21        12.60 o                         
  -6   1   1         25.22         23.28         2.78 o                         
  -5   1   1        217.32        194.12         9.00 o                         
  -4   1   1         55.46         56.66         5.74 o                         
  -3   1   1        295.56        227.20         7.32 o                         
  -2   1   1       1262.51       1010.94        64.01 o                         
   1   1   1       6442.25       6694.44       328.81 o                         
   2   1   1        507.15        481.40        19.17 o                         
   4   1   1       2005.89       2169.44        20.77 o                         
   5   1   1         57.43         61.07         6.09 o                         
   6   1   1        132.91        127.47         8.38 o                         
   7   1   1          4.63          8.09         1.79 o                         
   8   1   1         12.59         17.16         3.89 o                         
   9   1   1         14.88         20.21         6.81 o                         
  -9   2   1         81.68         89.44        15.43 o                         
  -8   2   1          8.85          9.73         2.24 o                         
  -7   2   1          0.27          4.40         3.07 o                         
  -6   2   1         80.75         82.21         7.01 o                         
  -5   2   1          5.85          6.98         1.89 o                         
  -4   2   1        353.09        320.56        26.25 o                         
  -3   2   1       3177.40       2962.29       257.98 o                         
  -2   2   1       1920.21       1820.35       147.94 o                         
  -1   2   1       7832.31       8022.49       518.47 o                         
   0   2   1       1509.43       1238.19       151.01 o                         
   1   2   1          8.71          9.04         1.56 o                         
   2   2   1          0.33          0.94         1.70 o                         
   3   2   1       2845.30       3280.07        88.32 o                         
   4   2   1        160.83        166.78        11.22 o                         
   5   2   1       1202.47       1257.52        24.26 o                         
   6   2   1          0.54          0.83         1.22 o                         
   7   2   1         47.92         42.41         5.82 o                         
   8   2   1         55.38         44.87         7.25 o                         
   9   2   1         17.12         33.30         8.15 o                         
 -10   3   1          1.66          6.24         6.51 o                         
  -9   3   1         73.51         65.05         9.98 o                         
  -8   3   1         87.11         81.48        10.95 o                         
  -7   3   1        460.95        455.36        33.21 o                         
  -6   3   1        320.58        285.59        29.45 o                         
  -5   3   1        328.40        419.42        38.81 o                         
  -4   3   1        210.09        182.62        10.22 o                         
  -3   3   1       4433.33       4224.82       498.80 o                         
  -2   3   1          0.82          2.73         0.79 o                         
  -1   3   1       6698.07       7114.63       486.25 o                         
   0   3   1       3736.00       3745.12       253.33 o                         
   1   3   1       5431.25       4853.53       846.61 o                         
   4   3   1       1040.88       1290.18        29.44 o                         
   5   3   1         90.62         85.32        12.32 o                         
   6   3   1          1.40          2.81         2.73 o                         
   7   3   1         43.52         50.24        10.04 o                         
   8   3   1         39.35         43.16         5.71 o                         
   9   3   1         77.20        101.41        16.27 o                         
  -9   4   1         51.61         46.72        12.74 o                         
  -8   4   1         17.77         31.15         8.65 o                         
  -7   4   1         48.29         33.87         7.17 o                         
  -6   4   1        480.91        429.72        34.07 o                         
  -5   4   1       3274.94       3262.03       276.25 o                         
  -4   4   1        303.35        272.13        39.77 o                         
  -3   4   1        272.53        188.93        41.76 o                         
  -2   4   1       2079.82       2202.03        99.76 o                         
  -1   4   1      23860.24      21113.97      1421.76 o                         
   0   4   1       1198.10       1076.43        55.85 o                         
   1   4   1       3372.26       2801.02       323.97 o                         
   2   4   1          0.02          0.79         0.95 o                         
   3   4   1        335.05        270.60         9.63 o                         
   4   4   1         37.37         45.81         5.79 o                         
   5   4   1        327.81        334.85        22.48 o                         
   6   4   1          7.37          4.96         2.27 o                         
   7   4   1         74.87         74.26        16.23 o                         
   8   4   1          4.54          9.24         2.37 o                         
   9   4   1         86.05         52.68         9.35 o                         
  -9   5   1         55.82         55.27        12.15 o                         
  -8   5   1          2.72          2.85         5.96 o                         
  -7   5   1        160.32        176.19        15.69 o                         
  -6   5   1        473.53        534.49        35.01 o                         
  -5   5   1        145.34        165.44        24.43 o                         
  -4   5   1         70.59         53.82        10.46 o                         
  -3   5   1        251.19        191.18        32.39 o                         
  -2   5   1        454.99        544.51        14.67 o                         
  -1   5   1      13958.93      13979.53       818.32 o                         
   0   5   1       2964.83       2959.13       101.74 o                         
   1   5   1       2268.45       2166.52        16.82 o                         
   2   5   1        579.95        566.71        32.74 o                         
   3   5   1       4492.95       4994.16       224.08 o                         
   4   5   1         89.76         87.83         9.17 o                         
   5   5   1         47.31         48.92         6.91 o                         
   6   5   1        225.23        224.49        19.65 o                         
   7   5   1        398.92        439.10        64.16 o                         
   8   5   1          2.37          7.13         4.26 o                         
   9   5   1         24.27         24.11         3.93 o                         
  -9   6   1          2.42          5.91         2.53 o                         
  -8   6   1          7.07          7.95         2.63 o                         
  -7   6   1         27.79         22.35         4.47 o                         
  -6   6   1        112.89        119.20        11.91 o                         
  -5   6   1       2303.04       2792.22       130.82 o                         
  -4   6   1         10.41          7.82         2.88 o                         
  -3   6   1          3.61          3.30         0.99 o                         
  -2   6   1         87.53         93.12         5.55 o                         
  -1   6   1       1543.17       1392.96        82.00 o                         
   0   6   1        327.89        373.43         5.48 o                         
   1   6   1        686.91        716.01        19.67 o                         
   2   6   1        193.17        217.73        17.49 o                         
   3   6   1        169.28        137.13        35.07 o                         
   4   6   1        252.07        239.67        19.60 o                         
   5   6   1        480.91        507.36        39.98 o                         
   6   6   1        430.10        483.69        30.72 o                         
   7   6   1         94.63         96.39        28.37 o                         
   8   6   1          7.21          5.43         4.73 o                         
   9   6   1         18.65          8.29         3.97 o                         
  -9   7   1         42.50         32.02        10.59 o                         
  -8   7   1         45.22         44.23         6.97 o                         
  -7   7   1        142.87        137.11        20.42 o                         
  -6   7   1         32.17         27.82         4.76 o                         
  -5   7   1        367.15        407.44        28.56 o                         
  -4   7   1          3.76          1.87         0.83 o                         
  -3   7   1       2386.72       2432.06       178.05 o                         
  -2   7   1        355.00        401.63        18.68 o                         
  -1   7   1       1694.28       1718.64        99.65 o                         
   0   7   1        363.57        386.03        11.37 o                         
   1   7   1        192.49        165.81         4.27 o                         
   2   7   1          7.98          5.85         1.15 o                         
   3   7   1        870.47       1024.02        30.31 o                         
   4   7   1         93.39         76.23         8.14 o                         
   5   7   1         98.84        108.97         9.41 o                         
   6   7   1         72.58         72.55        19.77 o                         
   7   7   1        162.39        150.65        18.58 o                         
   8   7   1          4.47          7.24         3.15 o                         
   9   7   1         26.86         20.29         7.77 o                         
  -9   8   1          1.48          1.80         4.75 o                         
  -8   8   1          4.17          4.50         2.01 o                         
  -7   8   1        144.18        152.31        12.70 o                         
  -6   8   1        120.19        136.24        14.35 o                         
  -5   8   1        177.65        184.66        18.79 o                         
  -4   8   1          3.29          3.07         1.05 o                         
  -3   8   1          2.03          1.02         0.64 o                         
  -2   8   1         54.67         66.32         4.24 o                         
  -1   8   1       2172.47       2243.54       170.55 o                         
   0   8   1         64.67         45.32         3.27 o                         
   1   8   1        165.36        167.03         5.05 o                         
   2   8   1          6.14          5.71         1.21 o                         
   3   8   1        101.93         93.87         9.95 o                         
   4   8   1        217.94        225.09        15.04 o                         
   5   8   1         19.74         13.08         3.78 o                         
   6   8   1        106.42        106.77        13.52 o                         
   7   8   1          3.26          7.52         6.83 o                         
   8   8   1         19.99         11.25        10.63 o                         
  -9   9   1         87.72        107.47        14.05 o                         
  -8   9   1          0.01         -1.63         3.85 o                         
  -7   9   1         13.90         10.64         3.01 o                         
  -6   9   1        137.96        158.58        15.28 o                         
  -5   9   1        392.35        498.80        43.33 o                         
  -4   9   1        148.41        159.72        12.80 o                         
  -3   9   1        372.22        411.68        33.52 o                         
  -2   9   1          1.98          0.29         1.83 o                         
  -1   9   1        723.79        765.46        40.55 o                         
   0   9   1        153.63        159.73         6.54 o                         
   1   9   1        500.45        563.84         8.78 o                         
   2   9   1        179.21        172.81        11.44 o                         
   3   9   1        222.47        270.25        21.89 o                         
   4   9   1         11.01         11.65         3.49 o                         
   5   9   1        158.54        161.48        14.41 o                         
   6   9   1          0.58          3.48         4.16 o                         
   7   9   1          6.41         -2.35         3.87 o                         
   8   9   1          2.55          5.68         2.25 o                         
  -8  10   1         11.09         12.17         3.20 o                         
  -7  10   1         33.26         41.70         7.01 o                         
  -6  10   1         43.75         48.31         6.47 o                         
  -5  10   1        239.52        263.83        20.45 o                         
  -4  10   1         92.71         86.51         8.23 o                         
  -3  10   1          0.01          2.20         1.32 o                         
  -2  10   1        233.06        271.91         9.03 o                         
  -1  10   1         12.80          7.68         1.76 o                         
   0  10   1        378.48        381.26        18.62 o                         
   1  10   1        205.77        234.69         8.04 o                         
   2  10   1        122.69        113.64        16.83 o                         
   3  10   1         75.89         79.61         8.58 o                         
   4  10   1        350.90        364.77        24.98 o                         
   5  10   1        120.27        120.38        12.31 o                         
   6  10   1          7.90          3.30         5.61 o                         
   7  10   1         80.04         76.68        11.48 o                         
   8  10   1         13.92         13.07         4.40 o                         
  -8  11   1         58.93         71.54         8.67 o                         
  -7  11   1         28.11         30.00         4.86 o                         
  -6  11   1          0.08          4.85         2.17 o                         
  -5  11   1         12.66         21.54         4.00 o                         
  -4  11   1          1.55          5.11         3.56 o                         
  -3  11   1          5.49          2.74         1.45 o                         
  -2  11   1         18.50         10.13         1.98 o                         
  -1  11   1          2.27          2.70         1.38 o                         
   0  11   1         62.93         47.70         4.49 o                         
   1  11   1          5.91          5.58         1.78 o                         
   2  11   1        357.78        408.21        18.60 o                         
   3  11   1        123.02        138.32        12.00 o                         
   4  11   1        270.27        358.04        20.43 o                         
   5  11   1         11.96         16.95         3.56 o                         
   6  11   1          8.97          7.47         8.60 o                         
   7  11   1          1.31          3.64         3.52 o                         
   8  11   1         37.43         36.88         6.29 o                         
  -8  12   1          0.17          3.23         2.47 o                         
  -7  12   1          6.23         13.95         4.95 o                         
  -6  12   1         32.94         38.59         5.83 o                         
  -5  12   1         30.56         39.00         5.92 o                         
  -4  12   1         39.81         40.29         5.96 o                         
  -3  12   1        166.27        186.39        14.26 o                         
  -2  12   1         60.05         64.88         5.75 o                         
  -1  12   1         31.85         35.83         3.17 o                         
   0  12   1        634.79        798.03        35.02 o                         
   1  12   1          4.13          3.78         2.16 o                         
   2  12   1         26.13         20.58         4.37 o                         
   3  12   1          5.22          7.37         5.06 o                         
   4  12   1        446.82        521.11        47.41 o                         
   5  12   1          5.09          5.42         3.71 o                         
   6  12   1         81.88         90.55        11.89 o                         
   7  12   1          6.62         14.64         5.28 o                         
  -7  13   1          5.47          7.57         4.17 o                         
  -6  13   1          1.32          8.56         2.81 o                         
  -5  13   1          2.82          6.94         2.79 o                         
  -4  13   1        119.49        151.85        10.30 o                         
  -3  13   1          9.07          7.17         2.32 o                         
  -2  13   1        141.87        155.50        12.41 o                         
  -1  13   1          2.42          1.91         1.93 o                         
   0  13   1         94.55         92.40         5.45 o                         
   1  13   1         40.52         50.99         3.75 o                         
   2  13   1        126.98        155.22         6.39 o                         
   3  13   1          0.57          3.20         1.92 o                         
   4  13   1        207.18        273.98        12.83 o                         
   5  13   1          7.42          6.82         3.79 o                         
   6  13   1         59.05         49.32         8.25 o                         
   7  13   1          1.67          9.63         4.23 o                         
  -7  14   1          1.40          4.96         3.12 o                         
  -6  14   1         31.22         27.36         5.35 o                         
  -5  14   1         17.40         19.15         4.74 o                         
  -4  14   1          3.20          7.69         3.40 o                         
  -3  14   1         19.24         22.22         4.31 o                         
  -2  14   1          6.50          9.93         2.48 o                         
  -1  14   1         55.80         46.68         4.91 o                         
   0  14   1         63.04         83.93         6.23 o                         
   1  14   1          0.91          3.44         2.09 o                         
   2  14   1          3.95          6.52         5.19 o                         
   3  14   1          1.82          0.31         3.67 o                         
   4  14   1         15.85          6.96         4.37 o                         
   5  14   1          0.31          2.43         4.04 o                         
   6  14   1         69.07         71.65         9.24 o                         
  -6  15   1          0.33          7.25         3.81 o                         
  -5  15   1          0.99          4.92         2.47 o                         
  -4  15   1         22.64         19.47         5.18 o                         
  -3  15   1         11.63          4.51         3.70 o                         
  -2  15   1         12.01         18.20         4.71 o                         
  -1  15   1          2.78          2.08         2.31 o                         
   0  15   1          7.37          4.08         2.33 o                         
   1  15   1         70.86         69.22         5.70 o                         
   2  15   1        113.15        162.03        10.45 o                         
   3  15   1        135.70        163.61        14.43 o                         
   4  15   1         12.02         14.74         4.47 o                         
   5  15   1         26.13         26.85         6.15 o                         
   6  15   1          7.76          3.10         6.18 o                         
  -6  16   1         11.45         14.21         5.19 o                         
  -5  16   1          1.05          0.43         3.60 o                         
  -4  16   1          5.52          6.68         3.57 o                         
  -3  16   1          1.28          1.16         3.41 o                         
  -2  16   1         25.07         25.43         4.06 o                         
  -1  16   1          2.12          2.87         2.59 o                         
   0  16   1          3.04          6.02         2.34 o                         
   1  16   1          1.29          0.58         2.24 o                         
   2  16   1          2.15          1.95         4.10 o                         
   3  16   1          0.06          3.47         4.10 o                         
   4  16   1         34.34         26.68         6.55 o                         
   5  16   1          4.31          5.26         4.79 o                         
  -5  17   1          9.47         16.96         5.72 o                         
  -4  17   1         24.25         21.63         9.08 o                         
  -3  17   1          2.42         -0.92         3.50 o                         
  -2  17   1          1.57          6.60         4.27 o                         
  -1  17   1         17.90         17.32         3.88 o                         
   0  17   1          4.11          5.97         3.67 o                         
   1  17   1          0.04          3.31         3.94 o                         
   2  17   1          0.02          1.31         5.22 o                         
   3  17   1         11.54         10.13         5.49 o                         
   4  17   1          0.12          5.53         5.18 o                         
   5  17   1          0.44          0.00         4.28 o                         
  -4  18   1          0.41          1.87         4.73 o                         
  -3  18   1          0.38         -0.32         3.83 o                         
  -2  18   1          0.78         -0.10         3.20 o                         
  -1  18   1          6.83         10.05         4.05 o                         
   0  18   1          4.44          0.01         2.40 o                         
   1  18   1          0.01         -0.14         4.66 o                         
   2  18   1          2.25         -1.76         3.94 o                         
   3  18   1          2.22          0.69         4.21 o                         
   4  18   1          0.08         -1.05         4.10 o                         
  -3  19   1         10.87         14.66         6.04 o                         
  -2  19   1          0.26          0.88         3.80 o                         
  -1  19   1          1.05          0.87         5.66 o                         
   0  19   1          1.56          0.07         3.38 o                         
   1  19   1          1.11          9.47         4.41 o                         
   2  19   1          0.00          1.93         3.63 o                         
   3  19   1          0.00          6.20         4.75 o                         
  -2  20   1          3.21          0.74         3.51 o                         
   1  20   1          0.16          0.94         3.76 o                         
 -10   0   2         63.30         70.56        13.47 o                         
  -9   0   2         46.90         49.30        11.41 o                         
  -8   0   2        315.83        297.90        42.49 o                         
  -7   0   2        436.49        452.51        14.35 o                         
  -6   0   2       1424.80       1509.75        37.80 o                         
  -5   0   2        206.03        217.58        11.16 o                         
  -4   0   2          2.48          3.80         1.34 o                         
  -3   0   2         99.31        106.90         5.35 o                         
  -2   0   2       1273.76       1044.94        14.27 o                         
  -1   0   2       3894.80       3396.30        32.17 o                         
   0   0   2          2.16          3.71         0.99 o                         
   1   0   2      13904.51      14490.37      2431.99 o                         
   2   0   2         94.69        136.88        19.77 o                         
   3   0   2          3.00          7.87         2.58 o                         
   4   0   2        463.54        336.60        46.30 o                         
   5   0   2         57.58         50.77         4.94 o                         
   6   0   2        807.83        817.05        49.30 o                         
   7   0   2          3.47          4.03         2.54 o                         
   8   0   2         42.24         81.49        10.64 o                         
   9   0   2         47.19         47.03        11.66 o                         
 -10   1   2          9.02         16.54         4.99 o                         
  -9   1   2          4.89          4.48         1.77 o                         
  -8   1   2        215.56        211.38        15.54 o                         
  -7   1   2          0.93          2.26         1.86 o                         
  -6   1   2        314.10        300.70        22.27 o                         
  -5   1   2        497.92        447.01        22.15 o                         
  -4   1   2       2920.05       2523.22       157.06 o                         
  -3   1   2         21.43         22.02         2.05 o                         
  -2   1   2       1182.18        902.32        60.53 o                         
  -1   1   2        967.90        932.24        42.75 o                         
   0   1   2       1162.20       1243.87        13.47 o                         
   1   1   2       2527.86       2720.25       191.52 o                         
   2   1   2       6007.65       6719.51       517.14 o                         
   3   1   2        423.87        582.79        46.63 o                         
   4   1   2        310.03        349.94        15.96 o                         
   5   1   2         56.93         63.48         4.28 o                         
   7   1   2          7.59          3.61         2.84 o                         
   8   1   2        305.00        282.44        20.87 o                         
 -10   2   2         54.92         56.29        11.30 o                         
  -9   2   2         30.35         32.61         4.10 o                         
  -8   2   2        175.71        168.18        12.62 o                         
  -7   2   2        108.17        100.24        10.23 o                         
  -6   2   2        901.93        889.39        51.10 o                         
  -5   2   2         82.16         62.23         7.34 o                         
  -4   2   2       2014.73       1900.32       142.44 o                         
  -3   2   2        409.71        279.30        20.84 o                         
  -2   2   2       7706.45       6888.78       667.36 o                         
  -1   2   2          0.17          0.03         0.72 o                         
   0   2   2      11178.96      10930.31      1567.02 o                         
   1   2   2       1837.19       1656.08       101.94 o                         
   2   2   2         14.10         38.76         5.71 o                         
   3   2   2         71.24         85.26         7.50 o                         
   4   2   2       1568.28       1854.58       119.10 o                         
   5   2   2          1.71         -0.43         1.47 o                         
   6   2   2        645.18        722.43        42.36 o                         
   7   2   2          0.64          1.33         2.39 o                         
   8   2   2          8.14         18.93         6.80 o                         
   9   2   2          1.32          7.75         8.12 o                         
 -10   3   2         29.58         31.28         5.49 o                         
  -9   3   2          3.75          4.87         2.94 o                         
  -8   3   2         55.18         66.97         9.77 o                         
  -7   3   2          2.14          1.25         1.38 o                         
  -6   3   2        390.84        337.47        39.93 o                         
  -5   3   2        220.38        158.29        14.48 o                         
  -4   3   2        424.92        339.30        40.51 o                         
  -3   3   2        250.06        189.41        18.63 o                         
  -2   3   2       9019.58       8483.64       616.84 o                         
  -1   3   2      10760.89       9724.50      2316.55 o                         
   0   3   2          8.85          9.75         1.17 o                         
   1   3   2        805.05        706.79       124.26 o                         
   2   3   2       3156.87       3457.39       112.80 o                         
   3   3   2        187.48        211.70        21.97 o                         
   4   3   2        345.12        364.92        29.01 o                         
   5   3   2         40.46         42.90         3.05 o                         
   6   3   2        170.32        175.38        13.75 o                         
   7   3   2          7.55          2.23         3.27 o                         
   8   3   2         24.57         29.76         4.66 o                         
   9   3   2         11.53          4.36         4.43 o                         
 -10   4   2          0.76          2.06         4.20 o                         
  -9   4   2          3.94          3.57         4.69 o                         
  -8   4   2        122.54        124.91        14.84 o                         
  -7   4   2        162.80        155.62         9.79 o                         
  -6   4   2        879.41        811.76       105.30 o                         
  -5   4   2         18.75         12.93         2.13 o                         
  -4   4   2        544.83        534.01        56.35 o                         
  -3   4   2        978.79       1003.54        81.81 o                         
  -2   4   2       7441.21       7147.24       537.47 o                         
  -1   4   2      10288.21       9439.25       659.75 o                         
   0   4   2        145.83        105.18        12.09 o                         
   1   4   2        618.17        502.88        95.30 o                         
   2   4   2         87.35         77.45        17.17 o                         
   3   4   2       2759.16       3058.47        30.07 o                         
   4   4   2        106.65        122.87        13.48 o                         
   5   4   2          2.68          3.42         4.90 o                         
   6   4   2         10.42         23.97         4.53 o                         
   7   4   2         82.29         74.53        12.60 o                         
   8   4   2          1.62          4.40         4.80 o                         
   9   4   2          1.24         -0.05         5.39 o                         
 -10   5   2         15.95         10.75         2.90 o                         
  -9   5   2         34.60         40.76         6.89 o                         
  -8   5   2         10.88          9.28         5.56 o                         
  -7   5   2        101.09        101.70         9.44 o                         
  -6   5   2        432.44        354.45        48.29 o                         
  -5   5   2         19.70         16.42         1.96 o                         
  -4   5   2         29.50         30.02         5.26 o                         
  -3   5   2       1041.00       1052.15        73.64 o                         
  -2   5   2        209.46        233.10        14.01 o                         
  -1   5   2       1277.68       1249.58        83.05 o                         
   0   5   2       1519.82       1441.80       143.09 o                         
   1   5   2        138.63        137.94        18.32 o                         
   2   5   2        269.16        318.52        22.82 o                         
   4   5   2        124.01        151.56        12.70 o                         
   5   5   2         25.46         23.48         4.14 o                         
   6   5   2         15.64         21.16         4.36 o                         
   7   5   2         21.52         26.47         6.54 o                         
   8   5   2          0.48          7.34         3.49 o                         
   9   5   2          0.00          6.93         3.74 o                         
  -9   6   2          8.70          9.95         5.63 o                         
  -8   6   2         77.36         84.19         9.59 o                         
  -7   6   2         75.97         75.11         6.71 o                         
  -6   6   2        224.09        154.35        24.63 o                         
  -5   6   2        284.70        243.88        56.16 o                         
  -4   6   2          4.79          3.30         1.24 o                         
  -3   6   2         32.58         37.83         4.75 o                         
  -2   6   2        470.71        545.71        22.85 o                         
  -1   6   2        214.21        145.00        16.30 o                         
   0   6   2        176.74        164.95         5.24 o                         
   1   6   2         11.67          7.53         1.49 o                         
   2   6   2        221.67        269.00        19.50 o                         
   3   6   2         14.35         14.76         3.39 o                         
   4   6   2          0.03          4.92         5.82 o                         
   5   6   2        358.48        355.37        23.24 o                         
   6   6   2         10.15          8.85         9.28 o                         
   7   6   2          9.50          8.99         3.68 o                         
   8   6   2         78.79         66.11        10.29 o                         
  -9   7   2         34.75         33.44         5.86 o                         
  -8   7   2         75.62         83.71        10.96 o                         
  -7   7   2          0.28          4.71         2.92 o                         
  -6   7   2          0.05          9.25         8.12 o                         
  -5   7   2          0.11          1.64         0.95 o                         
  -4   7   2        192.09        151.85        22.60 o                         
  -3   7   2        190.76        258.36        26.59 o                         
  -2   7   2         23.12         17.70         2.13 o                         
  -1   7   2       1337.32       1414.85        75.28 o                         
   0   7   2          3.32          8.15         1.33 o                         
   1   7   2        715.85        696.67        28.78 o                         
   2   7   2         35.25         23.59         6.58 o                         
   3   7   2        843.29       1042.92        43.99 o                         
   4   7   2        161.89        180.60        13.95 o                         
   5   7   2         68.26         75.35         8.54 o                         
   6   7   2          7.84          8.11         2.83 o                         
   7   7   2         30.70         21.69         4.12 o                         
   8   7   2         16.52         21.81        11.93 o                         
  -9   8   2          6.12          1.53         3.33 o                         
  -8   8   2          6.11         15.81         4.62 o                         
  -7   8   2         13.55         14.20         3.19 o                         
  -6   8   2        904.11       1115.63        89.73 o                         
  -5   8   2        252.21        193.06        53.96 o                         
  -4   8   2        320.52        305.72        36.91 o                         
  -3   8   2          1.28         -0.24         2.06 o                         
  -2   8   2       2689.77       3281.25        94.30 o                         
  -1   8   2        336.99        351.31        21.99 o                         
   0   8   2        148.94        157.97         6.41 o                         
   1   8   2        416.35        464.61        10.99 o                         
   2   8   2         83.31         80.65        14.97 o                         
   3   8   2          7.06          2.94         3.12 o                         
   4   8   2         44.71         42.20         6.57 o                         
   5   8   2        132.30        138.36        15.95 o                         
   6   8   2          0.02         -0.82         3.27 o                         
   7   8   2         18.26         21.95         5.72 o                         
   8   8   2          0.00          1.83         3.84 o                         
  -9   9   2         14.64         19.26         4.26 o                         
  -8   9   2         25.67         24.01         4.12 o                         
  -7   9   2         17.92         19.44         5.51 o                         
  -6   9   2         28.01         23.60         4.41 o                         
  -5   9   2         30.15         39.80         7.23 o                         
  -4   9   2         74.22         59.39        14.08 o                         
  -3   9   2        137.82        156.74        14.98 o                         
  -2   9   2       1382.87       1567.50        30.81 o                         
  -1   9   2        311.60        338.13         9.43 o                         
   0   9   2         46.68         54.10         3.40 o                         
   1   9   2        330.18        312.43         9.41 o                         
   2   9   2        254.20        257.70        34.09 o                         
   3   9   2          1.52          1.72         2.84 o                         
   4   9   2        103.54        103.79        10.92 o                         
   5   9   2        159.47        172.96        15.13 o                         
   6   9   2          5.93          7.64         3.87 o                         
   7   9   2        106.94        114.54        11.31 o                         
   8   9   2         44.78         39.60         6.40 o                         
  -9  10   2          0.06          1.87         2.12 o                         
  -8  10   2         17.63         21.45         4.60 o                         
  -7  10   2         11.48         15.70         3.77 o                         
  -6  10   2         57.52         62.70         7.98 o                         
  -5  10   2          1.55          3.84         2.29 o                         
  -4  10   2        306.69        282.09        47.53 o                         
  -3  10   2         25.35         14.40         2.12 o                         
  -2  10   2          0.04         -1.55         2.42 o                         
  -1  10   2          0.17         -0.47         1.82 o                         
   0  10   2        691.50        757.37        32.17 o                         
   1  10   2        226.90        216.09         7.22 o                         
   2  10   2        517.06        590.94        27.31 o                         
   3  10   2         81.34         81.20         9.27 o                         
   4  10   2        210.26        229.16        12.53 o                         
   5  10   2        179.06        202.73        24.59 o                         
   6  10   2        189.22        192.45        12.35 o                         
   7  10   2          0.75         -1.39         3.06 o                         
   8  10   2          1.85          1.11         3.00 o                         
  -8  11   2         40.58         46.99         6.60 o                         
  -7  11   2          0.19         -0.77         3.17 o                         
  -6  11   2          2.45          1.79         3.52 o                         
  -5  11   2          0.36          0.20         3.19 o                         
  -4  11   2        313.45        316.09        33.00 o                         
  -3  11   2         33.81         37.45         4.42 o                         
  -2  11   2         66.39         59.32         4.09 o                         
  -1  11   2          0.30          2.09         1.70 o                         
   0  11   2         41.05         27.73         6.74 o                         
   1  11   2         10.55         15.76         2.54 o                         
   2  11   2        346.73        448.54        13.17 o                         
   3  11   2        211.42        241.83        10.56 o                         
   4  11   2          6.62          9.10         4.14 o                         
   5  11   2         20.82          9.29         7.19 o                         
   6  11   2          4.74          8.32         5.69 o                         
   7  11   2          1.42          3.85         3.38 o                         
  -8  12   2          0.07          1.54         2.89 o                         
  -7  12   2         34.07         29.29         3.81 o                         
  -6  12   2         25.63         22.13         3.92 o                         
  -5  12   2         41.91         58.88         7.38 o                         
  -4  12   2          0.20          0.55         1.45 o                         
  -3  12   2          0.19          1.96         1.44 o                         
  -2  12   2         10.62         10.72         2.38 o                         
  -1  12   2         11.32         12.76         2.02 o                         
   0  12   2          0.81          1.85         1.67 o                         
   1  12   2         65.49         68.07         5.71 o                         
   2  12   2          9.19         -0.58         3.85 o                         
   3  12   2        116.73        135.49         8.86 o                         
   4  12   2         44.53         50.95         8.13 o                         
   5  12   2          2.19          2.77         3.53 o                         
   6  12   2         32.23         28.05         5.68 o                         
   7  12   2         52.54         39.60         8.48 o                         
  -8  13   2         27.60         38.19         6.82 o                         
  -7  13   2         30.34         33.42         5.83 o                         
  -6  13   2          2.90          3.55         2.05 o                         
  -5  13   2         36.98         27.18         9.10 o                         
  -4  13   2         24.36         25.12         4.16 o                         
  -3  13   2          4.61          3.31         3.79 o                         
  -2  13   2         69.48         56.87         4.87 o                         
  -1  13   2          0.69          2.38         1.72 o                         
   0  13   2         18.23         18.28         7.43 o                         
   1  13   2         12.58          8.78         2.16 o                         
   2  13   2        201.50        223.61        10.65 o                         
   3  13   2          0.11          1.06         3.87 o                         
   4  13   2         46.45         40.42         7.41 o                         
   5  13   2          2.78         11.26         4.24 o                         
   6  13   2         61.96         58.19         8.90 o                         
   7  13   2         33.04         28.57        10.17 o                         
  -7  14   2         36.17         34.66         8.15 o                         
  -6  14   2          4.35         12.37         5.75 o                         
  -5  14   2         57.88         46.63         7.03 o                         
  -4  14   2          0.01         -0.78         3.23 o                         
  -3  14   2          8.43          5.28         2.09 o                         
  -2  14   2          1.73          3.80         2.12 o                         
  -1  14   2         29.34         29.42         4.48 o                         
   0  14   2         30.32         25.45         5.53 o                         
   1  14   2          0.12          0.96         1.86 o                         
   2  14   2          0.13          0.63         3.70 o                         
   3  14   2        196.75        247.89        16.83 o                         
   4  14   2         46.47         38.53         6.72 o                         
   5  14   2          3.12          3.70         4.31 o                         
   6  14   2         13.71          7.57         4.53 o                         
  -7  15   2          0.34          3.30         2.62 o                         
  -6  15   2         27.48         40.10         9.59 o                         
  -5  15   2          0.20          4.78         3.70 o                         
  -4  15   2          0.42         -1.90         3.14 o                         
  -3  15   2         22.70         17.63         3.13 o                         
  -2  15   2          2.36          3.38         2.24 o                         
  -1  15   2          0.08          2.55         1.60 o                         
   0  15   2          8.16          2.49         2.15 o                         
   1  15   2         27.84         30.32         4.43 o                         
   2  15   2          6.97         11.35         4.75 o                         
   3  15   2         36.44         41.75         6.65 o                         
   4  15   2          3.65         -3.00         3.92 o                         
   5  15   2         12.87         10.50         6.03 o                         
   6  15   2          2.05          2.23         4.38 o                         
  -6  16   2          0.08          2.84         2.90 o                         
  -5  16   2          0.35          0.68         3.60 o                         
  -4  16   2          0.11          6.54         3.46 o                         
  -3  16   2          1.55         10.05         3.03 o                         
  -2  16   2          5.81          5.70         1.76 o                         
  -1  16   2         86.51         87.68         7.01 o                         
   0  16   2          0.15          0.55         2.44 o                         
   1  16   2         24.56         36.98         6.54 o                         
   2  16   2          0.00         -0.92         4.07 o                         
   3  16   2         16.34         13.89         5.29 o                         
   4  16   2         12.08         12.35         5.08 o                         
   5  16   2         27.14         21.62         9.16 o                         
  -5  17   2          0.05          4.86         5.88 o                         
  -4  17   2          0.02          9.53         4.24 o                         
  -3  17   2         28.92         25.19         5.15 o                         
  -2  17   2          1.60          4.45         2.62 o                         
  -1  17   2         72.82         67.17         5.88 o                         
   0  17   2          2.41          6.54         3.11 o                         
   1  17   2          9.12          7.97         8.09 o                         
   2  17   2          1.59          3.16         4.80 o                         
   3  17   2         85.09        110.28        12.09 o                         
   4  17   2          6.12          2.77         3.67 o                         
  -5  18   2          9.12         10.95         6.22 o                         
  -4  18   2          5.92          5.44         3.09 o                         
  -3  18   2          0.19          1.42         2.21 o                         
  -2  18   2          0.10         -2.25         3.16 o                         
  -1  18   2         20.36         14.39         4.14 o                         
   0  18   2          5.92          4.63         4.24 o                         
   1  18   2         21.93         23.88         5.64 o                         
   2  18   2          3.06          2.02         4.06 o                         
   3  18   2         10.27          7.31         5.11 o                         
   4  18   2          0.31          1.72         6.01 o                         
  -3  19   2         11.66         10.55         3.69 o                         
  -2  19   2          0.19          2.33         4.00 o                         
  -1  19   2          0.10          2.35         3.92 o                         
   0  19   2          9.22          4.51         3.81 o                         
   1  19   2         33.72         35.75         6.84 o                         
   2  19   2          2.05          0.64         4.23 o                         
   0  20   2          4.08          3.14         3.65 o                         
   1  20   2          0.32          3.84         5.32 o                         
 -10   1   3         15.82         19.04         6.42 o                         
  -9   1   3         60.59         53.05         4.68 o                         
  -8   1   3        136.37        130.96         9.80 o                         
  -7   1   3       1113.73       1215.87        42.26 o                         
  -6   1   3         55.46         46.75         3.91 o                         
  -5   1   3        235.31        210.37        11.34 o                         
  -4   1   3        223.88        176.79         6.78 o                         
  -3   1   3       7251.67       6444.14       397.80 o                         
  -2   1   3        240.15        235.92        19.04 o                         
  -1   1   3        185.43        172.19         8.40 o                         
   0   1   3        544.78        546.00        33.34 o                         
   1   1   3       4864.20       5566.51       310.02 o                         
   2   1   3       2058.33       2585.09       200.58 o                         
   3   1   3        244.90        300.08        17.83 o                         
   4   1   3         20.60         23.92         2.23 o                         
   5   1   3         37.36         47.73         4.56 o                         
   6   1   3        228.69        236.06         8.93 o                         
   7   1   3        123.24        138.81         8.94 o                         
   8   1   3         12.24          9.14         3.11 o                         
 -10   2   3         64.43         83.98        15.68 o                         
  -9   2   3         36.24         37.85         4.31 o                         
  -8   2   3         51.71         53.56         6.70 o                         
  -7   2   3        656.54        690.39        50.06 o                         
  -6   2   3          0.12          2.18         1.59 o                         
  -5   2   3         60.73         58.31         4.02 o                         
  -4   2   3          4.17         13.54         1.78 o                         
  -3   2   3        396.56        348.93        32.84 o                         
  -2   2   3       1202.41       1221.38       128.37 o                         
  -1   2   3        272.01        298.19        21.42 o                         
   0   2   3       1760.43       1765.49       192.11 o                         
   1   2   3        746.38        744.38        68.91 o                         
   2   2   3        709.25        841.45        20.84 o                         
   3   2   3          0.08         14.88         3.33 o                         
   4   2   3        417.82        511.21        52.80 o                         
   5   2   3        215.45        225.74        11.27 o                         
   6   2   3        121.99        109.85         7.81 o                         
   7   2   3         51.15         55.06         5.90 o                         
   8   2   3         20.39         19.43         5.89 o                         
 -10   3   3          0.11          2.89         3.78 o                         
  -9   3   3          1.81          4.81         1.92 o                         
  -8   3   3         94.59        100.95        12.47 o                         
  -7   3   3        137.68        151.47        13.11 o                         
  -6   3   3        421.65        347.13        28.13 o                         
  -5   3   3         29.34         31.70         3.30 o                         
  -4   3   3         79.52         57.51         5.41 o                         
  -3   3   3       1223.11       1102.11        82.55 o                         
  -2   3   3       1296.27       1309.41       133.23 o                         
  -1   3   3       2359.54       2250.98       161.20 o                         
   0   3   3          4.20          2.80         1.24 o                         
   1   3   3        778.78        718.60        89.04 o                         
   2   3   3       1363.22       1348.14        49.74 o                         
   3   3   3       1188.02       1381.99        47.81 o                         
   4   3   3        204.84        238.25         8.04 o                         
   5   3   3          2.81         13.30         6.30 o                         
   6   3   3         18.00         10.25         2.07 o                         
   7   3   3        118.87        138.38         9.35 o                         
   8   3   3         42.28         27.58         7.11 o                         
 -10   4   3          3.38          3.96         4.18 o                         
  -9   4   3          7.76          7.38         2.76 o                         
  -8   4   3          0.63          1.51         1.74 o                         
  -7   4   3        766.20        719.30        67.69 o                         
  -6   4   3         68.68         65.49         7.62 o                         
  -5   4   3        899.20        950.99       100.43 o                         
  -4   4   3        401.97        385.42        37.22 o                         
  -3   4   3        318.79        375.81        32.65 o                         
  -2   4   3         94.33         88.78         6.88 o                         
  -1   4   3        977.06        896.51        67.25 o                         
   0   4   3        729.76        702.67       124.62 o                         
   1   4   3        183.24        121.59        30.89 o                         
   2   4   3        761.24        670.30       100.45 o                         
   3   4   3        185.30        135.55        15.49 o                         
   4   4   3          6.16          4.79         3.50 o                         
   5   4   3        751.00        795.57        27.70 o                         
   6   4   3         89.15         91.60         8.24 o                         
   7   4   3          4.98         20.37         7.96 o                         
   8   4   3          1.68          5.14         2.70 o                         
 -10   5   3          0.10          2.57         2.75 o                         
  -9   5   3         87.50         73.34        12.91 o                         
  -8   5   3        165.88        184.49        15.48 o                         
  -7   5   3          0.11          0.45         1.01 o                         
  -6   5   3        277.45        238.45        38.00 o                         
  -5   5   3        247.29        204.19        38.30 o                         
  -4   5   3        285.72        304.57        44.96 o                         
  -3   5   3        791.19        746.60        59.21 o                         
  -2   5   3       1467.00       1572.57       128.48 o                         
  -1   5   3         15.94          8.19         2.51 o                         
   0   5   3         64.90         52.23        11.30 o                         
   1   5   3         87.05         65.11        11.13 o                         
   2   5   3        408.43        333.82        75.21 o                         
   3   5   3        852.67        916.80        32.04 o                         
   4   5   3         87.15         86.77         8.05 o                         
   5   5   3          0.46         15.10         6.10 o                         
   6   5   3         20.40         19.71         3.83 o                         
   7   5   3        278.26        275.50        14.29 o                         
   8   5   3         57.74         37.56         7.82 o                         
 -10   6   3         24.14         25.48         4.28 o                         
  -9   6   3         74.69         92.29        15.45 o                         
  -8   6   3         44.89         51.22         6.91 o                         
  -7   6   3         43.16         36.02         7.15 o                         
  -6   6   3         87.68         73.40        13.80 o                         
  -5   6   3        707.40        657.41       127.93 o                         
  -4   6   3        269.08        237.94        35.03 o                         
  -3   6   3       1237.80       1506.40       119.56 o                         
  -2   6   3        231.06        257.38        20.37 o                         
  -1   6   3       3718.12       3618.18       218.45 o                         
   0   6   3        111.24        108.48        14.71 o                         
   1   6   3       1268.75       1269.01       155.78 o                         
   2   6   3        167.97        152.30        25.91 o                         
   3   6   3        524.87        535.74        37.50 o                         
   4   6   3         16.50         13.91         2.61 o                         
   5   6   3        676.42        789.49        52.26 o                         
   6   6   3         56.48         52.75        11.13 o                         
   7   6   3         31.58         34.26         6.78 o                         
   8   6   3         10.61          9.60         3.91 o                         
  -9   7   3         43.60         41.88         9.10 o                         
  -8   7   3          0.01          2.99         3.10 o                         
  -7   7   3          1.10          4.64         3.84 o                         
  -6   7   3         79.26         76.98        20.63 o                         
  -5   7   3        231.00        176.19        31.09 o                         
  -4   7   3          5.74          5.24         1.50 o                         
  -3   7   3       1140.35       1193.51        75.97 o                         
  -2   7   3       2706.04       2898.63       190.76 o                         
  -1   7   3        135.54        152.34        11.40 o                         
   0   7   3        139.43        137.25         4.76 o                         
   1   7   3       3864.71       4381.37       398.95 o                         
   2   7   3         55.98         52.70         5.76 o                         
   3   7   3        235.34        188.51        26.44 o                         
   4   7   3          0.04          4.09         2.78 o                         
   5   7   3          0.70         11.61         4.80 o                         
   6   7   3         23.76         24.37         4.90 o                         
   7   7   3         40.13         41.59         7.80 o                         
   8   7   3          0.19          4.79         4.16 o                         
  -9   8   3         15.15         13.97         8.02 o                         
  -8   8   3          4.55          4.51         3.73 o                         
  -7   8   3        106.09        121.90        10.84 o                         
  -6   8   3          0.28          2.89         3.63 o                         
  -5   8   3          0.02         -1.32         2.91 o                         
  -4   8   3          2.53          2.52         1.13 o                         
  -3   8   3         41.21         28.39         3.03 o                         
  -2   8   3       3024.08       3566.83       154.96 o                         
  -1   8   3          2.92          0.05         1.56 o                         
   0   8   3        175.25        192.47         9.05 o                         
   1   8   3        304.98        273.08        12.78 o                         
   2   8   3        698.48        808.40        21.56 o                         
   3   8   3        188.50        194.67        17.03 o                         
   4   8   3          3.45          4.57         2.33 o                         
   5   8   3        342.13        420.62        25.23 o                         
   6   8   3         84.39         64.67        10.11 o                         
   7   8   3          1.60          2.68         3.31 o                         
   8   8   3          1.10          3.48         4.92 o                         
  -9   9   3         20.34         13.37         5.06 o                         
  -8   9   3         16.85         12.01         4.63 o                         
  -7   9   3          3.56          7.20         2.30 o                         
  -6   9   3          0.09          2.00         2.74 o                         
  -5   9   3        233.11        200.42        36.14 o                         
  -4   9   3         20.26         17.41         3.14 o                         
  -3   9   3        325.06        349.97        12.96 o                         
  -2   9   3        821.52        942.49        36.36 o                         
  -1   9   3        157.91        160.23         9.16 o                         
   0   9   3         61.78         61.50         4.03 o                         
   1   9   3        531.72        611.03        48.75 o                         
   2   9   3        587.21        637.30        35.16 o                         
   3   9   3         10.48         11.50         6.02 o                         
   4   9   3          1.24          2.96         3.39 o                         
   5   9   3          0.00          3.68         2.91 o                         
   6   9   3        135.35        132.32         8.81 o                         
   7   9   3          9.73          3.37         3.07 o                         
  -9  10   3          5.70         14.42         7.94 o                         
  -8  10   3         30.98         37.44         5.59 o                         
  -7  10   3         53.69         56.21         7.29 o                         
  -6  10   3        122.00        131.39        11.82 o                         
  -5  10   3          0.10          1.71         2.85 o                         
  -4  10   3         82.77         83.45         8.10 o                         
  -3  10   3         30.91         30.56         3.10 o                         
  -2  10   3        105.36         95.78         6.06 o                         
  -1  10   3        479.11        548.31        15.22 o                         
   0  10   3         32.41         29.19         3.63 o                         
   1  10   3          1.53          0.40         1.27 o                         
   2  10   3        126.41        124.76        31.62 o                         
   3  10   3          0.01          2.85         3.59 o                         
   4  10   3        324.61        373.79        16.86 o                         
   5  10   3          0.69          3.95         5.61 o                         
   6  10   3          2.59          1.45         2.90 o                         
   7  10   3          8.98         19.13         5.76 o                         
  -8  11   3          4.16          0.89         2.14 o                         
  -7  11   3         13.88         20.75         7.83 o                         
  -6  11   3          0.11          0.23         2.91 o                         
  -5  11   3         48.05         60.82         6.48 o                         
  -4  11   3        135.77        171.62        13.81 o                         
  -3  11   3        158.96        156.26         8.52 o                         
  -2  11   3        462.53        480.81        11.12 o                         
  -1  11   3          5.01          9.96         1.85 o                         
   0  11   3         53.56         51.85         4.31 o                         
   1  11   3         78.63         93.40         8.43 o                         
   2  11   3        119.90        130.03         8.71 o                         
   3  11   3         23.33         14.60         3.50 o                         
   4  11   3         40.65         45.61         6.58 o                         
   5  11   3        216.21        235.89        14.75 o                         
   6  11   3          7.08          5.74         3.67 o                         
   7  11   3         16.12         22.22         5.45 o                         
  -8  12   3         14.66         16.65         3.93 o                         
  -7  12   3          4.00          1.27         3.58 o                         
  -6  12   3         22.00         16.57         5.33 o                         
  -5  12   3         22.64         29.94         4.89 o                         
  -4  12   3         15.77         10.25         2.69 o                         
  -3  12   3          0.13          0.98         2.16 o                         
  -2  12   3         29.52         32.04         3.55 o                         
  -1  12   3          0.30         -0.49         1.44 o                         
   0  12   3        165.54        219.26         9.46 o                         
   1  12   3        111.09        126.35        10.29 o                         
   2  12   3         18.10         17.93         5.27 o                         
   3  12   3          0.06         -1.68         3.91 o                         
   4  12   3         10.53         11.40         5.28 o                         
   5  12   3         57.50         51.01         8.07 o                         
   6  12   3         10.64         12.58         3.91 o                         
   7  12   3          0.54         -0.66         5.63 o                         
  -8  13   3          5.02          7.88         2.86 o                         
  -7  13   3        119.25        143.18        16.50 o                         
  -6  13   3         55.03         47.58         8.55 o                         
  -5  13   3          9.35         13.41         4.01 o                         
  -4  13   3          8.94          7.24         3.04 o                         
  -3  13   3        304.27        348.41        30.90 o                         
  -2  13   3         56.13         51.17         7.30 o                         
  -1  13   3         88.65        102.99         6.64 o                         
   0  13   3         54.24         46.19         4.98 o                         
   1  13   3         77.20         76.49         9.51 o                         
   2  13   3         64.99         82.97         8.41 o                         
   3  13   3          7.06          5.93         4.73 o                         
   4  13   3         42.53         25.27         6.41 o                         
   5  13   3         53.26         45.43         7.20 o                         
   6  13   3          1.56          4.91         2.08 o                         
  -7  14   3         17.41         23.14         4.96 o                         
  -6  14   3         22.49         31.21         4.66 o                         
  -5  14   3          8.66         11.00         5.86 o                         
  -4  14   3         15.14         16.66         3.98 o                         
  -3  14   3         40.01         46.75         4.66 o                         
  -2  14   3         68.75         84.79         5.40 o                         
  -1  14   3          0.79          2.75         1.75 o                         
   0  14   3        203.24        258.95        14.03 o                         
   1  14   3          7.67         11.14         3.03 o                         
   2  14   3          0.85          4.03         4.24 o                         
   3  14   3         25.67         31.00         6.15 o                         
   4  14   3         55.18         65.97         8.42 o                         
   5  14   3         12.98          5.81         4.45 o                         
   6  14   3         35.04         36.16         6.96 o                         
  -7  15   3          2.01          5.77         7.30 o                         
  -6  15   3         19.67         19.81         3.57 o                         
  -5  15   3          0.08          4.64         2.31 o                         
  -4  15   3         71.92         84.95        10.00 o                         
  -3  15   3          8.80          6.86         1.94 o                         
  -2  15   3          1.53          1.83         2.33 o                         
  -1  15   3          6.66          7.18         2.27 o                         
   0  15   3         30.24         37.58         4.73 o                         
   1  15   3         11.50         18.93         4.72 o                         
   2  15   3        110.63        169.86        14.39 o                         
   3  15   3          9.52          7.19         6.39 o                         
   4  15   3         27.83         27.93         6.54 o                         
   5  15   3          0.40          0.86         4.60 o                         
  -6  16   3          0.17          4.57         3.30 o                         
  -5  16   3          7.55          9.81         3.73 o                         
  -4  16   3         12.60          7.28         4.03 o                         
  -3  16   3         22.42         29.85         4.48 o                         
  -2  16   3          0.63          1.48         2.26 o                         
  -1  16   3         15.65         20.77         4.15 o                         
   0  16   3          3.47          1.72         1.23 o                         
   1  16   3         13.34          8.33         3.71 o                         
   2  16   3         17.23         15.81         4.69 o                         
   3  16   3         20.49         33.70         7.21 o                         
   4  16   3         12.97         10.57         4.57 o                         
   5  16   3          0.64         -1.58         3.99 o                         
  -5  17   3          4.35          6.20         3.66 o                         
  -4  17   3          4.79          5.72         3.61 o                         
  -3  17   3         21.72         12.74         3.97 o                         
  -2  17   3          6.93          3.40         1.98 o                         
  -1  17   3          3.64          1.45         3.11 o                         
   0  17   3         28.71         33.83         5.95 o                         
   1  17   3         15.27         15.90         5.52 o                         
   2  17   3          0.08          5.87         4.78 o                         
   3  17   3         25.39         29.46         6.68 o                         
   4  17   3          0.57          0.12         4.75 o                         
  -5  18   3          9.73          5.02         5.82 o                         
  -4  18   3         18.93         15.65         5.19 o                         
  -3  18   3          1.71          3.77         2.52 o                         
  -2  18   3          0.52          3.36         2.69 o                         
  -1  18   3          8.47          1.82         3.08 o                         
   0  18   3          1.06          1.86         2.81 o                         
   1  18   3         17.47         17.08         5.75 o                         
   2  18   3         23.45         26.57        10.72 o                         
   3  18   3          8.54          8.60         4.37 o                         
  -3  19   3          5.70          2.80         2.16 o                         
  -2  19   3          4.50          3.24         7.71 o                         
  -1  19   3          1.19          3.32         4.57 o                         
   0  19   3          0.94          2.58         3.48 o                         
   1  19   3         20.10         12.20         4.87 o                         
   2  19   3         15.88         16.39         9.57 o                         
  -9   0   4        138.14        150.57        22.80 o                         
  -8   0   4        421.97        409.87        29.72 o                         
  -7   0   4        145.45        140.64         9.19 o                         
  -6   0   4        251.83        266.37        18.44 o                         
  -5   0   4        419.82        353.00        12.03 o                         
  -4   0   4        370.85        284.84        10.27 o                         
  -3   0   4       4485.89       3706.39        41.43 o                         
  -2   0   4       1438.53       1273.52        19.43 o                         
  -1   0   4        414.50        448.85        34.64 o                         
   0   0   4       4311.48       4592.51        46.37 o                         
   1   0   4        305.39        317.29        37.16 o                         
   2   0   4        140.50        298.74        10.46 o                         
   3   0   4         14.19          8.09         2.05 o                         
   4   0   4       1104.17       1378.02        43.50 o                         
   5   0   4        622.18        615.01        53.06 o                         
   6   0   4        144.88        147.48        23.47 o                         
   7   0   4          5.90          5.42         4.03 o                         
 -10   1   4          1.44          3.11         1.67 o                         
  -9   1   4         27.55         31.90         4.85 o                         
  -8   1   4         10.66          8.38         2.90 o                         
  -7   1   4        913.80        900.65        52.03 o                         
  -6   1   4          2.29          3.55         1.37 o                         
  -5   1   4        720.08        702.32        60.60 o                         
  -4   1   4       1618.42       1396.57       111.30 o                         
  -3   1   4       1095.30        959.89        63.17 o                         
  -2   1   4       2737.27       2826.84       319.33 o                         
  -1   1   4        138.17        117.66         2.68 o                         
   0   1   4        548.98        525.26        30.14 o                         
   1   1   4          0.06          0.16         1.16 o                         
   2   1   4       2196.21       2388.04       167.83 o                         
   3   1   4         94.72        114.24         9.33 o                         
   4   1   4        167.54        204.11        22.61 o                         
   5   1   4         90.12         84.23         5.99 o                         
   6   1   4        221.34        250.34        11.25 o                         
   7   1   4         19.53         10.80         3.02 o                         
 -10   2   4         25.14         25.64         4.31 o                         
  -9   2   4         49.03         51.98         6.10 o                         
  -8   2   4        340.36        378.31        20.71 o                         
  -7   2   4         67.49         60.70         5.38 o                         
  -6   2   4        476.30        452.84        32.75 o                         
  -5   2   4         26.77         15.70         2.05 o                         
  -4   2   4        483.92        545.97        55.21 o                         
  -3   2   4       1167.70       1053.68       127.84 o                         
  -2   2   4       3022.02       3115.65       290.61 o                         
  -1   2   4        154.59        156.18        13.32 o                         
   0   2   4       2506.23       2820.72        30.22 o                         
   1   2   4       1033.43       1006.91        73.56 o                         
   2   2   4        567.82        728.08        70.22 o                         
   3   2   4        506.00        581.40        34.95 o                         
   4   2   4        951.98       1139.31        94.17 o                         
   5   2   4          5.39          3.00         1.72 o                         
   6   2   4          2.43         16.23         9.07 o                         
   7   2   4         32.30         21.08         9.30 o                         
   8   2   4         37.60         44.89        13.31 o                         
 -10   3   4         33.68         33.18         6.02 o                         
  -9   3   4         29.13         24.53         3.53 o                         
  -8   3   4        145.15        144.51        14.74 o                         
  -7   3   4         18.68         16.95         2.24 o                         
  -6   3   4        157.19        143.97        10.43 o                         
  -5   3   4          1.34          0.43         1.42 o                         
  -4   3   4       1030.66        992.45       112.07 o                         
  -3   3   4          1.94          1.63         0.93 o                         
  -2   3   4        205.12        224.09        22.32 o                         
  -1   3   4       1214.92       1036.46       113.61 o                         
   0   3   4       1497.46       1699.17       213.89 o                         
   1   3   4       2143.69       2188.86       282.60 o                         
   2   3   4       1792.16       1787.05       155.64 o                         
   3   3   4          1.47          1.53         1.23 o                         
   4   3   4        123.22        119.14        24.81 o                         
   5   3   4        305.17        312.28        25.25 o                         
   6   3   4        142.15        142.97         9.04 o                         
   7   3   4          1.00          0.57         2.95 o                         
   8   3   4         56.24         69.00        12.76 o                         
 -10   4   4          0.16          3.91         2.83 o                         
  -9   4   4         12.44         16.43         3.37 o                         
  -8   4   4         86.26         74.22         5.84 o                         
  -7   4   4         16.00         17.67         2.95 o                         
  -6   4   4         41.39         41.50         4.31 o                         
  -5   4   4        202.91        172.53        15.73 o                         
  -4   4   4        880.55        996.03        71.95 o                         
  -3   4   4        428.47        530.61        61.16 o                         
  -2   4   4          0.77          2.48         1.12 o                         
  -1   4   4        189.53        176.42        25.76 o                         
   0   4   4        292.74        266.92        41.69 o                         
   1   4   4         14.48         11.71         1.82 o                         
   2   4   4         88.19         94.47        10.44 o                         
   3   4   4         16.22         16.60         2.06 o                         
   4   4   4        459.43        506.36        32.95 o                         
   5   4   4        287.98        286.20        23.04 o                         
   6   4   4         97.47        108.85        13.14 o                         
   7   4   4         23.35         11.52        11.35 o                         
   8   4   4          2.75          5.48         6.24 o                         
 -10   5   4          1.00          1.88         3.53 o                         
  -9   5   4         14.46         19.76         7.70 o                         
  -8   5   4          3.25          2.62         1.37 o                         
  -7   5   4         69.55         60.29        11.26 o                         
  -6   5   4        118.83        114.60        15.84 o                         
  -5   5   4        134.66        100.78         9.89 o                         
  -4   5   4         23.41         18.96         3.28 o                         
  -3   5   4         21.32         15.00         2.63 o                         
  -2   5   4        136.70        141.42        12.52 o                         
  -1   5   4        618.10        662.45        77.06 o                         
   0   5   4        764.97        734.23       123.55 o                         
   1   5   4         50.55         36.07         5.10 o                         
   2   5   4        217.97        228.81        49.05 o                         
   3   5   4         38.67         40.77         8.10 o                         
   4   5   4        191.02        236.61        14.01 o                         
   5   5   4         63.04         61.81         6.64 o                         
   6   5   4          5.62          7.44         2.37 o                         
   7   5   4          5.37          7.42         3.33 o                         
   8   5   4          0.54          6.35         8.97 o                         
 -10   6   4         19.17         23.91         4.97 o                         
  -9   6   4          1.46         10.01         4.03 o                         
  -8   6   4         14.22         25.19         3.70 o                         
  -7   6   4          4.31          4.88         1.72 o                         
  -6   6   4         90.24         80.65        18.57 o                         
  -5   6   4         58.46         56.57         8.48 o                         
  -4   6   4        501.25        574.10        54.33 o                         
  -3   6   4        651.81        706.51        46.83 o                         
  -2   6   4         49.25         37.99         4.76 o                         
  -1   6   4        409.10        349.76        46.94 o                         
   0   6   4          0.56          7.06         2.54 o                         
   1   6   4        735.68        779.13       121.05 o                         
   2   6   4         32.50         29.48         8.46 o                         
   3   6   4        355.42        365.64        22.22 o                         
   4   6   4          4.41         13.91         3.83 o                         
   5   6   4          0.65         -1.06         3.44 o                         
   6   6   4          0.53          3.22         3.39 o                         
   7   6   4          5.59         18.32         4.56 o                         
   8   6   4          0.56          4.21         3.08 o                         
  -9   7   4          8.50          4.54         2.15 o                         
  -8   7   4         41.16         49.72         5.80 o                         
  -7   7   4          1.66          4.63         1.68 o                         
  -6   7   4         68.39         67.97         6.20 o                         
  -5   7   4          3.72          4.02         1.39 o                         
  -4   7   4          0.56          1.33         1.24 o                         
  -3   7   4        545.95        639.13        48.73 o                         
  -2   7   4        671.12        664.28        42.52 o                         
  -1   7   4        433.06        411.49        36.36 o                         
   0   7   4        655.36        691.77        67.83 o                         
   1   7   4        183.44        143.84        16.67 o                         
   2   7   4        362.05        310.82        46.35 o                         
   3   7   4        472.08        559.20        16.76 o                         
   4   7   4        134.33        168.51        11.28 o                         
   5   7   4         19.78         10.44         3.40 o                         
   6   7   4         48.25         46.57         7.74 o                         
   7   7   4        156.71        143.96        16.73 o                         
  -9   8   4         60.92         52.30        10.04 o                         
  -8   8   4         14.81         18.23         3.87 o                         
  -7   8   4         31.34         32.03         4.82 o                         
  -6   8   4         13.70         13.38         2.37 o                         
  -5   8   4         30.91         26.22         3.86 o                         
  -4   8   4        486.37        549.06        42.94 o                         
  -3   8   4        268.96        306.10        10.21 o                         
  -2   8   4        406.21        393.58        27.21 o                         
  -1   8   4        124.15        100.64         6.90 o                         
   0   8   4       1469.56       1457.59       121.72 o                         
   1   8   4        144.15        137.56        15.48 o                         
   2   8   4        316.51        366.24        15.38 o                         
   3   8   4        149.62        148.13         9.59 o                         
   4   8   4        611.96        684.31        25.06 o                         
   5   8   4          2.38          7.53         3.97 o                         
   6   8   4         15.95         13.63         6.72 o                         
   7   8   4          1.72          4.63         7.22 o                         
  -9   9   4          1.67          6.91         3.45 o                         
  -8   9   4        249.43        282.97        30.24 o                         
  -7   9   4         70.61         80.79         8.51 o                         
  -6   9   4         69.82         65.51        13.43 o                         
  -5   9   4         38.41         34.80         5.01 o                         
  -4   9   4        109.02        109.09        11.73 o                         
  -3   9   4        191.38        204.64         9.75 o                         
  -2   9   4        196.52        195.01        13.34 o                         
  -1   9   4          8.17          6.56         1.85 o                         
   0   9   4        371.71        411.37        20.38 o                         
   1   9   4        104.34         89.54         5.60 o                         
   2   9   4          3.43          2.73         4.86 o                         
   3   9   4         61.99         48.35        12.80 o                         
   4   9   4          1.08          2.00         2.99 o                         
   5   9   4        150.60        164.00        10.91 o                         
   6   9   4         91.80         79.29         7.88 o                         
   7   9   4         26.91         27.28         5.98 o                         
  -9  10   4         30.60         37.92         7.67 o                         
  -8  10   4         49.31         37.38         6.19 o                         
  -7  10   4         31.59         38.29         9.95 o                         
  -6  10   4        106.78        118.24        11.41 o                         
  -5  10   4         50.21         45.40         7.35 o                         
  -4  10   4         81.99         80.42         6.80 o                         
  -3  10   4         13.13         12.27         2.51 o                         
  -2  10   4        116.70         96.14         9.93 o                         
  -1  10   4        101.30        107.90         5.88 o                         
   0  10   4         27.81         16.61         3.22 o                         
   1  10   4        382.57        446.90        35.71 o                         
   2  10   4          0.05          3.34         3.64 o                         
   3  10   4         64.99         72.90         7.91 o                         
   4  10   4         63.86         68.18         7.38 o                         
   5  10   4         75.73         72.23         8.45 o                         
   6  10   4          0.02          6.58         3.28 o                         
   7  10   4         25.96         26.98         6.08 o                         
  -8  11   4          2.23          3.49         2.80 o                         
  -7  11   4          4.95          8.02         2.95 o                         
  -6  11   4          4.85          4.33         2.74 o                         
  -5  11   4         73.02         67.72        11.45 o                         
  -4  11   4        204.11        209.67        11.86 o                         
  -3  11   4        244.83        274.05        11.15 o                         
  -2  11   4         89.70         83.04         5.01 o                         
  -1  11   4          4.82          5.21         1.58 o                         
   0  11   4         40.05         33.87         4.33 o                         
   1  11   4          8.55          5.16         1.73 o                         
   2  11   4         62.21         60.12         6.72 o                         
   3  11   4          2.04          3.99         3.82 o                         
   4  11   4         14.07          8.00         3.59 o                         
   5  11   4          1.19          7.28         7.01 o                         
   6  11   4          1.99          0.14         2.27 o                         
  -8  12   4         24.10         22.17         4.51 o                         
  -7  12   4         11.49          6.48         3.39 o                         
  -6  12   4         12.42         14.87         4.07 o                         
  -5  12   4         47.69         37.97         5.20 o                         
  -4  12   4         99.17         86.41         8.82 o                         
  -3  12   4        326.86        342.01        12.72 o                         
  -2  12   4          7.84          8.01         1.95 o                         
  -1  12   4          2.14          3.54         2.07 o                         
   0  12   4        179.90        185.50        16.16 o                         
   1  12   4         55.85         59.29         5.13 o                         
   2  12   4          5.20          4.48         4.46 o                         
   3  12   4          8.77         13.21         4.49 o                         
   4  12   4         63.79         53.34         9.49 o                         
   5  12   4         91.53         95.35        11.99 o                         
   6  12   4         21.14         20.85         5.34 o                         
  -8  13   4          0.16          5.38         2.76 o                         
  -7  13   4          0.07          4.53         4.80 o                         
  -6  13   4          7.49          8.06         2.95 o                         
  -5  13   4          4.12          3.59         2.86 o                         
  -4  13   4        224.59        218.09        10.09 o                         
  -3  13   4        137.62        119.98         6.43 o                         
  -2  13   4          0.62          0.16         1.84 o                         
  -1  13   4          2.81          7.57         2.79 o                         
   0  13   4         14.75         15.76         3.18 o                         
   1  13   4         99.05        106.67         9.12 o                         
   2  13   4         42.77         43.55         6.53 o                         
   3  13   4          1.34         11.20         3.25 o                         
   4  13   4          1.99          3.85         4.31 o                         
   5  13   4          0.87          9.43         4.19 o                         
   6  13   4          0.00          5.30         4.78 o                         
  -7  14   4          2.18          2.42         2.76 o                         
  -6  14   4         43.52         33.47         5.72 o                         
  -5  14   4         24.62         27.08         8.11 o                         
  -4  14   4          1.19          3.19         3.11 o                         
  -3  14   4          0.09         -0.71         1.72 o                         
  -2  14   4        278.82        320.56        11.58 o                         
  -1  14   4         63.09         62.73         5.38 o                         
   0  14   4         81.30         93.41         8.07 o                         
   1  14   4          0.07         -2.50         3.60 o                         
   2  14   4          0.14          0.58         3.82 o                         
   3  14   4         35.98         28.19         9.37 o                         
   4  14   4         13.77          5.22         3.34 o                         
   5  14   4         23.80         28.74         7.03 o                         
  -7  15   4          5.96          5.72         2.96 o                         
  -6  15   4         13.77         14.23         3.65 o                         
  -5  15   4          4.64          1.01         3.29 o                         
  -4  15   4         41.55         31.35         4.96 o                         
  -3  15   4         65.98         55.01         5.73 o                         
  -2  15   4          2.59          7.06         2.60 o                         
  -1  15   4         14.36         11.72         3.46 o                         
   0  15   4         83.43         99.10         9.76 o                         
   1  15   4         26.70         22.33         4.84 o                         
   2  15   4         24.22         19.64         5.23 o                         
   3  15   4         27.52         31.51         5.44 o                         
   4  15   4          6.29          5.49         3.42 o                         
   5  15   4          5.31          4.76         4.17 o                         
  -6  16   4          0.24          3.92         4.48 o                         
  -5  16   4          9.55          7.80         5.75 o                         
  -4  16   4          6.68          4.47         2.90 o                         
  -3  16   4          6.66          4.86         2.73 o                         
  -2  16   4          0.04          5.51         3.25 o                         
  -1  16   4         93.65        114.55         8.93 o                         
   0  16   4         12.99          8.63         2.08 o                         
   1  16   4          5.92          1.88         3.87 o                         
   2  16   4          6.45          3.66         3.87 o                         
   3  16   4          0.92          0.65         3.83 o                         
   4  16   4          5.52         10.49         5.54 o                         
  -5  17   4         20.12         21.26        12.58 o                         
  -4  17   4          6.71          4.27         3.59 o                         
  -3  17   4          0.75          1.73         1.81 o                         
  -2  17   4          0.07          0.43         2.05 o                         
  -1  17   4         75.41         66.43         6.36 o                         
   0  17   4         15.53         17.22         6.15 o                         
   1  17   4          4.89          4.26         3.32 o                         
   2  17   4          2.42          9.20         5.10 o                         
   3  17   4          7.33          2.64         4.86 o                         
  -4  18   4         18.49         14.80         5.29 o                         
  -3  18   4          3.49          7.89         3.80 o                         
  -2  18   4         10.98         15.70         4.24 o                         
  -1  18   4          0.21          4.77         4.51 o                         
   0  18   4         46.21         48.77         7.71 o                         
   1  18   4          1.11          4.66         3.47 o                         
   2  18   4         16.87         16.47         6.91 o                         
  -3  19   4          5.36          4.70         6.37 o                         
  -2  19   4         11.70          9.23         4.66 o                         
  -1  19   4          0.98          5.28         7.11 o                         
   0  19   4          0.87          2.13         4.48 o                         
   1  19   4          4.71          4.55         4.22 o                         
 -10   1   5         14.55         18.98         3.45 o                         
  -9   1   5         46.89         43.57         5.03 o                         
  -8   1   5        142.67        140.05         7.52 o                         
  -7   1   5         40.15         33.79         2.96 o                         
  -6   1   5        440.47        395.89        27.09 o                         
  -5   1   5         91.99         94.93         7.80 o                         
  -4   1   5        369.81        375.98        36.49 o                         
  -3   1   5          5.63          6.09         1.21 o                         
  -2   1   5        432.20        352.16        21.82 o                         
  -1   1   5         70.78         85.84         3.07 o                         
   0   1   5         99.22        108.05         5.32 o                         
   1   1   5         45.55         53.66         3.53 o                         
   2   1   5        700.19        720.17        24.84 o                         
   3   1   5        119.51        174.15        20.21 o                         
   4   1   5          3.39          4.57         1.81 o                         
   5   1   5         21.02         30.31        10.82 o                         
   6   1   5          3.70          7.07         3.33 o                         
   7   1   5         10.11          8.19         3.39 o                         
   8   1   5          9.51         10.43         5.23 o                         
 -10   2   5         21.45         21.39         5.01 o                         
  -9   2   5          3.60          3.35         1.65 o                         
  -8   2   5         86.48         77.54         5.88 o                         
  -7   2   5         86.28         73.01         5.32 o                         
  -6   2   5         10.16         10.87         1.51 o                         
  -5   2   5          3.25          1.94         1.43 o                         
  -4   2   5          9.43          6.23         2.51 o                         
  -3   2   5         34.85         34.40         3.14 o                         
  -2   2   5        190.67        171.06        10.76 o                         
  -1   2   5        563.26        602.49        58.89 o                         
   0   2   5        717.51        883.46        93.50 o                         
   1   2   5         35.56         54.03         4.75 o                         
   2   2   5       1480.60       1642.16       123.51 o                         
   3   2   5        604.78        791.43        77.98 o                         
   4   2   5        130.13        125.10         7.68 o                         
   5   2   5        283.69        263.18        19.18 o                         
   6   2   5         43.54         36.54         4.30 o                         
   7   2   5          0.18         26.80         8.97 o                         
   8   2   5          5.30          2.62         2.02 o                         
 -10   3   5          2.26          4.15         2.34 o                         
  -9   3   5          0.18          6.58         2.22 o                         
  -8   3   5        144.31        138.30         8.40 o                         
  -7   3   5        108.80        112.33         6.00 o                         
  -6   3   5         76.50         72.46         5.02 o                         
  -5   3   5         24.39         22.51         3.66 o                         
  -4   3   5        649.18        741.04        77.06 o                         
  -3   3   5       1501.26       1753.92       207.47 o                         
  -2   3   5        200.75        179.74        33.32 o                         
  -1   3   5       1098.81       1160.71       138.08 o                         
   0   3   5        677.52        816.87       141.15 o                         
   1   3   5        929.77        967.51       138.38 o                         
   2   3   5         36.37         39.66         5.62 o                         
   3   3   5       1326.54       1407.50       136.59 o                         
   4   3   5          9.68         12.38         2.11 o                         
   5   3   5         73.40         84.47         8.34 o                         
   6   3   5         30.10         28.45         4.49 o                         
   7   3   5        151.15        134.64        12.82 o                         
 -10   4   5          6.72         12.46         3.90 o                         
  -9   4   5          4.99          5.67         2.30 o                         
  -8   4   5         35.40         29.92         4.85 o                         
  -7   4   5          6.90          6.49         1.93 o                         
  -6   4   5        117.93        110.73        10.95 o                         
  -5   4   5        156.47        151.33         8.45 o                         
  -4   4   5        833.57        870.69       115.07 o                         
  -3   4   5          9.92          8.60         1.68 o                         
  -2   4   5          3.94          6.62         1.29 o                         
  -1   4   5       4840.16       5356.22       600.60 o                         
   0   4   5        722.20        703.82       150.54 o                         
   1   4   5        162.76        141.02        18.13 o                         
   2   4   5         28.07         21.35         5.30 o                         
   3   4   5        435.15        425.45        53.61 o                         
   4   4   5         35.03         40.77        10.86 o                         
   5   4   5         23.03         32.99         6.12 o                         
   6   4   5         71.78         69.32         8.07 o                         
   7   4   5          2.82         15.94         3.13 o                         
 -10   5   5         72.19         69.85        15.43 o                         
  -9   5   5        187.53        184.04        17.49 o                         
  -8   5   5        134.78        125.85        12.19 o                         
  -7   5   5        124.29        120.39        13.42 o                         
  -6   5   5        232.28        230.18        21.92 o                         
  -5   5   5        548.29        512.14        43.03 o                         
  -4   5   5         54.89         56.07         4.28 o                         
  -3   5   5        254.66        244.29        22.87 o                         
  -2   5   5        330.43        294.56        21.53 o                         
  -1   5   5        578.81        594.32        70.11 o                         
   0   5   5       1058.10       1135.89       165.01 o                         
   1   5   5       1598.45       1684.19       255.91 o                         
   2   5   5          4.47          1.90         1.04 o                         
   3   5   5        122.97        118.26        23.90 o                         
   4   5   5       1355.27       1580.97        43.43 o                         
   5   5   5        138.04        145.73        16.13 o                         
   6   5   5         13.37         12.39         4.06 o                         
   7   5   5        143.86        124.56        13.92 o                         
 -10   6   5          1.21          7.27         2.38 o                         
  -9   6   5        131.95        147.63        20.69 o                         
  -8   6   5         57.79         57.04         6.56 o                         
  -7   6   5        112.59        106.99        16.14 o                         
  -6   6   5         19.15         15.49         2.31 o                         
  -5   6   5         54.26         37.97         5.30 o                         
  -4   6   5        249.48        242.22        19.96 o                         
  -3   6   5         62.84         73.89         4.74 o                         
  -2   6   5        189.78        215.70        16.93 o                         
  -1   6   5        614.49        536.06        58.84 o                         
   0   6   5        767.47        822.14       116.46 o                         
   1   6   5         43.58         34.68         5.38 o                         
   2   6   5        313.30        284.07        78.18 o                         
   3   6   5        413.25        506.66        34.29 o                         
   4   6   5          2.46         18.69        12.40 o                         
   5   6   5          2.70         -1.05         3.02 o                         
   6   6   5         74.03         44.72         8.76 o                         
   7   6   5          7.83         11.90         9.53 o                         
  -9   7   5         70.47         70.60        11.94 o                         
  -8   7   5         21.81         21.08         3.64 o                         
  -7   7   5         15.15         14.43         2.27 o                         
  -6   7   5          1.50          3.05         1.43 o                         
  -5   7   5        524.90        595.13        52.58 o                         
  -4   7   5         47.45         50.33         4.27 o                         
  -3   7   5        427.81        420.44        26.49 o                         
  -2   7   5         31.65         16.81         2.86 o                         
  -1   7   5         12.31         21.18         2.79 o                         
   0   7   5        201.22        167.58        20.08 o                         
   1   7   5        112.48         72.06        10.80 o                         
   2   7   5          0.95          0.58         2.00 o                         
   3   7   5         24.12         23.61         4.03 o                         
   4   7   5        438.12        524.67        36.27 o                         
   5   7   5          3.49          1.11         2.65 o                         
   6   7   5          2.67          9.67         7.82 o                         
   7   7   5         31.32         34.99         5.70 o                         
  -9   8   5          0.83          2.73         2.10 o                         
  -8   8   5         21.34         22.56         4.18 o                         
  -7   8   5         41.98         33.61         3.94 o                         
  -6   8   5         11.59          7.01         2.31 o                         
  -5   8   5         58.30         43.97         4.74 o                         
  -4   8   5         45.92         46.45         3.29 o                         
  -3   8   5         58.56         51.68         3.30 o                         
  -2   8   5          7.48          4.79         1.66 o                         
  -1   8   5         89.58         65.80         5.23 o                         
   0   8   5          1.51          1.07         0.97 o                         
   1   8   5          4.95          6.09         1.31 o                         
   2   8   5         42.01         42.79         8.87 o                         
   3   8   5        202.61        235.67        11.74 o                         
   4   8   5          6.94         16.44         8.36 o                         
   5   8   5        127.13        142.79        10.63 o                         
   6   8   5          4.85          8.79         4.20 o                         
   7   8   5          6.63         12.14         6.27 o                         
  -9   9   5          9.09          9.19         2.68 o                         
  -8   9   5          4.05          6.68         3.29 o                         
  -7   9   5          0.16          3.11         1.57 o                         
  -6   9   5         30.24         31.96         5.89 o                         
  -5   9   5         55.02         54.89         5.73 o                         
  -4   9   5          0.94          2.32         1.25 o                         
  -3   9   5        189.08        166.85         7.39 o                         
  -2   9   5          0.51          0.72         1.19 o                         
  -1   9   5        116.58        124.34         9.92 o                         
   0   9   5         21.11         16.07         2.25 o                         
   1   9   5        114.18        115.70        17.34 o                         
   2   9   5         31.29         28.38         4.65 o                         
   3   9   5          0.27         11.43         5.47 o                         
   4   9   5        105.68        118.63        11.12 o                         
   5   9   5         21.52         15.70         6.11 o                         
   6   9   5         67.29         69.29         8.96 o                         
  -9  10   5          5.32          4.25         2.21 o                         
  -8  10   5          5.94         10.96         2.71 o                         
  -7  10   5         59.90         63.25         7.24 o                         
  -6  10   5         18.92         12.61         6.35 o                         
  -5  10   5         47.72         61.93         9.35 o                         
  -4  10   5        277.72        290.33        11.70 o                         
  -3  10   5        427.13        504.66        10.15 o                         
  -2  10   5        318.23        335.23        15.48 o                         
  -1  10   5        299.97        310.22        10.78 o                         
   0  10   5          7.32          8.09         2.45 o                         
   1  10   5         67.15         73.68         8.98 o                         
   2  10   5        154.33        143.39         8.49 o                         
   3  10   5          0.33          2.24         2.14 o                         
   4  10   5         92.22         95.58         8.68 o                         
   5  10   5          3.75          5.50         5.22 o                         
   6  10   5          0.20          4.69         5.91 o                         
  -8  11   5          0.10          3.36         1.91 o                         
  -7  11   5        121.86        149.94        13.08 o                         
  -6  11   5          5.40          2.30         1.68 o                         
  -5  11   5        154.87        171.41        14.44 o                         
  -4  11   5         86.65         71.40         6.84 o                         
  -3  11   5        964.40       1173.10        28.93 o                         
  -2  11   5         15.53          8.33         2.03 o                         
  -1  11   5        626.19        782.08        39.83 o                         
   0  11   5        387.95        453.36        36.09 o                         
   1  11   5         30.20         19.15         3.35 o                         
   2  11   5         41.53         48.13         6.11 o                         
   3  11   5          0.14          2.71         3.45 o                         
   4  11   5          0.72          0.21         4.13 o                         
   5  11   5          5.17          7.86         4.12 o                         
   6  11   5         15.34         11.80         4.77 o                         
  -8  12   5          1.47          1.71         2.67 o                         
  -7  12   5          0.01          0.69         3.32 o                         
  -6  12   5         23.61         18.10         5.72 o                         
  -5  12   5         71.15         75.26        13.16 o                         
  -4  12   5         10.62          9.61         2.04 o                         
  -3  12   5        110.76        110.22         9.49 o                         
  -2  12   5        162.58        177.69         7.04 o                         
  -1  12   5          5.69          8.26         2.03 o                         
   0  12   5          7.71          9.38         2.36 o                         
   1  12   5        154.44        190.63        30.56 o                         
   2  12   5          0.94         -0.94         4.18 o                         
   3  12   5          4.93          8.18         5.83 o                         
   4  12   5         61.97         63.61         9.09 o                         
   5  12   5          0.00          9.77         4.36 o                         
   6  12   5          9.18          5.02         7.91 o                         
  -8  13   5         21.25         22.37         6.70 o                         
  -7  13   5         32.65         46.29         7.52 o                         
  -6  13   5         31.82         23.51        11.35 o                         
  -5  13   5         48.23         56.18        12.40 o                         
  -4  13   5         38.19         34.53         3.91 o                         
  -3  13   5         32.51         21.46         3.60 o                         
  -2  13   5        111.99        119.08         7.56 o                         
  -1  13   5         66.17         82.89         6.26 o                         
   0  13   5          9.50          8.27         1.56 o                         
   1  13   5         16.34         16.77         4.31 o                         
   2  13   5         76.81         82.92         8.04 o                         
   3  13   5         73.23         96.30        17.86 o                         
   4  13   5         16.10         10.97         4.02 o                         
   5  13   5          2.69          0.85         4.23 o                         
  -7  14   5          0.06          2.46         3.90 o                         
  -6  14   5          4.28          5.52         3.37 o                         
  -5  14   5         47.40         69.85         8.27 o                         
  -4  14   5          4.35          5.77         2.68 o                         
  -3  14   5         71.69         82.64         8.64 o                         
  -2  14   5          1.18          2.09         2.85 o                         
  -1  14   5        194.13        209.40         9.14 o                         
   0  14   5         11.80          8.78         1.94 o                         
   1  14   5         24.93         26.22         5.68 o                         
   2  14   5          0.01          0.42         5.10 o                         
   3  14   5          0.51          4.24         4.65 o                         
   4  14   5          0.14          2.22         4.03 o                         
   5  14   5         10.35          6.92         4.47 o                         
  -7  15   5          8.64         10.00         3.70 o                         
  -6  15   5          1.53          2.63         2.53 o                         
  -5  15   5         66.07         58.48         7.55 o                         
  -4  15   5         48.17         40.90         5.21 o                         
  -3  15   5         28.83         26.31         3.33 o                         
  -2  15   5          0.00         -1.01         3.08 o                         
  -1  15   5          0.15          2.11         2.33 o                         
   0  15   5         10.30          4.44         4.05 o                         
   1  15   5          0.50          3.29         3.75 o                         
   2  15   5          0.31          2.96         3.70 o                         
   3  15   5          5.01          2.75         3.80 o                         
   4  15   5          0.16          1.46         4.59 o                         
  -6  16   5          0.47          3.61         3.11 o                         
  -5  16   5         19.50          7.33        10.59 o                         
  -4  16   5         38.36         26.67        11.21 o                         
  -3  16   5          2.37          4.22         2.74 o                         
  -2  16   5          0.01          2.55         2.26 o                         
  -1  16   5         50.31         38.15         6.03 o                         
   0  16   5         64.86         60.45         7.93 o                         
   1  16   5          0.44         -2.15         3.81 o                         
   2  16   5          4.09          6.15         3.97 o                         
   3  16   5         23.81          7.78         5.96 o                         
  -5  17   5         22.80         13.59         3.91 o                         
  -4  17   5         10.52          3.94         2.89 o                         
  -3  17   5          0.09          5.58         2.53 o                         
  -2  17   5          3.32         -2.02         2.77 o                         
  -1  17   5         24.05         11.55         3.14 o                         
   0  17   5          1.31          2.91         6.31 o                         
   1  17   5          0.20          2.12         3.39 o                         
   2  17   5          0.44          2.05         4.13 o                         
   3  17   5          0.83         -0.94         4.35 o                         
  -4  18   5          3.44          1.24         2.67 o                         
  -3  18   5          4.47          3.48         1.62 o                         
  -2  18   5          2.22          2.25         2.62 o                         
  -1  18   5          4.98          6.37         5.17 o                         
   0  18   5          1.73          4.33         4.07 o                         
   1  18   5         10.02          8.02         5.72 o                         
  -2  19   5          0.04          0.12         4.73 o                         
  -1  19   5          0.02         -0.18         3.91 o                         
   0  19   5          6.28          9.33         7.32 o                         
 -10   0   6         49.76         45.28         6.66 o                         
  -9   0   6         19.63         21.09         3.11 o                         
  -8   0   6         23.71         31.07         3.94 o                         
  -7   0   6         64.76         61.79         5.78 o                         
  -6   0   6        774.18        819.94        87.83 o                         
  -5   0   6          0.66          0.76         0.88 o                         
  -4   0   6          0.62          2.73         3.32 o                         
  -3   0   6        102.84         79.41         6.38 o                         
  -2   0   6       7044.12       7440.46        53.77 o                         
  -1   0   6        168.39        363.46        15.40 o                         
   1   0   6       1034.97       1116.07        68.38 o                         
   2   0   6       1457.68       1669.35       182.62 o                         
   3   0   6       1918.08       2556.44        32.59 o                         
   4   0   6        308.22        382.89        15.38 o                         
   5   0   6         60.80         48.98         5.43 o                         
 -10   1   6         26.61         28.50         4.03 o                         
  -9   1   6         16.32         13.08         1.84 o                         
  -8   1   6         46.52         44.96         3.53 o                         
  -7   1   6        289.03        298.20        18.25 o                         
  -6   1   6          1.76          1.54         1.90 o                         
  -5   1   6          9.22          7.01         1.23 o                         
  -4   1   6        450.54        491.08        48.29 o                         
  -3   1   6        512.45        424.66         9.82 o                         
  -2   1   6         36.41         66.98        12.26 o                         
  -1   1   6       4709.18       5169.76       258.07 o                         
   0   1   6       1200.34       1355.54        33.95 o                         
   1   1   6         22.64         37.43         3.96 o                         
   2   1   6       1235.37       1414.95       102.97 o                         
   4   1   6        160.78        201.20        12.83 o                         
   5   1   6          6.56          5.97         1.87 o                         
   7   1   6         24.26         35.26         7.16 o                         
 -10   2   6         23.74         20.72         3.28 o                         
  -9   2   6          6.46         10.18         1.50 o                         
  -8   2   6          1.37          1.94         1.20 o                         
  -7   2   6         63.51         55.61         5.86 o                         
  -6   2   6          3.17          4.71         1.53 o                         
  -5   2   6        695.21        659.04        63.65 o                         
  -4   2   6          1.73          1.90         1.21 o                         
  -3   2   6        594.28        536.47        40.32 o                         
  -2   2   6         97.78         75.61         4.81 o                         
   0   2   6         17.69         33.74         6.79 o                         
   1   2   6        516.34        508.70        35.73 o                         
   2   2   6        157.97        227.36        15.65 o                         
   3   2   6         56.89        117.07        20.36 o                         
   4   2   6         70.70         73.80         5.10 o                         
   5   2   6        108.67         99.70         9.25 o                         
   6   2   6         37.65         63.47        14.60 o                         
   7   2   6         17.05          7.44         4.29 o                         
 -10   3   6          0.33          0.73         1.58 o                         
  -9   3   6         80.90         59.60         9.93 o                         
  -8   3   6          1.19          3.88         1.41 o                         
  -7   3   6         46.25         41.90         5.65 o                         
  -6   3   6        337.23        347.42        22.13 o                         
  -5   3   6        120.49        125.23        14.30 o                         
  -4   3   6        280.84        307.86        34.13 o                         
  -3   3   6          6.70          1.99         2.41 o                         
  -2   3   6        139.67        116.93        15.02 o                         
  -1   3   6        130.24        116.21        15.10 o                         
   0   3   6        209.30        166.25        28.31 o                         
   1   3   6        156.09        157.12        27.08 o                         
   2   3   6         51.15         48.05         5.27 o                         
   3   3   6        905.70        908.42        62.12 o                         
   4   3   6         32.94         22.04         5.51 o                         
   5   3   6        131.79        135.20         9.16 o                         
   6   3   6         67.93         71.59        10.46 o                         
   7   3   6         11.23          2.78         6.05 o                         
 -10   4   6         35.47         34.67         4.57 o                         
  -9   4   6         53.89         46.61         5.33 o                         
  -8   4   6          2.52          5.98         2.06 o                         
  -7   4   6         53.30         59.38         5.15 o                         
  -6   4   6         35.06         40.03         3.61 o                         
  -5   4   6        265.19        247.23        31.75 o                         
  -4   4   6        229.52        285.82        35.43 o                         
  -3   4   6        613.59        661.23        38.38 o                         
  -2   4   6        531.34        501.63        34.23 o                         
  -1   4   6        169.69        168.26        25.43 o                         
   0   4   6         56.55         53.50        11.46 o                         
   1   4   6        108.74         96.67        23.81 o                         
   2   4   6        112.25        119.67        15.26 o                         
   3   4   6         98.15        108.01        21.91 o                         
   4   4   6         39.79         38.24         4.62 o                         
   5   4   6          5.75         10.31         4.50 o                         
   6   4   6         15.37         12.47         3.19 o                         
   7   4   6          1.17          1.75         3.31 o                         
 -10   5   6          0.83         -0.03         2.71 o                         
  -9   5   6         16.38         18.10         5.00 o                         
  -8   5   6          1.87          3.07         1.86 o                         
  -7   5   6          0.03          0.70         1.14 o                         
  -6   5   6        113.95        130.69        10.35 o                         
  -5   5   6          6.81          7.26         1.31 o                         
  -4   5   6         17.52         13.06         2.33 o                         
  -3   5   6          3.47          0.66         1.02 o                         
  -2   5   6          9.41          6.43         1.59 o                         
  -1   5   6         55.12         58.61        12.86 o                         
   0   5   6        172.68        138.38        24.88 o                         
   1   5   6        539.39        521.83        71.83 o                         
   2   5   6          4.86          5.06         2.38 o                         
   3   5   6        522.88        554.95        41.59 o                         
   4   5   6          2.53          4.48         1.95 o                         
   5   5   6          0.77          6.37         6.68 o                         
   6   5   6          3.01          0.75         2.95 o                         
   7   5   6         16.24         25.08         4.20 o                         
 -10   6   6          0.01          2.64         2.50 o                         
  -9   6   6          6.32          8.62         4.22 o                         
  -8   6   6        111.43        102.69        20.20 o                         
  -7   6   6          0.79          1.33         1.49 o                         
  -6   6   6         79.41         67.19         5.71 o                         
  -5   6   6         21.64         19.13         2.44 o                         
  -4   6   6        679.86        724.86        47.23 o                         
  -3   6   6          0.29          0.32         1.19 o                         
  -2   6   6         19.25         12.70         2.45 o                         
  -1   6   6        114.36        102.52        17.30 o                         
   0   6   6        178.02        166.62        34.89 o                         
   1   6   6         21.28         18.75         3.97 o                         
   2   6   6          0.05          4.78         1.76 o                         
   3   6   6        138.73        144.90        11.70 o                         
   4   6   6          3.68          6.77         2.53 o                         
   5   6   6          3.92          4.85         3.19 o                         
   6   6   6          0.09          1.63         3.53 o                         
   7   6   6          4.60          4.43         2.20 o                         
  -9   7   6         63.24         59.43         9.20 o                         
  -8   7   6        190.85        178.69        35.48 o                         
  -7   7   6          0.60         -0.81         1.93 o                         
  -6   7   6         62.73         66.85         6.77 o                         
  -5   7   6        104.77        108.35        10.46 o                         
  -4   7   6        418.29        462.61        20.55 o                         
  -3   7   6          5.22          2.49         1.45 o                         
  -2   7   6       1405.19       1482.46       151.85 o                         
  -1   7   6        205.58        180.33        23.51 o                         
   0   7   6          3.04          3.96         2.50 o                         
   1   7   6         28.14         25.57         5.91 o                         
   2   7   6         40.20         44.79         8.26 o                         
   3   7   6         15.24         17.79         3.14 o                         
   4   7   6         78.87         77.27         8.60 o                         
   5   7   6         46.85         39.72         6.30 o                         
   6   7   6         38.32         36.03         5.88 o                         
  -9   8   6         35.02         39.60         6.48 o                         
  -8   8   6          0.83          7.99         2.93 o                         
  -7   8   6          2.01          1.81         1.69 o                         
  -6   8   6        226.74        206.15        26.76 o                         
  -5   8   6         31.35         32.16         3.10 o                         
  -4   8   6          2.52          3.84         1.87 o                         
  -3   8   6         18.68         16.26         2.05 o                         
  -2   8   6        232.41        210.55        16.53 o                         
  -1   8   6          3.21          0.95         2.17 o                         
   0   8   6         74.89         72.01        11.17 o                         
   1   8   6        118.85        107.90        20.56 o                         
   2   8   6         15.29         33.02         8.34 o                         
   3   8   6         33.80         33.51         4.45 o                         
   4   8   6         17.20         17.63         5.18 o                         
   5   8   6         82.30         90.38        10.16 o                         
   6   8   6          2.68         10.92         8.33 o                         
  -9   9   6         21.02         26.24         3.98 o                         
  -8   9   6         15.22         15.62         3.93 o                         
  -7   9   6          0.21          2.91         2.77 o                         
  -6   9   6         23.12         23.38         6.01 o                         
  -5   9   6         54.16         56.32         4.74 o                         
  -4   9   6          9.98          4.77         1.69 o                         
  -3   9   6         12.48         10.57         1.74 o                         
  -2   9   6        240.39        219.99        16.07 o                         
  -1   9   6         89.23         88.02         9.08 o                         
   0   9   6        150.56        129.61        10.05 o                         
   1   9   6         43.73         30.75         5.80 o                         
   2   9   6        301.52        364.73        24.75 o                         
   3   9   6        136.88        140.88        11.47 o                         
   4   9   6         25.75         26.01         4.45 o                         
   5   9   6          3.67          6.88         6.44 o                         
   6   9   6          3.02          4.61         4.54 o                         
  -9  10   6          0.19          0.92         3.13 o                         
  -8  10   6          1.55          7.66         3.16 o                         
  -7  10   6         25.26         29.23         8.91 o                         
  -6  10   6        214.07        239.38        25.20 o                         
  -5  10   6         27.80         22.34         2.74 o                         
  -4  10   6        161.95        194.05        10.48 o                         
  -3  10   6         37.96         40.14         4.11 o                         
  -2  10   6        125.20        109.97         7.59 o                         
  -1  10   6          0.46          1.23         1.48 o                         
   0  10   6        222.24        206.56        20.16 o                         
   1  10   6         49.62         38.40         5.26 o                         
   2  10   6          0.16          1.46         3.79 o                         
   3  10   6          0.14          6.38         2.43 o                         
   4  10   6         19.62         20.81         5.12 o                         
   5  10   6         47.80         45.66         7.30 o                         
   6  10   6         16.08          9.23         4.31 o                         
  -8  11   6         11.40          9.50         3.15 o                         
  -7  11   6          0.85          4.37         4.05 o                         
  -6  11   6         67.21         60.83         9.48 o                         
  -5  11   6         10.56          7.52         3.18 o                         
  -4  11   6        231.93        239.78        11.05 o                         
  -3  11   6         31.45         19.79         2.97 o                         
  -2  11   6         33.56         28.55         3.81 o                         
  -1  11   6        203.89        230.22        22.13 o                         
   0  11   6          0.05          2.09         2.21 o                         
   1  11   6          0.89         -1.69         3.40 o                         
   2  11   6         68.26         71.58         8.38 o                         
   3  11   6         56.65         44.03         8.94 o                         
   4  11   6         17.71         13.73         4.56 o                         
   5  11   6          6.88         12.12         3.68 o                         
  -8  12   6          1.93          4.87         3.77 o                         
  -7  12   6          6.15          1.44         3.15 o                         
  -6  12   6         49.96         42.21         6.63 o                         
  -5  12   6          9.11         13.63         3.23 o                         
  -4  12   6          2.25          3.74         1.90 o                         
  -3  12   6          8.29          7.41         2.14 o                         
  -2  12   6        448.64        450.73        15.94 o                         
  -1  12   6         19.85         13.51         2.64 o                         
   0  12   6          3.92          1.70         1.92 o                         
   1  12   6          4.16          3.26         3.63 o                         
   2  12   6         78.60         84.12        11.20 o                         
   3  12   6         59.48         56.20         8.71 o                         
   4  12   6         16.43         17.93         4.97 o                         
   5  12   6          3.56          8.92         3.96 o                         
  -8  13   6          4.91         15.38         5.93 o                         
  -7  13   6          2.22          4.65         3.96 o                         
  -6  13   6         70.79         73.93         8.84 o                         
  -5  13   6         13.28         10.51         3.93 o                         
  -4  13   6          0.04          2.71         2.45 o                         
  -3  13   6          0.05          0.65         2.29 o                         
  -2  13   6        181.28        178.08         8.22 o                         
  -1  13   6          4.66          3.27         1.68 o                         
   0  13   6          5.42          3.00         2.74 o                         
   1  13   6          5.98          7.94         4.50 o                         
   2  13   6          3.67          3.36         4.70 o                         
   3  13   6          5.89          1.00         4.15 o                         
   4  13   6          0.00          3.79         3.24 o                         
  -7  14   6          0.01         12.25         5.44 o                         
  -6  14   6          8.34          2.75         4.07 o                         
  -5  14   6         24.15         15.64         3.72 o                         
  -4  14   6          2.34          1.91         1.98 o                         
  -3  14   6         36.23         30.23         3.85 o                         
  -2  14   6          7.96          1.38         2.28 o                         
  -1  14   6         74.49         88.56         7.56 o                         
   0  14   6          0.04          3.88         4.34 o                         
   1  14   6         14.16         11.22         4.66 o                         
   2  14   6          1.21          2.43         3.27 o                         
   3  14   6          1.11         -1.54         3.66 o                         
   4  14   6          4.65          4.17         4.03 o                         
  -6  15   6          8.40          6.20         5.18 o                         
  -5  15   6         20.87         17.03         8.54 o                         
  -4  15   6          6.86          4.49         2.95 o                         
  -3  15   6          0.00          4.33         3.03 o                         
  -2  15   6         17.90         14.00         3.60 o                         
  -1  15   6          1.57          3.31         2.29 o                         
   0  15   6         11.33          9.19         5.26 o                         
   1  15   6          9.06         11.44         4.75 o                         
   2  15   6          0.01          4.56         5.90 o                         
   3  15   6          2.41         11.48         8.69 o                         
  -6  16   6          3.04          6.88         4.17 o                         
  -5  16   6          0.35          2.20         4.50 o                         
  -4  16   6         87.37         95.60        10.73 o                         
  -3  16   6          2.64         -1.31         2.83 o                         
  -2  16   6          0.32         -0.10         2.99 o                         
  -1  16   6         24.06         25.89         3.57 o                         
   0  16   6         13.22          9.75         7.35 o                         
   1  16   6          0.11          5.85         4.42 o                         
   2  16   6          0.64          6.49         8.17 o                         
   3  16   6          4.23          8.37         5.15 o                         
  -5  17   6          8.28          5.84         3.58 o                         
  -4  17   6         18.31          7.92         9.07 o                         
  -3  17   6          0.00          6.59         3.88 o                         
  -2  17   6          0.11          0.79         2.19 o                         
  -1  17   6          1.48         -0.06         3.56 o                         
   0  17   6          7.72         11.62         5.13 o                         
   1  17   6          4.58          7.96         4.93 o                         
   2  17   6          4.73          7.84         5.29 o                         
  -3  18   6         18.86         19.24         6.88 o                         
  -2  18   6          0.45         16.93         6.19 o                         
  -1  18   6         24.05         20.10         5.89 o                         
   0  18   6          1.59          1.59         3.78 o                         
 -10   1   7          4.59          3.18         1.68 o                         
  -9   1   7          6.03          6.63         1.67 o                         
  -8   1   7         17.73         13.68         2.05 o                         
  -7   1   7          9.80          7.95         1.81 o                         
  -6   1   7          5.83          7.88         1.36 o                         
  -5   1   7          3.96          2.22         1.18 o                         
  -4   1   7          0.62          1.80         2.31 o                         
  -3   1   7        114.18        113.77         6.11 o                         
  -2   1   7        994.15        979.80        32.45 o                         
  -1   1   7        637.58        704.26        46.81 o                         
   0   1   7         66.35         60.87         3.70 o                         
   1   1   7        223.53        261.39        12.75 o                         
   2   1   7        887.33        912.62        34.20 o                         
   3   1   7          8.62          5.15         4.42 o                         
   4   1   7          3.32          9.44         2.42 o                         
   5   1   7         32.07         38.52         5.82 o                         
 -10   2   7         27.52         26.35         4.06 o                         
  -9   2   7         21.06         28.73         2.95 o                         
  -8   2   7          3.10          2.30         1.38 o                         
  -7   2   7          3.03          3.76         1.43 o                         
  -6   2   7         90.30         78.17         5.59 o                         
  -5   2   7         38.84         39.62         3.69 o                         
  -4   2   7        132.32        119.97         6.65 o                         
  -3   2   7         12.94          5.93         2.29 o                         
  -2   2   7         48.75         64.20        18.03 o                         
  -1   2   7          2.68          1.57         1.63 o                         
   0   2   7          5.39          4.26         1.22 o                         
   1   2   7         80.46         88.35         7.12 o                         
   2   2   7          2.10         50.96         9.02 o                         
   3   2   7        281.05        304.37        20.09 o                         
   4   2   7        170.94        157.90        11.69 o                         
   5   2   7         61.87         66.77        12.53 o                         
 -10   3   7          0.12          3.85         1.77 o                         
  -9   3   7         84.40         84.40         6.65 o                         
  -8   3   7         64.14         73.59         6.26 o                         
  -7   3   7         49.79         53.86         4.63 o                         
  -6   3   7        193.80        237.80        34.85 o                         
  -5   3   7        533.84        661.46        84.84 o                         
  -4   3   7          6.81          2.74         2.03 o                         
  -3   3   7         76.73         61.12         5.79 o                         
  -2   3   7       1109.76       1157.38        71.30 o                         
  -1   3   7        284.89        278.28        26.45 o                         
   0   3   7        169.66        171.61        12.40 o                         
   1   3   7        211.48        215.84        16.90 o                         
   2   3   7        649.76        628.80        41.12 o                         
   3   3   7         86.80         85.36         6.42 o                         
   4   3   7         78.68         74.84         5.95 o                         
   5   3   7         38.14         57.49        10.03 o                         
   6   3   7         18.36         14.65         6.81 o                         
 -10   4   7          9.99         10.80         3.71 o                         
  -9   4   7          0.79          1.51         1.70 o                         
  -8   4   7          6.04          8.02         2.41 o                         
  -7   4   7        114.08        109.11         8.66 o                         
  -6   4   7         25.00         20.48         2.91 o                         
  -5   4   7         86.15         82.72         6.80 o                         
  -4   4   7         26.43         22.01         3.58 o                         
  -3   4   7        462.55        509.91        54.41 o                         
  -2   4   7         59.61         48.73         3.98 o                         
  -1   4   7        243.95        245.95        26.41 o                         
   0   4   7        609.22        638.69       100.93 o                         
   1   4   7          4.01          6.31         3.27 o                         
   2   4   7        843.27        736.05        40.04 o                         
   3   4   7         78.84         88.54        18.83 o                         
   4   4   7         10.79         12.18         3.85 o                         
   5   4   7         67.14         71.19         6.10 o                         
   6   4   7         52.29         50.92         9.91 o                         
 -10   5   7         26.36         27.91         6.52 o                         
  -9   5   7         15.92         18.82         3.23 o                         
  -8   5   7          8.61         12.34         2.12 o                         
  -7   5   7          1.98          2.99         1.73 o                         
  -6   5   7         70.44         60.92         5.83 o                         
  -5   5   7         39.42         40.38         4.99 o                         
  -4   5   7          1.24          1.52         2.93 o                         
  -3   5   7        521.66        514.97        71.61 o                         
  -2   5   7        275.94        261.14        25.05 o                         
  -1   5   7        153.63        165.07        29.26 o                         
   0   5   7         63.12         62.19        13.80 o                         
   1   5   7        398.59        366.42        62.14 o                         
   2   5   7        141.31        156.96        13.91 o                         
   3   5   7        147.36        198.25        23.69 o                         
   4   5   7         21.85         23.62         5.42 o                         
   5   5   7         10.74          5.50         3.51 o                         
   6   5   7         13.38          8.75         2.80 o                         
 -10   6   7          0.01          7.63         4.26 o                         
  -9   6   7          2.03         13.80         5.39 o                         
  -8   6   7         40.06         37.00         5.30 o                         
  -7   6   7         59.18         53.43         4.87 o                         
  -6   6   7        161.12        147.16        11.07 o                         
  -5   6   7         55.50         57.29         4.25 o                         
  -4   6   7        877.91        905.56        64.86 o                         
  -3   6   7        437.13        418.56        62.80 o                         
  -2   6   7        390.36        383.31        39.84 o                         
  -1   6   7         18.39         13.13         2.30 o                         
   0   6   7        598.72        616.45        80.92 o                         
   1   6   7         18.94         23.41         8.89 o                         
   2   6   7        119.59        110.86        16.50 o                         
   3   6   7        262.38        308.90        14.89 o                         
   4   6   7        126.64        100.02        15.66 o                         
   5   6   7          7.53          9.51         3.59 o                         
   6   6   7         29.40         23.95         3.97 o                         
  -9   7   7          2.04          9.59         4.47 o                         
  -8   7   7         17.69         12.13         2.52 o                         
  -7   7   7         33.66         34.00         4.69 o                         
  -6   7   7         54.83         55.33         4.76 o                         
  -5   7   7         36.93         38.36         3.45 o                         
  -4   7   7         11.64          5.76         2.39 o                         
  -3   7   7        172.78        140.90        10.04 o                         
  -2   7   7        602.17        600.90        60.32 o                         
  -1   7   7        109.96        121.91        11.04 o                         
   0   7   7         67.02         59.17         7.32 o                         
   1   7   7        357.33        338.04        66.30 o                         
   2   7   7          0.02         13.05         5.68 o                         
   3   7   7         12.80         11.65         8.16 o                         
   4   7   7         60.16         58.35         6.94 o                         
   5   7   7          9.58          9.52         3.99 o                         
   6   7   7         17.46         16.97         3.37 o                         
  -9   8   7          0.01         -1.77         5.13 o                         
  -8   8   7         22.90         21.71         9.61 o                         
  -7   8   7         51.90         40.77         5.58 o                         
  -6   8   7        102.51         98.59         9.78 o                         
  -5   8   7        123.37        165.20         6.56 o                         
  -4   8   7         49.21         40.39         3.14 o                         
  -3   8   7       1005.45       1104.70        44.62 o                         
  -2   8   7         19.61         13.94         4.71 o                         
  -1   8   7         93.91         83.13        10.47 o                         
   0   8   7          0.50          2.84         2.08 o                         
   1   8   7         89.13         76.53        15.03 o                         
   2   8   7        196.32        234.18        14.08 o                         
   3   8   7          2.22          3.88         3.08 o                         
   4   8   7         13.52         22.87         5.97 o                         
   5   8   7         12.91         17.32         4.64 o                         
   6   8   7         26.69         22.07        11.05 o                         
  -9   9   7          0.02          6.81         4.14 o                         
  -8   9   7         15.63         13.49         5.04 o                         
  -7   9   7        277.91        283.63        49.34 o                         
  -6   9   7         44.49         44.30         5.80 o                         
  -5   9   7         23.57         16.65         2.13 o                         
  -4   9   7         36.71         30.53         3.39 o                         
  -3   9   7        655.15        799.74        50.25 o                         
  -2   9   7        357.09        340.66        24.08 o                         
  -1   9   7         60.12         59.07         7.22 o                         
   0   9   7        217.65        228.37        35.02 o                         
   1   9   7          0.12          1.78         2.11 o                         
   2   9   7         35.38         29.51         5.35 o                         
   3   9   7         53.06         61.19         7.99 o                         
   4   9   7         35.33         32.79         5.94 o                         
   5   9   7         11.46         12.79         7.22 o                         
  -9  10   7         33.09         46.42        10.08 o                         
  -8  10   7          2.01         -3.32         4.99 o                         
  -7  10   7          0.18          0.38         2.03 o                         
  -6  10   7         34.41         25.46         3.51 o                         
  -5  10   7          5.19          8.89         2.87 o                         
  -4  10   7         44.69         41.31         4.33 o                         
  -3  10   7         49.72         34.37         4.32 o                         
  -2  10   7        164.34        178.12         9.30 o                         
  -1  10   7          3.27          5.70         1.62 o                         
   0  10   7          5.00          3.91         1.99 o                         
   1  10   7         64.20         88.33         7.20 o                         
   2  10   7          0.90         -3.29         3.66 o                         
   3  10   7          8.79         11.65         4.56 o                         
   4  10   7          3.99          3.96         3.10 o                         
   5  10   7          0.30          4.42         8.96 o                         
  -8  11   7          0.50          2.07         2.90 o                         
  -7  11   7          2.12          7.61         4.78 o                         
  -6  11   7          2.75          3.17         1.87 o                         
  -5  11   7         30.42         26.82         3.87 o                         
  -4  11   7          5.15          2.64         3.67 o                         
  -3  11   7         23.72         27.62         4.39 o                         
  -2  11   7        105.93         97.21         5.44 o                         
  -1  11   7         30.18         30.93         3.31 o                         
   0  11   7          3.07          3.96         1.65 o                         
   1  11   7          0.98         -2.08         3.59 o                         
   2  11   7         22.18         26.76         5.54 o                         
   3  11   7         21.14         29.43         6.15 o                         
   4  11   7          9.12          8.75         3.98 o                         
   5  11   7          0.63          5.54         3.98 o                         
  -8  12   7          4.95          6.31         7.11 o                         
  -7  12   7          1.98         -0.68         4.80 o                         
  -6  12   7          6.95          5.38         2.58 o                         
  -5  12   7         69.60         82.88         7.31 o                         
  -4  12   7          6.52          3.98         2.06 o                         
  -3  12   7          5.07         11.86         3.73 o                         
  -2  12   7          5.71          2.02         1.77 o                         
  -1  12   7          3.97          1.57         1.84 o                         
   0  12   7          0.37          2.52         1.60 o                         
   1  12   7         13.66         22.21         6.45 o                         
   2  12   7          2.17          8.28         5.81 o                         
   3  12   7         32.30         31.90         6.64 o                         
   4  12   7         16.81         14.29         7.68 o                         
  -7  13   7         35.87         72.16        10.01 o                         
  -6  13   7          1.52          2.46         1.87 o                         
  -5  13   7          0.26         -1.13         2.19 o                         
  -4  13   7          0.01          2.96         1.90 o                         
  -3  13   7         36.54         42.77         5.83 o                         
  -2  13   7         13.13          5.81         2.53 o                         
  -1  13   7         18.42         18.17         2.54 o                         
   0  13   7         15.98         13.88         4.01 o                         
   1  13   7         19.19          7.55         4.46 o                         
   2  13   7         63.73         62.00         8.54 o                         
   3  13   7          8.19          5.48         4.44 o                         
   4  13   7          4.92          2.38         3.98 o                         
  -7  14   7         15.32         21.95         6.76 o                         
  -6  14   7          0.00          7.77         4.73 o                         
  -5  14   7        101.44        109.34         9.81 o                         
  -4  14   7          0.63          0.47         1.83 o                         
  -3  14   7          5.16          5.62         2.74 o                         
  -2  14   7         50.94         48.49         5.15 o                         
  -1  14   7         36.50         32.08         4.51 o                         
   0  14   7          6.68          1.35         3.77 o                         
   1  14   7          1.76          4.10         3.86 o                         
   2  14   7          2.03          3.53         4.33 o                         
   3  14   7          1.72          1.08         6.36 o                         
  -6  15   7          1.55          6.48         3.96 o                         
  -5  15   7          8.21          9.35         4.31 o                         
  -4  15   7         21.35         14.84         5.39 o                         
  -3  15   7         13.37         11.95         3.67 o                         
  -2  15   7          9.62          6.15         3.81 o                         
  -1  15   7         35.25         35.84         4.79 o                         
   0  15   7          7.34          3.09         3.93 o                         
   1  15   7          0.16          1.05         4.11 o                         
   2  15   7          8.77          6.96         3.10 o                         
   3  15   7          1.29          9.23         8.43 o                         
  -5  16   7          7.31          9.80         3.77 o                         
  -4  16   7         11.43         10.44         5.12 o                         
  -3  16   7          5.22          1.67         3.12 o                         
  -2  16   7          1.23          2.33         2.81 o                         
  -1  16   7          9.52          3.22         3.96 o                         
   0  16   7          3.96          4.05         3.76 o                         
   1  16   7          9.96         15.91         6.25 o                         
   2  16   7          0.13          4.82         5.02 o                         
  -4  17   7          1.28         -3.65         4.95 o                         
  -3  17   7          8.62          7.65         2.39 o                         
  -2  17   7          0.01         -1.27         4.64 o                         
  -1  17   7          2.11          2.31         3.73 o                         
   0  17   7          3.40          2.29         3.56 o                         
   1  17   7          0.64         12.60         9.16 o                         
 -10   0   8          0.98          0.69         3.86 o                         
  -9   0   8          8.47          6.70         7.91 o                         
  -8   0   8         72.87         83.60        11.02 o                         
  -7   0   8         48.45         40.45         6.07 o                         
  -6   0   8        109.84        115.56        10.72 o                         
  -5   0   8        496.74        472.54        17.92 o                         
  -4   0   8        135.44        132.64        11.14 o                         
  -3   0   8        156.46        176.54        12.51 o                         
  -2   0   8         30.37         24.66         4.03 o                         
   2   0   8        574.26        617.52        19.90 o                         
   4   0   8         42.57         38.46         7.61 o                         
 -10   1   8          2.22          2.44         2.21 o                         
  -9   1   8          6.73          5.14         1.83 o                         
  -8   1   8         11.23         11.41         2.30 o                         
  -7   1   8        164.04        187.83         8.55 o                         
  -6   1   8        105.70        103.18        10.49 o                         
  -5   1   8        278.49        297.47        18.32 o                         
  -4   1   8        251.43        242.74        10.33 o                         
  -3   1   8        235.16        233.17        14.01 o                         
  -2   1   8         14.25          2.20         3.08 o                         
  -1   1   8        504.87        548.07        41.73 o                         
   0   1   8        315.30        330.67        10.89 o                         
   1   1   8        112.22        147.19        11.99 o                         
   2   1   8        135.24        186.24        17.69 o                         
   3   1   8        225.44        214.08        11.59 o                         
   4   1   8         72.13         72.23         7.81 o                         
   5   1   8          6.23          7.35         3.89 o                         
 -10   2   8         13.74         11.23         2.54 o                         
  -9   2   8         49.04         45.34         7.24 o                         
  -8   2   8          6.77          5.39         1.47 o                         
  -7   2   8          2.54          4.66         3.10 o                         
  -6   2   8         86.28         79.75         7.95 o                         
  -5   2   8        313.42        313.54        10.99 o                         
  -4   2   8         66.38         70.04         8.50 o                         
  -3   2   8        358.69        402.77        29.82 o                         
  -2   2   8        131.13        125.85         5.95 o                         
  -1   2   8         53.39         55.35         5.70 o                         
   0   2   8          0.07          4.35         1.37 o                         
   1   2   8        168.64        203.89        11.62 o                         
   2   2   8        180.77        197.79        10.44 o                         
   3   2   8          4.84          9.14         2.53 o                         
   4   2   8         76.67         73.06         9.64 o                         
   5   2   8         47.71         49.29         7.11 o                         
   6   2   8          0.47          2.32         3.53 o                         
 -10   3   8          0.41          2.27         1.77 o                         
  -9   3   8          3.31          3.25         2.43 o                         
  -8   3   8          6.66          8.89         3.10 o                         
  -7   3   8        103.53        118.62         8.33 o                         
  -6   3   8          6.42          5.47         2.83 o                         
  -5   3   8        215.40        206.52         9.83 o                         
  -4   3   8         30.65         31.10         5.01 o                         
  -3   3   8       1729.86       1746.21        56.19 o                         
  -2   3   8        197.36        246.11        14.98 o                         
  -1   3   8        123.86        125.73        11.49 o                         
   0   3   8        199.60        184.27        11.87 o                         
   1   3   8         37.03         45.04        17.17 o                         
   2   3   8         68.48         78.52         9.99 o                         
   3   3   8          3.39          2.65         1.30 o                         
   4   3   8         18.19         22.13         4.18 o                         
   5   3   8         17.25         15.85         3.04 o                         
   6   3   8          0.01          1.05         2.41 o                         
 -10   4   8          6.30          4.38         3.16 o                         
  -9   4   8          2.46          3.15         2.04 o                         
  -8   4   8         28.17         26.21         3.96 o                         
  -7   4   8         21.37         18.67         3.26 o                         
  -6   4   8         13.70         11.07         3.03 o                         
  -5   4   8         14.99         12.98         2.92 o                         
  -4   4   8        826.59        861.54        32.32 o                         
  -3   4   8        246.17        249.71        16.20 o                         
  -2   4   8         87.66         91.28        16.44 o                         
  -1   4   8         17.08         12.10         2.19 o                         
   0   4   8         14.05         15.50         1.97 o                         
   1   4   8       1078.59       1016.29        87.62 o                         
   2   4   8        249.38        224.76        17.47 o                         
   3   4   8         26.94         23.95         3.81 o                         
   4   4   8          9.67          7.28         2.68 o                         
   5   4   8         37.22         33.37         4.88 o                         
   6   4   8         20.05         17.76         6.08 o                         
 -10   5   8          3.63          2.12         2.83 o                         
  -9   5   8         14.74         16.05         6.31 o                         
  -8   5   8        108.94        126.12        12.39 o                         
  -7   5   8         16.97         14.84         3.01 o                         
  -6   5   8          0.06         -0.97         2.64 o                         
  -5   5   8        107.12        104.50         6.66 o                         
  -4   5   8        456.14        527.46        44.56 o                         
  -3   5   8         29.89         23.44         3.96 o                         
  -2   5   8        326.99        328.62        43.53 o                         
  -1   5   8        147.40        166.52        17.61 o                         
   0   5   8         37.75         39.76         8.86 o                         
   1   5   8         18.10         33.32        10.45 o                         
   2   5   8         75.27         77.66        21.42 o                         
   3   5   8        142.70        121.37        12.68 o                         
   4   5   8         39.48         29.07         5.14 o                         
   5   5   8         58.78         54.81         6.42 o                         
  -9   6   8          3.89          3.70         4.76 o                         
  -8   6   8         36.62         23.65         4.20 o                         
  -7   6   8        108.08        108.25        10.42 o                         
  -6   6   8         23.38         26.64         3.92 o                         
  -5   6   8         61.62         55.71         8.37 o                         
  -4   6   8          9.55          6.10         3.53 o                         
  -3   6   8        233.69        262.12        33.44 o                         
  -2   6   8         49.84         38.72         4.21 o                         
  -1   6   8         21.44         20.95         4.63 o                         
   0   6   8        116.72        139.98        18.02 o                         
   1   6   8         26.49         29.49         8.02 o                         
   2   6   8         56.96         59.13         9.04 o                         
   3   6   8         33.71         37.35         5.27 o                         
   4   6   8          9.33         11.86         6.18 o                         
   5   6   8         44.21         25.00         4.77 o                         
  -9   7   8          0.06         -1.70         5.06 o                         
  -8   7   8         25.83         34.50        13.93 o                         
  -7   7   8         73.59         77.62         7.98 o                         
  -6   7   8          4.66          6.55         2.08 o                         
  -5   7   8         57.61         62.50         6.24 o                         
  -4   7   8         37.42         36.47         7.98 o                         
  -3   7   8        172.99        195.64        27.46 o                         
  -2   7   8         10.66          5.45         1.72 o                         
  -1   7   8         20.19         14.04         2.76 o                         
   0   7   8         60.49         52.28         5.41 o                         
   1   7   8         76.07         97.52        26.95 o                         
   2   7   8          0.67          4.70         4.92 o                         
   3   7   8         19.33         21.45         4.11 o                         
   4   7   8         19.33         18.51         4.60 o                         
   5   7   8          0.00          2.65         2.45 o                         
  -9   8   8          1.47         -1.77         5.13 o                         
  -8   8   8          0.00         -1.12         2.59 o                         
  -7   8   8          3.94          7.94         2.87 o                         
  -6   8   8         79.32         93.31         6.88 o                         
  -5   8   8         13.51         13.28         4.19 o                         
  -4   8   8         18.69         11.89         3.18 o                         
  -3   8   8         54.70         63.34        12.53 o                         
  -2   8   8         13.16         10.07         2.53 o                         
  -1   8   8         76.20         64.84        16.01 o                         
   0   8   8         79.08         79.42         9.93 o                         
   1   8   8        270.04        303.73        91.09 o                         
   2   8   8          4.76          6.37         3.23 o                         
   3   8   8          3.12          1.34         2.32 o                         
   4   8   8         15.85          5.12         4.24 o                         
   5   8   8          5.35          4.08         3.49 o                         
  -9   9   8          0.54          5.96         3.91 o                         
  -8   9   8          7.11          8.76         4.14 o                         
  -7   9   8          1.55          3.62         2.45 o                         
  -6   9   8          2.28          0.66         2.60 o                         
  -5   9   8         14.12          9.87         2.76 o                         
  -4   9   8         88.76         83.61         6.48 o                         
  -3   9   8        218.25        210.97         9.22 o                         
  -2   9   8        103.93        111.48        11.80 o                         
  -1   9   8          9.73          8.00         3.38 o                         
   0   9   8          7.98          5.25         2.57 o                         
   1   9   8         96.52         80.80         8.34 o                         
   2   9   8          9.54         13.40         4.02 o                         
   3   9   8          2.04         -1.09         2.85 o                         
   4   9   8          1.90          5.65         3.55 o                         
   5   9   8          2.48          8.96         5.45 o                         
  -8  10   8          6.89         12.01         4.76 o                         
  -7  10   8         20.12         14.46         4.56 o                         
  -6  10   8        132.20        133.31        10.43 o                         
  -5  10   8          5.45          6.14         2.24 o                         
  -4  10   8          0.78          2.55         1.67 o                         
  -3  10   8          0.09         -0.54         2.25 o                         
  -2  10   8         83.03         71.56         5.66 o                         
  -1  10   8          6.94          6.06         1.73 o                         
   0  10   8          0.35          2.21         1.56 o                         
   1  10   8          7.88         10.51         4.11 o                         
   2  10   8          0.02          1.43         3.78 o                         
   3  10   8          0.42          3.48         6.11 o                         
   4  10   8         43.08         47.78        10.10 o                         
  -8  11   8          5.66          5.86         3.49 o                         
  -7  11   8          3.26          2.97         3.93 o                         
  -6  11   8          8.12         10.22         6.90 o                         
  -5  11   8         25.70         20.85         8.95 o                         
  -4  11   8         13.40         12.38         2.68 o                         
  -3  11   8          5.70          3.27         3.23 o                         
  -2  11   8          0.17          2.03         1.60 o                         
  -1  11   8         90.28         84.94         6.06 o                         
   0  11   8         14.55          8.17         2.55 o                         
   1  11   8          0.10          8.11         5.76 o                         
   2  11   8         39.27         42.78         7.14 o                         
   3  11   8         22.27         16.41         4.54 o                         
   4  11   8          0.77          7.69         5.10 o                         
  -7  12   8          0.56         11.70         5.20 o                         
  -6  12   8          4.19         14.21         4.36 o                         
  -5  12   8          6.84          2.37         2.61 o                         
  -4  12   8          2.22          6.80         4.90 o                         
  -3  12   8          0.97          9.46         2.82 o                         
  -2  12   8         34.16         21.00         3.36 o                         
  -1  12   8         22.68         15.86         3.23 o                         
   0  12   8          8.06          4.38         4.07 o                         
   1  12   8          3.46          7.60         8.71 o                         
   2  12   8          1.90          4.41         4.71 o                         
   3  12   8          2.54          4.05         3.75 o                         
  -7  13   8         17.35         25.88         7.44 o                         
  -6  13   8          5.87          1.86         2.16 o                         
  -5  13   8         12.89          8.35         4.11 o                         
  -4  13   8         30.60         19.43         7.84 o                         
  -3  13   8          7.00          2.58         5.88 o                         
  -2  13   8          0.11          0.81         1.59 o                         
  -1  13   8         23.30         18.63         6.68 o                         
   0  13   8         17.39         16.72         5.31 o                         
   1  13   8         12.47          7.03         3.83 o                         
   2  13   8          0.01          0.20         3.90 o                         
   3  13   8          0.69          5.18         3.89 o                         
  -6  14   8          5.77          1.62         3.91 o                         
  -5  14   8          2.71          3.83         2.94 o                         
  -4  14   8         48.96         53.94         7.36 o                         
  -3  14   8          5.37          7.47         2.68 o                         
  -2  14   8         11.70          8.63         2.22 o                         
  -1  14   8         11.91         10.43         4.08 o                         
   0  14   8          1.83          6.72         4.20 o                         
   1  14   8          2.42          3.44         3.70 o                         
   2  14   8         18.78         14.79         4.25 o                         
  -6  15   8         14.09          2.10         3.53 o                         
  -5  15   8          2.42         -0.82         1.66 o                         
  -4  15   8          0.66          3.48         3.03 o                         
  -3  15   8          0.26          2.20         2.80 o                         
  -2  15   8          3.90          5.63         2.54 o                         
  -1  15   8          0.51          0.64         3.38 o                         
   0  15   8          5.20          2.43         4.98 o                         
   1  15   8          1.95          3.33         3.94 o                         
  -4  16   8         13.05         10.75         5.43 o                         
  -3  16   8          0.22          1.80         7.42 o                         
  -2  16   8          2.73          3.47         6.72 o                         
  -1  16   8          2.86          2.56         3.56 o                         
   0  16   8          1.00          3.95         4.01 o                         
  -2  17   8          5.10          6.76         5.28 o                         
 -10   1   9          0.00          2.93         1.84 o                         
  -9   1   9         40.91         44.18         5.39 o                         
  -8   1   9          5.42          3.47         5.12 o                         
  -7   1   9         32.63         30.99         4.92 o                         
  -6   1   9          7.61          9.97         4.55 o                         
  -5   1   9        606.27        657.32        15.17 o                         
  -4   1   9          3.79         10.55         4.07 o                         
  -3   1   9          5.44         -0.15         3.02 o                         
  -2   1   9         15.35         18.57         4.00 o                         
  -1   1   9          5.06          0.16         3.48 o                         
   1   1   9         59.94         53.47         4.54 o                         
   2   1   9         19.31         21.76         3.26 o                         
   3   1   9          0.35          1.94         1.85 o                         
   4   1   9          5.79          6.85         4.29 o                         
   5   1   9          0.06          7.95         3.77 o                         
 -10   2   9         23.46         26.41         3.55 o                         
  -9   2   9         22.60         17.66         5.07 o                         
  -8   2   9         72.44         84.30         8.90 o                         
  -7   2   9          1.67          2.93         5.58 o                         
  -6   2   9          6.44          7.52         3.29 o                         
  -5   2   9          1.32          1.64         3.40 o                         
  -4   2   9        361.46        417.62        12.36 o                         
  -3   2   9         94.02        101.09         7.08 o                         
  -2   2   9         32.65         35.28         9.16 o                         
  -1   2   9          4.55          1.98         2.14 o                         
   0   2   9         69.42        106.28         8.07 o                         
   1   2   9         20.07         28.56         4.37 o                         
   2   2   9         22.16         32.68         6.33 o                         
   3   2   9         29.94         28.87         3.92 o                         
   4   2   9          0.01          3.36         4.04 o                         
 -10   3   9          0.00          1.64         3.02 o                         
  -9   3   9          1.07          2.70         2.49 o                         
  -8   3   9         88.07        107.63         7.93 o                         
  -7   3   9          2.21          0.46         3.32 o                         
  -6   3   9        137.32        163.15        10.52 o                         
  -5   3   9          8.32         11.25         3.67 o                         
  -4   3   9         98.09        108.69        11.28 o                         
  -3   3   9          6.48         -2.65         3.48 o                         
  -2   3   9        140.56        143.87        13.59 o                         
  -1   3   9          3.91          1.80         2.05 o                         
   0   3   9          3.53          4.52         4.33 o                         
   1   3   9        253.08        271.72        20.31 o                         
   2   3   9         87.72         77.09         5.31 o                         
   3   3   9         18.84         13.19         2.87 o                         
   4   3   9          1.74          7.12         4.27 o                         
   5   3   9         15.81         15.63         2.67 o                         
  -9   4   9         11.19         10.32         2.68 o                         
  -8   4   9          0.62          5.47         2.71 o                         
  -7   4   9          0.00         -0.13         3.00 o                         
  -6   4   9        128.62        142.27         8.31 o                         
  -5   4   9         99.09         87.71         7.64 o                         
  -4   4   9        859.64        915.11        48.24 o                         
  -3   4   9         12.72          9.07         3.52 o                         
  -2   4   9          0.03          0.75         1.41 o                         
  -1   4   9         56.51         61.53        10.85 o                         
   0   4   9        760.02        797.54       108.62 o                         
   1   4   9         93.35         90.91         5.94 o                         
   2   4   9         54.12         41.81         4.21 o                         
   3   4   9         11.77         11.33         2.73 o                         
   4   4   9        111.97        110.19        11.48 o                         
   5   4   9          3.57          1.53         2.26 o                         
  -9   5   9          6.43          5.58         2.56 o                         
  -8   5   9        101.36        113.92         8.11 o                         
  -7   5   9          0.05         -0.12         2.77 o                         
  -6   5   9         25.91         35.25         5.58 o                         
  -5   5   9         35.74         37.92         4.96 o                         
  -4   5   9        398.80        435.22        36.94 o                         
  -3   5   9          3.41          1.47         3.30 o                         
  -2   5   9         90.42         82.55         8.25 o                         
  -1   5   9        174.81        180.16        15.86 o                         
   0   5   9        108.20        101.61         9.90 o                         
   1   5   9         51.99         42.87         5.55 o                         
   2   5   9          2.36          2.81         1.82 o                         
   3   5   9          0.08          5.01         2.06 o                         
   4   5   9         76.17         77.38         9.12 o                         
   5   5   9          1.88         10.89         2.59 o                         
  -9   6   9          1.54          2.12         2.27 o                         
  -8   6   9          1.45          2.28         2.14 o                         
  -7   6   9         50.48         46.60         5.53 o                         
  -6   6   9          3.28          4.95         5.03 o                         
  -5   6   9         24.91         20.68         3.87 o                         
  -4   6   9         21.57         23.42         4.90 o                         
  -3   6   9          8.64          9.43         3.45 o                         
  -2   6   9         15.23         19.91         3.00 o                         
  -1   6   9         16.68         12.73         3.11 o                         
   0   6   9         45.13         45.20         4.35 o                         
   1   6   9         21.19         14.81         3.87 o                         
   2   6   9         14.51         21.79         3.82 o                         
   3   6   9         69.42         65.90         6.85 o                         
   4   6   9          1.32          1.08         5.49 o                         
  -9   7   9          1.42          5.44         4.00 o                         
  -8   7   9          3.70          4.16         1.96 o                         
  -7   7   9         41.75         55.94         7.07 o                         
  -6   7   9         89.17         87.80         7.37 o                         
  -5   7   9          8.91          3.48         3.06 o                         
  -4   7   9         98.13         95.46         9.88 o                         
  -3   7   9          1.01          2.88         5.23 o                         
  -2   7   9        430.25        421.50        49.33 o                         
  -1   7   9         74.94         90.83         9.16 o                         
   0   7   9          7.23          4.35         4.66 o                         
   1   7   9          1.85          6.75         7.77 o                         
   2   7   9        124.12        125.80        10.82 o                         
   3   7   9          6.65          9.86         4.34 o                         
   4   7   9         51.27         55.40         5.95 o                         
  -9   8   9         27.82         46.94        10.01 o                         
  -8   8   9          3.12          6.40         2.76 o                         
  -7   8   9          0.03         -0.82         1.83 o                         
  -6   8   9         56.98         60.39         6.11 o                         
  -5   8   9          4.22          4.24         2.50 o                         
  -4   8   9         80.12         85.00         8.05 o                         
  -3   8   9         27.61         20.97         5.42 o                         
  -2   8   9         59.58         51.72         8.79 o                         
  -1   8   9         33.19         49.23         6.62 o                         
   0   8   9        287.01        313.92        37.89 o                         
   1   8   9        145.32        181.26        16.57 o                         
   2   8   9         10.86          6.22         4.29 o                         
   3   8   9         13.90         12.83         4.97 o                         
   4   8   9          9.12         13.53         4.57 o                         
  -8   9   9         16.35         17.17         6.59 o                         
  -7   9   9          0.11          2.42         1.39 o                         
  -6   9   9         12.71         10.26         3.40 o                         
  -5   9   9          8.26          5.16         2.61 o                         
  -4   9   9          8.78          5.28         2.58 o                         
  -3   9   9         42.56         60.06        12.99 o                         
  -2   9   9          4.07          2.59         3.00 o                         
  -1   9   9          9.63          4.64         2.49 o                         
   0   9   9         81.96         72.87        12.33 o                         
   1   9   9         10.37          8.49         5.37 o                         
   2   9   9         23.72         12.68         3.73 o                         
   3   9   9          2.46          5.36         2.65 o                         
   4   9   9         27.67         21.97         5.06 o                         
  -8  10   9         16.05         32.45         9.42 o                         
  -7  10   9          0.86          4.35         2.27 o                         
  -6  10   9         12.53         18.80         5.02 o                         
  -5  10   9         96.66        126.95         8.27 o                         
  -4  10   9         42.91         34.68         5.44 o                         
  -3  10   9        203.47        228.10        21.86 o                         
  -2  10   9          3.57          1.57         1.59 o                         
  -1  10   9          0.49          3.73         2.27 o                         
   0  10   9          0.52         -0.73         2.39 o                         
   1  10   9         98.16        132.19        11.95 o                         
   2  10   9         21.68         12.69         5.90 o                         
   3  10   9          0.95          0.84         3.04 o                         
  -8  11   9          3.14          8.60         4.19 o                         
  -7  11   9         20.56         27.29        12.76 o                         
  -6  11   9          2.37          0.13         2.49 o                         
  -5  11   9          0.13          0.22         1.93 o                         
  -4  11   9          0.65          3.85         2.33 o                         
  -3  11   9         42.43         50.88         5.15 o                         
  -2  11   9         38.23         31.13         3.91 o                         
  -1  11   9         47.67         50.41         6.60 o                         
   0  11   9         44.18         42.73         7.01 o                         
   1  11   9          0.60          4.70         6.03 o                         
   2  11   9          0.81          2.19         4.04 o                         
   3  11   9         35.59         37.52         6.63 o                         
  -7  12   9         15.44         25.06         6.92 o                         
  -6  12   9          8.88         15.38         4.81 o                         
  -5  12   9         42.22         48.91         6.56 o                         
  -4  12   9          0.10         -0.49         2.70 o                         
  -3  12   9          0.69          2.89         2.77 o                         
  -2  12   9          1.74          3.18         2.08 o                         
  -1  12   9         25.59         19.57         2.79 o                         
   0  12   9          0.53          2.30         2.97 o                         
   1  12   9         30.26         43.48         6.82 o                         
   2  12   9          0.78          5.13         4.77 o                         
  -6  13   9          2.84          2.50         4.63 o                         
  -5  13   9         58.34         62.00        19.61 o                         
  -4  13   9          2.49         -0.78         3.20 o                         
  -3  13   9         24.46         30.19         3.81 o                         
  -2  13   9          2.19          1.04         1.55 o                         
  -1  13   9         12.96         12.85         3.86 o                         
   0  13   9          2.71          3.47         4.37 o                         
   1  13   9          5.16          4.11         3.73 o                         
   2  13   9          0.56         10.04         6.59 o                         
  -6  14   9          0.57          2.73         3.67 o                         
  -5  14   9          0.58          3.77         5.32 o                         
  -4  14   9         18.42         28.02         8.65 o                         
  -3  14   9          0.01         -1.50         2.94 o                         
  -2  14   9          0.07         -0.32         2.30 o                         
  -1  14   9         18.12         22.52         5.47 o                         
   0  14   9          0.14          2.48         3.45 o                         
   1  14   9         10.61         14.90         5.37 o                         
  -5  15   9          0.60          1.69         3.33 o                         
  -4  15   9          3.21          2.64         2.47 o                         
  -3  15   9          3.65          4.23         2.47 o                         
  -2  15   9          0.00          5.29         2.87 o                         
  -1  15   9          0.31          0.65         3.62 o                         
   0  15   9          0.13          1.12         3.68 o                         
  -3  16   9          0.94          2.50         4.59 o                         
  -2  16   9          0.64          2.35         3.42 o                         
  -9   0  10          5.20          2.61         4.19 o                         
  -8   0  10         27.53         33.94         8.45 o                         
  -7   0  10         88.12        102.42        12.88 o                         
  -6   0  10          0.73          2.87         4.38 o                         
  -5   0  10       1034.51       1337.20        33.18 o                         
  -4   0  10         75.28         90.83        10.81 o                         
  -3   0  10          3.73         11.49         6.71 o                         
  -2   0  10         81.58         80.90        11.75 o                         
   0   0  10         12.42          2.92         4.87 o                         
   1   0  10         40.96         49.62         9.73 o                         
   2   0  10         76.37         76.21        10.48 o                         
   3   0  10          3.69         18.98         5.30 o                         
  -9   1  10         71.38         83.03        11.02 o                         
  -8   1  10          0.30          1.08         3.02 o                         
  -7   1  10         53.31         64.26         7.56 o                         
  -6   1  10          8.28          3.53         4.60 o                         
  -5   1  10        393.11        453.58        15.17 o                         
  -4   1  10        230.61        257.49        12.46 o                         
  -3   1  10        151.43        167.54         8.95 o                         
  -2   1  10         73.99         93.42         8.29 o                         
  -1   1  10         58.02        128.41        15.84 o                         
   0   1  10          0.42          0.24         1.89 o                         
   1   1  10         68.48         79.46        11.16 o                         
   2   1  10          1.30          1.14         2.32 o                         
   3   1  10         83.44         71.05         8.83 o                         
   4   1  10          0.72         -0.28         4.31 o                         
  -9   2  10          5.14          9.73         3.78 o                         
  -8   2  10          0.09          1.14         2.44 o                         
  -7   2  10          1.42         -0.49         2.96 o                         
  -6   2  10        197.66        242.85        19.91 o                         
  -5   2  10         74.92         94.51         8.60 o                         
  -4   2  10         15.31         16.75         4.04 o                         
  -3   2  10         47.41         55.52         6.81 o                         
  -2   2  10         16.52         14.50         3.77 o                         
  -1   2  10        234.54        275.20        28.34 o                         
   0   2  10          1.69          1.33         1.86 o                         
   1   2  10        381.30        363.30        14.17 o                         
   2   2  10         22.84         26.78        12.27 o                         
   3   2  10          1.44         10.12         3.19 o                         
   4   2  10         23.13         22.66         7.72 o                         
  -9   3  10          5.30          6.44         2.59 o                         
  -8   3  10         19.59         29.70         5.27 o                         
  -7   3  10         33.58         27.64         5.21 o                         
  -6   3  10         31.94         38.89         5.52 o                         
  -5   3  10         42.95         45.60         6.46 o                         
  -4   3  10        119.73        116.80         8.54 o                         
  -3   3  10        173.86        183.65        11.60 o                         
  -2   3  10         18.90         21.49         5.31 o                         
  -1   3  10         78.83         76.56         9.49 o                         
   0   3  10         10.18          9.04         3.65 o                         
   1   3  10         10.95         30.14         7.75 o                         
   2   3  10          6.33          6.52         3.13 o                         
   3   3  10        114.62        114.64        12.93 o                         
   4   3  10         36.31         30.78         9.35 o                         
  -9   4  10          1.02          2.38         1.87 o                         
  -8   4  10          0.20          2.86         2.62 o                         
  -7   4  10         57.32         56.79         8.50 o                         
  -6   4  10          6.64          3.89         4.05 o                         
  -5   4  10          5.67          3.84         3.46 o                         
  -4   4  10          7.00          5.11         4.22 o                         
  -3   4  10         21.67         21.18         5.04 o                         
  -2   4  10          8.62          9.36         2.77 o                         
  -1   4  10          0.11          1.71         1.81 o                         
   0   4  10          7.60         12.43         2.58 o                         
   1   4  10          0.05          8.08         4.21 o                         
   2   4  10          5.99          1.84         1.34 o                         
   3   4  10          4.82          7.40         2.08 o                         
   4   4  10          1.91          3.18         4.90 o                         
  -9   5  10          0.93          2.14         3.30 o                         
  -8   5  10          1.34          3.10         2.54 o                         
  -7   5  10          9.15         10.26         4.98 o                         
  -6   5  10          8.19          4.80         3.59 o                         
  -5   5  10          1.42          3.11         2.45 o                         
  -4   5  10          7.27          6.33         4.20 o                         
  -3   5  10         81.73         81.97         7.46 o                         
  -2   5  10         72.72         69.41         6.43 o                         
  -1   5  10         11.06          9.98         2.01 o                         
   0   5  10          0.12          1.62         2.02 o                         
   1   5  10         68.91         68.81         6.48 o                         
   2   5  10         23.61         17.90         3.05 o                         
   3   5  10         11.89         10.27         5.14 o                         
   4   5  10          1.69          5.98         6.59 o                         
  -9   6  10          8.72         14.78         3.94 o                         
  -8   6  10          0.83          2.61         2.08 o                         
  -7   6  10          7.04         10.31         3.20 o                         
  -6   6  10         17.16         21.89         5.92 o                         
  -5   6  10          0.52          1.60         3.28 o                         
  -4   6  10         63.13         84.78         8.98 o                         
  -3   6  10          1.08          5.22         3.28 o                         
  -2   6  10          0.94         -0.32         1.76 o                         
  -1   6  10          9.30         11.93         3.34 o                         
   0   6  10         33.97         33.23         4.37 o                         
   1   6  10          2.58          4.42         3.03 o                         
   2   6  10          0.29          1.84         2.07 o                         
   3   6  10          0.01          4.53         5.31 o                         
   4   6  10         32.25         30.11         5.25 o                         
  -8   7  10          3.43          4.29         3.65 o                         
  -7   7  10         20.73         24.49         3.69 o                         
  -6   7  10          0.09          1.40         3.67 o                         
  -5   7  10          3.80          3.77         2.76 o                         
  -4   7  10        126.04        141.94        12.25 o                         
  -3   7  10          9.25          5.34         4.43 o                         
  -2   7  10         12.01         14.97         5.33 o                         
  -1   7  10         98.67         83.30        10.80 o                         
   0   7  10         13.30         12.40         4.28 o                         
   1   7  10          1.77          2.23         2.38 o                         
   2   7  10         12.63         16.73         4.44 o                         
   3   7  10          0.71          3.95         4.96 o                         
  -8   8  10          5.83          4.49         2.33 o                         
  -7   8  10          0.57          3.10         2.30 o                         
  -6   8  10         47.03         65.65         7.08 o                         
  -5   8  10          2.28          2.09         3.23 o                         
  -4   8  10         34.82         36.11         5.71 o                         
  -3   8  10         28.09         27.69         5.11 o                         
  -2   8  10         51.65         48.50         5.45 o                         
  -1   8  10         14.53         14.01         3.55 o                         
   0   8  10        329.73        332.45        41.85 o                         
   1   8  10          1.52          2.42         2.34 o                         
   2   8  10          0.03          4.70         6.39 o                         
   3   8  10          1.13          2.67         3.03 o                         
  -8   9  10          0.01          1.21         2.42 o                         
  -7   9  10          9.09         11.41         3.49 o                         
  -6   9  10         46.43         49.80        10.14 o                         
  -5   9  10         29.82         26.25         4.23 o                         
  -4   9  10         14.12          8.42         3.10 o                         
  -3   9  10          1.16          6.74         6.85 o                         
  -2   9  10          0.02          4.28         2.82 o                         
  -1   9  10         55.67         53.42         9.54 o                         
   0   9  10          5.44         10.31         3.86 o                         
   1   9  10         23.67         17.03         4.73 o                         
   2   9  10         23.75         18.64         4.29 o                         
   3   9  10         30.73         31.87         6.61 o                         
  -7  10  10          1.43          4.27         2.47 o                         
  -6  10  10          5.99          9.31         2.71 o                         
  -5  10  10         67.30         61.37         6.63 o                         
  -4  10  10          3.34          4.05         2.35 o                         
  -3  10  10          1.94         -1.08         2.96 o                         
  -2  10  10         11.77          6.02         2.80 o                         
  -1  10  10         68.10         59.79         5.92 o                         
   0  10  10          1.55          2.68         3.49 o                         
   1  10  10          0.01         -0.23         3.15 o                         
   2  10  10          0.50          3.16         2.21 o                         
  -7  11  10         18.69         18.09        10.90 o                         
  -6  11  10          9.86          6.32         2.69 o                         
  -5  11  10         28.44         25.23         4.76 o                         
  -4  11  10          1.77          0.91         2.08 o                         
  -3  11  10          1.30          2.63         2.80 o                         
  -2  11  10          1.23          2.95         1.63 o                         
  -1  11  10          4.01          2.44         1.78 o                         
   0  11  10          0.54          4.20         3.17 o                         
   1  11  10          7.95          5.17         5.88 o                         
   2  11  10          2.62         -0.45         3.34 o                         
  -6  12  10          0.25          0.46         2.65 o                         
  -5  12  10         12.62          6.63         3.47 o                         
  -4  12  10          0.27          1.91         2.15 o                         
  -3  12  10          9.46          8.79         3.56 o                         
  -2  12  10         11.55          6.10         2.03 o                         
  -1  12  10          9.44          6.42         3.46 o                         
   0  12  10         18.97         20.09         5.63 o                         
   1  12  10          6.72          6.06         3.97 o                         
  -6  13  10          1.86          1.75         2.79 o                         
  -5  13  10          0.19         -0.36         2.44 o                         
  -4  13  10          0.26          4.33         4.30 o                         
  -3  13  10         11.16          7.73         4.20 o                         
  -2  13  10         11.41          7.30         2.52 o                         
  -1  13  10         21.06         22.19         8.45 o                         
   0  13  10          1.23          1.90         3.74 o                         
   1  13  10          4.78         20.47         7.21 o                         
  -5  14  10          0.26          7.23         2.82 o                         
  -4  14  10         42.04         48.12         6.90 o                         
  -3  14  10          3.54          7.89         5.90 o                         
  -2  14  10          9.87          7.23         3.54 o                         
  -1  14  10          0.04         -0.99         3.36 o                         
  -9   1  11          0.26          0.07         2.86 o                         
  -8   1  11         18.84         20.14         5.53 o                         
  -7   1  11          4.10          8.72         3.68 o                         
  -6   1  11          6.06          4.33         6.16 o                         
  -5   1  11         28.90         27.41         6.16 o                         
  -4   1  11          2.47          2.98         6.24 o                         
  -3   1  11          4.86          4.92         3.75 o                         
  -2   1  11          6.38          7.84         3.61 o                         
  -1   1  11         52.65         39.24         6.17 o                         
   0   1  11         16.46         28.04         5.57 o                         
   1   1  11         10.38          1.29         2.99 o                         
   2   1  11         26.25         25.13         5.78 o                         
   3   1  11          0.08          6.83         6.17 o                         
  -9   2  11          8.80          5.67         3.76 o                         
  -8   2  11         11.73         11.32         4.56 o                         
  -7   2  11         16.21         12.29         3.93 o                         
  -6   2  11          3.42          4.49         3.58 o                         
  -5   2  11         78.10         92.55         8.13 o                         
  -4   2  11        113.55        134.03         9.38 o                         
  -3   2  11         21.04         16.67         4.17 o                         
  -2   2  11         32.42         26.93         5.29 o                         
  -1   2  11         79.27         71.85         6.90 o                         
   0   2  11         28.36         31.84         4.76 o                         
   1   2  11         24.04          9.09         6.97 o                         
   2   2  11         37.12         45.13        23.50 o                         
   3   2  11         16.59         14.70         4.80 o                         
  -9   3  11         10.25         10.07         3.29 o                         
  -8   3  11          5.75          1.19         2.95 o                         
  -7   3  11          7.83          3.53         3.33 o                         
  -6   3  11         95.17         95.27         8.37 o                         
  -5   3  11          2.72          3.80         4.28 o                         
  -4   3  11          0.02          1.23         3.54 o                         
  -3   3  11         11.40          6.52         2.77 o                         
  -2   3  11          2.76          6.21         4.45 o                         
  -1   3  11          3.51          1.62         2.90 o                         
   0   3  11          5.66         19.72         4.86 o                         
   1   3  11          1.94          1.15         1.81 o                         
   2   3  11         43.50         31.21         6.12 o                         
   3   3  11          0.00          9.47         5.91 o                         
  -9   4  11          0.06          4.60         3.45 o                         
  -8   4  11          4.16          4.22         5.63 o                         
  -7   4  11          7.01          5.36         4.06 o                         
  -6   4  11         99.68        124.51        10.97 o                         
  -5   4  11         58.41         59.16         7.53 o                         
  -4   4  11          0.30          2.09         2.00 o                         
  -3   4  11          5.13          2.48         3.28 o                         
  -2   4  11         19.60         23.39         6.62 o                         
  -1   4  11          0.06          2.69         3.15 o                         
   0   4  11         40.32         56.73        12.06 o                         
   1   4  11          0.20          0.98         2.22 o                         
   2   4  11          4.22         15.19         9.75 o                         
   3   4  11          0.01          7.16         7.61 o                         
  -8   5  11         18.25         21.34         4.69 o                         
  -7   5  11          9.96          2.79         3.36 o                         
  -6   5  11         79.09         96.04         9.85 o                         
  -5   5  11          1.47          2.75         3.53 o                         
  -4   5  11         40.84         35.90         5.38 o                         
  -3   5  11          9.55         10.47         3.43 o                         
  -2   5  11        201.12        188.81        13.80 o                         
  -1   5  11         75.88         70.97        18.93 o                         
   0   5  11          4.11          3.18         4.03 o                         
   1   5  11         38.66         23.86         8.05 o                         
   2   5  11         65.87         64.46        12.11 o                         
   3   5  11         20.71          7.14         5.65 o                         
  -8   6  11          9.35          8.18         2.40 o                         
  -7   6  11         27.20         27.52         5.59 o                         
  -6   6  11        187.19        238.74        12.70 o                         
  -5   6  11         80.31         85.70         8.14 o                         
  -4   6  11         75.41         80.02         7.65 o                         
  -3   6  11         23.68         19.55         4.52 o                         
  -2   6  11         25.18         21.66         7.48 o                         
  -1   6  11          3.87         15.13         4.50 o                         
   0   6  11        311.49        324.45        64.62 o                         
   1   6  11         26.54         27.51         8.15 o                         
   2   6  11          7.31          7.65         6.81 o                         
   3   6  11          0.20          0.47         2.24 o                         
  -8   7  11         18.11         22.33         4.19 o                         
  -7   7  11         24.05         19.83         3.53 o                         
  -6   7  11          2.01          3.30         3.99 o                         
  -5   7  11          0.91          0.69         3.99 o                         
  -4   7  11         23.51         21.84         4.93 o                         
  -3   7  11          5.54          8.87         4.29 o                         
  -2   7  11         47.82         52.52        11.85 o                         
  -1   7  11          1.58          0.14         3.30 o                         
   0   7  11          9.21         14.38         5.58 o                         
   1   7  11          3.62          1.92         2.75 o                         
   2   7  11         45.69         58.45        10.81 o                         
  -8   8  11         12.54         18.51         6.06 o                         
  -7   8  11          2.96          2.97         2.64 o                         
  -6   8  11         24.76         21.99         5.82 o                         
  -5   8  11          8.12          6.88         3.43 o                         
  -4   8  11         17.09         15.95         4.20 o                         
  -3   8  11          6.05          2.89         3.62 o                         
  -2   8  11          7.75          7.79         4.33 o                         
  -1   8  11          5.34          4.95         2.63 o                         
   0   8  11          8.33          1.32         3.05 o                         
   1   8  11         11.24         14.16         4.79 o                         
   2   8  11          1.92          4.69         3.11 o                         
  -7   9  11          0.01         -0.09         3.01 o                         
  -6   9  11          5.38          6.35         3.00 o                         
  -5   9  11          0.30          2.75         1.91 o                         
  -4   9  11         20.31         13.86         3.89 o                         
  -3   9  11         28.21         39.85        13.80 o                         
  -2   9  11         22.43         20.11         3.73 o                         
  -1   9  11         11.91         11.35         4.08 o                         
   0   9  11          3.85          1.67         5.42 o                         
   1   9  11          1.53          1.03         2.99 o                         
   2   9  11          7.35         -2.07         5.58 o                         
  -7  10  11          2.78          6.44         2.08 o                         
  -6  10  11          2.21          3.59         3.41 o                         
  -5  10  11         12.26         19.24         4.48 o                         
  -4  10  11          4.85          3.14         2.55 o                         
  -3  10  11          1.35          8.53         4.34 o                         
  -2  10  11         35.12         46.74         6.39 o                         
  -1  10  11         38.16         43.68         9.08 o                         
   0  10  11         20.38         18.30         7.80 o                         
   1  10  11          6.26          8.29         5.93 o                         
  -6  11  11          0.45         -2.39         2.74 o                         
  -5  11  11         15.40          8.64         3.45 o                         
  -4  11  11         24.91         26.70         4.14 o                         
  -3  11  11         61.12         83.12         8.21 o                         
  -2  11  11         15.56         13.93         3.30 o                         
  -1  11  11          4.38          5.04         6.17 o                         
   0  11  11         25.81         25.65         8.53 o                         
  -5  12  11         22.11         21.72         4.48 o                         
  -4  12  11          6.45          7.49         2.95 o                         
  -3  12  11          7.74         11.01         3.04 o                         
  -2  12  11          2.74          1.80         3.25 o                         
  -1  12  11         78.88         99.60        15.19 o                         
   0  12  11          0.67         10.64         7.82 o                         
  -4  13  11         13.79         19.04         4.79 o                         
  -3  13  11          5.58         10.80         3.66 o                         
  -2  13  11          0.14         -0.64         5.70 o                         
  -8   0  12          1.49          5.68         5.06 o                         
  -7   0  12          8.24         16.06         6.57 o                         
  -6   0  12          6.79          4.64         5.02 o                         
  -5   0  12         96.77        123.78        13.28 o                         
  -4   0  12          5.33          0.57         5.30 o                         
  -3   0  12          0.95         14.41         8.12 o                         
  -2   0  12          1.06          1.60         4.22 o                         
  -1   0  12         80.71        102.96        13.09 o                         
   0   0  12          7.94         10.64         6.57 o                         
   1   0  12        117.47        139.61        16.34 o                         
   2   0  12          2.85          0.61         4.62 o                         
  -8   1  12         10.16          5.43         4.51 o                         
  -7   1  12          4.34          8.52         3.65 o                         
  -6   1  12          7.93          2.88         3.26 o                         
  -5   1  12          0.14          1.01         5.68 o                         
  -4   1  12          7.57          2.60         3.66 o                         
  -3   1  12         38.57         53.92         7.32 o                         
  -2   1  12         13.94         15.33         4.11 o                         
  -1   1  12         34.04         46.73        10.88 o                         
   0   1  12          5.88         -0.79         3.23 o                         
   1   1  12         73.24         86.40        10.66 o                         
   2   1  12         13.66          7.49         3.55 o                         
  -8   2  12         14.99         15.19         5.34 o                         
  -7   2  12         96.49        119.65        10.31 o                         
  -6   2  12          1.54         -1.29         3.26 o                         
  -5   2  12         29.92         41.73         6.80 o                         
  -4   2  12          6.54          0.72         3.43 o                         
  -3   2  12         31.53         30.39         5.77 o                         
  -2   2  12          0.47          1.33         2.22 o                         
  -1   2  12         67.30         72.72         7.82 o                         
   0   2  12         13.93         11.02         3.88 o                         
   1   2  12         12.68         27.59         7.30 o                         
   2   2  12          5.87          0.40         4.26 o                         
  -8   3  12          0.01          1.93         3.25 o                         
  -7   3  12          0.41          3.18         2.97 o                         
  -6   3  12         66.43         77.95         7.99 o                         
  -5   3  12         31.84         31.76         5.58 o                         
  -4   3  12         44.33         49.86         6.51 o                         
  -3   3  12        181.20        209.56        11.18 o                         
  -2   3  12          0.00          3.87         3.61 o                         
  -1   3  12          0.00          2.13         3.17 o                         
   0   3  12          0.10          1.63         3.30 o                         
   1   3  12         56.95         46.35         6.63 o                         
   2   3  12         11.13          5.35         5.51 o                         
  -8   4  12          9.07          8.02         4.58 o                         
  -7   4  12         40.97         49.58         7.32 o                         
  -6   4  12         26.27         30.30         5.40 o                         
  -5   4  12          0.15         -0.08         3.40 o                         
  -4   4  12          3.35          4.13         3.27 o                         
  -3   4  12          0.44          3.68         3.38 o                         
  -2   4  12         61.89         69.11         8.67 o                         
  -1   4  12         48.92         34.99         9.04 o                         
   0   4  12         16.15         13.31         4.08 o                         
   1   4  12          0.45          5.50         4.64 o                         
   2   4  12          0.11          3.30         4.43 o                         
  -8   5  12          2.68          1.09         2.93 o                         
  -7   5  12         22.99         33.43         5.99 o                         
  -6   5  12          5.07          4.81         3.64 o                         
  -5   5  12         15.19         16.96         4.47 o                         
  -4   5  12          3.64          9.93         4.33 o                         
  -3   5  12          0.14          3.29         3.31 o                         
  -2   5  12          0.27          9.06         4.85 o                         
  -1   5  12          0.20          3.52         3.14 o                         
   0   5  12          0.24          3.07         4.07 o                         
   1   5  12         11.47         14.77         4.83 o                         
   2   5  12          4.41         -0.07         4.97 o                         
  -7   6  12          0.14          3.14         3.51 o                         
  -6   6  12         15.33         22.55         6.55 o                         
  -5   6  12          3.68          4.55         2.40 o                         
  -4   6  12          0.43          2.27         5.46 o                         
  -3   6  12         18.83         19.79         4.79 o                         
  -2   6  12         44.62         49.27         7.28 o                         
  -1   6  12         11.35          7.71         4.61 o                         
   0   6  12         29.51         31.29        17.32 o                         
   1   6  12          3.44         11.28         8.67 o                         
  -7   7  12         25.99         19.70         4.40 o                         
  -6   7  12          0.53         -0.19         3.21 o                         
  -5   7  12         35.86         40.84         5.80 o                         
  -4   7  12         33.52         38.26         6.57 o                         
  -3   7  12          2.06          0.53         3.07 o                         
  -2   7  12         29.73         28.00         5.99 o                         
  -1   7  12         41.26         32.77         6.29 o                         
   0   7  12         18.48         15.00         4.50 o                         
   1   7  12         22.71         15.92         8.97 o                         
  -7   8  12         16.97         15.80         4.01 o                         
  -6   8  12         14.15         16.90         5.28 o                         
  -5   8  12          5.85          5.53         5.11 o                         
  -4   8  12         21.28         21.51         5.62 o                         
  -3   8  12          7.79          6.05         3.94 o                         
  -2   8  12          0.46          3.32         2.50 o                         
  -1   8  12         26.93         16.89         5.10 o                         
   0   8  12         11.95          5.20         5.46 o                         
   1   8  12         17.31         17.64         7.96 o                         
  -6   9  12          3.17          2.69         4.25 o                         
  -5   9  12          2.98          4.22         3.90 o                         
  -4   9  12          0.49          2.85         3.30 o                         
  -3   9  12         10.38         10.04         4.62 o                         
  -2   9  12         14.09         16.75         7.37 o                         
  -1   9  12          1.59         11.02         8.10 o                         
   0   9  12          2.79          4.69         5.35 o                         
  -5  10  12         20.71         15.35         3.64 o                         
  -4  10  12          2.38          2.15         2.97 o                         
  -3  10  12          5.68          6.79         4.85 o                         
  -2  10  12         12.69          6.35         3.77 o                         
  -1  10  12         11.14          6.48         5.65 o                         
  -4  11  12          0.69          0.67         2.05 o                         
  -3  11  12         33.89         30.46         4.31 o                         
  -2  11  12          0.53          7.54         6.36 o                         
  -7   1  13          0.42          3.64         3.85 o                         
  -6   1  13          3.45         -0.22         3.02 o                         
  -5   1  13          0.49         -1.21         3.21 o                         
  -4   1  13          0.30          1.57         3.61 o                         
  -3   1  13         24.75         17.65         5.26 o                         
  -2   1  13         14.30         17.28         5.44 o                         
  -1   1  13          2.55          2.99         4.26 o                         
   0   1  13          0.02          7.45         4.74 o                         
   1   1  13          0.32          0.61         1.92 o                         
  -7   2  13          6.88          8.80         4.24 o                         
  -6   2  13         20.99         23.99         5.54 o                         
  -5   2  13          0.02          3.11         3.43 o                         
  -4   2  13          0.84          2.35         3.38 o                         
  -3   2  13          8.14          5.18         3.71 o                         
  -2   2  13         18.82         18.66         4.21 o                         
  -1   2  13          0.46          4.60         3.97 o                         
   0   2  13          3.65          8.80         5.32 o                         
   1   2  13         14.93         14.11         5.43 o                         
  -7   3  13          0.23          3.97         2.57 o                         
  -6   3  13         14.61         22.58         5.38 o                         
  -5   3  13          2.42          3.00         3.26 o                         
  -4   3  13         16.05         14.64         4.09 o                         
  -3   3  13          3.52          5.90         3.96 o                         
  -2   3  13         72.89         74.55         8.07 o                         
  -1   3  13          0.67          5.06         4.10 o                         
   0   3  13          3.63          6.71         6.97 o                         
  -7   4  13          3.36         -1.58         3.23 o                         
  -6   4  13         13.81         22.62         6.10 o                         
  -5   4  13         14.86         11.74         4.01 o                         
  -4   4  13         45.16         57.26         7.64 o                         
  -3   4  13         21.94         22.25         4.87 o                         
  -2   4  13          4.94         10.79         5.58 o                         
  -1   4  13          3.76          2.79         3.36 o                         
   0   4  13         61.56         54.50         6.96 o                         
  -7   5  13          0.05          5.37         6.71 o                         
  -6   5  13         12.39         15.70         4.48 o                         
  -5   5  13         16.45         21.41         5.96 o                         
  -4   5  13         14.24         14.40         5.55 o                         
  -3   5  13          0.28         -0.53         3.86 o                         
  -2   5  13          7.69         12.38         5.14 o                         
  -1   5  13          2.01         -0.62         3.20 o                         
   0   5  13         15.87         11.82         8.36 o                         
  -6   6  13         16.71         14.49         5.10 o                         
  -5   6  13          5.29          5.73         4.14 o                         
  -4   6  13          0.04          3.83         3.70 o                         
  -3   6  13          6.57          6.17         4.05 o                         
  -2   6  13         33.67         40.83         6.92 o                         
  -1   6  13         23.25         13.39         4.40 o                         
   0   6  13         16.27         18.44         7.51 o                         
  -6   7  13          1.24          6.15         5.22 o                         
  -5   7  13          0.68         -1.36         3.31 o                         
  -4   7  13         74.86         96.64        17.77 o                         
  -3   7  13          2.74          0.91         4.26 o                         
  -2   7  13          3.96          2.10         4.05 o                         
  -1   7  13          3.40         -2.57         5.11 o                         
  -5   8  13          8.74         13.40         4.93 o                         
  -4   8  13          0.05         -0.40         4.83 o                         
  -3   8  13         12.79         12.99         4.97 o                         
  -2   8  13          7.98          5.48         3.56 o                         
  -1   8  13          4.66          0.85         4.99 o                         
  -4   9  13         28.85         18.07         5.31 o                         
  -3   9  13         10.93          5.56         4.13 o                         
  -6   0  14         27.23         30.33         8.03 o                         
  -5   0  14         13.08         14.34         7.02 o                         
  -4   0  14          2.53          0.35         4.95 o                         
  -3   0  14         19.98         16.34         8.08 o                         
  -2   0  14          8.23          1.18         4.73 o                         
  -1   0  14         46.84         43.78        10.76 o                         
  -6   1  14          2.03          7.22         4.08 o                         
  -5   1  14         14.32         10.22         5.09 o                         
  -4   1  14         17.30         23.24         5.50 o                         
  -3   1  14         43.36         53.98        11.42 o                         
  -2   1  14          0.52          1.16         4.26 o                         
  -1   1  14          1.52          0.38         3.72 o                         
  -6   2  14          0.77          0.88         3.37 o                         
  -5   2  14          7.28          7.92         4.79 o                         
  -4   2  14          5.22          4.23         5.98 o                         
  -3   2  14         13.14         11.20         5.38 o                         
  -2   2  14         26.97         20.79         5.92 o                         
  -1   2  14         28.20         34.37        13.69 o                         
  -6   3  14          7.86         12.49         5.71 o                         
  -5   3  14         23.18         20.88         7.09 o                         
  -4   3  14          2.52          6.05         4.26 o                         
  -3   3  14          0.10          7.59         5.32 o                         
  -2   3  14          6.46          3.84         6.86 o                         
  -5   4  14          1.71         -0.07         3.50 o                         
  -4   4  14          0.01          5.11         3.55 o                         
  -3   4  14          5.15          3.02         3.92 o                         
  -2   4  14          5.43          3.85         3.75 o                         
  -5   5  14         11.78         10.40         5.32 o                         
  -4   5  14          1.41          3.32         4.87 o                         
  -3   5  14          3.24          4.52         3.55 o                         
                                                                                
